# Supplementary material for: Mechanism of the small ATP-independent chaperone Spy is substrate specific
Source: Nat Commun. 2021 Feb 8;12:851. doi: 10.1038/s41467-021-21120-8 (PMC7870927; doi:10.1038/s41467-021-21120-8)
Supplement: Supplementary file 3 — Supplementary Data 1 [file 41467_2021_21120_MOESM3_ESM.zip]

Archive with 3,229 entries (3,226 files):
- Fig 2c-d/181801/
- Fig 2c-d/181801/00001.RI1
- Fig 2c-d/181801/00001.RI3
- Fig 2c-d/181801/00002.RI1
- Fig 2c-d/181801/00002.RI3
- Fig 2c-d/181801/00003.RI1
- Fig 2c-d/181801/00003.RI3
- Fig 2c-d/181801/00004.RI1
- Fig 2c-d/181801/00004.RI3
- Fig 2c-d/181801/00005.RI1
- Fig 2c-d/181801/00005.RI3
- Fig 2c-d/181801/00006.RI1
- Fig 2c-d/181801/00006.RI3
- Fig 2c-d/181801/00007.RI1
- Fig 2c-d/181801/00007.RI3
- Fig 2c-d/181801/00008.RI1
- Fig 2c-d/181801/00008.RI3
- Fig 2c-d/181801/00009.RI1
- Fig 2c-d/181801/00009.RI3
- Fig 2c-d/181801/00010.RI1
- Fig 2c-d/181801/00010.RI3
- Fig 2c-d/181801/00011.RI1
- Fig 2c-d/181801/00011.RI3
- Fig 2c-d/181801/00012.RI1
- Fig 2c-d/181801/00012.RI3
- Fig 2c-d/181801/00013.RI1
- Fig 2c-d/181801/00013.RI3
- Fig 2c-d/181801/00014.RI1
- Fig 2c-d/181801/00014.RI3
- Fig 2c-d/181801/00015.RI1
- Fig 2c-d/181801/00015.RI3
- Fig 2c-d/181801/00016.RI1
- Fig 2c-d/181801/00016.RI3
- Fig 2c-d/181801/00017.RI1
- Fig 2c-d/181801/00017.RI3
- Fig 2c-d/181801/00018.RI1
- Fig 2c-d/181801/00018.RI3
- Fig 2c-d/181801/00019.RI1
- Fig 2c-d/181801/00019.RI3
- Fig 2c-d/181801/00020.RI1
- Fig 2c-d/181801/00020.RI3
- Fig 2c-d/181801/00021.RI1
- Fig 2c-d/181801/00021.RI3
- Fig 2c-d/181801/00022.RI1
- Fig 2c-d/181801/00022.RI3
- Fig 2c-d/181801/00023.RI1
- Fig 2c-d/181801/00023.RI3
- Fig 2c-d/181801/00024.RI1
- Fig 2c-d/181801/00024.RI3
- Fig 2c-d/181801/00025.RI1
- Fig 2c-d/181801/00025.RI3
- Fig 2c-d/181801/00026.RI1
- Fig 2c-d/181801/00026.RI3
- Fig 2c-d/181801/00027.RI1
- Fig 2c-d/181801/00027.RI3
- Fig 2c-d/181801/00028.RI1
- Fig 2c-d/181801/00028.RI3
- Fig 2c-d/181801/00029.RI1
- Fig 2c-d/181801/00029.RI3
- Fig 2c-d/181801/00030.RI1
- Fig 2c-d/181801/00030.RI3
- Fig 2c-d/181801/00031.RI1
- Fig 2c-d/181801/00031.RI3
- Fig 2c-d/181801/00032.RI1
- Fig 2c-d/181801/00032.RI3
- Fig 2c-d/181801/00033.RI1
- Fig 2c-d/181801/00033.RI3
- Fig 2c-d/181801/00034.RI1
- Fig 2c-d/181801/00034.RI3
- Fig 2c-d/181801/00035.RI1
- Fig 2c-d/181801/00035.RI3
- Fig 2c-d/181801/00036.RI1
- Fig 2c-d/181801/00036.RI3
- Fig 2c-d/181801/00037.RI1
- Fig 2c-d/181801/00037.RI3
- Fig 2c-d/181801/00038.RI1
- Fig 2c-d/181801/00038.RI3
- Fig 2c-d/181801/00039.RI1
- Fig 2c-d/181801/00039.RI3
- Fig 2c-d/181801/00040.RI1
- Fig 2c-d/181801/00040.RI3
- Fig 2c-d/181801/00041.RI1
- Fig 2c-d/181801/00041.RI3
- Fig 2c-d/181801/00042.RI1
- Fig 2c-d/181801/00042.RI3
- Fig 2c-d/181801/00043.RI1
- Fig 2c-d/181801/00043.RI3
- Fig 2c-d/181801/00044.RI1
- Fig 2c-d/181801/00044.RI3
- Fig 2c-d/181801/00045.RI1
- Fig 2c-d/181801/00045.RI3
- Fig 2c-d/181801/00046.RI1
- Fig 2c-d/181801/00046.RI3
- Fig 2c-d/181801/00047.RI1
- Fig 2c-d/181801/00047.RI3
- Fig 2c-d/181801/00048.RI1
- Fig 2c-d/181801/00048.RI3
- Fig 2c-d/181801/00049.RI1
- Fig 2c-d/181801/00049.RI3
- Fig 2c-d/181801/00050.RI1
- Fig 2c-d/181801/00050.RI3
- Fig 2c-d/181801/00051.RI1
- Fig 2c-d/181801/00051.RI3
- Fig 2c-d/181801/00052.RI1
- Fig 2c-d/181801/00052.RI3
- Fig 2c-d/181801/00053.RI1
- Fig 2c-d/181801/00053.RI3
- Fig 2c-d/181801/00054.RI1
- Fig 2c-d/181801/00054.RI3
- Fig 2c-d/181801/00055.RI1
- Fig 2c-d/181801/00055.RI3
- Fig 2c-d/181801/00056.RI1
- Fig 2c-d/181801/00056.RI3
- Fig 2c-d/181801/00057.RI1
- Fig 2c-d/181801/00057.RI3
- Fig 2c-d/181801/00058.RI1
- Fig 2c-d/181801/00058.RI3
- Fig 2c-d/181801/00059.RI1
- Fig 2c-d/181801/00059.RI3
- Fig 2c-d/181801/00060.RI1
- Fig 2c-d/181801/00060.RI3
- Fig 2c-d/181801/00061.RI1
- Fig 2c-d/181801/00061.RI3
- Fig 2c-d/181801/00062.RI1
- Fig 2c-d/181801/00062.RI3
- Fig 2c-d/181801/00063.RI1
- Fig 2c-d/181801/00063.RI3
- Fig 2c-d/181801/00064.RI1
- Fig 2c-d/181801/00064.RI3
- Fig 2c-d/181801/00065.RI1
- Fig 2c-d/181801/00065.RI3
- Fig 2c-d/181801/00066.RI1
- Fig 2c-d/181801/00066.RI3
- Fig 2c-d/181801/00067.RI1
- Fig 2c-d/181801/00067.RI3
- Fig 2c-d/181801/00068.RI1
- Fig 2c-d/181801/00068.RI3
- Fig 2c-d/181801/00069.RI1
- Fig 2c-d/181801/00069.RI3
- Fig 2c-d/181801/00070.RI1
- Fig 2c-d/181801/00070.RI3
- Fig 2c-d/181801/00071.RI1
- Fig 2c-d/181801/00071.RI3
- Fig 2c-d/181801/00072.RI1
- Fig 2c-d/181801/00072.RI3
- Fig 2c-d/181801/00073.RI1
- Fig 2c-d/181801/00073.RI3
- Fig 2c-d/181801/00074.RI1
- Fig 2c-d/181801/00074.RI3
- Fig 2c-d/181801/00075.RI1
- Fig 2c-d/181801/00075.RI3
- Fig 2c-d/181801/00076.RI1
- Fig 2c-d/181801/00076.RI3
- Fig 2c-d/181801/00077.RI1
- Fig 2c-d/181801/00077.RI3
- Fig 2c-d/181801/00078.RI1
- Fig 2c-d/181801/00078.RI3
- Fig 2c-d/181801/00079.RI1
- Fig 2c-d/181801/00079.RI3
- Fig 2c-d/181801/00080.RI1
- Fig 2c-d/181801/00080.RI3
- Fig 2c-d/181801/00081.RI1
- Fig 2c-d/181801/00081.RI3
- Fig 2c-d/181801/00082.RI1
- Fig 2c-d/181801/00082.RI3
- Fig 2c-d/181801/00083.RI1
- Fig 2c-d/181801/00083.RI3
- Fig 2c-d/181801/00084.RI1
- Fig 2c-d/181801/00084.RI3
- Fig 2c-d/181801/00085.RI1
- Fig 2c-d/181801/00085.RI3
- Fig 2c-d/181801/00086.RI1
- Fig 2c-d/181801/00086.RI3
- Fig 2c-d/181801/00087.RI1
- Fig 2c-d/181801/00087.RI3
- Fig 2c-d/181801/00088.RI1
- Fig 2c-d/181801/00088.RI3
- Fig 2c-d/181801/00089.RI1
- Fig 2c-d/181801/00089.RI3
- Fig 2c-d/181801/00090.RI1
- Fig 2c-d/181801/00090.RI3
- Fig 2c-d/181801/00091.RI1
- Fig 2c-d/181801/00091.RI3
- Fig 2c-d/181801/00092.RI1
- Fig 2c-d/181801/00092.RI3
- Fig 2c-d/181801/00093.RI1
- Fig 2c-d/181801/00093.RI3
- Fig 2c-d/181801/00094.RI1
- Fig 2c-d/181801/00094.RI3
- Fig 2c-d/181801/00095.RI1
- Fig 2c-d/181801/00095.RI3
- Fig 2c-d/181801/00096.RI1
- Fig 2c-d/181801/00096.RI3
- Fig 2c-d/181801/00097.RI1
- Fig 2c-d/181801/00097.RI3
- Fig 2c-d/181801/00098.RI1
- Fig 2c-d/181801/00098.RI3
- Fig 2c-d/181801/00099.RI1
- Fig 2c-d/181801/00099.RI3
- Fig 2c-d/181801/00100.RI1
- Fig 2c-d/181801/00100.RI3
- Fig 2c-d/181801/00101.RI1
- Fig 2c-d/181801/00101.RI3
- Fig 2c-d/181801/00102.RI1
- Fig 2c-d/181801/00102.RI3
- Fig 2c-d/181801/00103.RI1
- Fig 2c-d/181801/00103.RI3
- Fig 2c-d/181801/00104.RI1
- Fig 2c-d/181801/00104.RI3
- Fig 2c-d/181801/00105.RI1
- Fig 2c-d/181801/00105.RI3
- Fig 2c-d/181801/00106.RI1
- Fig 2c-d/181801/00106.RI3
- Fig 2c-d/181801/00107.RI1
- Fig 2c-d/181801/00107.RI3
- Fig 2c-d/181801/00108.RI1
- Fig 2c-d/181801/00108.RI3
- Fig 2c-d/181801/00109.RI1
- Fig 2c-d/181801/00109.RI3
- Fig 2c-d/181801/00110.RI1
- Fig 2c-d/181801/00110.RI3
- Fig 2c-d/181801/00111.RI1
- Fig 2c-d/181801/00111.RI3
- Fig 2c-d/181801/00112.RI1
- Fig 2c-d/181801/00112.RI3
- Fig 2c-d/181801/00113.RI1
- Fig 2c-d/181801/00113.RI3
- Fig 2c-d/181801/00114.RI1
- Fig 2c-d/181801/00114.RI3
- Fig 2c-d/181801/00115.RI1
- Fig 2c-d/181801/00115.RI3
- Fig 2c-d/181801/00116.RI1
- Fig 2c-d/181801/00116.RI3
- Fig 2c-d/181801/00117.RI1
- Fig 2c-d/181801/00117.RI3
- Fig 2c-d/181801/00118.RI1
- Fig 2c-d/181801/00118.RI3
- Fig 2c-d/181801/00119.RI1
- Fig 2c-d/181801/00119.RI3
- Fig 2c-d/181801/00120.RI1
- Fig 2c-d/181801/00120.RI3
- Fig 2c-d/181801/00121.RI1
- Fig 2c-d/181801/00121.RI3
- Fig 2c-d/181801/00122.RI1
- Fig 2c-d/181801/00122.RI3
- Fig 2c-d/181801/00123.RI1
- Fig 2c-d/181801/00123.RI3
- Fig 2c-d/181801/00124.RI1
- Fig 2c-d/181801/00124.RI3
- Fig 2c-d/181801/00125.RI1
- Fig 2c-d/181801/00125.RI3
- Fig 2c-d/181801/00126.RI1
- Fig 2c-d/181801/00126.RI3
- Fig 2c-d/181801/00127.RI1
- Fig 2c-d/181801/00127.RI3
- Fig 2c-d/181801/00128.RI1
- Fig 2c-d/181801/00128.RI3
- Fig 2c-d/181801/00129.RI1
- Fig 2c-d/181801/00129.RI3
- Fig 2c-d/181801/00130.RI1
- Fig 2c-d/181801/00130.RI3
- Fig 2c-d/181801/00131.RI1
- Fig 2c-d/181801/00131.RI3
- Fig 2c-d/181801/00132.RI1
- Fig 2c-d/181801/00132.RI3
- Fig 2c-d/181801/00133.RI1
- Fig 2c-d/181801/00133.RI3
- Fig 2c-d/181801/00134.RI1
- Fig 2c-d/181801/00134.RI3
- Fig 2c-d/181801/00135.RI1
- Fig 2c-d/181801/00135.RI3
- Fig 2c-d/181801/00136.RI1
- Fig 2c-d/181801/00136.RI3
- Fig 2c-d/181801/00137.RI1
- Fig 2c-d/181801/00137.RI3
- Fig 2c-d/181801/00138.RI1
- Fig 2c-d/181801/00138.RI3
- Fig 2c-d/181801/00139.RI1
- Fig 2c-d/181801/00139.RI3
- Fig 2c-d/181801/00140.RI1
- Fig 2c-d/181801/00140.RI3
- Fig 2c-d/181801/00141.RI1
- Fig 2c-d/181801/00141.RI3
- Fig 2c-d/181801/00142.RI1
- Fig 2c-d/181801/00142.RI3
- Fig 2c-d/181801/00143.RI1
- Fig 2c-d/181801/00143.RI3
- Fig 2c-d/181801/00144.RI1
- Fig 2c-d/181801/00144.RI3
- Fig 2c-d/181801/00145.RI1
- Fig 2c-d/181801/00145.RI3
- Fig 2c-d/181801/00146.RI1
- Fig 2c-d/181801/00146.RI3
- Fig 2c-d/181801/00147.RI1
- Fig 2c-d/181801/00147.RI3
- Fig 2c-d/181801/00148.RI1
- Fig 2c-d/181801/00148.RI3
- Fig 2c-d/181801/00149.RI1
- Fig 2c-d/181801/00149.RI3
- Fig 2c-d/181801/00150.RI1
[truncated: 2,929 more entries]
