# Supplementary material for: Mechanism of the small ATP-independent chaperone Spy is substrate specific
Source: Nat Commun. 2021 Feb 8;12:851. doi: 10.1038/s41467-021-21120-8 (PMC7870927; doi:10.1038/s41467-021-21120-8)
Supplement: Supplementary file 3 — Supplementary Data 1 [file 41467_2021_21120_MOESM3_ESM.zip › Fig 2c-d/181801/00001.RI1]

Sample1/4
I 1 21.8 48000 0000168 2.2000E09 280 1 
   5.8010   3.55000E+000    8.10000E-001
   5.8030   3.49000E+000    1.80000E-001
   5.8050   3.51000E+000    3.33000E+000
   5.8060   3.16000E+000    6.13000E+000
   5.8070   1.32000E+000    5.68000E+000
   5.8080   3.19000E+000    6.96000E+000
   5.8100   3.40000E+000    1.13600E+001
   5.8110   5.20000E+000    1.50300E+001
   5.8130   1.27000E+001    1.90200E+001
   5.8150   2.32500E+001    2.41700E+001
   5.8170   8.60600E+001    5.34300E+001
   5.8220   2.72120E+002    1.10820E+002
   5.8230   6.67120E+002    2.66420E+002
   5.8260   7.04130E+002    4.98790E+002
   5.8280   7.55320E+002    5.17370E+002
   5.8290   8.94620E+002    5.52400E+002
   5.8300   9.77900E+002    6.22870E+002
   5.8320   1.02508E+003    9.23300E+002
   5.8350   1.26704E+003    1.22633E+003
   5.8370   1.40411E+003    1.53512E+003
   5.8400   1.57297E+003    1.69300E+003
   5.8420   1.70728E+003    1.72356E+003
   5.8440   1.79838E+003    1.80264E+003
   5.8460   1.92432E+003    2.03938E+003
   5.8480   2.00390E+003    2.13386E+003
   5.8490   2.15036E+003    2.21506E+003
   5.8510   2.21594E+003    2.30556E+003
   5.8530   2.35182E+003    2.37472E+003
   5.8560   2.47699E+003    2.48761E+003
   5.8580   2.63311E+003    2.70713E+003
   5.8600   2.77196E+003    2.84468E+003
   5.8620   2.83359E+003    2.92257E+003
   5.8650   2.96991E+003    2.99975E+003
   5.8660   3.02161E+003    3.10604E+003
   5.8690   3.15420E+003    3.12108E+003
   5.8710   3.24173E+003    3.28110E+003
   5.8730   3.33431E+003    3.27126E+003
   5.8750   3.31473E+003    3.32193E+003
   5.8770   3.35720E+003    3.36918E+003
   5.8780   3.43212E+003    3.44235E+003
   5.8800   3.46581E+003    3.42576E+003
   5.8820   3.48699E+003    3.46480E+003
   5.8850   3.54013E+003    3.46316E+003
   5.8870   3.52900E+003    3.51794E+003
   5.8890   3.56842E+003    3.50262E+003
   5.8920   3.53446E+003    3.55366E+003
   5.8940   3.56858E+003    3.58559E+003
   5.8960   3.54996E+003    3.63276E+003
   5.8980   3.63987E+003    3.59148E+003
   5.8990   3.53483E+003    3.52021E+003
   5.9000   3.53701E+003    3.51041E+003
   5.9030   3.63004E+003    3.57817E+003
   5.9050   3.60810E+003    3.57883E+003
   5.9070   3.63754E+003    3.63956E+003
   5.9090   3.62728E+003    3.56135E+003
   5.9120   3.63628E+003    3.63240E+003
   5.9140   3.68696E+003    3.70103E+003
   5.9160   3.72754E+003    3.71962E+003
   5.9190   3.73071E+003    3.65019E+003
   5.9210   3.75340E+003    3.62506E+003
   5.9230   3.75079E+003    3.64334E+003
   5.9260   3.76339E+003    3.64645E+003
   5.9270   3.79385E+003    3.70782E+003
   5.9300   3.77257E+003    3.82416E+003
   5.9320   3.89678E+003    3.78245E+003
   5.9340   3.81196E+003    3.82867E+003
   5.9360   3.89123E+003    3.88014E+003
   5.9390   3.86783E+003    3.85844E+003
   5.9410   3.95354E+003    3.95216E+003
   5.9420   3.96572E+003    3.89312E+003
   5.9430   3.92659E+003    3.94206E+003
   5.9450   3.96407E+003    3.94862E+003
   5.9470   3.97465E+003    3.92990E+003
   5.9500   4.02416E+003    3.94308E+003
   5.9520   4.00100E+003    3.99013E+003
   5.9530   3.95282E+003    3.91564E+003
   5.9550   3.95081E+003    3.93314E+003
   5.9570   4.04495E+003    3.99354E+003
   5.9600   4.03267E+003    3.98606E+003
   5.9640   4.04806E+003    3.92235E+003
   5.9660   4.01395E+003    4.04424E+003
   5.9680   4.03628E+003    4.04577E+003
   5.9710   4.09473E+003    4.09558E+003
   5.9730   4.10437E+003    4.08508E+003
   5.9750   4.10169E+003    4.12282E+003
   5.9770   4.11053E+003    4.04623E+003
   5.9790   4.12623E+003    4.06332E+003
   5.9800   4.12935E+003    4.10121E+003
   5.9820   4.24612E+003    4.17514E+003
   5.9840   4.30106E+003    4.28103E+003
   5.9860   4.55392E+003    4.69185E+003
   5.9890   5.40371E+003    6.15928E+003
   5.9910   5.92693E+003    5.98688E+003
   5.9930   5.83869E+003    5.88248E+003
   5.9950   5.91948E+003    5.89722E+003
   5.9970   5.78842E+003    5.96449E+003
   6.0000   3.13515E+003    3.05976E+003
   6.0070   1.23310E+002    1.25180E+002
   6.0090   4.11020E+002    9.09880E+002
   6.0130   2.28518E+003    1.35264E+003
   6.0160   1.74524E+003    1.00115E+003
   6.0180   1.78537E+003    1.01427E+003
   6.0200   1.74072E+003    9.71360E+002
   6.0230   1.67039E+003    9.45260E+002
   6.0250   1.65481E+003    9.12650E+002
   6.0270   1.63082E+003    8.88440E+002
   6.0300   1.59831E+003    8.92840E+002
   6.0320   1.64492E+003    8.93610E+002
   6.0340   1.59087E+003    8.70580E+002
   6.0360   1.65063E+003    8.89290E+002
   6.0390   1.59591E+003    8.71180E+002
   6.0410   1.63482E+003    8.58200E+002
   6.0420   1.63183E+003    8.58330E+002
   6.0450   1.62662E+003    8.69370E+002
   6.0480   1.61506E+003    8.89140E+002
   6.0500   1.60207E+003    8.72040E+002
   6.0520   1.63289E+003    8.75250E+002
   6.0540   1.59785E+003    8.49620E+002
   6.0560   1.61052E+003    8.52080E+002
   6.0600   1.64052E+003    8.44390E+002
   6.0610   1.57831E+003    8.54570E+002
   6.0630   1.60051E+003    8.52650E+002
   6.0640   1.61314E+003    8.89940E+002
   6.0680   1.58510E+003    8.48470E+002
   6.0720   1.60293E+003    8.49490E+002
   6.0750   1.58623E+003    8.44000E+002
   6.0770   1.62602E+003    8.54550E+002
   6.0790   1.60029E+003    8.54410E+002
   6.0810   1.59310E+003    8.46210E+002
   6.0830   1.61029E+003    8.37680E+002
   6.0860   1.59888E+003    8.47100E+002
   6.0880   1.58489E+003    8.51300E+002
   6.0900   1.60137E+003    8.30650E+002
   6.0930   1.61536E+003    8.53420E+002
   6.0970   1.57665E+003    8.41210E+002
   6.0990   1.56870E+003    8.56640E+002
   6.1020   1.59219E+003    8.44140E+002
   6.1040   1.58723E+003    8.43320E+002
   6.1060   1.59161E+003    8.58620E+002
   6.1080   1.59367E+003    8.62120E+002
   6.1130   1.56949E+003    8.56340E+002
   6.1150   1.59543E+003    8.84260E+002
   6.1170   1.55264E+003    8.49880E+002
   6.1180   1.60877E+003    8.53020E+002
   6.1190   1.59411E+003    8.38110E+002
   6.1220   1.60311E+003    8.54080E+002
   6.1250   1.59734E+003    8.44280E+002
   6.1260   1.57824E+003    8.56060E+002
   6.1300   1.58916E+003    8.50850E+002
   6.1310   1.59394E+003    8.53990E+002
   6.1330   1.59920E+003    8.22180E+002
   6.1350   1.55947E+003    8.49560E+002
   6.1370   1.60929E+003    8.43090E+002
   6.1400   1.60263E+003    8.53240E+002
   6.1420   1.60107E+003    8.45320E+002
   6.1440   1.59835E+003    8.37340E+002
   6.1470   1.56027E+003    8.57730E+002
   6.1480   1.59872E+003    8.58070E+002
   6.1500   1.58036E+003    8.50570E+002
   6.1530   1.58580E+003    8.48110E+002
   6.1550   1.58110E+003    8.46920E+002
   6.1580   1.56365E+003    8.60590E+002
   6.1600   1.55046E+003    8.29090E+002
   6.1610   1.58186E+003    8.30760E+002
   6.1640   1.56846E+003    8.37170E+002
   6.1660   1.58885E+003    8.45710E+002
   6.1690   1.55064E+003    8.38910E+002
   6.1720   1.56532E+003    8.46460E+002
   6.1730   1.56146E+003    8.25880E+002
   6.1750   1.57023E+003    8.39600E+002
   6.1760   1.56783E+003    8.56300E+002
   6.1790   1.59103E+003    8.27480E+002
   6.1820   1.57420E+003    8.39560E+002
   6.1850   1.58828E+003    8.64320E+002
   6.1870   1.60468E+003    8.61930E+002
   6.1890   1.60501E+003    8.57270E+002
   6.1900   1.56194E+003    8.45120E+002
   6.1930   1.57147E+003    8.37650E+002
   6.1960   1.59178E+003    8.48810E+002
   6.2000   1.61133E+003    8.57910E+002
   6.2010   1.62383E+003    8.46290E+002
   6.2030   1.64035E+003    8.51800E+002
   6.2050   1.62167E+003    8.49800E+002
   6.2070   1.59469E+003    8.56560E+002
   6.2120   1.57328E+003    8.73990E+002
   6.2140   1.63357E+003    8.73630E+002
   6.2170   1.61228E+003    8.58470E+002
   6.2190   1.63232E+003    8.61380E+002
   6.2210   1.66587E+003    8.60150E+002
   6.2230   1.64311E+003    8.78490E+002
   6.2250   1.61405E+003    8.76130E+002
   6.2270   1.64154E+003    8.78640E+002
   6.2310   1.63220E+003    8.29400E+002
   6.2320   1.60779E+003    8.46500E+002
   6.2340   1.61364E+003    8.65350E+002
   6.2360   1.60301E+003    8.65800E+002
   6.2380   1.59310E+003    8.70990E+002
   6.2410   1.63278E+003    8.40940E+002
   6.2430   1.61772E+003    8.70360E+002
   6.2460   1.60209E+003    8.50020E+002
   6.2480   1.62572E+003    8.57930E+002
   6.2500   1.60031E+003    8.77860E+002
   6.2520   1.62593E+003    8.55690E+002
   6.2550   1.62767E+003    8.56340E+002
   6.2560   1.65075E+003    8.84650E+002
   6.2590   1.63589E+003    8.71750E+002
   6.2610   1.65947E+003    8.56580E+002
   6.2650   1.63857E+003    8.52640E+002
   6.2660   1.66642E+003    8.95680E+002
   6.2700   1.67493E+003    8.83220E+002
   6.2720   1.64517E+003    8.73310E+002
   6.2750   1.66090E+003    8.64200E+002
   6.2770   1.67573E+003    8.80170E+002
   6.2790   1.64476E+003    9.01150E+002
   6.2820   1.69515E+003    8.79190E+002
   6.2840   1.66433E+003    8.77220E+002
   6.2870   1.67090E+003    8.70920E+002
   6.2890   1.64870E+003    8.79880E+002
   6.2920   1.66801E+003    8.74100E+002
   6.2950   1.66804E+003    8.68700E+002
   6.2970   1.66137E+003    8.89840E+002
   6.2990   1.65991E+003    8.77790E+002
   6.3020   1.66928E+003    8.69460E+002
   6.3040   1.67015E+003    8.95760E+002
   6.3070   1.66453E+003    9.05320E+002
   6.3110   1.67211E+003    8.95820E+002
   6.3130   1.67847E+003    8.60800E+002
   6.3150   1.68112E+003    8.80660E+002
   6.3170   1.64732E+003    8.76440E+002
   6.3200   1.64011E+003    8.68890E+002
   6.3220   1.65161E+003    8.89580E+002
   6.3240   1.64803E+003    8.77440E+002
   6.3260   1.70124E+003    8.66610E+002
   6.3280   1.66611E+003    8.77880E+002
   6.3320   1.68616E+003    8.82640E+002
   6.3330   1.64516E+003    8.92690E+002
   6.3360   1.67130E+003    8.94240E+002
   6.3380   1.68827E+003    8.96430E+002
   6.3400   1.66718E+003    8.77770E+002
   6.3410   1.67782E+003    8.76320E+002
   6.3450   1.67726E+003    8.83310E+002
   6.3470   1.68419E+003    9.07510E+002
   6.3500   1.70544E+003    8.99560E+002
   6.3520   1.67558E+003    8.99700E+002
   6.3540   1.64187E+003    8.95160E+002
   6.3560   1.62564E+003    9.02760E+002
   6.3600   1.68474E+003    8.81900E+002
   6.3630   1.66496E+003    8.72520E+002
   6.3640   1.68812E+003    8.72360E+002
   6.3670   1.66979E+003    8.70460E+002
   6.3690   1.65668E+003    8.98360E+002
   6.3720   1.66322E+003    8.91600E+002
   6.3730   1.66468E+003    8.93940E+002
   6.3760   1.70110E+003    8.99180E+002
   6.3790   1.64143E+003    8.89030E+002
   6.3810   1.65625E+003    8.95930E+002
   6.3830   1.65357E+003    8.99480E+002
   6.3850   1.71384E+003    9.01310E+002
   6.3880   1.65885E+003    9.02170E+002
   6.3900   1.64986E+003    8.86910E+002
   6.3920   1.66473E+003    8.87590E+002
   6.3940   1.65525E+003    9.06970E+002
   6.3970   1.65955E+003    8.82740E+002
   6.3990   1.65572E+003    8.85130E+002
   6.4020   1.66292E+003    8.98220E+002
   6.4050   1.65189E+003    8.95890E+002
   6.4080   1.66714E+003    8.76710E+002
   6.4100   1.66903E+003    8.98530E+002
   6.4120   1.69958E+003    9.16460E+002
   6.4150   1.64646E+003    8.99750E+002
   6.4170   1.62915E+003    8.86680E+002
   6.4200   1.66365E+003    8.93680E+002
   6.4220   1.65332E+003    8.98060E+002
   6.4260   1.68896E+003    8.96390E+002
   6.4280   1.70042E+003    9.13110E+002
   6.4310   1.70810E+003    9.20650E+002
   6.4330   1.70221E+003    9.31210E+002
   6.4340   1.74584E+003    9.12940E+002
   6.4360   1.70501E+003    9.27070E+002
   6.4380   1.68420E+003    9.23700E+002
   6.4390   1.72971E+003    9.32970E+002
   6.4430   1.75860E+003    9.27500E+002
   6.4450   1.74072E+003    9.40980E+002
   6.4470   1.73106E+003    9.27300E+002
   6.4500   1.77368E+003    9.38850E+002
   6.4530   1.76036E+003    9.34100E+002
   6.4560   1.75967E+003    9.61950E+002
   6.4580   1.76859E+003    9.37090E+002
   6.4600   1.74478E+003    9.60090E+002
   6.4620   1.77196E+003    9.47410E+002
   6.4650   1.78978E+003    9.41460E+002
   6.4670   1.79786E+003    9.47580E+002
   6.4700   1.77839E+003    8.99340E+002
   6.4720   1.79143E+003    9.45220E+002
   6.4740   1.76045E+003    9.32630E+002
   6.4780   1.75616E+003    9.43340E+002
   6.4800   1.74334E+003    9.37350E+002
   6.4820   1.78089E+003    9.51420E+002
   6.4850   1.78616E+003    9.61640E+002
   6.4870   1.76383E+003    9.64840E+002
   6.4900   1.75453E+003    9.51030E+002
   6.4940   1.78475E+003    9.65750E+002
   6.4960   1.78492E+003    9.58120E+002
   6.4990   1.80677E+003    9.30220E+002
   6.5010   1.80535E+003    9.65650E+002
   6.5030   1.81338E+003    9.56370E+002
   6.5050   1.78332E+003    9.72220E+002
   6.5080   1.79253E+003    9.54030E+002
   6.5120   1.82366E+003    9.50370E+002
   6.5140   1.80226E+003    9.63370E+002
   6.5150   1.80907E+003    9.45120E+002
   6.5190   1.75771E+003    9.73190E+002
   6.5210   1.81947E+003    9.55390E+002
   6.5230   1.79744E+003    9.50840E+002
   6.5250   1.80327E+003    9.34260E+002
   6.5280   1.78896E+003    9.51300E+002
   6.5300   1.80346E+003    9.54330E+002
   6.5320   1.81090E+003    9.47200E+002
   6.5350   1.79888E+003    9.68680E+002
   6.5390   1.78330E+003    9.76590E+002
   6.5410   1.81631E+003    9.67690E+002
   6.5440   1.80028E+003    9.66860E+002
   6.5450   1.77083E+003    9.58180E+002
   6.5480   1.79541E+003    9.55620E+002
   6.5500   1.80007E+003    9.33190E+002
   6.5540   1.75683E+003    9.49500E+002
   6.5560   1.75096E+003    9.50090E+002
   6.5590   1.76935E+003    9.47540E+002
   6.5610   1.76156E+003    9.47570E+002
   6.5640   1.77971E+003    9.37310E+002
   6.5660   1.80081E+003    9.50880E+002
   6.5680   1.76709E+003    9.15600E+002
   6.5700   1.76968E+003    9.59680E+002
   6.5730   1.77040E+003    9.45440E+002
   6.5750   1.77044E+003    9.05790E+002
   6.5800   1.75712E+003    9.21500E+002
   6.5810   1.73470E+003    9.29740E+002
   6.5830   1.76265E+003    9.30340E+002
   6.5860   1.73424E+003    9.38920E+002
   6.5890   1.78695E+003    9.39530E+002
   6.5910   1.79297E+003    9.27140E+002
   6.5950   1.75578E+003    9.23840E+002
   6.5980   1.72716E+003    9.16870E+002
   6.6000   1.76409E+003    9.24200E+002
   6.6020   1.74833E+003    9.30270E+002
   6.6040   1.74945E+003    9.16880E+002
   6.6070   1.74182E+003    9.24400E+002
   6.6100   1.73638E+003    9.14980E+002
   6.6130   1.77083E+003    9.24640E+002
   6.6150   1.74876E+003    9.13130E+002
   6.6170   1.73288E+003    9.27350E+002
   6.6200   1.73209E+003    9.19850E+002
   6.6220   1.73553E+003    9.11430E+002
   6.6240   1.73977E+003    9.14260E+002
   6.6280   1.70788E+003    9.21670E+002
   6.6290   1.72419E+003    9.26450E+002
   6.6330   1.69788E+003    9.13720E+002
   6.6350   1.71844E+003    9.42680E+002
   6.6370   1.72912E+003    9.12750E+002
   6.6410   1.71689E+003    9.10420E+002
   6.6440   1.69300E+003    8.80340E+002
   6.6460   1.74738E+003    9.14800E+002
   6.6490   1.72885E+003    9.26890E+002
   6.6510   1.72469E+003    9.19700E+002
   6.6550   1.70300E+003    8.93300E+002
   6.6570   1.71831E+003    9.14700E+002
   6.6600   1.71992E+003    9.15100E+002
   6.6620   1.70629E+003    8.99810E+002
   6.6640   1.69207E+003    9.03390E+002
   6.6670   1.67606E+003    9.18330E+002
   6.6680   1.70435E+003    9.29020E+002
   6.6710   1.68970E+003    8.89830E+002
   6.6720   1.68461E+003    8.78890E+002
   6.6750   1.67319E+003    8.91360E+002
   6.6770   1.67415E+003    8.79090E+002
   6.6800   1.66593E+003    8.78720E+002
   6.6830   1.68483E+003    8.93040E+002
   6.6840   1.69186E+003    8.87970E+002
   6.6880   1.68341E+003    8.97940E+002
   6.6910   1.69981E+003    8.96810E+002
   6.6940   1.67460E+003    8.64030E+002
   6.6960   1.66616E+003    9.06630E+002
   6.6980   1.67581E+003    8.77800E+002
   6.7010   1.64247E+003    8.72410E+002
   6.7040   1.63573E+003    8.72560E+002
   6.7080   1.63799E+003    8.85750E+002
   6.7090   1.65081E+003    8.79850E+002
   6.7120   1.68234E+003    8.94240E+002
   6.7150   1.64994E+003    8.83130E+002
   6.7180   1.66309E+003    8.57070E+002
   6.7200   1.64661E+003    8.41380E+002
   6.7220   1.65667E+003    8.61150E+002
   6.7250   1.62627E+003    8.94640E+002
   6.7270   1.65397E+003    8.68310E+002
   6.7280   1.63063E+003    8.08040E+002
   6.7320   1.63428E+003    8.35260E+002
   6.7330   1.63279E+003    8.67540E+002
   6.7370   1.64756E+003    8.47490E+002
   6.7390   1.60030E+003    8.73170E+002
   6.7430   1.61834E+003    8.62730E+002
   6.7450   1.62373E+003    8.36790E+002
   6.7490   1.61560E+003    8.59910E+002
   6.7520   1.63917E+003    8.61720E+002
   6.7530   1.64059E+003    8.94280E+002
   6.7560   1.64264E+003    8.28300E+002
   6.7590   1.59622E+003    8.22250E+002
   6.7610   1.62225E+003    8.70070E+002
   6.7630   1.61889E+003    8.76840E+002
   6.7660   1.63371E+003    8.23640E+002
   6.7690   1.65715E+003    8.44490E+002
   6.7700   1.64026E+003    8.67350E+002
   6.7730   1.61670E+003    8.55800E+002
   6.7760   1.63919E+003    8.75800E+002
   6.7790   1.64101E+003    8.38890E+002
   6.7810   1.63589E+003    8.64550E+002
   6.7830   1.60192E+003    8.52540E+002
   6.7870   1.63716E+003    8.62950E+002
   6.7900   1.66019E+003    8.80120E+002
   6.7930   1.64786E+003    8.88600E+002
   6.7970   1.65682E+003    8.82480E+002
   6.7990   1.62836E+003    8.48510E+002
   6.8040   1.64133E+003    8.53480E+002
   6.8060   1.64882E+003    8.67730E+002
   6.8100   1.65261E+003    8.62400E+002
   6.8110   1.63855E+003    8.65700E+002
   6.8140   1.67351E+003    8.71400E+002
   6.8170   1.69193E+003    8.82510E+002
   6.8190   1.64725E+003    8.69700E+002
   6.8220   1.68215E+003    8.96620E+002
   6.8240   1.67316E+003    8.83310E+002
   6.8260   1.69373E+003    8.78030E+002
   6.8290   1.70615E+003    8.42530E+002
   6.8330   1.66794E+003    9.02170E+002
   6.8350   1.65617E+003    8.71320E+002
   6.8380   1.68596E+003    9.11170E+002
   6.8400   1.66753E+003    8.93870E+002
   6.8450   1.68123E+003    8.91010E+002
   6.8470   1.67939E+003    8.65420E+002
   6.8490   1.67219E+003    8.83030E+002
   6.8530   1.68864E+003    9.03660E+002
   6.8550   1.67164E+003    8.78070E+002
   6.8580   1.68556E+003    8.59240E+002
   6.8620   1.64464E+003    8.76480E+002
   6.8630   1.68755E+003    8.79080E+002
   6.8670   1.67689E+003    8.97280E+002
   6.8690   1.70044E+003    8.83500E+002
   6.8710   1.67906E+003    8.78130E+002
   6.8740   1.68527E+003    8.94310E+002
   6.8760   1.63758E+003    8.84450E+002
   6.8800   1.67303E+003    8.92910E+002
   6.8820   1.67481E+003    8.89120E+002
   6.8850   1.69003E+003    8.86550E+002
   6.8870   1.64695E+003    8.71650E+002
   6.8910   1.70598E+003    9.10270E+002
   6.8940   1.69566E+003    8.88780E+002
   6.8960   1.66840E+003    9.07120E+002
   6.8980   1.72255E+003    8.92250E+002
   6.9000   1.66268E+003    8.94590E+002
   6.9050   1.63784E+003    8.88880E+002
   6.9070   1.68052E+003    9.06780E+002
   6.9100   1.65834E+003    8.90850E+002
   6.9110   1.65687E+003    8.80200E+002
   6.9140   1.69266E+003    8.84630E+002
   6.9170   1.67196E+003    8.85020E+002
   6.9200   1.70385E+003    8.76690E+002
   6.9230   1.67090E+003    8.94390E+002
   6.9250   1.66240E+003    8.76060E+002
   6.9270   1.68546E+003    8.94690E+002
   6.9310   1.67467E+003    8.81860E+002
   6.9340   1.66990E+003    8.90860E+002
   6.9370   1.66015E+003    8.73830E+002
   6.9390   1.64761E+003    8.86800E+002
   6.9420   1.64507E+003    8.79870E+002
   6.9460   1.66184E+003    8.81080E+002
   6.9470   1.66069E+003    8.72530E+002
   6.9500   1.64867E+003    8.69750E+002
   6.9540   1.66211E+003    8.69320E+002
   6.9560   1.63712E+003    8.77600E+002
   6.9590   1.62713E+003    8.53270E+002
   6.9610   1.60923E+003    8.51890E+002
   6.9640   1.58272E+003    8.66510E+002
   6.9670   1.63327E+003    8.79170E+002
   6.9700   1.60516E+003    8.76110E+002
   6.9730   1.66498E+003    8.79920E+002
   6.9760   1.63948E+003    8.91350E+002
   6.9780   1.66570E+003    8.91390E+002
   6.9810   1.68640E+003    8.88500E+002
   6.9830   1.64483E+003    8.86790E+002
   6.9870   1.63215E+003    8.97320E+002
   6.9900   1.61544E+003    8.77620E+002
   6.9920   1.61463E+003    8.68120E+002
   6.9940   1.66262E+003    8.78620E+002
   6.9970   1.67500E+003    8.78470E+002
   6.9990   1.68460E+003    8.82360E+002
   7.0020   1.66189E+003    8.84910E+002
   7.0040   1.65392E+003    8.62190E+002
   7.0080   1.67280E+003    8.77000E+002
   7.0100   1.67460E+003    8.77410E+002
   7.0110   1.67280E+003    8.93050E+002
   7.0160   1.64949E+003    8.89420E+002
   7.0190   1.67858E+003    8.95030E+002
   7.0210   1.66503E+003    8.83600E+002
   7.0240   1.66642E+003    8.82820E+002
   7.0260   1.64819E+003    8.71080E+002
   7.0300   1.68009E+003    8.88760E+002
   7.0330   1.67168E+003    8.84270E+002
   7.0360   1.62432E+003    8.94060E+002
   7.0380   1.66755E+003    8.93300E+002
   7.0390   1.67204E+003    8.95230E+002
   7.0440   1.65206E+003    8.73590E+002
   7.0460   1.63027E+003    8.73460E+002
   7.0480   1.65682E+003    8.90700E+002
   7.0520   1.67580E+003    8.67950E+002
   7.0550   1.63982E+003    8.81940E+002
   7.0570   1.66980E+003    8.99690E+002
   7.0600   1.66444E+003    8.66920E+002
   7.0640   1.65343E+003    8.65490E+002
   7.0650   1.63371E+003    8.74110E+002
   7.0690   1.67140E+003    8.70860E+002
   7.0730   1.67356E+003    8.81760E+002
   7.0760   1.65279E+003    8.79170E+002
   7.0780   1.66556E+003    8.47650E+002
   7.0800   1.67342E+003    8.74120E+002
   7.0830   1.66370E+003    8.98790E+002
   7.0870   1.71101E+003    9.04360E+002
   7.0890   1.67356E+003    8.94890E+002
   7.0910   1.69998E+003    8.90780E+002
   7.0940   1.66144E+003    9.14600E+002
   7.0960   1.66556E+003    8.72330E+002
   7.1000   1.65841E+003    8.93890E+002
   7.1030   1.66163E+003    8.93890E+002
   7.1050   1.68540E+003    8.84980E+002
   7.1070   1.67137E+003    8.65420E+002
   7.1100   1.70720E+003    8.73430E+002
   7.1130   1.69237E+003    8.77270E+002
   7.1160   1.70172E+003    8.81400E+002
   7.1180   1.70188E+003    8.95250E+002
   7.1220   1.69952E+003    8.70940E+002
   7.1250   1.73342E+003    8.92120E+002
   7.1270   1.70127E+003    9.10370E+002
   7.1320   1.71843E+003    9.15390E+002
   7.1340   1.72956E+003    9.50590E+002
   7.1360   1.76477E+003    9.17630E+002
   7.1390   1.82457E+003    9.52160E+002
   7.1420   1.74627E+003    9.45110E+002
   7.1460   1.78262E+003    9.36240E+002
   7.1490   1.78986E+003    9.68160E+002
   7.1520   1.76492E+003    9.45170E+002
   7.1540   1.75274E+003    9.53850E+002
   7.1580   1.79744E+003    9.67080E+002
   7.1590   1.78229E+003    9.54430E+002
   7.1610   1.77037E+003    9.22290E+002
   7.1660   1.79940E+003    9.38000E+002
   7.1680   1.76199E+003    9.76220E+002
   7.1710   1.76454E+003    9.50660E+002
   7.1750   1.82015E+003    9.76500E+002
   7.1770   1.79798E+003    9.47130E+002
   7.1800   1.85211E+003    9.35550E+002
   7.1840   1.90393E+003    1.08085E+003
   7.1870   2.17163E+003    1.20214E+003
   7.1890   2.15192E+003    8.86550E+002
   7.1920   2.00097E+003    3.82520E+002
   7.1960   5.17400E+002    6.85000E+000
   7.2020   4.57000E+000    8.20000E+000
   7.2050   2.60000E-001    8.53000E+000
   7.2070   1.98000E+000    4.93000E+000
   7.2110   1.21000E+000    3.51000E+000
   7.2140   4.65000E+000    2.93000E+000
   7.2160   3.13000E+000    3.59000E+000
   7.2180   1.01000E+000    3.43000E+000
   7.2220   9.80000E-001    4.13000E+000
   7.2250   3.63000E+000    1.31000E+000
   7.2290   3.35000E+000    4.10000E-001
   7.2320   3.68000E+000    1.15000E+000
   7.2330   1.00000E+000    3.35000E+000
   7.2380   3.72000E+000    4.21000E+000
   7.2410   3.52000E+000    9.70000E-001
   7.2440   3.61000E+000    3.46000E+000
   7.2470   3.59000E+000    5.74000E+000
   7.2520   3.55000E+000    1.61000E+000
   7.2540   3.58000E+000    2.90000E-001
   7.2570   3.61000E+000    1.24000E+000
   7.2590   3.70000E+000    2.76000E+000
   7.2620   3.64000E+000    2.15000E+000
   7.2650   3.59000E+000    2.12000E+000
   7.2680   3.68000E+000    1.20000E-001
   7.2710   3.60000E+000    5.00000E-002
   7.2740   3.64000E+000    3.40000E-001
   7.2770   3.59000E+000    1.10000E-001
   7.2800   3.55000E+000    1.68000E+000
   7.2820   3.72000E+000    1.30000E-001
   7.2860   3.58000E+000    1.40000E-001
   7.2880   3.52000E+000    2.00000E-002
   7.2900   3.52000E+000    8.00000E-002
   7.2950   3.49000E+000    5.40000E-001
   7.2980   3.59000E+000    2.00000E-002
   7.3000   3.62000E+000    1.00000E-002
