# Supplementary material for: Mechanism of the small ATP-independent chaperone Spy is substrate specific
Source: Nat Commun. 2021 Feb 8;12:851. doi: 10.1038/s41467-021-21120-8 (PMC7870927; doi:10.1038/s41467-021-21120-8)
Supplement: Supplementary file 3 — Supplementary Data 1 [file 41467_2021_21120_MOESM3_ESM.zip › Fig 2c-d/181801/00001.RI3]

Sample3/6
I 3 21.8 48000 0000236 3.9390E09 280 1 
   5.8010   3.52000E+000    9.00000E+000
   5.8030   3.53000E+000    1.24900E+001
   5.8050   3.48000E+000    1.38100E+001
   5.8060   1.55000E+000    1.79400E+001
   5.8080   5.81000E+000    1.58000E+001
   5.8110   1.47300E+001    2.63400E+001
   5.8120   1.78800E+001    3.00900E+001
   5.8150   4.02100E+001    6.34000E+001
   5.8170   9.93700E+001    1.65300E+002
   5.8190   2.67850E+002    4.01100E+002
   5.8210   4.83530E+002    4.05910E+002
   5.8220   5.25220E+002    4.93720E+002
   5.8230   6.99540E+002    7.44150E+002
   5.8260   8.12660E+002    8.52290E+002
   5.8280   9.64230E+002    9.49780E+002
   5.8300   1.02979E+003    1.05917E+003
   5.8310   1.11652E+003    1.11784E+003
   5.8330   1.19754E+003    1.23556E+003
   5.8350   1.28603E+003    1.32063E+003
   5.8370   1.39272E+003    1.47056E+003
   5.8390   1.48829E+003    1.55623E+003
   5.8400   1.64349E+003    1.68691E+003
   5.8420   1.72895E+003    1.76625E+003
   5.8440   1.84059E+003    1.94010E+003
   5.8460   1.94072E+003    1.95415E+003
   5.8470   2.05462E+003    2.04765E+003
   5.8490   2.13439E+003    2.10102E+003
   5.8510   2.27377E+003    2.27311E+003
   5.8530   2.40040E+003    2.39740E+003
   5.8550   2.41317E+003    2.54589E+003
   5.8580   2.49860E+003    2.68369E+003
   5.8600   2.74336E+003    2.70274E+003
   5.8620   2.85425E+003    2.86798E+003
   5.8650   2.96058E+003    3.03068E+003
   5.8680   3.12611E+003    3.07041E+003
   5.8710   3.24360E+003    3.17305E+003
   5.8730   3.31547E+003    3.35155E+003
   5.8750   3.30782E+003    3.35419E+003
   5.8780   3.42446E+003    3.43979E+003
   5.8800   3.49350E+003    3.43396E+003
   5.8830   3.45747E+003    3.42269E+003
   5.8850   3.52303E+003    3.45824E+003
   5.8860   3.52560E+003    3.53677E+003
   5.8870   3.49025E+003    3.50545E+003
   5.8890   3.48613E+003    3.52878E+003
   5.8910   3.51242E+003    3.51118E+003
   5.8920   3.51566E+003    3.55132E+003
   5.8940   3.46264E+003    3.58012E+003
   5.8960   3.54189E+003    3.51497E+003
   5.8990   3.57958E+003    3.51902E+003
   5.9000   3.51057E+003    3.46355E+003
   5.9030   3.58925E+003    3.49927E+003
   5.9050   3.56463E+003    3.61215E+003
   5.9070   3.56852E+003    3.57922E+003
   5.9090   3.60231E+003    3.60293E+003
   5.9120   3.67357E+003    3.58552E+003
   5.9140   3.62742E+003    3.63167E+003
   5.9160   3.65579E+003    3.66495E+003
   5.9180   3.67782E+003    3.68669E+003
   5.9210   3.70959E+003    3.63811E+003
   5.9230   3.72834E+003    3.62621E+003
   5.9250   3.75560E+003    3.66683E+003
   5.9280   3.72931E+003    3.71519E+003
   5.9300   3.75609E+003    3.72786E+003
   5.9320   3.82682E+003    3.76548E+003
   5.9350   3.77370E+003    3.76310E+003
   5.9360   3.89964E+003    3.82306E+003
   5.9390   3.85024E+003    3.87745E+003
   5.9420   3.86255E+003    3.86595E+003
   5.9430   3.92808E+003    3.92180E+003
   5.9450   3.90942E+003    3.98658E+003
   5.9480   3.95719E+003    4.00962E+003
   5.9500   3.94813E+003    3.98657E+003
   5.9530   3.98096E+003    3.98586E+003
   5.9550   3.92322E+003    4.06418E+003
   5.9570   3.99238E+003    4.17594E+003
   5.9590   4.02616E+003    4.65104E+003
   5.9620   4.04094E+003    5.90323E+003
   5.9640   4.04655E+003    6.13660E+003
   5.9660   4.29975E+003    6.04171E+003
   5.9690   4.74529E+003    5.32404E+003
   5.9710   5.80118E+003    1.55720E+003
   5.9730   5.97180E+003    9.66800E+001
   5.9790   4.47797E+003    1.16680E+002
   5.9840   1.24800E+002    9.83470E+002
   5.9860   9.02300E+001    1.56281E+003
   5.9890   1.59620E+002    1.24100E+003
   5.9910   3.20740E+002    1.18212E+003
   5.9930   9.74020E+002    1.10599E+003
   5.9960   2.58348E+003    1.03044E+003
   5.9980   2.00311E+003    9.64300E+002
   6.0000   1.96215E+003    9.40240E+002
   6.0020   1.79517E+003    8.74890E+002
   6.0050   1.71538E+003    8.47730E+002
   6.0070   1.65746E+003    8.20920E+002
   6.0090   1.55100E+003    7.88690E+002
   6.0130   1.51648E+003    7.58540E+002
   6.0160   1.48508E+003    7.44490E+002
   6.0180   1.45526E+003    7.40170E+002
   6.0200   1.44501E+003    7.46180E+002
   6.0230   1.43027E+003    7.14770E+002
   6.0270   1.39565E+003    7.37780E+002
   6.0290   1.42362E+003    7.23970E+002
   6.0320   1.40260E+003    7.18740E+002
   6.0330   1.39356E+003    7.18610E+002
   6.0360   1.40107E+003    7.21960E+002
   6.0380   1.41513E+003    7.31840E+002
   6.0400   1.39879E+003    7.08780E+002
   6.0410   1.37520E+003    7.41790E+002
   6.0430   1.40577E+003    7.24010E+002
   6.0450   1.39182E+003    7.24630E+002
   6.0480   1.39894E+003    7.23390E+002
   6.0490   1.40134E+003    7.21260E+002
   6.0520   1.39713E+003    7.22350E+002
   6.0540   1.37325E+003    7.24120E+002
   6.0560   1.39432E+003    7.01440E+002
   6.0590   1.38559E+003    7.13660E+002
   6.0610   1.37524E+003    7.02950E+002
   6.0630   1.39118E+003    7.05220E+002
   6.0660   1.38770E+003    6.98970E+002
   6.0680   1.37835E+003    7.08960E+002
   6.0700   1.39530E+003    7.17280E+002
   6.0720   1.36881E+003    7.22340E+002
   6.0750   1.38135E+003    7.34760E+002
   6.0770   1.38818E+003    7.06300E+002
   6.0780   1.39772E+003    7.00350E+002
   6.0810   1.37226E+003    7.24940E+002
   6.0830   1.36876E+003    7.05710E+002
   6.0860   1.38335E+003    6.97960E+002
   6.0880   1.39043E+003    7.06390E+002
   6.0900   1.37525E+003    7.26890E+002
   6.0920   1.37251E+003    7.26450E+002
   6.0950   1.37592E+003    7.19950E+002
   6.0970   1.36861E+003    7.13670E+002
   6.0990   1.39403E+003    7.22250E+002
   6.1020   1.37717E+003    7.08710E+002
   6.1040   1.41787E+003    7.20900E+002
   6.1070   1.35808E+003    7.15300E+002
   6.1090   1.40620E+003    7.07290E+002
   6.1110   1.38927E+003    7.38700E+002
   6.1130   1.39165E+003    7.19920E+002
   6.1150   1.38090E+003    7.21120E+002
   6.1190   1.41859E+003    7.03900E+002
   6.1210   1.38592E+003    7.18560E+002
   6.1240   1.41363E+003    7.26850E+002
   6.1260   1.36281E+003    7.19150E+002
   6.1280   1.37988E+003    7.33660E+002
   6.1290   1.38981E+003    7.28220E+002
   6.1320   1.39250E+003    7.25170E+002
   6.1340   1.36489E+003    7.24440E+002
   6.1370   1.38545E+003    7.16460E+002
   6.1380   1.37228E+003    7.39830E+002
   6.1400   1.40807E+003    7.40660E+002
   6.1420   1.37968E+003    7.38300E+002
   6.1440   1.40777E+003    7.23260E+002
   6.1450   1.40429E+003    7.04710E+002
   6.1470   1.38335E+003    7.31690E+002
   6.1500   1.36755E+003    7.15190E+002
   6.1530   1.37857E+003    7.27990E+002
   6.1550   1.39627E+003    7.16510E+002
   6.1570   1.39987E+003    7.09730E+002
   6.1590   1.38256E+003    7.35360E+002
   6.1600   1.34072E+003    7.07670E+002
   6.1620   1.37491E+003    7.22060E+002
   6.1660   1.35700E+003    7.20970E+002
   6.1670   1.36463E+003    7.03580E+002
   6.1690   1.35835E+003    7.19470E+002
   6.1720   1.36282E+003    7.21180E+002
   6.1750   1.39227E+003    7.33130E+002
   6.1780   1.37216E+003    6.97190E+002
   6.1800   1.39184E+003    7.05110E+002
   6.1810   1.35970E+003    7.18960E+002
   6.1830   1.39222E+003    7.01810E+002
   6.1850   1.39992E+003    7.38660E+002
   6.1880   1.40062E+003    7.05830E+002
   6.1910   1.39042E+003    7.30350E+002
   6.1930   1.37354E+003    7.29870E+002
   6.1950   1.39788E+003    7.40470E+002
   6.1970   1.39916E+003    7.18890E+002
   6.2000   1.39668E+003    7.28380E+002
   6.2030   1.39363E+003    7.06830E+002
   6.2050   1.39276E+003    7.25120E+002
   6.2070   1.38892E+003    7.40860E+002
   6.2100   1.41708E+003    7.48420E+002
   6.2130   1.40148E+003    7.41630E+002
   6.2140   1.42940E+003    7.31830E+002
   6.2190   1.43085E+003    7.36950E+002
   6.2210   1.38303E+003    7.37440E+002
   6.2230   1.42701E+003    7.37530E+002
   6.2240   1.41230E+003    6.98020E+002
   6.2250   1.38272E+003    7.19050E+002
   6.2280   1.40691E+003    7.18910E+002
   6.2320   1.40089E+003    7.35920E+002
   6.2340   1.38809E+003    7.33160E+002
   6.2370   1.39050E+003    7.20140E+002
   6.2390   1.40303E+003    7.18040E+002
   6.2410   1.39873E+003    7.31570E+002
   6.2440   1.40985E+003    7.29360E+002
   6.2450   1.41787E+003    7.32340E+002
   6.2480   1.42748E+003    7.33590E+002
   6.2520   1.43024E+003    7.40510E+002
   6.2530   1.41306E+003    7.45180E+002
   6.2570   1.43343E+003    7.28120E+002
   6.2610   1.43031E+003    7.41930E+002
   6.2640   1.42449E+003    7.34720E+002
   6.2660   1.42022E+003    7.47870E+002
   6.2680   1.41736E+003    7.48970E+002
   6.2710   1.42968E+003    7.31640E+002
   6.2730   1.41294E+003    7.48950E+002
   6.2750   1.45490E+003    7.52150E+002
   6.2770   1.42490E+003    7.41070E+002
   6.2790   1.43649E+003    7.45310E+002
   6.2820   1.43308E+003    7.39130E+002
   6.2840   1.41694E+003    7.33420E+002
   6.2890   1.44907E+003    7.32020E+002
   6.2900   1.41032E+003    7.38470E+002
   6.2930   1.42365E+003    7.58000E+002
   6.2950   1.45447E+003    7.48160E+002
   6.2970   1.45081E+003    7.46830E+002
   6.2990   1.44348E+003    7.61460E+002
   6.3020   1.45719E+003    7.50820E+002
   6.3040   1.45329E+003    7.64480E+002
   6.3070   1.42149E+003    7.37700E+002
   6.3110   1.40765E+003    7.47730E+002
   6.3120   1.47579E+003    7.35160E+002
   6.3140   1.42980E+003    7.50240E+002
   6.3160   1.43148E+003    7.56610E+002
   6.3200   1.43081E+003    7.44720E+002
   6.3220   1.43234E+003    7.43930E+002
   6.3250   1.43880E+003    7.49390E+002
   6.3270   1.43464E+003    7.51700E+002
   6.3300   1.47075E+003    7.47480E+002
   6.3320   1.42754E+003    7.30080E+002
   6.3330   1.42780E+003    7.25630E+002
   6.3350   1.42262E+003    7.48430E+002
   6.3380   1.44333E+003    7.64680E+002
   6.3420   1.43714E+003    7.37400E+002
   6.3450   1.42076E+003    7.27760E+002
   6.3470   1.44986E+003    7.66430E+002
   6.3490   1.44338E+003    7.55460E+002
   6.3520   1.47063E+003    7.65750E+002
   6.3540   1.45653E+003    7.65720E+002
   6.3560   1.44595E+003    7.44760E+002
   6.3590   1.45519E+003    7.69590E+002
   6.3620   1.45067E+003    7.59820E+002
   6.3650   1.44058E+003    7.39370E+002
   6.3660   1.44338E+003    7.57300E+002
   6.3670   1.46657E+003    7.64950E+002
   6.3690   1.47445E+003    7.49370E+002
   6.3730   1.44235E+003    7.79190E+002
   6.3750   1.46760E+003    7.56310E+002
   6.3780   1.46135E+003    7.66970E+002
   6.3790   1.45307E+003    7.45940E+002
   6.3810   1.44042E+003    7.50410E+002
   6.3850   1.43697E+003    7.69060E+002
   6.3880   1.47031E+003    7.48750E+002
   6.3910   1.47216E+003    7.69740E+002
   6.3930   1.45639E+003    7.53250E+002
   6.3950   1.42690E+003    7.58410E+002
   6.3980   1.47102E+003    7.54470E+002
   6.3990   1.42899E+003    7.45020E+002
   6.4020   1.44308E+003    7.44370E+002
   6.4030   1.44468E+003    7.58580E+002
   6.4060   1.45804E+003    7.61850E+002
   6.4080   1.48118E+003    7.92590E+002
   6.4100   1.45119E+003    7.51910E+002
   6.4130   1.44597E+003    7.64890E+002
   6.4170   1.46539E+003    7.78660E+002
   6.4190   1.47033E+003    7.66560E+002
   6.4210   1.46541E+003    7.63220E+002
   6.4240   1.48942E+003    7.57950E+002
   6.4260   1.43437E+003    7.78150E+002
   6.4280   1.43525E+003    7.89130E+002
   6.4310   1.48874E+003    7.74420E+002
   6.4320   1.48392E+003    7.85560E+002
   6.4350   1.50802E+003    7.97520E+002
   6.4370   1.48541E+003    7.98890E+002
   6.4400   1.51166E+003    7.76450E+002
   6.4420   1.48684E+003    7.95910E+002
   6.4450   1.54657E+003    7.83940E+002
   6.4470   1.52689E+003    7.89870E+002
   6.4490   1.54359E+003    7.94950E+002
   6.4530   1.52033E+003    7.95190E+002
   6.4560   1.50619E+003    7.85490E+002
   6.4580   1.56220E+003    7.93860E+002
   6.4610   1.54038E+003    8.06270E+002
   6.4630   1.55471E+003    8.34890E+002
   6.4650   1.55263E+003    8.25370E+002
   6.4680   1.52796E+003    8.03240E+002
   6.4700   1.52558E+003    8.07700E+002
   6.4730   1.53209E+003    8.07110E+002
   6.4760   1.57623E+003    8.03610E+002
   6.4770   1.52602E+003    8.07860E+002
   6.4780   1.55210E+003    8.08090E+002
   6.4810   1.55590E+003    8.00950E+002
   6.4840   1.53791E+003    8.08960E+002
   6.4850   1.53836E+003    8.00970E+002
   6.4890   1.54197E+003    8.02860E+002
   6.4910   1.54261E+003    8.11650E+002
   6.4940   1.56350E+003    8.02660E+002
   6.4960   1.56967E+003    8.02210E+002
   6.4980   1.55649E+003    8.14110E+002
   6.5010   1.56328E+003    8.15070E+002
   6.5040   1.57312E+003    8.15000E+002
   6.5060   1.56799E+003    8.09800E+002
   6.5080   1.57401E+003    8.21770E+002
   6.5120   1.58176E+003    8.05790E+002
   6.5150   1.53276E+003    8.27560E+002
   6.5160   1.55401E+003    8.28940E+002
   6.5180   1.57125E+003    8.18420E+002
   6.5210   1.57598E+003    8.34980E+002
   6.5230   1.52837E+003    8.19160E+002
   6.5250   1.56615E+003    7.99030E+002
   6.5280   1.56849E+003    8.03520E+002
   6.5300   1.56618E+003    8.04170E+002
   6.5320   1.58058E+003    7.94760E+002
   6.5340   1.59340E+003    8.19050E+002
   6.5370   1.54820E+003    7.99130E+002
   6.5400   1.56855E+003    8.22290E+002
   6.5440   1.57158E+003    8.25730E+002
   6.5450   1.56548E+003    8.32350E+002
   6.5460   1.55186E+003    8.12240E+002
   6.5500   1.56075E+003    8.01530E+002
   6.5520   1.55339E+003    8.22730E+002
   6.5570   1.55855E+003    8.06760E+002
   6.5580   1.53068E+003    8.00660E+002
   6.5590   1.51731E+003    7.84690E+002
   6.5620   1.52470E+003    7.85090E+002
   6.5640   1.51785E+003    7.89230E+002
   6.5680   1.54084E+003    8.13450E+002
   6.5710   1.51703E+003    7.75370E+002
   6.5730   1.54383E+003    7.96200E+002
   6.5770   1.53442E+003    8.00390E+002
   6.5800   1.56610E+003    7.94440E+002
   6.5830   1.46572E+003    7.99370E+002
   6.5860   1.51644E+003    7.97620E+002
   6.5880   1.50903E+003    7.95690E+002
   6.5910   1.52971E+003    7.97490E+002
   6.5930   1.53509E+003    7.94300E+002
   6.5950   1.52120E+003    7.91220E+002
   6.5990   1.52782E+003    7.89870E+002
   6.6020   1.51863E+003    7.85700E+002
   6.6040   1.52676E+003    7.82090E+002
   6.6060   1.52502E+003    7.62840E+002
   6.6090   1.48620E+003    7.68100E+002
   6.6120   1.51833E+003    7.67550E+002
   6.6150   1.49192E+003    7.79440E+002
   6.6170   1.53827E+003    8.04190E+002
   6.6190   1.50824E+003    7.90730E+002
   6.6210   1.51689E+003    8.08940E+002
   6.6240   1.47796E+003    7.79670E+002
   6.6270   1.46536E+003    7.89280E+002
   6.6300   1.54551E+003    7.82310E+002
   6.6330   1.51001E+003    7.78700E+002
   6.6380   1.50434E+003    7.75310E+002
   6.6390   1.48022E+003    7.81460E+002
   6.6410   1.46799E+003    7.55810E+002
   6.6440   1.46727E+003    7.95110E+002
   6.6460   1.47541E+003    7.77230E+002
   6.6480   1.49350E+003    7.60270E+002
   6.6530   1.49835E+003    7.51480E+002
   6.6560   1.46422E+003    7.83950E+002
   6.6580   1.51007E+003    7.63560E+002
   6.6620   1.47088E+003    7.58920E+002
   6.6660   1.46928E+003    7.75260E+002
   6.6680   1.49575E+003    7.59940E+002
   6.6710   1.49807E+003    7.80090E+002
   6.6730   1.49342E+003    7.53490E+002
   6.6750   1.47217E+003    7.71970E+002
   6.6780   1.46172E+003    7.63070E+002
   6.6790   1.46287E+003    7.51510E+002
   6.6820   1.45138E+003    7.65960E+002
   6.6840   1.48658E+003    7.67220E+002
   6.6870   1.46392E+003    7.60500E+002
   6.6910   1.47242E+003    7.57850E+002
   6.6930   1.44159E+003    7.40740E+002
   6.6960   1.47660E+003    7.51990E+002
   6.6980   1.43751E+003    7.38650E+002
   6.7000   1.46434E+003    7.37120E+002
   6.7030   1.48562E+003    7.42220E+002
   6.7060   1.44176E+003    7.53410E+002
   6.7090   1.44424E+003    7.46960E+002
   6.7110   1.44366E+003    7.57610E+002
   6.7140   1.45753E+003    7.64710E+002
   6.7180   1.44657E+003    7.81860E+002
   6.7190   1.43363E+003    7.47810E+002
   6.7220   1.44474E+003    7.52970E+002
   6.7250   1.45042E+003    7.50770E+002
   6.7270   1.40959E+003    7.28980E+002
   6.7300   1.41294E+003    7.43840E+002
   6.7320   1.43609E+003    7.47090E+002
   6.7330   1.39409E+003    7.27600E+002
   6.7360   1.39490E+003    7.03980E+002
   6.7390   1.40516E+003    7.02060E+002
   6.7420   1.38742E+003    7.45970E+002
   6.7450   1.41092E+003    7.31940E+002
   6.7470   1.40407E+003    7.35490E+002
   6.7490   1.41915E+003    7.37240E+002
   6.7520   1.41440E+003    7.46830E+002
   6.7560   1.42341E+003    7.42070E+002
   6.7590   1.41969E+003    7.49140E+002
   6.7610   1.43610E+003    7.16970E+002
   6.7630   1.42018E+003    7.20270E+002
   6.7660   1.38325E+003    7.16430E+002
   6.7690   1.42140E+003    7.32820E+002
   6.7720   1.43327E+003    7.22620E+002
   6.7760   1.42978E+003    7.59300E+002
   6.7770   1.42546E+003    7.31480E+002
   6.7790   1.42661E+003    7.45820E+002
   6.7810   1.41287E+003    7.41270E+002
   6.7840   1.40579E+003    7.41730E+002
   6.7880   1.39597E+003    7.53450E+002
   6.7900   1.39108E+003    7.34400E+002
   6.7920   1.41028E+003    7.36330E+002
   6.7950   1.41558E+003    7.52700E+002
   6.7970   1.43593E+003    7.57020E+002
   6.8020   1.41638E+003    7.50900E+002
   6.8040   1.42229E+003    7.33580E+002
   6.8060   1.44633E+003    7.38160E+002
   6.8090   1.41433E+003    7.40890E+002
   6.8100   1.43337E+003    7.31850E+002
   6.8150   1.40901E+003    7.27740E+002
   6.8170   1.41190E+003    7.44560E+002
   6.8190   1.43693E+003    7.58450E+002
   6.8220   1.44710E+003    7.57010E+002
   6.8240   1.46283E+003    7.40800E+002
   6.8260   1.43297E+003    7.47440E+002
   6.8290   1.47441E+003    7.26720E+002
   6.8310   1.43524E+003    7.55720E+002
   6.8330   1.45551E+003    7.46540E+002
   6.8350   1.45248E+003    7.59520E+002
   6.8390   1.45217E+003    7.49940E+002
   6.8420   1.43470E+003    7.46400E+002
   6.8460   1.44915E+003    7.58030E+002
   6.8480   1.42623E+003    7.45800E+002
   6.8510   1.43317E+003    7.50330E+002
   6.8530   1.43923E+003    7.52870E+002
   6.8560   1.45107E+003    7.52240E+002
   6.8580   1.44536E+003    7.38740E+002
   6.8600   1.43174E+003    7.40150E+002
   6.8640   1.45724E+003    7.54050E+002
   6.8670   1.46284E+003    7.56710E+002
   6.8690   1.45875E+003    7.49260E+002
   6.8710   1.48235E+003    7.54540E+002
   6.8740   1.44474E+003    7.70850E+002
   6.8760   1.45846E+003    7.52090E+002
   6.8790   1.46023E+003    7.56840E+002
   6.8820   1.40893E+003    7.41240E+002
   6.8840   1.45298E+003    7.55430E+002
   6.8860   1.45289E+003    7.67920E+002
   6.8880   1.45195E+003    7.78170E+002
   6.8920   1.43810E+003    7.69440E+002
   6.8940   1.48375E+003    7.60710E+002
   6.8970   1.43912E+003    7.43660E+002
   6.8990   1.43630E+003    7.53760E+002
   6.9030   1.49002E+003    7.55890E+002
   6.9050   1.47535E+003    7.58450E+002
   6.9080   1.47953E+003    7.55080E+002
   6.9100   1.46738E+003    7.52750E+002
   6.9130   1.42842E+003    7.43570E+002
   6.9150   1.47069E+003    7.44720E+002
   6.9170   1.44907E+003    7.59330E+002
   6.9210   1.47486E+003    7.57980E+002
   6.9230   1.46172E+003    7.26610E+002
   6.9250   1.44308E+003    7.63190E+002
   6.9280   1.43316E+003    7.43490E+002
   6.9310   1.45092E+003    7.53760E+002
   6.9340   1.43146E+003    7.46230E+002
   6.9370   1.44796E+003    7.63050E+002
   6.9390   1.47699E+003    7.36530E+002
   6.9410   1.43929E+003    7.53400E+002
   6.9440   1.43421E+003    7.61910E+002
   6.9470   1.39902E+003    7.39420E+002
   6.9510   1.43201E+003    7.44220E+002
   6.9520   1.41046E+003    7.12270E+002
   6.9550   1.41942E+003    7.35550E+002
   6.9570   1.40206E+003    7.28930E+002
   6.9610   1.41607E+003    7.16280E+002
   6.9630   1.42390E+003    7.24300E+002
   6.9650   1.39548E+003    7.39730E+002
   6.9680   1.40340E+003    7.26400E+002
   6.9700   1.42066E+003    7.14360E+002
   6.9730   1.43501E+003    7.46240E+002
   6.9750   1.43041E+003    7.27900E+002
   6.9780   1.41723E+003    7.43740E+002
   6.9820   1.41814E+003    7.41540E+002
   6.9850   1.42577E+003    7.42630E+002
   6.9870   1.45729E+003    7.37960E+002
   6.9900   1.41823E+003    7.44040E+002
   6.9920   1.43388E+003    7.39640E+002
   6.9940   1.43141E+003    7.47150E+002
   6.9970   1.44604E+003    7.23380E+002
   7.0010   1.43174E+003    7.31290E+002
   7.0030   1.42731E+003    7.35800E+002
   7.0050   1.44738E+003    7.57460E+002
   7.0070   1.46695E+003    7.51300E+002
   7.0100   1.42842E+003    7.43570E+002
   7.0130   1.42625E+003    7.40400E+002
   7.0160   1.44757E+003    7.36350E+002
   7.0170   1.39941E+003    7.35540E+002
   7.0210   1.42793E+003    7.52010E+002
   7.0240   1.40760E+003    7.47630E+002
   7.0270   1.38762E+003    7.32120E+002
   7.0300   1.38152E+003    7.32350E+002
   7.0350   1.42800E+003    7.56890E+002
   7.0400   1.41188E+003    7.38820E+002
   7.0410   1.43484E+003    7.42240E+002
   7.0440   1.41520E+003    7.30450E+002
   7.0460   1.42763E+003    7.46050E+002
   7.0490   1.43426E+003    7.33060E+002
   7.0530   1.45748E+003    7.43050E+002
   7.0540   1.45422E+003    7.35340E+002
   7.0570   1.43508E+003    7.15940E+002
   7.0600   1.44225E+003    7.52840E+002
   7.0620   1.45058E+003    7.55010E+002
   7.0660   1.43338E+003    7.47680E+002
   7.0690   1.44052E+003    7.34380E+002
   7.0710   1.41372E+003    7.25580E+002
   7.0730   1.45474E+003    7.46410E+002
   7.0760   1.46097E+003    7.35240E+002
   7.0800   1.43343E+003    7.55370E+002
   7.0820   1.44821E+003    7.62080E+002
   7.0860   1.45839E+003    7.61210E+002
   7.0890   1.46021E+003    7.46370E+002
   7.0910   1.43687E+003    7.38610E+002
   7.0940   1.43764E+003    7.42830E+002
   7.0980   1.43943E+003    7.18670E+002
   7.1020   1.44762E+003    7.52960E+002
   7.1050   1.42805E+003    7.59930E+002
   7.1070   1.43979E+003    7.54320E+002
   7.1090   1.44998E+003    7.44150E+002
   7.1120   1.43920E+003    7.62000E+002
   7.1140   1.45952E+003    7.70610E+002
   7.1170   1.47825E+003    7.60510E+002
   7.1200   1.49395E+003    7.58700E+002
   7.1230   1.46706E+003    7.51770E+002
   7.1250   1.47788E+003    7.51440E+002
   7.1280   1.47802E+003    7.53060E+002
   7.1320   1.51070E+003    7.69390E+002
   7.1340   1.53152E+003    7.69080E+002
   7.1370   1.55790E+003    7.75470E+002
   7.1400   1.52844E+003    7.83850E+002
   7.1420   1.53665E+003    8.10220E+002
   7.1460   1.57097E+003    7.85820E+002
   7.1480   1.57887E+003    7.91620E+002
   7.1510   1.55673E+003    7.89220E+002
   7.1540   1.53906E+003    7.94310E+002
   7.1570   1.56928E+003    7.82910E+002
   7.1590   1.53434E+003    8.04190E+002
   7.1620   1.52668E+003    7.84250E+002
   7.1640   1.49271E+003    7.58670E+002
   7.1660   1.50635E+003    7.38350E+002
   7.1700   1.50420E+003    6.98050E+002
   7.1730   1.49607E+003    6.46490E+002
   7.1760   1.49752E+003    5.55750E+002
   7.1800   1.45324E+003    5.61950E+002
   7.1820   1.44153E+003    4.49610E+002
   7.1850   1.38510E+003    9.56900E+001
   7.1880   1.27466E+003    5.13000E+000
   7.1940   1.16051E+003    5.69000E+000
   7.1950   9.50240E+002    5.39000E+000
   7.1990   2.09720E+002    3.30000E+000
   7.2020   2.77800E+001    1.46000E+000
   7.2050   3.03000E+000    1.99000E+000
   7.2070   1.95000E+000    3.92000E+000
   7.2090   1.36000E+000    3.19000E+000
   7.2110   1.01000E+000    4.38000E+000
   7.2150   3.23000E+000    4.68000E+000
   7.2180   3.20000E+000    2.66000E+000
   7.2210   3.65000E+000    7.90000E-001
   7.2230   3.24000E+000    2.20000E-001
   7.2260   3.65000E+000    5.80000E-001
   7.2300   2.44000E+000    7.40000E-001
   7.2320   3.63000E+000    1.79000E+000
   7.2350   3.57000E+000    2.87000E+000
   7.2380   3.58000E+000    2.25000E+000
   7.2400   3.63000E+000    8.00000E-002
   7.2430   3.52000E+000    1.08000E+000
   7.2470   3.60000E+000    2.76000E+000
   7.2500   3.56000E+000    4.00000E-002
   7.2520   3.61000E+000    8.00000E-002
   7.2540   3.67000E+000    8.00000E-002
   7.2570   3.64000E+000    1.30000E-001
   7.2590   3.56000E+000    1.40000E-001
   7.2620   3.56000E+000    4.40000E-001
   7.2650   3.53000E+000    1.47000E+000
   7.2680   3.54000E+000    7.60000E-001
   7.2710   3.56000E+000    6.40000E-001
   7.2740   3.62000E+000    5.00000E-002
   7.2770   3.62000E+000    2.10000E-001
   7.2790   3.63000E+000    7.00000E-002
   7.2820   3.24000E+000    2.30000E-001
   7.2860   3.73000E+000    2.30000E-001
   7.2890   3.58000E+000    1.60000E-001
   7.2920   3.58000E+000    1.50000E-001
   7.2950   3.59000E+000    1.40000E-001
   7.2980   3.63000E+000    2.20000E-001
   7.3020   3.62000E+000    1.20000E-001
