# Supplementary material for: Mechanism of the small ATP-independent chaperone Spy is substrate specific
Source: Nat Commun. 2021 Feb 8;12:851. doi: 10.1038/s41467-021-21120-8 (PMC7870927; doi:10.1038/s41467-021-21120-8)
Supplement: Supplementary file 3 — Supplementary Data 1 [file 41467_2021_21120_MOESM3_ESM.zip › Fig 2c-d/181801/00002.RI1]

Sample1/4
I 1 21.8 48000 0000310 5.7640E09 277 1 
   5.8010   3.54000E+000    3.12000E+000
   5.8050   1.00000E-001    7.66000E+000
   5.8080   5.54000E+000    1.67500E+001
   5.8100   1.54500E+001    1.71100E+001
   5.8120   2.10800E+001    1.83700E+001
   5.8150   6.01100E+001    3.60100E+001
   5.8170   1.56420E+002    8.32300E+001
   5.8190   3.32300E+002    1.47370E+002
   5.8220   5.77980E+002    1.91340E+002
   5.8230   7.54090E+002    4.92170E+002
   5.8260   8.01770E+002    5.71040E+002
   5.8280   9.18730E+002    5.88540E+002
   5.8300   1.02076E+003    8.35340E+002
   5.8310   1.12582E+003    9.81000E+002
   5.8320   1.33692E+003    1.26476E+003
   5.8350   1.37045E+003    1.56102E+003
   5.8370   1.51968E+003    1.63292E+003
   5.8400   1.71405E+003    1.70004E+003
   5.8410   1.79686E+003    1.81923E+003
   5.8420   1.91534E+003    1.91732E+003
   5.8440   1.87272E+003    1.94267E+003
   5.8460   2.02295E+003    2.10136E+003
   5.8470   2.12383E+003    2.23500E+003
   5.8490   2.23149E+003    2.35096E+003
   5.8510   2.30835E+003    2.42506E+003
   5.8530   2.48305E+003    2.51408E+003
   5.8550   2.59649E+003    2.65618E+003
   5.8580   2.73292E+003    2.82135E+003
   5.8620   2.89392E+003    2.91614E+003
   5.8630   2.89331E+003    2.99990E+003
   5.8650   3.03177E+003    3.07799E+003
   5.8660   3.08252E+003    3.14376E+003
   5.8690   3.14303E+003    3.15896E+003
   5.8710   3.30611E+003    3.27311E+003
   5.8730   3.29582E+003    3.29418E+003
   5.8760   3.32809E+003    3.33359E+003
   5.8780   3.42720E+003    3.36675E+003
   5.8800   3.46700E+003    3.43343E+003
   5.8830   3.43278E+003    3.41316E+003
   5.8850   3.49677E+003    3.43991E+003
   5.8870   3.48805E+003    3.52382E+003
   5.8890   3.49324E+003    3.48825E+003
   5.8910   3.51377E+003    3.54568E+003
   5.8940   3.56410E+003    3.57409E+003
   5.8960   3.59081E+003    3.53703E+003
   5.8980   3.52772E+003    3.56412E+003
   5.9000   3.53948E+003    3.55406E+003
   5.9030   3.53373E+003    3.55568E+003
   5.9050   3.56210E+003    3.51762E+003
   5.9070   3.57987E+003    3.51607E+003
   5.9090   3.67801E+003    3.59753E+003
   5.9120   3.61635E+003    3.71285E+003
   5.9140   3.69591E+003    3.65173E+003
   5.9160   3.66717E+003    3.67645E+003
   5.9190   3.66812E+003    3.56514E+003
   5.9210   3.72160E+003    3.60137E+003
   5.9250   3.69172E+003    3.65834E+003
   5.9280   3.75140E+003    3.76200E+003
   5.9300   3.75699E+003    3.82356E+003
   5.9320   3.76247E+003    3.76164E+003
   5.9350   3.92061E+003    3.86266E+003
   5.9390   3.88294E+003    3.85592E+003
   5.9410   3.90742E+003    3.87540E+003
   5.9420   3.94007E+003    3.83725E+003
   5.9430   3.96782E+003    3.90748E+003
   5.9450   3.86620E+003    3.91823E+003
   5.9480   3.96030E+003    3.90160E+003
   5.9500   3.93205E+003    3.95338E+003
   5.9520   3.90717E+003    3.98468E+003
   5.9550   3.96916E+003    3.95527E+003
   5.9570   3.95607E+003    3.93103E+003
   5.9590   3.95675E+003    3.98784E+003
   5.9620   3.99669E+003    3.92894E+003
   5.9640   4.01505E+003    3.95854E+003
   5.9650   4.00123E+003    3.95101E+003
   5.9660   3.94318E+003    4.05809E+003
   5.9690   4.05495E+003    3.97497E+003
   5.9710   4.04822E+003    4.02665E+003
   5.9750   4.03915E+003    4.06075E+003
   5.9770   4.06751E+003    4.02473E+003
   5.9790   4.04928E+003    4.05971E+003
   5.9820   4.09487E+003    4.10185E+003
   5.9840   4.23140E+003    4.22611E+003
   5.9860   4.46395E+003    4.65935E+003
   5.9890   5.39910E+003    5.85941E+003
   5.9910   6.06487E+003    5.95657E+003
   5.9930   5.86677E+003    5.81563E+003
   5.9950   5.97945E+003    6.04133E+003
   5.9980   5.98712E+003    4.89461E+003
   6.0000   2.07757E+003    8.67200E+001
   6.0060   1.13370E+002    1.13010E+002
   6.0090   2.21360E+002    2.36170E+002
   6.0110   6.86840E+002    1.28589E+003
   6.0140   2.66852E+003    1.36907E+003
   6.0180   2.05987E+003    1.25643E+003
   6.0200   1.92791E+003    1.17199E+003
   6.0220   1.88437E+003    1.14322E+003
   6.0240   1.85892E+003    1.09065E+003
   6.0270   1.80327E+003    1.02785E+003
   6.0300   1.76069E+003    1.01303E+003
   6.0320   1.72271E+003    9.55930E+002
   6.0340   1.70254E+003    9.60210E+002
   6.0360   1.68236E+003    9.50060E+002
   6.0390   1.68041E+003    9.27950E+002
   6.0410   1.65235E+003    9.32390E+002
   6.0440   1.67084E+003    8.96700E+002
   6.0460   1.63320E+003    8.75670E+002
   6.0480   1.64988E+003    8.75050E+002
   6.0500   1.63536E+003    8.93720E+002
   6.0520   1.62195E+003    8.79430E+002
   6.0540   1.60007E+003    8.76320E+002
   6.0560   1.63967E+003    8.79020E+002
   6.0590   1.61538E+003    8.54970E+002
   6.0610   1.57981E+003    8.72130E+002
   6.0630   1.60934E+003    8.65320E+002
   6.0660   1.63615E+003    8.57180E+002
   6.0680   1.59312E+003    8.59810E+002
   6.0700   1.55585E+003    8.54450E+002
   6.0720   1.59396E+003    8.42690E+002
   6.0750   1.58867E+003    8.42640E+002
   6.0770   1.60751E+003    8.44710E+002
   6.0790   1.61617E+003    8.46970E+002
   6.0810   1.56719E+003    8.43440E+002
   6.0830   1.58413E+003    8.68580E+002
   6.0850   1.57970E+003    8.40580E+002
   6.0880   1.60011E+003    8.43100E+002
   6.0920   1.58894E+003    8.49100E+002
   6.0930   1.56298E+003    8.56380E+002
   6.0950   1.57536E+003    8.64850E+002
   6.0970   1.57217E+003    8.60960E+002
   6.0990   1.56884E+003    8.50560E+002
   6.1010   1.59379E+003    8.53930E+002
   6.1040   1.57917E+003    8.38920E+002
   6.1060   1.58606E+003    8.48120E+002
   6.1080   1.56039E+003    8.35280E+002
   6.1110   1.61875E+003    8.30110E+002
   6.1130   1.59626E+003    8.44950E+002
   6.1160   1.56399E+003    8.24620E+002
   6.1170   1.61454E+003    8.27510E+002
   6.1190   1.58099E+003    8.54010E+002
   6.1220   1.57974E+003    8.51520E+002
   6.1240   1.58231E+003    8.62150E+002
   6.1260   1.57296E+003    8.42200E+002
   6.1290   1.55904E+003    8.38310E+002
   6.1310   1.58309E+003    8.32630E+002
   6.1330   1.59850E+003    8.36740E+002
   6.1340   1.57713E+003    8.63070E+002
   6.1370   1.58004E+003    8.52690E+002
   6.1400   1.61104E+003    8.36230E+002
   6.1420   1.57573E+003    8.59240E+002
   6.1430   1.59915E+003    8.49500E+002
   6.1470   1.56242E+003    8.53990E+002
   6.1480   1.56782E+003    8.37320E+002
   6.1510   1.58013E+003    8.38000E+002
   6.1530   1.56785E+003    8.13210E+002
   6.1550   1.54477E+003    8.52960E+002
   6.1570   1.53884E+003    8.49640E+002
   6.1600   1.55978E+003    8.25690E+002
   6.1620   1.55323E+003    8.45650E+002
   6.1640   1.56926E+003    8.32490E+002
   6.1650   1.56291E+003    8.61510E+002
   6.1670   1.56760E+003    8.42500E+002
   6.1710   1.56435E+003    8.33830E+002
   6.1720   1.51875E+003    8.31380E+002
   6.1750   1.60788E+003    8.52490E+002
   6.1760   1.57599E+003    8.55010E+002
   6.1790   1.57452E+003    8.41430E+002
   6.1810   1.57550E+003    8.34530E+002
   6.1830   1.57334E+003    8.47360E+002
   6.1860   1.59862E+003    8.43050E+002
   6.1880   1.59201E+003    8.52430E+002
   6.1900   1.56819E+003    8.29410E+002
   6.1910   1.56214E+003    8.73640E+002
   6.1940   1.60677E+003    8.50460E+002
   6.1960   1.56726E+003    8.58800E+002
   6.1980   1.60960E+003    8.75480E+002
   6.2010   1.62103E+003    8.62120E+002
   6.2030   1.59416E+003    8.53940E+002
   6.2050   1.59846E+003    8.43650E+002
   6.2070   1.59952E+003    8.60020E+002
   6.2100   1.60090E+003    8.58090E+002
   6.2120   1.61804E+003    8.45320E+002
   6.2150   1.60899E+003    8.69420E+002
   6.2170   1.61630E+003    8.67960E+002
   6.2190   1.60938E+003    8.44350E+002
   6.2210   1.60676E+003    8.37390E+002
   6.2240   1.59823E+003    8.65730E+002
   6.2270   1.65376E+003    8.77460E+002
   6.2290   1.60504E+003    8.73790E+002
   6.2320   1.62034E+003    8.46320E+002
   6.2340   1.61929E+003    8.57370E+002
   6.2370   1.64638E+003    8.47040E+002
   6.2390   1.60293E+003    8.56460E+002
   6.2410   1.58355E+003    8.72460E+002
   6.2450   1.63619E+003    8.47950E+002
   6.2480   1.59314E+003    8.68970E+002
   6.2490   1.61395E+003    8.67370E+002
   6.2520   1.64507E+003    8.49290E+002
   6.2550   1.61345E+003    8.68000E+002
   6.2570   1.63130E+003    8.63460E+002
   6.2590   1.65355E+003    8.73460E+002
   6.2610   1.61507E+003    8.59370E+002
   6.2630   1.64938E+003    8.74340E+002
   6.2650   1.62176E+003    8.73040E+002
   6.2680   1.63861E+003    8.74740E+002
   6.2700   1.62192E+003    8.74600E+002
   6.2710   1.64327E+003    8.74110E+002
   6.2730   1.64503E+003    8.55170E+002
   6.2750   1.65698E+003    8.65060E+002
   6.2790   1.65352E+003    8.64230E+002
   6.2820   1.66211E+003    8.64690E+002
   6.2840   1.67432E+003    8.79480E+002
   6.2880   1.67435E+003    8.63020E+002
   6.2910   1.65339E+003    8.76880E+002
   6.2940   1.68386E+003    8.92180E+002
   6.2960   1.64442E+003    8.88590E+002
   6.2970   1.65434E+003    8.65750E+002
   6.3000   1.63822E+003    8.97140E+002
   6.3020   1.66447E+003    8.81340E+002
   6.3040   1.65648E+003    8.56430E+002
   6.3080   1.65502E+003    8.82660E+002
   6.3110   1.67364E+003    8.70840E+002
   6.3120   1.66979E+003    8.62850E+002
   6.3140   1.65610E+003    8.97450E+002
   6.3160   1.65140E+003    8.60030E+002
   6.3180   1.65224E+003    8.64940E+002
   6.3200   1.68032E+003    8.53930E+002
   6.3220   1.67542E+003    8.67250E+002
   6.3250   1.65835E+003    8.94330E+002
   6.3270   1.69059E+003    8.67890E+002
   6.3290   1.64414E+003    8.79450E+002
   6.3320   1.61430E+003    8.63680E+002
   6.3340   1.67946E+003    8.73060E+002
   6.3360   1.66356E+003    8.89950E+002
   6.3380   1.65102E+003    8.83300E+002
   6.3400   1.69091E+003    8.84280E+002
   6.3450   1.69484E+003    8.87420E+002
   6.3490   1.66161E+003    8.97750E+002
   6.3520   1.63524E+003    8.98380E+002
   6.3540   1.64858E+003    8.73330E+002
   6.3560   1.62242E+003    8.86600E+002
   6.3580   1.67329E+003    8.64860E+002
   6.3610   1.70672E+003    8.88900E+002
   6.3630   1.66835E+003    8.73110E+002
   6.3650   1.67398E+003    8.92130E+002
   6.3670   1.63367E+003    8.66390E+002
   6.3700   1.66635E+003    9.04800E+002
   6.3720   1.63262E+003    8.78180E+002
   6.3730   1.64967E+003    8.95410E+002
   6.3760   1.65598E+003    8.82630E+002
   6.3790   1.65158E+003    8.77930E+002
   6.3810   1.65421E+003    8.80830E+002
   6.3830   1.63442E+003    9.03120E+002
   6.3850   1.66514E+003    8.84550E+002
   6.3880   1.65449E+003    8.82540E+002
   6.3900   1.66686E+003    8.82990E+002
   6.3930   1.65598E+003    8.99340E+002
   6.3970   1.66850E+003    8.67410E+002
   6.3990   1.64240E+003    8.66340E+002
   6.4000   1.65461E+003    8.85570E+002
   6.4030   1.68727E+003    9.02170E+002
   6.4060   1.66926E+003    8.94270E+002
   6.4100   1.66467E+003    8.96090E+002
   6.4120   1.66654E+003    8.90080E+002
   6.4130   1.67422E+003    8.92630E+002
   6.4150   1.63839E+003    8.84500E+002
   6.4180   1.66117E+003    9.07000E+002
   6.4210   1.65871E+003    9.07660E+002
   6.4240   1.68115E+003    9.09940E+002
   6.4260   1.64886E+003    9.08470E+002
   6.4270   1.70922E+003    8.75970E+002
   6.4310   1.69721E+003    9.00400E+002
   6.4330   1.67235E+003    9.09530E+002
   6.4350   1.70397E+003    9.35090E+002
   6.4380   1.71116E+003    8.94560E+002
   6.4410   1.72444E+003    9.14280E+002
   6.4440   1.73387E+003    9.23850E+002
   6.4480   1.74732E+003    9.27070E+002
   6.4510   1.74424E+003    9.07270E+002
   6.4530   1.79790E+003    9.32510E+002
   6.4560   1.77633E+003    9.40100E+002
   6.4580   1.76170E+003    9.41610E+002
   6.4620   1.80594E+003    9.38070E+002
   6.4640   1.75845E+003    9.39350E+002
   6.4670   1.75554E+003    9.37450E+002
   6.4690   1.77837E+003    9.51600E+002
   6.4720   1.77495E+003    9.52480E+002
   6.4730   1.76357E+003    9.56100E+002
   6.4740   1.75747E+003    9.41310E+002
   6.4780   1.79996E+003    9.24070E+002
   6.4800   1.77953E+003    9.27840E+002
   6.4820   1.75368E+003    9.39610E+002
   6.4850   1.76430E+003    9.67900E+002
   6.4880   1.76686E+003    9.69090E+002
   6.4910   1.80190E+003    9.49290E+002
   6.4940   1.80105E+003    9.74910E+002
   6.4970   1.78861E+003    9.27380E+002
   6.4990   1.79865E+003    9.54620E+002
   6.5010   1.80187E+003    9.55230E+002
   6.5040   1.78338E+003    9.62070E+002
   6.5060   1.78331E+003    9.39700E+002
   6.5090   1.79438E+003    9.67030E+002
   6.5110   1.80754E+003    9.75550E+002
   6.5130   1.77703E+003    9.54530E+002
   6.5150   1.80215E+003    9.58420E+002
   6.5180   1.81714E+003    9.51690E+002
   6.5190   1.77455E+003    9.46980E+002
   6.5230   1.82184E+003    9.64360E+002
   6.5250   1.77728E+003    9.45630E+002
   6.5270   1.78313E+003    9.49280E+002
   6.5300   1.79771E+003    9.65100E+002
   6.5330   1.76964E+003    9.58340E+002
   6.5370   1.77971E+003    9.67570E+002
   6.5380   1.77707E+003    9.68830E+002
   6.5410   1.79740E+003    9.57630E+002
   6.5440   1.76773E+003    9.37550E+002
   6.5470   1.77004E+003    9.43720E+002
   6.5500   1.77097E+003    9.50650E+002
   6.5510   1.75914E+003    9.43590E+002
   6.5540   1.79810E+003    9.56610E+002
   6.5570   1.78513E+003    9.46560E+002
   6.5590   1.77991E+003    9.09380E+002
   6.5620   1.79660E+003    9.33390E+002
   6.5640   1.76397E+003    9.40890E+002
   6.5660   1.78320E+003    9.53900E+002
   6.5680   1.76288E+003    9.55030E+002
   6.5700   1.76947E+003    9.39460E+002
   6.5730   1.76264E+003    9.28200E+002
   6.5770   1.74420E+003    9.24700E+002
   6.5800   1.76670E+003    9.14630E+002
   6.5810   1.71961E+003    9.38210E+002
   6.5840   1.75292E+003    9.44120E+002
   6.5860   1.72156E+003    9.19790E+002
   6.5910   1.75257E+003    9.41270E+002
   6.5920   1.75442E+003    9.18050E+002
   6.5950   1.69433E+003    9.24450E+002
   6.5980   1.74355E+003    9.16450E+002
   6.6000   1.72891E+003    9.16610E+002
   6.6020   1.71898E+003    9.31350E+002
   6.6040   1.70802E+003    9.18450E+002
   6.6080   1.72070E+003    9.16940E+002
   6.6100   1.71462E+003    9.17280E+002
   6.6130   1.75106E+003    9.21460E+002
   6.6140   1.72283E+003    9.06010E+002
   6.6160   1.75293E+003    9.14080E+002
   6.6200   1.70311E+003    8.93980E+002
   6.6220   1.72296E+003    9.33500E+002
   6.6240   1.71202E+003    9.15440E+002
   6.6270   1.76511E+003    9.12460E+002
   6.6310   1.72073E+003    9.29930E+002
   6.6330   1.71318E+003    9.00660E+002
   6.6370   1.70834E+003    9.13670E+002
   6.6390   1.74152E+003    9.11520E+002
   6.6410   1.72950E+003    9.12110E+002
   6.6430   1.68752E+003    8.80670E+002
   6.6460   1.71841E+003    9.11080E+002
   6.6490   1.68439E+003    9.10230E+002
   6.6530   1.70950E+003    9.20730E+002
   6.6550   1.71021E+003    8.96710E+002
   6.6570   1.70848E+003    8.99100E+002
   6.6600   1.71681E+003    9.07540E+002
   6.6620   1.68841E+003    8.95830E+002
   6.6640   1.68031E+003    9.14570E+002
   6.6660   1.71712E+003    9.02000E+002
   6.6680   1.68487E+003    9.05040E+002
   6.6710   1.69318E+003    8.97860E+002
   6.6730   1.67995E+003    9.00700E+002
   6.6750   1.68707E+003    9.10910E+002
   6.6800   1.66343E+003    9.18380E+002
   6.6820   1.67381E+003    9.13670E+002
   6.6840   1.67783E+003    8.84940E+002
   6.6870   1.67644E+003    8.80910E+002
   6.6890   1.65354E+003    8.80700E+002
   6.6920   1.66703E+003    8.76980E+002
   6.6940   1.64066E+003    8.76340E+002
   6.6960   1.68432E+003    8.72860E+002
   6.6990   1.66930E+003    8.88980E+002
   6.7000   1.66680E+003    8.35150E+002
   6.7040   1.65925E+003    8.68830E+002
   6.7070   1.63227E+003    8.42290E+002
   6.7100   1.62080E+003    8.79150E+002
   6.7110   1.66413E+003    8.77270E+002
   6.7130   1.66646E+003    8.81510E+002
   6.7150   1.66086E+003    8.80240E+002
   6.7180   1.64433E+003    8.48990E+002
   6.7230   1.64707E+003    8.69950E+002
   6.7250   1.62940E+003    8.76600E+002
   6.7270   1.65912E+003    8.60820E+002
   6.7290   1.62919E+003    8.40340E+002
   6.7320   1.59975E+003    8.29380E+002
   6.7360   1.63470E+003    8.83460E+002
   6.7380   1.61600E+003    8.53400E+002
   6.7400   1.60898E+003    8.58520E+002
   6.7440   1.63164E+003    8.70950E+002
   6.7450   1.61268E+003    8.68550E+002
   6.7480   1.63090E+003    8.52650E+002
   6.7510   1.62824E+003    8.68670E+002
   6.7540   1.64065E+003    8.57050E+002
   6.7560   1.64203E+003    8.17340E+002
   6.7590   1.61780E+003    8.51430E+002
   6.7610   1.61667E+003    8.53150E+002
   6.7650   1.62080E+003    8.47990E+002
   6.7680   1.60807E+003    8.65720E+002
   6.7700   1.61320E+003    8.48870E+002
   6.7750   1.61031E+003    8.58110E+002
   6.7790   1.62624E+003    8.63940E+002
   6.7810   1.63283E+003    8.75100E+002
   6.7840   1.63719E+003    8.76600E+002
   6.7850   1.61303E+003    8.72650E+002
   6.7900   1.63907E+003    8.64570E+002
   6.7930   1.62813E+003    8.72090E+002
   6.7950   1.67984E+003    8.63690E+002
   6.7970   1.64833E+003    8.71270E+002
   6.7990   1.64410E+003    8.60440E+002
   6.8020   1.65660E+003    8.34650E+002
   6.8050   1.64603E+003    8.75920E+002
   6.8070   1.64112E+003    8.52010E+002
   6.8100   1.64088E+003    8.69760E+002
   6.8120   1.64456E+003    8.68650E+002
   6.8150   1.63082E+003    8.60280E+002
   6.8170   1.64804E+003    9.03880E+002
   6.8190   1.63733E+003    8.97130E+002
   6.8220   1.63851E+003    8.93260E+002
   6.8240   1.67666E+003    8.94370E+002
   6.8280   1.67154E+003    8.35640E+002
   6.8310   1.65464E+003    8.92120E+002
   6.8330   1.67322E+003    8.81060E+002
   6.8360   1.67624E+003    8.77850E+002
   6.8380   1.66211E+003    8.82590E+002
   6.8420   1.67586E+003    8.63740E+002
   6.8450   1.66267E+003    8.82310E+002
   6.8480   1.65685E+003    8.97280E+002
   6.8510   1.67263E+003    8.77830E+002
   6.8520   1.68171E+003    8.68990E+002
   6.8550   1.68314E+003    8.89110E+002
   6.8580   1.65721E+003    8.75400E+002
   6.8600   1.67278E+003    8.87070E+002
   6.8620   1.68528E+003    8.78810E+002
   6.8650   1.65990E+003    8.75570E+002
   6.8670   1.64268E+003    8.77450E+002
   6.8710   1.64277E+003    8.76240E+002
   6.8740   1.67911E+003    8.87780E+002
   6.8760   1.65353E+003    8.89870E+002
   6.8790   1.69611E+003    8.88540E+002
   6.8810   1.66940E+003    9.03470E+002
   6.8850   1.65162E+003    8.78100E+002
   6.8870   1.68059E+003    8.77260E+002
   6.8890   1.67206E+003    9.02600E+002
   6.8910   1.66198E+003    8.91880E+002
   6.8960   1.66457E+003    9.03040E+002
   6.8980   1.71082E+003    9.04520E+002
   6.9010   1.65232E+003    8.83070E+002
   6.9030   1.66616E+003    8.80710E+002
   6.9050   1.67719E+003    8.80570E+002
   6.9080   1.66407E+003    8.71810E+002
   6.9110   1.62823E+003    8.74850E+002
   6.9130   1.64998E+003    8.87260E+002
   6.9170   1.65211E+003    8.79700E+002
   6.9190   1.67435E+003    8.89640E+002
   6.9220   1.67501E+003    8.79820E+002
   6.9240   1.67607E+003    8.80910E+002
   6.9270   1.66544E+003    8.77360E+002
   6.9300   1.65128E+003    8.75610E+002
   6.9330   1.62100E+003    8.94460E+002
   6.9350   1.66642E+003    8.89930E+002
   6.9380   1.65673E+003    8.57000E+002
   6.9400   1.64507E+003    8.60980E+002
   6.9440   1.66877E+003    8.73590E+002
   6.9470   1.66041E+003    8.64750E+002
   6.9490   1.64005E+003    8.87490E+002
   6.9510   1.63817E+003    8.80080E+002
   6.9550   1.62266E+003    8.52030E+002
   6.9570   1.61601E+003    8.54230E+002
   6.9600   1.60171E+003    8.51090E+002
   6.9610   1.59290E+003    8.54670E+002
   6.9640   1.61298E+003    8.57110E+002
   6.9680   1.60844E+003    8.66070E+002
   6.9700   1.64721E+003    8.94100E+002
   6.9730   1.64404E+003    8.71990E+002
   6.9760   1.64141E+003    8.75400E+002
   6.9780   1.67297E+003    8.76700E+002
   6.9810   1.67762E+003    8.84390E+002
   6.9830   1.62239E+003    8.97850E+002
   6.9870   1.60751E+003    8.80040E+002
   6.9900   1.62898E+003    8.77710E+002
   6.9920   1.68513E+003    8.61820E+002
   6.9940   1.67974E+003    8.80730E+002
   6.9970   1.67357E+003    8.91380E+002
   7.0010   1.62633E+003    8.83800E+002
   7.0040   1.65147E+003    8.68660E+002
   7.0050   1.65547E+003    8.79820E+002
   7.0070   1.62292E+003    8.56770E+002
   7.0110   1.63645E+003    8.83110E+002
   7.0160   1.65243E+003    8.81070E+002
   7.0170   1.67445E+003    8.73840E+002
   7.0210   1.68650E+003    8.62330E+002
   7.0230   1.66635E+003    8.87010E+002
   7.0260   1.63088E+003    8.55940E+002
   7.0290   1.64654E+003    8.88130E+002
   7.0300   1.63196E+003    8.76980E+002
   7.0350   1.62844E+003    8.67200E+002
   7.0370   1.65147E+003    8.60920E+002
   7.0400   1.68229E+003    8.66040E+002
   7.0410   1.66378E+003    8.73790E+002
   7.0440   1.65290E+003    8.70020E+002
   7.0470   1.67777E+003    8.82940E+002
   7.0480   1.65065E+003    8.60160E+002
   7.0530   1.68021E+003    8.98710E+002
   7.0550   1.63506E+003    8.74620E+002
   7.0570   1.64054E+003    8.76120E+002
   7.0600   1.64846E+003    8.76880E+002
   7.0620   1.65156E+003    8.69630E+002
   7.0640   1.64794E+003    9.02550E+002
   7.0690   1.65901E+003    8.84150E+002
   7.0710   1.65301E+003    8.90790E+002
   7.0760   1.66407E+003    8.78560E+002
   7.0770   1.64287E+003    8.45050E+002
   7.0790   1.63932E+003    8.61300E+002
   7.0820   1.67015E+003    8.47140E+002
   7.0870   1.66516E+003    8.70170E+002
   7.0880   1.65342E+003    8.91520E+002
   7.0910   1.65587E+003    8.89430E+002
   7.0930   1.64314E+003    8.70370E+002
   7.0980   1.69604E+003    8.98510E+002
   7.1000   1.66311E+003    8.94620E+002
   7.1010   1.65364E+003    8.87090E+002
   7.1030   1.66115E+003    8.59010E+002
   7.1070   1.66344E+003    8.74270E+002
   7.1120   1.70359E+003    8.91520E+002
   7.1140   1.67940E+003    8.95880E+002
   7.1160   1.67442E+003    9.04700E+002
   7.1200   1.68945E+003    8.93710E+002
   7.1230   1.69757E+003    9.12920E+002
   7.1250   1.70062E+003    8.91910E+002
   7.1270   1.70069E+003    8.94600E+002
   7.1300   1.72645E+003    9.33940E+002
   7.1320   1.73719E+003    9.13190E+002
   7.1350   1.73909E+003    9.39180E+002
   7.1380   1.76648E+003    9.42300E+002
   7.1410   1.78130E+003    9.33670E+002
   7.1440   1.76454E+003    9.52030E+002
   7.1460   1.78269E+003    9.39340E+002
   7.1490   1.78410E+003    9.58960E+002
   7.1530   1.78343E+003    9.29130E+002
   7.1560   1.77229E+003    9.30270E+002
   7.1590   1.74887E+003    9.38370E+002
   7.1610   1.76234E+003    9.08170E+002
   7.1640   1.76352E+003    9.01590E+002
   7.1680   1.70818E+003    9.02420E+002
   7.1710   1.69647E+003    8.75680E+002
   7.1730   1.66984E+003    8.50390E+002
   7.1750   1.69396E+003    8.51760E+002
   7.1780   1.67089E+003    8.01770E+002
   7.1820   1.65062E+003    7.60890E+002
   7.1850   1.65046E+003    7.98590E+002
   7.1870   1.77020E+003    8.32200E+002
   7.1900   1.67224E+003    5.56530E+002
   7.1940   1.29019E+003    7.51000E+000
   7.1990   1.57700E+001    3.50000E+000
   7.2020   4.92000E+000    3.81000E+000
   7.2060   4.11000E+000    2.27000E+000
   7.2100   2.70000E+000    5.00000E+000
   7.2140   4.08000E+000    6.33000E+000
   7.2160   1.00000E-001    3.74000E+000
   7.2190   1.36000E+000    3.50000E+000
   7.2220   3.64000E+000    4.51000E+000
   7.2250   3.61000E+000    4.70000E-001
   7.2270   3.75000E+000    9.30000E-001
   7.2310   3.29000E+000    2.31000E+000
   7.2330   1.78000E+000    3.40000E+000
   7.2360   3.64000E+000    3.04000E+000
   7.2380   3.60000E+000    2.97000E+000
   7.2410   3.65000E+000    5.00000E-002
   7.2440   3.59000E+000    2.60000E-001
   7.2450   3.34000E+000    2.50000E-001
   7.2470   3.64000E+000    2.06000E+000
   7.2520   3.63000E+000    3.51000E+000
   7.2560   3.59000E+000    2.05000E+000
   7.2580   3.68000E+000    4.10000E-001
   7.2600   3.59000E+000    5.00000E-002
   7.2640   3.56000E+000    1.41000E+000
   7.2670   3.60000E+000    8.90000E-001
   7.2700   3.65000E+000    9.60000E-001
   7.2720   3.59000E+000    0.00000E+000
   7.2760   3.62000E+000    2.20000E-001
   7.2790   3.60000E+000    2.10000E-001
   7.2810   3.55000E+000    1.02000E+000
   7.2850   3.60000E+000    1.90000E-001
   7.2880   3.73000E+000    2.80000E-001
   7.2890   3.59000E+000    2.40000E-001
   7.2930   3.59000E+000    6.00000E-002
   7.2950   3.66000E+000    2.60000E-001
   7.2980   3.67000E+000    2.20000E-001
   7.3000   3.60000E+000    1.10000E-001
