# Supplementary material for: Mechanism of the small ATP-independent chaperone Spy is substrate specific
Source: Nat Commun. 2021 Feb 8;12:851. doi: 10.1038/s41467-021-21120-8 (PMC7870927; doi:10.1038/s41467-021-21120-8)
Supplement: Supplementary file 3 — Supplementary Data 1 [file 41467_2021_21120_MOESM3_ESM.zip › Fig 2c-d/181801/00002.RI3]

Sample3/6
I 3 21.8 48000 0000378 7.5330E09 277 1 
   5.8010   3.56000E+000    1.64500E+001
   5.8050   1.33000E+000    1.46500E+001
   5.8060   3.91000E+000    1.58200E+001
   5.8080   8.12000E+000    2.44000E+001
   5.8100   1.69100E+001    2.79500E+001
   5.8120   2.53300E+001    3.86200E+001
   5.8130   3.51900E+001    5.87700E+001
   5.8140   4.64100E+001    7.40800E+001
   5.8150   8.31600E+001    1.07010E+002
   5.8170   1.32580E+002    1.60720E+002
   5.8190   3.18660E+002    4.26720E+002
   5.8220   5.29530E+002    5.06040E+002
   5.8230   7.16200E+002    6.62480E+002
   5.8240   7.41930E+002    7.73250E+002
   5.8260   7.97050E+002    7.49940E+002
   5.8280   9.56530E+002    8.99620E+002
   5.8290   9.94650E+002    9.90500E+002
   5.8300   1.08614E+003    1.08769E+003
   5.8320   1.17448E+003    1.19073E+003
   5.8350   1.27673E+003    1.28910E+003
   5.8370   1.51641E+003    1.57514E+003
   5.8390   1.56430E+003    1.64210E+003
   5.8400   1.63239E+003    1.70143E+003
   5.8430   1.83386E+003    1.86942E+003
   5.8460   2.02179E+003    2.01249E+003
   5.8490   2.15422E+003    2.18291E+003
   5.8500   2.24464E+003    2.31411E+003
   5.8510   2.27863E+003    2.32044E+003
   5.8530   2.42613E+003    2.51910E+003
   5.8550   2.53260E+003    2.55396E+003
   5.8570   2.56500E+003    2.62208E+003
   5.8580   2.59218E+003    2.63010E+003
   5.8600   2.88449E+003    2.78423E+003
   5.8620   2.94779E+003    2.92723E+003
   5.8640   3.02459E+003    3.12922E+003
   5.8650   3.02675E+003    3.10734E+003
   5.8660   3.11420E+003    3.04050E+003
   5.8680   3.16161E+003    3.12166E+003
   5.8690   3.20354E+003    3.14597E+003
   5.8710   3.19698E+003    3.22148E+003
   5.8730   3.26861E+003    3.20921E+003
   5.8760   3.39246E+003    3.46703E+003
   5.8780   3.51488E+003    3.38790E+003
   5.8800   3.42367E+003    3.41249E+003
   5.8830   3.49256E+003    3.45077E+003
   5.8850   3.51585E+003    3.49339E+003
   5.8870   3.51495E+003    3.54000E+003
   5.8890   3.49958E+003    3.45938E+003
   5.8910   3.51778E+003    3.48960E+003
   5.8940   3.48154E+003    3.58210E+003
   5.8960   3.54733E+003    3.53383E+003
   5.8980   3.55874E+003    3.48242E+003
   5.9000   3.53047E+003    3.45317E+003
   5.9020   3.53067E+003    3.52507E+003
   5.9050   3.56150E+003    3.53884E+003
   5.9070   3.57920E+003    3.59978E+003
   5.9090   3.59659E+003    3.57995E+003
   5.9120   3.64136E+003    3.59770E+003
   5.9140   3.60882E+003    3.64448E+003
   5.9160   3.68084E+003    3.67957E+003
   5.9210   3.65378E+003    3.68353E+003
   5.9230   3.73088E+003    3.67761E+003
   5.9250   3.67906E+003    3.73058E+003
   5.9270   3.75635E+003    3.72206E+003
   5.9280   3.77059E+003    3.71506E+003
   5.9300   3.78665E+003    3.80701E+003
   5.9320   3.78902E+003    3.77884E+003
   5.9340   3.82341E+003    3.76330E+003
   5.9360   3.85641E+003    3.77921E+003
   5.9380   3.88549E+003    3.91286E+003
   5.9410   3.85971E+003    3.87582E+003
   5.9430   3.83490E+003    3.96044E+003
   5.9440   3.97947E+003    3.91792E+003
   5.9460   3.88409E+003    3.96251E+003
   5.9500   3.95805E+003    3.95465E+003
   5.9520   3.97681E+003    4.02268E+003
   5.9530   3.91182E+003    4.04688E+003
   5.9550   4.01683E+003    4.02329E+003
   5.9570   3.93994E+003    4.10275E+003
   5.9590   3.98462E+003    4.14323E+003
   5.9620   4.10462E+003    5.66663E+003
   5.9640   4.02999E+003    6.19396E+003
   5.9650   4.10216E+003    5.85978E+003
   5.9660   4.22445E+003    5.93423E+003
   5.9680   4.37109E+003    5.99480E+003
   5.9690   4.40015E+003    5.98749E+003
   5.9710   5.92633E+003    3.50340E+003
   5.9720   5.86714E+003    9.89500E+001
   5.9790   6.01798E+003    1.25100E+002
   5.9800   2.95272E+003    2.74010E+002
   5.9840   1.94130E+002    1.82054E+003
   5.9880   1.31640E+002    1.89222E+003
   5.9890   2.68030E+002    1.56996E+003
   5.9910   7.39880E+002    1.54398E+003
   5.9930   1.99963E+003    1.44949E+003
   5.9950   3.13365E+003    1.32714E+003
   5.9980   2.34838E+003    1.25029E+003
   6.0000   2.35342E+003    1.18092E+003
   6.0030   2.20395E+003    1.14124E+003
   6.0050   2.07686E+003    1.04604E+003
   6.0070   2.00069E+003    1.02839E+003
   6.0100   1.93973E+003    9.78400E+002
   6.0110   1.85883E+003    9.42380E+002
   6.0130   1.81713E+003    8.89340E+002
   6.0140   1.77004E+003    8.87720E+002
   6.0160   1.70936E+003    8.70480E+002
   6.0180   1.66820E+003    8.32030E+002
   6.0200   1.65484E+003    8.31610E+002
   6.0220   1.56735E+003    8.14920E+002
   6.0230   1.56178E+003    7.93150E+002
   6.0250   1.51490E+003    7.85880E+002
   6.0270   1.50369E+003    7.93360E+002
   6.0320   1.54671E+003    7.63180E+002
   6.0340   1.42867E+003    7.35820E+002
   6.0360   1.42924E+003    7.65020E+002
   6.0390   1.42976E+003    7.45820E+002
   6.0410   1.41484E+003    7.38240E+002
   6.0450   1.40679E+003    7.24040E+002
   6.0460   1.41663E+003    7.30910E+002
   6.0480   1.39099E+003    7.45100E+002
   6.0500   1.40161E+003    7.40320E+002
   6.0520   1.42144E+003    7.18230E+002
   6.0540   1.41388E+003    7.09750E+002
   6.0560   1.35988E+003    7.21440E+002
   6.0590   1.36957E+003    7.31290E+002
   6.0610   1.35420E+003    7.32750E+002
   6.0630   1.37623E+003    7.21830E+002
   6.0650   1.39369E+003    7.44230E+002
   6.0660   1.36042E+003    7.32700E+002
   6.0700   1.39175E+003    7.26870E+002
   6.0720   1.38607E+003    7.11530E+002
   6.0750   1.38083E+003    7.20300E+002
   6.0770   1.38354E+003    7.28070E+002
   6.0790   1.41109E+003    7.28880E+002
   6.0820   1.37291E+003    7.29360E+002
   6.0830   1.37626E+003    6.96230E+002
   6.0850   1.39551E+003    7.17680E+002
   6.0880   1.39513E+003    7.41000E+002
   6.0900   1.42084E+003    7.32940E+002
   6.0920   1.37129E+003    7.23160E+002
   6.0940   1.38974E+003    7.32720E+002
   6.0970   1.37110E+003    7.22510E+002
   6.0980   1.37783E+003    7.23690E+002
   6.0990   1.38342E+003    7.25300E+002
   6.1020   1.40326E+003    7.29960E+002
   6.1040   1.38818E+003    7.06300E+002
   6.1060   1.38089E+003    7.00840E+002
   6.1090   1.40038E+003    7.18440E+002
   6.1110   1.40820E+003    7.41540E+002
   6.1130   1.39081E+003    7.11510E+002
   6.1150   1.38891E+003    7.31480E+002
   6.1170   1.36962E+003    7.10380E+002
   6.1190   1.36367E+003    7.23080E+002
   6.1220   1.36862E+003    7.24660E+002
   6.1240   1.39300E+003    7.40720E+002
   6.1260   1.38233E+003    7.29980E+002
   6.1290   1.41120E+003    7.41350E+002
   6.1310   1.37354E+003    7.31290E+002
   6.1330   1.39281E+003    7.46190E+002
   6.1350   1.38584E+003    7.00900E+002
   6.1380   1.37470E+003    7.30060E+002
   6.1410   1.39845E+003    7.15430E+002
   6.1430   1.38189E+003    7.25040E+002
   6.1450   1.40769E+003    7.11600E+002
   6.1470   1.37319E+003    7.22270E+002
   6.1490   1.38335E+003    7.25910E+002
   6.1510   1.42435E+003    6.99210E+002
   6.1530   1.39303E+003    7.12180E+002
   6.1550   1.39143E+003    7.14970E+002
   6.1580   1.35961E+003    7.55110E+002
   6.1600   1.37214E+003    7.09490E+002
   6.1620   1.38347E+003    7.19360E+002
   6.1650   1.35330E+003    7.25690E+002
   6.1660   1.36489E+003    7.16000E+002
   6.1670   1.39513E+003    7.12000E+002
   6.1710   1.39166E+003    7.12150E+002
   6.1730   1.36147E+003    7.07970E+002
   6.1740   1.39684E+003    7.26230E+002
   6.1760   1.38048E+003    7.09580E+002
   6.1800   1.39017E+003    7.15420E+002
   6.1840   1.40908E+003    7.38110E+002
   6.1860   1.39304E+003    7.22780E+002
   6.1870   1.40274E+003    7.32000E+002
   6.1890   1.37275E+003    7.22530E+002
   6.1900   1.38627E+003    7.50440E+002
   6.1930   1.40712E+003    7.23180E+002
   6.1960   1.38511E+003    7.19420E+002
   6.1980   1.39948E+003    7.25510E+002
   6.2000   1.38975E+003    7.12060E+002
   6.2030   1.41206E+003    7.09470E+002
   6.2050   1.39033E+003    7.28510E+002
   6.2060   1.42537E+003    7.27050E+002
   6.2070   1.39801E+003    7.33550E+002
   6.2100   1.41218E+003    7.49520E+002
   6.2120   1.38554E+003    7.48120E+002
   6.2150   1.41237E+003    7.47970E+002
   6.2170   1.39210E+003    7.25960E+002
   6.2190   1.40840E+003    7.45340E+002
   6.2210   1.42564E+003    7.26450E+002
   6.2250   1.40281E+003    7.38840E+002
   6.2270   1.38936E+003    7.33310E+002
   6.2300   1.40724E+003    7.39280E+002
   6.2320   1.41080E+003    7.35030E+002
   6.2360   1.40628E+003    7.46030E+002
   6.2370   1.41059E+003    7.43240E+002
   6.2410   1.43720E+003    7.32600E+002
   6.2430   1.40459E+003    7.43350E+002
   6.2460   1.41706E+003    7.27820E+002
   6.2490   1.42023E+003    7.42410E+002
   6.2510   1.41018E+003    7.34540E+002
   6.2530   1.42049E+003    7.45540E+002
   6.2560   1.41226E+003    7.36540E+002
   6.2580   1.39934E+003    7.32230E+002
   6.2590   1.41013E+003    7.40190E+002
   6.2610   1.42789E+003    7.64010E+002
   6.2640   1.42513E+003    7.39380E+002
   6.2680   1.40019E+003    7.32250E+002
   6.2710   1.44347E+003    7.40740E+002
   6.2720   1.44470E+003    7.34220E+002
   6.2730   1.43923E+003    7.53930E+002
   6.2770   1.45108E+003    7.47470E+002
   6.2800   1.42267E+003    7.45360E+002
   6.2820   1.42294E+003    7.59140E+002
   6.2840   1.41890E+003    7.55180E+002
   6.2860   1.44731E+003    7.56740E+002
   6.2880   1.43782E+003    7.56520E+002
   6.2900   1.43487E+003    7.50990E+002
   6.2930   1.44954E+003    7.64170E+002
   6.2960   1.43816E+003    7.61800E+002
   6.2980   1.47727E+003    7.49710E+002
   6.3000   1.43755E+003    7.68470E+002
   6.3020   1.41823E+003    7.75770E+002
   6.3040   1.43155E+003    7.68840E+002
   6.3070   1.42606E+003    7.54550E+002
   6.3080   1.44669E+003    7.45850E+002
   6.3110   1.47869E+003    7.59560E+002
   6.3130   1.47448E+003    7.60620E+002
   6.3150   1.48602E+003    7.55360E+002
   6.3170   1.43573E+003    7.67070E+002
   6.3190   1.47840E+003    7.58460E+002
   6.3230   1.44769E+003    7.50360E+002
   6.3250   1.45358E+003    7.60410E+002
   6.3270   1.44833E+003    7.50230E+002
   6.3300   1.44574E+003    7.69700E+002
   6.3320   1.43048E+003    7.44800E+002
   6.3330   1.45053E+003    7.58280E+002
   6.3360   1.43829E+003    7.41970E+002
   6.3380   1.42513E+003    7.42750E+002
   6.3400   1.42952E+003    7.53520E+002
   6.3420   1.46551E+003    7.50020E+002
   6.3450   1.45497E+003    7.42460E+002
   6.3470   1.45677E+003    7.55180E+002
   6.3490   1.47259E+003    7.37590E+002
   6.3520   1.44979E+003    7.54110E+002
   6.3540   1.44285E+003    7.44660E+002
   6.3560   1.44823E+003    7.49940E+002
   6.3590   1.44361E+003    7.50090E+002
   6.3620   1.47084E+003    7.60950E+002
   6.3650   1.49515E+003    7.88480E+002
   6.3670   1.48573E+003    7.62640E+002
   6.3690   1.47102E+003    7.64070E+002
   6.3700   1.45836E+003    7.57590E+002
   6.3740   1.44622E+003    7.73680E+002
   6.3770   1.47059E+003    7.65800E+002
   6.3790   1.48652E+003    7.77760E+002
   6.3810   1.48427E+003    7.66770E+002
   6.3830   1.48286E+003    7.45960E+002
   6.3850   1.45103E+003    7.53290E+002
   6.3880   1.45944E+003    7.53500E+002
   6.3910   1.48851E+003    7.81360E+002
   6.3930   1.43733E+003    7.62410E+002
   6.3970   1.45723E+003    7.54720E+002
   6.3990   1.45303E+003    7.59160E+002
   6.4020   1.46394E+003    7.57200E+002
   6.4030   1.43524E+003    7.62220E+002
   6.4060   1.46473E+003    7.57920E+002
   6.4080   1.48617E+003    7.68180E+002
   6.4120   1.46512E+003    7.66610E+002
   6.4140   1.44723E+003    7.70380E+002
   6.4150   1.47876E+003    7.54980E+002
   6.4180   1.48663E+003    7.67740E+002
   6.4200   1.44238E+003    7.66570E+002
   6.4240   1.45403E+003    7.58120E+002
   6.4260   1.45838E+003    7.69790E+002
   6.4280   1.46510E+003    7.76930E+002
   6.4310   1.48518E+003    7.87850E+002
   6.4330   1.51460E+003    7.73980E+002
   6.4360   1.51019E+003    7.94010E+002
   6.4390   1.52622E+003    7.92660E+002
   6.4400   1.48843E+003    8.16430E+002
   6.4420   1.49146E+003    8.19320E+002
   6.4440   1.53150E+003    8.09640E+002
   6.4480   1.51901E+003    8.09010E+002
   6.4510   1.54672E+003    8.09860E+002
   6.4530   1.57934E+003    8.11340E+002
   6.4540   1.51742E+003    8.00730E+002
   6.4560   1.58093E+003    7.97690E+002
   6.4580   1.52250E+003    7.94010E+002
   6.4620   1.56003E+003    8.15060E+002
   6.4650   1.55043E+003    8.22100E+002
   6.4670   1.54353E+003    8.10640E+002
   6.4700   1.52277E+003    8.03340E+002
   6.4720   1.56220E+003    7.89440E+002
   6.4750   1.59383E+003    7.94430E+002
   6.4790   1.55830E+003    8.26550E+002
   6.4810   1.52731E+003    8.12390E+002
   6.4830   1.55295E+003    8.30160E+002
   6.4850   1.55283E+003    8.03900E+002
   6.4880   1.57781E+003    8.22420E+002
   6.4900   1.59306E+003    8.24880E+002
   6.4940   1.55617E+003    8.18850E+002
   6.4960   1.54654E+003    8.09710E+002
   6.4980   1.53967E+003    8.09570E+002
   6.5010   1.55205E+003    8.23840E+002
   6.5050   1.55743E+003    8.20410E+002
   6.5080   1.59119E+003    8.11160E+002
   6.5090   1.59002E+003    8.14660E+002
   6.5120   1.58502E+003    8.26890E+002
   6.5160   1.57355E+003    8.21270E+002
   6.5180   1.56874E+003    8.26890E+002
   6.5210   1.53950E+003    8.00230E+002
   6.5230   1.58174E+003    8.00740E+002
   6.5270   1.57521E+003    8.36030E+002
   6.5280   1.57919E+003    8.00070E+002
   6.5310   1.55966E+003    8.36360E+002
   6.5340   1.56678E+003    8.07040E+002
   6.5360   1.59690E+003    8.08930E+002
   6.5370   1.55720E+003    8.14560E+002
   6.5410   1.58008E+003    8.04840E+002
   6.5440   1.56311E+003    8.05870E+002
   6.5450   1.53955E+003    8.23950E+002
   6.5480   1.55928E+003    8.10180E+002
   6.5500   1.53665E+003    8.10000E+002
   6.5520   1.53397E+003    7.94510E+002
   6.5550   1.53498E+003    8.06530E+002
   6.5570   1.51500E+003    8.04570E+002
   6.5590   1.52794E+003    7.89210E+002
   6.5630   1.52375E+003    7.91800E+002
   6.5660   1.52875E+003    8.07870E+002
   6.5680   1.53874E+003    7.79160E+002
   6.5700   1.52114E+003    7.81170E+002
   6.5730   1.51470E+003    7.76570E+002
   6.5770   1.54498E+003    8.35150E+002
   6.5780   1.55328E+003    7.92530E+002
   6.5820   1.54347E+003    7.99180E+002
   6.5840   1.49077E+003    7.68810E+002
   6.5880   1.49771E+003    8.02260E+002
   6.5900   1.54425E+003    7.92400E+002
   6.5930   1.56901E+003    8.00840E+002
   6.5940   1.50875E+003    7.98770E+002
   6.5950   1.53387E+003    7.88220E+002
   6.5980   1.54530E+003    7.71740E+002
   6.6000   1.51274E+003    7.98380E+002
   6.6030   1.51855E+003    7.92160E+002
   6.6060   1.54519E+003    7.90970E+002
   6.6090   1.51752E+003    7.84640E+002
   6.6110   1.53136E+003    7.84310E+002
   6.6140   1.51405E+003    7.89940E+002
   6.6150   1.52741E+003    8.01230E+002
   6.6170   1.53357E+003    7.86580E+002
   6.6220   1.50637E+003    7.94070E+002
   6.6240   1.49977E+003    7.82020E+002
   6.6270   1.50478E+003    7.87630E+002
   6.6290   1.49452E+003    7.72390E+002
   6.6310   1.51588E+003    7.66770E+002
   6.6350   1.51973E+003    7.79440E+002
   6.6370   1.50562E+003    7.84550E+002
   6.6390   1.52295E+003    7.77870E+002
   6.6410   1.49110E+003    7.86150E+002
   6.6440   1.50884E+003    7.84140E+002
   6.6460   1.49757E+003    7.82580E+002
   6.6480   1.48893E+003    7.69610E+002
   6.6510   1.46828E+003    7.67500E+002
   6.6530   1.50316E+003    7.71770E+002
   6.6560   1.50348E+003    7.82640E+002
   6.6590   1.49355E+003    7.64830E+002
   6.6620   1.48032E+003    7.77880E+002
   6.6640   1.48034E+003    7.87700E+002
   6.6670   1.48976E+003    7.64790E+002
   6.6690   1.49088E+003    7.69740E+002
   6.6710   1.48960E+003    7.59860E+002
   6.6740   1.50609E+003    7.59590E+002
   6.6770   1.48556E+003    7.84380E+002
   6.6800   1.48667E+003    7.57630E+002
   6.6820   1.48889E+003    7.61240E+002
   6.6840   1.47570E+003    7.69720E+002
   6.6870   1.50289E+003    7.61770E+002
   6.6890   1.48108E+003    7.65950E+002
   6.6930   1.48179E+003    7.47930E+002
   6.6960   1.46135E+003    7.35190E+002
   6.6980   1.44776E+003    7.63660E+002
   6.7000   1.45797E+003    7.56020E+002
   6.7030   1.45620E+003    7.54870E+002
   6.7040   1.44766E+003    7.61420E+002
   6.7090   1.47000E+003    7.46020E+002
   6.7110   1.42802E+003    7.38350E+002
   6.7140   1.48611E+003    7.42060E+002
   6.7160   1.45266E+003    7.77620E+002
   6.7200   1.46318E+003    7.63320E+002
   6.7230   1.43445E+003    7.43900E+002
   6.7250   1.42158E+003    7.60310E+002
   6.7270   1.44395E+003    7.40820E+002
   6.7300   1.44784E+003    7.48250E+002
   6.7320   1.41065E+003    7.48090E+002
   6.7330   1.38912E+003    7.34020E+002
   6.7360   1.40523E+003    7.39580E+002
   6.7390   1.40830E+003    7.21400E+002
   6.7410   1.40010E+003    7.32440E+002
   6.7430   1.41881E+003    7.33760E+002
   6.7450   1.41419E+003    7.37440E+002
   6.7490   1.42113E+003    7.46580E+002
   6.7510   1.41119E+003    7.35640E+002
   6.7540   1.43114E+003    7.51320E+002
   6.7560   1.42461E+003    7.39780E+002
   6.7590   1.44090E+003    7.34580E+002
   6.7630   1.40041E+003    7.34640E+002
   6.7660   1.38039E+003    7.50040E+002
   6.7680   1.41622E+003    7.21650E+002
   6.7700   1.41543E+003    7.34810E+002
   6.7720   1.41374E+003    7.41270E+002
   6.7750   1.43705E+003    7.17580E+002
   6.7780   1.43261E+003    7.52090E+002
   6.7810   1.39860E+003    7.42110E+002
   6.7850   1.43441E+003    7.46480E+002
   6.7880   1.40613E+003    7.53300E+002
   6.7900   1.44322E+003    7.64180E+002
   6.7930   1.39089E+003    7.58910E+002
   6.7950   1.43434E+003    7.36760E+002
   6.7970   1.41752E+003    7.42360E+002
   6.8010   1.44647E+003    7.64320E+002
   6.8040   1.40139E+003    7.32970E+002
   6.8080   1.44511E+003    7.54790E+002
   6.8100   1.43015E+003    7.31560E+002
   6.8130   1.42435E+003    7.64590E+002
   6.8150   1.41013E+003    7.38470E+002
   6.8170   1.47842E+003    7.58210E+002
   6.8210   1.43708E+003    7.46210E+002
   6.8230   1.44439E+003    7.57980E+002
   6.8260   1.44372E+003    7.59670E+002
   6.8280   1.45033E+003    7.41130E+002
   6.8310   1.45981E+003    7.46360E+002
   6.8330   1.45423E+003    7.63300E+002
   6.8350   1.46617E+003    7.63760E+002
   6.8380   1.47589E+003    7.54670E+002
   6.8400   1.42630E+003    7.33670E+002
   6.8430   1.46209E+003    7.54920E+002
   6.8460   1.43619E+003    7.61170E+002
   6.8490   1.44073E+003    7.62390E+002
   6.8510   1.45649E+003    7.48530E+002
   6.8530   1.46018E+003    7.46520E+002
   6.8570   1.47506E+003    7.68910E+002
   6.8590   1.44976E+003    7.55620E+002
   6.8620   1.45365E+003    7.50020E+002
   6.8650   1.44686E+003    7.73210E+002
   6.8670   1.45144E+003    7.59560E+002
   6.8700   1.46540E+003    7.38540E+002
   6.8730   1.45060E+003    7.65780E+002
   6.8760   1.47396E+003    7.61840E+002
   6.8790   1.47270E+003    7.66290E+002
   6.8810   1.44893E+003    7.54250E+002
   6.8830   1.45190E+003    7.41350E+002
   6.8860   1.44533E+003    7.70530E+002
   6.8890   1.44937E+003    7.57130E+002
   6.8910   1.47235E+003    7.69040E+002
   6.8940   1.47907E+003    7.47410E+002
   6.8960   1.46590E+003    7.76590E+002
   6.8980   1.45788E+003    7.62630E+002
   6.9030   1.44714E+003    7.67780E+002
   6.9050   1.43609E+003    7.54700E+002
   6.9080   1.46172E+003    7.62120E+002
   6.9110   1.44279E+003    7.61710E+002
   6.9140   1.47973E+003    7.47830E+002
   6.9170   1.47338E+003    7.55860E+002
   6.9190   1.48844E+003    7.40490E+002
   6.9230   1.45541E+003    7.41630E+002
   6.9250   1.47085E+003    7.55530E+002
   6.9270   1.46763E+003    7.45320E+002
   6.9310   1.46617E+003    7.57300E+002
   6.9330   1.44230E+003    7.57840E+002
   6.9350   1.43887E+003    7.72770E+002
   6.9370   1.44094E+003    7.45430E+002
   6.9390   1.47922E+003    7.37270E+002
   6.9420   1.44466E+003    7.42020E+002
   6.9460   1.43320E+003    7.44820E+002
   6.9480   1.45690E+003    7.60390E+002
   6.9510   1.41991E+003    7.57160E+002
   6.9550   1.43354E+003    7.38390E+002
   6.9570   1.40661E+003    7.47180E+002
   6.9590   1.42476E+003    7.37690E+002
   6.9630   1.39892E+003    7.24520E+002
   6.9650   1.39298E+003    7.42670E+002
   6.9680   1.41573E+003    7.20390E+002
   6.9710   1.46400E+003    7.37520E+002
   6.9740   1.41772E+003    7.39560E+002
   6.9760   1.40729E+003    7.57800E+002
   6.9780   1.43075E+003    7.47610E+002
   6.9810   1.45297E+003    7.64210E+002
   6.9840   1.47366E+003    7.49640E+002
   6.9870   1.45763E+003    7.53570E+002
   6.9900   1.43384E+003    7.44050E+002
   6.9920   1.43574E+003    7.55150E+002
   6.9940   1.39182E+003    7.55490E+002
   6.9970   1.43568E+003    7.48230E+002
   7.0010   1.46135E+003    7.62290E+002
   7.0020   1.43522E+003    7.59210E+002
   7.0050   1.44041E+003    7.28260E+002
   7.0070   1.47329E+003    7.66320E+002
   7.0110   1.45390E+003    7.64760E+002
   7.0150   1.44152E+003    7.46700E+002
   7.0170   1.42960E+003    7.41660E+002
   7.0210   1.41680E+003    7.47490E+002
   7.0230   1.40156E+003    7.66180E+002
   7.0240   1.43106E+003    7.54160E+002
   7.0280   1.39693E+003    7.45940E+002
   7.0300   1.43892E+003    7.31940E+002
   7.0330   1.41122E+003    7.61130E+002
   7.0350   1.42755E+003    7.43460E+002
   7.0370   1.43041E+003    7.48290E+002
   7.0400   1.41885E+003    7.34640E+002
   7.0420   1.41208E+003    7.42250E+002
   7.0450   1.44667E+003    7.17510E+002
   7.0480   1.44482E+003    7.45640E+002
   7.0500   1.44426E+003    7.50990E+002
   7.0540   1.42198E+003    7.26840E+002
   7.0570   1.43748E+003    7.48000E+002
   7.0600   1.42874E+003    7.48540E+002
   7.0620   1.42277E+003    7.49760E+002
   7.0640   1.45556E+003    7.31580E+002
   7.0690   1.40994E+003    7.41830E+002
   7.0700   1.43181E+003    7.39660E+002
   7.0730   1.44188E+003    7.47570E+002
   7.0760   1.43643E+003    7.57080E+002
   7.0790   1.40545E+003    7.43350E+002
   7.0820   1.44486E+003    7.63010E+002
   7.0840   1.47382E+003    7.58370E+002
   7.0870   1.41850E+003    7.64060E+002
   7.0890   1.43126E+003    7.54610E+002
   7.0920   1.43534E+003    7.49690E+002
   7.0940   1.43821E+003    7.46160E+002
   7.0980   1.43282E+003    7.38190E+002
   7.1010   1.45259E+003    7.60430E+002
   7.1030   1.42495E+003    7.61250E+002
   7.1050   1.47798E+003    7.62580E+002
   7.1090   1.48461E+003    7.33710E+002
   7.1120   1.46730E+003    7.35820E+002
   7.1150   1.44891E+003    7.43920E+002
   7.1160   1.46471E+003    7.42600E+002
   7.1200   1.45870E+003    7.43680E+002
   7.1230   1.48202E+003    7.43160E+002
   7.1270   1.51268E+003    7.65280E+002
   7.1300   1.49073E+003    7.74910E+002
   7.1320   1.52356E+003    7.64730E+002
   7.1350   1.54836E+003    7.76530E+002
   7.1390   1.54904E+003    7.92420E+002
   7.1410   1.54471E+003    8.03420E+002
   7.1430   1.54216E+003    7.91460E+002
   7.1460   1.55244E+003    8.12690E+002
   7.1500   1.52884E+003    8.01140E+002
   7.1530   1.55191E+003    7.69320E+002
   7.1550   1.54590E+003    7.71420E+002
   7.1570   1.51905E+003    7.53990E+002
   7.1590   1.54418E+003    7.66380E+002
   7.1620   1.55539E+003    7.36760E+002
   7.1650   1.50240E+003    6.77920E+002
   7.1680   1.49015E+003    6.27530E+002
   7.1710   1.46469E+003    5.71650E+002
   7.1730   1.45455E+003    5.19210E+002
   7.1770   1.35260E+003    4.32280E+002
   7.1800   1.31370E+003    1.02040E+002
   7.1830   1.19809E+003    2.57100E+001
   7.1870   1.01238E+003    1.06200E+001
   7.1920   8.07060E+002    7.10000E+000
   7.1940   4.28230E+002    5.18000E+000
   7.1970   2.11060E+002    5.50000E-001
   7.2000   5.82700E+001    1.82000E+000
   7.2030   1.78900E+001    1.92000E+000
   7.2060   2.32000E+000    7.30000E-001
   7.2090   2.51000E+000    1.81000E+000
   7.2120   2.17000E+000    4.64000E+000
   7.2140   2.49000E+000    4.05000E+000
   7.2170   3.24000E+000    3.29000E+000
   7.2190   3.56000E+000    2.14000E+000
   7.2230   3.61000E+000    5.60000E-001
   7.2250   3.20000E+000    8.00000E-001
   7.2270   3.58000E+000    3.00000E-001
   7.2310   3.64000E+000    2.60000E-001
   7.2340   3.64000E+000    2.69000E+000
   7.2360   3.60000E+000    3.24000E+000
   7.2400   3.54000E+000    3.31000E+000
   7.2430   3.25000E+000    8.00000E-002
   7.2450   3.55000E+000    1.60000E-001
   7.2480   3.37000E+000    1.00000E-001
   7.2500   3.62000E+000    1.80000E-001
   7.2530   3.59000E+000    1.60000E-001
   7.2570   3.57000E+000    4.00000E-002
   7.2590   3.54000E+000    4.00000E-002
   7.2610   3.70000E+000    1.46000E+000
   7.2640   3.51000E+000    1.14000E+000
   7.2670   3.57000E+000    5.90000E-001
   7.2700   3.68000E+000    9.00000E-002
   7.2710   3.65000E+000    1.80000E-001
   7.2740   3.60000E+000    2.30000E-001
   7.2770   3.61000E+000    3.20000E-001
   7.2810   3.53000E+000    5.00000E-002
   7.2840   3.53000E+000    2.00000E-001
   7.2860   3.56000E+000    9.00000E-002
   7.2890   3.61000E+000    2.20000E-001
   7.2930   3.75000E+000    2.80000E-001
   7.2960   3.62000E+000    3.10000E-001
   7.3000   3.52000E+000    2.00000E-001
