# Supplementary material for: Mechanism of the small ATP-independent chaperone Spy is substrate specific
Source: Nat Commun. 2021 Feb 8;12:851. doi: 10.1038/s41467-021-21120-8 (PMC7870927; doi:10.1038/s41467-021-21120-8)
Supplement: Supplementary file 3 — Supplementary Data 1 [file 41467_2021_21120_MOESM3_ESM.zip › Fig 2c-d/181801/00003.RI1]

Sample1/4
I 1 21.9 48000 0000451 9.3590E09 278 1 
   5.8010   3.55000E+000    9.00000E-002
   5.8030   3.67000E+000    1.92000E+000
   5.8050   3.62000E+000    2.10000E-001
   5.8080   3.51000E+000    6.53000E+000
   5.8100   1.00000E-001    7.36000E+000
   5.8120   1.54000E+000    9.52000E+000
   5.8150   1.16000E+001    1.72700E+001
   5.8170   2.55000E+001    2.46600E+001
   5.8190   5.71300E+001    3.21200E+001
   5.8200   1.32720E+002    5.47400E+001
   5.8210   1.70160E+002    5.05700E+001
   5.8220   2.56680E+002    1.12480E+002
   5.8230   5.21400E+002    1.63650E+002
   5.8250   7.11630E+002    3.84730E+002
   5.8290   7.91730E+002    4.96270E+002
   5.8300   8.46670E+002    5.91410E+002
   5.8330   9.17280E+002    6.21370E+002
   5.8370   1.26134E+003    1.14687E+003
   5.8390   1.40607E+003    1.55959E+003
   5.8420   1.53004E+003    1.73220E+003
   5.8440   1.73922E+003    1.63887E+003
   5.8460   1.79677E+003    1.90112E+003
   5.8490   2.03332E+003    2.09350E+003
   5.8530   2.20867E+003    2.31739E+003
   5.8550   2.38542E+003    2.44386E+003
   5.8580   2.50381E+003    2.61704E+003
   5.8590   2.62783E+003    2.66623E+003
   5.8600   2.76094E+003    2.75221E+003
   5.8620   2.75399E+003    2.78246E+003
   5.8630   2.79911E+003    2.84738E+003
   5.8650   2.87845E+003    2.97873E+003
   5.8670   2.95802E+003    3.04666E+003
   5.8690   3.11598E+003    3.09848E+003
   5.8710   3.12355E+003    3.13900E+003
   5.8730   3.30689E+003    3.23822E+003
   5.8760   3.25260E+003    3.33846E+003
   5.8780   3.34176E+003    3.42239E+003
   5.8800   3.39550E+003    3.41965E+003
   5.8820   3.44662E+003    3.40621E+003
   5.8850   3.47019E+003    3.44801E+003
   5.8870   3.48486E+003    3.51325E+003
   5.8890   3.52768E+003    3.49888E+003
   5.8920   3.50929E+003    3.53004E+003
   5.8940   3.53196E+003    3.50894E+003
   5.8960   3.61043E+003    3.61741E+003
   5.8980   3.56084E+003    3.50374E+003
   5.9000   3.54604E+003    3.58376E+003
   5.9020   3.56606E+003    3.65312E+003
   5.9050   3.57357E+003    3.50732E+003
   5.9070   3.59198E+003    3.55909E+003
   5.9090   3.62603E+003    3.61211E+003
   5.9120   3.62944E+003    3.64233E+003
   5.9140   3.67652E+003    3.66603E+003
   5.9160   3.68585E+003    3.68798E+003
   5.9180   3.68222E+003    3.71473E+003
   5.9210   3.67047E+003    3.62905E+003
   5.9230   3.69902E+003    3.61637E+003
   5.9250   3.76278E+003    3.62697E+003
   5.9280   3.76654E+003    3.65863E+003
   5.9300   3.71699E+003    3.71439E+003
   5.9320   3.72897E+003    3.83312E+003
   5.9350   3.82931E+003    3.76834E+003
   5.9360   3.86427E+003    3.88990E+003
   5.9400   3.85950E+003    3.84789E+003
   5.9430   3.85320E+003    3.88938E+003
   5.9450   3.91740E+003    3.91365E+003
   5.9480   3.94360E+003    3.93762E+003
   5.9500   3.99267E+003    3.93784E+003
   5.9550   3.92434E+003    3.90957E+003
   5.9570   4.01574E+003    3.95024E+003
   5.9590   3.94902E+003    3.96518E+003
   5.9610   3.98940E+003    3.95226E+003
   5.9640   3.95676E+003    3.98755E+003
   5.9650   4.06307E+003    3.99706E+003
   5.9680   4.06853E+003    4.02067E+003
   5.9710   3.97952E+003    4.03433E+003
   5.9730   4.02592E+003    4.03004E+003
   5.9750   4.07366E+003    4.07687E+003
   5.9770   4.06643E+003    4.06321E+003
   5.9790   4.15715E+003    4.10369E+003
   5.9840   4.10050E+003    4.14248E+003
   5.9860   4.28896E+003    4.34022E+003
   5.9890   4.73242E+003    4.80686E+003
   5.9910   5.60688E+003    5.88915E+003
   5.9930   5.97168E+003    6.07262E+003
   5.9960   5.99458E+003    5.91890E+003
   5.9980   5.90399E+003    5.71714E+003
   6.0000   5.84509E+003    4.39946E+003
   6.0030   9.49650E+002    9.61700E+001
   6.0090   1.25020E+002    1.24250E+002
   6.0120   8.99450E+002    1.97813E+003
   6.0180   2.34650E+003    1.46655E+003
   6.0200   2.14372E+003    1.41851E+003
   6.0240   2.09246E+003    1.35076E+003
   6.0270   2.03645E+003    1.29158E+003
   6.0290   1.94793E+003    1.19727E+003
   6.0320   1.90203E+003    1.15592E+003
   6.0340   1.90027E+003    1.12797E+003
   6.0360   1.85176E+003    1.09957E+003
   6.0380   1.81671E+003    1.08992E+003
   6.0410   1.80265E+003    1.04086E+003
   6.0430   1.76553E+003    1.01804E+003
   6.0450   1.75925E+003    1.01003E+003
   6.0470   1.75045E+003    9.86270E+002
   6.0490   1.73098E+003    9.58860E+002
   6.0500   1.70932E+003    9.50600E+002
   6.0520   1.68913E+003    9.41230E+002
   6.0540   1.67877E+003    9.20870E+002
   6.0560   1.69481E+003    9.30080E+002
   6.0590   1.66832E+003    9.14210E+002
   6.0610   1.65369E+003    8.89220E+002
   6.0630   1.62533E+003    8.86920E+002
   6.0660   1.65510E+003    8.82220E+002
   6.0700   1.65253E+003    8.70900E+002
   6.0720   1.62004E+003    9.15780E+002
   6.0750   1.60443E+003    8.69860E+002
   6.0770   1.63497E+003    8.43640E+002
   6.0790   1.63198E+003    8.89090E+002
   6.0820   1.59889E+003    8.60660E+002
   6.0830   1.59519E+003    8.66390E+002
   6.0850   1.62210E+003    8.61910E+002
   6.0880   1.59712E+003    8.58090E+002
   6.0900   1.61071E+003    8.46740E+002
   6.0920   1.59027E+003    8.67370E+002
   6.0950   1.59694E+003    8.46840E+002
   6.0970   1.61129E+003    8.56750E+002
   6.0990   1.58756E+003    8.40600E+002
   6.1010   1.58882E+003    8.62660E+002
   6.1030   1.58974E+003    8.61370E+002
   6.1050   1.58882E+003    8.35750E+002
   6.1070   1.58102E+003    8.32990E+002
   6.1090   1.60044E+003    8.41300E+002
   6.1110   1.59633E+003    8.39040E+002
   6.1150   1.58033E+003    8.50980E+002
   6.1180   1.63440E+003    8.53050E+002
   6.1190   1.59657E+003    8.64020E+002
   6.1220   1.59779E+003    8.23390E+002
   6.1240   1.58944E+003    8.85190E+002
   6.1260   1.60324E+003    8.48500E+002
   6.1280   1.59787E+003    8.60980E+002
   6.1300   1.59787E+003    8.55290E+002
   6.1320   1.62274E+003    8.42000E+002
   6.1350   1.60365E+003    8.74540E+002
   6.1370   1.58269E+003    8.68840E+002
   6.1400   1.60559E+003    8.55490E+002
   6.1420   1.59526E+003    8.58490E+002
   6.1440   1.60501E+003    8.42540E+002
   6.1460   1.59751E+003    8.46920E+002
   6.1480   1.60475E+003    8.40720E+002
   6.1500   1.58851E+003    8.58270E+002
   6.1530   1.58356E+003    8.46730E+002
   6.1550   1.58878E+003    8.49490E+002
   6.1570   1.59976E+003    8.69070E+002
   6.1600   1.59630E+003    8.46130E+002
   6.1620   1.55368E+003    8.63670E+002
   6.1640   1.57180E+003    8.33680E+002
   6.1670   1.58482E+003    8.51860E+002
   6.1690   1.53765E+003    8.47280E+002
   6.1710   1.57084E+003    8.39290E+002
   6.1760   1.58214E+003    8.50050E+002
   6.1790   1.63338E+003    8.39820E+002
   6.1810   1.60061E+003    8.52830E+002
   6.1830   1.61308E+003    8.52840E+002
   6.1840   1.56584E+003    8.46580E+002
   6.1860   1.58030E+003    8.47410E+002
   6.1890   1.59242E+003    8.63930E+002
   6.1910   1.58576E+003    8.68740E+002
   6.1940   1.59788E+003    8.70520E+002
   6.1950   1.56656E+003    8.44730E+002
   6.1960   1.59274E+003    8.57830E+002
   6.1980   1.58564E+003    8.78800E+002
   6.2010   1.62118E+003    8.66100E+002
   6.2030   1.59636E+003    8.64620E+002
   6.2070   1.59660E+003    8.47440E+002
   6.2090   1.62254E+003    8.61020E+002
   6.2120   1.61882E+003    8.73140E+002
   6.2130   1.62493E+003    8.66580E+002
   6.2170   1.61738E+003    8.56640E+002
   6.2190   1.61982E+003    8.62100E+002
   6.2220   1.63385E+003    8.61640E+002
   6.2250   1.62370E+003    8.98400E+002
   6.2270   1.62419E+003    8.69630E+002
   6.2300   1.60394E+003    8.73080E+002
   6.2320   1.62359E+003    8.51370E+002
   6.2350   1.64613E+003    8.56310E+002
   6.2370   1.63350E+003    8.52320E+002
   6.2380   1.64095E+003    8.47150E+002
   6.2410   1.65955E+003    8.64780E+002
   6.2430   1.61475E+003    8.57450E+002
   6.2460   1.63146E+003    8.49840E+002
   6.2480   1.61420E+003    8.63540E+002
   6.2500   1.63487E+003    8.61070E+002
   6.2530   1.62983E+003    8.52590E+002
   6.2550   1.62920E+003    8.46910E+002
   6.2570   1.62275E+003    8.47600E+002
   6.2600   1.62819E+003    8.72530E+002
   6.2630   1.64938E+003    8.76870E+002
   6.2660   1.66761E+003    8.74270E+002
   6.2680   1.65299E+003    8.62910E+002
   6.2710   1.67229E+003    8.74780E+002
   6.2730   1.67322E+003    8.61550E+002
   6.2750   1.66428E+003    8.87240E+002
   6.2770   1.65792E+003    8.85340E+002
   6.2800   1.64833E+003    8.70340E+002
   6.2820   1.65060E+003    8.82540E+002
   6.2840   1.66651E+003    8.85260E+002
   6.2860   1.66915E+003    8.68270E+002
   6.2890   1.67976E+003    8.77070E+002
   6.2920   1.65656E+003    8.76770E+002
   6.2930   1.67110E+003    9.08520E+002
   6.2960   1.66814E+003    8.85390E+002
   6.2970   1.68162E+003    8.80710E+002
   6.3000   1.67047E+003    8.92230E+002
   6.3010   1.64321E+003    8.83490E+002
   6.3040   1.68830E+003    8.72400E+002
   6.3070   1.66243E+003    8.82960E+002
   6.3090   1.70296E+003    8.79770E+002
   6.3110   1.67138E+003    8.78850E+002
   6.3130   1.66821E+003    8.80510E+002
   6.3170   1.67161E+003    8.83850E+002
   6.3200   1.66070E+003    8.80810E+002
   6.3220   1.66583E+003    8.75700E+002
   6.3250   1.65152E+003    8.75870E+002
   6.3260   1.66983E+003    8.93160E+002
   6.3290   1.68340E+003    8.85920E+002
   6.3310   1.66696E+003    8.63740E+002
   6.3330   1.65829E+003    8.94670E+002
   6.3360   1.65836E+003    8.98250E+002
   6.3380   1.66194E+003    9.26180E+002
   6.3400   1.69755E+003    9.01590E+002
   6.3430   1.70329E+003    8.86840E+002
   6.3450   1.68642E+003    8.96720E+002
   6.3490   1.69809E+003    9.05850E+002
   6.3520   1.70012E+003    8.77580E+002
   6.3540   1.66049E+003    8.93480E+002
   6.3560   1.66317E+003    8.90610E+002
   6.3590   1.68172E+003    8.89870E+002
   6.3610   1.68690E+003    8.90460E+002
   6.3640   1.65816E+003    9.05480E+002
   6.3650   1.70282E+003    8.90110E+002
   6.3680   1.69427E+003    8.88920E+002
   6.3720   1.66292E+003    9.04070E+002
   6.3740   1.67373E+003    8.93560E+002
   6.3760   1.67095E+003    9.11630E+002
   6.3780   1.70848E+003    8.83080E+002
   6.3790   1.67509E+003    9.08790E+002
   6.3830   1.67766E+003    8.93830E+002
   6.3860   1.66035E+003    8.76430E+002
   6.3880   1.66854E+003    9.01840E+002
   6.3900   1.66019E+003    8.82290E+002
   6.3920   1.66995E+003    8.90500E+002
   6.3950   1.67240E+003    8.89710E+002
   6.3970   1.65545E+003    8.84210E+002
   6.3990   1.65257E+003    8.97040E+002
   6.4020   1.68409E+003    8.86840E+002
   6.4060   1.68407E+003    9.01500E+002
   6.4080   1.68607E+003    8.76240E+002
   6.4100   1.67148E+003    8.96090E+002
   6.4120   1.67073E+003    9.03500E+002
   6.4150   1.69738E+003    8.93350E+002
   6.4180   1.68137E+003    8.89730E+002
   6.4210   1.67013E+003    9.03590E+002
   6.4240   1.66791E+003    9.10540E+002
   6.4260   1.65510E+003    9.07680E+002
   6.4290   1.69590E+003    8.94400E+002
   6.4310   1.70220E+003    8.89630E+002
   6.4330   1.72462E+003    9.07610E+002
   6.4350   1.72331E+003    9.38320E+002
   6.4380   1.72925E+003    9.41380E+002
   6.4400   1.69570E+003    9.21810E+002
   6.4420   1.71329E+003    9.31280E+002
   6.4440   1.74535E+003    9.13820E+002
   6.4460   1.75127E+003    9.22750E+002
   6.4490   1.75923E+003    9.34300E+002
   6.4530   1.75328E+003    9.31310E+002
   6.4550   1.75361E+003    9.27610E+002
   6.4580   1.78450E+003    9.33120E+002
   6.4600   1.78731E+003    9.57650E+002
   6.4630   1.78025E+003    9.53590E+002
   6.4670   1.76845E+003    9.62180E+002
   6.4680   1.78934E+003    9.57580E+002
   6.4720   1.78078E+003    9.50640E+002
   6.4730   1.78568E+003    9.50730E+002
   6.4750   1.74225E+003    9.49600E+002
   6.4780   1.77516E+003    9.35030E+002
   6.4800   1.78494E+003    9.46200E+002
   6.4830   1.78073E+003    9.65250E+002
   6.4850   1.77415E+003    9.58030E+002
   6.4880   1.78978E+003    9.52830E+002
   6.4900   1.78180E+003    9.64110E+002
   6.4930   1.76814E+003    9.68670E+002
   6.4950   1.78065E+003    9.66750E+002
   6.4970   1.81172E+003    9.23460E+002
   6.5010   1.79178E+003    9.33360E+002
   6.5040   1.80191E+003    9.50170E+002
   6.5080   1.77479E+003    9.63930E+002
   6.5100   1.81395E+003    9.40670E+002
   6.5150   1.80065E+003    9.54150E+002
   6.5190   1.78425E+003    9.90860E+002
   6.5210   1.81416E+003    9.40630E+002
   6.5230   1.80424E+003    9.66780E+002
   6.5250   1.79891E+003    9.66310E+002
   6.5300   1.79742E+003    9.83270E+002
   6.5320   1.77875E+003    9.70950E+002
   6.5350   1.81568E+003    9.66940E+002
   6.5390   1.80640E+003    9.63670E+002
   6.5420   1.78146E+003    9.59910E+002
   6.5440   1.81731E+003    9.50350E+002
   6.5450   1.77387E+003    9.76480E+002
   6.5510   1.78127E+003    9.50290E+002
   6.5520   1.77698E+003    9.42340E+002
   6.5550   1.75666E+003    9.38530E+002
   6.5570   1.76110E+003    9.62370E+002
   6.5590   1.80875E+003    9.52540E+002
   6.5610   1.80170E+003    9.35390E+002
   6.5660   1.75962E+003    9.45350E+002
   6.5680   1.75027E+003    9.67780E+002
   6.5730   1.76073E+003    9.53780E+002
   6.5760   1.74393E+003    9.49970E+002
   6.5800   1.75549E+003    9.42540E+002
   6.5810   1.75189E+003    9.18890E+002
   6.5840   1.76412E+003    9.22940E+002
   6.5880   1.75190E+003    9.21540E+002
   6.5910   1.75516E+003    9.38990E+002
   6.5930   1.75109E+003    9.44350E+002
   6.5950   1.74563E+003    9.15120E+002
   6.5970   1.75925E+003    9.35780E+002
   6.6020   1.75598E+003    9.21440E+002
   6.6040   1.76931E+003    9.34130E+002
   6.6070   1.71902E+003    9.23790E+002
   6.6090   1.73087E+003    9.32010E+002
   6.6110   1.72465E+003    9.26870E+002
   6.6140   1.76631E+003    9.34700E+002
   6.6150   1.76826E+003    9.19910E+002
   6.6200   1.73750E+003    9.11540E+002
   6.6220   1.74271E+003    9.19460E+002
   6.6240   1.73520E+003    9.18650E+002
   6.6260   1.72683E+003    9.09950E+002
   6.6280   1.72693E+003    9.16470E+002
   6.6310   1.73409E+003    9.36920E+002
   6.6340   1.74433E+003    9.42300E+002
   6.6380   1.76602E+003    9.42590E+002
   6.6390   1.73699E+003    9.00270E+002
   6.6410   1.73948E+003    9.27370E+002
   6.6440   1.73054E+003    9.17100E+002
   6.6480   1.75849E+003    9.06770E+002
   6.6510   1.69217E+003    9.34930E+002
   6.6530   1.72289E+003    9.24130E+002
   6.6550   1.71576E+003    9.24810E+002
   6.6570   1.69516E+003    8.96710E+002
   6.6620   1.70704E+003    9.37850E+002
   6.6640   1.69469E+003    8.83910E+002
   6.6670   1.71183E+003    9.18170E+002
   6.6680   1.70591E+003    9.19390E+002
   6.6710   1.71021E+003    9.11510E+002
   6.6730   1.70035E+003    9.03770E+002
   6.6770   1.71923E+003    9.03060E+002
   6.6800   1.66551E+003    9.04260E+002
   6.6820   1.71817E+003    9.02280E+002
   6.6840   1.66701E+003    8.88250E+002
   6.6870   1.67143E+003    8.94340E+002
   6.6890   1.69487E+003    8.80990E+002
   6.6930   1.67569E+003    8.71640E+002
   6.6960   1.68359E+003    9.06900E+002
   6.6980   1.64424E+003    9.03930E+002
   6.7000   1.67716E+003    8.74900E+002
   6.7030   1.66932E+003    8.67160E+002
   6.7040   1.66868E+003    8.73510E+002
   6.7090   1.66842E+003    8.95170E+002
   6.7120   1.63110E+003    8.69240E+002
   6.7140   1.66180E+003    8.91010E+002
   6.7160   1.67963E+003    8.62680E+002
   6.7180   1.68766E+003    8.58740E+002
   6.7200   1.68022E+003    8.52430E+002
   6.7230   1.65788E+003    8.63320E+002
   6.7270   1.68567E+003    8.91510E+002
   6.7300   1.61679E+003    8.45220E+002
   6.7320   1.62144E+003    8.40320E+002
   6.7330   1.60829E+003    8.53770E+002
   6.7360   1.62837E+003    8.84370E+002
   6.7390   1.61142E+003    8.62440E+002
   6.7420   1.61159E+003    8.74210E+002
   6.7450   1.60685E+003    8.44350E+002
   6.7480   1.60643E+003    8.66890E+002
   6.7500   1.62756E+003    8.50940E+002
   6.7520   1.66582E+003    8.58940E+002
   6.7560   1.64064E+003    8.49820E+002
   6.7590   1.63540E+003    8.48470E+002
   6.7610   1.60131E+003    8.68230E+002
   6.7630   1.63064E+003    8.66750E+002
   6.7660   1.62516E+003    8.52500E+002
   6.7680   1.63758E+003    8.52230E+002
   6.7710   1.62023E+003    8.74640E+002
   6.7730   1.62372E+003    8.47030E+002
   6.7760   1.65535E+003    8.70160E+002
   6.7790   1.67545E+003    8.71770E+002
   6.7810   1.64048E+003    8.76370E+002
   6.7830   1.64328E+003    8.52090E+002
   6.7850   1.63203E+003    8.75760E+002
   6.7890   1.64753E+003    8.92390E+002
   6.7930   1.63138E+003    8.68470E+002
   6.7950   1.65809E+003    8.86370E+002
   6.7970   1.66761E+003    8.77650E+002
   6.8000   1.63179E+003    8.85520E+002
   6.8040   1.66579E+003    8.55520E+002
   6.8060   1.64910E+003    8.52010E+002
   6.8080   1.64904E+003    8.71640E+002
   6.8090   1.64136E+003    8.41310E+002
   6.8130   1.61803E+003    8.74810E+002
   6.8160   1.64982E+003    8.75230E+002
   6.8190   1.67263E+003    8.65690E+002
   6.8220   1.67056E+003    8.76560E+002
   6.8240   1.67467E+003    8.88940E+002
   6.8260   1.69398E+003    8.78210E+002
   6.8290   1.69544E+003    9.23890E+002
   6.8300   1.65451E+003    8.82080E+002
   6.8330   1.69799E+003    8.79770E+002
   6.8350   1.69549E+003    9.05630E+002
   6.8380   1.66626E+003    8.81280E+002
   6.8420   1.67199E+003    8.94220E+002
   6.8460   1.67749E+003    9.31350E+002
   6.8490   1.66011E+003    8.84410E+002
   6.8510   1.70952E+003    8.78180E+002
   6.8530   1.68047E+003    8.81070E+002
   6.8580   1.70442E+003    8.86520E+002
   6.8600   1.71209E+003    9.03980E+002
   6.8620   1.69364E+003    8.79010E+002
   6.8650   1.69085E+003    8.73730E+002
   6.8690   1.65087E+003    8.87540E+002
   6.8710   1.68231E+003    8.89830E+002
   6.8740   1.66096E+003    8.93700E+002
   6.8760   1.65996E+003    8.98290E+002
   6.8790   1.70325E+003    8.90510E+002
   6.8820   1.66142E+003    8.92880E+002
   6.8850   1.66913E+003    9.03640E+002
   6.8870   1.66982E+003    9.02630E+002
   6.8900   1.64995E+003    8.75730E+002
   6.8930   1.69611E+003    9.05230E+002
   6.8960   1.70672E+003    9.07460E+002
   6.8980   1.70412E+003    8.96040E+002
   6.9010   1.70205E+003    9.09530E+002
   6.9050   1.67478E+003    9.05490E+002
   6.9080   1.70034E+003    8.94500E+002
   6.9100   1.66947E+003    8.92540E+002
   6.9130   1.69156E+003    9.20460E+002
   6.9170   1.65465E+003    9.03850E+002
   6.9180   1.70092E+003    9.20570E+002
   6.9210   1.68590E+003    8.97750E+002
   6.9230   1.71273E+003    9.07900E+002
   6.9250   1.68957E+003    9.23950E+002
   6.9280   1.70283E+003    8.75980E+002
   6.9310   1.65851E+003    8.89750E+002
   6.9340   1.64493E+003    8.97330E+002
   6.9350   1.65065E+003    8.87990E+002
   6.9390   1.64148E+003    8.78850E+002
   6.9420   1.68917E+003    8.81780E+002
   6.9460   1.67495E+003    8.82590E+002
   6.9480   1.66732E+003    8.88220E+002
   6.9510   1.64735E+003    8.58550E+002
   6.9540   1.65537E+003    8.75520E+002
   6.9560   1.67604E+003    8.85720E+002
   6.9590   1.68766E+003    8.59190E+002
   6.9610   1.62591E+003    8.60740E+002
   6.9640   1.63734E+003    8.47410E+002
   6.9670   1.62824E+003    8.72620E+002
   6.9700   1.64713E+003    9.05720E+002
   6.9730   1.66072E+003    9.20340E+002
   6.9750   1.62172E+003    8.65780E+002
   6.9760   1.62541E+003    8.86480E+002
   6.9800   1.66420E+003    8.92500E+002
   6.9830   1.65476E+003    8.90190E+002
   6.9870   1.65410E+003    8.97490E+002
   6.9880   1.65171E+003    8.98550E+002
   6.9900   1.61233E+003    8.70940E+002
   6.9930   1.68095E+003    9.01770E+002
   6.9970   1.69027E+003    9.18300E+002
   7.0000   1.64681E+003    8.90320E+002
   7.0030   1.68709E+003    8.70660E+002
   7.0040   1.69230E+003    8.87740E+002
   7.0070   1.65237E+003    8.77950E+002
   7.0110   1.66986E+003    8.96950E+002
   7.0140   1.67496E+003    8.81500E+002
   7.0160   1.65553E+003    9.19290E+002
   7.0190   1.65051E+003    9.01360E+002
   7.0210   1.68357E+003    8.73670E+002
   7.0230   1.66866E+003    8.82300E+002
   7.0260   1.67323E+003    8.85220E+002
   7.0280   1.65501E+003    8.85930E+002
   7.0300   1.65818E+003    8.95850E+002
   7.0350   1.65991E+003    8.81750E+002
   7.0370   1.63767E+003    8.85750E+002
   7.0400   1.68383E+003    8.61010E+002
   7.0410   1.69308E+003    8.74970E+002
   7.0440   1.66850E+003    8.45000E+002
   7.0480   1.65890E+003    8.88540E+002
   7.0520   1.68397E+003    8.92870E+002
   7.0540   1.66885E+003    8.60120E+002
   7.0550   1.64875E+003    8.70210E+002
   7.0600   1.65723E+003    8.67880E+002
   7.0640   1.65534E+003    8.73750E+002
   7.0660   1.71253E+003    8.68020E+002
   7.0690   1.67412E+003    8.64350E+002
   7.0700   1.63816E+003    8.92730E+002
   7.0730   1.64534E+003    8.84810E+002
   7.0770   1.64842E+003    9.04710E+002
   7.0800   1.66428E+003    8.82600E+002
   7.0820   1.69894E+003    8.81300E+002
   7.0860   1.69299E+003    8.97570E+002
   7.0880   1.67171E+003    8.86810E+002
   7.0900   1.68784E+003    8.97260E+002
   7.0920   1.68307E+003    8.97050E+002
   7.0960   1.64893E+003    8.81180E+002
   7.1000   1.64756E+003    8.95020E+002
   7.1020   1.64261E+003    8.88310E+002
   7.1050   1.70973E+003    8.69760E+002
   7.1080   1.64052E+003    8.86270E+002
   7.1100   1.69769E+003    8.91510E+002
   7.1130   1.72433E+003    8.85850E+002
   7.1160   1.65023E+003    8.81300E+002
   7.1180   1.71538E+003    8.93030E+002
   7.1210   1.70459E+003    9.07700E+002
   7.1250   1.69638E+003    9.00140E+002
   7.1270   1.69391E+003    9.16000E+002
   7.1300   1.70519E+003    8.95190E+002
   7.1320   1.72505E+003    9.12950E+002
   7.1350   1.73848E+003    9.34640E+002
   7.1390   1.79561E+003    9.34250E+002
   7.1420   1.80760E+003    9.57050E+002
   7.1450   1.76372E+003    9.15880E+002
   7.1470   1.80049E+003    9.54260E+002
   7.1510   1.79131E+003    9.15700E+002
   7.1530   1.79798E+003    9.19100E+002
   7.1560   1.72063E+003    9.12300E+002
   7.1590   1.72466E+003    8.98920E+002
   7.1610   1.71045E+003    8.69970E+002
   7.1640   1.73043E+003    8.59740E+002
   7.1660   1.67439E+003    8.42690E+002
   7.1700   1.66132E+003    8.05540E+002
   7.1720   1.60185E+003    7.82330E+002
   7.1750   1.56498E+003    7.62990E+002
   7.1780   1.57780E+003    7.27020E+002
   7.1800   1.48855E+003    6.80900E+002
   7.1840   1.45744E+003    6.13140E+002
   7.1870   1.41592E+003    6.04290E+002
   7.1890   1.49128E+003    6.26620E+002
   7.1920   1.38379E+003    3.16980E+002
   7.1960   1.03608E+003    1.96600E+001
   7.2000   2.20700E+001    3.12000E+000
   7.2050   1.96000E+000    2.63000E+000
   7.2070   1.24000E+000    4.19000E+000
   7.2110   1.24000E+000    8.57000E+000
   7.2130   9.80000E-001    4.63000E+000
   7.2150   2.13000E+000    5.27000E+000
   7.2180   1.74000E+000    4.66000E+000
   7.2210   2.16000E+000    1.00000E-002
   7.2240   2.09000E+000    8.40000E-001
   7.2270   2.48000E+000    2.60000E-001
   7.2290   3.65000E+000    1.00000E-002
   7.2310   3.60000E+000    1.11000E+000
   7.2350   3.60000E+000    3.46000E+000
   7.2380   3.23000E+000    1.75000E+000
   7.2410   3.65000E+000    3.15000E+000
   7.2440   3.66000E+000    2.59000E+000
   7.2470   3.61000E+000    1.25000E+000
   7.2500   3.62000E+000    1.20000E-001
   7.2530   3.53000E+000    2.00000E-001
   7.2550   3.63000E+000    5.20000E-001
   7.2570   3.59000E+000    1.33000E+000
   7.2590   3.36000E+000    1.92000E+000
   7.2630   3.58000E+000    1.53000E+000
   7.2650   3.61000E+000    2.40000E-001
   7.2680   3.64000E+000    9.10000E-001
   7.2710   3.62000E+000    1.30000E-001
   7.2720   3.67000E+000    0.00000E+000
   7.2770   3.70000E+000    1.00000E-001
   7.2800   3.22000E+000    1.06000E+000
   7.2830   3.65000E+000    1.10000E-001
   7.2860   3.63000E+000    2.30000E-001
   7.2880   3.64000E+000    2.10000E-001
   7.2910   3.61000E+000    1.50000E-001
   7.2940   3.76000E+000    6.00000E-002
   7.2980   3.58000E+000    3.00000E-002
   7.3000   3.68000E+000    2.00000E-001
