# Supplementary material for: Mechanism of the small ATP-independent chaperone Spy is substrate specific
Source: Nat Commun. 2021 Feb 8;12:851. doi: 10.1038/s41467-021-21120-8 (PMC7870927; doi:10.1038/s41467-021-21120-8)
Supplement: Supplementary file 3 — Supplementary Data 1 [file 41467_2021_21120_MOESM3_ESM.zip › Fig 2c-d/181801/00003.RI3]

Sample3/6
I 3 21.9 48000 0000519 1.1070E10 278 1 
   5.8010   3.57000E+000    4.48000E+000
   5.8030   3.52000E+000    2.55000E+000
   5.8040   3.52000E+000    9.81000E+000
   5.8050   3.50000E+000    7.36000E+000
   5.8060   3.51000E+000    9.10000E+000
   5.8080   2.60000E-001    1.32400E+001
   5.8100   1.18000E+000    1.84900E+001
   5.8130   1.68000E+001    3.05400E+001
   5.8150   1.80700E+001    3.50200E+001
   5.8170   4.56800E+001    7.22100E+001
   5.8180   9.20800E+001    1.31700E+002
   5.8190   1.47370E+002    1.66750E+002
   5.8220   3.20210E+002    4.29380E+002
   5.8230   5.71910E+002    5.61400E+002
   5.8260   6.98990E+002    6.76960E+002
   5.8280   7.75280E+002    8.62950E+002
   5.8300   9.20120E+002    8.44920E+002
   5.8320   1.09229E+003    1.05838E+003
   5.8340   1.16346E+003    1.18870E+003
   5.8350   1.30589E+003    1.32816E+003
   5.8390   1.39367E+003    1.49724E+003
   5.8400   1.60318E+003    1.62309E+003
   5.8420   1.63792E+003    1.70289E+003
   5.8440   1.75005E+003    1.78576E+003
   5.8460   1.90236E+003    1.94257E+003
   5.8470   1.95783E+003    1.99183E+003
   5.8490   2.03037E+003    2.14018E+003
   5.8510   2.17881E+003    2.25236E+003
   5.8530   2.30549E+003    2.37063E+003
   5.8560   2.44598E+003    2.51192E+003
   5.8580   2.53137E+003    2.63745E+003
   5.8590   2.53048E+003    2.68277E+003
   5.8600   2.59093E+003    2.79416E+003
   5.8630   2.76269E+003    2.87899E+003
   5.8650   2.89335E+003    3.04210E+003
   5.8670   2.93921E+003    3.09726E+003
   5.8690   3.08939E+003    3.08052E+003
   5.8710   3.16554E+003    3.12230E+003
   5.8730   3.21785E+003    3.23700E+003
   5.8750   3.27435E+003    3.30934E+003
   5.8780   3.33762E+003    3.40021E+003
   5.8800   3.46261E+003    3.45146E+003
   5.8820   3.42106E+003    3.42788E+003
   5.8830   3.47257E+003    3.45883E+003
   5.8850   3.47286E+003    3.50423E+003
   5.8870   3.53819E+003    3.50498E+003
   5.8890   3.47993E+003    3.53266E+003
   5.8920   3.51441E+003    3.57918E+003
   5.8940   3.53348E+003    3.56335E+003
   5.8960   3.51540E+003    3.60530E+003
   5.8990   3.46549E+003    3.53801E+003
   5.9000   3.55578E+003    3.50648E+003
   5.9030   3.54781E+003    3.49939E+003
   5.9050   3.60271E+003    3.55153E+003
   5.9070   3.55169E+003    3.58200E+003
   5.9100   3.58510E+003    3.57978E+003
   5.9120   3.66496E+003    3.62089E+003
   5.9140   3.61922E+003    3.59508E+003
   5.9160   3.66656E+003    3.63153E+003
   5.9180   3.69546E+003    3.65320E+003
   5.9190   3.72112E+003    3.62528E+003
   5.9210   3.72989E+003    3.73189E+003
   5.9230   3.73167E+003    3.74824E+003
   5.9260   3.74626E+003    3.78350E+003
   5.9270   3.81220E+003    3.75785E+003
   5.9300   3.68449E+003    3.73226E+003
   5.9320   3.77751E+003    3.79010E+003
   5.9350   3.81326E+003    3.74221E+003
   5.9360   3.83361E+003    3.74870E+003
   5.9390   3.90339E+003    3.81806E+003
   5.9400   3.84037E+003    3.90813E+003
   5.9420   3.91686E+003    3.96241E+003
   5.9430   3.79775E+003    3.94780E+003
   5.9450   3.94385E+003    3.90708E+003
   5.9460   3.92938E+003    3.94847E+003
   5.9480   3.92795E+003    4.03759E+003
   5.9500   4.00532E+003    4.00608E+003
   5.9520   3.96382E+003    3.96529E+003
   5.9540   3.95453E+003    3.97642E+003
   5.9570   3.97608E+003    4.04157E+003
   5.9590   4.04027E+003    4.31027E+003
   5.9620   3.98000E+003    4.77908E+003
   5.9640   4.08804E+003    5.78000E+003
   5.9660   4.09786E+003    6.18536E+003
   5.9680   4.22663E+003    5.97945E+003
   5.9710   4.78403E+003    5.91133E+003
   5.9730   5.89640E+003    2.92790E+003
   5.9750   5.98712E+003    1.13620E+002
   5.9800   5.67669E+003    1.53260E+002
   5.9820   2.67330E+003    3.46080E+002
   5.9840   2.30130E+002    2.31499E+003
   5.9890   1.23030E+002    2.23311E+003
   5.9910   3.62640E+002    2.00870E+003
   5.9930   1.39386E+003    1.85313E+003
   5.9950   3.10843E+003    1.80425E+003
   5.9970   3.56861E+003    1.66601E+003
   6.0000   2.61377E+003    1.56266E+003
   6.0020   2.65033E+003    1.49092E+003
   6.0050   2.49777E+003    1.42020E+003
   6.0070   2.36476E+003    1.32150E+003
   6.0090   2.29688E+003    1.23382E+003
   6.0110   2.22690E+003    1.21637E+003
   6.0130   2.10541E+003    1.13739E+003
   6.0160   1.97831E+003    1.02203E+003
   6.0200   1.92906E+003    9.89160E+002
   6.0240   1.81724E+003    9.35500E+002
   6.0270   1.71243E+003    8.93910E+002
   6.0290   1.66870E+003    8.66530E+002
   6.0340   1.62937E+003    8.33550E+002
   6.0360   1.60598E+003    8.11980E+002
   6.0370   1.58218E+003    8.03800E+002
   6.0390   1.58559E+003    8.05040E+002
   6.0410   1.54983E+003    7.64090E+002
   6.0430   1.50089E+003    7.77520E+002
   6.0450   1.51149E+003    7.93360E+002
   6.0480   1.49334E+003    7.68850E+002
   6.0490   1.47872E+003    7.75350E+002
   6.0520   1.45296E+003    7.70770E+002
   6.0540   1.46172E+003    7.62530E+002
   6.0570   1.41781E+003    7.34550E+002
   6.0590   4.70049E+003    7.33120E+002
   6.0610   1.38420E+003    7.70110E+002
   6.0630   1.41612E+003    7.04840E+002
   6.0650   1.45266E+003    7.43360E+002
   6.0680   1.38519E+003    7.29630E+002
   6.0700   1.41207E+003    7.57150E+002
   6.0720   1.41226E+003    7.32590E+002
   6.0750   1.37032E+003    7.32090E+002
   6.0770   1.38732E+003    7.33430E+002
   6.0790   1.41388E+003    7.27630E+002
   6.0820   1.42733E+003    7.33640E+002
   6.0830   1.40823E+003    7.19310E+002
   6.0860   1.40568E+003    7.15100E+002
   6.0890   1.39793E+003    7.39940E+002
   6.0900   1.36919E+003    7.30040E+002
   6.0920   1.40235E+003    7.15920E+002
   6.0950   1.39021E+003    7.35000E+002
   6.0970   1.40645E+003    7.17570E+002
   6.0990   1.39796E+003    7.25200E+002
   6.1010   1.39935E+003    7.31740E+002
   6.1040   1.39330E+003    7.33950E+002
   6.1050   1.43801E+003    7.09310E+002
   6.1060   1.40684E+003    7.29070E+002
   6.1090   1.39292E+003    7.38180E+002
   6.1110   1.38394E+003    7.25730E+002
   6.1130   1.41969E+003    7.44500E+002
   6.1160   1.42729E+003    7.20650E+002
   6.1190   1.39079E+003    7.51060E+002
   6.1210   1.39331E+003    7.32780E+002
   6.1230   1.38269E+003    7.26990E+002
   6.1250   1.40002E+003    7.32240E+002
   6.1270   1.39392E+003    7.24630E+002
   6.1300   1.41206E+003    7.43740E+002
   6.1320   1.38413E+003    7.53010E+002
   6.1350   1.38724E+003    7.41320E+002
   6.1360   1.41942E+003    7.38360E+002
   6.1380   1.42758E+003    7.40860E+002
   6.1410   1.38597E+003    7.34860E+002
   6.1430   1.41706E+003    7.40860E+002
   6.1450   1.40633E+003    7.26140E+002
   6.1480   1.43560E+003    7.33890E+002
   6.1500   1.39819E+003    7.29000E+002
   6.1520   1.38919E+003    7.45240E+002
   6.1550   1.38500E+003    7.38150E+002
   6.1570   1.37598E+003    7.26580E+002
   6.1600   1.40213E+003    7.08710E+002
   6.1620   1.37002E+003    7.15100E+002
   6.1640   1.37346E+003    7.06430E+002
   6.1660   1.39702E+003    7.35460E+002
   6.1690   1.41510E+003    7.27580E+002
   6.1710   1.41036E+003    7.34460E+002
   6.1750   1.40402E+003    7.15870E+002
   6.1760   1.41475E+003    7.38080E+002
   6.1780   1.40272E+003    7.33740E+002
   6.1800   1.38110E+003    7.31590E+002
   6.1820   1.41806E+003    7.22690E+002
   6.1840   1.41064E+003    7.25650E+002
   6.1870   1.40905E+003    7.49090E+002
   6.1900   1.38991E+003    7.53660E+002
   6.1910   1.39378E+003    7.33750E+002
   6.1950   1.40207E+003    7.20360E+002
   6.1960   1.42651E+003    7.20230E+002
   6.1980   1.40459E+003    7.48730E+002
   6.2010   1.42983E+003    7.59540E+002
   6.2020   1.42138E+003    7.36880E+002
   6.2030   1.35842E+003    7.37610E+002
   6.2050   1.39020E+003    7.37050E+002
   6.2070   1.42164E+003    7.46430E+002
   6.2100   1.41312E+003    7.65630E+002
   6.2120   1.41426E+003    7.42650E+002
   6.2150   1.40474E+003    7.39470E+002
   6.2190   1.41885E+003    7.62080E+002
   6.2210   1.43915E+003    7.38550E+002
   6.2220   1.42952E+003    7.32420E+002
   6.2250   1.42475E+003    7.33620E+002
   6.2270   1.42462E+003    7.31190E+002
   6.2300   1.41521E+003    7.29800E+002
   6.2320   1.40711E+003    7.25370E+002
   6.2350   1.40950E+003    7.52680E+002
   6.2370   1.42895E+003    7.31310E+002
   6.2390   1.42447E+003    7.54140E+002
   6.2410   1.43316E+003    7.49930E+002
   6.2430   1.42532E+003    7.37210E+002
   6.2460   1.40413E+003    7.52080E+002
   6.2480   1.44391E+003    7.53810E+002
   6.2500   1.44146E+003    7.35630E+002
   6.2530   1.39838E+003    7.37630E+002
   6.2550   1.41892E+003    7.35540E+002
   6.2570   1.43245E+003    7.47020E+002
   6.2600   1.44382E+003    7.36500E+002
   6.2610   1.43158E+003    7.23370E+002
   6.2640   1.47306E+003    7.54640E+002
   6.2660   1.42537E+003    7.50170E+002
   6.2680   1.40651E+003    7.58520E+002
   6.2700   1.43048E+003    7.42020E+002
   6.2730   1.43215E+003    7.66610E+002
   6.2750   1.43602E+003    7.60850E+002
   6.2780   1.47074E+003    7.64350E+002
   6.2820   1.44013E+003    7.82590E+002
   6.2840   1.46400E+003    7.58530E+002
   6.2870   1.43593E+003    7.55050E+002
   6.2890   1.47163E+003    7.56260E+002
   6.2900   1.47723E+003    7.55620E+002
   6.2930   1.49103E+003    7.67010E+002
   6.2950   1.47728E+003    7.57570E+002
   6.2970   1.45875E+003    7.39810E+002
   6.2990   1.47919E+003    7.55980E+002
   6.3020   1.45696E+003    7.60430E+002
   6.3050   1.41728E+003    7.52630E+002
   6.3070   1.45134E+003    7.81550E+002
   6.3090   1.46794E+003    7.64460E+002
   6.3120   1.44963E+003    7.39860E+002
   6.3150   1.43511E+003    7.37150E+002
   6.3160   1.45339E+003    7.48640E+002
   6.3180   1.41474E+003    7.70450E+002
   6.3210   1.44317E+003    7.61380E+002
   6.3230   1.44904E+003    7.55270E+002
   6.3260   1.47416E+003    7.79170E+002
   6.3290   1.45046E+003    7.56660E+002
   6.3310   1.48441E+003    7.49180E+002
   6.3330   1.45207E+003    7.52870E+002
   6.3360   1.45565E+003    7.71370E+002
   6.3380   1.45461E+003    7.55600E+002
   6.3390   1.46654E+003    7.58670E+002
   6.3410   1.45622E+003    7.68260E+002
   6.3450   1.46246E+003    7.70300E+002
   6.3470   1.47422E+003    7.53790E+002
   6.3490   1.46672E+003    7.51910E+002
   6.3500   1.46097E+003    7.45810E+002
   6.3530   1.45395E+003    7.70170E+002
   6.3560   1.44248E+003    7.65550E+002
   6.3580   1.47455E+003    7.52470E+002
   6.3590   1.42818E+003    7.57700E+002
   6.3620   1.43873E+003    7.71300E+002
   6.3640   1.46134E+003    7.78540E+002
   6.3670   1.47177E+003    7.59680E+002
   6.3700   1.44446E+003    7.62000E+002
   6.3730   1.45987E+003    7.77500E+002
   6.3740   1.43842E+003    7.60350E+002
   6.3760   1.45100E+003    7.57330E+002
   6.3790   1.47676E+003    7.67730E+002
   6.3810   1.44643E+003    7.73620E+002
   6.3850   1.46902E+003    7.56410E+002
   6.3870   1.46399E+003    7.80330E+002
   6.3880   1.47579E+003    7.68440E+002
   6.3900   1.50044E+003    7.87600E+002
   6.3930   1.46843E+003    7.56450E+002
   6.3950   1.47859E+003    7.66070E+002
   6.3970   1.47753E+003    7.56110E+002
   6.3990   1.44399E+003    7.76590E+002
   6.4020   1.46997E+003    7.44610E+002
   6.4030   1.46543E+003    7.72550E+002
   6.4060   1.46941E+003    7.60770E+002
   6.4080   1.46098E+003    7.70380E+002
   6.4120   1.45796E+003    7.74500E+002
   6.4150   1.45661E+003    7.62600E+002
   6.4170   1.47605E+003    7.73520E+002
   6.4190   1.46026E+003    7.67740E+002
   6.4220   1.47228E+003    8.09420E+002
   6.4240   1.46322E+003    7.69360E+002
   6.4260   1.46542E+003    7.92680E+002
   6.4290   1.48365E+003    7.96220E+002
   6.4310   1.48732E+003    7.77830E+002
   6.4320   1.47121E+003    7.87050E+002
   6.4350   1.48642E+003    7.99890E+002
   6.4390   1.54763E+003    7.80550E+002
   6.4420   1.52243E+003    7.88510E+002
   6.4440   1.49307E+003    7.96270E+002
   6.4450   1.53962E+003    8.10120E+002
   6.4470   1.51966E+003    7.97230E+002
   6.4500   1.54072E+003    7.97000E+002
   6.4530   1.52648E+003    8.07750E+002
   6.4550   1.54408E+003    8.00280E+002
   6.4580   1.54803E+003    7.95690E+002
   6.4600   1.54131E+003    8.06650E+002
   6.4630   1.54535E+003    8.25760E+002
   6.4650   1.55854E+003    8.14900E+002
   6.4680   1.55830E+003    8.06350E+002
   6.4700   1.55470E+003    8.07550E+002
   6.4730   1.55187E+003    8.12490E+002
   6.4760   1.57782E+003    8.07380E+002
   6.4780   1.54561E+003    8.25010E+002
   6.4800   1.53930E+003    8.22700E+002
   6.4840   1.57030E+003    8.15560E+002
   6.4850   1.53801E+003    8.11000E+002
   6.4870   1.55353E+003    7.93610E+002
   6.4890   1.59620E+003    8.23190E+002
   6.4920   1.59586E+003    8.28860E+002
   6.4960   1.58236E+003    8.29240E+002
   6.4990   1.57486E+003    8.18910E+002
   6.5010   1.56200E+003    8.30080E+002
   6.5030   1.57880E+003    8.18760E+002
   6.5060   1.59148E+003    8.35950E+002
   6.5100   1.56729E+003    8.02880E+002
   6.5120   1.57945E+003    8.17820E+002
   6.5150   1.55577E+003    8.27050E+002
   6.5160   1.57785E+003    8.53820E+002
   6.5190   1.56125E+003    8.17780E+002
   6.5230   1.56580E+003    8.40490E+002
   6.5250   1.56077E+003    8.25810E+002
   6.5280   1.58387E+003    8.34470E+002
   6.5300   1.56002E+003    8.08320E+002
   6.5320   1.56483E+003    8.15760E+002
   6.5350   1.56439E+003    8.31060E+002
   6.5370   1.58383E+003    8.27740E+002
   6.5410   1.59107E+003    8.12060E+002
   6.5440   1.56174E+003    8.31050E+002
   6.5450   1.56971E+003    8.13430E+002
   6.5480   1.56112E+003    8.13040E+002
   6.5500   1.56456E+003    8.12330E+002
   6.5530   1.60559E+003    8.11010E+002
   6.5570   1.57457E+003    8.32990E+002
   6.5590   1.52465E+003    8.00850E+002
   6.5610   1.49876E+003    8.11730E+002
   6.5640   1.52767E+003    8.01110E+002
   6.5660   1.54403E+003    8.39670E+002
   6.5680   1.51715E+003    7.92100E+002
   6.5720   1.52779E+003    8.25330E+002
   6.5730   1.55941E+003    7.97160E+002
   6.5750   1.54761E+003    7.92700E+002
   6.5770   1.56371E+003    8.12880E+002
   6.5800   1.52196E+003    8.05510E+002
   6.5810   1.53044E+003    7.95770E+002
   6.5850   1.52041E+003    8.05620E+002
   6.5860   1.49703E+003    7.94050E+002
   6.5880   1.53144E+003    8.02670E+002
   6.5910   1.50795E+003    8.10270E+002
   6.5940   1.52639E+003    7.91060E+002
   6.5970   1.52170E+003    8.19180E+002
   6.6000   1.52076E+003    8.07730E+002
   6.6020   1.51392E+003    7.86780E+002
   6.6040   1.52709E+003    8.00620E+002
   6.6070   1.52079E+003    7.75320E+002
   6.6100   1.50365E+003    7.92500E+002
   6.6130   1.52598E+003    7.83690E+002
   6.6150   1.52843E+003    7.81220E+002
   6.6170   1.49154E+003    8.02440E+002
   6.6200   1.54799E+003    7.96010E+002
   6.6220   1.49891E+003    8.00810E+002
   6.6260   1.51221E+003    7.82190E+002
   6.6280   1.47851E+003    7.79150E+002
   6.6310   1.54497E+003    8.11050E+002
   6.6330   1.54591E+003    7.98100E+002
   6.6360   1.49933E+003    7.91400E+002
   6.6380   1.50840E+003    7.82480E+002
   6.6410   1.50157E+003    7.69350E+002
   6.6430   1.49088E+003    7.79480E+002
   6.6440   1.50290E+003    7.74260E+002
   6.6460   1.50304E+003    8.03410E+002
   6.6480   1.51935E+003    7.93560E+002
   6.6530   1.54009E+003    7.93060E+002
   6.6550   1.48086E+003    7.87390E+002
   6.6570   1.48857E+003    7.80970E+002
   6.6600   1.48732E+003    7.87570E+002
   6.6620   1.49925E+003    7.79320E+002
   6.6650   1.49018E+003    7.91770E+002
   6.6670   1.50579E+003    7.74210E+002
   6.6700   1.48877E+003    7.79750E+002
   6.6720   1.47927E+003    7.62380E+002
   6.6740   1.50473E+003    7.73270E+002
   6.6760   1.47012E+003    7.59590E+002
   6.6790   1.50555E+003    7.80830E+002
   6.6820   1.48008E+003    7.71690E+002
   6.6840   1.49826E+003    7.68020E+002
   6.6870   1.51692E+003    7.75210E+002
   6.6890   1.48383E+003    7.60840E+002
   6.6910   1.45867E+003    7.72710E+002
   6.6930   1.47149E+003    7.49300E+002
   6.6960   1.48071E+003    7.47970E+002
   6.6980   1.45430E+003    7.66170E+002
   6.7000   1.46432E+003    7.71430E+002
   6.7030   1.46703E+003    7.45530E+002
   6.7070   1.44883E+003    7.39330E+002
   6.7100   1.44405E+003    7.54070E+002
   6.7120   1.46172E+003    7.56540E+002
   6.7150   1.47484E+003    7.60050E+002
   6.7180   1.44479E+003    7.80550E+002
   6.7210   1.45158E+003    7.58020E+002
   6.7230   1.49613E+003    7.50770E+002
   6.7270   1.41167E+003    7.32830E+002
   6.7300   1.43095E+003    7.29230E+002
   6.7320   1.41220E+003    7.30820E+002
   6.7350   1.39125E+003    7.39210E+002
   6.7370   1.43276E+003    7.49880E+002
   6.7390   1.41478E+003    7.53460E+002
   6.7410   1.40649E+003    7.30910E+002
   6.7430   1.42149E+003    7.26330E+002
   6.7470   1.42924E+003    7.48780E+002
   6.7500   1.43079E+003    7.43830E+002
   6.7520   1.42788E+003    7.51990E+002
   6.7550   1.42648E+003    7.23140E+002
   6.7570   1.43349E+003    7.33650E+002
   6.7610   1.42574E+003    7.48480E+002
   6.7630   1.41621E+003    7.46550E+002
   6.7660   1.39454E+003    7.27940E+002
   6.7690   1.43361E+003    7.46710E+002
   6.7710   1.40034E+003    7.43220E+002
   6.7750   1.41722E+003    7.38120E+002
   6.7760   1.41205E+003    7.35880E+002
   6.7790   1.43944E+003    7.44410E+002
   6.7810   1.43029E+003    7.29090E+002
   6.7840   1.42461E+003    7.41820E+002
   6.7860   1.40604E+003    7.37380E+002
   6.7880   1.42315E+003    7.49770E+002
   6.7910   1.44238E+003    7.61410E+002
   6.7940   1.43742E+003    7.43550E+002
   6.7970   1.42132E+003    7.31560E+002
   6.7990   1.42842E+003    7.29670E+002
   6.8000   1.44430E+003    7.30910E+002
   6.8040   1.38750E+003    7.47770E+002
   6.8090   1.44991E+003    7.51400E+002
   6.8100   1.46771E+003    7.51510E+002
   6.8130   1.47999E+003    7.45140E+002
   6.8150   1.43426E+003    7.61990E+002
   6.8170   1.43674E+003    7.78340E+002
   6.8210   1.46172E+003    7.46220E+002
   6.8230   1.46172E+003    7.48830E+002
   6.8260   1.43968E+003    7.51050E+002
   6.8290   1.45321E+003    7.68550E+002
   6.8300   1.47756E+003    7.71870E+002
   6.8310   1.47343E+003    7.62750E+002
   6.8350   1.49163E+003    7.51250E+002
   6.8380   1.46947E+003    7.56680E+002
   6.8400   1.45830E+003    7.61730E+002
   6.8420   1.43395E+003    7.50120E+002
   6.8450   1.45207E+003    7.48760E+002
   6.8480   1.44604E+003    7.80400E+002
   6.8520   1.45203E+003    7.49740E+002
   6.8530   1.46577E+003    7.59470E+002
   6.8560   1.44931E+003    7.66700E+002
   6.8580   1.48525E+003    7.47710E+002
   6.8620   1.46283E+003    7.62610E+002
   6.8650   1.43742E+003    7.59260E+002
   6.8680   1.47006E+003    7.76800E+002
   6.8700   1.47302E+003    7.55110E+002
   6.8720   1.47583E+003    7.52930E+002
   6.8740   1.46060E+003    7.48870E+002
   6.8780   1.46918E+003    7.71520E+002
   6.8810   1.45421E+003    7.39680E+002
   6.8830   1.45872E+003    7.53690E+002
   6.8850   1.48480E+003    7.45870E+002
   6.8870   1.47596E+003    7.50870E+002
   6.8890   1.46972E+003    7.60170E+002
   6.8930   1.45140E+003    7.65820E+002
   6.8960   1.48730E+003    7.68400E+002
   6.8980   1.47474E+003    7.68960E+002
   6.9010   1.47492E+003    7.60570E+002
   6.9030   1.45488E+003    7.48540E+002
   6.9070   1.47182E+003    7.70800E+002
   6.9110   1.45766E+003    7.65410E+002
   6.9120   1.48907E+003    7.62860E+002
   6.9150   1.47033E+003    7.46990E+002
   6.9180   1.49753E+003    7.54700E+002
   6.9210   1.47136E+003    7.44220E+002
   6.9240   1.47830E+003    7.58720E+002
   6.9250   1.49577E+003    7.52270E+002
   6.9280   1.49528E+003    7.76770E+002
   6.9320   1.46134E+003    7.86760E+002
   6.9340   1.46134E+003    7.43230E+002
   6.9370   1.45532E+003    7.44180E+002
   6.9390   1.46480E+003    7.54120E+002
   6.9410   1.44554E+003    7.56720E+002
   6.9460   1.45986E+003    7.38130E+002
   6.9480   1.43340E+003    7.37980E+002
   6.9510   1.44857E+003    7.41720E+002
   6.9530   1.45429E+003    7.39780E+002
   6.9550   1.42061E+003    7.38480E+002
   6.9590   1.41535E+003    7.29010E+002
   6.9610   1.40437E+003    7.37840E+002
   6.9640   1.43467E+003    7.35220E+002
   6.9660   1.43569E+003    7.54890E+002
   6.9680   1.42580E+003    7.33640E+002
   6.9720   1.43460E+003    7.61530E+002
   6.9750   1.41312E+003    7.28020E+002
   6.9780   1.43253E+003    7.44430E+002
   6.9800   1.44388E+003    7.62610E+002
   6.9830   1.46663E+003    7.49060E+002
   6.9850   1.47166E+003    7.42260E+002
   6.9880   1.48041E+003    7.51590E+002
   6.9900   1.45038E+003    7.31960E+002
   6.9930   1.43466E+003    7.44690E+002
   6.9950   1.45569E+003    7.77550E+002
   6.9990   1.45421E+003    7.59060E+002
   7.0010   1.44744E+003    7.44240E+002
   7.0040   1.45431E+003    7.35070E+002
   7.0080   1.46134E+003    7.49040E+002
   7.0100   1.45509E+003    7.51660E+002
   7.0120   1.46061E+003    7.47670E+002
   7.0160   1.44854E+003    7.42950E+002
   7.0190   1.43838E+003    7.43350E+002
   7.0210   1.44778E+003    7.45530E+002
   7.0230   1.45762E+003    7.60360E+002
   7.0260   1.41000E+003    7.74310E+002
   7.0280   1.39754E+003    7.57660E+002
   7.0300   1.43360E+003    7.49320E+002
   7.0350   1.41922E+003    7.62990E+002
   7.0370   1.44308E+003    7.45250E+002
   7.0400   1.43717E+003    7.57060E+002
   7.0420   1.43561E+003    7.44830E+002
   7.0470   1.43012E+003    7.57660E+002
   7.0480   1.42612E+003    7.39730E+002
   7.0520   1.41369E+003    7.55470E+002
   7.0540   1.44098E+003    7.43180E+002
   7.0570   1.44126E+003    7.40300E+002
   7.0610   1.42458E+003    7.79690E+002
   7.0640   1.45632E+003    7.34710E+002
   7.0670   1.47654E+003    7.36690E+002
   7.0700   1.46398E+003    7.46350E+002
   7.0730   1.45360E+003    7.55720E+002
   7.0760   1.46363E+003    7.41920E+002
   7.0770   1.43552E+003    7.41530E+002
   7.0800   1.45414E+003    7.76960E+002
   7.0840   1.45981E+003    7.35660E+002
   7.0860   1.45823E+003    7.48510E+002
   7.0910   1.44796E+003    7.51660E+002
   7.0930   1.44312E+003    7.66640E+002
   7.0960   1.47733E+003    7.38190E+002
   7.0980   1.48531E+003    7.59520E+002
   7.1010   1.43477E+003    7.70370E+002
   7.1050   1.48150E+003    7.27620E+002
   7.1060   1.48409E+003    7.37600E+002
   7.1100   1.45803E+003    7.50340E+002
   7.1130   1.45643E+003    7.64160E+002
   7.1160   1.45494E+003    7.64640E+002
   7.1180   1.48683E+003    7.65300E+002
   7.1200   1.47451E+003    7.42810E+002
   7.1230   1.45803E+003    7.61050E+002
   7.1270   1.45951E+003    7.66700E+002
   7.1290   1.49570E+003    7.61130E+002
   7.1320   1.49387E+003    7.57350E+002
   7.1340   1.52713E+003    7.63150E+002
   7.1370   1.52276E+003    7.91430E+002
   7.1400   1.52100E+003    7.90980E+002
   7.1430   1.53554E+003    7.90570E+002
   7.1460   1.56445E+003    7.95240E+002
   7.1500   1.56951E+003    7.70430E+002
   7.1530   1.56173E+003    7.80380E+002
   7.1540   1.57365E+003    7.49860E+002
   7.1580   1.54077E+003    7.30910E+002
   7.1600   1.52420E+003    7.21200E+002
   7.1630   1.52572E+003    6.65550E+002
   7.1650   1.50640E+003    6.51180E+002
   7.1680   1.49312E+003    6.05930E+002
   7.1710   1.43253E+003    4.89960E+002
   7.1740   1.35196E+003    4.84990E+002
   7.1770   1.32118E+003    2.87030E+002
   7.1800   1.24458E+003    3.54700E+001
   7.1850   9.74880E+002    1.10500E+001
   7.1900   6.55740E+002    8.95000E+000
   7.1920   3.39660E+002    5.45000E+000
   7.1940   2.06180E+002    1.24000E+000
   7.1980   1.21090E+002    4.60000E-001
   7.2010   4.00300E+001    4.12000E+000
   7.2050   1.52300E+001    2.02000E+000
   7.2070   2.85000E+000    8.20000E-001
   7.2090   1.38000E+000    2.00000E-002
   7.2120   3.21000E+000    1.02000E+000
   7.2150   3.52000E+000    8.60000E-001
   7.2180   2.07000E+000    2.16000E+000
   7.2210   3.57000E+000    4.90000E-001
   7.2230   3.65000E+000    1.76000E+000
   7.2250   9.90000E-001    1.10000E-001
   7.2280   3.60000E+000    1.00000E-002
   7.2310   3.60000E+000    6.00000E-002
   7.2340   3.58000E+000    1.90000E-001
   7.2370   3.71000E+000    9.40000E-001
   7.2410   3.61000E+000    2.01000E+000
   7.2430   3.65000E+000    0.00000E+000
   7.2470   3.68000E+000    2.00000E-002
   7.2490   3.62000E+000    1.50000E+000
   7.2520   3.75000E+000    2.35000E+000
   7.2560   3.73000E+000    1.05000E+000
   7.2590   3.61000E+000    2.00000E-002
   7.2610   3.65000E+000    1.00000E-001
   7.2640   3.56000E+000    1.60000E-001
   7.2670   3.63000E+000    7.00000E-001
   7.2700   3.68000E+000    4.00000E-002
   7.2730   3.48000E+000    1.00000E-002
   7.2740   3.18000E+000    9.00000E-002
   7.2780   3.17000E+000    1.50000E-001
   7.2810   3.59000E+000    1.60000E-001
   7.2840   3.71000E+000    3.00000E-002
   7.2880   3.61000E+000    3.80000E-001
   7.2900   3.61000E+000    1.20000E-001
   7.2930   3.69000E+000    9.00000E-002
   7.2960   3.72000E+000    5.00000E-002
   7.3000   3.57000E+000    8.00000E-002
