# Supplementary material for: Mechanism of the small ATP-independent chaperone Spy is substrate specific
Source: Nat Commun. 2021 Feb 8;12:851. doi: 10.1038/s41467-021-21120-8 (PMC7870927; doi:10.1038/s41467-021-21120-8)
Supplement: Supplementary file 3 — Supplementary Data 1 [file 41467_2021_21120_MOESM3_ESM.zip › Fig 2c-d/181801/00004.RI1]

Sample1/4
I 1 22.0 48000 0000592 1.2900E10 278 1 
   5.8010   3.56000E+000    2.22000E+000
   5.8030   3.65000E+000    2.70000E-001
   5.8040   3.48000E+000    3.40000E-001
   5.8060   3.59000E+000    2.38000E+000
   5.8080   3.51000E+000    3.94000E+000
   5.8100   3.28000E+000    5.59000E+000
   5.8130   8.30000E-001    1.76400E+001
   5.8150   8.37000E+000    1.15100E+001
   5.8180   3.08300E+001    3.38900E+001
   5.8220   1.23560E+002    5.98900E+001
   5.8240   2.94640E+002    7.95700E+001
   5.8260   6.81170E+002    3.21660E+002
   5.8300   7.69370E+002    5.53620E+002
   5.8320   8.96020E+002    5.66230E+002
   5.8350   1.11048E+003    6.84870E+002
   5.8370   1.26116E+003    9.17450E+002
   5.8400   1.35314E+003    1.34937E+003
   5.8440   1.60329E+003    1.77227E+003
   5.8460   1.82176E+003    1.86372E+003
   5.8490   1.89279E+003    1.92423E+003
   5.8510   2.05138E+003    2.10816E+003
   5.8530   2.22480E+003    2.26818E+003
   5.8550   2.36268E+003    2.42365E+003
   5.8580   2.44542E+003    2.49726E+003
   5.8600   2.56162E+003    2.63009E+003
   5.8610   2.69951E+003    2.76826E+003
   5.8630   2.76644E+003    2.71609E+003
   5.8640   2.83925E+003    2.89211E+003
   5.8660   2.92370E+003    2.94196E+003
   5.8690   3.00233E+003    3.10317E+003
   5.8730   3.17926E+003    3.19166E+003
   5.8760   3.27635E+003    3.24970E+003
   5.8780   3.38948E+003    3.32075E+003
   5.8800   3.43519E+003    3.46805E+003
   5.8830   3.42769E+003    3.39271E+003
   5.8850   3.49761E+003    3.40219E+003
   5.8870   3.49751E+003    3.42327E+003
   5.8890   3.55402E+003    3.50909E+003
   5.8920   3.56011E+003    3.52691E+003
   5.8940   3.43954E+003    3.51683E+003
   5.8960   3.54550E+003    3.52358E+003
   5.8980   3.52254E+003    3.56284E+003
   5.9000   3.53276E+003    3.56600E+003
   5.9020   3.47489E+003    3.52822E+003
   5.9040   3.52813E+003    3.53070E+003
   5.9060   3.54575E+003    3.49679E+003
   5.9070   3.53459E+003    3.56470E+003
   5.9100   3.64165E+003    3.63071E+003
   5.9120   3.60604E+003    3.66367E+003
   5.9140   3.65489E+003    3.68666E+003
   5.9160   3.63615E+003    3.64538E+003
   5.9180   3.71822E+003    3.68257E+003
   5.9190   3.71287E+003    3.67043E+003
   5.9230   3.71309E+003    3.61011E+003
   5.9250   3.68265E+003    3.60061E+003
   5.9280   3.69844E+003    3.62584E+003
   5.9300   3.74870E+003    3.61159E+003
   5.9320   3.76095E+003    3.70865E+003
   5.9350   3.79276E+003    3.77470E+003
   5.9360   3.84295E+003    3.82628E+003
   5.9390   3.88746E+003    3.86395E+003
   5.9410   3.86302E+003    3.91724E+003
   5.9430   3.88945E+003    3.86502E+003
   5.9460   3.92256E+003    3.91672E+003
   5.9480   3.91921E+003    3.91203E+003
   5.9500   3.94977E+003    3.92092E+003
   5.9520   3.93421E+003    3.92180E+003
   5.9550   3.95284E+003    3.99494E+003
   5.9570   3.99055E+003    3.99569E+003
   5.9590   3.94519E+003    3.93403E+003
   5.9620   4.03831E+003    3.94384E+003
   5.9640   3.99806E+003    3.91227E+003
   5.9660   4.02772E+003    3.99222E+003
   5.9690   4.00858E+003    4.02394E+003
   5.9710   3.97163E+003    4.11939E+003
   5.9720   4.06530E+003    4.05530E+003
   5.9740   4.09188E+003    4.02546E+003
   5.9760   4.04538E+003    4.08244E+003
   5.9770   4.10086E+003    4.09906E+003
   5.9800   4.14902E+003    4.05194E+003
   5.9820   4.06753E+003    4.03439E+003
   5.9840   4.14963E+003    4.07422E+003
   5.9860   4.20441E+003    4.17914E+003
   5.9890   4.46737E+003    4.50964E+003
   5.9910   5.17814E+003    5.54428E+003
   5.9930   5.85243E+003    6.19357E+003
   5.9960   6.04916E+003    5.88155E+003
   5.9980   5.94935E+003    5.88897E+003
   6.0000   5.65144E+003    4.83195E+003
   6.0030   2.36152E+003    1.06660E+002
   6.0090   1.69780E+002    2.02250E+002
   6.0120   5.17170E+002    1.00781E+003
   6.0150   2.14724E+003    2.19805E+003
   6.0180   2.47409E+003    1.61332E+003
   6.0200   2.42016E+003    1.62828E+003
   6.0230   2.31507E+003    1.51507E+003
   6.0250   2.24200E+003    1.48893E+003
   6.0270   2.22679E+003    1.45422E+003
   6.0300   2.14002E+003    1.36630E+003
   6.0320   2.09255E+003    1.31332E+003
   6.0340   2.02943E+003    1.28983E+003
   6.0370   1.96711E+003    1.21383E+003
   6.0380   1.96950E+003    1.19775E+003
   6.0410   1.92171E+003    1.17244E+003
   6.0430   1.89268E+003    1.11631E+003
   6.0480   1.82530E+003    1.07086E+003
   6.0490   1.81050E+003    1.04350E+003
   6.0520   1.82560E+003    1.03800E+003
   6.0540   1.80215E+003    1.03869E+003
   6.0560   1.72034E+003    9.91470E+002
   6.0580   1.67005E+003    9.57470E+002
   6.0610   1.70806E+003    9.62960E+002
   6.0630   1.70533E+003    9.57940E+002
   6.0650   1.69164E+003    9.16510E+002
   6.0680   1.69180E+003    9.21690E+002
   6.0700   1.67604E+003    9.08270E+002
   6.0720   1.65915E+003    9.13010E+002
   6.0750   1.64410E+003    8.93130E+002
   6.0770   1.62580E+003    8.83440E+002
   6.0790   1.62408E+003    8.87190E+002
   6.0810   1.61745E+003    8.56370E+002
   6.0820   1.59972E+003    8.74720E+002
   6.0830   1.61554E+003    8.72740E+002
   6.0860   1.62844E+003    8.92620E+002
   6.0880   1.61230E+003    8.81080E+002
   6.0900   1.62165E+003    8.79350E+002
   6.0950   1.58547E+003    8.60590E+002
   6.0970   1.61698E+003    8.60630E+002
   6.0990   1.58337E+003    8.51830E+002
   6.1020   1.61788E+003    8.80560E+002
   6.1040   1.60094E+003    8.47100E+002
   6.1090   1.63547E+003    8.44580E+002
   6.1110   1.60564E+003    8.32700E+002
   6.1130   1.60659E+003    8.39560E+002
   6.1150   1.59415E+003    8.55470E+002
   6.1180   1.59769E+003    8.50290E+002
   6.1190   1.59529E+003    8.47710E+002
   6.1220   1.60336E+003    8.50280E+002
   6.1240   1.61890E+003    8.64920E+002
   6.1260   1.58061E+003    8.65490E+002
   6.1280   1.62749E+003    8.63330E+002
   6.1310   1.60247E+003    8.48240E+002
   6.1330   1.61839E+003    8.79290E+002
   6.1360   1.59772E+003    8.65750E+002
   6.1370   1.57148E+003    8.73810E+002
   6.1400   1.57409E+003    8.63550E+002
   6.1450   1.58775E+003    8.54100E+002
   6.1470   1.59263E+003    8.41890E+002
   6.1490   1.57561E+003    8.57060E+002
   6.1510   1.56778E+003    8.55170E+002
   6.1540   1.60448E+003    8.34900E+002
   6.1550   1.57475E+003    8.44150E+002
   6.1580   1.55216E+003    8.64020E+002
   6.1600   1.55035E+003    8.32360E+002
   6.1620   1.61809E+003    8.41230E+002
   6.1640   1.56566E+003    8.43230E+002
   6.1670   1.58613E+003    8.49830E+002
   6.1690   1.58423E+003    8.63690E+002
   6.1710   1.58299E+003    8.67040E+002
   6.1740   1.58421E+003    8.59160E+002
   6.1760   1.55780E+003    8.48960E+002
   6.1770   1.58340E+003    8.51160E+002
   6.1780   1.58727E+003    8.38970E+002
   6.1810   1.59456E+003    8.52300E+002
   6.1830   1.60424E+003    8.53970E+002
   6.1850   1.58611E+003    8.63110E+002
   6.1890   1.59466E+003    8.49070E+002
   6.1920   1.56905E+003    8.74380E+002
   6.1940   1.59392E+003    8.65740E+002
   6.1960   1.56347E+003    8.58000E+002
   6.2000   1.59345E+003    8.49950E+002
   6.2020   1.59090E+003    8.45140E+002
   6.2050   1.60138E+003    8.83390E+002
   6.2070   1.60069E+003    8.76510E+002
   6.2090   1.58774E+003    8.77640E+002
   6.2100   1.62051E+003    8.54540E+002
   6.2130   1.62441E+003    8.68090E+002
   6.2160   1.61548E+003    8.72190E+002
   6.2190   1.60288E+003    8.76600E+002
   6.2210   1.60071E+003    8.72170E+002
   6.2230   1.61615E+003    8.60450E+002
   6.2250   1.64342E+003    8.53030E+002
   6.2280   1.62690E+003    8.71480E+002
   6.2310   1.61932E+003    8.63460E+002
   6.2320   1.63601E+003    8.67650E+002
   6.2340   1.59647E+003    8.65390E+002
   6.2370   1.62985E+003    8.70750E+002
   6.2400   1.63954E+003    8.55890E+002
   6.2420   1.63467E+003    8.77370E+002
   6.2450   1.62117E+003    8.54160E+002
   6.2460   1.62606E+003    8.65360E+002
   6.2480   1.65685E+003    8.61160E+002
   6.2520   1.61834E+003    8.47780E+002
   6.2550   1.67835E+003    8.48680E+002
   6.2560   1.65748E+003    8.29850E+002
   6.2590   1.64554E+003    8.89720E+002
   6.2610   1.64557E+003    8.60590E+002
   6.2630   1.63423E+003    8.55890E+002
   6.2650   1.62508E+003    8.81650E+002
   6.2680   1.67198E+003    8.83380E+002
   6.2700   1.67607E+003    8.74850E+002
   6.2720   1.63930E+003    8.74940E+002
   6.2730   1.66217E+003    8.59850E+002
   6.2770   1.66767E+003    8.82060E+002
   6.2800   1.63221E+003    8.72770E+002
   6.2820   1.67819E+003    8.69760E+002
   6.2840   1.65709E+003    8.97330E+002
   6.2890   1.66335E+003    8.85460E+002
   6.2910   1.63503E+003    8.83740E+002
   6.2930   1.69447E+003    8.99990E+002
   6.2960   1.65224E+003    8.99810E+002
   6.2970   1.67538E+003    8.77550E+002
   6.3000   1.65697E+003    8.97040E+002
   6.3020   1.65501E+003    9.08060E+002
   6.3050   1.67390E+003    8.72730E+002
   6.3070   1.67288E+003    8.82020E+002
   6.3090   1.69068E+003    8.67130E+002
   6.3110   1.67764E+003    8.73730E+002
   6.3140   1.66379E+003    8.70520E+002
   6.3180   1.69076E+003    8.80110E+002
   6.3200   1.68581E+003    8.95300E+002
   6.3230   1.65772E+003    8.72620E+002
   6.3250   1.65070E+003    8.68270E+002
   6.3260   1.66314E+003    8.85300E+002
   6.3290   1.71419E+003    8.81850E+002
   6.3320   1.67912E+003    8.75080E+002
   6.3340   1.67385E+003    8.62470E+002
   6.3360   1.64964E+003    8.98040E+002
   6.3380   1.67240E+003    8.87310E+002
   6.3430   1.65111E+003    8.91140E+002
   6.3450   1.70494E+003    9.03700E+002
   6.3470   1.67453E+003    8.85100E+002
   6.3490   1.66075E+003    8.91520E+002
   6.3500   1.67300E+003    8.93440E+002
   6.3540   1.65673E+003    8.79700E+002
   6.3560   1.66120E+003    8.69930E+002
   6.3590   1.65536E+003    9.01440E+002
   6.3610   1.65833E+003    9.19900E+002
   6.3630   1.68049E+003    8.73930E+002
   6.3650   1.70532E+003    9.11420E+002
   6.3660   1.72611E+003    8.86220E+002
   6.3670   1.70664E+003    8.99870E+002
   6.3700   1.67286E+003    8.90660E+002
   6.3720   1.66110E+003    8.68840E+002
   6.3740   1.63520E+003    8.77350E+002
   6.3770   1.67036E+003    9.01210E+002
   6.3790   1.69040E+003    8.93030E+002
   6.3810   1.69002E+003    9.11830E+002
   6.3840   1.68738E+003    8.91740E+002
   6.3880   1.68196E+003    8.73260E+002
   6.3910   1.67158E+003    8.81610E+002
   6.3930   1.69146E+003    9.05220E+002
   6.3970   1.68134E+003    8.79640E+002
   6.3990   1.65648E+003    8.93460E+002
   6.4020   1.65054E+003    8.92080E+002
   6.4030   1.68201E+003    8.96660E+002
   6.4060   1.67173E+003    8.78570E+002
   6.4080   1.68381E+003    8.93460E+002
   6.4100   1.69028E+003    8.95510E+002
   6.4120   1.68511E+003    9.11230E+002
   6.4150   1.69641E+003    9.08100E+002
   6.4170   1.67761E+003    8.93840E+002
   6.4190   1.65736E+003    8.96960E+002
   6.4220   1.65409E+003    9.04250E+002
   6.4240   1.66004E+003    8.97370E+002
   6.4260   1.64967E+003    8.87140E+002
   6.4270   1.66071E+003    9.37230E+002
   6.4310   1.68318E+003    9.01310E+002
   6.4320   1.70140E+003    9.09940E+002
   6.4350   1.70230E+003    9.23680E+002
   6.4380   1.70502E+003    9.34760E+002
   6.4390   1.72716E+003    9.08820E+002
   6.4420   1.71020E+003    9.41620E+002
   6.4440   1.75139E+003    9.26590E+002
   6.4470   1.70252E+003    9.16430E+002
   6.4490   1.74799E+003    9.51420E+002
   6.4530   1.77831E+003    9.53380E+002
   6.4550   1.75182E+003    9.14210E+002
   6.4580   1.80459E+003    9.60290E+002
   6.4600   1.78113E+003    9.24980E+002
   6.4620   1.74704E+003    9.39210E+002
   6.4650   1.79105E+003    9.84610E+002
   6.4670   1.77146E+003    9.35500E+002
   6.4690   1.78984E+003    9.47720E+002
   6.4720   1.74924E+003    9.36760E+002
   6.4730   1.75702E+003    9.42810E+002
   6.4760   1.76179E+003    9.25360E+002
   6.4790   1.76036E+003    9.55630E+002
   6.4800   1.78852E+003    9.57680E+002
   6.4820   1.76921E+003    9.59830E+002
   6.4860   1.78769E+003    9.67650E+002
   6.4880   1.76594E+003    9.23370E+002
   6.4900   1.80020E+003    9.61010E+002
   6.4930   1.78719E+003    9.34060E+002
   6.4960   1.77661E+003    9.56920E+002
   6.4980   1.79812E+003    9.59570E+002
   6.5010   1.79855E+003    9.37390E+002
   6.5030   1.78485E+003    9.55300E+002
   6.5060   1.78446E+003    9.52500E+002
   6.5090   1.77731E+003    9.57780E+002
   6.5120   1.78065E+003    9.59500E+002
   6.5130   1.79521E+003    9.68480E+002
   6.5160   1.80338E+003    9.71490E+002
   6.5190   1.79580E+003    9.67360E+002
   6.5210   1.82713E+003    9.60100E+002
   6.5230   1.82053E+003    9.65420E+002
   6.5250   1.79439E+003    9.77900E+002
   6.5280   1.83445E+003    9.50350E+002
   6.5320   1.79619E+003    9.52480E+002
   6.5330   1.81759E+003    9.74830E+002
   6.5370   1.77859E+003    9.61050E+002
   6.5410   1.78154E+003    9.39300E+002
   6.5440   1.78491E+003    9.58170E+002
   6.5450   1.79522E+003    9.77760E+002
   6.5480   1.79035E+003    9.48070E+002
   6.5500   1.78793E+003    9.35150E+002
   6.5540   1.74236E+003    9.46900E+002
   6.5560   1.80978E+003    9.50060E+002
   6.5590   1.75479E+003    9.40570E+002
   6.5610   1.76803E+003    9.41080E+002
   6.5640   1.78499E+003    9.27150E+002
   6.5660   1.76506E+003    9.59840E+002
   6.5690   1.79728E+003    9.32240E+002
   6.5720   1.77336E+003    9.71780E+002
   6.5730   1.77465E+003    9.27790E+002
   6.5770   1.76270E+003    9.57190E+002
   6.5800   1.78232E+003    9.24440E+002
   6.5810   1.75037E+003    9.07810E+002
   6.5860   1.75331E+003    9.32150E+002
   6.5880   1.73709E+003    9.48750E+002
   6.5910   1.77714E+003    9.34230E+002
   6.5930   1.77087E+003    9.32400E+002
   6.5950   1.74849E+003    9.53230E+002
   6.5980   1.76262E+003    9.29450E+002
   6.6000   1.72013E+003    9.16310E+002
   6.6030   1.74039E+003    9.23910E+002
   6.6040   1.71554E+003    9.15940E+002
   6.6080   1.76335E+003    9.38090E+002
   6.6100   1.73242E+003    9.10420E+002
   6.6130   1.77064E+003    9.27060E+002
   6.6170   1.74197E+003    9.13660E+002
   6.6200   1.72900E+003    9.25760E+002
   6.6220   1.71778E+003    9.15900E+002
   6.6240   1.73801E+003    9.08020E+002
   6.6280   1.74441E+003    9.31790E+002
   6.6310   1.69174E+003    9.16030E+002
   6.6340   1.75596E+003    9.26580E+002
   6.6360   1.74565E+003    9.13870E+002
   6.6380   1.72682E+003    9.30280E+002
   6.6410   1.72379E+003    9.16030E+002
   6.6440   1.75253E+003    9.35680E+002
   6.6450   1.73704E+003    9.17350E+002
   6.6480   1.72825E+003    8.78030E+002
   6.6510   1.73663E+003    9.07850E+002
   6.6530   1.72352E+003    9.25670E+002
   6.6550   1.73649E+003    9.06740E+002
   6.6570   1.71760E+003    9.13810E+002
   6.6610   1.71801E+003    8.94750E+002
   6.6620   1.71021E+003    8.96040E+002
   6.6670   1.70451E+003    9.11910E+002
   6.6680   1.70440E+003    9.02870E+002
   6.6710   1.71379E+003    9.09670E+002
   6.6740   1.69609E+003    8.96430E+002
   6.6750   1.71218E+003    9.22640E+002
   6.6800   1.67020E+003    9.21170E+002
   6.6820   1.72236E+003    8.85300E+002
   6.6840   1.67720E+003    8.98660E+002
   6.6870   1.66509E+003    8.78900E+002
   6.6910   1.67664E+003    9.02070E+002
   6.6940   1.66029E+003    9.11660E+002
   6.6960   1.69146E+003    8.67310E+002
   6.6980   1.68096E+003    9.05570E+002
   6.7020   1.66146E+003    8.61070E+002
   6.7040   1.66163E+003    8.86250E+002
   6.7070   1.64192E+003    8.79420E+002
   6.7100   1.68049E+003    8.85650E+002
   6.7110   1.65787E+003    8.83280E+002
   6.7160   1.65931E+003    8.71470E+002
   6.7180   1.68305E+003    9.01340E+002
   6.7200   1.67052E+003    8.83040E+002
   6.7220   1.66955E+003    8.73960E+002
   6.7240   1.68829E+003    8.64940E+002
   6.7270   1.63880E+003    8.68890E+002
   6.7290   1.64890E+003    8.77070E+002
   6.7320   1.62229E+003    8.55820E+002
   6.7360   1.60604E+003    8.45240E+002
   6.7390   1.62592E+003    8.39240E+002
   6.7410   1.62069E+003    8.52150E+002
   6.7430   1.61032E+003    8.58780E+002
   6.7450   1.64236E+003    8.55200E+002
   6.7480   1.64788E+003    8.95590E+002
   6.7510   1.58763E+003    8.63920E+002
   6.7540   1.64433E+003    8.81990E+002
   6.7570   1.64396E+003    8.49790E+002
   6.7590   1.63523E+003    8.32320E+002
   6.7610   1.64372E+003    8.50040E+002
   6.7630   1.62604E+003    8.50520E+002
   6.7660   1.65380E+003    8.50190E+002
   6.7690   1.64081E+003    8.74310E+002
   6.7720   1.63460E+003    8.51450E+002
   6.7750   1.63524E+003    8.63700E+002
   6.7770   1.64771E+003    8.62600E+002
   6.7800   1.60863E+003    8.73140E+002
   6.7820   1.66331E+003    8.72390E+002
   6.7860   1.64184E+003    8.79330E+002
   6.7880   1.61958E+003    8.69100E+002
   6.7900   1.63318E+003    8.73940E+002
   6.7940   1.63734E+003    8.72450E+002
   6.7970   1.66675E+003    8.58730E+002
   6.7990   1.65824E+003    8.85460E+002
   6.8020   1.67494E+003    8.70120E+002
   6.8040   1.61884E+003    8.52370E+002
   6.8070   1.65784E+003    8.82090E+002
   6.8100   1.67095E+003    8.84080E+002
   6.8120   1.65611E+003    8.62020E+002
   6.8140   1.63879E+003    8.79260E+002
   6.8160   1.65995E+003    9.07380E+002
   6.8190   1.66289E+003    8.65160E+002
   6.8220   1.67612E+003    8.91800E+002
   6.8240   1.64883E+003    9.05570E+002
   6.8260   1.66372E+003    9.00540E+002
   6.8290   1.68714E+003    8.85220E+002
   6.8330   1.67525E+003    8.78460E+002
   6.8350   1.65030E+003    8.97520E+002
   6.8380   1.66818E+003    8.69630E+002
   6.8400   1.66339E+003    9.01180E+002
   6.8450   1.69997E+003    8.93070E+002
   6.8460   1.67686E+003    9.01790E+002
   6.8490   1.67520E+003    8.94530E+002
   6.8520   1.68795E+003    8.86760E+002
   6.8540   1.67805E+003    9.03400E+002
   6.8580   1.68515E+003    8.52780E+002
   6.8600   1.67487E+003    9.01790E+002
   6.8630   1.68013E+003    8.63210E+002
   6.8670   1.68942E+003    8.98420E+002
   6.8690   1.68170E+003    9.04580E+002
   6.8710   1.69288E+003    8.92530E+002
   6.8740   1.65832E+003    9.04730E+002
   6.8780   1.69581E+003    8.77080E+002
   6.8810   1.67084E+003    8.81290E+002
   6.8820   1.68154E+003    8.89270E+002
   6.8870   1.67614E+003    9.12180E+002
   6.8890   1.66690E+003    8.77350E+002
   6.8910   1.68426E+003    9.06420E+002
   6.8930   1.69436E+003    9.07810E+002
   6.8960   1.69247E+003    8.86890E+002
   6.9000   1.68875E+003    9.13270E+002
   6.9010   1.68106E+003    9.27120E+002
   6.9040   1.70235E+003    8.77660E+002
   6.9060   1.67711E+003    9.00210E+002
   6.9080   1.66331E+003    8.99810E+002
   6.9120   1.67063E+003    8.96940E+002
   6.9140   1.65759E+003    8.90690E+002
   6.9170   1.64047E+003    8.89660E+002
   6.9180   1.67929E+003    8.90270E+002
   6.9220   1.69262E+003    8.76880E+002
   6.9250   1.67712E+003    8.82420E+002
   6.9280   1.69310E+003    8.82700E+002
   6.9310   1.66475E+003    8.75830E+002
   6.9340   1.65436E+003    8.96410E+002
   6.9380   1.64897E+003    8.68340E+002
   6.9400   1.65254E+003    8.72890E+002
   6.9420   1.66461E+003    8.79820E+002
   6.9440   1.65736E+003    8.66060E+002
   6.9470   1.67589E+003    8.84490E+002
   6.9490   1.65987E+003    9.07070E+002
   6.9520   1.65397E+003    8.69740E+002
   6.9560   1.63711E+003    8.88330E+002
   6.9570   1.64781E+003    8.61880E+002
   6.9590   1.66760E+003    8.87380E+002
   6.9610   1.65036E+003    8.60550E+002
   6.9650   1.61708E+003    8.64410E+002
   6.9680   1.59606E+003    8.77450E+002
   6.9720   1.63636E+003    8.73400E+002
   6.9740   1.66035E+003    8.69500E+002
   6.9760   1.66623E+003    8.68200E+002
   6.9800   1.63651E+003    8.81990E+002
   6.9830   1.68058E+003    8.84150E+002
   6.9850   1.63271E+003    8.87190E+002
   6.9880   1.60159E+003    8.76700E+002
   6.9920   1.62292E+003    8.81350E+002
   6.9940   1.68725E+003    8.87020E+002
   6.9970   1.69902E+003    8.99670E+002
   6.9990   1.69231E+003    9.12480E+002
   7.0010   1.65250E+003    8.75080E+002
   7.0040   1.64092E+003    9.07910E+002
   7.0070   1.67983E+003    8.82100E+002
   7.0090   1.65424E+003    9.00030E+002
   7.0120   1.69558E+003    8.73330E+002
   7.0140   1.65970E+003    8.76980E+002
   7.0180   1.66250E+003    8.99780E+002
   7.0210   1.66910E+003    8.84250E+002
   7.0230   1.69606E+003    8.58920E+002
   7.0270   1.67762E+003    8.54570E+002
   7.0300   1.68670E+003    8.77460E+002
   7.0330   1.66981E+003    8.63400E+002
   7.0370   1.67467E+003    8.65770E+002
   7.0410   1.66373E+003    8.75060E+002
   7.0440   1.66698E+003    8.82480E+002
   7.0460   1.66522E+003    8.93490E+002
   7.0480   1.66491E+003    8.78600E+002
   7.0530   1.67474E+003    8.76790E+002
   7.0550   1.65258E+003    8.81680E+002
   7.0570   1.68219E+003    8.70810E+002
   7.0600   1.69676E+003    8.83370E+002
   7.0630   1.64512E+003    8.74820E+002
   7.0660   1.65509E+003    8.76240E+002
   7.0690   1.69632E+003    8.77170E+002
   7.0710   1.66912E+003    8.78410E+002
   7.0730   1.67190E+003    8.96260E+002
   7.0760   1.66798E+003    8.96400E+002
   7.0770   1.66418E+003    8.85990E+002
   7.0820   1.66924E+003    8.92010E+002
   7.0840   1.67159E+003    8.70050E+002
   7.0870   1.69070E+003    8.81370E+002
   7.0890   1.67647E+003    8.81390E+002
   7.0910   1.68002E+003    8.92440E+002
   7.0960   1.67150E+003    8.99220E+002
   7.0980   1.68004E+003    8.82150E+002
   7.1000   1.67631E+003    8.80490E+002
   7.1030   1.69106E+003    8.71470E+002
   7.1070   1.66543E+003    8.64830E+002
   7.1100   1.63477E+003    8.68950E+002
   7.1120   1.68991E+003    8.91000E+002
   7.1160   1.70795E+003    8.91540E+002
   7.1180   1.68801E+003    8.93530E+002
   7.1200   1.67882E+003    8.92820E+002
   7.1230   1.68451E+003    9.05860E+002
   7.1270   1.71882E+003    8.94460E+002
   7.1300   1.70463E+003    9.26470E+002
   7.1320   1.71624E+003    8.87100E+002
   7.1340   1.72230E+003    9.13000E+002
   7.1390   1.75252E+003    9.17950E+002
   7.1410   1.75518E+003    9.17440E+002
   7.1440   1.74870E+003    9.21720E+002
   7.1470   1.73065E+003    9.11280E+002
   7.1500   1.78948E+003    9.02390E+002
   7.1530   1.76695E+003    8.67710E+002
   7.1540   1.71020E+003    9.02490E+002
   7.1570   1.69229E+003    8.68920E+002
   7.1600   1.69038E+003    8.46890E+002
   7.1630   1.64124E+003    8.14910E+002
   7.1670   1.61847E+003    7.83340E+002
   7.1700   1.57392E+003    7.37390E+002
   7.1730   1.51785E+003    6.90630E+002
   7.1750   1.46472E+003    6.59780E+002
   7.1780   1.38501E+003    6.00330E+002
   7.1820   1.35390E+003    5.57770E+002
   7.1840   1.27715E+003    4.96010E+002
   7.1870   1.24124E+003    4.80950E+002
   7.1890   1.26746E+003    5.08020E+002
   7.1920   1.15338E+003    3.14570E+002
   7.1950   9.66440E+002    7.63500E+001
   7.1990   2.38840E+002    6.64000E+000
   7.2040   2.40000E+000    5.19000E+000
   7.2070   2.60000E-001    1.25000E+000
   7.2100   3.11000E+000    2.38000E+000
   7.2130   4.83000E+000    3.24000E+000
   7.2160   6.20000E-001    3.06000E+000
   7.2190   2.89000E+000    1.48000E+000
   7.2230   2.87000E+000    4.50000E-001
   7.2250   1.36000E+000    1.61000E+000
   7.2280   2.87000E+000    9.00000E-001
   7.2310   2.86000E+000    3.06000E+000
   7.2330   3.18000E+000    2.89000E+000
   7.2360   3.55000E+000    3.84000E+000
   7.2400   3.60000E+000    9.50000E-001
   7.2420   3.66000E+000    2.37000E+000
   7.2450   3.58000E+000    3.41000E+000
   7.2480   3.61000E+000    9.90000E-001
   7.2510   3.67000E+000    1.60000E-001
   7.2540   3.60000E+000    7.00000E-002
   7.2560   3.16000E+000    2.50000E-001
   7.2590   3.61000E+000    1.40000E-001
   7.2610   3.61000E+000    1.00000E-002
   7.2650   3.69000E+000    2.75000E+000
   7.2670   3.66000E+000    4.00000E-001
   7.2700   3.62000E+000    2.70000E-001
   7.2760   3.57000E+000    5.60000E-001
   7.2770   3.69000E+000    6.40000E-001
   7.2790   3.55000E+000    1.40000E-001
   7.2820   3.65000E+000    3.30000E-001
   7.2860   3.71000E+000    1.00000E-002
   7.2880   3.70000E+000    2.10000E-001
   7.2910   3.66000E+000    6.70000E-001
   7.2930   3.70000E+000    1.00000E-001
   7.2970   3.62000E+000    4.60000E-001
   7.3000   3.63000E+000    9.00000E-002
