# Supplementary material for: Mechanism of the small ATP-independent chaperone Spy is substrate specific
Source: Nat Commun. 2021 Feb 8;12:851. doi: 10.1038/s41467-021-21120-8 (PMC7870927; doi:10.1038/s41467-021-21120-8)
Supplement: Supplementary file 3 — Supplementary Data 1 [file 41467_2021_21120_MOESM3_ESM.zip › Fig 2c-d/181801/00004.RI3]

Sample3/6
I 3 22.0 48000 0000662 1.4680E10 278 1 
   5.8010   3.62000E+000    1.54000E+000
   5.8050   3.65000E+000    8.04000E+000
   5.8060   3.75000E+000    1.26000E+001
   5.8080   3.65000E+000    6.17000E+000
   5.8100   4.90000E-001    1.55400E+001
   5.8120   8.45000E+000    1.76600E+001
   5.8150   1.79900E+001    3.22600E+001
   5.8170   3.37100E+001    5.05900E+001
   5.8180   5.24500E+001    6.41800E+001
   5.8190   7.14900E+001    1.17690E+002
   5.8220   1.34210E+002    1.57240E+002
   5.8230   3.43310E+002    4.77340E+002
   5.8260   6.29000E+002    6.48720E+002
   5.8280   7.84930E+002    8.12360E+002
   5.8300   8.90820E+002    8.60340E+002
   5.8330   1.02566E+003    9.75480E+002
   5.8350   1.08490E+003    1.14613E+003
   5.8370   1.30805E+003    1.34619E+003
   5.8400   1.40470E+003    1.44001E+003
   5.8420   1.48373E+003    1.55849E+003
   5.8440   1.68924E+003    1.71920E+003
   5.8460   1.80550E+003    1.88737E+003
   5.8490   1.94648E+003    1.99871E+003
   5.8510   2.09876E+003    2.17093E+003
   5.8530   2.21335E+003    2.29204E+003
   5.8550   2.36266E+003    2.41304E+003
   5.8560   2.43831E+003    2.46123E+003
   5.8580   2.55691E+003    2.53905E+003
   5.8600   2.61818E+003    2.72124E+003
   5.8620   2.67111E+003    2.77870E+003
   5.8650   2.79554E+003    2.83299E+003
   5.8660   3.02344E+003    3.09792E+003
   5.8690   3.07894E+003    3.13027E+003
   5.8710   3.21704E+003    3.10686E+003
   5.8740   3.26277E+003    3.21435E+003
   5.8750   3.27926E+003    3.28338E+003
   5.8780   3.38398E+003    3.38832E+003
   5.8800   3.42929E+003    3.50982E+003
   5.8820   3.51782E+003    3.45557E+003
   5.8830   3.45769E+003    3.46413E+003
   5.8850   3.52962E+003    3.49638E+003
   5.8870   3.51372E+003    3.50151E+003
   5.8880   3.51077E+003    3.55549E+003
   5.8920   3.57731E+003    3.57082E+003
   5.8940   3.57380E+003    3.56216E+003
   5.8960   3.60540E+003    3.66975E+003
   5.8980   3.58568E+003    3.66407E+003
   5.9000   3.55800E+003    3.53900E+003
   5.9020   3.61416E+003    3.54067E+003
   5.9060   3.61031E+003    3.52193E+003
   5.9070   3.60747E+003    3.66031E+003
   5.9090   3.66410E+003    3.66854E+003
   5.9120   3.60247E+003    3.69025E+003
   5.9140   3.68139E+003    3.67890E+003
   5.9160   3.71030E+003    3.73633E+003
   5.9190   3.72567E+003    3.74262E+003
   5.9210   3.79539E+003    3.74444E+003
   5.9230   3.71708E+003    3.72812E+003
   5.9250   3.75980E+003    3.78844E+003
   5.9280   3.71248E+003    3.80957E+003
   5.9300   3.79279E+003    3.78458E+003
   5.9320   3.78797E+003    3.77619E+003
   5.9340   3.84288E+003    3.87124E+003
   5.9360   3.86775E+003    3.72530E+003
   5.9370   3.92597E+003    3.81145E+003
   5.9390   3.92989E+003    3.89891E+003
   5.9410   3.91469E+003    3.93000E+003
   5.9430   3.87625E+003    3.97253E+003
   5.9450   3.90043E+003    3.98589E+003
   5.9480   3.98119E+003    4.02295E+003
   5.9500   3.99551E+003    3.93434E+003
   5.9520   4.02046E+003    4.05175E+003
   5.9550   4.05316E+003    4.09068E+003
   5.9570   4.06042E+003    4.10172E+003
   5.9590   4.00197E+003    4.16322E+003
   5.9620   4.10656E+003    4.48967E+003
   5.9640   4.15081E+003    5.76448E+003
   5.9650   4.17016E+003    6.15060E+003
   5.9660   4.10312E+003    6.08719E+003
   5.9680   4.22472E+003    5.99450E+003
   5.9710   4.37544E+003    6.24823E+003
   5.9730   5.37743E+003    4.46895E+003
   5.9750   6.02508E+003    1.12930E+002
   5.9800   5.86062E+003    1.64190E+002
   5.9820   2.99099E+003    1.08491E+003
   5.9860   1.05650E+002    3.10047E+003
   5.9910   1.96850E+002    2.36104E+003
   5.9930   5.21510E+002    2.33078E+003
   5.9970   4.03961E+003    2.00522E+003
   6.0000   2.90927E+003    1.89425E+003
   6.0020   2.90164E+003    1.85616E+003
   6.0040   2.85925E+003    1.77365E+003
   6.0070   2.72639E+003    1.68335E+003
   6.0090   2.59389E+003    1.49487E+003
   6.0120   2.51209E+003    1.45938E+003
   6.0150   2.39460E+003    1.37645E+003
   6.0160   2.35372E+003    1.28771E+003
   6.0180   2.21962E+003    1.23263E+003
   6.0200   2.18572E+003    1.23075E+003
   6.0220   2.17200E+003    1.14696E+003
   6.0230   2.09578E+003    1.11305E+003
   6.0250   2.05422E+003    1.06603E+003
   6.0290   1.97355E+003    1.01027E+003
   6.0320   1.90164E+003    9.96170E+002
   6.0340   1.81169E+003    9.43240E+002
   6.0360   1.81888E+003    9.10670E+002
   6.0390   1.75086E+003    9.05430E+002
   6.0430   1.68818E+003    8.85060E+002
   6.0460   1.63954E+003    8.30090E+002
   6.0480   1.63630E+003    8.19360E+002
   6.0490   1.64651E+003    8.34390E+002
   6.0510   1.57849E+003    8.11280E+002
   6.0530   1.56014E+003    8.09180E+002
   6.0540   1.53386E+003    7.88180E+002
   6.0560   1.52473E+003    8.02840E+002
   6.0590   1.47890E+003    7.80860E+002
   6.0610   1.48898E+003    7.90710E+002
   6.0630   1.46687E+003    7.60940E+002
   6.0660   1.48638E+003    7.68990E+002
   6.0680   1.47210E+003    7.68000E+002
   6.0700   1.45040E+003    7.65190E+002
   6.0730   1.44372E+003    7.52800E+002
   6.0750   1.45847E+003    7.54340E+002
   6.0770   1.40959E+003    7.37320E+002
   6.0790   1.42689E+003    7.65890E+002
   6.0820   1.41703E+003    7.51740E+002
   6.0830   1.45137E+003    7.23810E+002
   6.0860   1.40924E+003    7.33510E+002
   6.0890   1.45445E+003    7.42010E+002
   6.0900   1.44257E+003    7.46870E+002
   6.0930   1.42138E+003    7.45160E+002
   6.0950   1.44214E+003    7.44170E+002
   6.0990   1.43866E+003    7.47820E+002
   6.1020   1.42675E+003    7.41490E+002
   6.1040   1.42117E+003    7.68000E+002
   6.1060   1.43165E+003    7.28260E+002
   6.1080   1.44739E+003    7.52960E+002
   6.1100   1.41457E+003    7.55860E+002
   6.1110   1.44919E+003    7.59660E+002
   6.1130   1.41295E+003    7.49640E+002
   6.1170   1.41087E+003    7.52510E+002
   6.1190   1.41353E+003    7.57730E+002
   6.1210   1.42302E+003    7.49720E+002
   6.1240   1.43934E+003    7.46460E+002
   6.1260   1.40957E+003    7.41790E+002
   6.1290   1.39459E+003    7.28320E+002
   6.1310   1.44805E+003    7.25760E+002
   6.1330   1.39590E+003    7.57950E+002
   6.1360   1.39038E+003    7.59180E+002
   6.1380   1.44011E+003    7.30000E+002
   6.1400   1.40405E+003    7.41340E+002
   6.1420   1.39617E+003    7.33620E+002
   6.1450   1.44056E+003    7.44090E+002
   6.1470   1.42366E+003    7.44670E+002
   6.1490   1.43737E+003    7.31660E+002
   6.1510   1.41383E+003    7.32910E+002
   6.1540   1.43483E+003    7.36710E+002
   6.1550   1.42288E+003    7.71490E+002
   6.1570   1.41567E+003    7.18910E+002
   6.1600   1.39782E+003    7.32520E+002
   6.1630   1.40186E+003    7.29540E+002
   6.1660   1.38590E+003    7.47070E+002
   6.1690   1.37524E+003    7.54930E+002
   6.1720   1.41155E+003    7.35510E+002
   6.1740   1.38695E+003    7.48480E+002
   6.1760   1.42906E+003    7.36350E+002
   6.1780   1.41851E+003    7.30470E+002
   6.1810   1.40068E+003    7.38470E+002
   6.1830   1.43196E+003    7.40960E+002
   6.1850   1.43763E+003    7.36890E+002
   6.1870   1.40052E+003    7.56570E+002
   6.1900   1.41270E+003    7.51070E+002
   6.1910   1.42894E+003    7.51840E+002
   6.1940   1.41547E+003    7.37220E+002
   6.1960   1.42542E+003    7.59680E+002
   6.1990   1.41715E+003    7.45300E+002
   6.2010   1.41082E+003    7.39980E+002
   6.2030   1.40844E+003    7.50450E+002
   6.2050   1.40785E+003    7.28240E+002
   6.2060   1.40612E+003    7.22790E+002
   6.2080   1.42314E+003    7.63740E+002
   6.2100   1.42751E+003    7.55050E+002
   6.2140   1.42907E+003    7.59580E+002
   6.2160   1.45631E+003    7.64990E+002
   6.2170   1.42648E+003    7.52000E+002
   6.2190   1.43513E+003    7.68600E+002
   6.2210   1.47081E+003    7.60010E+002
   6.2250   1.42646E+003    7.56640E+002
   6.2270   1.42655E+003    7.45460E+002
   6.2290   1.41519E+003    7.65450E+002
   6.2320   1.43645E+003    7.64580E+002
   6.2340   1.43711E+003    7.83630E+002
   6.2360   1.44306E+003    7.60410E+002
   6.2370   1.45531E+003    7.73230E+002
   6.2410   1.42235E+003    7.64090E+002
   6.2430   1.45901E+003    7.68350E+002
   6.2440   1.44339E+003    7.55430E+002
   6.2460   1.44783E+003    7.54070E+002
   6.2490   1.44058E+003    7.61530E+002
   6.2520   1.44212E+003    7.58210E+002
   6.2550   1.45120E+003    7.79740E+002
   6.2560   1.47302E+003    7.71820E+002
   6.2580   1.43324E+003    7.61210E+002
   6.2600   1.44284E+003    7.59390E+002
   6.2620   1.45084E+003    7.44230E+002
   6.2640   1.49609E+003    7.55920E+002
   6.2660   1.43134E+003    7.52850E+002
   6.2680   1.46295E+003    7.64890E+002
   6.2700   1.47587E+003    7.62990E+002
   6.2730   1.43624E+003    7.50570E+002
   6.2750   1.48196E+003    7.63960E+002
   6.2770   1.45249E+003    7.64800E+002
   6.2800   1.46041E+003    7.61560E+002
   6.2820   1.45561E+003    7.82640E+002
   6.2840   1.45670E+003    7.74900E+002
   6.2890   1.45744E+003    7.66710E+002
   6.2900   1.45955E+003    7.75290E+002
   6.2920   1.48194E+003    7.79650E+002
   6.2940   1.47628E+003    7.90280E+002
   6.2960   1.47140E+003    7.78130E+002
   6.2980   1.47000E+003    7.71260E+002
   6.3000   1.49935E+003    7.57990E+002
   6.3020   1.48932E+003    7.79220E+002
   6.3040   1.46494E+003    7.66040E+002
   6.3070   1.47254E+003    7.86530E+002
   6.3090   1.43104E+003    7.84630E+002
   6.3110   1.47282E+003    7.56200E+002
   6.3130   1.46823E+003    7.49250E+002
   6.3160   1.46968E+003    7.77860E+002
   6.3170   1.47550E+003    7.56240E+002
   6.3200   1.48467E+003    7.65560E+002
   6.3220   1.47929E+003    7.79090E+002
   6.3250   1.49337E+003    7.53460E+002
   6.3260   1.49437E+003    7.82720E+002
   6.3290   1.48309E+003    7.78720E+002
   6.3320   1.49147E+003    7.82810E+002
   6.3340   1.45131E+003    7.71730E+002
   6.3370   1.44870E+003    7.61900E+002
   6.3390   1.49716E+003    7.88110E+002
   6.3410   1.49406E+003    7.82440E+002
   6.3430   1.49303E+003    7.71420E+002
   6.3460   1.49045E+003    7.65600E+002
   6.3470   1.46384E+003    7.42990E+002
   6.3500   1.48840E+003    7.55690E+002
   6.3520   1.49521E+003    7.76040E+002
   6.3550   1.47739E+003    7.79920E+002
   6.3590   1.47930E+003    7.87280E+002
   6.3610   1.48465E+003    7.49180E+002
   6.3630   1.48773E+003    7.94760E+002
   6.3660   1.48270E+003    7.85290E+002
   6.3690   1.49561E+003    8.01770E+002
   6.3720   1.49954E+003    7.90120E+002
   6.3750   1.50878E+003    8.09560E+002
   6.3780   1.49066E+003    7.74560E+002
   6.3810   1.51512E+003    7.76370E+002
   6.3830   1.49840E+003    7.95200E+002
   6.3860   1.50105E+003    7.58660E+002
   6.3880   1.47446E+003    7.67860E+002
   6.3900   1.49071E+003    7.69500E+002
   6.3920   1.46373E+003    7.71350E+002
   6.3950   1.47019E+003    7.61480E+002
   6.3990   1.51225E+003    7.89310E+002
   6.4020   1.46487E+003    7.78700E+002
   6.4040   1.49650E+003    7.88340E+002
   6.4060   1.51426E+003    8.01230E+002
   6.4080   1.49726E+003    7.87460E+002
   6.4120   1.50520E+003    7.90550E+002
   6.4150   1.50690E+003    7.89900E+002
   6.4170   1.50573E+003    7.70250E+002
   6.4200   1.49733E+003    7.87270E+002
   6.4220   1.52558E+003    7.92280E+002
   6.4240   1.52447E+003    7.66170E+002
   6.4260   1.53345E+003    7.73170E+002
   6.4290   1.50845E+003    7.80960E+002
   6.4310   1.45599E+003    7.96140E+002
   6.4330   1.47853E+003    8.06000E+002
   6.4350   1.50247E+003    7.99970E+002
   6.4390   1.56285E+003    7.97770E+002
   6.4420   1.55255E+003    8.12950E+002
   6.4440   1.56569E+003    8.13240E+002
   6.4450   1.58143E+003    8.00050E+002
   6.4470   1.55942E+003    8.14100E+002
   6.4510   1.56740E+003    8.02790E+002
   6.4530   1.55119E+003    8.28960E+002
   6.4550   1.58209E+003    8.23720E+002
   6.4580   1.56122E+003    8.32370E+002
   6.4600   1.57231E+003    8.41410E+002
   6.4630   1.57183E+003    8.12950E+002
   6.4650   1.58300E+003    8.22830E+002
   6.4680   1.60132E+003    8.33030E+002
   6.4710   1.57352E+003    8.34800E+002
   6.4730   1.54621E+003    8.18260E+002
   6.4750   1.56504E+003    8.33430E+002
   6.4760   1.57006E+003    8.34610E+002
   6.4790   1.58118E+003    8.13240E+002
   6.4830   1.58602E+003    8.27290E+002
   6.4850   1.58340E+003    8.33720E+002
   6.4870   1.54904E+003    8.24560E+002
   6.4890   1.59310E+003    8.05610E+002
   6.4920   1.60515E+003    8.45970E+002
   6.4940   1.61608E+003    8.35630E+002
   6.4970   1.61436E+003    8.43860E+002
   6.4990   1.61084E+003    8.55100E+002
   6.5010   1.59666E+003    8.12950E+002
   6.5040   1.61743E+003    8.41630E+002
   6.5080   1.60923E+003    8.38260E+002
   6.5090   1.62926E+003    8.50350E+002
   6.5120   1.59410E+003    8.39310E+002
   6.5150   1.60621E+003    8.18980E+002
   6.5170   1.58060E+003    8.25320E+002
   6.5190   1.60903E+003    8.35760E+002
   6.5230   1.58588E+003    8.28980E+002
   6.5250   1.58036E+003    8.31410E+002
   6.5280   1.60325E+003    8.39530E+002
   6.5300   1.57408E+003    8.38850E+002
   6.5320   1.58788E+003    8.44000E+002
   6.5350   1.59208E+003    8.56780E+002
   6.5370   1.60961E+003    8.23720E+002
   6.5390   1.59773E+003    8.12580E+002
   6.5410   1.58687E+003    8.35600E+002
   6.5440   1.59822E+003    8.15270E+002
   6.5450   1.58227E+003    8.20910E+002
   6.5500   1.59188E+003    8.27740E+002
   6.5520   1.57343E+003    8.27020E+002
   6.5550   1.58956E+003    8.20730E+002
   6.5570   1.58370E+003    8.34760E+002
   6.5590   1.57759E+003    8.12490E+002
   6.5610   1.53653E+003    8.15860E+002
   6.5640   1.54622E+003    8.11040E+002
   6.5680   1.51535E+003    8.24350E+002
   6.5700   1.55162E+003    8.10220E+002
   6.5730   1.57936E+003    8.27110E+002
   6.5750   1.58247E+003    8.15840E+002
   6.5770   1.57462E+003    8.22150E+002
   6.5800   1.57736E+003    8.00080E+002
   6.5810   1.54056E+003    8.15980E+002
   6.5840   1.56607E+003    7.96360E+002
   6.5860   1.52355E+003    7.98400E+002
   6.5880   1.50946E+003    8.09120E+002
   6.5910   1.49809E+003    8.01260E+002
   6.5950   1.57279E+003    8.12170E+002
   6.5970   1.54674E+003    8.27730E+002
   6.6000   1.55517E+003    7.98900E+002
   6.6020   1.56701E+003    8.15040E+002
   6.6040   1.58063E+003    7.96400E+002
   6.6080   1.55369E+003    7.83710E+002
   6.6110   1.55134E+003    7.97800E+002
   6.6130   1.55236E+003    7.83060E+002
   6.6150   1.53588E+003    7.89200E+002
   6.6160   1.54901E+003    8.05140E+002
   6.6200   1.55683E+003    8.03070E+002
   6.6240   1.53080E+003    8.02320E+002
   6.6260   1.55410E+003    7.98910E+002
   6.6280   1.50041E+003    8.02750E+002
   6.6290   1.49866E+003    8.04510E+002
   6.6330   1.53109E+003    8.13520E+002
   6.6350   1.54958E+003    7.93760E+002
   6.6390   1.55063E+003    7.89180E+002
   6.6410   1.53177E+003    7.78710E+002
   6.6440   1.52813E+003    8.09430E+002
   6.6450   1.57027E+003    7.93730E+002
   6.6460   1.50500E+003    7.95660E+002
   6.6490   1.49855E+003    8.08660E+002
   6.6520   1.54528E+003    8.10990E+002
   6.6530   1.52323E+003    7.75140E+002
   6.6550   1.51882E+003    7.86470E+002
   6.6600   1.50958E+003    7.89680E+002
   6.6630   1.52361E+003    7.98360E+002
   6.6670   1.52151E+003    7.72680E+002
   6.6680   1.56539E+003    7.85580E+002
   6.6720   1.52024E+003    8.08340E+002
   6.6750   1.48117E+003    7.92250E+002
   6.6790   1.50514E+003    7.83830E+002
   6.6820   1.49855E+003    7.77540E+002
   6.6840   1.52706E+003    7.63670E+002
   6.6870   1.48191E+003    7.84770E+002
   6.6890   1.49974E+003    8.00290E+002
   6.6910   1.47816E+003    7.77840E+002
   6.6940   1.47442E+003    8.11200E+002
   6.6960   1.50895E+003    7.76670E+002
   6.6980   1.48505E+003    7.75350E+002
   6.7000   1.49252E+003    7.80650E+002
   6.7030   1.47472E+003    7.75090E+002
   6.7050   1.47326E+003    7.54530E+002
   6.7100   1.45608E+003    7.56630E+002
   6.7110   1.48539E+003    7.56220E+002
   6.7130   1.48005E+003    7.53490E+002
   6.7160   1.48278E+003    7.68810E+002
   6.7190   1.45509E+003    7.55580E+002
   6.7220   1.45768E+003    7.62490E+002
   6.7230   1.45634E+003    7.51010E+002
   6.7270   1.46963E+003    7.52910E+002
   6.7300   1.45327E+003    7.54070E+002
   6.7320   1.45336E+003    7.33790E+002
   6.7340   1.42083E+003    7.39500E+002
   6.7370   1.41634E+003    7.39930E+002
   6.7400   1.41173E+003    7.54370E+002
   6.7420   1.45402E+003    7.35260E+002
   6.7440   1.46675E+003    7.44500E+002
   6.7450   1.43377E+003    7.52720E+002
   6.7470   1.43378E+003    7.32450E+002
   6.7520   1.44008E+003    7.64290E+002
   6.7540   1.45305E+003    7.70080E+002
   6.7570   1.42397E+003    7.54050E+002
   6.7590   1.45254E+003    7.71130E+002
   6.7620   1.45965E+003    7.53400E+002
   6.7650   1.41759E+003    7.46890E+002
   6.7680   1.42644E+003    7.43000E+002
   6.7700   1.42274E+003    7.49000E+002
   6.7730   1.46206E+003    7.36350E+002
   6.7760   1.41644E+003    7.38270E+002
   6.7780   1.44434E+003    7.57660E+002
   6.7810   1.44692E+003    7.58920E+002
   6.7830   1.45120E+003    7.62570E+002
   6.7860   1.45774E+003    7.66260E+002
   6.7880   1.45242E+003    7.56400E+002
   6.7900   1.45023E+003    7.85520E+002
   6.7940   1.44584E+003    7.37360E+002
   6.7960   1.42696E+003    7.62870E+002
   6.7970   1.43181E+003    7.61130E+002
   6.7990   1.45431E+003    7.70970E+002
   6.8020   1.46927E+003    7.63300E+002
   6.8050   1.40839E+003    7.63860E+002
   6.8080   1.47254E+003    7.65220E+002
   6.8110   1.46213E+003    7.61650E+002
   6.8130   1.44866E+003    7.76710E+002
   6.8170   1.43835E+003    7.81080E+002
   6.8190   1.45877E+003    7.59290E+002
   6.8220   1.46985E+003    7.74210E+002
   6.8240   1.48384E+003    7.64880E+002
   6.8270   1.46238E+003    7.83280E+002
   6.8290   1.47434E+003    7.72990E+002
   6.8320   1.48308E+003    7.69630E+002
   6.8350   1.48363E+003    7.97550E+002
   6.8380   1.48197E+003    7.57580E+002
   6.8400   1.48651E+003    7.45610E+002
   6.8420   1.49545E+003    7.68680E+002
   6.8440   1.47349E+003    7.84580E+002
   6.8460   1.47362E+003    7.56760E+002
   6.8490   1.46990E+003    7.63930E+002
   6.8520   1.46458E+003    7.84030E+002
   6.8550   1.49496E+003    7.71630E+002
   6.8580   1.49759E+003    7.59490E+002
   6.8600   1.48080E+003    7.61090E+002
   6.8640   1.48702E+003    7.50280E+002
   6.8670   1.48007E+003    7.72990E+002
   6.8700   1.48417E+003    7.84420E+002
   6.8710   1.49084E+003    7.83590E+002
   6.8750   1.48158E+003    7.63200E+002
   6.8780   1.48002E+003    7.76910E+002
   6.8810   1.47093E+003    7.76140E+002
   6.8820   1.49099E+003    7.80630E+002
   6.8850   1.44941E+003    7.83860E+002
   6.8870   1.47629E+003    7.56720E+002
   6.8890   1.49668E+003    7.62980E+002
   6.8930   1.47965E+003    7.78480E+002
   6.8960   1.50881E+003    7.51380E+002
   6.8980   1.48941E+003    7.52330E+002
   6.9010   1.51360E+003    7.81420E+002
   6.9050   1.49559E+003    7.80150E+002
   6.9070   1.46762E+003    7.98640E+002
   6.9100   1.49192E+003    7.84770E+002
   6.9120   1.47667E+003    7.55450E+002
   6.9150   1.47929E+003    7.72860E+002
   6.9170   1.49752E+003    7.84370E+002
   6.9210   1.51554E+003    7.80810E+002
   6.9240   1.47290E+003    7.81460E+002
   6.9270   1.48432E+003    7.83740E+002
   6.9290   1.48038E+003    7.81780E+002
   6.9320   1.45182E+003    7.60720E+002
   6.9340   1.46864E+003    7.57580E+002
   6.9360   1.45532E+003    7.71100E+002
   6.9390   1.45317E+003    7.66860E+002
   6.9410   1.47703E+003    7.83070E+002
   6.9440   1.45285E+003    7.50900E+002
   6.9470   1.48195E+003    7.72940E+002
   6.9500   1.46937E+003    7.60230E+002
   6.9520   1.46420E+003    7.65260E+002
   6.9560   1.45930E+003    7.49470E+002
   6.9580   1.45093E+003    7.48190E+002
   6.9610   1.45526E+003    7.42150E+002
   6.9640   1.44816E+003    7.49480E+002
   6.9660   1.44266E+003    7.52280E+002
   6.9700   1.40397E+003    7.55840E+002
   6.9710   1.42680E+003    7.56700E+002
   6.9750   1.47206E+003    7.50010E+002
   6.9780   1.43489E+003    7.54400E+002
   6.9800   1.48047E+003    7.72310E+002
   6.9820   1.45714E+003    7.55770E+002
   6.9850   1.47091E+003    7.61950E+002
   6.9870   1.47670E+003    7.67820E+002
   6.9900   1.45534E+003    7.40160E+002
   6.9920   1.43959E+003    7.78770E+002
   6.9950   1.45151E+003    7.58520E+002
   6.9990   1.45090E+003    7.66710E+002
   7.0010   1.46431E+003    7.79760E+002
   7.0040   1.47247E+003    7.72120E+002
   7.0070   1.44703E+003    7.59040E+002
   7.0090   1.48545E+003    7.53510E+002
   7.0110   1.44377E+003    7.73010E+002
   7.0160   1.46427E+003    7.44160E+002
   7.0190   1.45087E+003    7.44330E+002
   7.0220   1.45741E+003    7.75550E+002
   7.0240   1.44484E+003    7.66800E+002
   7.0280   1.43868E+003    7.84070E+002
   7.0330   1.40990E+003    7.58280E+002
   7.0350   1.41763E+003    7.51370E+002
   7.0370   1.42755E+003    7.71700E+002
   7.0390   1.47776E+003    7.53830E+002
   7.0410   1.44870E+003    7.66900E+002
   7.0440   1.45383E+003    7.59040E+002
   7.0470   1.46289E+003    7.59620E+002
   7.0500   1.47008E+003    7.71370E+002
   7.0530   1.49756E+003    7.53800E+002
   7.0550   1.46553E+003    7.41220E+002
   7.0570   1.47929E+003    7.51510E+002
   7.0620   1.46847E+003    7.61630E+002
   7.0640   1.43262E+003    7.69990E+002
   7.0660   1.48431E+003    7.46460E+002
   7.0690   1.46683E+003    7.47910E+002
   7.0710   1.49641E+003    7.38540E+002
   7.0740   1.45559E+003    7.76730E+002
   7.0770   1.47623E+003    7.72080E+002
   7.0800   1.45377E+003    7.60030E+002
   7.0820   1.45060E+003    7.57490E+002
   7.0850   1.47473E+003    7.68170E+002
   7.0860   1.47739E+003    7.73360E+002
   7.0900   1.47464E+003    7.75430E+002
   7.0930   1.45263E+003    7.53280E+002
   7.0960   1.48275E+003    7.59770E+002
   7.0980   1.47853E+003    7.50630E+002
   7.1030   1.47700E+003    7.58030E+002
   7.1070   1.45864E+003    7.52800E+002
   7.1080   1.46399E+003    7.70960E+002
   7.1120   1.46759E+003    7.71620E+002
   7.1130   1.49281E+003    7.40000E+002
   7.1160   1.46177E+003    7.42990E+002
   7.1180   1.49561E+003    7.86710E+002
   7.1220   1.46601E+003    7.40800E+002
   7.1250   1.51352E+003    7.63290E+002
   7.1270   1.49421E+003    7.53090E+002
   7.1290   1.52402E+003    7.91490E+002
   7.1320   1.52982E+003    7.61100E+002
   7.1370   1.54088E+003    7.83640E+002
   7.1390   1.56998E+003    7.79100E+002
   7.1420   1.55836E+003    8.01720E+002
   7.1450   1.56582E+003    7.79820E+002
   7.1470   1.55716E+003    7.81200E+002
   7.1500   1.57199E+003    7.65230E+002
   7.1520   1.54247E+003    7.86040E+002
   7.1550   1.54176E+003    7.30370E+002
   7.1590   1.51190E+003    7.02020E+002
   7.1610   1.51442E+003    6.54400E+002
   7.1650   1.48873E+003    6.16470E+002
   7.1660   1.46891E+003    5.82780E+002
   7.1700   1.43709E+003    4.73870E+002
   7.1730   1.36770E+003    4.31180E+002
   7.1770   1.26307E+003    1.78040E+002
   7.1800   1.21026E+003    3.63200E+001
   7.1840   9.47400E+002    1.12300E+001
   7.1880   8.21800E+002    3.53000E+000
   7.1910   3.10550E+002    1.82000E+000
   7.1940   1.12560E+002    3.20000E+000
   7.1970   1.08620E+002    4.83000E+000
   7.2010   3.99300E+001    4.56000E+000
   7.2030   1.23300E+001    4.93000E+000
   7.2050   4.17000E+000    3.04000E+000
   7.2090   3.35000E+000    1.51000E+000
   7.2120   2.87000E+000    1.10000E-001
   7.2150   3.28000E+000    6.80000E-001
   7.2180   3.60000E+000    4.60000E-001
   7.2200   3.36000E+000    2.29000E+000
   7.2220   3.59000E+000    2.80000E+000
   7.2250   3.75000E+000    3.26000E+000
   7.2280   3.64000E+000    5.50000E-001
   7.2300   3.63000E+000    1.20000E-001
   7.2340   3.70000E+000    1.80000E-001
   7.2350   3.70000E+000    1.30000E-001
   7.2390   3.61000E+000    2.80000E-001
   7.2420   3.59000E+000    5.00000E-001
   7.2450   3.70000E+000    2.41000E+000
   7.2480   3.64000E+000    9.90000E-001
   7.2520   3.70000E+000    1.80000E-001
   7.2530   3.66000E+000    1.50000E+000
   7.2570   3.72000E+000    2.00000E-002
   7.2590   3.61000E+000    2.40000E-001
   7.2620   3.55000E+000    6.00000E-002
   7.2650   3.72000E+000    0.00000E+000
   7.2670   3.74000E+000    1.60000E-001
   7.2710   3.24000E+000    3.30000E-001
   7.2720   3.57000E+000    6.80000E-001
   7.2750   3.55000E+000    0.00000E+000
   7.2770   3.69000E+000    9.00000E-002
   7.2790   3.66000E+000    0.00000E+000
   7.2830   3.64000E+000    7.00000E-002
   7.2860   3.70000E+000    4.00000E-002
   7.2880   3.67000E+000    2.10000E-001
   7.2910   3.63000E+000    0.00000E+000
   7.2950   3.60000E+000    2.80000E-001
   7.2980   3.64000E+000    6.00000E-002
   7.3010   3.72000E+000    5.00000E-002
