# Supplementary material for: Mechanism of the small ATP-independent chaperone Spy is substrate specific
Source: Nat Commun. 2021 Feb 8;12:851. doi: 10.1038/s41467-021-21120-8 (PMC7870927; doi:10.1038/s41467-021-21120-8)
Supplement: Supplementary file 3 — Supplementary Data 1 [file 41467_2021_21120_MOESM3_ESM.zip › Fig 2c-d/181801/00005.RI1]

Sample1/4
I 1 22.1 48000 0000736 1.6530E10 278 1 
   5.8010   3.59000E+000    2.69000E+000
   5.8030   3.71000E+000    1.40000E-001
   5.8060   3.52000E+000    4.10000E-001
   5.8100   3.54000E+000    3.62000E+000
   5.8120   2.50000E-001    1.15300E+001
   5.8150   1.41600E+001    1.63500E+001
   5.8180   3.21700E+001    3.09800E+001
   5.8190   5.08600E+001    4.03000E+001
   5.8220   1.23010E+002    6.35200E+001
   5.8260   4.02910E+002    2.75390E+002
   5.8280   7.76080E+002    3.04780E+002
   5.8300   8.15160E+002    5.38810E+002
   5.8330   1.04579E+003    6.56610E+002
   5.8350   1.12970E+003    8.81790E+002
   5.8370   1.29182E+003    1.03677E+003
   5.8400   1.40658E+003    1.38488E+003
   5.8420   1.59575E+003    1.66061E+003
   5.8440   1.63934E+003    1.78225E+003
   5.8460   1.80000E+003    1.80006E+003
   5.8490   2.00792E+003    2.03802E+003
   5.8510   2.02258E+003    2.13432E+003
   5.8530   2.16939E+003    2.17605E+003
   5.8560   2.39201E+003    2.46086E+003
   5.8580   2.42264E+003    2.52272E+003
   5.8590   2.57436E+003    2.58807E+003
   5.8600   2.71506E+003    2.72476E+003
   5.8630   2.79517E+003    2.83971E+003
   5.8650   2.93188E+003    2.90797E+003
   5.8660   3.01288E+003    3.05367E+003
   5.8690   3.03671E+003    3.07758E+003
   5.8710   3.11895E+003    3.13702E+003
   5.8740   3.20556E+003    3.18452E+003
   5.8750   3.25602E+003    3.20982E+003
   5.8780   3.37181E+003    3.34284E+003
   5.8800   3.36928E+003    3.37247E+003
   5.8820   3.42988E+003    3.45723E+003
   5.8840   3.45994E+003    3.46446E+003
   5.8850   3.48487E+003    3.47226E+003
   5.8870   3.49316E+003    3.49389E+003
   5.8890   3.51129E+003    3.51802E+003
   5.8920   3.54008E+003    3.50319E+003
   5.8940   3.54373E+003    3.56220E+003
   5.8960   3.53787E+003    3.53989E+003
   5.8980   3.55571E+003    3.57630E+003
   5.9000   3.54551E+003    3.59671E+003
   5.9030   3.55198E+003    3.54189E+003
   5.9040   3.52775E+003    3.56256E+003
   5.9050   3.52693E+003    3.59189E+003
   5.9070   3.51799E+003    3.53184E+003
   5.9080   3.64072E+003    3.58306E+003
   5.9100   3.62107E+003    3.61662E+003
   5.9120   3.65340E+003    3.65113E+003
   5.9140   3.60616E+003    3.67223E+003
   5.9160   3.71086E+003    3.65168E+003
   5.9190   3.75796E+003    3.74360E+003
   5.9210   3.70030E+003    3.63741E+003
   5.9230   3.76529E+003    3.61814E+003
   5.9250   3.78369E+003    3.63653E+003
   5.9270   3.72931E+003    3.64000E+003
   5.9300   3.72586E+003    3.69299E+003
   5.9330   3.71224E+003    3.82581E+003
   5.9340   3.75635E+003    3.84272E+003
   5.9360   3.80504E+003    3.87301E+003
   5.9390   3.85766E+003    3.88513E+003
   5.9410   3.88764E+003    3.89468E+003
   5.9430   3.84970E+003    3.89011E+003
   5.9450   3.87330E+003    3.92221E+003
   5.9480   3.98311E+003    3.83312E+003
   5.9500   3.90627E+003    3.93069E+003
   5.9520   3.95932E+003    3.93170E+003
   5.9550   3.94814E+003    3.94054E+003
   5.9570   3.98066E+003    3.91807E+003
   5.9590   3.97300E+003    3.97600E+003
   5.9620   3.95496E+003    3.91348E+003
   5.9640   4.02180E+003    3.97294E+003
   5.9660   3.95768E+003    4.00104E+003
   5.9680   3.98268E+003    4.06656E+003
   5.9710   4.05383E+003    3.96263E+003
   5.9720   4.03521E+003    3.97046E+003
   5.9740   4.04296E+003    4.04978E+003
   5.9760   4.05614E+003    4.02923E+003
   5.9770   4.04179E+003    4.10559E+003
   5.9790   4.07492E+003    4.06404E+003
   5.9820   4.07631E+003    4.04184E+003
   5.9840   4.13752E+003    4.17170E+003
   5.9860   4.21437E+003    4.22311E+003
   5.9890   4.38876E+003    4.25350E+003
   5.9910   4.66331E+003    5.04800E+003
   5.9930   6.02536E+003    6.11250E+003
   5.9960   6.02574E+003    6.08066E+003
   5.9980   5.91170E+003    5.80154E+003
   6.0000   5.90386E+003    5.80118E+003
   6.0030   3.84815E+003    3.70754E+003
   6.0090   1.28690E+002    1.35230E+002
   6.0120   2.25080E+002    4.90150E+002
   6.0150   1.38827E+003    2.20292E+003
   6.0180   3.34644E+003    2.31070E+003
   6.0200   2.51093E+003    1.80836E+003
   6.0220   2.63609E+003    1.83459E+003
   6.0250   2.46434E+003    1.70414E+003
   6.0270   2.41243E+003    1.66333E+003
   6.0300   2.35236E+003    1.53994E+003
   6.0320   2.27088E+003    1.51019E+003
   6.0340   2.24503E+003    1.47280E+003
   6.0360   2.19711E+003    1.41569E+003
   6.0390   2.12937E+003    1.35103E+003
   6.0410   2.08350E+003    1.30063E+003
   6.0420   2.03634E+003    1.26942E+003
   6.0450   1.99325E+003    1.24514E+003
   6.0480   1.96715E+003    1.22318E+003
   6.0500   1.93143E+003    1.19594E+003
   6.0510   1.94729E+003    1.14107E+003
   6.0530   1.94200E+003    1.15261E+003
   6.0560   1.87609E+003    1.10112E+003
   6.0600   1.85774E+003    1.07937E+003
   6.0610   1.79344E+003    1.02380E+003
   6.0630   1.82191E+003    1.01767E+003
   6.0660   1.76646E+003    9.97580E+002
   6.0680   1.75963E+003    9.82550E+002
   6.0700   1.70711E+003    9.58650E+002
   6.0720   1.71079E+003    9.59030E+002
   6.0750   1.72747E+003    9.44660E+002
   6.0770   1.68805E+003    9.11780E+002
   6.0790   1.67967E+003    9.32760E+002
   6.0810   1.68863E+003    9.25420E+002
   6.0830   1.63496E+003    9.16450E+002
   6.0880   1.65047E+003    8.95390E+002
   6.0900   1.67466E+003    8.85770E+002
   6.0920   1.62134E+003    8.85860E+002
   6.0950   1.61444E+003    8.78070E+002
   6.0970   1.66318E+003    8.83920E+002
   6.0990   1.60418E+003    8.65480E+002
   6.1020   1.64376E+003    8.86080E+002
   6.1040   1.60695E+003    8.49300E+002
   6.1060   1.60827E+003    8.77070E+002
   6.1090   1.62910E+003    8.66780E+002
   6.1110   1.57661E+003    8.65870E+002
   6.1150   1.59201E+003    8.45050E+002
   6.1180   1.59181E+003    8.78640E+002
   6.1190   1.57814E+003    8.54910E+002
   6.1230   1.61892E+003    8.48840E+002
   6.1250   1.60234E+003    8.70450E+002
   6.1280   1.60011E+003    8.90780E+002
   6.1300   1.63659E+003    8.50240E+002
   6.1310   1.60881E+003    8.59760E+002
   6.1330   1.60136E+003    8.66480E+002
   6.1370   1.58952E+003    8.61690E+002
   6.1400   1.61657E+003    8.61700E+002
   6.1420   1.59185E+003    8.68990E+002
   6.1450   1.60751E+003    8.58570E+002
   6.1470   1.59319E+003    8.45690E+002
   6.1490   1.57182E+003    8.56760E+002
   6.1510   1.57083E+003    8.69980E+002
   6.1540   1.59300E+003    8.33110E+002
   6.1550   1.59327E+003    8.57160E+002
   6.1580   1.57561E+003    8.56820E+002
   6.1600   1.57903E+003    8.36440E+002
   6.1620   1.58856E+003    8.50590E+002
   6.1640   1.58312E+003    8.56720E+002
   6.1650   1.54650E+003    8.42750E+002
   6.1670   1.56751E+003    8.51380E+002
   6.1690   1.59967E+003    8.40440E+002
   6.1710   1.58551E+003    8.51550E+002
   6.1760   1.57185E+003    8.60390E+002
   6.1790   1.57909E+003    8.58200E+002
   6.1830   1.60092E+003    8.66640E+002
   6.1850   1.61335E+003    8.51310E+002
   6.1880   1.59084E+003    8.61920E+002
   6.1900   1.56303E+003    8.66890E+002
   6.1910   1.59392E+003    8.60970E+002
   6.1940   1.59234E+003    8.62900E+002
   6.1960   1.57190E+003    8.70720E+002
   6.1980   1.64115E+003    8.55350E+002
   6.2000   1.60387E+003    8.62870E+002
   6.2020   1.60788E+003    8.72170E+002
   6.2030   1.61795E+003    8.52710E+002
   6.2050   1.61936E+003    8.52590E+002
   6.2080   1.62604E+003    8.76980E+002
   6.2100   1.61981E+003    8.72480E+002
   6.2120   1.61735E+003    8.85230E+002
   6.2140   1.61452E+003    8.87420E+002
   6.2170   1.62897E+003    8.67840E+002
   6.2190   1.63988E+003    8.66740E+002
   6.2200   1.60294E+003    8.57900E+002
   6.2230   1.60547E+003    8.74250E+002
   6.2250   1.61343E+003    8.48130E+002
   6.2280   1.61181E+003    8.78630E+002
   6.2310   1.61361E+003    8.64560E+002
   6.2340   1.63053E+003    8.67390E+002
   6.2370   1.63317E+003    8.73450E+002
   6.2390   1.62656E+003    8.62420E+002
   6.2410   1.63363E+003    8.62040E+002
   6.2430   1.65852E+003    8.64450E+002
   6.2450   1.62343E+003    8.78490E+002
   6.2480   1.59684E+003    8.69350E+002
   6.2500   1.60920E+003    8.59380E+002
   6.2520   1.62806E+003    8.66940E+002
   6.2550   1.66371E+003    8.88670E+002
   6.2570   1.61654E+003    8.47300E+002
   6.2590   1.63131E+003    8.73440E+002
   6.2630   1.64170E+003    8.66720E+002
   6.2660   1.60990E+003    8.77260E+002
   6.2670   1.65149E+003    8.64470E+002
   6.2680   1.65597E+003    8.71690E+002
   6.2700   1.65099E+003    8.73950E+002
   6.2730   1.65881E+003    8.85830E+002
   6.2770   1.67120E+003    8.81700E+002
   6.2800   1.65305E+003    8.64990E+002
   6.2820   1.67597E+003    8.85230E+002
   6.2860   1.66464E+003    8.71250E+002
   6.2890   1.67358E+003    8.76290E+002
   6.2900   1.68272E+003    8.81740E+002
   6.2920   1.67627E+003    8.76410E+002
   6.2950   1.68618E+003    8.85630E+002
   6.2970   1.66605E+003    8.83730E+002
   6.3000   1.67480E+003    8.91730E+002
   6.3020   1.70438E+003    8.94780E+002
   6.3040   1.68116E+003    8.79550E+002
   6.3060   1.70413E+003    8.78630E+002
   6.3080   1.70844E+003    8.83290E+002
   6.3110   1.69036E+003    8.78920E+002
   6.3130   1.69706E+003    8.99440E+002
   6.3160   1.65685E+003    8.87080E+002
   6.3180   1.66035E+003    8.68500E+002
   6.3200   1.70416E+003    8.71210E+002
   6.3230   1.69172E+003    8.71870E+002
   6.3260   1.67754E+003    8.78380E+002
   6.3280   1.68875E+003    8.67800E+002
   6.3320   1.67249E+003    8.60960E+002
   6.3350   1.63480E+003    8.92810E+002
   6.3370   1.67730E+003    8.85340E+002
   6.3400   1.65685E+003    8.73150E+002
   6.3410   1.65648E+003    8.98700E+002
   6.3440   1.68293E+003    8.89600E+002
   6.3460   1.69393E+003    8.81420E+002
   6.3480   1.70059E+003    9.07200E+002
   6.3500   1.68352E+003    8.93720E+002
   6.3530   1.68451E+003    8.93760E+002
   6.3550   1.68363E+003    8.81060E+002
   6.3560   1.64368E+003    8.84260E+002
   6.3590   1.66465E+003    8.98080E+002
   6.3620   1.71736E+003    9.10840E+002
   6.3660   1.70328E+003    8.91350E+002
   6.3690   1.66800E+003    8.77360E+002
   6.3710   1.65711E+003    8.66720E+002
   6.3720   1.65219E+003    8.96540E+002
   6.3760   1.68644E+003    9.24600E+002
   6.3780   1.70130E+003    8.83760E+002
   6.3800   1.67343E+003    8.84590E+002
   6.3820   1.67504E+003    8.95940E+002
   6.3850   1.63933E+003    9.06210E+002
   6.3880   1.66527E+003    8.97750E+002
   6.3900   1.68812E+003    9.19840E+002
   6.3920   1.67195E+003    9.13760E+002
   6.3950   1.63814E+003    9.00720E+002
   6.3960   1.64792E+003    8.87960E+002
   6.3970   1.67191E+003    8.95660E+002
   6.3990   1.64861E+003    8.86230E+002
   6.4020   1.67095E+003    8.90810E+002
   6.4050   1.67551E+003    9.00390E+002
   6.4080   1.66650E+003    8.86430E+002
   6.4100   1.67977E+003    8.91350E+002
   6.4120   1.70010E+003    9.10560E+002
   6.4150   1.68991E+003    9.06330E+002
   6.4190   1.66798E+003    9.04930E+002
   6.4200   1.67270E+003    9.11830E+002
   6.4220   1.66820E+003    9.19670E+002
   6.4260   1.68229E+003    9.12420E+002
   6.4290   1.69053E+003    9.36680E+002
   6.4310   1.70435E+003    9.30750E+002
   6.4330   1.71514E+003    9.48660E+002
   6.4350   1.69236E+003    9.20100E+002
   6.4380   1.73676E+003    9.17880E+002
   6.4400   1.71130E+003    9.22820E+002
   6.4420   1.76576E+003    9.26640E+002
   6.4440   1.75022E+003    8.97120E+002
   6.4460   1.74776E+003    9.39830E+002
   6.4490   1.74149E+003    9.29480E+002
   6.4510   1.75554E+003    9.52650E+002
   6.4550   1.74216E+003    9.23450E+002
   6.4560   1.80059E+003    9.35910E+002
   6.4600   1.75478E+003    9.55070E+002
   6.4620   1.77250E+003    9.31500E+002
   6.4650   1.79711E+003    9.53400E+002
   6.4670   1.78481E+003    9.39820E+002
   6.4680   1.78476E+003    9.63270E+002
   6.4730   1.76787E+003    9.31890E+002
   6.4750   1.76777E+003    9.32470E+002
   6.4780   1.75552E+003    9.51120E+002
   6.4800   1.79866E+003    9.41790E+002
   6.4820   1.77408E+003    9.57160E+002
   6.4850   1.78440E+003    9.59390E+002
   6.4870   1.78291E+003    9.89570E+002
   6.4900   1.82148E+003    9.44990E+002
   6.4920   1.77041E+003    9.44140E+002
   6.4940   1.78511E+003    9.50440E+002
   6.4960   1.81066E+003    9.64290E+002
   6.4990   1.81061E+003    9.57250E+002
   6.5030   1.81704E+003    9.37610E+002
   6.5050   1.82549E+003    9.74750E+002
   6.5070   1.82370E+003    9.46560E+002
   6.5080   1.77887E+003    9.39850E+002
   6.5120   1.82937E+003    9.80500E+002
   6.5150   1.79412E+003    9.67420E+002
   6.5180   1.81387E+003    9.70580E+002
   6.5200   1.80674E+003    9.54200E+002
   6.5210   1.81243E+003    9.73190E+002
   6.5250   1.77806E+003    9.37330E+002
   6.5280   1.81009E+003    9.80230E+002
   6.5310   1.80382E+003    9.70900E+002
   6.5350   1.81361E+003    9.67240E+002
   6.5380   1.81498E+003    9.47950E+002
   6.5400   1.78942E+003    9.65540E+002
   6.5430   1.78966E+003    9.48460E+002
   6.5440   1.78181E+003    9.65310E+002
   6.5480   1.78112E+003    9.55380E+002
   6.5490   1.78631E+003    9.54500E+002
   6.5520   1.80590E+003    9.62960E+002
   6.5540   1.76171E+003    9.47500E+002
   6.5570   1.75739E+003    9.40810E+002
   6.5610   1.80376E+003    9.44110E+002
   6.5630   1.75404E+003    9.53150E+002
   6.5660   1.79012E+003    9.23590E+002
   6.5680   1.79011E+003    9.50540E+002
   6.5710   1.75781E+003    9.48550E+002
   6.5730   1.78899E+003    9.51130E+002
   6.5780   1.75367E+003    9.39890E+002
   6.5800   1.75328E+003    9.27070E+002
   6.5810   1.78111E+003    9.16230E+002
   6.5840   1.72706E+003    9.18670E+002
   6.5860   1.80212E+003    9.37980E+002
   6.5900   1.76113E+003    9.45220E+002
   6.5920   1.76312E+003    9.18850E+002
   6.5930   1.73689E+003    9.28560E+002
   6.5950   1.74331E+003    9.29810E+002
   6.5970   1.75442E+003    9.48350E+002
   6.6010   1.76737E+003    9.42570E+002
   6.6040   1.72639E+003    9.06900E+002
   6.6070   1.74220E+003    9.23000E+002
   6.6090   1.76893E+003    9.21090E+002
   6.6110   1.75930E+003    9.33830E+002
   6.6150   1.75591E+003    9.44520E+002
   6.6170   1.72716E+003    9.11220E+002
   6.6200   1.72740E+003    9.27910E+002
   6.6230   1.73901E+003    9.16010E+002
   6.6250   1.73980E+003    9.27800E+002
   6.6290   1.73388E+003    9.15460E+002
   6.6310   1.74355E+003    9.10840E+002
   6.6340   1.73908E+003    9.37860E+002
   6.6360   1.72887E+003    9.02990E+002
   6.6380   1.70870E+003    9.37420E+002
   6.6420   1.70666E+003    9.10300E+002
   6.6440   1.73728E+003    9.20640E+002
   6.6460   1.73495E+003    9.02560E+002
   6.6480   1.71358E+003    8.86160E+002
   6.6500   1.72399E+003    8.88270E+002
   6.6530   1.70452E+003    9.00770E+002
   6.6550   1.72867E+003    9.20960E+002
   6.6580   1.73410E+003    9.13230E+002
   6.6600   1.70931E+003    9.06190E+002
   6.6630   1.69849E+003    9.18350E+002
   6.6660   1.73034E+003    8.82230E+002
   6.6680   1.69272E+003    9.25430E+002
   6.6710   1.70281E+003    8.84430E+002
   6.6740   1.68883E+003    9.09850E+002
   6.6770   1.70344E+003    9.12840E+002
   6.6800   1.69217E+003    8.96710E+002
   6.6820   1.68879E+003    9.04700E+002
   6.6850   1.65336E+003    8.91270E+002
   6.6870   1.69065E+003    8.94800E+002
   6.6900   1.66341E+003    8.85840E+002
   6.6920   1.71540E+003    8.95990E+002
   6.6930   1.70507E+003    8.92470E+002
   6.6960   1.68502E+003    8.87000E+002
   6.6990   1.67398E+003    8.94260E+002
   6.7030   1.66183E+003    8.88130E+002
   6.7040   1.68050E+003    8.85840E+002
   6.7060   1.64343E+003    8.63740E+002
   6.7100   1.64603E+003    8.78130E+002
   6.7120   1.66006E+003    8.63170E+002
   6.7160   1.68779E+003    8.82230E+002
   6.7180   1.67850E+003    8.68680E+002
   6.7210   1.67728E+003    8.60130E+002
   6.7230   1.65587E+003    8.47390E+002
   6.7270   1.67816E+003    8.92770E+002
   6.7300   1.63898E+003    8.84260E+002
   6.7320   1.63209E+003    8.58180E+002
   6.7330   1.62968E+003    8.41070E+002
   6.7360   1.62093E+003    8.35900E+002
   6.7390   1.65428E+003    8.43740E+002
   6.7400   1.65362E+003    8.58590E+002
   6.7430   1.62860E+003    8.67830E+002
   6.7460   1.61540E+003    8.58920E+002
   6.7490   1.64147E+003    8.70370E+002
   6.7510   1.65043E+003    8.54920E+002
   6.7540   1.64717E+003    8.83610E+002
   6.7560   1.64768E+003    8.68980E+002
   6.7590   1.61690E+003    8.39630E+002
   6.7610   1.64344E+003    8.32080E+002
   6.7640   1.62952E+003    8.64290E+002
   6.7680   1.62086E+003    8.54430E+002
   6.7700   1.61895E+003    8.47840E+002
   6.7730   1.61615E+003    8.75040E+002
   6.7760   1.61031E+003    8.55260E+002
   6.7780   1.61913E+003    8.75440E+002
   6.7810   1.63056E+003    8.62810E+002
   6.7830   1.64774E+003    8.61180E+002
   6.7870   1.66003E+003    8.71120E+002
   6.7880   1.66240E+003    8.78730E+002
   6.7900   1.62441E+003    8.48280E+002
   6.7940   1.68096E+003    8.94170E+002
   6.7970   1.65558E+003    8.76880E+002
   6.8000   1.66720E+003    8.86350E+002
   6.8020   1.65871E+003    8.70030E+002
   6.8040   1.67505E+003    8.53170E+002
   6.8080   1.64207E+003    8.85890E+002
   6.8110   1.65324E+003    8.60700E+002
   6.8140   1.64513E+003    8.89160E+002
   6.8170   1.66044E+003    8.89720E+002
   6.8190   1.65648E+003    8.91160E+002
   6.8220   1.66300E+003    8.80720E+002
   6.8260   1.69703E+003    8.79370E+002
   6.8280   1.67592E+003    8.89790E+002
   6.8300   1.66055E+003    8.93710E+002
   6.8330   1.68992E+003    8.72650E+002
   6.8340   1.68647E+003    8.70920E+002
   6.8380   1.66032E+003    9.11010E+002
   6.8400   1.65259E+003    8.81540E+002
   6.8430   1.68952E+003    8.80090E+002
   6.8450   1.67647E+003    8.90500E+002
   6.8460   1.64693E+003    8.67170E+002
   6.8500   1.66023E+003    9.08270E+002
   6.8530   1.67672E+003    9.06710E+002
   6.8560   1.70161E+003    8.97040E+002
   6.8580   1.66999E+003    8.93740E+002
   6.8620   1.65798E+003    8.97970E+002
   6.8650   1.68921E+003    8.90130E+002
   6.8670   1.70309E+003    8.88330E+002
   6.8700   1.65364E+003    8.81270E+002
   6.8720   1.68039E+003    8.86880E+002
   6.8750   1.66729E+003    9.03000E+002
   6.8770   1.69066E+003    8.84240E+002
   6.8810   1.67801E+003    8.90490E+002
   6.8840   1.68715E+003    8.96120E+002
   6.8870   1.64466E+003    9.16970E+002
   6.8890   1.68144E+003    8.86770E+002
   6.8910   1.65636E+003    8.89440E+002
   6.8920   1.68647E+003    8.90510E+002
   6.8960   1.68232E+003    9.01880E+002
   6.9010   1.67539E+003    8.94550E+002
   6.9030   1.69558E+003    8.99820E+002
   6.9050   1.68437E+003    8.98020E+002
   6.9070   1.65503E+003    8.96690E+002
   6.9100   1.67359E+003    9.03280E+002
   6.9130   1.71570E+003    9.14880E+002
   6.9170   1.65061E+003    8.88800E+002
   6.9180   1.64961E+003    8.77720E+002
   6.9210   1.64848E+003    8.80790E+002
   6.9230   1.69338E+003    8.64530E+002
   6.9260   1.67511E+003    8.99620E+002
   6.9300   1.67487E+003    8.78390E+002
   6.9320   1.71302E+003    8.52990E+002
   6.9340   1.65822E+003    8.94580E+002
   6.9370   1.64873E+003    8.89180E+002
   6.9390   1.67255E+003    8.78710E+002
   6.9410   1.66169E+003    8.95270E+002
   6.9440   1.64943E+003    8.83220E+002
   6.9470   1.65368E+003    8.98800E+002
   6.9510   1.66501E+003    8.74530E+002
   6.9520   1.66198E+003    8.76790E+002
   6.9540   1.62892E+003    8.86880E+002
   6.9590   1.66387E+003    8.97860E+002
   6.9610   1.61661E+003    8.95570E+002
   6.9640   1.62887E+003    8.48910E+002
   6.9670   1.59993E+003    8.77180E+002
   6.9700   1.63256E+003    8.75060E+002
   6.9730   1.63898E+003    8.71510E+002
   6.9750   1.64272E+003    8.68540E+002
   6.9770   1.67144E+003    8.81860E+002
   6.9820   1.64959E+003    8.79980E+002
   6.9840   1.69066E+003    8.97850E+002
   6.9880   1.62608E+003    8.86720E+002
   6.9900   1.58744E+003    8.87640E+002
   6.9940   1.66847E+003    8.83280E+002
   6.9970   1.67020E+003    8.88740E+002
   6.9990   1.68929E+003    8.78140E+002
   7.0030   1.66733E+003    9.04970E+002
   7.0050   1.66907E+003    8.92810E+002
   7.0080   1.68384E+003    8.94120E+002
   7.0110   1.67138E+003    9.07710E+002
   7.0160   1.65158E+003    9.21250E+002
   7.0170   1.66410E+003    9.00290E+002
   7.0190   1.67745E+003    8.78880E+002
   7.0210   1.66752E+003    8.89460E+002
   7.0260   1.63917E+003    8.91420E+002
   7.0280   1.67301E+003    8.89800E+002
   7.0300   1.69833E+003    8.69210E+002
   7.0330   1.65216E+003    9.03360E+002
   7.0350   1.65250E+003    8.78940E+002
   7.0370   1.64919E+003    8.63680E+002
   7.0410   1.64754E+003    9.02780E+002
   7.0440   1.68837E+003    8.74310E+002
   7.0460   1.68770E+003    8.77540E+002
   7.0480   1.68106E+003    8.88510E+002
   7.0530   1.69831E+003    8.96480E+002
   7.0570   1.69459E+003    8.89360E+002
   7.0590   1.61565E+003    8.96350E+002
   7.0620   1.67415E+003    8.67250E+002
   7.0640   1.66694E+003    8.82180E+002
   7.0670   1.65327E+003    8.94150E+002
   7.0710   1.66863E+003    8.89170E+002
   7.0730   1.66069E+003    8.82250E+002
   7.0760   1.65054E+003    8.63500E+002
   7.0770   1.64020E+003    8.92330E+002
   7.0820   1.68014E+003    8.81270E+002
   7.0830   1.67009E+003    9.06110E+002
   7.0850   1.67502E+003    9.17470E+002
   7.0870   1.71959E+003    8.86970E+002
   7.0910   1.67741E+003    8.90600E+002
   7.0960   1.66658E+003    8.70660E+002
   7.0980   1.67976E+003    8.77270E+002
   7.1000   1.65033E+003    9.10900E+002
   7.1040   1.67378E+003    8.85360E+002
   7.1060   1.67505E+003    8.88040E+002
   7.1090   1.64519E+003    8.99690E+002
   7.1120   1.67159E+003    8.81110E+002
   7.1160   1.68087E+003    9.06670E+002
   7.1180   1.67931E+003    9.00360E+002
   7.1200   1.68236E+003    8.89360E+002
   7.1230   1.69417E+003    8.88920E+002
   7.1270   1.68416E+003    9.16820E+002
   7.1280   1.69454E+003    8.99070E+002
   7.1300   1.72144E+003    8.85180E+002
   7.1320   1.68862E+003    8.89560E+002
   7.1350   1.72592E+003    9.06290E+002
   7.1390   1.75328E+003    9.21690E+002
   7.1410   1.76369E+003    9.25830E+002
   7.1430   1.71426E+003    9.12040E+002
   7.1460   1.70876E+003    9.04780E+002
   7.1500   1.72790E+003    8.71140E+002
   7.1530   1.72384E+003    8.55540E+002
   7.1550   1.71459E+003    8.45330E+002
   7.1580   1.67209E+003    8.36950E+002
   7.1610   1.60021E+003    8.08920E+002
   7.1630   1.58737E+003    7.74590E+002
   7.1660   1.52967E+003    7.19500E+002
   7.1700   1.50507E+003    6.85190E+002
   7.1720   1.39741E+003    6.41680E+002
   7.1740   1.36205E+003    5.96530E+002
   7.1780   1.29899E+003    5.21630E+002
   7.1820   1.21193E+003    4.49260E+002
   7.1840   1.13812E+003    4.30290E+002
   7.1850   1.10817E+003    3.87700E+002
   7.1880   1.09081E+003    3.85230E+002
   7.1920   1.06819E+003    2.47060E+002
   7.1940   8.39100E+002    3.49300E+001
   7.1980   1.69010E+002    5.79000E+000
   7.2040   2.10000E+000    5.58000E+000
   7.2070   1.41000E+000    1.98000E+000
   7.2090   1.79000E+000    1.77000E+000
   7.2130   1.03000E+000    1.74000E+000
   7.2150   1.01000E+000    6.10000E-001
   7.2180   1.39000E+000    5.05000E+000
   7.2210   3.58000E+000    2.90000E+000
   7.2230   3.61000E+000    3.17000E+000
   7.2260   3.58000E+000    1.99000E+000
   7.2280   3.61000E+000    3.60000E-001
   7.2310   3.65000E+000    2.40000E-001
   7.2330   3.55000E+000    7.20000E-001
   7.2360   3.66000E+000    2.90000E-001
   7.2400   3.54000E+000    2.65000E+000
   7.2420   3.60000E+000    2.95000E+000
   7.2450   3.56000E+000    3.81000E+000
   7.2480   3.60000E+000    6.10000E-001
   7.2510   3.59000E+000    1.00000E-002
   7.2540   3.58000E+000    1.00000E-002
   7.2570   3.57000E+000    2.40000E-001
   7.2590   3.66000E+000    2.70000E-001
   7.2620   3.63000E+000    1.10000E-001
   7.2650   3.66000E+000    1.61000E+000
   7.2680   3.72000E+000    1.48000E+000
   7.2710   3.59000E+000    4.00000E-002
   7.2720   3.62000E+000    3.80000E-001
   7.2770   3.65000E+000    4.90000E-001
   7.2790   3.66000E+000    1.18000E+000
   7.2810   3.65000E+000    1.69000E+000
   7.2840   3.64000E+000    6.20000E-001
   7.2880   3.59000E+000    0.00000E+000
   7.2910   3.59000E+000    1.50000E-001
   7.2940   3.67000E+000    7.00000E-002
   7.2980   3.58000E+000    7.00000E-002
   7.3000   3.65000E+000    7.00000E-002
