# Supplementary material for: Mechanism of the small ATP-independent chaperone Spy is substrate specific
Source: Nat Commun. 2021 Feb 8;12:851. doi: 10.1038/s41467-021-21120-8 (PMC7870927; doi:10.1038/s41467-021-21120-8)
Supplement: Supplementary file 3 — Supplementary Data 1 [file 41467_2021_21120_MOESM3_ESM.zip › Fig 2c-d/181801/00005.RI3]

Sample3/6
I 3 22.1 48000 0000805 1.8320E10 278 1 
   5.8010   3.64000E+000    3.61000E+000
   5.8030   3.65000E+000    1.72000E+000
   5.8060   3.63000E+000    7.85000E+000
   5.8080   3.53000E+000    9.73000E+000
   5.8090   3.55000E+000    1.37300E+001
   5.8100   4.70000E-001    1.48700E+001
   5.8130   6.10000E+000    2.08700E+001
   5.8150   1.44800E+001    2.55400E+001
   5.8170   3.33700E+001    6.39600E+001
   5.8190   7.00900E+001    1.31210E+002
   5.8210   1.42160E+002    1.28350E+002
   5.8230   3.17570E+002    2.93330E+002
   5.8250   5.10900E+002    4.75920E+002
   5.8260   7.08790E+002    6.48700E+002
   5.8280   7.96920E+002    7.81020E+002
   5.8300   8.54180E+002    8.13240E+002
   5.8320   9.57010E+002    9.12640E+002
   5.8350   1.12750E+003    1.18567E+003
   5.8370   1.24962E+003    1.28837E+003
   5.8400   1.43033E+003    1.40685E+003
   5.8420   1.45570E+003    1.58595E+003
   5.8440   1.68000E+003    1.71591E+003
   5.8460   1.84928E+003    1.89066E+003
   5.8480   1.94639E+003    1.94030E+003
   5.8490   1.98647E+003    2.07974E+003
   5.8510   2.13928E+003    2.17835E+003
   5.8530   2.29390E+003    2.34750E+003
   5.8550   2.38988E+003    2.48460E+003
   5.8580   2.49965E+003    2.54448E+003
   5.8590   2.56070E+003    2.66995E+003
   5.8600   2.67084E+003    2.68807E+003
   5.8620   2.72849E+003    2.90254E+003
   5.8650   2.92847E+003    2.96273E+003
   5.8670   3.04294E+003    3.12115E+003
   5.8690   3.10109E+003    3.13348E+003
   5.8700   3.11361E+003    3.21289E+003
   5.8730   3.21806E+003    3.20975E+003
   5.8760   3.29217E+003    3.26105E+003
   5.8780   3.36209E+003    3.41294E+003
   5.8800   3.43415E+003    3.47986E+003
   5.8830   3.51854E+003    3.48326E+003
   5.8850   3.47990E+003    3.53076E+003
   5.8870   3.55171E+003    3.45579E+003
   5.8890   3.51990E+003    3.56784E+003
   5.8920   3.53610E+003    3.58544E+003
   5.8940   3.59541E+003    3.57366E+003
   5.8960   3.61097E+003    3.60928E+003
   5.8980   3.55440E+003    3.63492E+003
   5.8990   3.55249E+003    3.64010E+003
   5.9000   3.58590E+003    3.53531E+003
   5.9060   3.57382E+003    3.52275E+003
   5.9070   3.60489E+003    3.62988E+003
   5.9090   3.69637E+003    3.68652E+003
   5.9120   3.61910E+003    3.63162E+003
   5.9140   3.67297E+003    3.61877E+003
   5.9160   3.72225E+003    3.67571E+003
   5.9180   3.72216E+003    3.65596E+003
   5.9210   3.78897E+003    3.68761E+003
   5.9230   3.80151E+003    3.81527E+003
   5.9250   3.76108E+003    3.70894E+003
   5.9280   3.77691E+003    3.82438E+003
   5.9300   3.80825E+003    3.81571E+003
   5.9320   3.77661E+003    3.89718E+003
   5.9350   3.86121E+003    3.92485E+003
   5.9360   3.94151E+003    3.83667E+003
   5.9400   3.90263E+003    3.85245E+003
   5.9420   3.84963E+003    3.92452E+003
   5.9430   3.93014E+003    3.97859E+003
   5.9450   3.91524E+003    4.02586E+003
   5.9480   3.99630E+003    3.93820E+003
   5.9500   4.00850E+003    4.00738E+003
   5.9520   3.95725E+003    4.07275E+003
   5.9550   4.00523E+003    3.98438E+003
   5.9570   4.01656E+003    4.07605E+003
   5.9590   4.08840E+003    4.17301E+003
   5.9610   4.03915E+003    4.37385E+003
   5.9640   4.04698E+003    5.01900E+003
   5.9660   4.14696E+003    6.25690E+003
   5.9690   4.20259E+003    6.07936E+003
   5.9710   4.44073E+003    6.07936E+003
   5.9720   5.07855E+003    6.15060E+003
   5.9750   6.09505E+003    3.40089E+003
   5.9770   6.14299E+003    1.46510E+002
   5.9820   4.43465E+003    2.53440E+002
   5.9840   9.65860E+002    2.65542E+003
   5.9910   1.35420E+002    2.61698E+003
   5.9930   4.21170E+002    2.64682E+003
   5.9950   1.34699E+003    2.52487E+003
   5.9960   2.52810E+003    2.42946E+003
   5.9980   4.17405E+003    2.28902E+003
   6.0000   3.07147E+003    2.26124E+003
   6.0030   3.20181E+003    2.11658E+003
   6.0050   3.07277E+003    2.01444E+003
   6.0070   2.97295E+003    1.90660E+003
   6.0100   2.89629E+003    1.89893E+003
   6.0120   2.80720E+003    1.80462E+003
   6.0140   2.69550E+003    1.71519E+003
   6.0170   2.64647E+003    1.58122E+003
   6.0200   2.53515E+003    1.50406E+003
   6.0230   2.34947E+003    1.39728E+003
   6.0250   2.31176E+003    1.30696E+003
   6.0290   2.16409E+003    1.26354E+003
   6.0320   2.11735E+003    1.19785E+003
   6.0340   2.08690E+003    1.14106E+003
   6.0360   2.03015E+003    1.12235E+003
   6.0370   2.04923E+003    1.10639E+003
   6.0410   1.95010E+003    1.03190E+003
   6.0430   1.89602E+003    1.01241E+003
   6.0450   1.84946E+003    9.52340E+002
   6.0480   1.78821E+003    9.52060E+002
   6.0490   1.77269E+003    9.40630E+002
   6.0500   1.75267E+003    9.14760E+002
   6.0520   1.73107E+003    9.10940E+002
   6.0540   1.70847E+003    8.89230E+002
   6.0560   1.61561E+003    8.63310E+002
   6.0590   1.59217E+003    8.47390E+002
   6.0610   1.58634E+003    8.34820E+002
   6.0630   1.53442E+003    8.21380E+002
   6.0650   1.53016E+003    8.09640E+002
   6.0680   1.54966E+003    7.94100E+002
   6.0700   1.51614E+003    7.85960E+002
   6.0720   1.51859E+003    7.94490E+002
   6.0750   1.50346E+003    7.75850E+002
   6.0770   1.47292E+003    7.82600E+002
   6.0790   1.47401E+003    7.78810E+002
   6.0810   1.50695E+003    7.73570E+002
   6.0830   1.46850E+003    7.66020E+002
   6.0860   1.46019E+003    7.71120E+002
   6.0880   1.45430E+003    7.44510E+002
   6.0900   1.45630E+003    7.62710E+002
   6.0920   1.48114E+003    7.49590E+002
   6.0940   1.45329E+003    7.57540E+002
   6.0970   1.47109E+003    7.55930E+002
   6.0990   1.44597E+003    7.72940E+002
   6.1010   1.44421E+003    7.55040E+002
   6.1040   1.45458E+003    7.61640E+002
   6.1050   1.45386E+003    7.54830E+002
   6.1080   1.41203E+003    7.47720E+002
   6.1090   1.43118E+003    7.66910E+002
   6.1110   1.43433E+003    7.52320E+002
   6.1130   1.46348E+003    7.51320E+002
   6.1160   1.42191E+003    7.41890E+002
   6.1190   1.44152E+003    7.59080E+002
   6.1220   1.43148E+003    7.28930E+002
   6.1240   1.43361E+003    7.53580E+002
   6.1250   1.40376E+003    7.37330E+002
   6.1270   1.42987E+003    7.65330E+002
   6.1300   1.41781E+003    7.50090E+002
   6.1330   1.43031E+003    7.59330E+002
   6.1350   1.39663E+003    7.68130E+002
   6.1370   1.42875E+003    7.54360E+002
   6.1390   1.44000E+003    7.51780E+002
   6.1400   1.42295E+003    7.50980E+002
   6.1430   1.45060E+003    7.66020E+002
   6.1450   1.47131E+003    7.36690E+002
   6.1480   1.40191E+003    7.42080E+002
   6.1490   1.41517E+003    7.60500E+002
   6.1520   1.45244E+003    7.36110E+002
   6.1540   1.41970E+003    7.44300E+002
   6.1550   1.42351E+003    7.42920E+002
   6.1580   1.41266E+003    7.45810E+002
   6.1600   1.40943E+003    7.33180E+002
   6.1620   1.43307E+003    7.23730E+002
   6.1650   1.39642E+003    7.58940E+002
   6.1670   1.39745E+003    7.47730E+002
   6.1690   1.39921E+003    7.55800E+002
   6.1710   1.41999E+003    7.42910E+002
   6.1740   1.41783E+003    7.48630E+002
   6.1760   1.42201E+003    7.50390E+002
   6.1780   1.43471E+003    7.32800E+002
   6.1810   1.43838E+003    7.40550E+002
   6.1830   1.41104E+003    7.69840E+002
   6.1850   1.43107E+003    7.46340E+002
   6.1870   1.43405E+003    7.68910E+002
   6.1900   1.44631E+003    7.59730E+002
   6.1910   1.44568E+003    7.87420E+002
   6.1920   1.42097E+003    7.45060E+002
   6.1950   1.42158E+003    7.60660E+002
   6.1980   1.41880E+003    7.46070E+002
   6.1990   1.45035E+003    7.38290E+002
   6.2010   1.41113E+003    7.38830E+002
   6.2030   1.40128E+003    7.36440E+002
   6.2060   1.42863E+003    7.35030E+002
   6.2080   1.42615E+003    7.72440E+002
   6.2100   1.45360E+003    7.79690E+002
   6.2120   1.43667E+003    7.60430E+002
   6.2140   1.44208E+003    7.79500E+002
   6.2170   1.45235E+003    7.66820E+002
   6.2190   1.45451E+003    7.59790E+002
   6.2220   1.44596E+003    7.58820E+002
   6.2240   1.46321E+003    7.50590E+002
   6.2270   1.47892E+003    7.67050E+002
   6.2280   1.41628E+003    7.66210E+002
   6.2310   1.42888E+003    7.68680E+002
   6.2340   1.45309E+003    7.55840E+002
   6.2370   1.45395E+003    7.63470E+002
   6.2410   1.46172E+003    7.45820E+002
   6.2430   1.45144E+003    7.65350E+002
   6.2450   1.46123E+003    7.59370E+002
   6.2460   1.44851E+003    7.61550E+002
   6.2490   1.46010E+003    7.56290E+002
   6.2520   1.46377E+003    7.65490E+002
   6.2550   1.46320E+003    7.58920E+002
   6.2560   1.45254E+003    7.42040E+002
   6.2580   1.46078E+003    7.59600E+002
   6.2600   1.45373E+003    7.66910E+002
   6.2630   1.48078E+003    7.77410E+002
   6.2650   1.47853E+003    7.63450E+002
   6.2680   1.43418E+003    7.67460E+002
   6.2700   1.46141E+003    7.66820E+002
   6.2720   1.47096E+003    7.71750E+002
   6.2730   1.45044E+003    7.70740E+002
   6.2760   1.47352E+003    7.66150E+002
   6.2790   1.47701E+003    7.81380E+002
   6.2820   1.47663E+003    7.82210E+002
   6.2840   1.47368E+003    7.80770E+002
   6.2850   1.45611E+003    7.72890E+002
   6.2870   1.47197E+003    7.83820E+002
   6.2890   1.46706E+003    7.89340E+002
   6.2910   1.47853E+003    7.71060E+002
   6.2930   1.48767E+003    7.67180E+002
   6.2960   1.47853E+003    7.83670E+002
   6.2980   1.48273E+003    7.84280E+002
   6.3000   1.51630E+003    7.98840E+002
   6.3020   1.45852E+003    7.88500E+002
   6.3070   1.47192E+003    7.75050E+002
   6.3090   1.46817E+003    7.46400E+002
   6.3110   1.46980E+003    7.64150E+002
   6.3130   1.47070E+003    7.92510E+002
   6.3160   1.48308E+003    8.16320E+002
   6.3180   1.49886E+003    7.75300E+002
   6.3200   1.47778E+003    7.79700E+002
   6.3220   1.47213E+003    7.69520E+002
   6.3250   1.48425E+003    7.94810E+002
   6.3270   1.46922E+003    7.80230E+002
   6.3290   1.51477E+003    7.85520E+002
   6.3320   1.47662E+003    7.54070E+002
   6.3340   1.49759E+003    7.61230E+002
   6.3370   1.48205E+003    7.71540E+002
   6.3380   1.48418E+003    7.77440E+002
   6.3400   1.49418E+003    7.81000E+002
   6.3430   1.50038E+003    7.82510E+002
   6.3450   1.51960E+003    7.53300E+002
   6.3470   1.49185E+003    7.76960E+002
   6.3500   1.48387E+003    7.77630E+002
   6.3530   1.47087E+003    7.79950E+002
   6.3560   1.48691E+003    7.92710E+002
   6.3580   1.48813E+003    7.57430E+002
   6.3600   1.48270E+003    7.49890E+002
   6.3620   1.48692E+003    8.05500E+002
   6.3650   1.47700E+003    7.81000E+002
   6.3670   1.48199E+003    7.78290E+002
   6.3690   1.49159E+003    7.77790E+002
   6.3710   1.49544E+003    7.93990E+002
   6.3740   1.46598E+003    7.89840E+002
   6.3770   1.48263E+003    7.88090E+002
   6.3790   1.50513E+003    7.87800E+002
   6.3810   1.49290E+003    7.96170E+002
   6.3830   1.53167E+003    7.80320E+002
   6.3860   1.48347E+003    7.76770E+002
   6.3880   1.48733E+003    7.77540E+002
   6.3910   1.49066E+003    7.84490E+002
   6.3930   1.50745E+003    7.79100E+002
   6.3950   1.46345E+003    7.71410E+002
   6.3970   1.49593E+003    7.77050E+002
   6.3990   1.47967E+003    7.81690E+002
   6.4020   1.50420E+003    7.83390E+002
   6.4030   1.48044E+003    7.74790E+002
   6.4060   1.51177E+003    7.78180E+002
   6.4090   1.52116E+003    7.73170E+002
   6.4110   1.49234E+003    7.83330E+002
   6.4130   1.49774E+003    7.83110E+002
   6.4150   1.48529E+003    7.85820E+002
   6.4180   1.49718E+003    7.87930E+002
   6.4200   1.49189E+003    8.02210E+002
   6.4240   1.49355E+003    7.70610E+002
   6.4260   1.47890E+003    7.92450E+002
   6.4280   1.52078E+003    7.97400E+002
   6.4310   1.47665E+003    8.04890E+002
   6.4320   1.50662E+003    7.85440E+002
   6.4340   1.51913E+003    8.09330E+002
   6.4360   1.55807E+003    7.93210E+002
   6.4380   1.52574E+003    8.17600E+002
   6.4410   1.57098E+003    8.02640E+002
   6.4430   1.56996E+003    8.10330E+002
   6.4460   1.54283E+003    8.08690E+002
   6.4490   1.55514E+003    8.42470E+002
   6.4500   1.58106E+003    8.18500E+002
   6.4530   1.55246E+003    8.15120E+002
   6.4560   1.54753E+003    8.19930E+002
   6.4590   1.56815E+003    8.28250E+002
   6.4620   1.59688E+003    8.56510E+002
   6.4650   1.55703E+003    8.33650E+002
   6.4670   1.58354E+003    8.44160E+002
   6.4690   1.58070E+003    8.17450E+002
   6.4720   1.56974E+003    8.20390E+002
   6.4740   1.57276E+003    8.33070E+002
   6.4760   1.57559E+003    8.27440E+002
   6.4780   1.60732E+003    8.41910E+002
   6.4800   1.58475E+003    8.07210E+002
   6.4820   1.58975E+003    8.21490E+002
   6.4850   1.61422E+003    8.32130E+002
   6.4870   1.58674E+003    8.38660E+002
   6.4890   1.61810E+003    8.27820E+002
   6.4920   1.58763E+003    8.34070E+002
   6.4940   1.60724E+003    8.22660E+002
   6.4970   1.59243E+003    8.36590E+002
   6.5010   1.60450E+003    8.13730E+002
   6.5030   1.58131E+003    8.23450E+002
   6.5060   1.60754E+003    8.51290E+002
   6.5080   1.59960E+003    8.46560E+002
   6.5110   1.58951E+003    8.52580E+002
   6.5140   1.59642E+003    8.45410E+002
   6.5160   1.61837E+003    8.45170E+002
   6.5180   1.62618E+003    8.41570E+002
   6.5200   1.61020E+003    8.36160E+002
   6.5230   1.62014E+003    8.64760E+002
   6.5250   1.60542E+003    8.37530E+002
   6.5280   1.61066E+003    8.29230E+002
   6.5300   1.59711E+003    8.24260E+002
   6.5320   1.61988E+003    8.42580E+002
   6.5350   1.59308E+003    8.54670E+002
   6.5380   1.59333E+003    8.46420E+002
   6.5410   1.60683E+003    8.39880E+002
   6.5440   1.58483E+003    8.30700E+002
   6.5450   1.63496E+003    8.49240E+002
   6.5500   1.61016E+003    8.47170E+002
   6.5520   1.60155E+003    8.49910E+002
   6.5550   1.57282E+003    8.09580E+002
   6.5570   1.56913E+003    8.19470E+002
   6.5590   1.54795E+003    8.40710E+002
   6.5640   1.56026E+003    8.23340E+002
   6.5660   1.55662E+003    8.32800E+002
   6.5680   1.58084E+003    8.24530E+002
   6.5710   1.53968E+003    8.25100E+002
   6.5730   1.54899E+003    8.28670E+002
   6.5770   1.54232E+003    8.26730E+002
   6.5810   1.56532E+003    8.30890E+002
   6.5820   1.54750E+003    8.15730E+002
   6.5840   1.56565E+003    8.22110E+002
   6.5860   1.54689E+003    7.83710E+002
   6.5880   1.52698E+003    8.21250E+002
   6.5920   1.56197E+003    8.13620E+002
   6.5950   1.58131E+003    8.29820E+002
   6.5980   1.54749E+003    8.21820E+002
   6.6000   1.54146E+003    7.98900E+002
   6.6020   1.55617E+003    7.88110E+002
   6.6040   1.60391E+003    7.75170E+002
   6.6070   1.55171E+003    8.12650E+002
   6.6100   1.53690E+003    8.17270E+002
   6.6120   1.54903E+003    8.12570E+002
   6.6140   1.54930E+003    8.11150E+002
   6.6180   1.54295E+003    8.08990E+002
   6.6210   1.52732E+003    8.18410E+002
   6.6220   1.54973E+003    8.12360E+002
   6.6250   1.54041E+003    8.07220E+002
   6.6270   1.51844E+003    8.21820E+002
   6.6310   1.52597E+003    7.92660E+002
   6.6330   1.53444E+003    8.03330E+002
   6.6350   1.54979E+003    7.93480E+002
   6.6370   1.54815E+003    7.85280E+002
   6.6390   1.54688E+003    7.88280E+002
   6.6420   1.54919E+003    7.94860E+002
   6.6450   1.53300E+003    8.12640E+002
   6.6480   1.55374E+003    7.86210E+002
   6.6500   1.53226E+003    7.99340E+002
   6.6530   1.53143E+003    7.98770E+002
   6.6550   1.52351E+003    7.84940E+002
   6.6580   1.48456E+003    7.87340E+002
   6.6620   1.53478E+003    8.07860E+002
   6.6640   1.52165E+003    7.88060E+002
   6.6660   1.51327E+003    7.80800E+002
   6.6680   1.55049E+003    8.18400E+002
   6.6700   1.51027E+003    8.01400E+002
   6.6710   1.54526E+003    7.82020E+002
   6.6740   1.49568E+003    7.97720E+002
   6.6770   1.52189E+003    7.85850E+002
   6.6800   1.52864E+003    7.85570E+002
   6.6820   1.50362E+003    7.91540E+002
   6.6840   1.50314E+003    7.86110E+002
   6.6870   1.50018E+003    7.92310E+002
   6.6890   1.50261E+003    7.89520E+002
   6.6930   1.49844E+003    7.83010E+002
   6.6940   1.49837E+003    7.81660E+002
   6.6980   1.48338E+003    7.82960E+002
   6.7000   1.49563E+003    7.69190E+002
   6.7030   1.48303E+003    8.00640E+002
   6.7040   1.50104E+003    7.61150E+002
   6.7070   1.48077E+003    7.58580E+002
   6.7100   1.45613E+003    7.68950E+002
   6.7110   1.44026E+003    7.50680E+002
   6.7160   1.47706E+003    7.76680E+002
   6.7180   1.49160E+003    7.57420E+002
   6.7210   1.49359E+003    7.98560E+002
   6.7230   1.48449E+003    7.87560E+002
   6.7250   1.45414E+003    7.60710E+002
   6.7280   1.44691E+003    7.61110E+002
   6.7320   1.44287E+003    7.42000E+002
   6.7330   1.44866E+003    7.54780E+002
   6.7360   1.40713E+003    7.39780E+002
   6.7390   1.43039E+003    7.50720E+002
   6.7400   1.41482E+003    7.42420E+002
   6.7450   1.44831E+003    7.57000E+002
   6.7470   1.42894E+003    7.47090E+002
   6.7510   1.44534E+003    7.62670E+002
   6.7530   1.46058E+003    7.55750E+002
   6.7560   1.46176E+003    7.64610E+002
   6.7590   1.45226E+003    7.59010E+002
   6.7610   1.47662E+003    7.64890E+002
   6.7640   1.44129E+003    7.31040E+002
   6.7660   1.42380E+003    7.66820E+002
   6.7690   1.43657E+003    7.68250E+002
   6.7720   1.40916E+003    7.66540E+002
   6.7750   1.46107E+003    7.54160E+002
   6.7760   1.44555E+003    7.48510E+002
   6.7790   1.46136E+003    7.56920E+002
   6.7810   1.43968E+003    7.79060E+002
   6.7840   1.48354E+003    7.51350E+002
   6.7880   1.45196E+003    7.53070E+002
   6.7900   1.43875E+003    7.80620E+002
   6.7930   1.46215E+003    7.81760E+002
   6.7950   1.45712E+003    7.77170E+002
   6.7970   1.45480E+003    7.72440E+002
   6.8000   1.45937E+003    7.80060E+002
   6.8030   1.48082E+003    7.66660E+002
   6.8060   1.43506E+003    7.64310E+002
   6.8080   1.45091E+003    7.64480E+002
   6.8100   1.49301E+003    7.60620E+002
   6.8120   1.45507E+003    7.66320E+002
   6.8160   1.47214E+003    7.68380E+002
   6.8180   1.44176E+003    7.81900E+002
   6.8210   1.48577E+003    7.84310E+002
   6.8220   1.47288E+003    7.72060E+002
   6.8250   1.47051E+003    7.75060E+002
   6.8290   1.49069E+003    7.69980E+002
   6.8310   1.48444E+003    7.64980E+002
   6.8340   1.47516E+003    7.80590E+002
   6.8350   1.51168E+003    7.70020E+002
   6.8380   1.50686E+003    7.80120E+002
   6.8420   1.44839E+003    7.57870E+002
   6.8450   1.47928E+003    7.80530E+002
   6.8480   1.48496E+003    7.55770E+002
   6.8510   1.48765E+003    7.65960E+002
   6.8520   1.48869E+003    7.77710E+002
   6.8550   1.46140E+003    7.75560E+002
   6.8580   1.49905E+003    7.77740E+002
   6.8610   1.50187E+003    7.87200E+002
   6.8640   1.48159E+003    7.76530E+002
   6.8650   1.47064E+003    7.67430E+002
   6.8690   1.48851E+003    7.75040E+002
   6.8720   1.46598E+003    7.90350E+002
   6.8740   1.47290E+003    7.94480E+002
   6.8770   1.46846E+003    7.73590E+002
   6.8790   1.47365E+003    7.63420E+002
   6.8800   1.48006E+003    7.42980E+002
   6.8830   1.49334E+003    7.76710E+002
   6.8870   1.46660E+003    7.67480E+002
   6.8890   1.47627E+003    7.70930E+002
   6.8920   1.44931E+003    7.94660E+002
   6.8940   1.51860E+003    7.95640E+002
   6.8980   1.47816E+003    7.81940E+002
   6.9010   1.49892E+003    7.83880E+002
   6.9030   1.48609E+003    7.69850E+002
   6.9070   1.46536E+003    7.70060E+002
   6.9090   1.49621E+003    7.85840E+002
   6.9100   1.48778E+003    7.74700E+002
   6.9150   1.51441E+003    7.59740E+002
   6.9170   1.48976E+003    7.94360E+002
   6.9190   1.50586E+003    8.05660E+002
   6.9220   1.49447E+003    7.90250E+002
   6.9230   1.51164E+003    7.71560E+002
   6.9260   1.49146E+003    7.64580E+002
   6.9280   1.48769E+003    7.82740E+002
   6.9310   1.52795E+003    7.83320E+002
   6.9350   1.44493E+003    7.66930E+002
   6.9380   1.46566E+003    7.56520E+002
   6.9410   1.45688E+003    7.73640E+002
   6.9440   1.45189E+003    7.75280E+002
   6.9460   1.46759E+003    7.71010E+002
   6.9490   1.45358E+003    7.71620E+002
   6.9520   1.45193E+003    7.56240E+002
   6.9540   1.45714E+003    7.54810E+002
   6.9580   1.45690E+003    7.39610E+002
   6.9600   1.43935E+003    7.53530E+002
   6.9640   1.44952E+003    7.39520E+002
   6.9650   1.42210E+003    7.53430E+002
   6.9670   1.44035E+003    7.50590E+002
   6.9700   1.42397E+003    7.69630E+002
   6.9720   1.46281E+003    7.47170E+002
   6.9750   1.47331E+003    7.59580E+002
   6.9770   1.44245E+003    7.53650E+002
   6.9810   1.44911E+003    7.73640E+002
   6.9830   1.45979E+003    7.86710E+002
   6.9850   1.47095E+003    7.72220E+002
   6.9890   1.45931E+003    7.68010E+002
   6.9920   1.45787E+003    7.57800E+002
   6.9940   1.44204E+003    7.67900E+002
   6.9990   1.43284E+003    7.84980E+002
   7.0010   1.47169E+003    7.75340E+002
   7.0040   1.45311E+003    7.95220E+002
   7.0050   1.43307E+003    7.61130E+002
   7.0070   1.47100E+003    7.56450E+002
   7.0110   1.49282E+003    7.62590E+002
   7.0140   1.49276E+003    7.65430E+002
   7.0160   1.48429E+003    7.57680E+002
   7.0190   1.45907E+003    7.68850E+002
   7.0210   1.41954E+003    7.68130E+002
   7.0230   1.44263E+003    7.54220E+002
   7.0260   1.44326E+003    7.72550E+002
   7.0280   1.44171E+003    7.80030E+002
   7.0310   1.42996E+003    7.75220E+002
   7.0350   1.44285E+003    7.63480E+002
   7.0370   1.46745E+003    7.62500E+002
   7.0400   1.44531E+003    7.62930E+002
   7.0440   1.45607E+003    7.42660E+002
   7.0470   1.45849E+003    7.65460E+002
   7.0480   1.45593E+003    7.43360E+002
   7.0530   1.46969E+003    7.59230E+002
   7.0550   1.46392E+003    7.56830E+002
   7.0570   1.48889E+003    7.57630E+002
   7.0610   1.42919E+003    7.69760E+002
   7.0640   1.46840E+003    7.50870E+002
   7.0670   1.45581E+003    7.62240E+002
   7.0690   1.47125E+003    7.79730E+002
   7.0700   1.46475E+003    7.53220E+002
   7.0730   1.48795E+003    7.59130E+002
   7.0760   1.46082E+003    7.60620E+002
   7.0770   1.47545E+003    7.59840E+002
   7.0820   1.44306E+003    7.47430E+002
   7.0840   1.44763E+003    7.54960E+002
   7.0870   1.50810E+003    7.75050E+002
   7.0900   1.45610E+003    7.64230E+002
   7.0930   1.48314E+003    7.66360E+002
   7.0960   1.47168E+003    7.57410E+002
   7.0980   1.45951E+003    7.64130E+002
   7.1020   1.47584E+003    7.84590E+002
   7.1050   1.48271E+003    7.67800E+002
   7.1070   1.47288E+003    7.62130E+002
   7.1090   1.48041E+003    7.44220E+002
   7.1130   1.46065E+003    7.55300E+002
   7.1160   1.48973E+003    7.40920E+002
   7.1180   1.49197E+003    7.68120E+002
   7.1200   1.47890E+003    7.76090E+002
   7.1230   1.52023E+003    7.70850E+002
   7.1250   1.50170E+003    7.54790E+002
   7.1300   1.53991E+003    7.69980E+002
   7.1320   1.51716E+003    7.77220E+002
   7.1340   1.54509E+003    7.79440E+002
   7.1380   1.55514E+003    8.02080E+002
   7.1410   1.53344E+003    7.75150E+002
   7.1440   1.56648E+003    7.98850E+002
   7.1470   1.56285E+003    7.78020E+002
   7.1500   1.54685E+003    7.20450E+002
   7.1520   1.58605E+003    7.26250E+002
   7.1560   1.54888E+003    6.79760E+002
   7.1580   1.49844E+003    6.72520E+002
   7.1610   1.51250E+003    6.25680E+002
   7.1630   1.46840E+003    6.08330E+002
   7.1660   1.42962E+003    4.72570E+002
   7.1710   1.35865E+003    4.85720E+002
   7.1730   1.29184E+003    3.32750E+002
   7.1740   1.25771E+003    7.75400E+001
   7.1800   1.06245E+003    9.85000E+000
   7.1840   9.53720E+002    5.97000E+000
   7.1870   6.58230E+002    5.63000E+000
   7.1890   3.19800E+002    3.83000E+000
   7.1940   5.86400E+001    2.53000E+000
   7.1960   5.85500E+001    3.00000E+000
   7.1990   2.87300E+001    4.72000E+000
   7.2020   2.36700E+001    3.60000E+000
   7.2040   8.40000E+000    3.36000E+000
   7.2060   8.50000E-001    2.76000E+000
   7.2100   1.78000E+000    2.90000E-001
   7.2130   3.30000E+000    2.90000E-001
   7.2160   1.03000E+000    5.40000E-001
   7.2180   3.75000E+000    4.90000E-001
   7.2200   2.91000E+000    2.59000E+000
   7.2230   3.73000E+000    2.67000E+000
   7.2270   3.64000E+000    3.01000E+000
   7.2290   3.64000E+000    8.00000E-002
   7.2320   3.70000E+000    4.00000E-002
   7.2360   2.85000E+000    9.60000E-001
   7.2390   3.64000E+000    1.67000E+000
   7.2420   3.71000E+000    1.30000E-001
   7.2450   3.66000E+000    4.00000E-002
   7.2470   3.65000E+000    1.50000E-001
   7.2490   3.69000E+000    2.60000E-001
   7.2530   3.75000E+000    1.19000E+000
   7.2560   3.71000E+000    2.50000E-001
   7.2590   3.70000E+000    1.15000E+000
   7.2600   3.65000E+000    2.00000E-001
   7.2620   3.75000E+000    2.00000E-002
   7.2650   3.65000E+000    5.00000E-002
   7.2690   3.77000E+000    1.10000E-001
   7.2710   3.79000E+000    5.70000E-001
   7.2740   3.79000E+000    6.00000E-002
   7.2770   3.66000E+000    1.70000E-001
   7.2800   3.70000E+000    3.00000E-001
   7.2830   3.74000E+000    8.00000E-002
   7.2860   3.70000E+000    2.10000E-001
   7.2880   3.79000E+000    2.60000E-001
   7.2900   3.66000E+000    3.00000E-002
   7.2950   3.61000E+000    2.40000E-001
   7.2980   3.67000E+000    1.00000E-002
   7.3000   3.70000E+000    4.40000E-001
