# Supplementary material for: Mechanism of the small ATP-independent chaperone Spy is substrate specific
Source: Nat Commun. 2021 Feb 8;12:851. doi: 10.1038/s41467-021-21120-8 (PMC7870927; doi:10.1038/s41467-021-21120-8)
Supplement: Supplementary file 3 — Supplementary Data 1 [file 41467_2021_21120_MOESM3_ESM.zip › Fig 2c-d/181801/00006.RI1]

Sample1/4
I 1 22.0 48000 0000880 2.0170E10 278 1 
   5.8010   3.55000E+000    1.79000E+000
   5.8060   3.62000E+000    3.90000E-001
   5.8070   3.55000E+000    2.88000E+000
   5.8080   3.48000E+000    2.76000E+000
   5.8100   8.30000E-001    5.06000E+000
   5.8120   3.78000E+000    9.64000E+000
   5.8130   6.73000E+000    1.59700E+001
   5.8150   1.55600E+001    1.28900E+001
   5.8170   3.14100E+001    2.65300E+001
   5.8190   6.19500E+001    3.89600E+001
   5.8210   1.11650E+002    4.50400E+001
   5.8220   1.66880E+002    5.68700E+001
   5.8230   3.28410E+002    1.00730E+002
   5.8260   5.32920E+002    1.66270E+002
   5.8330   9.82080E+002    5.48890E+002
   5.8350   1.18559E+003    8.96250E+002
   5.8370   1.28835E+003    1.14992E+003
   5.8400   1.42267E+003    1.40148E+003
   5.8420   1.63779E+003    1.72055E+003
   5.8440   1.67799E+003    1.71236E+003
   5.8460   1.79467E+003    1.80495E+003
   5.8470   1.90850E+003    1.95554E+003
   5.8490   1.99002E+003    2.04098E+003
   5.8510   2.03930E+003    2.11815E+003
   5.8530   2.29578E+003    2.21304E+003
   5.8550   2.35782E+003    2.42336E+003
   5.8560   2.41096E+003    2.47039E+003
   5.8580   2.54958E+003    2.52949E+003
   5.8600   2.65981E+003    2.68193E+003
   5.8620   2.72195E+003    2.80374E+003
   5.8630   2.79415E+003    2.81138E+003
   5.8640   2.88419E+003    2.84923E+003
   5.8670   2.93504E+003    3.01808E+003
   5.8700   3.09196E+003    3.10761E+003
   5.8710   3.15993E+003    3.20277E+003
   5.8730   3.21417E+003    3.17592E+003
   5.8750   3.26494E+003    3.33081E+003
   5.8780   3.36644E+003    3.31993E+003
   5.8800   3.39447E+003    3.36386E+003
   5.8830   3.41030E+003    3.43084E+003
   5.8840   3.44944E+003    3.47935E+003
   5.8850   3.46976E+003    3.46824E+003
   5.8880   3.46564E+003    3.48219E+003
   5.8890   3.52131E+003    3.48000E+003
   5.8920   3.51308E+003    3.55176E+003
   5.8940   3.47140E+003    3.54160E+003
   5.8960   3.51060E+003    3.52747E+003
   5.8980   3.55524E+003    3.58116E+003
   5.9000   3.57868E+003    3.56093E+003
   5.9030   3.54250E+003    3.55780E+003
   5.9050   3.56867E+003    3.56386E+003
   5.9070   3.63595E+003    3.56304E+003
   5.9120   3.62991E+003    3.61858E+003
   5.9130   3.64647E+003    3.71329E+003
   5.9140   3.66052E+003    3.65247E+003
   5.9160   3.65619E+003    3.75540E+003
   5.9180   3.68618E+003    3.70718E+003
   5.9190   3.69733E+003    3.73946E+003
   5.9230   3.61933E+003    3.62653E+003
   5.9250   3.72963E+003    3.58407E+003
   5.9280   3.74302E+003    3.64773E+003
   5.9300   3.80682E+003    3.75995E+003
   5.9320   3.81502E+003    3.77285E+003
   5.9340   3.78623E+003    3.80690E+003
   5.9350   3.79519E+003    3.79172E+003
   5.9390   3.82752E+003    3.88685E+003
   5.9410   3.86268E+003    3.91709E+003
   5.9430   3.85790E+003    3.95402E+003
   5.9460   3.93426E+003    3.92855E+003
   5.9480   3.97399E+003    3.93102E+003
   5.9520   3.98637E+003    3.93270E+003
   5.9530   3.91785E+003    3.91885E+003
   5.9550   3.97991E+003    3.99623E+003
   5.9570   4.02755E+003    4.04058E+003
   5.9590   3.98498E+003    4.02625E+003
   5.9610   4.00475E+003    3.95273E+003
   5.9640   4.04379E+003    4.03075E+003
   5.9650   3.96442E+003    3.95840E+003
   5.9690   4.03490E+003    3.99879E+003
   5.9710   4.05077E+003    4.00508E+003
   5.9730   4.08168E+003    4.00890E+003
   5.9740   4.04948E+003    4.02862E+003
   5.9760   4.10528E+003    4.11418E+003
   5.9770   4.07498E+003    4.06295E+003
   5.9800   4.13520E+003    4.08620E+003
   5.9830   4.10844E+003    4.12837E+003
   5.9840   4.14284E+003    4.11444E+003
   5.9860   4.15423E+003    4.19306E+003
   5.9880   4.36772E+003    4.35748E+003
   5.9910   4.89230E+003    5.40828E+003
   5.9930   5.85978E+003    6.03353E+003
   5.9950   6.03353E+003    6.08897E+003
   5.9980   5.97218E+003    5.87452E+003
   6.0000   5.82288E+003    6.21870E+003
   6.0020   1.95077E+003    1.02000E+002
   6.0070   1.10550E+002    1.21750E+002
   6.0090   1.56300E+002    1.45080E+002
   6.0120   3.21970E+002    2.45174E+003
   6.0180   3.07702E+003    2.07082E+003
   6.0200   2.78558E+003    2.09688E+003
   6.0230   2.63654E+003    1.96758E+003
   6.0250   2.62036E+003    1.82481E+003
   6.0270   2.53409E+003    1.75557E+003
   6.0310   2.38513E+003    1.66839E+003
   6.0340   2.37344E+003    1.63772E+003
   6.0360   2.29193E+003    1.54227E+003
   6.0390   2.24149E+003    1.48942E+003
   6.0410   2.22712E+003    1.46758E+003
   6.0420   2.18276E+003    1.41055E+003
   6.0450   2.13739E+003    1.37606E+003
   6.0480   2.08594E+003    1.32883E+003
   6.0500   2.05535E+003    1.29126E+003
   6.0520   2.03168E+003    1.28176E+003
   6.0540   1.99178E+003    1.17963E+003
   6.0560   1.95628E+003    1.20002E+003
   6.0590   1.93248E+003    1.13243E+003
   6.0610   1.92237E+003    1.12862E+003
   6.0630   1.85236E+003    1.08464E+003
   6.0660   1.88094E+003    1.07098E+003
   6.0690   1.80716E+003    1.03011E+003
   6.0720   1.79861E+003    1.04212E+003
   6.0740   1.75593E+003    1.00283E+003
   6.0770   1.73479E+003    9.83590E+002
   6.0780   1.75112E+003    9.62070E+002
   6.0810   1.74403E+003    9.68110E+002
   6.0830   1.70514E+003    9.58780E+002
   6.0860   1.69942E+003    9.52650E+002
   6.0880   1.68003E+003    9.51390E+002
   6.0900   1.67741E+003    9.16870E+002
   6.0920   1.66235E+003    9.11560E+002
   6.0950   1.66900E+003    9.22560E+002
   6.0990   1.62876E+003    8.95910E+002
   6.1020   1.65988E+003    8.80960E+002
   6.1040   1.62844E+003    8.87680E+002
   6.1060   1.59747E+003    8.83230E+002
   6.1080   1.59769E+003    8.98100E+002
   6.1110   1.61318E+003    8.79410E+002
   6.1130   1.63036E+003    8.72830E+002
   6.1150   1.59945E+003    8.95780E+002
   6.1180   1.60788E+003    8.68830E+002
   6.1190   1.61497E+003    8.80510E+002
   6.1220   1.62348E+003    8.42790E+002
   6.1240   1.60654E+003    8.39980E+002
   6.1260   1.61907E+003    8.77920E+002
   6.1290   1.61980E+003    8.70020E+002
   6.1310   1.65044E+003    8.75640E+002
   6.1330   1.61144E+003    8.63730E+002
   6.1350   1.62100E+003    8.75130E+002
   6.1370   1.57705E+003    8.74790E+002
   6.1400   1.62855E+003    8.68130E+002
   6.1420   1.65492E+003    8.57800E+002
   6.1450   1.60236E+003    8.64850E+002
   6.1470   1.60013E+003    8.55240E+002
   6.1480   1.59727E+003    8.48090E+002
   6.1490   1.57466E+003    8.54460E+002
   6.1520   1.58975E+003    8.51510E+002
   6.1550   1.55571E+003    8.31930E+002
   6.1570   1.58379E+003    8.52710E+002
   6.1580   1.58253E+003    8.78570E+002
   6.1620   1.59666E+003    8.64380E+002
   6.1650   1.59267E+003    8.70300E+002
   6.1670   1.60218E+003    8.57650E+002
   6.1690   1.59917E+003    8.72020E+002
   6.1720   1.59274E+003    8.66440E+002
   6.1740   1.55608E+003    8.76590E+002
   6.1760   1.58484E+003    8.28440E+002
   6.1790   1.59470E+003    8.64470E+002
   6.1810   1.57895E+003    8.40390E+002
   6.1830   1.60217E+003    8.77080E+002
   6.1850   1.58246E+003    8.53540E+002
   6.1870   1.61115E+003    8.52460E+002
   6.1900   1.59708E+003    8.78800E+002
   6.1920   1.62035E+003    8.70040E+002
   6.1940   1.59624E+003    8.64050E+002
   6.1960   1.58878E+003    8.64180E+002
   6.1980   1.58580E+003    8.43930E+002
   6.2000   1.61028E+003    8.74200E+002
   6.2010   1.60638E+003    8.72890E+002
   6.2030   1.60883E+003    8.86590E+002
   6.2070   1.63645E+003    8.66660E+002
   6.2090   1.62542E+003    8.66470E+002
   6.2120   1.61048E+003    8.66780E+002
   6.2140   1.63858E+003    8.73920E+002
   6.2170   1.63278E+003    8.64160E+002
   6.2210   1.61950E+003    8.54710E+002
   6.2240   1.64328E+003    8.61970E+002
   6.2270   1.59831E+003    8.72880E+002
   6.2300   1.63156E+003    8.84790E+002
   6.2320   1.62485E+003    8.64700E+002
   6.2350   1.62533E+003    8.63210E+002
   6.2370   1.62945E+003    8.76600E+002
   6.2390   1.62564E+003    8.65600E+002
   6.2410   1.65360E+003    8.58000E+002
   6.2440   1.61598E+003    8.63990E+002
   6.2460   1.63202E+003    8.51530E+002
   6.2480   1.64275E+003    8.68670E+002
   6.2500   1.61053E+003    8.93340E+002
   6.2520   1.63456E+003    8.58760E+002
   6.2550   1.63560E+003    8.74950E+002
   6.2570   1.63527E+003    8.74870E+002
   6.2590   1.64509E+003    8.59010E+002
   6.2610   1.65227E+003    8.50050E+002
   6.2640   1.66912E+003    8.78820E+002
   6.2680   1.61898E+003    8.86860E+002
   6.2710   1.65461E+003    8.89390E+002
   6.2720   1.67347E+003    8.93840E+002
   6.2770   1.69452E+003    8.88430E+002
   6.2790   1.67706E+003    8.87710E+002
   6.2800   1.66843E+003    8.95180E+002
   6.2820   1.65636E+003    8.88080E+002
   6.2840   1.66101E+003    8.97740E+002
   6.2880   1.66802E+003    8.87910E+002
   6.2910   1.66173E+003    8.88690E+002
   6.2920   1.68618E+003    8.87820E+002
   6.2930   1.67487E+003    9.00870E+002
   6.2960   1.64647E+003    8.94280E+002
   6.2970   1.67327E+003    8.72000E+002
   6.3000   1.68361E+003    8.68040E+002
   6.3020   1.66994E+003    8.81950E+002
   6.3040   1.69550E+003    9.11890E+002
   6.3060   1.66364E+003    8.99130E+002
   6.3090   1.69684E+003    8.80610E+002
   6.3110   1.69770E+003    9.07470E+002
   6.3130   1.68987E+003    8.94230E+002
   6.3170   1.67493E+003    8.96390E+002
   6.3180   1.66122E+003    8.89420E+002
   6.3200   1.66288E+003    8.71340E+002
   6.3230   1.64022E+003    8.99240E+002
   6.3250   1.68201E+003    8.57550E+002
   6.3280   1.67834E+003    8.88440E+002
   6.3300   1.64580E+003    8.82130E+002
   6.3320   1.69252E+003    9.09650E+002
   6.3340   1.68788E+003    8.71620E+002
   6.3350   1.66293E+003    8.90320E+002
   6.3400   1.68050E+003    9.18780E+002
   6.3420   1.67865E+003    9.07090E+002
   6.3450   1.67602E+003    9.05890E+002
   6.3470   1.71137E+003    9.03400E+002
   6.3500   1.70569E+003    9.17250E+002
   6.3520   1.71284E+003    8.92250E+002
   6.3560   1.68115E+003    8.99370E+002
   6.3580   1.67390E+003    8.57050E+002
   6.3610   1.66834E+003    9.14640E+002
   6.3630   1.68962E+003    9.00080E+002
   6.3650   1.69987E+003    9.06520E+002
   6.3670   1.69390E+003    9.25440E+002
   6.3710   1.68428E+003    8.83700E+002
   6.3740   1.67900E+003    8.96160E+002
   6.3750   1.67058E+003    9.07890E+002
   6.3780   1.69305E+003    8.94190E+002
   6.3810   1.68716E+003    8.88950E+002
   6.3830   1.67759E+003    9.08930E+002
   6.3860   1.69398E+003    8.84670E+002
   6.3880   1.68229E+003    8.99930E+002
   6.3930   1.69923E+003    9.00380E+002
   6.3950   1.71542E+003    8.92540E+002
   6.3970   1.67982E+003    8.75780E+002
   6.3990   1.67871E+003    8.88300E+002
   6.4000   1.67710E+003    8.99630E+002
   6.4020   1.69421E+003    9.05820E+002
   6.4060   1.68322E+003    9.00660E+002
   6.4080   1.65230E+003    9.05960E+002
   6.4100   1.66945E+003    8.92930E+002
   6.4130   1.70456E+003    9.09830E+002
   6.4150   1.69733E+003    8.84690E+002
   6.4170   1.67993E+003    9.18170E+002
   6.4200   1.69236E+003    8.97930E+002
   6.4220   1.64396E+003    8.87500E+002
   6.4250   1.69216E+003    9.11530E+002
   6.4260   1.67602E+003    9.26310E+002
   6.4300   1.72126E+003    8.98530E+002
   6.4330   1.69788E+003    9.13420E+002
   6.4350   1.72206E+003    9.20270E+002
   6.4360   1.70151E+003    9.19800E+002
   6.4400   1.72891E+003    9.32710E+002
   6.4420   1.72642E+003    9.31670E+002
   6.4440   1.73764E+003    9.41980E+002
   6.4470   1.72727E+003    9.18850E+002
   6.4500   1.74002E+003    9.28410E+002
   6.4530   1.76287E+003    9.27890E+002
   6.4560   1.75588E+003    9.47290E+002
   6.4580   1.79548E+003    9.42820E+002
   6.4600   1.81669E+003    9.43120E+002
   6.4630   1.74069E+003    9.66770E+002
   6.4650   1.78110E+003    9.39620E+002
   6.4680   1.78741E+003    9.62390E+002
   6.4710   1.80928E+003    9.51900E+002
   6.4720   1.79249E+003    9.44040E+002
   6.4730   1.77593E+003    9.53450E+002
   6.4760   1.79400E+003    9.39870E+002
   6.4780   1.79586E+003    9.63500E+002
   6.4820   1.80290E+003    9.63770E+002
   6.4850   1.78587E+003    9.71270E+002
   6.4870   1.81048E+003    9.68780E+002
   6.4890   1.82036E+003    9.95120E+002
   6.4910   1.77566E+003    9.54770E+002
   6.4940   1.80379E+003    9.75760E+002
   6.4960   1.79229E+003    9.57650E+002
   6.4990   1.80207E+003    9.74930E+002
   6.5010   1.80628E+003    9.44620E+002
   6.5030   1.80451E+003    9.48950E+002
   6.5060   1.82075E+003    9.77840E+002
   6.5080   1.84136E+003    9.83710E+002
   6.5100   1.80238E+003    9.67570E+002
   6.5120   1.81070E+003    9.68280E+002
   6.5150   1.78628E+003    9.82760E+002
   6.5200   1.81947E+003    9.69120E+002
   6.5210   1.79399E+003    9.48110E+002
   6.5230   1.79910E+003    9.83220E+002
   6.5280   1.79618E+003    9.92170E+002
   6.5300   1.79628E+003    9.56100E+002
   6.5350   1.79780E+003    9.81950E+002
   6.5360   1.80675E+003    9.62580E+002
   6.5380   1.80046E+003    9.74640E+002
   6.5390   1.80270E+003    9.64940E+002
   6.5410   1.78744E+003    9.50530E+002
   6.5440   1.77844E+003    1.00668E+003
   6.5460   1.77941E+003    9.59440E+002
   6.5500   1.78881E+003    9.55910E+002
   6.5520   1.78335E+003    9.45830E+002
   6.5550   1.79068E+003    9.21070E+002
   6.5570   1.78606E+003    9.45710E+002
   6.5610   1.78955E+003    9.33510E+002
   6.5620   1.76980E+003    9.33300E+002
   6.5660   1.80233E+003    9.39530E+002
   6.5680   1.79998E+003    9.58340E+002
   6.5710   1.80138E+003    9.62290E+002
   6.5730   1.80157E+003    9.40610E+002
   6.5740   1.79505E+003    9.49780E+002
   6.5770   1.77560E+003    9.27680E+002
   6.5800   1.78279E+003    9.33490E+002
   6.5820   1.77365E+003    9.02890E+002
   6.5860   1.76370E+003    9.47520E+002
   6.5880   1.73173E+003    9.63610E+002
   6.5900   1.74072E+003    9.42800E+002
   6.5910   1.74104E+003    9.16020E+002
   6.5950   1.77205E+003    9.31840E+002
   6.5980   1.73901E+003    9.36030E+002
   6.6020   1.73884E+003    9.35410E+002
   6.6030   1.75557E+003    9.33660E+002
   6.6050   1.76139E+003    9.25540E+002
   6.6090   1.72884E+003    9.02590E+002
   6.6100   1.75442E+003    9.18230E+002
   6.6130   1.74048E+003    9.32850E+002
   6.6150   1.77234E+003    9.25220E+002
   6.6180   1.72202E+003    9.28440E+002
   6.6200   1.75367E+003    9.14420E+002
   6.6220   1.72321E+003    9.34360E+002
   6.6250   1.74053E+003    9.21620E+002
   6.6280   1.73503E+003    9.07080E+002
   6.6310   1.73810E+003    9.19360E+002
   6.6320   1.77401E+003    9.31050E+002
   6.6350   1.77482E+003    9.17870E+002
   6.6370   1.74048E+003    9.20900E+002
   6.6390   1.72859E+003    9.22690E+002
   6.6420   1.73102E+003    9.29860E+002
   6.6440   1.73487E+003    9.13430E+002
   6.6480   1.71968E+003    8.70060E+002
   6.6500   1.75218E+003    9.10830E+002
   6.6530   1.74067E+003    9.26640E+002
   6.6550   1.74944E+003    9.17370E+002
   6.6580   1.71186E+003    9.24220E+002
   6.6620   1.71519E+003    9.20250E+002
   6.6640   1.71255E+003    9.23420E+002
   6.6670   1.70843E+003    8.95300E+002
   6.6710   1.68350E+003    8.99150E+002
   6.6730   1.73330E+003    9.20690E+002
   6.6750   1.72775E+003    9.03690E+002
   6.6780   1.71939E+003    9.19740E+002
   6.6800   1.71410E+003    9.02980E+002
   6.6830   1.67117E+003    8.89980E+002
   6.6840   1.67567E+003    8.95420E+002
   6.6890   1.67272E+003    8.85200E+002
   6.6910   1.69451E+003    9.03280E+002
   6.6940   1.67057E+003    8.83340E+002
   6.6970   1.69650E+003    8.78710E+002
   6.7010   1.66715E+003    8.79570E+002
   6.7040   1.67363E+003    8.87590E+002
   6.7070   1.64733E+003    8.86510E+002
   6.7090   1.65824E+003    8.53580E+002
   6.7110   1.65673E+003    8.70200E+002
   6.7130   1.64348E+003    8.90730E+002
   6.7160   1.67422E+003    9.06850E+002
   6.7180   1.66338E+003    8.73260E+002
   6.7200   1.65548E+003    8.56540E+002
   6.7230   1.64036E+003    8.54880E+002
   6.7260   1.67163E+003    8.63020E+002
   6.7290   1.64645E+003    8.78090E+002
   6.7320   1.65635E+003    8.49840E+002
   6.7350   1.61151E+003    8.63170E+002
   6.7380   1.62242E+003    8.67110E+002
   6.7400   1.59926E+003    8.71250E+002
   6.7440   1.62532E+003    8.81010E+002
   6.7460   1.62758E+003    8.72700E+002
   6.7490   1.64457E+003    8.58870E+002
   6.7520   1.63577E+003    8.69620E+002
   6.7540   1.64904E+003    8.87540E+002
   6.7560   1.64074E+003    8.47260E+002
   6.7590   1.62998E+003    8.09650E+002
   6.7620   1.63048E+003    8.52810E+002
   6.7650   1.63650E+003    8.85520E+002
   6.7680   1.65369E+003    8.46200E+002
   6.7700   1.65940E+003    8.55450E+002
   6.7720   1.63652E+003    8.81810E+002
   6.7750   1.65698E+003    8.68110E+002
   6.7760   1.63070E+003    8.61770E+002
   6.7790   1.63504E+003    8.79690E+002
   6.7810   1.65028E+003    8.52550E+002
   6.7840   1.63652E+003    8.61370E+002
   6.7870   1.66657E+003    8.78930E+002
   6.7880   1.65227E+003    8.69640E+002
   6.7910   1.65837E+003    8.70540E+002
   6.7950   1.64307E+003    8.82120E+002
   6.7970   1.67112E+003    8.75830E+002
   6.8020   1.63674E+003    8.75650E+002
   6.8030   1.68049E+003    8.45750E+002
   6.8060   1.67278E+003    8.76690E+002
   6.8090   1.66545E+003    8.78470E+002
   6.8120   1.66157E+003    8.88280E+002
   6.8150   1.67546E+003    8.94160E+002
   6.8160   1.67111E+003    8.83110E+002
   6.8200   1.66189E+003    8.93370E+002
   6.8220   1.65598E+003    8.97310E+002
   6.8240   1.69620E+003    8.88420E+002
   6.8270   1.67230E+003    9.11070E+002
   6.8290   1.64991E+003    9.03230E+002
   6.8310   1.70613E+003    8.74350E+002
   6.8330   1.67225E+003    8.68600E+002
   6.8350   1.70139E+003    8.76600E+002
   6.8380   1.64555E+003    8.94010E+002
   6.8420   1.69421E+003    8.92940E+002
   6.8450   1.64750E+003    8.87240E+002
   6.8460   1.66546E+003    8.98650E+002
   6.8490   1.67670E+003    8.88400E+002
   6.8530   1.65803E+003    8.78360E+002
   6.8550   1.70107E+003    9.09000E+002
   6.8580   1.68398E+003    8.97120E+002
   6.8600   1.69376E+003    9.07020E+002
   6.8630   1.67918E+003    8.94210E+002
   6.8670   1.69288E+003    8.85110E+002
   6.8690   1.66214E+003    8.86140E+002
   6.8720   1.65294E+003    8.78020E+002
   6.8740   1.68679E+003    8.84230E+002
   6.8760   1.68313E+003    8.74510E+002
   6.8800   1.67057E+003    8.87140E+002
   6.8820   1.72004E+003    9.22550E+002
   6.8850   1.68543E+003    8.92290E+002
   6.8860   1.71133E+003    8.85750E+002
   6.8890   1.67907E+003    8.83010E+002
   6.8920   1.70208E+003    9.10730E+002
   6.8960   1.69706E+003    8.95400E+002
   6.8980   1.67446E+003    9.08410E+002
   6.9010   1.70954E+003    9.30610E+002
   6.9030   1.69597E+003    9.27170E+002
   6.9060   1.69514E+003    9.05100E+002
   6.9090   1.68012E+003    9.04420E+002
   6.9120   1.68883E+003    9.08420E+002
   6.9150   1.66557E+003    9.17720E+002
   6.9170   1.67401E+003    9.23240E+002
   6.9200   1.68789E+003    8.90290E+002
   6.9220   1.68153E+003    8.86110E+002
   6.9250   1.69643E+003    8.86220E+002
   6.9280   1.64442E+003    9.14470E+002
   6.9300   1.65128E+003    8.87670E+002
   6.9320   1.68134E+003    8.97830E+002
   6.9350   1.66029E+003    8.77170E+002
   6.9380   1.64496E+003    8.70470E+002
   6.9410   1.67160E+003    9.02190E+002
   6.9430   1.63161E+003    8.91580E+002
   6.9460   1.63565E+003    9.14850E+002
   6.9490   1.70893E+003    8.84750E+002
   6.9510   1.64335E+003    8.82440E+002
   6.9540   1.68435E+003    8.92910E+002
   6.9580   1.65909E+003    8.72900E+002
   6.9600   1.64318E+003    8.97260E+002
   6.9620   1.65241E+003    8.31850E+002
   6.9650   1.63666E+003    8.60480E+002
   6.9680   1.64645E+003    8.84180E+002
   6.9710   1.60023E+003    8.88240E+002
   6.9720   1.64335E+003    8.80940E+002
   6.9760   1.64062E+003    8.80330E+002
   6.9780   1.63734E+003    8.79650E+002
   6.9810   1.68813E+003    8.90310E+002
   6.9830   1.69732E+003    8.74390E+002
   6.9860   1.63187E+003    9.10330E+002
   6.9900   1.60094E+003    9.01540E+002
   6.9920   1.61913E+003    8.67180E+002
   6.9950   1.68515E+003    9.06710E+002
   6.9990   1.66746E+003    8.90750E+002
   7.0010   1.66487E+003    8.73130E+002
   7.0040   1.68346E+003    9.01470E+002
   7.0070   1.68029E+003    8.72450E+002
   7.0100   1.65574E+003    8.91000E+002
   7.0120   1.65845E+003    8.98450E+002
   7.0140   1.70707E+003    8.68460E+002
   7.0170   1.64906E+003    9.05160E+002
   7.0210   1.65020E+003    8.69620E+002
   7.0240   1.67122E+003    8.97450E+002
   7.0260   1.66798E+003    8.80370E+002
   7.0280   1.64967E+003    8.82470E+002
   7.0300   1.64242E+003    9.07590E+002
   7.0330   1.66450E+003    8.97420E+002
   7.0370   1.66349E+003    8.95440E+002
   7.0400   1.65536E+003    8.91770E+002
   7.0410   1.69900E+003    8.84250E+002
   7.0470   1.66627E+003    8.84060E+002
   7.0480   1.67025E+003    8.80280E+002
   7.0500   1.67562E+003    8.88070E+002
   7.0530   1.65121E+003    8.92010E+002
   7.0550   1.66924E+003    9.21490E+002
   7.0570   1.67459E+003    9.01440E+002
   7.0620   1.67004E+003    8.63100E+002
   7.0640   1.68853E+003    9.08500E+002
   7.0670   1.66723E+003    8.76780E+002
   7.0690   1.65195E+003    8.74520E+002
   7.0730   1.63317E+003    8.65440E+002
   7.0760   1.64832E+003    8.75730E+002
   7.0770   1.64761E+003    9.00110E+002
   7.0810   1.70069E+003    8.92460E+002
   7.0850   1.69097E+003    9.02080E+002
   7.0870   1.68135E+003    8.73880E+002
   7.0880   1.67878E+003    8.99360E+002
   7.0920   1.65746E+003    8.81600E+002
   7.0950   1.65648E+003    8.80880E+002
   7.0980   1.65796E+003    8.72100E+002
   7.1010   1.67085E+003    8.86130E+002
   7.1050   1.67106E+003    8.92460E+002
   7.1070   1.66858E+003    8.88900E+002
   7.1100   1.64924E+003    8.71440E+002
   7.1120   1.69679E+003    8.90760E+002
   7.1150   1.67599E+003    8.99980E+002
   7.1170   1.71288E+003    8.91970E+002
   7.1200   1.68395E+003    9.07780E+002
   7.1230   1.68330E+003    9.01920E+002
   7.1250   1.67977E+003    8.91310E+002
   7.1270   1.70041E+003    8.94600E+002
   7.1290   1.71517E+003    8.72060E+002
   7.1340   1.72106E+003    9.02500E+002
   7.1370   1.74108E+003    9.24190E+002
   7.1390   1.74516E+003    9.05320E+002
   7.1420   1.75595E+003    8.60690E+002
   7.1460   1.73703E+003    8.89080E+002
   7.1480   1.71029E+003    8.82740E+002
   7.1520   1.68916E+003    8.21710E+002
   7.1540   1.62263E+003    8.15470E+002
   7.1570   1.64676E+003    8.25190E+002
   7.1590   1.58435E+003    7.65450E+002
   7.1630   1.54778E+003    6.98020E+002
   7.1650   1.50914E+003    7.02970E+002
   7.1670   1.43702E+003    6.64190E+002
   7.1700   1.41541E+003    6.05590E+002
   7.1730   1.30170E+003    5.30680E+002
   7.1770   1.23327E+003    4.70470E+002
   7.1800   1.13178E+003    4.40810E+002
   7.1820   1.06370E+003    3.81750E+002
   7.1850   9.84570E+002    3.10870E+002
   7.1880   9.34480E+002    3.09540E+002
   7.1920   8.62200E+002    1.68430E+002
   7.1940   7.47520E+002    4.25200E+001
   7.1980   1.80700E+002    3.31000E+000
   7.2030   4.46000E+000    4.33000E+000
   7.2060   2.74000E+000    5.21000E+000
   7.2090   1.00000E-001    4.11000E+000
   7.2120   1.00000E+000    2.33000E+000
   7.2150   2.60000E+000    4.50000E-001
   7.2180   3.65000E+000    2.50000E-001
   7.2230   2.49000E+000    2.58000E+000
   7.2250   2.87000E+000    3.24000E+000
   7.2280   3.66000E+000    3.68000E+000
   7.2320   3.67000E+000    4.33000E+000
   7.2360   3.64000E+000    5.50000E-001
   7.2410   3.22000E+000    2.00000E-001
   7.2430   3.55000E+000    1.06000E+000
   7.2460   3.69000E+000    2.27000E+000
   7.2490   3.60000E+000    2.84000E+000
   7.2520   3.67000E+000    1.90000E-001
   7.2540   3.73000E+000    3.30000E-001
   7.2570   3.55000E+000    2.70000E-001
   7.2600   3.56000E+000    1.72000E+000
   7.2620   3.65000E+000    7.40000E-001
   7.2660   3.69000E+000    1.90000E-001
   7.2680   3.65000E+000    1.90000E-001
   7.2710   3.55000E+000    3.80000E-001
   7.2740   3.25000E+000    8.30000E-001
   7.2770   3.59000E+000    5.40000E-001
   7.2790   3.67000E+000    1.50000E-001
   7.2820   3.63000E+000    0.00000E+000
   7.2860   3.60000E+000    9.00000E-002
   7.2880   3.60000E+000    1.10000E-001
   7.2910   3.64000E+000    5.00000E-002
   7.2950   3.63000E+000    7.00000E-002
   7.2980   3.64000E+000    5.00000E-002
   7.3000   3.61000E+000    5.80000E-001
