# Supplementary material for: Mechanism of the small ATP-independent chaperone Spy is substrate specific
Source: Nat Commun. 2021 Feb 8;12:851. doi: 10.1038/s41467-021-21120-8 (PMC7870927; doi:10.1038/s41467-021-21120-8)
Supplement: Supplementary file 3 — Supplementary Data 1 [file 41467_2021_21120_MOESM3_ESM.zip › Fig 2c-d/181801/00006.RI3]

Sample3/6
I 3 22.0 48000 0000949 2.1960E10 278 1 
   5.8010   3.23000E+000    5.30000E-001
   5.8030   3.52000E+000    3.97000E+000
   5.8060   3.63000E+000    5.43000E+000
   5.8090   1.35000E+000    8.60000E+000
   5.8100   2.90000E+000    1.24200E+001
   5.8130   5.50000E+000    3.45700E+001
   5.8170   3.00300E+001    6.52700E+001
   5.8220   8.47500E+001    1.99220E+002
   5.8240   3.08750E+002    3.05460E+002
   5.8260   6.63760E+002    6.29750E+002
   5.8280   7.55580E+002    7.40500E+002
   5.8290   8.05380E+002    7.82220E+002
   5.8300   8.52120E+002    8.69180E+002
   5.8320   8.93460E+002    1.02815E+003
   5.8330   1.02196E+003    1.06627E+003
   5.8350   1.16829E+003    1.10459E+003
   5.8370   1.23399E+003    1.24657E+003
   5.8380   1.32431E+003    1.35010E+003
   5.8420   1.58619E+003    1.64091E+003
   5.8460   1.80215E+003    1.80088E+003
   5.8470   1.93041E+003    1.90653E+003
   5.8490   1.98828E+003    2.02259E+003
   5.8530   2.21026E+003    2.22948E+003
   5.8560   2.30439E+003    2.44485E+003
   5.8580   2.48227E+003    2.56977E+003
   5.8600   2.55495E+003    2.60681E+003
   5.8620   2.64032E+003    2.77050E+003
   5.8650   2.77387E+003    2.83275E+003
   5.8670   2.97889E+003    2.99493E+003
   5.8690   3.04338E+003    3.05455E+003
   5.8710   3.13103E+003    3.09066E+003
   5.8740   3.22639E+003    3.28254E+003
   5.8760   3.25197E+003    3.32943E+003
   5.8780   3.31642E+003    3.35185E+003
   5.8800   3.40708E+003    3.46327E+003
   5.8830   3.43933E+003    3.40102E+003
   5.8850   3.46315E+003    3.40383E+003
   5.8870   3.57801E+003    3.45846E+003
   5.8890   3.50203E+003    3.46078E+003
   5.8900   3.54331E+003    3.45988E+003
   5.8920   3.52790E+003    3.52376E+003
   5.8940   3.51202E+003    3.62795E+003
   5.8960   3.52516E+003    3.57553E+003
   5.8980   3.49680E+003    3.59896E+003
   5.9000   3.51893E+003    3.46847E+003
   5.9020   3.59245E+003    3.54287E+003
   5.9050   3.58088E+003    3.50084E+003
   5.9060   3.57887E+003    3.58088E+003
   5.9070   3.58501E+003    3.55282E+003
   5.9100   3.58902E+003    3.63402E+003
   5.9120   3.61176E+003    3.55742E+003
   5.9140   3.69813E+003    3.56790E+003
   5.9190   3.66164E+003    3.60014E+003
   5.9210   3.70558E+003    3.71341E+003
   5.9230   3.70084E+003    3.67132E+003
   5.9250   3.68191E+003    3.66840E+003
   5.9280   3.78368E+003    3.73925E+003
   5.9300   3.78854E+003    3.75839E+003
   5.9320   3.76161E+003    3.73107E+003
   5.9340   3.80728E+003    3.78871E+003
   5.9360   3.83514E+003    3.80549E+003
   5.9390   3.85750E+003    3.72976E+003
   5.9420   3.87246E+003    3.89896E+003
   5.9430   3.90889E+003    3.91024E+003
   5.9460   3.82648E+003    3.96831E+003
   5.9480   3.91064E+003    3.99520E+003
   5.9500   3.93378E+003    3.93493E+003
   5.9520   3.92973E+003    4.03050E+003
   5.9550   3.99210E+003    4.00553E+003
   5.9570   3.97860E+003    4.02298E+003
   5.9590   3.96777E+003    4.04464E+003
   5.9620   4.04398E+003    4.48092E+003
   5.9640   4.08512E+003    5.73489E+003
   5.9660   4.06874E+003    6.13660E+003
   5.9690   4.12116E+003    6.08066E+003
   5.9710   4.33673E+003    5.90423E+003
   5.9730   4.79972E+003    6.04133E+003
   5.9760   5.91170E+003    1.17940E+002
   5.9820   5.64338E+003    2.74440E+002
   5.9840   1.45986E+003    1.18677E+003
   5.9860   1.20990E+002    3.53131E+003
   5.9910   1.49840E+002    3.14651E+003
   5.9930   5.28470E+002    2.73619E+003
   5.9980   3.65693E+003    2.60099E+003
   6.0000   3.43273E+003    2.49825E+003
   6.0020   3.33244E+003    2.42931E+003
   6.0030   3.30278E+003    2.35687E+003
   6.0050   3.20970E+003    2.27011E+003
   6.0090   3.07345E+003    2.09927E+003
   6.0120   2.91968E+003    2.03639E+003
   6.0130   2.88142E+003    1.92593E+003
   6.0160   2.84710E+003    1.90600E+003
   6.0180   2.78665E+003    1.85634E+003
   6.0200   2.69261E+003    1.72560E+003
   6.0220   2.68179E+003    1.65554E+003
   6.0250   2.50014E+003    1.52913E+003
   6.0270   2.48168E+003    1.47914E+003
   6.0290   2.36290E+003    1.41948E+003
   6.0320   2.32447E+003    1.34685E+003
   6.0340   2.24185E+003    1.31063E+003
   6.0360   2.19531E+003    1.26626E+003
   6.0390   2.17480E+003    1.21727E+003
   6.0410   2.09173E+003    1.14016E+003
   6.0430   2.04337E+003    1.14549E+003
   6.0450   1.98024E+003    1.11581E+003
   6.0480   1.98267E+003    1.05262E+003
   6.0490   1.92929E+003    1.02182E+003
   6.0530   1.87428E+003    9.77430E+002
   6.0550   1.81991E+003    9.82830E+002
   6.0560   1.80853E+003    9.76520E+002
   6.0590   1.77641E+003    9.49670E+002
   6.0610   1.69536E+003    9.05960E+002
   6.0630   1.67155E+003    8.65850E+002
   6.0650   1.64320E+003    8.79310E+002
   6.0680   1.67370E+003    8.71860E+002
   6.0700   1.61368E+003    8.51350E+002
   6.0720   1.57421E+003    8.49110E+002
   6.0750   1.55854E+003    8.27790E+002
   6.0770   1.56084E+003    8.01740E+002
   6.0810   1.54690E+003    7.64720E+002
   6.0830   1.51044E+003    8.05320E+002
   6.0850   1.51653E+003    7.67830E+002
   6.0880   1.51249E+003    7.96370E+002
   6.0900   1.52596E+003    7.72780E+002
   6.0920   1.49528E+003    7.71520E+002
   6.0940   1.45305E+003    7.88870E+002
   6.0970   1.46696E+003    7.61100E+002
   6.0990   1.46284E+003    7.57970E+002
   6.1020   1.45282E+003    7.66470E+002
   6.1040   1.45432E+003    7.63950E+002
   6.1060   1.43929E+003    7.59710E+002
   6.1080   1.45608E+003    7.42030E+002
   6.1110   1.45246E+003    7.46000E+002
   6.1130   1.46210E+003    7.46670E+002
   6.1150   1.45791E+003    7.63610E+002
   6.1170   1.44483E+003    7.69540E+002
   6.1180   1.42274E+003    7.54790E+002
   6.1200   1.40837E+003    7.59120E+002
   6.1220   1.44728E+003    7.44520E+002
   6.1240   1.43641E+003    7.48610E+002
   6.1260   1.41787E+003    7.45900E+002
   6.1300   1.42351E+003    7.51190E+002
   6.1310   1.40769E+003    7.36020E+002
   6.1330   1.39994E+003    7.70000E+002
   6.1360   1.39868E+003    7.47090E+002
   6.1380   1.44025E+003    7.64870E+002
   6.1420   1.42330E+003    7.38650E+002
   6.1440   1.41798E+003    7.61470E+002
   6.1450   1.42898E+003    7.40850E+002
   6.1480   1.42409E+003    7.45640E+002
   6.1490   1.40649E+003    7.49230E+002
   6.1520   1.41776E+003    7.45630E+002
   6.1540   1.39730E+003    7.62820E+002
   6.1560   1.42343E+003    7.26260E+002
   6.1590   1.43115E+003    7.50980E+002
   6.1600   1.42755E+003    7.33520E+002
   6.1620   1.41451E+003    7.32430E+002
   6.1650   1.39761E+003    7.25580E+002
   6.1670   1.40610E+003    7.26850E+002
   6.1700   1.40103E+003    7.37390E+002
   6.1710   1.41841E+003    7.37800E+002
   6.1750   1.38216E+003    7.53410E+002
   6.1780   1.42614E+003    7.41870E+002
   6.1810   1.41602E+003    7.45600E+002
   6.1830   1.40864E+003    7.55710E+002
   6.1870   1.42232E+003    7.47780E+002
   6.1900   1.43817E+003    7.58430E+002
   6.1920   1.39302E+003    7.27140E+002
   6.1940   1.42153E+003    7.62680E+002
   6.1970   1.41419E+003    7.39280E+002
   6.2010   1.41833E+003    7.44970E+002
   6.2030   1.41504E+003    7.69800E+002
   6.2050   1.43136E+003    7.37840E+002
   6.2070   1.41904E+003    7.49750E+002
   6.2100   1.42916E+003    7.78520E+002
   6.2120   1.41927E+003    7.58390E+002
   6.2150   1.43085E+003    7.47500E+002
   6.2170   1.41331E+003    7.68790E+002
   6.2200   1.43377E+003    7.55300E+002
   6.2210   1.47457E+003    7.64200E+002
   6.2230   1.45036E+003    7.60110E+002
   6.2250   1.42932E+003    7.41270E+002
   6.2290   1.39705E+003    7.56720E+002
   6.2310   1.44741E+003    7.60200E+002
   6.2340   1.42040E+003    7.71630E+002
   6.2360   1.39659E+003    7.46400E+002
   6.2390   1.40607E+003    7.51710E+002
   6.2410   1.43081E+003    7.51440E+002
   6.2450   1.43126E+003    7.76810E+002
   6.2480   1.41447E+003    7.53700E+002
   6.2500   1.41225E+003    7.51270E+002
   6.2530   1.42916E+003    7.54480E+002
   6.2560   1.42792E+003    7.63080E+002
   6.2580   1.44071E+003    7.65790E+002
   6.2600   1.43403E+003    7.62670E+002
   6.2610   1.42783E+003    7.40810E+002
   6.2640   1.44592E+003    7.70750E+002
   6.2660   1.47701E+003    7.56250E+002
   6.2680   1.44257E+003    7.50260E+002
   6.2720   1.46398E+003    7.64610E+002
   6.2740   1.46929E+003    7.67500E+002
   6.2750   1.45579E+003    7.86220E+002
   6.2780   1.46548E+003    7.61810E+002
   6.2800   1.47806E+003    7.83130E+002
   6.2820   1.45943E+003    7.68890E+002
   6.2870   1.48113E+003    7.80560E+002
   6.2890   1.47360E+003    7.53880E+002
   6.2910   1.47681E+003    7.59550E+002
   6.2930   1.47412E+003    7.87420E+002
   6.2970   1.46432E+003    7.76120E+002
   6.2990   1.43068E+003    7.71150E+002
   6.3010   1.50000E+003    7.77990E+002
   6.3020   1.46972E+003    7.75590E+002
   6.3040   1.46098E+003    7.83150E+002
   6.3060   1.46664E+003    7.76330E+002
   6.3090   1.42196E+003    7.72040E+002
   6.3110   1.44076E+003    7.54450E+002
   6.3130   1.48844E+003    7.59350E+002
   6.3150   1.49186E+003    7.63220E+002
   6.3180   1.44931E+003    7.54080E+002
   6.3200   1.49214E+003    7.78240E+002
   6.3220   1.46768E+003    7.64190E+002
   6.3250   1.47270E+003    7.82110E+002
   6.3270   1.46210E+003    7.83170E+002
   6.3300   1.48608E+003    7.77670E+002
   6.3320   1.46842E+003    7.63210E+002
   6.3340   1.44945E+003    7.81820E+002
   6.3370   1.43966E+003    7.77140E+002
   6.3380   1.48554E+003    7.69520E+002
   6.3410   1.48047E+003    7.74840E+002
   6.3450   1.46505E+003    7.75760E+002
   6.3470   1.46058E+003    7.65220E+002
   6.3500   1.47146E+003    7.75910E+002
   6.3530   1.50570E+003    7.88650E+002
   6.3550   1.48536E+003    7.67840E+002
   6.3580   1.50027E+003    7.48440E+002
   6.3590   1.49919E+003    7.57760E+002
   6.3620   1.47244E+003    7.63060E+002
   6.3640   1.45945E+003    7.81990E+002
   6.3670   1.48583E+003    7.77680E+002
   6.3690   1.49541E+003    7.88050E+002
   6.3710   1.50770E+003    7.87560E+002
   6.3720   1.48642E+003    7.71320E+002
   6.3750   1.49705E+003    7.60930E+002
   6.3780   1.49525E+003    7.89770E+002
   6.3810   1.49186E+003    7.80700E+002
   6.3820   1.49878E+003    7.54730E+002
   6.3850   1.44718E+003    7.74680E+002
   6.3880   1.46701E+003    7.77590E+002
   6.3890   1.46326E+003    7.73020E+002
   6.3900   1.49595E+003    7.84150E+002
   6.3930   1.50871E+003    7.62810E+002
   6.3950   1.47235E+003    7.91390E+002
   6.3970   1.45361E+003    7.81920E+002
   6.3990   1.48999E+003    7.75670E+002
   6.4020   1.46768E+003    7.89700E+002
   6.4040   1.49280E+003    7.59520E+002
   6.4060   1.46590E+003    7.78550E+002
   6.4080   1.51399E+003    7.69780E+002
   6.4100   1.48533E+003    7.88880E+002
   6.4130   1.47639E+003    7.79990E+002
   6.4150   1.51398E+003    7.81340E+002
   6.4170   1.47766E+003    7.83280E+002
   6.4200   1.47578E+003    8.04000E+002
   6.4220   1.46840E+003    7.75990E+002
   6.4240   1.50718E+003    7.70690E+002
   6.4280   1.48350E+003    8.00910E+002
   6.4290   1.48694E+003    8.01430E+002
   6.4310   1.48542E+003    8.04580E+002
   6.4330   1.50062E+003    7.82480E+002
   6.4360   1.52346E+003    8.18380E+002
   6.4380   1.55826E+003    8.03170E+002
   6.4410   1.55164E+003    8.18940E+002
   6.4430   1.55128E+003    7.99890E+002
   6.4440   1.56538E+003    8.25050E+002
   6.4460   1.55262E+003    8.10860E+002
   6.4490   1.55626E+003    8.02190E+002
   6.4520   1.54811E+003    8.22940E+002
   6.4550   1.57258E+003    8.12160E+002
   6.4560   1.57219E+003    8.13940E+002
   6.4580   1.58058E+003    8.13310E+002
   6.4620   1.57082E+003    8.23400E+002
   6.4650   1.56294E+003    8.48310E+002
   6.4680   1.57315E+003    8.40930E+002
   6.4710   1.58440E+003    8.31470E+002
   6.4730   1.57580E+003    8.39750E+002
   6.4740   1.56949E+003    8.27380E+002
   6.4780   1.57645E+003    8.31550E+002
   6.4800   1.54897E+003    8.23180E+002
   6.4830   1.58916E+003    8.25420E+002
   6.4850   1.55854E+003    8.33850E+002
   6.4870   1.56894E+003    8.34000E+002
   6.4890   1.58485E+003    8.44370E+002
   6.4920   1.62472E+003    8.40950E+002
   6.4960   1.59743E+003    8.35440E+002
   6.4970   1.58355E+003    8.47520E+002
   6.4990   1.58545E+003    8.31700E+002
   6.5010   1.59049E+003    8.08820E+002
   6.5030   1.58215E+003    8.20010E+002
   6.5050   1.57644E+003    8.58810E+002
   6.5080   1.61133E+003    8.53480E+002
   6.5110   1.57722E+003    8.24850E+002
   6.5140   1.59334E+003    8.51860E+002
   6.5160   1.58298E+003    8.34090E+002
   6.5210   1.58355E+003    8.33880E+002
   6.5230   1.57888E+003    8.37900E+002
   6.5260   1.59234E+003    8.36870E+002
   6.5280   1.58164E+003    8.45700E+002
   6.5300   1.60580E+003    8.26180E+002
   6.5320   1.59525E+003    8.23770E+002
   6.5350   1.61431E+003    8.21790E+002
   6.5390   1.56017E+003    8.30880E+002
   6.5400   1.58964E+003    8.23630E+002
   6.5440   1.57389E+003    8.33900E+002
   6.5460   1.59725E+003    8.13540E+002
   6.5480   1.60884E+003    8.20800E+002
   6.5500   1.57231E+003    8.18040E+002
   6.5520   1.54810E+003    8.15190E+002
   6.5550   1.56420E+003    8.33270E+002
   6.5570   1.55467E+003    8.14050E+002
   6.5590   1.55891E+003    8.38160E+002
   6.5610   1.54381E+003    8.04950E+002
   6.5640   1.59262E+003    8.04370E+002
   6.5680   1.53332E+003    8.23030E+002
   6.5700   1.54708E+003    8.00010E+002
   6.5730   1.54069E+003    8.08580E+002
   6.5750   1.56530E+003    8.11810E+002
   6.5770   1.52627E+003    8.18900E+002
   6.5800   1.57694E+003    8.28490E+002
   6.5830   1.53283E+003    8.13570E+002
   6.5860   1.51412E+003    8.03520E+002
   6.5880   1.49554E+003    8.06230E+002
   6.5890   1.53017E+003    7.99770E+002
   6.5930   1.52563E+003    7.99960E+002
   6.5950   1.55447E+003    8.16640E+002
   6.5970   1.52945E+003    8.01780E+002
   6.6000   1.54695E+003    8.05330E+002
   6.6020   1.57644E+003    8.08090E+002
   6.6040   1.54849E+003    7.94600E+002
   6.6070   1.53452E+003    7.82150E+002
   6.6110   1.55331E+003    8.02740E+002
   6.6130   1.53650E+003    8.00290E+002
   6.6150   1.51842E+003    7.81940E+002
   6.6180   1.54803E+003    8.03030E+002
   6.6220   1.52998E+003    7.98660E+002
   6.6250   1.52357E+003    8.06780E+002
   6.6280   1.51412E+003    8.13030E+002
   6.6290   1.51313E+003    8.06470E+002
   6.6330   1.51763E+003    8.04560E+002
   6.6340   1.55643E+003    7.92750E+002
   6.6370   1.50050E+003    7.80920E+002
   6.6390   1.52676E+003    8.04470E+002
   6.6410   1.51706E+003    7.94550E+002
   6.6440   1.52581E+003    7.81530E+002
   6.6460   1.53546E+003    7.86040E+002
   6.6480   1.53215E+003    8.00570E+002
   6.6510   1.53537E+003    8.07890E+002
   6.6530   1.51280E+003    7.83370E+002
   6.6550   1.52178E+003    7.90300E+002
   6.6570   1.51836E+003    7.70470E+002
   6.6600   1.50478E+003    7.85970E+002
   6.6620   1.53260E+003    7.83180E+002
   6.6660   1.53044E+003    7.69360E+002
   6.6680   1.51930E+003    7.80700E+002
   6.6730   1.50365E+003    8.01660E+002
   6.6770   1.52656E+003    7.89590E+002
   6.6800   1.48314E+003    7.78110E+002
   6.6820   1.49812E+003    7.77470E+002
   6.6840   1.49004E+003    7.85120E+002
   6.6870   1.48252E+003    8.06730E+002
   6.6890   1.49024E+003    7.88080E+002
   6.6910   1.46922E+003    7.69710E+002
   6.6940   1.49340E+003    7.63870E+002
   6.6960   1.48836E+003    7.71980E+002
   6.7000   1.47975E+003    7.84870E+002
   6.7030   1.46321E+003    7.58360E+002
   6.7040   1.48765E+003    7.72560E+002
   6.7070   1.47869E+003    7.65100E+002
   6.7090   1.45075E+003    7.62800E+002
   6.7130   1.45456E+003    7.58030E+002
   6.7160   1.47291E+003    7.57700E+002
   6.7180   1.48203E+003    7.89890E+002
   6.7200   1.47663E+003    7.82260E+002
   6.7230   1.47733E+003    7.44480E+002
   6.7260   1.46023E+003    7.55110E+002
   6.7290   1.45764E+003    7.57680E+002
   6.7320   1.44782E+003    7.59610E+002
   6.7330   1.45080E+003    7.35420E+002
   6.7370   1.41651E+003    7.58160E+002
   6.7390   1.41527E+003    7.63110E+002
   6.7420   1.42381E+003    7.26040E+002
   6.7440   1.45136E+003    7.47720E+002
   6.7450   1.42164E+003    7.58860E+002
   6.7470   1.42452E+003    7.59400E+002
   6.7510   1.44198E+003    7.62370E+002
   6.7520   1.43467E+003    7.57990E+002
   6.7560   1.46020E+003    7.46630E+002
   6.7590   1.44063E+003    7.53130E+002
   6.7610   1.43796E+003    7.52190E+002
   6.7630   1.46210E+003    7.67800E+002
   6.7660   1.44278E+003    7.43480E+002
   6.7690   1.42118E+003    7.60390E+002
   6.7710   1.40975E+003    7.60550E+002
   6.7730   1.45538E+003    7.53790E+002
   6.7760   1.45257E+003    7.47620E+002
   6.7780   1.42378E+003    7.60900E+002
   6.7810   1.44940E+003    7.41150E+002
   6.7830   1.42759E+003    7.61230E+002
   6.7860   1.46288E+003    7.51480E+002
   6.7880   1.42434E+003    7.68340E+002
   6.7910   1.46366E+003    7.38810E+002
   6.7940   1.45797E+003    7.55530E+002
   6.7960   1.46969E+003    7.59760E+002
   6.7980   1.42604E+003    7.53980E+002
   6.8000   1.45674E+003    7.53270E+002
   6.8040   1.44184E+003    7.47450E+002
   6.8070   1.42578E+003    7.66610E+002
   6.8100   1.47619E+003    7.62530E+002
   6.8120   1.44538E+003    7.68200E+002
   6.8150   1.47075E+003    7.72170E+002
   6.8180   1.45599E+003    7.81220E+002
   6.8210   1.49252E+003    7.41910E+002
   6.8220   1.46474E+003    7.53110E+002
   6.8260   1.47539E+003    7.84080E+002
   6.8290   1.48128E+003    7.81530E+002
   6.8310   1.47111E+003    7.52090E+002
   6.8330   1.48546E+003    7.75590E+002
   6.8360   1.47107E+003    7.61970E+002
   6.8400   1.49975E+003    7.74430E+002
   6.8410   1.46472E+003    7.66490E+002
   6.8440   1.47739E+003    7.71140E+002
   6.8460   1.46843E+003    7.41010E+002
   6.8490   1.46631E+003    7.70520E+002
   6.8520   1.46135E+003    7.74840E+002
   6.8530   1.42940E+003    7.71480E+002
   6.8570   1.44961E+003    7.71430E+002
   6.8600   1.45809E+003    7.70120E+002
   6.8620   1.48478E+003    7.77710E+002
   6.8650   1.46025E+003    7.73760E+002
   6.8680   1.48680E+003    7.83000E+002
   6.8710   1.46619E+003    7.77020E+002
   6.8740   1.47216E+003    7.78710E+002
   6.8750   1.45950E+003    7.68420E+002
   6.8810   1.47901E+003    7.57100E+002
   6.8840   1.46987E+003    7.74310E+002
   6.8870   1.47065E+003    7.54950E+002
   6.8900   1.45870E+003    7.67110E+002
   6.8940   1.49399E+003    7.55670E+002
   6.8960   1.50038E+003    7.66970E+002
   6.8980   1.50580E+003    7.63560E+002
   6.9010   1.47743E+003    7.56470E+002
   6.9030   1.48038E+003    7.57000E+002
   6.9050   1.49174E+003    7.80750E+002
   6.9100   1.45620E+003    7.89800E+002
   6.9120   1.46172E+003    7.72460E+002
   6.9140   1.49633E+003    7.82380E+002
   6.9160   1.45173E+003    7.90720E+002
   6.9200   1.47800E+003    7.66080E+002
   6.9230   1.48954E+003    7.63650E+002
   6.9250   1.47994E+003    7.57500E+002
   6.9270   1.47457E+003    7.57790E+002
   6.9300   1.46819E+003    7.74650E+002
   6.9340   1.45643E+003    7.72580E+002
   6.9370   1.45983E+003    7.79440E+002
   6.9390   1.42118E+003    7.85950E+002
   6.9410   1.47171E+003    7.53730E+002
   6.9430   1.44931E+003    7.73090E+002
   6.9460   1.45155E+003    7.74920E+002
   6.9500   1.44907E+003    7.68150E+002
   6.9520   1.44491E+003    7.53280E+002
   6.9550   1.47006E+003    7.43450E+002
   6.9580   1.50134E+003    7.22900E+002
   6.9590   1.44995E+003    7.52130E+002
   6.9630   1.39412E+003    7.50130E+002
   6.9660   1.42962E+003    7.52260E+002
   6.9700   1.40891E+003    7.27890E+002
   6.9710   1.45942E+003    7.42740E+002
   6.9730   1.41822E+003    7.61670E+002
   6.9760   1.48915E+003    7.68770E+002
   6.9800   1.41380E+003    7.57080E+002
   6.9820   1.42319E+003    7.83220E+002
   6.9840   1.43667E+003    7.58260E+002
   6.9870   1.47407E+003    7.62120E+002
   6.9900   1.46022E+003    7.70850E+002
   6.9920   1.45677E+003    7.63360E+002
   6.9960   1.44397E+003    7.65310E+002
   6.9990   1.42691E+003    7.58190E+002
   7.0010   1.45254E+003    7.60050E+002
   7.0040   1.47392E+003    7.51960E+002
   7.0070   1.46504E+003    7.65540E+002
   7.0110   1.47389E+003    7.70450E+002
   7.0120   1.49491E+003    7.61810E+002
   7.0140   1.45274E+003    7.84010E+002
   7.0190   1.45318E+003    7.64550E+002
   7.0210   1.45280E+003    7.71100E+002
   7.0240   1.44721E+003    7.90330E+002
   7.0260   1.44146E+003    7.62750E+002
   7.0280   1.40415E+003    7.63140E+002
   7.0300   1.39806E+003    7.53910E+002
   7.0330   1.44238E+003    7.40720E+002
   7.0370   1.44664E+003    7.55910E+002
   7.0400   1.44103E+003    7.51050E+002
   7.0440   1.47000E+003    7.61890E+002
   7.0460   1.41750E+003    7.43210E+002
   7.0500   1.44308E+003    7.57060E+002
   7.0530   1.43883E+003    7.47410E+002
   7.0550   1.44922E+003    7.59520E+002
   7.0580   1.46097E+003    7.51180E+002
   7.0620   1.46096E+003    7.69710E+002
   7.0640   1.44483E+003    7.30430E+002
   7.0660   1.47526E+003    7.42790E+002
   7.0690   1.44132E+003    7.45890E+002
   7.0700   1.46733E+003    7.49670E+002
   7.0760   1.47937E+003    7.49920E+002
   7.0770   1.45685E+003    7.60500E+002
   7.0800   1.47550E+003    7.63940E+002
   7.0820   1.45771E+003    7.62250E+002
   7.0840   1.47817E+003    7.46570E+002
   7.0870   1.48786E+003    7.45390E+002
   7.0910   1.44631E+003    7.59780E+002
   7.0930   1.44731E+003    7.67700E+002
   7.0960   1.44546E+003    7.54170E+002
   7.0980   1.46247E+003    7.54730E+002
   7.1010   1.44845E+003    7.66550E+002
   7.1050   1.48391E+003    7.78230E+002
   7.1060   1.45361E+003    7.77120E+002
   7.1100   1.45759E+003    7.91370E+002
   7.1120   1.45638E+003    7.69350E+002
   7.1160   1.47067E+003    7.78950E+002
   7.1180   1.48576E+003    7.50010E+002
   7.1200   1.51025E+003    7.72520E+002
   7.1230   1.49633E+003    7.65050E+002
   7.1250   1.50987E+003    7.76910E+002
   7.1270   1.46865E+003    7.65720E+002
   7.1320   1.46624E+003    7.53960E+002
   7.1340   1.52049E+003    7.54480E+002
   7.1360   1.55322E+003    7.62060E+002
   7.1380   1.51651E+003    7.74780E+002
   7.1400   1.54754E+003    7.68350E+002
   7.1430   1.53329E+003    7.76580E+002
   7.1470   1.52771E+003    7.32640E+002
   7.1500   1.55466E+003    7.12860E+002
   7.1520   1.53100E+003    7.00640E+002
   7.1560   1.49704E+003    6.63060E+002
   7.1590   1.47594E+003    6.31140E+002
   7.1610   1.48302E+003    5.76430E+002
   7.1650   1.39157E+003    4.90550E+002
   7.1680   1.35953E+003    4.53630E+002
   7.1700   1.32895E+003    4.51070E+002
   7.1710   1.27470E+003    3.69490E+002
   7.1750   1.22076E+003    2.19200E+001
   7.1800   9.19860E+002    1.04900E+001
   7.1830   9.28080E+002    5.50000E+000
   7.1850   6.42610E+002    6.69000E+000
   7.1880   2.03290E+002    6.34000E+000
   7.1920   5.01300E+001    4.01000E+000
   7.1940   3.56500E+001    3.05000E+000
   7.1980   2.52900E+001    2.14000E+000
   7.2000   1.77800E+001    5.40000E-001
   7.2020   1.11300E+001    2.62000E+000
   7.2060   2.13000E+000    2.99000E+000
   7.2090   3.21000E+000    4.12000E+000
   7.2120   3.56000E+000    3.70000E-001
   7.2150   3.32000E+000    9.70000E-001
   7.2180   3.24000E+000    6.50000E-001
   7.2210   3.22000E+000    7.10000E-001
   7.2230   3.63000E+000    7.30000E-001
   7.2260   3.17000E+000    3.60000E-001
   7.2290   3.29000E+000    3.40000E-001
   7.2310   3.66000E+000    1.57000E+000
   7.2340   3.59000E+000    1.58000E+000
   7.2360   3.59000E+000    1.82000E+000
   7.2380   3.65000E+000    2.18000E+000
   7.2420   3.65000E+000    1.99000E+000
   7.2450   3.66000E+000    6.00000E-002
   7.2470   3.71000E+000    1.90000E-001
   7.2500   3.64000E+000    8.00000E-002
   7.2530   3.32000E+000    2.70000E-001
   7.2570   3.68000E+000    1.44000E+000
   7.2590   3.60000E+000    8.50000E-001
   7.2620   3.58000E+000    1.60000E-001
   7.2650   3.61000E+000    4.00000E-002
   7.2680   3.64000E+000    1.30000E-001
   7.2710   3.54000E+000    5.00000E-002
   7.2730   3.69000E+000    1.20000E-001
   7.2760   3.62000E+000    1.30000E-001
   7.2790   3.63000E+000    1.10000E-001
   7.2820   3.32000E+000    3.60000E-001
   7.2840   3.66000E+000    7.00000E-002
   7.2870   3.60000E+000    3.00000E-002
   7.2910   3.62000E+000    2.00000E-002
   7.2930   3.67000E+000    1.00000E-002
   7.2950   3.58000E+000    1.20000E-001
   7.2990   3.64000E+000    6.00000E-002
   7.3020   3.65000E+000    1.40000E-001
