# Supplementary material for: Mechanism of the small ATP-independent chaperone Spy is substrate specific
Source: Nat Commun. 2021 Feb 8;12:851. doi: 10.1038/s41467-021-21120-8 (PMC7870927; doi:10.1038/s41467-021-21120-8)
Supplement: Supplementary file 3 — Supplementary Data 1 [file 41467_2021_21120_MOESM3_ESM.zip › Fig 2c-d/181801/00007.RI1]

Sample1/4
I 1 22.0 48000 0001022 2.3760E10 277 1 
   5.8010   3.65000E+000    2.00000E-001
   5.8060   3.59000E+000    2.56000E+000
   5.8080   3.71000E+000    1.14000E+000
   5.8090   3.83000E+000    6.98000E+000
   5.8130   6.74000E+000    9.97000E+000
   5.8150   1.19500E+001    2.18100E+001
   5.8170   3.40400E+001    2.41800E+001
   5.8190   4.24500E+001    2.89300E+001
   5.8220   1.17650E+002    5.94100E+001
   5.8230   3.68870E+002    2.07740E+002
   5.8280   7.92050E+002    2.88570E+002
   5.8290   7.74320E+002    3.13400E+002
   5.8300   8.45200E+002    5.48420E+002
   5.8330   9.81220E+002    6.39790E+002
   5.8350   1.12464E+003    7.14160E+002
   5.8370   1.24876E+003    1.00542E+003
   5.8400   1.51041E+003    1.74926E+003
   5.8420   1.68506E+003    1.81295E+003
   5.8440   1.72158E+003    1.83175E+003
   5.8460   1.92568E+003    1.91772E+003
   5.8490   1.99142E+003    2.05683E+003
   5.8500   2.02621E+003    2.15536E+003
   5.8510   2.14169E+003    2.27508E+003
   5.8530   2.26715E+003    2.28291E+003
   5.8560   2.46742E+003    2.52337E+003
   5.8570   2.59146E+003    2.61343E+003
   5.8600   2.70747E+003    2.73250E+003
   5.8610   2.83213E+003    2.78346E+003
   5.8650   2.87238E+003    3.00579E+003
   5.8690   3.07605E+003    3.16453E+003
   5.8710   3.19261E+003    3.19589E+003
   5.8730   3.27484E+003    3.29432E+003
   5.8760   3.33907E+003    3.39385E+003
   5.8780   3.46146E+003    3.39568E+003
   5.8800   3.46415E+003    3.49619E+003
   5.8820   3.53092E+003    3.53803E+003
   5.8850   3.51102E+003    3.50884E+003
   5.8870   3.60126E+003    3.57150E+003
   5.8880   3.57884E+003    3.65101E+003
   5.8920   3.58771E+003    3.64605E+003
   5.8940   3.59492E+003    3.65713E+003
   5.8960   3.59956E+003    3.62492E+003
   5.8990   3.61357E+003    3.59675E+003
   5.9000   3.60942E+003    3.66987E+003
   5.9030   3.61353E+003    3.60196E+003
   5.9050   3.66323E+003    3.62989E+003
   5.9070   3.61773E+003    3.66086E+003
   5.9090   3.69530E+003    3.66688E+003
   5.9100   3.68338E+003    3.67169E+003
   5.9120   3.74010E+003    3.73023E+003
   5.9140   3.69766E+003    3.76678E+003
   5.9160   3.75688E+003    3.77507E+003
   5.9180   3.76828E+003    3.75990E+003
   5.9200   3.79403E+003    3.80076E+003
   5.9210   3.83080E+003    3.70137E+003
   5.9230   3.78722E+003    3.72023E+003
   5.9250   3.81698E+003    3.67385E+003
   5.9280   3.80018E+003    3.70847E+003
   5.9300   3.83775E+003    3.76472E+003
   5.9320   3.84306E+003    3.78975E+003
   5.9350   3.91697E+003    3.85648E+003
   5.9370   3.93059E+003    3.91635E+003
   5.9400   3.95431E+003    3.97128E+003
   5.9410   4.03006E+003    4.00554E+003
   5.9430   3.97521E+003    4.00994E+003
   5.9460   4.03116E+003    3.99622E+003
   5.9500   4.05430E+003    4.03709E+003
   5.9520   4.00688E+003    4.02714E+003
   5.9550   4.07867E+003    4.01356E+003
   5.9570   4.00956E+003    4.09813E+003
   5.9590   4.07100E+003    4.02959E+003
   5.9620   4.08101E+003    4.07396E+003
   5.9640   4.12319E+003    4.05796E+003
   5.9660   4.10786E+003    4.05223E+003
   5.9680   4.16490E+003    4.14608E+003
   5.9710   4.12812E+003    4.13964E+003
   5.9730   4.14461E+003    4.11970E+003
   5.9760   4.18117E+003    4.14752E+003
   5.9770   4.16174E+003    4.15399E+003
   5.9800   4.21014E+003    4.15232E+003
   5.9820   4.17946E+003    4.17178E+003
   5.9840   4.19122E+003    4.18584E+003
   5.9860   4.29829E+003    4.26893E+003
   5.9910   4.53583E+003    4.66083E+003
   5.9920   5.44374E+003    5.63448E+003
   5.9930   6.09449E+003    6.01773E+003
   5.9960   6.18922E+003    6.15770E+003
   5.9980   6.04820E+003    6.25403E+003
   6.0000   6.12574E+003    6.12613E+003
   6.0030   2.91373E+003    1.82730E+002
   6.0070   9.43600E+001    1.08100E+002
   6.0090   1.21350E+002    1.24590E+002
   6.0120   2.80150E+002    1.17908E+003
   6.0160   3.34120E+003    2.98988E+003
   6.0180   3.03805E+003    2.22074E+003
   6.0220   2.97224E+003    2.26349E+003
   6.0230   2.83087E+003    2.21600E+003
   6.0250   2.80257E+003    2.09453E+003
   6.0270   2.75083E+003    2.01235E+003
   6.0290   2.66255E+003    1.93609E+003
   6.0340   2.56189E+003    1.80940E+003
   6.0360   2.56380E+003    1.77667E+003
   6.0390   2.51606E+003    1.74956E+003
   6.0410   2.41179E+003    1.62312E+003
   6.0440   2.36063E+003    1.56345E+003
   6.0480   2.27581E+003    1.49442E+003
   6.0490   2.21878E+003    1.44126E+003
   6.0500   2.24273E+003    1.42882E+003
   6.0520   2.21767E+003    1.41792E+003
   6.0540   2.14961E+003    1.33961E+003
   6.0560   2.10642E+003    1.29941E+003
   6.0590   2.07241E+003    1.28930E+003
   6.0610   2.04300E+003    1.27709E+003
   6.0630   2.04184E+003    1.21408E+003
   6.0640   2.02652E+003    1.21817E+003
   6.0660   1.95838E+003    1.18406E+003
   6.0700   1.97794E+003    1.14847E+003
   6.0720   1.89574E+003    1.11722E+003
   6.0750   1.91740E+003    1.11450E+003
   6.0770   1.91251E+003    1.09983E+003
   6.0780   1.87216E+003    1.06895E+003
   6.0800   1.81510E+003    1.08133E+003
   6.0820   1.81712E+003    1.02466E+003
   6.0830   1.81525E+003    1.05127E+003
   6.0860   1.79655E+003    1.00689E+003
   6.0900   1.77648E+003    9.89740E+002
   6.0920   1.78178E+003    9.68540E+002
   6.0950   1.77132E+003    1.00281E+003
   6.0970   1.74361E+003    9.70920E+002
   6.0990   1.71409E+003    9.63140E+002
   6.1010   1.71211E+003    9.24720E+002
   6.1040   1.70348E+003    9.31250E+002
   6.1060   1.72415E+003    9.11680E+002
   6.1090   1.70428E+003    9.29210E+002
   6.1110   1.69976E+003    9.39220E+002
   6.1130   1.67464E+003    9.22570E+002
   6.1160   1.67359E+003    9.11230E+002
   6.1180   1.70309E+003    8.91600E+002
   6.1190   1.68490E+003    9.15250E+002
   6.1220   1.67746E+003    9.05380E+002
   6.1240   1.66420E+003    8.92090E+002
   6.1260   1.66922E+003    8.95410E+002
   6.1280   1.69844E+003    9.14770E+002
   6.1310   1.65644E+003    9.17840E+002
   6.1350   1.66059E+003    8.95990E+002
   6.1380   1.67260E+003    9.04590E+002
   6.1400   1.65609E+003    8.88370E+002
   6.1420   1.65304E+003    8.89930E+002
   6.1450   1.65143E+003    9.14810E+002
   6.1470   1.66199E+003    8.95070E+002
   6.1490   1.59991E+003    9.15510E+002
   6.1520   1.62456E+003    8.78620E+002
   6.1550   1.65220E+003    9.04670E+002
   6.1570   1.64817E+003    8.85500E+002
   6.1600   1.62859E+003    8.81230E+002
   6.1620   1.63378E+003    8.90280E+002
   6.1650   1.62054E+003    8.66620E+002
   6.1670   1.63096E+003    8.80200E+002
   6.1690   1.61648E+003    8.83390E+002
   6.1710   1.61175E+003    9.09670E+002
   6.1740   1.59866E+003    8.76650E+002
   6.1760   1.62511E+003    8.70710E+002
   6.1780   1.65970E+003    8.80510E+002
   6.1790   1.61625E+003    8.87360E+002
   6.1810   1.64150E+003    8.76160E+002
   6.1850   1.64376E+003    8.97990E+002
   6.1880   1.60447E+003    8.88080E+002
   6.1900   1.66417E+003    8.92850E+002
   6.1920   1.65264E+003    8.74420E+002
   6.1950   1.63988E+003    8.88920E+002
   6.1960   1.63271E+003    8.90960E+002
   6.1980   1.65712E+003    8.85770E+002
   6.2010   1.64774E+003    8.90530E+002
   6.2030   1.67375E+003    8.95790E+002
   6.2050   1.65790E+003    8.84770E+002
   6.2070   1.64587E+003    8.99510E+002
   6.2080   1.64454E+003    8.95690E+002
   6.2100   1.71118E+003    8.98180E+002
   6.2120   1.67921E+003    8.88730E+002
   6.2150   1.67986E+003    9.01490E+002
   6.2170   1.67199E+003    9.23200E+002
   6.2200   1.63832E+003    9.15580E+002
   6.2230   1.67303E+003    9.16400E+002
   6.2250   1.70221E+003    8.85620E+002
   6.2270   1.66444E+003    9.00830E+002
   6.2300   1.67894E+003    9.07440E+002
   6.2320   1.66470E+003    9.13400E+002
   6.2330   1.67155E+003    8.94090E+002
   6.2360   1.66887E+003    8.98830E+002
   6.2390   1.68158E+003    9.07920E+002
   6.2410   1.69935E+003    8.92780E+002
   6.2430   1.64972E+003    8.80450E+002
   6.2450   1.63110E+003    8.64600E+002
   6.2460   1.62489E+003    8.78740E+002
   6.2490   1.67384E+003    8.77430E+002
   6.2530   1.64662E+003    8.72860E+002
   6.2550   1.66318E+003    8.99620E+002
   6.2560   1.67611E+003    8.89060E+002
   6.2590   1.68065E+003    8.96600E+002
   6.2610   1.67479E+003    9.02900E+002
   6.2640   1.66724E+003    8.81280E+002
   6.2660   1.68729E+003    8.90590E+002
   6.2680   1.67609E+003    8.71480E+002
   6.2710   1.68212E+003    8.95410E+002
   6.2730   1.70243E+003    8.97580E+002
   6.2750   1.68639E+003    9.12860E+002
   6.2770   1.69787E+003    9.16920E+002
   6.2800   1.72172E+003    8.95940E+002
   6.2820   1.67441E+003    9.26140E+002
   6.2840   1.71123E+003    9.11930E+002
   6.2860   1.70034E+003    9.26830E+002
   6.2890   1.72093E+003    9.25300E+002
   6.2900   1.69535E+003    9.27920E+002
   6.2920   1.72634E+003    9.06460E+002
   6.2950   1.68749E+003    9.19250E+002
   6.2970   1.70844E+003    9.11250E+002
   6.3000   1.73910E+003    9.43230E+002
   6.3020   1.69967E+003    9.25780E+002
   6.3040   1.72841E+003    8.93400E+002
   6.3080   1.72644E+003    9.07230E+002
   6.3090   1.71815E+003    9.24980E+002
   6.3110   1.71490E+003    9.15740E+002
   6.3130   1.72475E+003    9.13280E+002
   6.3170   1.71682E+003    9.14810E+002
   6.3200   1.69635E+003    8.99290E+002
   6.3210   1.70744E+003    9.00070E+002
   6.3240   1.71366E+003    8.81320E+002
   6.3260   1.73430E+003    9.20420E+002
   6.3280   1.72771E+003    9.23650E+002
   6.3310   1.69157E+003    9.17800E+002
   6.3330   1.68024E+003    9.03640E+002
   6.3350   1.71533E+003    9.23130E+002
   6.3380   1.71816E+003    9.12810E+002
   6.3400   1.74179E+003    8.89450E+002
   6.3430   1.70193E+003    9.28090E+002
   6.3450   1.74268E+003    9.14870E+002
   6.3470   1.73346E+003    9.12040E+002
   6.3490   1.75001E+003    9.25460E+002
   6.3540   1.69560E+003    9.15330E+002
   6.3550   1.68032E+003    9.18260E+002
   6.3570   1.68079E+003    9.32290E+002
   6.3590   1.71873E+003    9.45280E+002
   6.3630   1.72593E+003    9.34220E+002
   6.3660   1.73484E+003    9.18910E+002
   6.3670   1.72123E+003    9.28420E+002
   6.3690   1.69815E+003    9.00790E+002
   6.3720   1.68855E+003    9.19190E+002
   6.3740   1.69659E+003    9.12260E+002
   6.3770   1.73680E+003    9.06330E+002
   6.3810   1.69713E+003    9.06260E+002
   6.3830   1.70515E+003    9.19800E+002
   6.3850   1.69810E+003    9.41110E+002
   6.3870   1.73533E+003    9.04140E+002
   6.3880   1.71068E+003    9.08120E+002
   6.3910   1.73508E+003    9.29140E+002
   6.3930   1.70458E+003    9.27370E+002
   6.3970   1.68212E+003    9.07560E+002
   6.3990   1.74077E+003    8.93600E+002
   6.4020   1.74455E+003    9.30370E+002
   6.4030   1.75328E+003    9.15350E+002
   6.4060   1.71472E+003    9.31060E+002
   6.4080   1.72195E+003    9.11200E+002
   6.4100   1.70969E+003    9.16400E+002
   6.4130   1.73767E+003    9.52980E+002
   6.4150   1.73546E+003    9.18120E+002
   6.4190   1.72711E+003    9.21200E+002
   6.4220   1.69394E+003    9.36570E+002
   6.4240   1.70353E+003    9.55080E+002
   6.4260   1.74202E+003    9.56190E+002
   6.4290   1.76689E+003    9.52140E+002
   6.4310   1.76104E+003    9.55940E+002
   6.4340   1.76344E+003    9.54510E+002
   6.4380   1.78650E+003    9.61640E+002
   6.4390   1.79466E+003    9.43270E+002
   6.4420   1.74785E+003    9.57240E+002
   6.4440   1.79580E+003    9.51500E+002
   6.4460   1.81202E+003    9.30450E+002
   6.4490   1.79972E+003    9.70640E+002
   6.4510   1.81018E+003    9.53700E+002
   6.4530   1.81646E+003    9.52060E+002
   6.4560   1.80589E+003    9.84730E+002
   6.4590   1.81987E+003    9.65580E+002
   6.4620   1.83412E+003    9.74230E+002
   6.4630   1.83160E+003    9.63150E+002
   6.4670   1.81854E+003    9.84040E+002
   6.4700   1.83755E+003    9.87850E+002
   6.4730   1.85925E+003    9.92010E+002
   6.4760   1.84588E+003    9.59440E+002
   6.4780   1.82541E+003    9.77940E+002
   6.4800   1.83263E+003    9.90680E+002
   6.4840   1.84900E+003    9.79500E+002
   6.4850   1.85679E+003    9.95370E+002
   6.4870   1.82598E+003    9.87980E+002
   6.4900   1.81362E+003    1.00950E+003
   6.4930   1.82398E+003    9.87150E+002
   6.4960   1.82237E+003    1.02308E+003
   6.4970   1.85651E+003    9.95810E+002
   6.4990   1.86260E+003    9.50810E+002
   6.5030   1.85432E+003    9.87110E+002
   6.5050   1.89233E+003    9.94920E+002
   6.5080   1.81886E+003    9.99050E+002
   6.5110   1.88294E+003    9.79550E+002
   6.5140   1.86737E+003    1.00935E+003
   6.5160   1.82126E+003    9.84170E+002
   6.5190   1.84159E+003    9.92710E+002
   6.5210   1.87512E+003    9.84250E+002
   6.5240   1.85054E+003    9.56550E+002
   6.5270   1.81990E+003    9.86110E+002
   6.5300   1.86000E+003    9.87660E+002
   6.5320   1.85161E+003    9.97380E+002
   6.5350   1.84138E+003    9.61120E+002
   6.5370   1.86434E+003    9.67620E+002
   6.5390   1.84055E+003    9.94960E+002
   6.5410   1.86273E+003    9.73430E+002
   6.5450   1.83405E+003    9.87170E+002
   6.5480   1.80778E+003    9.68830E+002
   6.5500   1.80314E+003    9.83320E+002
   6.5520   1.83693E+003    9.93730E+002
   6.5570   1.81106E+003    9.99810E+002
   6.5590   1.80243E+003    9.72960E+002
   6.5640   1.83590E+003    9.74030E+002
   6.5660   1.85193E+003    9.61590E+002
   6.5710   1.79845E+003    9.72250E+002
   6.5740   1.83661E+003    9.83570E+002
   6.5770   1.83521E+003    9.53920E+002
   6.5800   1.82394E+003    9.67930E+002
   6.5810   1.84247E+003    9.67340E+002
   6.5840   1.84477E+003    9.42410E+002
   6.5860   1.85152E+003    9.72450E+002
   6.5880   1.81701E+003    9.81670E+002
   6.5910   1.82833E+003    9.51880E+002
   6.5930   1.78928E+003    9.61550E+002
   6.5950   1.80010E+003    9.46020E+002
   6.5980   1.79388E+003    9.57720E+002
   6.6000   1.76827E+003    9.67940E+002
   6.6030   1.79583E+003    9.73450E+002
   6.6060   1.81123E+003    9.32660E+002
   6.6080   1.79315E+003    9.51340E+002
   6.6100   1.81891E+003    9.69300E+002
   6.6140   1.83392E+003    9.64370E+002
   6.6170   1.78051E+003    9.70240E+002
   6.6200   1.77247E+003    9.48780E+002
   6.6220   1.75394E+003    9.55690E+002
   6.6240   1.77479E+003    9.56060E+002
   6.6280   1.79388E+003    9.63570E+002
   6.6310   1.79084E+003    9.38010E+002
   6.6330   1.78928E+003    9.44370E+002
   6.6360   1.82245E+003    9.58370E+002
   6.6380   1.81021E+003    9.32690E+002
   6.6420   1.79239E+003    9.34960E+002
   6.6440   1.79503E+003    9.31240E+002
   6.6470   1.76334E+003    9.20930E+002
   6.6490   1.76577E+003    9.09630E+002
   6.6510   1.80269E+003    9.23160E+002
   6.6530   1.77406E+003    9.41310E+002
   6.6550   1.75543E+003    9.21450E+002
   6.6580   1.75358E+003    9.39110E+002
   6.6620   1.77003E+003    9.43560E+002
   6.6630   1.74340E+003    9.29130E+002
   6.6670   1.74354E+003    9.50200E+002
   6.6680   1.78517E+003    9.39730E+002
   6.6720   1.74193E+003    9.43300E+002
   6.6750   1.72250E+003    9.30800E+002
   6.6780   1.76424E+003    9.48680E+002
   6.6800   1.69573E+003    9.24970E+002
   6.6820   1.73352E+003    9.34080E+002
   6.6840   1.74723E+003    8.96810E+002
   6.6870   1.74306E+003    9.25690E+002
   6.6900   1.73539E+003    9.18430E+002
   6.6920   1.73750E+003    9.39790E+002
   6.6930   1.72066E+003    8.99410E+002
   6.6960   1.74723E+003    9.36040E+002
   6.7000   1.73290E+003    9.13370E+002
   6.7030   1.73153E+003    9.07400E+002
   6.7050   1.74559E+003    9.02780E+002
   6.7080   1.70233E+003    9.14100E+002
   6.7110   1.69471E+003    9.25400E+002
   6.7140   1.69560E+003    9.24280E+002
   6.7170   1.72912E+003    9.13600E+002
   6.7210   1.74045E+003    8.99010E+002
   6.7230   1.67510E+003    8.60230E+002
   6.7250   1.73020E+003    8.94480E+002
   6.7270   1.70605E+003    9.04410E+002
   6.7290   1.69549E+003    8.87200E+002
   6.7330   1.67706E+003    8.72770E+002
   6.7360   1.64569E+003    8.88440E+002
   6.7390   1.66142E+003    8.95740E+002
   6.7400   1.65700E+003    8.73970E+002
   6.7430   1.66217E+003    8.87870E+002
   6.7450   1.67989E+003    8.80540E+002
   6.7490   1.68197E+003    8.95470E+002
   6.7520   1.64300E+003    9.07910E+002
   6.7540   1.67969E+003    8.98870E+002
   6.7570   1.70011E+003    8.78620E+002
   6.7610   1.66042E+003    8.63490E+002
   6.7640   1.68924E+003    8.83920E+002
   6.7660   1.68088E+003    8.74180E+002
   6.7690   1.64723E+003    8.76610E+002
   6.7710   1.67947E+003    9.00450E+002
   6.7730   1.66329E+003    8.84610E+002
   6.7760   1.67701E+003    8.83790E+002
   6.7800   1.64031E+003    8.84870E+002
   6.7830   1.68130E+003    8.94980E+002
   6.7860   1.68680E+003    8.69080E+002
   6.7880   1.68680E+003    8.95620E+002
   6.7900   1.65668E+003    9.23330E+002
   6.7930   1.66653E+003    8.99740E+002
   6.7950   1.71755E+003    8.92570E+002
   6.7980   1.70691E+003    8.76290E+002
   6.8000   1.71295E+003    8.84170E+002
   6.8040   1.71112E+003    8.73800E+002
   6.8060   1.70172E+003    8.61540E+002
   6.8090   1.70119E+003    8.92700E+002
   6.8130   1.71050E+003    9.09930E+002
   6.8150   1.69301E+003    9.07280E+002
   6.8170   1.68905E+003    9.07460E+002
   6.8200   1.73785E+003    9.21450E+002
   6.8230   1.73105E+003    9.26520E+002
   6.8260   1.68724E+003    9.10440E+002
   6.8290   1.71930E+003    8.94580E+002
   6.8310   1.73274E+003    9.02780E+002
   6.8340   1.70726E+003    8.75800E+002
   6.8350   1.70965E+003    9.24390E+002
   6.8390   1.74325E+003    9.37800E+002
   6.8420   1.72260E+003    9.10720E+002
   6.8440   1.70610E+003    9.02770E+002
   6.8460   1.70515E+003    9.10260E+002
   6.8490   1.69115E+003    9.33590E+002
   6.8520   1.75084E+003    9.57610E+002
   6.8550   1.74181E+003    9.37780E+002
   6.8580   1.71750E+003    8.98360E+002
   6.8600   1.73968E+003    8.97090E+002
   6.8640   1.70017E+003    9.05940E+002
   6.8670   1.71777E+003    9.04800E+002
   6.8690   1.69306E+003    9.23220E+002
   6.8720   1.74136E+003    9.38900E+002
   6.8750   1.74156E+003    9.04130E+002
   6.8770   1.71323E+003    9.10240E+002
   6.8810   1.72815E+003    9.13660E+002
   6.8820   1.70512E+003    9.14750E+002
   6.8850   1.70000E+003    9.04820E+002
   6.8870   1.70798E+003    9.38750E+002
   6.8900   1.73523E+003    9.02950E+002
   6.8920   1.74165E+003    9.19430E+002
   6.8960   1.74021E+003    9.25200E+002
   6.8980   1.75275E+003    9.29540E+002
   6.9030   1.75320E+003    9.20340E+002
   6.9050   1.72045E+003    9.11160E+002
   6.9060   1.72437E+003    9.21680E+002
   6.9090   1.71729E+003    9.31260E+002
   6.9130   1.70844E+003    9.30890E+002
   6.9160   1.71035E+003    9.26780E+002
   6.9190   1.76164E+003    9.22470E+002
   6.9210   1.71214E+003    9.32990E+002
   6.9230   1.71893E+003    9.34260E+002
   6.9250   1.72940E+003    9.30350E+002
   6.9300   1.74918E+003    9.25640E+002
   6.9320   1.73007E+003    9.16400E+002
   6.9340   1.70493E+003    9.04490E+002
   6.9360   1.69613E+003    9.19340E+002
   6.9380   1.66927E+003    9.17810E+002
   6.9420   1.70798E+003    9.28610E+002
   6.9440   1.71795E+003    9.25080E+002
   6.9470   1.70731E+003    8.94080E+002
   6.9500   1.71583E+003    9.03300E+002
   6.9530   1.68473E+003    9.03810E+002
   6.9570   1.67479E+003    9.03460E+002
   6.9590   1.68936E+003    9.13880E+002
   6.9610   1.69862E+003    8.73220E+002
   6.9640   1.67644E+003    9.03850E+002
   6.9680   1.64943E+003    9.11800E+002
   6.9700   1.67111E+003    9.31470E+002
   6.9730   1.68748E+003    9.01280E+002
   6.9750   1.71851E+003    9.17770E+002
   6.9770   1.70083E+003    9.07550E+002
   6.9810   1.71560E+003    9.20280E+002
   6.9830   1.72546E+003    9.11430E+002
   6.9850   1.70188E+003    9.22960E+002
   6.9880   1.68101E+003    8.94440E+002
   6.9900   1.66948E+003    9.22110E+002
   6.9940   1.68022E+003    9.15690E+002
   6.9970   1.70750E+003    9.09500E+002
   7.0000   1.73404E+003    9.18360E+002
   7.0040   1.71368E+003    9.06840E+002
   7.0050   1.71667E+003    9.02240E+002
   7.0080   1.74596E+003    9.18470E+002
   7.0100   1.72272E+003    9.24900E+002
   7.0120   1.68878E+003    9.03520E+002
   7.0160   1.70629E+003    9.34130E+002
   7.0190   1.69066E+003    9.05320E+002
   7.0210   1.71719E+003    8.96900E+002
   7.0240   1.72746E+003    9.21530E+002
   7.0270   1.72867E+003    8.88640E+002
   7.0290   1.71096E+003    8.96210E+002
   7.0310   1.69663E+003    9.07360E+002
   7.0330   1.69496E+003    9.34980E+002
   7.0370   1.69470E+003    9.04220E+002
   7.0380   1.69879E+003    9.09670E+002
   7.0410   1.68803E+003    9.13360E+002
   7.0440   1.70782E+003    8.94170E+002
   7.0470   1.71884E+003    9.10630E+002
   7.0510   1.71014E+003    9.20970E+002
   7.0540   1.70296E+003    9.15610E+002
   7.0570   1.68969E+003    9.04550E+002
   7.0600   1.70432E+003    9.22590E+002
   7.0620   1.71801E+003    9.27960E+002
   7.0650   1.71902E+003    8.88080E+002
   7.0690   1.72049E+003    9.22180E+002
   7.0710   1.71298E+003    8.96390E+002
   7.0730   1.70779E+003    9.14670E+002
   7.0760   1.74596E+003    8.98540E+002
   7.0780   1.70152E+003    9.03350E+002
   7.0820   1.73573E+003    8.79070E+002
   7.0850   1.70633E+003    9.23540E+002
   7.0870   1.70581E+003    9.09810E+002
   7.0900   1.74017E+003    9.21600E+002
   7.0930   1.72961E+003    9.12440E+002
   7.0960   1.72615E+003    9.07060E+002
   7.1000   1.73051E+003    8.96140E+002
   7.1020   1.71158E+003    9.08520E+002
   7.1050   1.75050E+003    9.15850E+002
   7.1070   1.71038E+003    9.16840E+002
   7.1090   1.69870E+003    9.10700E+002
   7.1120   1.71661E+003    9.09320E+002
   7.1140   1.72475E+003    9.41700E+002
   7.1180   1.69848E+003    9.06520E+002
   7.1220   1.71284E+003    8.99280E+002
   7.1250   1.71960E+003    9.01750E+002
   7.1270   1.72166E+003    9.20830E+002
   7.1300   1.71501E+003    9.17780E+002
   7.1330   1.74858E+003    9.02170E+002
   7.1360   1.72819E+003    8.97190E+002
   7.1390   1.76580E+003    8.95810E+002
   7.1420   1.81141E+003    9.18580E+002
   7.1440   1.73065E+003    8.75800E+002
   7.1470   1.71900E+003    8.47110E+002
   7.1500   1.70060E+003    8.50790E+002
   7.1540   1.66615E+003    8.08090E+002
   7.1560   1.64830E+003    7.94970E+002
   7.1580   1.59963E+003    7.70790E+002
   7.1620   1.54953E+003    6.97620E+002
   7.1650   1.45843E+003    6.58210E+002
   7.1690   1.36208E+003    5.73900E+002
   7.1710   1.27769E+003    5.03560E+002
   7.1730   1.22642E+003    4.82000E+002
   7.1770   1.16445E+003    4.20460E+002
   7.1800   1.04750E+003    3.69700E+002
   7.1820   9.84710E+002    3.19660E+002
   7.1850   9.02330E+002    2.70260E+002
   7.1880   8.39390E+002    2.57540E+002
   7.1920   7.84220E+002    1.55040E+002
   7.1940   6.58270E+002    7.83000E+000
   7.2000   1.56700E+001    3.52000E+000
   7.2020   4.90000E-001    3.70000E+000
   7.2060   2.70000E-001    5.19000E+000
   7.2100   3.68000E+000    4.55000E+000
   7.2130   2.15000E+000    3.70000E+000
   7.2150   3.36000E+000    2.28000E+000
   7.2180   3.72000E+000    1.91000E+000
   7.2200   3.77000E+000    7.50000E-001
   7.2230   3.66000E+000    4.90000E-001
   7.2260   3.72000E+000    2.40000E-001
   7.2290   3.34000E+000    1.00000E+000
   7.2310   3.66000E+000    2.92000E+000
   7.2350   3.78000E+000    2.56000E+000
   7.2380   3.72000E+000    1.00000E+000
   7.2400   3.64000E+000    8.00000E-002
   7.2430   3.68000E+000    2.80000E-001
   7.2450   3.64000E+000    3.10000E-001
   7.2470   3.72000E+000    3.45000E+000
   7.2510   3.77000E+000    8.30000E-001
   7.2540   3.72000E+000    1.60000E-001
   7.2560   3.69000E+000    6.00000E-002
   7.2590   3.78000E+000    1.60000E-001
   7.2610   3.76000E+000    1.00000E-001
   7.2650   3.72000E+000    1.72000E+000
   7.2690   3.73000E+000    2.10000E-001
   7.2710   3.75000E+000    6.00000E-002
   7.2720   3.79000E+000    2.50000E-001
   7.2760   3.66000E+000    0.00000E+000
   7.2790   3.84000E+000    2.30000E-001
   7.2820   3.72000E+000    7.00000E-002
   7.2860   3.67000E+000    7.00000E-002
   7.2880   3.67000E+000    6.00000E-002
   7.2910   3.27000E+000    1.10000E-001
   7.2950   3.65000E+000    5.00000E-002
   7.2980   3.82000E+000    6.00000E-002
   7.3000   3.68000E+000    2.50000E-001
