# Supplementary material for: Mechanism of the small ATP-independent chaperone Spy is substrate specific
Source: Nat Commun. 2021 Feb 8;12:851. doi: 10.1038/s41467-021-21120-8 (PMC7870927; doi:10.1038/s41467-021-21120-8)
Supplement: Supplementary file 3 — Supplementary Data 1 [file 41467_2021_21120_MOESM3_ESM.zip › Fig 2c-d/181801/00007.RI3]

Sample3/6
I 3 22.0 48000 0001089 2.5500E10 277 1 
   5.7990   3.25000E+000    5.20000E-001
   5.8010   3.53000E+000    3.73000E+000
   5.8030   3.56000E+000    2.28000E+000
   5.8060   3.58000E+000    3.70000E+000
   5.8080   3.56000E+000    1.10200E+001
   5.8100   1.00000E-001    1.48100E+001
   5.8130   1.53000E+000    1.46000E+001
   5.8150   7.02000E+000    3.13700E+001
   5.8170   1.68300E+001    4.26100E+001
   5.8190   3.18800E+001    6.52500E+001
   5.8210   7.20400E+001    1.46490E+002
   5.8240   2.33320E+002    2.28200E+002
   5.8260   4.79480E+002    5.59530E+002
   5.8280   6.87130E+002    6.15120E+002
   5.8290   7.72620E+002    6.56040E+002
   5.8300   8.37650E+002    8.96350E+002
   5.8320   1.00180E+003    9.70340E+002
   5.8350   1.09947E+003    1.03752E+003
   5.8370   1.24001E+003    1.26820E+003
   5.8400   1.37667E+003    1.46874E+003
   5.8420   1.52686E+003    1.53376E+003
   5.8440   1.60490E+003    1.60684E+003
   5.8460   1.80440E+003    1.83719E+003
   5.8490   1.99570E+003    1.98801E+003
   5.8510   2.06712E+003    2.11452E+003
   5.8530   2.22355E+003    2.24120E+003
   5.8540   2.34573E+003    2.32572E+003
   5.8550   2.38543E+003    2.44742E+003
   5.8580   2.45976E+003    2.54478E+003
   5.8590   2.55415E+003    2.62542E+003
   5.8600   2.64254E+003    2.71571E+003
   5.8620   2.66115E+003    2.73117E+003
   5.8650   2.66426E+003    2.81677E+003
   5.8680   3.04769E+003    3.12922E+003
   5.8690   3.15448E+003    3.09140E+003
   5.8710   3.11225E+003    3.15773E+003
   5.8740   3.22980E+003    3.18954E+003
   5.8760   3.29447E+003    3.26561E+003
   5.8780   3.31853E+003    3.33154E+003
   5.8800   3.43440E+003    3.50951E+003
   5.8820   3.46157E+003    3.44158E+003
   5.8830   3.48581E+003    3.50939E+003
   5.8850   3.53267E+003    3.48745E+003
   5.8870   3.50690E+003    3.51836E+003
   5.8890   3.59586E+003    3.53501E+003
   5.8920   3.54876E+003    3.58974E+003
   5.8940   3.57217E+003    3.58885E+003
   5.8960   3.58320E+003    3.61569E+003
   5.9000   3.56915E+003    3.62079E+003
   5.9030   3.57854E+003    3.50319E+003
   5.9070   3.60109E+003    3.55786E+003
   5.9090   3.58843E+003    3.61718E+003
   5.9110   3.64009E+003    3.70139E+003
   5.9120   3.57379E+003    3.65221E+003
   5.9140   3.61543E+003    3.59041E+003
   5.9160   3.65930E+003    3.69595E+003
   5.9210   3.70021E+003    3.69826E+003
   5.9230   3.71636E+003    3.76128E+003
   5.9250   3.69073E+003    3.71022E+003
   5.9260   3.80905E+003    3.74314E+003
   5.9280   3.79073E+003    3.76169E+003
   5.9300   3.78353E+003    3.74621E+003
   5.9320   3.80428E+003    3.77568E+003
   5.9340   3.83069E+003    3.82286E+003
   5.9360   3.85770E+003    3.75722E+003
   5.9390   3.89535E+003    3.86506E+003
   5.9400   3.95500E+003    3.76149E+003
   5.9410   3.94556E+003    3.85533E+003
   5.9430   3.89886E+003    3.93374E+003
   5.9460   3.93659E+003    3.92383E+003
   5.9480   3.91416E+003    3.97861E+003
   5.9500   4.00075E+003    4.01299E+003
   5.9520   3.97487E+003    4.03657E+003
   5.9550   3.95786E+003    3.95629E+003
   5.9570   4.03347E+003    4.07602E+003
   5.9590   3.99293E+003    4.10787E+003
   5.9620   4.03203E+003    4.22442E+003
   5.9640   4.02929E+003    4.60986E+003
   5.9660   4.06252E+003    6.14386E+003
   5.9690   4.17548E+003    5.97967E+003
   5.9710   4.43352E+003    5.86704E+003
   5.9730   4.72010E+003    5.97205E+003
   5.9750   5.97929E+003    3.11352E+003
   5.9770   5.95650E+003    1.28260E+002
   5.9820   5.71383E+003    2.12710E+002
   5.9840   2.97609E+003    6.61380E+002
   5.9870   2.32360E+002    3.81367E+003
   5.9910   1.88500E+002    2.97173E+003
   5.9930   5.00320E+002    3.10140E+003
   5.9950   1.33814E+003    2.86866E+003
   5.9980   3.54297E+003    2.83898E+003
   6.0000   3.97201E+003    2.70420E+003
   6.0020   3.50704E+003    2.59099E+003
   6.0050   3.36886E+003    2.49870E+003
   6.0070   3.26017E+003    2.51889E+003
   6.0080   3.25349E+003    2.43588E+003
   6.0100   3.16455E+003    2.32507E+003
   6.0120   3.13163E+003    2.22915E+003
   6.0140   3.13099E+003    2.12073E+003
   6.0180   3.00094E+003    2.03435E+003
   6.0200   2.91550E+003    2.00364E+003
   6.0230   2.83870E+003    1.90629E+003
   6.0250   2.75857E+003    1.75242E+003
   6.0270   2.66101E+003    1.68488E+003
   6.0300   2.60786E+003    1.59487E+003
   6.0320   2.55920E+003    1.54851E+003
   6.0340   2.49433E+003    1.51557E+003
   6.0360   2.44014E+003    1.47720E+003
   6.0410   2.34761E+003    1.34069E+003
   6.0430   2.26426E+003    1.28043E+003
   6.0460   2.22566E+003    1.25144E+003
   6.0480   2.18464E+003    1.22020E+003
   6.0490   2.13883E+003    1.18813E+003
   6.0520   2.05839E+003    1.14615E+003
   6.0540   2.01432E+003    1.09963E+003
   6.0590   1.91957E+003    1.03748E+003
   6.0610   1.85497E+003    1.04301E+003
   6.0630   1.78847E+003    9.71070E+002
   6.0660   1.81279E+003    9.55490E+002
   6.0680   1.75961E+003    9.24920E+002
   6.0700   1.74949E+003    9.40530E+002
   6.0730   1.73882E+003    9.07190E+002
   6.0770   1.65644E+003    8.79860E+002
   6.0790   1.64933E+003    8.60010E+002
   6.0810   1.64890E+003    8.53110E+002
   6.0830   1.58667E+003    8.47280E+002
   6.0860   1.56709E+003    8.40270E+002
   6.0890   1.57574E+003    8.03390E+002
   6.0900   1.55934E+003    8.09930E+002
   6.0920   1.54037E+003    8.11430E+002
   6.0940   1.56805E+003    8.32070E+002
   6.0950   1.55399E+003    8.10890E+002
   6.0970   1.50627E+003    7.95220E+002
   6.1000   1.50222E+003    7.82740E+002
   6.1020   1.50927E+003    7.74860E+002
   6.1040   1.49436E+003    7.95450E+002
   6.1070   1.46768E+003    7.66220E+002
   6.1110   1.49054E+003    7.78220E+002
   6.1130   1.48307E+003    7.86460E+002
   6.1150   1.46881E+003    7.55830E+002
   6.1170   1.42339E+003    7.60010E+002
   6.1200   1.44743E+003    7.56110E+002
   6.1220   1.45934E+003    7.60490E+002
   6.1240   1.43540E+003    7.54960E+002
   6.1260   1.47563E+003    7.73080E+002
   6.1280   1.42516E+003    7.63390E+002
   6.1310   1.50095E+003    7.66210E+002
   6.1330   1.44659E+003    7.62330E+002
   6.1340   1.43278E+003    7.82780E+002
   6.1380   1.46355E+003    7.65980E+002
   6.1400   1.39301E+003    7.40210E+002
   6.1420   1.42735E+003    7.47070E+002
   6.1450   1.41560E+003    7.66360E+002
   6.1470   1.42106E+003    7.64730E+002
   6.1510   1.44546E+003    7.53150E+002
   6.1530   1.43388E+003    7.35430E+002
   6.1550   1.42057E+003    7.38760E+002
   6.1580   1.42576E+003    7.40010E+002
   6.1600   1.41401E+003    7.40450E+002
   6.1620   1.38915E+003    7.33890E+002
   6.1650   1.43422E+003    7.50840E+002
   6.1670   1.40428E+003    7.58060E+002
   6.1710   1.44499E+003    7.40210E+002
   6.1720   1.40391E+003    7.37460E+002
   6.1740   1.44007E+003    7.55890E+002
   6.1760   1.43490E+003    7.51970E+002
   6.1780   1.43150E+003    7.28860E+002
   6.1810   1.41820E+003    7.51440E+002
   6.1830   1.41976E+003    7.43930E+002
   6.1850   1.42854E+003    7.57460E+002
   6.1870   1.43842E+003    7.59330E+002
   6.1900   1.42787E+003    7.44060E+002
   6.1920   1.41692E+003    7.56330E+002
   6.1940   1.44481E+003    7.59830E+002
   6.1960   1.41691E+003    7.50130E+002
   6.1980   1.43108E+003    7.59640E+002
   6.2010   1.42235E+003    7.45990E+002
   6.2030   1.45587E+003    7.43070E+002
   6.2050   1.40310E+003    7.48410E+002
   6.2070   1.42942E+003    7.42410E+002
   6.2100   1.48366E+003    7.71290E+002
   6.2120   1.45541E+003    7.65910E+002
   6.2140   1.44607E+003    7.74040E+002
   6.2160   1.44524E+003    7.65390E+002
   6.2170   1.43710E+003    7.58780E+002
   6.2200   1.46730E+003    7.93350E+002
   6.2220   1.48014E+003    7.59230E+002
   6.2240   1.41970E+003    7.70890E+002
   6.2250   1.46171E+003    7.47420E+002
   6.2280   1.45044E+003    7.62150E+002
   6.2320   1.43432E+003    7.52660E+002
   6.2330   1.42300E+003    7.57100E+002
   6.2340   1.43994E+003    7.60260E+002
   6.2370   1.45918E+003    7.35470E+002
   6.2390   1.43553E+003    7.48280E+002
   6.2430   1.44153E+003    7.64680E+002
   6.2460   1.46055E+003    7.59340E+002
   6.2470   1.46061E+003    7.58840E+002
   6.2490   1.42894E+003    7.47790E+002
   6.2530   1.45152E+003    7.55980E+002
   6.2550   1.45547E+003    7.46990E+002
   6.2560   1.48213E+003    7.76110E+002
   6.2570   1.44507E+003    7.45200E+002
   6.2600   1.44886E+003    7.43830E+002
   6.2630   1.44235E+003    7.70520E+002
   6.2660   1.44623E+003    7.66630E+002
   6.2680   1.45869E+003    7.84800E+002
   6.2700   1.48554E+003    7.71490E+002
   6.2720   1.48653E+003    7.58840E+002
   6.2750   1.47329E+003    7.70580E+002
   6.2760   1.46652E+003    7.77760E+002
   6.2780   1.46541E+003    7.78350E+002
   6.2800   1.49523E+003    7.96860E+002
   6.2840   1.45357E+003    7.55040E+002
   6.2860   1.47257E+003    7.70140E+002
   6.2870   1.48550E+003    7.69010E+002
   6.2890   1.46578E+003    7.76080E+002
   6.2920   1.48850E+003    7.72960E+002
   6.2950   1.46615E+003    7.66870E+002
   6.2970   1.45789E+003    7.87290E+002
   6.2990   1.46386E+003    7.85650E+002
   6.3020   1.49099E+003    7.77410E+002
   6.3040   1.45973E+003    7.86420E+002
   6.3070   1.48782E+003    7.78820E+002
   6.3100   1.47079E+003    7.65940E+002
   6.3130   1.48202E+003    7.52880E+002
   6.3150   1.47137E+003    7.87100E+002
   6.3180   1.47959E+003    8.04450E+002
   6.3200   1.47858E+003    8.00310E+002
   6.3230   1.45975E+003    7.79150E+002
   6.3250   1.46314E+003    7.77240E+002
   6.3270   1.49630E+003    7.69040E+002
   6.3300   1.46084E+003    7.78710E+002
   6.3320   1.50465E+003    7.90620E+002
   6.3350   1.48276E+003    7.79690E+002
   6.3380   1.46803E+003    7.79660E+002
   6.3410   1.46655E+003    7.70530E+002
   6.3430   1.49793E+003    8.11060E+002
   6.3450   1.47460E+003    7.81560E+002
   6.3470   1.49986E+003    7.89850E+002
   6.3500   1.50149E+003    7.62520E+002
   6.3520   1.51320E+003    7.76150E+002
   6.3540   1.49840E+003    7.96280E+002
   6.3560   1.47604E+003    7.76260E+002
   6.3590   1.48711E+003    7.72430E+002
   6.3610   1.47183E+003    7.65030E+002
   6.3630   1.46355E+003    7.63720E+002
   6.3660   1.48107E+003    7.86210E+002
   6.3680   1.49370E+003    7.90100E+002
   6.3700   1.50784E+003    7.85320E+002
   6.3720   1.48836E+003    7.72810E+002
   6.3740   1.51620E+003    7.64130E+002
   6.3780   1.48608E+003    7.81030E+002
   6.3810   1.49166E+003    7.82220E+002
   6.3840   1.52027E+003    7.83720E+002
   6.3860   1.49868E+003    7.93120E+002
   6.3880   1.48958E+003    7.60030E+002
   6.3910   1.47176E+003    7.64440E+002
   6.3950   1.49241E+003    7.61760E+002
   6.3970   1.46994E+003    7.96580E+002
   6.3990   1.49137E+003    7.78700E+002
   6.4020   1.51377E+003    7.80600E+002
   6.4030   1.47825E+003    7.82980E+002
   6.4060   1.45189E+003    7.75620E+002
   6.4070   1.50388E+003    8.00810E+002
   6.4100   1.48804E+003    7.94440E+002
   6.4120   1.46579E+003    7.92850E+002
   6.4150   1.49360E+003    7.80900E+002
   6.4190   1.48280E+003    7.91430E+002
   6.4220   1.48484E+003    7.88580E+002
   6.4240   1.51145E+003    7.96470E+002
   6.4260   1.51285E+003    8.03690E+002
   6.4290   1.51913E+003    7.94540E+002
   6.4310   1.50068E+003    8.12250E+002
   6.4330   1.50724E+003    8.09850E+002
   6.4350   1.52484E+003    8.04900E+002
   6.4400   1.57680E+003    8.06290E+002
   6.4420   1.54685E+003    8.15830E+002
   6.4430   1.56906E+003    8.10760E+002
   6.4460   1.54609E+003    8.38480E+002
   6.4500   1.57121E+003    8.30990E+002
   6.4520   1.56562E+003    8.37170E+002
   6.4540   1.55633E+003    8.26820E+002
   6.4550   1.56248E+003    8.02410E+002
   6.4580   1.55874E+003    8.33390E+002
   6.4610   1.58262E+003    8.22010E+002
   6.4640   1.58065E+003    8.28110E+002
   6.4670   1.57846E+003    8.17630E+002
   6.4700   1.58103E+003    8.24680E+002
   6.4720   1.59976E+003    8.18420E+002
   6.4750   1.56750E+003    8.28830E+002
   6.4780   1.60847E+003    8.33850E+002
   6.4800   1.58736E+003    8.34030E+002
   6.4830   1.59134E+003    8.40860E+002
   6.4850   1.62531E+003    8.44410E+002
   6.4890   1.57513E+003    8.20590E+002
   6.4920   1.60099E+003    8.39880E+002
   6.4960   1.59198E+003    8.49440E+002
   6.4990   1.59827E+003    8.47670E+002
   6.5000   1.62953E+003    8.41470E+002
   6.5030   1.59200E+003    8.45680E+002
   6.5050   1.58572E+003    7.99100E+002
   6.5080   1.60617E+003    8.46890E+002
   6.5100   1.56962E+003    8.29850E+002
   6.5120   1.61019E+003    8.52050E+002
   6.5150   1.60889E+003    8.23640E+002
   6.5160   1.59333E+003    8.49330E+002
   6.5200   1.61160E+003    8.47710E+002
   6.5210   1.58042E+003    8.42200E+002
   6.5230   1.59931E+003    8.58520E+002
   6.5260   1.60603E+003    8.42760E+002
   6.5280   1.57941E+003    8.53600E+002
   6.5320   1.60237E+003    8.37560E+002
   6.5350   1.59279E+003    8.33330E+002
   6.5370   1.58966E+003    8.37720E+002
   6.5390   1.60141E+003    8.65770E+002
   6.5410   1.62467E+003    8.25730E+002
   6.5440   1.58430E+003    8.31450E+002
   6.5470   1.59690E+003    8.48430E+002
   6.5500   1.58099E+003    8.53500E+002
   6.5530   1.60720E+003    8.53910E+002
   6.5540   1.59159E+003    8.23640E+002
   6.5570   1.57255E+003    8.39050E+002
   6.5590   1.59339E+003    8.34450E+002
   6.5620   1.57046E+003    8.29520E+002
   6.5640   1.53879E+003    8.09740E+002
   6.5660   1.55022E+003    8.22690E+002
   6.5680   1.52771E+003    8.17350E+002
   6.5710   1.58546E+003    8.16190E+002
   6.5750   1.58873E+003    8.00920E+002
   6.5770   1.53686E+003    8.26260E+002
   6.5800   1.55724E+003    8.22930E+002
   6.5810   1.54273E+003    8.19190E+002
   6.5840   1.56072E+003    8.28190E+002
   6.5880   1.53763E+003    8.30070E+002
   6.5920   1.54864E+003    7.92030E+002
   6.5950   1.55293E+003    8.13800E+002
   6.5970   1.56371E+003    8.30010E+002
   6.5990   1.54163E+003    8.08290E+002
   6.6020   1.53648E+003    8.17890E+002
   6.6040   1.53484E+003    7.84250E+002
   6.6070   1.55351E+003    8.04640E+002
   6.6100   1.54682E+003    8.23730E+002
   6.6110   1.53400E+003    7.95300E+002
   6.6140   1.53876E+003    7.97400E+002
   6.6150   1.58116E+003    8.07990E+002
   6.6170   1.52961E+003    7.96710E+002
   6.6200   1.54001E+003    8.04480E+002
   6.6230   1.54426E+003    8.15100E+002
   6.6260   1.51010E+003    8.01570E+002
   6.6280   1.54458E+003    7.87380E+002
   6.6310   1.54809E+003    8.13150E+002
   6.6340   1.55038E+003    8.20480E+002
   6.6370   1.54139E+003    8.19480E+002
   6.6390   1.55426E+003    7.99730E+002
   6.6420   1.52598E+003    7.84820E+002
   6.6440   1.52450E+003    8.04650E+002
   6.6460   1.53641E+003    8.00080E+002
   6.6490   1.50701E+003    8.03500E+002
   6.6510   1.50562E+003    7.95480E+002
   6.6540   1.52780E+003    8.07640E+002
   6.6550   1.52591E+003    8.06080E+002
   6.6580   1.50815E+003    7.91500E+002
   6.6620   1.51218E+003    7.91260E+002
   6.6640   1.54085E+003    8.05670E+002
   6.6670   1.53510E+003    7.82730E+002
   6.6680   1.53050E+003    7.87120E+002
   6.6710   1.49373E+003    7.68630E+002
   6.6740   1.49896E+003    8.07870E+002
   6.6770   1.51309E+003    7.87610E+002
   6.6800   1.48587E+003    7.81060E+002
   6.6820   1.50069E+003    7.98340E+002
   6.6840   1.49664E+003    7.95290E+002
   6.6870   1.51678E+003    7.77850E+002
   6.6880   1.49927E+003    8.04450E+002
   6.6920   1.50945E+003    7.75400E+002
   6.6960   1.48981E+003    7.75350E+002
   6.6980   1.47217E+003    7.87320E+002
   6.6990   1.50465E+003    7.69770E+002
   6.7030   1.48264E+003    7.90540E+002
   6.7070   1.48436E+003    7.59360E+002
   6.7090   1.47119E+003    7.88800E+002
   6.7110   1.45870E+003    7.68880E+002
   6.7120   1.43935E+003    7.72140E+002
   6.7160   1.45933E+003    7.71860E+002
   6.7180   1.50189E+003    7.80280E+002
   6.7200   1.48266E+003    8.06970E+002
   6.7230   1.50287E+003    7.77340E+002
   6.7250   1.46052E+003    7.66290E+002
   6.7290   1.45187E+003    7.82860E+002
   6.7320   1.44244E+003    7.61200E+002
   6.7340   1.46386E+003    7.62720E+002
   6.7370   1.43830E+003    7.45390E+002
   6.7390   1.42489E+003    7.31680E+002
   6.7430   1.42925E+003    7.35990E+002
   6.7450   1.42438E+003    7.54720E+002
   6.7470   1.44792E+003    7.54690E+002
   6.7490   1.43731E+003    7.69610E+002
   6.7520   1.47653E+003    7.63690E+002
   6.7540   1.43216E+003    7.50040E+002
   6.7570   1.44684E+003    7.61090E+002
   6.7600   1.42852E+003    7.58450E+002
   6.7630   1.43604E+003    7.56980E+002
   6.7660   1.40765E+003    7.35840E+002
   6.7680   1.46423E+003    7.63550E+002
   6.7710   1.40983E+003    7.43660E+002
   6.7750   1.43498E+003    7.72160E+002
   6.7760   1.46266E+003    7.65700E+002
   6.7790   1.45531E+003    7.65970E+002
   6.7810   1.44197E+003    7.60130E+002
   6.7840   1.42224E+003    7.67510E+002
   6.7870   1.47555E+003    7.60800E+002
   6.7900   1.48706E+003    7.64920E+002
   6.7920   1.44653E+003    7.64200E+002
   6.7950   1.47565E+003    7.62240E+002
   6.7970   1.45406E+003    7.49540E+002
   6.7990   1.43921E+003    7.73360E+002
   6.8030   1.45678E+003    7.68820E+002
   6.8050   1.43637E+003    7.81280E+002
   6.8070   1.41752E+003    7.51590E+002
   6.8090   1.47718E+003    7.70240E+002
   6.8130   1.42922E+003    7.94040E+002
   6.8150   1.45988E+003    7.76150E+002
   6.8190   1.43461E+003    7.66660E+002
   6.8220   1.50054E+003    7.72060E+002
   6.8240   1.45113E+003    7.94820E+002
   6.8260   1.46318E+003    7.88400E+002
   6.8290   1.48807E+003    7.70530E+002
   6.8330   1.46804E+003    7.63990E+002
   6.8360   1.45605E+003    7.77860E+002
   6.8380   1.47448E+003    7.89450E+002
   6.8400   1.50524E+003    7.77090E+002
   6.8440   1.46991E+003    8.11260E+002
   6.8480   1.50275E+003    7.66200E+002
   6.8500   1.50965E+003    7.61940E+002
   6.8520   1.48125E+003    7.70620E+002
   6.8530   1.47421E+003    7.88480E+002
   6.8580   1.50446E+003    7.73200E+002
   6.8600   1.46880E+003    7.68480E+002
   6.8630   1.50356E+003    7.85780E+002
   6.8650   1.46804E+003    7.77090E+002
   6.8670   1.52830E+003    7.68280E+002
   6.8720   1.46767E+003    7.92470E+002
   6.8740   1.47186E+003    7.83200E+002
   6.8760   1.50965E+003    7.63450E+002
   6.8790   1.49567E+003    7.92040E+002
   6.8810   1.47809E+003    7.53990E+002
   6.8830   1.49073E+003    7.68460E+002
   6.8870   1.49919E+003    7.81440E+002
   6.8890   1.49585E+003    7.74470E+002
   6.8930   1.47614E+003    7.61940E+002
   6.8960   1.48725E+003    7.94490E+002
   6.8980   1.48354E+003    7.86300E+002
   6.9000   1.50642E+003    7.87080E+002
   6.9030   1.49537E+003    7.75430E+002
   6.9050   1.49089E+003    7.89040E+002
   6.9080   1.48958E+003    7.61540E+002
   6.9100   1.48311E+003    7.66840E+002
   6.9140   1.47911E+003    7.73790E+002
   6.9170   1.47030E+003    7.63570E+002
   6.9190   1.46135E+003    7.76370E+002
   6.9210   1.50066E+003    7.77270E+002
   6.9250   1.50622E+003    7.74990E+002
   6.9280   1.52426E+003    7.89860E+002
   6.9300   1.51977E+003    7.56910E+002
   6.9320   1.46505E+003    7.65530E+002
   6.9350   1.47179E+003    7.65840E+002
   6.9380   1.44773E+003    7.64580E+002
   6.9410   1.50714E+003    7.73310E+002
   6.9430   1.47814E+003    7.55860E+002
   6.9460   1.42174E+003    7.81180E+002
   6.9480   1.46213E+003    7.39990E+002
   6.9510   1.47637E+003    7.59060E+002
   6.9530   1.45323E+003    7.49770E+002
   6.9560   1.45346E+003    7.57000E+002
   6.9580   1.44693E+003    7.68140E+002
   6.9610   1.46118E+003    7.52720E+002
   6.9630   1.44025E+003    7.30000E+002
   6.9660   1.43273E+003    7.57250E+002
   6.9690   1.40234E+003    7.70190E+002
   6.9720   1.41895E+003    7.52680E+002
   6.9750   1.46279E+003    7.78570E+002
   6.9780   1.44733E+003    7.75430E+002
   6.9810   1.43107E+003    7.68110E+002
   6.9830   1.44990E+003    7.73930E+002
   6.9870   1.45423E+003    7.64180E+002
   6.9900   1.48419E+003    7.52330E+002
   6.9920   1.46470E+003    7.70240E+002
   6.9940   1.48798E+003    7.59410E+002
   6.9960   1.44125E+003    7.74060E+002
   6.9990   1.44519E+003    7.64420E+002
   7.0020   1.47669E+003    7.65410E+002
   7.0030   1.47772E+003    7.63590E+002
   7.0060   1.46654E+003    7.37060E+002
   7.0100   1.44967E+003    7.54610E+002
   7.0120   1.48844E+003    7.80370E+002
   7.0160   1.44872E+003    7.56170E+002
   7.0180   1.45361E+003    7.74420E+002
   7.0210   1.45678E+003    7.83580E+002
   7.0240   1.44396E+003    7.49390E+002
   7.0260   1.44401E+003    7.72100E+002
   7.0300   1.43174E+003    7.59970E+002
   7.0330   1.42775E+003    7.75940E+002
   7.0350   1.46085E+003    7.81690E+002
   7.0370   1.43869E+003    7.69850E+002
   7.0410   1.46461E+003    7.70970E+002
   7.0440   1.46425E+003    7.61780E+002
   7.0470   1.49387E+003    7.65070E+002
   7.0480   1.43076E+003    7.47350E+002
   7.0510   1.46236E+003    7.68800E+002
   7.0530   1.44716E+003    7.63750E+002
   7.0550   1.48414E+003    7.35490E+002
   7.0600   1.45355E+003    7.59070E+002
   7.0620   1.47522E+003    7.51120E+002
   7.0640   1.45369E+003    7.44640E+002
   7.0690   1.46693E+003    7.46390E+002
   7.0700   1.47630E+003    7.54790E+002
   7.0730   1.47374E+003    7.51730E+002
   7.0760   1.46063E+003    7.71540E+002
   7.0780   1.46248E+003    7.63070E+002
   7.0820   1.46389E+003    7.55490E+002
   7.0840   1.47098E+003    7.63570E+002
   7.0870   1.48844E+003    7.64040E+002
   7.0890   1.47465E+003    7.83560E+002
   7.0910   1.46655E+003    7.63810E+002
   7.0960   1.47319E+003    7.70480E+002
   7.0980   1.45027E+003    7.49900E+002
   7.1000   1.46431E+003    7.69170E+002
   7.1030   1.48306E+003    7.49540E+002
   7.1050   1.48129E+003    7.48280E+002
   7.1080   1.46843E+003    7.64120E+002
   7.1120   1.48244E+003    7.72960E+002
   7.1160   1.48820E+003    7.43260E+002
   7.1180   1.48587E+003    7.70000E+002
   7.1200   1.50374E+003    7.67980E+002
   7.1230   1.50874E+003    7.73090E+002
   7.1270   1.47432E+003    7.47280E+002
   7.1290   1.51047E+003    7.89610E+002
   7.1320   1.48849E+003    7.57160E+002
   7.1340   1.54056E+003    7.63230E+002
   7.1360   1.50756E+003    7.72070E+002
   7.1400   1.54931E+003    7.53880E+002
   7.1440   1.55065E+003    7.46830E+002
   7.1470   1.56174E+003    7.25630E+002
   7.1500   1.54398E+003    7.34000E+002
   7.1540   1.51098E+003    6.83620E+002
   7.1570   1.51061E+003    6.11270E+002
   7.1590   1.47515E+003    5.76600E+002
   7.1630   1.40274E+003    5.14670E+002
   7.1660   1.38045E+003    4.43790E+002
   7.1680   1.34279E+003    4.19880E+002
   7.1710   1.21202E+003    1.60730E+002
   7.1750   1.14894E+003    2.30700E+001
   7.1800   8.99390E+002    6.99000E+000
   7.1830   8.43360E+002    5.38000E+000
   7.1860   4.40820E+002    5.49000E+000
   7.1890   9.79200E+001    4.50000E+000
   7.1920   2.98700E+001    3.05000E+000
   7.1940   2.61900E+001    8.30000E-001
   7.1960   2.67500E+001    4.80000E-001
   7.1980   1.78500E+001    3.92000E+000
   7.2020   1.23700E+001    4.63000E+000
   7.2050   1.22000E+000    3.45000E+000
   7.2070   3.71000E+000    1.59000E+000
   7.2110   3.73000E+000    2.44000E+000
   7.2140   3.73000E+000    1.24000E+000
   7.2180   3.59000E+000    6.00000E-002
   7.2190   3.69000E+000    2.40000E-001
   7.2230   3.24000E+000    1.20000E-001
   7.2250   3.60000E+000    2.10000E-001
   7.2270   3.59000E+000    1.40000E-001
   7.2300   3.76000E+000    3.50000E-001
   7.2330   3.68000E+000    5.70000E-001
   7.2360   3.62000E+000    2.20000E-001
   7.2400   3.58000E+000    2.00000E+000
   7.2430   3.73000E+000    1.48000E+000
   7.2450   3.59000E+000    7.20000E-001
   7.2470   3.66000E+000    2.00000E-001
   7.2500   3.63000E+000    8.00000E-002
   7.2530   3.69000E+000    7.00000E-002
   7.2560   3.63000E+000    1.50000E-001
   7.2580   3.66000E+000    4.60000E-001
   7.2600   3.60000E+000    8.70000E-001
   7.2640   3.62000E+000    9.00000E-002
   7.2670   3.67000E+000    3.80000E-001
   7.2710   3.67000E+000    1.80000E-001
   7.2720   3.74000E+000    1.50000E-001
   7.2750   3.55000E+000    6.00000E-002
   7.2770   3.66000E+000    8.00000E-002
   7.2800   3.67000E+000    3.10000E-001
   7.2840   3.63000E+000    1.70000E-001
   7.2860   3.70000E+000    1.30000E-001
   7.2880   3.59000E+000    1.00000E-002
   7.2910   3.70000E+000    2.40000E-001
   7.2950   3.60000E+000    3.20000E-001
   7.2970   3.65000E+000    8.00000E-002
   7.3000   3.71000E+000    0.00000E+000
