# Supplementary material for: Mechanism of the small ATP-independent chaperone Spy is substrate specific
Source: Nat Commun. 2021 Feb 8;12:851. doi: 10.1038/s41467-021-21120-8 (PMC7870927; doi:10.1038/s41467-021-21120-8)
Supplement: Supplementary file 3 — Supplementary Data 1 [file 41467_2021_21120_MOESM3_ESM.zip › Fig 2c-d/181801/00008.RI1]

Sample1/4
I 1 22.0 48000 0001166 2.7400E10 278 1 
   5.8010   3.58000E+000    2.20000E-001
   5.8030   3.61000E+000    2.31000E+000
   5.8050   3.57000E+000    3.80000E-001
   5.8060   3.48000E+000    5.30000E-001
   5.8080   3.50000E+000    5.70000E-001
   5.8100   3.67000E+000    7.54000E+000
   5.8120   3.03000E+000    6.89000E+000
   5.8130   8.84000E+000    1.06200E+001
   5.8150   9.83000E+000    1.64300E+001
   5.8170   2.00900E+001    1.87700E+001
   5.8190   6.83000E+001    3.32100E+001
   5.8220   1.40030E+002    8.00800E+001
   5.8250   4.23750E+002    2.28370E+002
   5.8270   7.92020E+002    2.53850E+002
   5.8290   7.51600E+002    4.78880E+002
   5.8300   8.21660E+002    5.49650E+002
   5.8320   8.62620E+002    5.69480E+002
   5.8330   1.00575E+003    6.17570E+002
   5.8350   1.16865E+003    9.14300E+002
   5.8370   1.33602E+003    1.10143E+003
   5.8390   1.42745E+003    1.49121E+003
   5.8420   1.52846E+003    1.67369E+003
   5.8440   1.67632E+003    1.77759E+003
   5.8460   1.80926E+003    1.77565E+003
   5.8490   1.98736E+003    2.02290E+003
   5.8510   2.10522E+003    2.14656E+003
   5.8530   2.25801E+003    2.28622E+003
   5.8560   2.29383E+003    2.36756E+003
   5.8580   2.48065E+003    2.55213E+003
   5.8600   2.66671E+003    2.68229E+003
   5.8630   2.84006E+003    2.78206E+003
   5.8650   2.86538E+003    2.88021E+003
   5.8660   2.89740E+003    3.00840E+003
   5.8690   3.04291E+003    3.05098E+003
   5.8710   3.13616E+003    3.15448E+003
   5.8730   3.17254E+003    3.25059E+003
   5.8740   3.30477E+003    3.23563E+003
   5.8760   3.35704E+003    3.25510E+003
   5.8780   3.30406E+003    3.40324E+003
   5.8800   3.38273E+003    3.34157E+003
   5.8830   3.46276E+003    3.47582E+003
   5.8850   3.49266E+003    3.52060E+003
   5.8870   3.49217E+003    3.43872E+003
   5.8880   3.49765E+003    3.47307E+003
   5.8900   3.56265E+003    3.55520E+003
   5.8920   3.57724E+003    3.51989E+003
   5.8940   3.56874E+003    3.52248E+003
   5.8960   3.54516E+003    3.54702E+003
   5.8970   3.54964E+003    3.56853E+003
   5.8990   3.54896E+003    3.57758E+003
   5.9010   3.55511E+003    3.57721E+003
   5.9030   3.63253E+003    3.56481E+003
   5.9050   3.56758E+003    3.59725E+003
   5.9070   3.58466E+003    3.48197E+003
   5.9090   3.64112E+003    3.60483E+003
   5.9100   3.66790E+003    3.64419E+003
   5.9140   3.59130E+003    3.67610E+003
   5.9170   3.70057E+003    3.70977E+003
   5.9190   3.69928E+003    3.71799E+003
   5.9210   3.72285E+003    3.65061E+003
   5.9230   3.71650E+003    3.67744E+003
   5.9250   3.76938E+003    3.64446E+003
   5.9280   3.76459E+003    3.63438E+003
   5.9300   3.72308E+003    3.62900E+003
   5.9320   3.81109E+003    3.77342E+003
   5.9350   3.83952E+003    3.84155E+003
   5.9380   3.85578E+003    3.91913E+003
   5.9410   3.93092E+003    3.91062E+003
   5.9420   3.90646E+003    3.97494E+003
   5.9430   3.90521E+003    3.88212E+003
   5.9450   3.90521E+003    3.97371E+003
   5.9480   4.01805E+003    3.89267E+003
   5.9500   3.89601E+003    3.97694E+003
   5.9520   3.95910E+003    3.94628E+003
   5.9550   3.97415E+003    3.95515E+003
   5.9570   3.98657E+003    3.97290E+003
   5.9590   4.02111E+003    3.99359E+003
   5.9600   3.99592E+003    3.97783E+003
   5.9640   4.00085E+003    4.01343E+003
   5.9650   3.99547E+003    3.98890E+003
   5.9680   4.03394E+003    4.03980E+003
   5.9710   4.02970E+003    4.10825E+003
   5.9730   4.02777E+003    4.05033E+003
   5.9750   4.12019E+003    4.08873E+003
   5.9790   4.10218E+003    4.12827E+003
   5.9800   4.16616E+003    4.12099E+003
   5.9820   4.11278E+003    4.13163E+003
   5.9840   4.15224E+003    4.07706E+003
   5.9860   4.18844E+003    4.19868E+003
   5.9890   4.41741E+003    4.49711E+003
   5.9910   5.02252E+003    5.61337E+003
   5.9930   6.18439E+003    5.88915E+003
   5.9960   5.94177E+003    6.04911E+003
   5.9970   5.96445E+003    6.00996E+003
   5.9980   5.97929E+003    5.90436E+003
   6.0000   6.09592E+003    5.30367E+003
   6.0030   2.36569E+003    1.12670E+002
   6.0090   1.49280E+002    1.51640E+002
   6.0120   2.52790E+002    1.05569E+003
   6.0160   3.13049E+003    2.93058E+003
   6.0180   2.92398E+003    2.23529E+003
   6.0200   3.03748E+003    2.28444E+003
   6.0230   2.86663E+003    2.20749E+003
   6.0250   2.81040E+003    2.09213E+003
   6.0290   2.73663E+003    2.01998E+003
   6.0320   2.66736E+003    1.95587E+003
   6.0340   2.63359E+003    1.89517E+003
   6.0360   2.60742E+003    1.88617E+003
   6.0370   2.58199E+003    1.80592E+003
   6.0390   2.49621E+003    1.77214E+003
   6.0410   2.48758E+003    1.72909E+003
   6.0430   2.42097E+003    1.65894E+003
   6.0460   2.33456E+003    1.60638E+003
   6.0480   2.32625E+003    1.56523E+003
   6.0490   2.29050E+003    1.52421E+003
   6.0520   2.25325E+003    1.46845E+003
   6.0540   2.22131E+003    1.42376E+003
   6.0570   2.14571E+003    1.37747E+003
   6.0590   2.14250E+003    1.36302E+003
   6.0610   2.07762E+003    1.30983E+003
   6.0640   2.06831E+003    1.28462E+003
   6.0650   2.02509E+003    1.25662E+003
   6.0680   1.99344E+003    1.21130E+003
   6.0710   1.96200E+003    1.19225E+003
   6.0730   1.97697E+003    1.17310E+003
   6.0750   1.90857E+003    1.15208E+003
   6.0770   1.91201E+003    1.12327E+003
   6.0790   1.84645E+003    1.11303E+003
   6.0820   1.83712E+003    1.07719E+003
   6.0830   1.85855E+003    1.07232E+003
   6.0860   1.81905E+003    1.05504E+003
   6.0880   1.79894E+003    1.05816E+003
   6.0900   1.77681E+003    1.01081E+003
   6.0930   1.79457E+003    1.02045E+003
   6.0940   1.78052E+003    1.01010E+003
   6.0970   1.73819E+003    1.02331E+003
   6.0990   1.69359E+003    9.57120E+002
   6.1020   1.73135E+003    9.51930E+002
   6.1040   1.71548E+003    9.52750E+002
   6.1080   1.69167E+003    9.34950E+002
   6.1110   1.64713E+003    9.38790E+002
   6.1130   1.70248E+003    9.24420E+002
   6.1150   1.70212E+003    9.15470E+002
   6.1180   1.68133E+003    9.19980E+002
   6.1200   1.66355E+003    9.08220E+002
   6.1220   1.66631E+003    8.97640E+002
   6.1250   1.66882E+003    9.01240E+002
   6.1260   1.65615E+003    9.00530E+002
   6.1280   1.66545E+003    9.03710E+002
   6.1310   1.66060E+003    9.03280E+002
   6.1330   1.60990E+003    8.98320E+002
   6.1350   1.65955E+003    8.99160E+002
   6.1380   1.63708E+003    8.78680E+002
   6.1420   1.65172E+003    8.69670E+002
   6.1440   1.66306E+003    8.91140E+002
   6.1450   1.62122E+003    8.91800E+002
   6.1470   1.63975E+003    8.75750E+002
   6.1490   1.62900E+003    9.02630E+002
   6.1510   1.64596E+003    8.63580E+002
   6.1540   1.59134E+003    8.63230E+002
   6.1550   1.61016E+003    8.57550E+002
   6.1590   1.59306E+003    8.56860E+002
   6.1600   1.59357E+003    8.88800E+002
   6.1620   1.61101E+003    8.63650E+002
   6.1650   1.58183E+003    8.62060E+002
   6.1670   1.61477E+003    8.82890E+002
   6.1710   1.59901E+003    8.62220E+002
   6.1730   1.59300E+003    8.62080E+002
   6.1740   1.57856E+003    8.66340E+002
   6.1760   1.60963E+003    8.73240E+002
   6.1800   1.62965E+003    8.75310E+002
   6.1830   1.62820E+003    8.87920E+002
   6.1850   1.63886E+003    8.76600E+002
   6.1880   1.62800E+003    8.72670E+002
   6.1900   1.60288E+003    8.64000E+002
   6.1930   1.65313E+003    8.77470E+002
   6.1950   1.60356E+003    8.54310E+002
   6.1980   1.61104E+003    8.49280E+002
   6.2000   1.60574E+003    8.72820E+002
   6.2030   1.62234E+003    8.77930E+002
   6.2050   1.64483E+003    8.87620E+002
   6.2070   1.63629E+003    8.52330E+002
   6.2100   1.63011E+003    8.78400E+002
   6.2130   1.66821E+003    8.67010E+002
   6.2160   1.64934E+003    8.80790E+002
   6.2190   1.62028E+003    8.74380E+002
   6.2200   1.63272E+003    8.73970E+002
   6.2230   1.64931E+003    9.10420E+002
   6.2250   1.60488E+003    8.86240E+002
   6.2270   1.65819E+003    8.99880E+002
   6.2300   1.67830E+003    8.66060E+002
   6.2320   1.63476E+003    8.69220E+002
   6.2340   1.66634E+003    8.81300E+002
   6.2360   1.66343E+003    8.76760E+002
   6.2390   1.68640E+003    8.70010E+002
   6.2410   1.68177E+003    8.92690E+002
   6.2440   1.65358E+003    8.79750E+002
   6.2460   1.62742E+003    8.69730E+002
   6.2500   1.64559E+003    8.76340E+002
   6.2530   1.68489E+003    9.05590E+002
   6.2550   1.64859E+003    8.86380E+002
   6.2560   1.62148E+003    8.82330E+002
   6.2590   1.65686E+003    9.02060E+002
   6.2600   1.66671E+003    8.97850E+002
   6.2630   1.67305E+003    8.73440E+002
   6.2660   1.62372E+003    8.82610E+002
   6.2680   1.66152E+003    8.74320E+002
   6.2700   1.66153E+003    9.04620E+002
   6.2720   1.65097E+003    9.00330E+002
   6.2730   1.65796E+003    8.69630E+002
   6.2770   1.64970E+003    9.10720E+002
   6.2790   1.66255E+003    9.00980E+002
   6.2820   1.70718E+003    8.66000E+002
   6.2840   1.68604E+003    9.31770E+002
   6.2870   1.68211E+003    8.88110E+002
   6.2890   1.68975E+003    9.11320E+002
   6.2910   1.69890E+003    8.97780E+002
   6.2940   1.67844E+003    8.88320E+002
   6.2970   1.69811E+003    8.99280E+002
   6.3000   1.68200E+003    9.19970E+002
   6.3020   1.66108E+003    8.72310E+002
   6.3040   1.67445E+003    8.95990E+002
   6.3060   1.67155E+003    9.07410E+002
   6.3090   1.71655E+003    8.95820E+002
   6.3130   1.68937E+003    8.99880E+002
   6.3160   1.69485E+003    9.10770E+002
   6.3180   1.69418E+003    9.17250E+002
   6.3200   1.70153E+003    8.90030E+002
   6.3220   1.67485E+003    8.84320E+002
   6.3250   1.69461E+003    8.94490E+002
   6.3270   1.67430E+003    9.13380E+002
   6.3290   1.69715E+003    8.95410E+002
   6.3310   1.69241E+003    8.96640E+002
   6.3330   1.68916E+003    8.93020E+002
   6.3350   1.68662E+003    8.94560E+002
   6.3380   1.65396E+003    8.84520E+002
   6.3400   1.65349E+003    9.29420E+002
   6.3430   1.69191E+003    9.12750E+002
   6.3450   1.68616E+003    9.18210E+002
   6.3470   1.72805E+003    9.22930E+002
   6.3480   1.66918E+003    9.19180E+002
   6.3520   1.67896E+003    9.04910E+002
   6.3540   1.67742E+003    8.91870E+002
   6.3570   1.69755E+003    9.25340E+002
   6.3590   1.66467E+003    9.09740E+002
   6.3610   1.67304E+003    8.88610E+002
   6.3630   1.69379E+003    9.12700E+002
   6.3660   1.72660E+003    9.03350E+002
   6.3680   1.69355E+003    8.95170E+002
   6.3720   1.72372E+003    9.21290E+002
   6.3740   1.69438E+003    9.06270E+002
   6.3760   1.68804E+003    9.20150E+002
   6.3780   1.72233E+003    9.03140E+002
   6.3810   1.70813E+003    9.05350E+002
   6.3830   1.64719E+003    8.95340E+002
   6.3860   1.67033E+003    9.01650E+002
   6.3880   1.68804E+003    8.93180E+002
   6.3920   1.74263E+003    9.10030E+002
   6.3950   1.69169E+003    9.05070E+002
   6.3980   1.69333E+003    9.15240E+002
   6.4000   1.68849E+003    9.04650E+002
   6.4020   1.65668E+003    9.09550E+002
   6.4030   1.66710E+003    9.00080E+002
   6.4080   1.69486E+003    9.18410E+002
   6.4110   1.67963E+003    8.95950E+002
   6.4130   1.69880E+003    9.13230E+002
   6.4160   1.71990E+003    9.13340E+002
   6.4170   1.69574E+003    9.24300E+002
   6.4190   1.68536E+003    8.99440E+002
   6.4220   1.69265E+003    9.05830E+002
   6.4240   1.68449E+003    9.18100E+002
   6.4270   1.69831E+003    9.45060E+002
   6.4290   1.67045E+003    9.27080E+002
   6.4310   1.72225E+003    9.17190E+002
   6.4330   1.73173E+003    9.29680E+002
   6.4360   1.74095E+003    9.44140E+002
   6.4380   1.72091E+003    9.41160E+002
   6.4400   1.74877E+003    9.32890E+002
   6.4420   1.72141E+003    9.33600E+002
   6.4440   1.75738E+003    9.24720E+002
   6.4480   1.75702E+003    9.35510E+002
   6.4510   1.75962E+003    9.47400E+002
   6.4540   1.77399E+003    9.45060E+002
   6.4560   1.78063E+003    9.63150E+002
   6.4580   1.76821E+003    9.46940E+002
   6.4600   1.77958E+003    9.51370E+002
   6.4630   1.77338E+003    9.65960E+002
   6.4670   1.82329E+003    9.60820E+002
   6.4680   1.78095E+003    9.48650E+002
   6.4720   1.80003E+003    9.49310E+002
   6.4730   1.80420E+003    9.53590E+002
   6.4750   1.76405E+003    9.64830E+002
   6.4760   1.76818E+003    9.47580E+002
   6.4800   1.79964E+003    9.67940E+002
   6.4830   1.80964E+003    9.83140E+002
   6.4850   1.83391E+003    9.62730E+002
   6.4870   1.79448E+003    9.82370E+002
   6.4890   1.82620E+003    9.71900E+002
   6.4920   1.81499E+003    9.65430E+002
   6.4960   1.79832E+003    9.81120E+002
   6.4990   1.79859E+003    9.70100E+002
   6.5010   1.84838E+003    9.70270E+002
   6.5030   1.79870E+003    9.58280E+002
   6.5060   1.82756E+003    9.61470E+002
   6.5080   1.83193E+003    9.72100E+002
   6.5110   1.85304E+003    1.00167E+003
   6.5130   1.83110E+003    9.93990E+002
   6.5160   1.81685E+003    9.87920E+002
   6.5180   1.84279E+003    9.90410E+002
   6.5210   1.81439E+003    9.60450E+002
   6.5230   1.79539E+003    9.84640E+002
   6.5250   1.81391E+003    9.82080E+002
   6.5270   1.82436E+003    9.66970E+002
   6.5300   1.82297E+003    9.75680E+002
   6.5320   1.81082E+003    9.87790E+002
   6.5350   1.83714E+003    9.64230E+002
   6.5370   1.81007E+003    9.67830E+002
   6.5390   1.82773E+003    9.52750E+002
   6.5410   1.80481E+003    9.73730E+002
   6.5430   1.79292E+003    9.52150E+002
   6.5450   1.82177E+003    9.86710E+002
   6.5480   1.81958E+003    9.74920E+002
   6.5500   1.80249E+003    9.37630E+002
   6.5550   1.80439E+003    9.59600E+002
   6.5570   1.80319E+003    9.44900E+002
   6.5590   1.77950E+003    9.58390E+002
   6.5610   1.81436E+003    9.53980E+002
   6.5640   1.76758E+003    9.63560E+002
   6.5660   1.80221E+003    9.43910E+002
   6.5680   1.81416E+003    9.66370E+002
   6.5700   1.79610E+003    9.56410E+002
   6.5730   1.79818E+003    9.61950E+002
   6.5750   1.78773E+003    9.64110E+002
   6.5770   1.75842E+003    9.57600E+002
   6.5800   1.78721E+003    9.52650E+002
   6.5840   1.75961E+003    9.16330E+002
   6.5860   1.76519E+003    9.39970E+002
   6.5900   1.79213E+003    9.70230E+002
   6.5920   1.79185E+003    9.34980E+002
   6.5950   1.76516E+003    9.42590E+002
   6.5980   1.75194E+003    9.57870E+002
   6.6020   1.78401E+003    9.27130E+002
   6.6050   1.76688E+003    9.29290E+002
   6.6080   1.77127E+003    9.30530E+002
   6.6100   1.76264E+003    9.41980E+002
   6.6130   1.75616E+003    9.24360E+002
   6.6150   1.75961E+003    9.37100E+002
   6.6180   1.74731E+003    9.38770E+002
   6.6210   1.75882E+003    9.34590E+002
   6.6220   1.75166E+003    9.29800E+002
   6.6240   1.74953E+003    9.26780E+002
   6.6270   1.75465E+003    9.50840E+002
   6.6300   1.76570E+003    9.37250E+002
   6.6330   1.75043E+003    9.71130E+002
   6.6340   1.74604E+003    9.13550E+002
   6.6350   1.74662E+003    9.49930E+002
   6.6380   1.73064E+003    9.17650E+002
   6.6410   1.74841E+003    9.35870E+002
   6.6450   1.73331E+003    9.15910E+002
   6.6480   1.72723E+003    9.10160E+002
   6.6500   1.72163E+003    9.08610E+002
   6.6510   1.74146E+003    9.11980E+002
   6.6550   1.72004E+003    9.24920E+002
   6.6570   1.72931E+003    9.44510E+002
   6.6600   1.71398E+003    8.92950E+002
   6.6620   1.69408E+003    9.19100E+002
   6.6640   1.73843E+003    9.25190E+002
   6.6680   1.70310E+003    9.46110E+002
   6.6700   1.74527E+003    9.05760E+002
   6.6730   1.71664E+003    9.09610E+002
   6.6750   1.72311E+003    9.11410E+002
   6.6780   1.72285E+003    8.99730E+002
   6.6810   1.65641E+003    9.23230E+002
   6.6840   1.69971E+003    9.16180E+002
   6.6860   1.67282E+003    9.14040E+002
   6.6890   1.72415E+003    8.95710E+002
   6.6910   1.70258E+003    8.96750E+002
   6.6930   1.68344E+003    9.24610E+002
   6.6960   1.68576E+003    9.37960E+002
   6.6980   1.67461E+003    9.09130E+002
   6.7020   1.68005E+003    9.10920E+002
   6.7040   1.69607E+003    8.63350E+002
   6.7070   1.67409E+003    9.14890E+002
   6.7100   1.65615E+003    9.10790E+002
   6.7110   1.67749E+003    8.88060E+002
   6.7150   1.66204E+003    9.00630E+002
   6.7160   1.67558E+003    8.97830E+002
   6.7190   1.67893E+003    8.92190E+002
   6.7220   1.69737E+003    8.74230E+002
   6.7250   1.66054E+003    8.72410E+002
   6.7270   1.65441E+003    8.89100E+002
   6.7300   1.66583E+003    8.69980E+002
   6.7320   1.67662E+003    8.57810E+002
   6.7350   1.59423E+003    8.44440E+002
   6.7370   1.61963E+003    8.77150E+002
   6.7410   1.64917E+003    8.72570E+002
   6.7430   1.60608E+003    8.66750E+002
   6.7450   1.63503E+003    8.67620E+002
   6.7500   1.69683E+003    8.80040E+002
   6.7520   1.64238E+003    8.83300E+002
   6.7540   1.65778E+003    8.92060E+002
   6.7570   1.68298E+003    8.66030E+002
   6.7590   1.63844E+003    8.66350E+002
   6.7610   1.64169E+003    8.46470E+002
   6.7630   1.64649E+003    9.01380E+002
   6.7660   1.66136E+003    8.57640E+002
   6.7690   1.63602E+003    8.59680E+002
   6.7720   1.63728E+003    8.77130E+002
   6.7730   1.65237E+003    8.84330E+002
   6.7770   1.66563E+003    8.75180E+002
   6.7790   1.65496E+003    8.66550E+002
   6.7810   1.67944E+003    8.65050E+002
   6.7830   1.67743E+003    8.76800E+002
   6.7860   1.67975E+003    8.85430E+002
   6.7900   1.68718E+003    9.05930E+002
   6.7930   1.65111E+003    9.04480E+002
   6.7970   1.66718E+003    8.83210E+002
   6.8000   1.68747E+003    8.64550E+002
   6.8020   1.65505E+003    8.83710E+002
   6.8040   1.66964E+003    8.51100E+002
   6.8080   1.69472E+003    9.05930E+002
   6.8100   1.67573E+003    8.50530E+002
   6.8130   1.67172E+003    9.01880E+002
   6.8150   1.67652E+003    8.60810E+002
   6.8170   1.68826E+003    8.92290E+002
   6.8200   1.69430E+003    8.88990E+002
   6.8220   1.66735E+003    9.10900E+002
   6.8240   1.67853E+003    8.84240E+002
   6.8260   1.66056E+003    8.88770E+002
   6.8290   1.70059E+003    8.90580E+002
   6.8330   1.66193E+003    8.77160E+002
   6.8350   1.68879E+003    8.89260E+002
   6.8380   1.68597E+003    8.83110E+002
   6.8400   1.67561E+003    8.92870E+002
   6.8430   1.67737E+003    8.91500E+002
   6.8460   1.69074E+003    9.04840E+002
   6.8490   1.67963E+003    9.06260E+002
   6.8520   1.68947E+003    8.94460E+002
   6.8530   1.71409E+003    8.94260E+002
   6.8580   1.69171E+003    8.66300E+002
   6.8600   1.66922E+003    8.81460E+002
   6.8620   1.68101E+003    8.95410E+002
   6.8650   1.69455E+003    9.02320E+002
   6.8680   1.68560E+003    9.13070E+002
   6.8690   1.70082E+003    9.37790E+002
   6.8720   1.68429E+003    8.93500E+002
   6.8750   1.73956E+003    9.23080E+002
   6.8780   1.70144E+003    9.13740E+002
   6.8810   1.71992E+003    8.96940E+002
   6.8820   1.72971E+003    9.24080E+002
   6.8860   1.69506E+003    9.01690E+002
   6.8890   1.68948E+003    8.95730E+002
   6.8920   1.69740E+003    9.16020E+002
   6.8960   1.70378E+003    9.09940E+002
   6.8980   1.69195E+003    9.15930E+002
   6.9010   1.71747E+003    9.05620E+002
   6.9030   1.69293E+003    9.07510E+002
   6.9050   1.75069E+003    9.21280E+002
   6.9100   1.69453E+003    8.96950E+002
   6.9120   1.69570E+003    9.04140E+002
   6.9140   1.69420E+003    9.10830E+002
   6.9170   1.69356E+003    9.10340E+002
   6.9190   1.69631E+003    9.04210E+002
   6.9220   1.70725E+003    9.13890E+002
   6.9250   1.71790E+003    9.09710E+002
   6.9270   1.72330E+003    9.10970E+002
   6.9280   1.68492E+003    8.85080E+002
   6.9320   1.67128E+003    8.93380E+002
   6.9350   1.66391E+003    8.96120E+002
   6.9390   1.66760E+003    8.96310E+002
   6.9400   1.66107E+003    9.03880E+002
   6.9440   1.71473E+003    8.78030E+002
   6.9470   1.65375E+003    9.01980E+002
   6.9500   1.71809E+003    8.76650E+002
   6.9530   1.68412E+003    8.87610E+002
   6.9540   1.67084E+003    8.91290E+002
   6.9580   1.67376E+003    8.79120E+002
   6.9600   1.68003E+003    8.82010E+002
   6.9630   1.62969E+003    8.65600E+002
   6.9650   1.62091E+003    8.74640E+002
   6.9670   1.62017E+003    8.81290E+002
   6.9700   1.63672E+003    8.76390E+002
   6.9720   1.64143E+003    8.85900E+002
   6.9750   1.68615E+003    8.99480E+002
   6.9780   1.68604E+003    9.14150E+002
   6.9810   1.66154E+003    8.90960E+002
   6.9830   1.69536E+003    9.00300E+002
   6.9850   1.65327E+003    9.16450E+002
   6.9870   1.68531E+003    9.11970E+002
   6.9900   1.62095E+003    8.98860E+002
   6.9950   1.68842E+003    8.98380E+002
   6.9970   1.69052E+003    9.14480E+002
   6.9990   1.68606E+003    8.84260E+002
   7.0010   1.67434E+003    8.88190E+002
   7.0050   1.67596E+003    9.06170E+002
   7.0090   1.69305E+003    8.84910E+002
   7.0110   1.69984E+003    8.85820E+002
   7.0130   1.67987E+003    8.91970E+002
   7.0160   1.65784E+003    9.06740E+002
   7.0170   1.66469E+003    8.72450E+002
   7.0190   1.66354E+003    8.99670E+002
   7.0230   1.72261E+003    8.74360E+002
   7.0260   1.69848E+003    8.97660E+002
   7.0280   1.68681E+003    8.93560E+002
   7.0330   1.65623E+003    9.00310E+002
   7.0340   1.70197E+003    8.90710E+002
   7.0360   1.65151E+003    8.68300E+002
   7.0400   1.67652E+003    8.97640E+002
   7.0450   1.66901E+003    8.94600E+002
   7.0470   1.64802E+003    8.88120E+002
   7.0500   1.67899E+003    9.00760E+002
   7.0540   1.67439E+003    8.73960E+002
   7.0550   1.66925E+003    8.86690E+002
   7.0570   1.66953E+003    8.91730E+002
   7.0620   1.68152E+003    9.01030E+002
   7.0640   1.66929E+003    8.79670E+002
   7.0660   1.65136E+003    8.69570E+002
   7.0690   1.68681E+003    9.20450E+002
   7.0710   1.67349E+003    8.78190E+002
   7.0730   1.70648E+003    8.93440E+002
   7.0760   1.66809E+003    9.10250E+002
   7.0780   1.65967E+003    8.92450E+002
   7.0820   1.67787E+003    8.80520E+002
   7.0840   1.67128E+003    8.88180E+002
   7.0880   1.69665E+003    8.77410E+002
   7.0910   1.67912E+003    8.90740E+002
   7.0930   1.67722E+003    8.88160E+002
   7.0960   1.68604E+003    9.17050E+002
   7.1000   1.69613E+003    8.85410E+002
   7.1030   1.70762E+003    8.74650E+002
   7.1050   1.67780E+003    8.97090E+002
   7.1070   1.62969E+003    8.87620E+002
   7.1100   1.70773E+003    8.72920E+002
   7.1120   1.66799E+003    8.86970E+002
   7.1160   1.67561E+003    8.81520E+002
   7.1180   1.67326E+003    8.93250E+002
   7.1210   1.72260E+003    8.80920E+002
   7.1250   1.65180E+003    8.83290E+002
   7.1270   1.67498E+003    8.84270E+002
   7.1300   1.69668E+003    8.43840E+002
   7.1340   1.68747E+003    8.77240E+002
   7.1370   1.69091E+003    8.76900E+002
   7.1400   1.72492E+003    8.79950E+002
   7.1430   1.67255E+003    8.50350E+002
   7.1470   1.67515E+003    8.52130E+002
   7.1500   1.64735E+003    8.12980E+002
   7.1520   1.65919E+003    7.86800E+002
   7.1530   1.59349E+003    7.65520E+002
   7.1560   1.55905E+003    7.22710E+002
   7.1610   1.49083E+003    6.89550E+002
   7.1630   1.46655E+003    6.11820E+002
   7.1660   1.35354E+003    5.89250E+002
   7.1680   1.35948E+003    5.57270E+002
   7.1710   1.25452E+003    5.02990E+002
   7.1750   1.14402E+003    4.22920E+002
   7.1780   1.05883E+003    3.78090E+002
   7.1800   9.47040E+002    3.09500E+002
   7.1830   8.97060E+002    2.42620E+002
   7.1870   7.61510E+002    2.13140E+002
   7.1900   7.35350E+002    1.63220E+002
   7.1940   6.08700E+002    7.05400E+001
   7.1960   3.96630E+002    1.86300E+001
   7.2000   6.11700E+001    1.31000E+000
   7.2050   1.39000E+000    3.49000E+000
   7.2070   1.22000E+000    4.92000E+000
   7.2090   2.94000E+000    5.09000E+000
   7.2130   3.25000E+000    1.27000E+000
   7.2160   2.50000E+000    3.24000E+000
   7.2190   3.64000E+000    4.04000E+000
   7.2220   3.59000E+000    3.37000E+000
   7.2240   3.70000E+000    9.90000E-001
   7.2280   3.61000E+000    8.00000E-002
   7.2310   3.63000E+000    4.50000E-001
   7.2340   3.59000E+000    2.46000E+000
   7.2360   3.69000E+000    2.06000E+000
   7.2400   3.59000E+000    1.67000E+000
   7.2430   3.61000E+000    2.10000E-001
   7.2450   3.61000E+000    3.00000E-002
   7.2480   3.63000E+000    3.00000E-002
   7.2510   3.68000E+000    2.70000E-001
   7.2530   3.64000E+000    1.63000E+000
   7.2570   3.73000E+000    0.00000E+000
   7.2590   3.70000E+000    8.40000E-001
   7.2610   3.80000E+000    1.90000E-001
   7.2650   3.70000E+000    2.30000E-001
   7.2680   3.70000E+000    9.00000E-002
   7.2710   3.65000E+000    2.00000E-002
   7.2740   3.69000E+000    1.00000E-001
   7.2770   3.63000E+000    3.20000E-001
   7.2790   3.28000E+000    1.11000E+000
   7.2840   3.62000E+000    1.10000E-001
   7.2860   3.65000E+000    3.60000E-001
   7.2890   3.61000E+000    8.00000E-002
   7.2910   3.75000E+000    2.00000E-001
   7.2930   3.27000E+000    1.50000E-001
   7.2980   3.68000E+000    9.00000E-002
   7.3000   3.60000E+000    2.00000E-002
