# Supplementary material for: Mechanism of the small ATP-independent chaperone Spy is substrate specific
Source: Nat Commun. 2021 Feb 8;12:851. doi: 10.1038/s41467-021-21120-8 (PMC7870927; doi:10.1038/s41467-021-21120-8)
Supplement: Supplementary file 3 — Supplementary Data 1 [file 41467_2021_21120_MOESM3_ESM.zip › Fig 2c-d/181801/00008.RI3]

Sample3/6
I 3 22.1 48000 0001235 2.9190E10 278 1 
   5.8010   3.64000E+000    5.78000E+000
   5.8030   3.56000E+000    4.22000E+000
   5.8060   3.59000E+000    5.30000E+000
   5.8080   3.71000E+000    1.25600E+001
   5.8100   3.78000E+000    1.68300E+001
   5.8150   1.59700E+001    2.43200E+001
   5.8170   2.59700E+001    4.09100E+001
   5.8190   5.87800E+001    1.14480E+002
   5.8220   1.48500E+002    2.04680E+002
   5.8240   2.62640E+002    3.39840E+002
   5.8260   7.39870E+002    6.92810E+002
   5.8280   7.97200E+002    7.25650E+002
   5.8290   8.25340E+002    7.60830E+002
   5.8300   8.49180E+002    8.99610E+002
   5.8330   9.93580E+002    9.75960E+002
   5.8350   1.20825E+003    1.22873E+003
   5.8370   1.25883E+003    1.28668E+003
   5.8400   1.52494E+003    1.66441E+003
   5.8430   1.66979E+003    1.65874E+003
   5.8440   1.74855E+003    1.78032E+003
   5.8470   1.91570E+003    1.88714E+003
   5.8490   2.02441E+003    2.04250E+003
   5.8510   2.24554E+003    2.24940E+003
   5.8530   2.32839E+003    2.33545E+003
   5.8560   2.40916E+003    2.41976E+003
   5.8580   2.53741E+003    2.64950E+003
   5.8600   2.63074E+003    2.72478E+003
   5.8620   2.64684E+003    2.79194E+003
   5.8640   2.84765E+003    2.89349E+003
   5.8660   2.99882E+003    3.02276E+003
   5.8690   3.10081E+003    3.12948E+003
   5.8700   3.12935E+003    3.13909E+003
   5.8710   3.24516E+003    3.21025E+003
   5.8730   3.27444E+003    3.29370E+003
   5.8760   3.30025E+003    3.28810E+003
   5.8780   3.34979E+003    3.41813E+003
   5.8820   3.48987E+003    3.48558E+003
   5.8830   3.48748E+003    3.46242E+003
   5.8850   3.56043E+003    3.50450E+003
   5.8870   3.55320E+003    3.53398E+003
   5.8920   3.55170E+003    3.54531E+003
   5.8940   3.59484E+003    3.62540E+003
   5.8960   3.55614E+003    3.61615E+003
   5.8970   3.61056E+003    3.69871E+003
   5.8980   3.55468E+003    3.61766E+003
   5.9000   3.56256E+003    3.54984E+003
   5.9030   3.59660E+003    3.52344E+003
   5.9060   3.61593E+003    3.56802E+003
   5.9070   3.67500E+003    3.65249E+003
   5.9090   3.63352E+003    3.64739E+003
   5.9120   3.67765E+003    3.61473E+003
   5.9140   3.68788E+003    3.65383E+003
   5.9160   3.73615E+003    3.64204E+003
   5.9190   3.71491E+003    3.75395E+003
   5.9210   3.77029E+003    3.68665E+003
   5.9230   3.75148E+003    3.72683E+003
   5.9250   3.78714E+003    3.75310E+003
   5.9280   3.80023E+003    3.77398E+003
   5.9300   3.87865E+003    3.81564E+003
   5.9320   3.79586E+003    3.81746E+003
   5.9350   3.87031E+003    3.91708E+003
   5.9360   3.94207E+003    3.82070E+003
   5.9380   3.90939E+003    3.81963E+003
   5.9420   3.96627E+003    3.94740E+003
   5.9430   3.90050E+003    3.98544E+003
   5.9450   3.95650E+003    3.94357E+003
   5.9480   4.00948E+003    4.05220E+003
   5.9500   4.04165E+003    4.01519E+003
   5.9530   4.03333E+003    4.03281E+003
   5.9550   4.02925E+003    4.06720E+003
   5.9570   4.03222E+003    4.08856E+003
   5.9590   4.03949E+003    4.15568E+003
   5.9620   4.05624E+003    4.34986E+003
   5.9640   4.13205E+003    4.93016E+003
   5.9660   4.13022E+003    5.91234E+003
   5.9680   4.16256E+003    5.98690E+003
   5.9710   4.39408E+003    6.05598E+003
   5.9730   5.57041E+003    4.47060E+003
   5.9750   6.00975E+003    1.44800E+002
   5.9790   5.92718E+003    1.31250E+002
   5.9820   5.99450E+003    1.57630E+002
   5.9890   1.11170E+002    3.37166E+003
   5.9930   2.83970E+002    3.22895E+003
   5.9950   9.84570E+002    3.13484E+003
   5.9970   2.23380E+003    3.00186E+003
   6.0000   4.07426E+003    2.88473E+003
   6.0030   3.67946E+003    2.77443E+003
   6.0050   3.53660E+003    2.76430E+003
   6.0070   3.45985E+003    2.67477E+003
   6.0090   3.45424E+003    2.63716E+003
   6.0120   3.33288E+003    2.47425E+003
   6.0130   3.30391E+003    2.37010E+003
   6.0160   3.24778E+003    2.36403E+003
   6.0180   3.22846E+003    2.28106E+003
   6.0200   3.14410E+003    2.16673E+003
   6.0220   3.02250E+003    2.14364E+003
   6.0250   3.02401E+003    2.08069E+003
   6.0270   2.90667E+003    1.97758E+003
   6.0300   2.82804E+003    1.87033E+003
   6.0320   2.75933E+003    1.83313E+003
   6.0340   2.72928E+003    1.73444E+003
   6.0360   2.66580E+003    1.67126E+003
   6.0390   2.62259E+003    1.66554E+003
   6.0410   2.59523E+003    1.59854E+003
   6.0430   2.51669E+003    1.52305E+003
   6.0460   2.44519E+003    1.47697E+003
   6.0480   2.38422E+003    1.39033E+003
   6.0500   2.31034E+003    1.38670E+003
   6.0520   2.30124E+003    1.31357E+003
   6.0540   2.24655E+003    1.28587E+003
   6.0570   2.15524E+003    1.23872E+003
   6.0590   2.10696E+003    1.21711E+003
   6.0610   2.02500E+003    1.17366E+003
   6.0640   2.02340E+003    1.15338E+003
   6.0660   1.99761E+003    1.08397E+003
   6.0680   1.96125E+003    1.06781E+003
   6.0720   1.90987E+003    1.02132E+003
   6.0730   1.90329E+003    1.04668E+003
   6.0750   1.89984E+003    1.02655E+003
   6.0770   1.84718E+003    1.04460E+003
   6.0780   1.78570E+003    9.80730E+002
   6.0790   1.79260E+003    9.57170E+002
   6.0820   1.74693E+003    9.36320E+002
   6.0840   1.71939E+003    9.20240E+002
   6.0860   1.72419E+003    9.10910E+002
   6.0880   1.68424E+003    8.84170E+002
   6.0900   1.69423E+003    8.88890E+002
   6.0920   1.61358E+003    8.87350E+002
   6.0950   1.63410E+003    8.47820E+002
   6.0970   1.61777E+003    8.46290E+002
   6.1000   1.59185E+003    8.46560E+002
   6.1040   1.59542E+003    8.42850E+002
   6.1060   1.54522E+003    8.19590E+002
   6.1080   1.54062E+003    8.29810E+002
   6.1110   1.54554E+003    8.00560E+002
   6.1130   1.51192E+003    8.14860E+002
   6.1160   1.50825E+003    7.95390E+002
   6.1180   1.51389E+003    7.90690E+002
   6.1190   1.48385E+003    7.82590E+002
   6.1220   1.48556E+003    8.06660E+002
   6.1240   1.50415E+003    7.96390E+002
   6.1260   1.51287E+003    7.77710E+002
   6.1280   1.49236E+003    7.64810E+002
   6.1310   1.50359E+003    7.87320E+002
   6.1330   1.50610E+003    7.89410E+002
   6.1340   1.46259E+003    7.64880E+002
   6.1370   1.46483E+003    7.80440E+002
   6.1390   1.45449E+003    7.81440E+002
   6.1420   1.46716E+003    7.70620E+002
   6.1440   1.46782E+003    7.58140E+002
   6.1460   1.47044E+003    7.85980E+002
   6.1490   1.45468E+003    7.59440E+002
   6.1500   1.44953E+003    7.64810E+002
   6.1520   1.44576E+003    7.79350E+002
   6.1550   1.41932E+003    7.50830E+002
   6.1580   1.45034E+003    7.49810E+002
   6.1600   1.41640E+003    7.60410E+002
   6.1620   1.41198E+003    7.62110E+002
   6.1640   1.42756E+003    7.48360E+002
   6.1660   1.41001E+003    7.42450E+002
   6.1670   1.43807E+003    7.62900E+002
   6.1700   1.42405E+003    7.54940E+002
   6.1720   1.44987E+003    7.74040E+002
   6.1750   1.45706E+003    7.63070E+002
   6.1760   1.41145E+003    7.70430E+002
   6.1780   1.44915E+003    7.54160E+002
   6.1820   1.45256E+003    7.54560E+002
   6.1850   1.45815E+003    7.51910E+002
   6.1870   1.43420E+003    7.46510E+002
   6.1880   1.46295E+003    7.94610E+002
   6.1910   1.48837E+003    7.91940E+002
   6.1940   1.45001E+003    7.76180E+002
   6.1980   1.46550E+003    7.69340E+002
   6.2010   1.45806E+003    7.70180E+002
   6.2020   1.42597E+003    7.57490E+002
   6.2040   1.44610E+003    7.84980E+002
   6.2050   1.43947E+003    7.53360E+002
   6.2070   1.46156E+003    7.55300E+002
   6.2100   1.45287E+003    7.72400E+002
   6.2120   1.48321E+003    7.85230E+002
   6.2160   1.44279E+003    7.74050E+002
   6.2170   1.46786E+003    7.82010E+002
   6.2190   1.45797E+003    7.66730E+002
   6.2210   1.47070E+003    7.79190E+002
   6.2230   1.45203E+003    7.49630E+002
   6.2250   1.46056E+003    7.72380E+002
   6.2270   1.45989E+003    7.62330E+002
   6.2300   1.42779E+003    7.68720E+002
   6.2340   1.44008E+003    7.83080E+002
   6.2370   1.46390E+003    7.71900E+002
   6.2390   1.49682E+003    7.56700E+002
   6.2430   1.47506E+003    7.89320E+002
   6.2460   1.47102E+003    7.48310E+002
   6.2480   1.47431E+003    7.75160E+002
   6.2500   1.45396E+003    7.79360E+002
   6.2530   1.46485E+003    7.66680E+002
   6.2560   1.47214E+003    7.61230E+002
   6.2570   1.50492E+003    7.97050E+002
   6.2600   1.46249E+003    7.83640E+002
   6.2610   1.48630E+003    7.59950E+002
   6.2640   1.47036E+003    7.79680E+002
   6.2670   1.47588E+003    7.69140E+002
   6.2680   1.46397E+003    7.87830E+002
   6.2700   1.45144E+003    7.62200E+002
   6.2720   1.46939E+003    7.75750E+002
   6.2740   1.46015E+003    7.66930E+002
   6.2760   1.47624E+003    7.86410E+002
   6.2780   1.48697E+003    7.99630E+002
   6.2800   1.46447E+003    7.88220E+002
   6.2840   1.48084E+003    7.89060E+002
   6.2870   1.47367E+003    7.91270E+002
   6.2890   1.49552E+003    7.98240E+002
   6.2900   1.48979E+003    7.81600E+002
   6.2940   1.51452E+003    7.74340E+002
   6.2960   1.48042E+003    7.77360E+002
   6.2970   1.47405E+003    7.64340E+002
   6.3000   1.49356E+003    7.92050E+002
   6.3020   1.51143E+003    7.83610E+002
   6.3040   1.50438E+003    7.85410E+002
   6.3060   1.50451E+003    7.86010E+002
   6.3090   1.48359E+003    7.97980E+002
   6.3110   1.47163E+003    7.71910E+002
   6.3130   1.52373E+003    7.84940E+002
   6.3160   1.54097E+003    7.86750E+002
   6.3180   1.49791E+003    8.01570E+002
   6.3200   1.50116E+003    7.69410E+002
   6.3220   1.48967E+003    7.80200E+002
   6.3230   1.51786E+003    8.22320E+002
   6.3250   1.49074E+003    7.66100E+002
   6.3270   1.50305E+003    7.76180E+002
   6.3300   1.50784E+003    7.79210E+002
   6.3320   1.48986E+003    7.95070E+002
   6.3360   1.50151E+003    7.89410E+002
   6.3370   1.48167E+003    7.66110E+002
   6.3380   1.48955E+003    7.86810E+002
   6.3400   1.50217E+003    7.73570E+002
   6.3430   1.52072E+003    7.63640E+002
   6.3450   1.50685E+003    8.01180E+002
   6.3490   1.50902E+003    7.79800E+002
   6.3540   1.48898E+003    7.74950E+002
   6.3560   1.53502E+003    7.93080E+002
   6.3580   1.48346E+003    7.69830E+002
   6.3590   1.51492E+003    7.97300E+002
   6.3630   1.48578E+003    7.78880E+002
   6.3660   1.50757E+003    7.93510E+002
   6.3670   1.51730E+003    7.83030E+002
   6.3690   1.50903E+003    8.03170E+002
   6.3720   1.54745E+003    7.96840E+002
   6.3740   1.52580E+003    7.66500E+002
   6.3780   1.50081E+003    7.97530E+002
   6.3810   1.51670E+003    8.12550E+002
   6.3840   1.50907E+003    8.13050E+002
   6.3860   1.54844E+003    7.98530E+002
   6.3880   1.51250E+003    7.88280E+002
   6.3910   1.49563E+003    7.98400E+002
   6.3950   1.52346E+003    8.05710E+002
   6.3970   1.46648E+003    7.88670E+002
   6.3990   1.50848E+003    7.88660E+002
   6.4020   1.48947E+003    7.92090E+002
   6.4030   1.51097E+003    7.77160E+002
   6.4070   1.51780E+003    7.96460E+002
   6.4080   1.50657E+003    7.86000E+002
   6.4120   1.49692E+003    7.88950E+002
   6.4140   1.49682E+003    7.99210E+002
   6.4150   1.51897E+003    7.78540E+002
   6.4170   1.50923E+003    7.94040E+002
   6.4190   1.48511E+003    7.93290E+002
   6.4220   1.51630E+003    8.09260E+002
   6.4240   1.53088E+003    7.94490E+002
   6.4280   1.52023E+003    8.02600E+002
   6.4290   1.51824E+003    7.82130E+002
   6.4310   1.50266E+003    8.12080E+002
   6.4330   1.50167E+003    8.18450E+002
   6.4360   1.52206E+003    8.32620E+002
   6.4390   1.59467E+003    8.58860E+002
   6.4420   1.58131E+003    8.23750E+002
   6.4440   1.56503E+003    8.53760E+002
   6.4460   1.56101E+003    8.49230E+002
   6.4470   1.57265E+003    8.21310E+002
   6.4510   1.55997E+003    8.49350E+002
   6.4530   1.57082E+003    8.38760E+002
   6.4560   1.60925E+003    8.42110E+002
   6.4580   1.56694E+003    8.47250E+002
   6.4600   1.56808E+003    8.40430E+002
   6.4610   1.59825E+003    8.28090E+002
   6.4630   1.60043E+003    8.48280E+002
   6.4670   1.59958E+003    8.34920E+002
   6.4690   1.59613E+003    8.56700E+002
   6.4720   1.59643E+003    8.49910E+002
   6.4730   1.61021E+003    8.60410E+002
   6.4760   1.63705E+003    8.51750E+002
   6.4790   1.62790E+003    8.42390E+002
   6.4820   1.62335E+003    8.60380E+002
   6.4850   1.58965E+003    8.52970E+002
   6.4870   1.56599E+003    8.40650E+002
   6.4890   1.58221E+003    8.43300E+002
   6.4920   1.60641E+003    8.37020E+002
   6.4940   1.62770E+003    8.62190E+002
   6.4970   1.62170E+003    8.52580E+002
   6.4990   1.64130E+003    8.48320E+002
   6.5010   1.62053E+003    8.47860E+002
   6.5030   1.62521E+003    8.45360E+002
   6.5050   1.61515E+003    8.57360E+002
   6.5080   1.63880E+003    8.34750E+002
   6.5100   1.63985E+003    8.36420E+002
   6.5120   1.63195E+003    8.34370E+002
   6.5150   1.61571E+003    8.36740E+002
   6.5160   1.63096E+003    8.63020E+002
   6.5200   1.60851E+003    8.49910E+002
   6.5230   1.61706E+003    8.49020E+002
   6.5250   1.61312E+003    8.36930E+002
   6.5280   1.61342E+003    8.42540E+002
   6.5300   1.66020E+003    8.52600E+002
   6.5330   1.61996E+003    8.59560E+002
   6.5350   1.62390E+003    8.74490E+002
   6.5390   1.62003E+003    8.59280E+002
   6.5410   1.62829E+003    8.34170E+002
   6.5440   1.59127E+003    8.36710E+002
   6.5450   1.64393E+003    8.59350E+002
   6.5500   1.60307E+003    8.55430E+002
   6.5520   1.58888E+003    8.47470E+002
   6.5550   1.58894E+003    8.43300E+002
   6.5570   1.60394E+003    8.53020E+002
   6.5590   1.57658E+003    8.47970E+002
   6.5600   1.57710E+003    8.13430E+002
   6.5640   1.58490E+003    8.28440E+002
   6.5680   1.58384E+003    8.50450E+002
   6.5710   1.59619E+003    8.21500E+002
   6.5730   1.58125E+003    8.29540E+002
   6.5770   1.56402E+003    8.14000E+002
   6.5800   1.60532E+003    8.28570E+002
   6.5810   1.58435E+003    8.39480E+002
   6.5840   1.58947E+003    8.18810E+002
   6.5860   1.53713E+003    8.21600E+002
   6.5900   1.52268E+003    8.27590E+002
   6.5920   1.57594E+003    8.28850E+002
   6.5950   1.59634E+003    8.28170E+002
   6.5970   1.57852E+003    8.33810E+002
   6.6000   1.56716E+003    8.18740E+002
   6.6040   1.57826E+003    8.15480E+002
   6.6070   1.56227E+003    8.16510E+002
   6.6090   1.59857E+003    8.09040E+002
   6.6110   1.56205E+003    8.10780E+002
   6.6130   1.55697E+003    8.14830E+002
   6.6150   1.57458E+003    8.23040E+002
   6.6180   1.53372E+003    8.36840E+002
   6.6220   1.60398E+003    8.19850E+002
   6.6240   1.53585E+003    8.12660E+002
   6.6270   1.55351E+003    8.17160E+002
   6.6290   1.50466E+003    8.24820E+002
   6.6330   1.58055E+003    8.04530E+002
   6.6360   1.54373E+003    8.18790E+002
   6.6380   1.55931E+003    8.29040E+002
   6.6410   1.54942E+003    8.31060E+002
   6.6420   1.55068E+003    7.96340E+002
   6.6450   1.56111E+003    8.11030E+002
   6.6460   1.53473E+003    8.21580E+002
   6.6490   1.54773E+003    8.05150E+002
   6.6520   1.55415E+003    8.15500E+002
   6.6550   1.52385E+003    7.99420E+002
   6.6570   1.54082E+003    8.00780E+002
   6.6600   1.53575E+003    8.05120E+002
   6.6620   1.55814E+003    8.04790E+002
   6.6650   1.52500E+003    8.22810E+002
   6.6680   1.53934E+003    8.04910E+002
   6.6710   1.52302E+003    8.08240E+002
   6.6750   1.53923E+003    7.88980E+002
   6.6780   1.49978E+003    8.03930E+002
   6.6800   1.51946E+003    8.02940E+002
   6.6830   1.49139E+003    7.99060E+002
   6.6840   1.52749E+003    7.97070E+002
   6.6870   1.53638E+003    7.97750E+002
   6.6890   1.52307E+003    7.79680E+002
   6.6940   1.50055E+003    7.95180E+002
   6.6960   1.48263E+003    7.84670E+002
   6.6980   1.52543E+003    7.86990E+002
   6.7010   1.50954E+003    8.14350E+002
   6.7030   1.48426E+003    7.73870E+002
   6.7070   1.50413E+003    7.64620E+002
   6.7100   1.47547E+003    7.76230E+002
   6.7110   1.47171E+003    7.91690E+002
   6.7130   1.50559E+003    7.87660E+002
   6.7160   1.51211E+003    7.95740E+002
   6.7180   1.47891E+003    7.81050E+002
   6.7220   1.48156E+003    7.79940E+002
   6.7250   1.47738E+003    7.67990E+002
   6.7260   1.48403E+003    7.80790E+002
   6.7290   1.45956E+003    7.63110E+002
   6.7320   1.45757E+003    7.54510E+002
   6.7350   1.45494E+003    7.57060E+002
   6.7390   1.43842E+003    7.65050E+002
   6.7400   1.46365E+003    7.54470E+002
   6.7430   1.45665E+003    7.64630E+002
   6.7450   1.46082E+003    7.53390E+002
   6.7470   1.47815E+003    7.74480E+002
   6.7510   1.44456E+003    7.44500E+002
   6.7540   1.44647E+003    7.75490E+002
   6.7560   1.47438E+003    7.62370E+002
   6.7590   1.42801E+003    7.85840E+002
   6.7610   1.46593E+003    7.83120E+002
   6.7650   1.46449E+003    7.63070E+002
   6.7680   1.45920E+003    7.67530E+002
   6.7690   1.42868E+003    7.69040E+002
   6.7720   1.43243E+003    7.54560E+002
   6.7750   1.47368E+003    7.71800E+002
   6.7780   1.46358E+003    7.68850E+002
   6.7810   1.47554E+003    7.71160E+002
   6.7830   1.45666E+003    7.69410E+002
   6.7850   1.46264E+003    7.68160E+002
   6.7880   1.45587E+003    7.88570E+002
   6.7910   1.44935E+003    7.86510E+002
   6.7940   1.45635E+003    7.70860E+002
   6.7970   1.45110E+003    7.85910E+002
   6.7980   1.47345E+003    7.87730E+002
   6.8000   1.46652E+003    7.75370E+002
   6.8040   1.47032E+003    7.87910E+002
   6.8060   1.45573E+003    7.66460E+002
   6.8090   1.47927E+003    7.40750E+002
   6.8120   1.49352E+003    7.82300E+002
   6.8130   1.47508E+003    7.68230E+002
   6.8170   1.46447E+003    7.84880E+002
   6.8190   1.48691E+003    7.74070E+002
   6.8220   1.49903E+003    7.77040E+002
   6.8240   1.48614E+003    7.86830E+002
   6.8260   1.51001E+003    7.61170E+002
   6.8280   1.50095E+003    7.81800E+002
   6.8330   1.51050E+003    7.70900E+002
   6.8350   1.49595E+003    7.82830E+002
   6.8380   1.49859E+003    7.84280E+002
   6.8400   1.51677E+003    7.93120E+002
   6.8420   1.45462E+003    7.95070E+002
   6.8450   1.48830E+003    7.89410E+002
   6.8490   1.51516E+003    7.92040E+002
   6.8520   1.49827E+003    7.91560E+002
   6.8530   1.53933E+003    7.94640E+002
   6.8550   1.48790E+003    7.81020E+002
   6.8580   1.50935E+003    7.77270E+002
   6.8600   1.48043E+003    7.81080E+002
   6.8620   1.49597E+003    7.92470E+002
   6.8670   1.50562E+003    7.73630E+002
   6.8690   1.48036E+003    7.95280E+002
   6.8710   1.49630E+003    7.96150E+002
   6.8740   1.51316E+003    7.91950E+002
   6.8760   1.49201E+003    7.80580E+002
   6.8800   1.44448E+003    7.93340E+002
   6.8820   1.48877E+003    7.96390E+002
   6.8860   1.50870E+003    7.73770E+002
   6.8890   1.50906E+003    7.66940E+002
   6.8920   1.50848E+003    7.78170E+002
   6.8940   1.51122E+003    7.89400E+002
   6.8960   1.51475E+003    7.95670E+002
   6.8980   1.50102E+003    7.98460E+002
   6.9030   1.49872E+003    7.86930E+002
   6.9050   1.53191E+003    7.92600E+002
   6.9070   1.49687E+003    7.97890E+002
   6.9100   1.51554E+003    7.76180E+002
   6.9130   1.48673E+003    7.97870E+002
   6.9150   1.49976E+003    7.73010E+002
   6.9190   1.50311E+003    7.78780E+002
   6.9230   1.51778E+003    7.95450E+002
   6.9240   1.46107E+003    7.73650E+002
   6.9270   1.50193E+003    7.87490E+002
   6.9300   1.47039E+003    7.86550E+002
   6.9330   1.47623E+003    7.91870E+002
   6.9350   1.49694E+003    7.56720E+002
   6.9380   1.47589E+003    7.80310E+002
   6.9400   1.49697E+003    7.87930E+002
   6.9420   1.47468E+003    7.84350E+002
   6.9460   1.46709E+003    7.76770E+002
   6.9490   1.47738E+003    7.66660E+002
   6.9510   1.48467E+003    7.77750E+002
   6.9540   1.47969E+003    7.88470E+002
   6.9560   1.46440E+003    7.68930E+002
   6.9600   1.46691E+003    7.50940E+002
   6.9640   1.45489E+003    7.83200E+002
   6.9660   1.45954E+003    7.61800E+002
   6.9680   1.42875E+003    7.77710E+002
   6.9690   1.44448E+003    7.45660E+002
   6.9730   1.49979E+003    7.63410E+002
   6.9760   1.47540E+003    7.71720E+002
   6.9800   1.49750E+003    7.87500E+002
   6.9810   1.47779E+003    7.66840E+002
   6.9820   1.46695E+003    7.72520E+002
   6.9860   1.49642E+003    7.95660E+002
   6.9890   1.48770E+003    7.70920E+002
   6.9920   1.47460E+003    7.79090E+002
   6.9940   1.46475E+003    7.76770E+002
   6.9950   1.44333E+003    7.90780E+002
   6.9990   1.48119E+003    7.75450E+002
   7.0010   1.49979E+003    7.66920E+002
   7.0040   1.48004E+003    7.80880E+002
   7.0070   1.49754E+003    7.91170E+002
   7.0100   1.50669E+003    7.78900E+002
   7.0120   1.48600E+003    7.76130E+002
   7.0160   1.46884E+003    7.74490E+002
   7.0190   1.45158E+003    7.84720E+002
   7.0210   1.49144E+003    7.66140E+002
   7.0240   1.47740E+003    7.65730E+002
   7.0260   1.44032E+003    7.71970E+002
   7.0290   1.41902E+003    7.75690E+002
   7.0320   1.44493E+003    7.59810E+002
   7.0350   1.44299E+003    7.65280E+002
   7.0370   1.46043E+003    7.75590E+002
   7.0400   1.48799E+003    7.71450E+002
   7.0410   1.47589E+003    7.55740E+002
   7.0440   1.48524E+003    7.70820E+002
   7.0460   1.45981E+003    7.87680E+002
   7.0480   1.48950E+003    7.70240E+002
   7.0530   1.45477E+003    7.63180E+002
   7.0550   1.48820E+003    7.57420E+002
   7.0600   1.48786E+003    7.83650E+002
   7.0620   1.46069E+003    7.59950E+002
   7.0640   1.50588E+003    7.77640E+002
   7.0660   1.47511E+003    7.87420E+002
   7.0710   1.50196E+003    7.72490E+002
   7.0740   1.48004E+003    7.73100E+002
   7.0760   1.46373E+003    7.79470E+002
   7.0770   1.46036E+003    7.61940E+002
   7.0800   1.48893E+003    7.91960E+002
   7.0840   1.49938E+003    7.82600E+002
   7.0870   1.48159E+003    7.53620E+002
   7.0890   1.49392E+003    7.85130E+002
   7.0910   1.48345E+003    7.68220E+002
   7.0930   1.50119E+003    7.69240E+002
   7.0960   1.48618E+003    7.54410E+002
   7.1000   1.46658E+003    7.70230E+002
   7.1020   1.51573E+003    7.60440E+002
   7.1050   1.45951E+003    7.68050E+002
   7.1070   1.47815E+003    7.45440E+002
   7.1120   1.48778E+003    7.68660E+002
   7.1140   1.49456E+003    7.62170E+002
   7.1160   1.47328E+003    7.57360E+002
   7.1180   1.50482E+003    7.86400E+002
   7.1200   1.50968E+003    7.53610E+002
   7.1230   1.50761E+003    7.54860E+002
   7.1280   1.52619E+003    7.67530E+002
   7.1300   1.54420E+003    7.73820E+002
   7.1320   1.55478E+003    7.88000E+002
   7.1340   1.53223E+003    7.64890E+002
   7.1360   1.54823E+003    7.67100E+002
   7.1390   1.54157E+003    7.72690E+002
   7.1430   1.59478E+003    7.63660E+002
   7.1460   1.55112E+003    7.44330E+002
   7.1470   1.53036E+003    7.36670E+002
   7.1500   1.51564E+003    6.93820E+002
   7.1540   1.52866E+003    6.40600E+002
   7.1560   1.50876E+003    5.84260E+002
   7.1590   1.45113E+003    5.41110E+002
   7.1620   1.44086E+003    4.64340E+002
   7.1650   1.34884E+003    4.40820E+002
   7.1690   1.28904E+003    3.17730E+002
   7.1710   1.21562E+003    8.90900E+001
   7.1750   1.06339E+003    1.63300E+001
   7.1790   9.04220E+002    8.58000E+000
   7.1830   7.89230E+002    3.52000E+000
   7.1860   2.84770E+002    3.38000E+000
   7.1890   7.32800E+001    4.12000E+000
   7.1900   3.11900E+001    5.24000E+000
   7.1920   1.54700E+001    5.62000E+000
   7.1950   1.76800E+001    2.80000E+000
   7.1990   9.85000E+000    4.31000E+000
   7.2000   3.93000E+000    3.66000E+000
   7.2030   1.98000E+000    2.18000E+000
   7.2060   2.90000E+000    3.30000E-001
   7.2090   3.83000E+000    3.17000E+000
   7.2120   3.60000E+000    1.30000E+000
   7.2150   3.83000E+000    6.00000E-002
   7.2180   3.80000E+000    2.66000E+000
   7.2200   3.62000E+000    3.10000E-001
   7.2230   3.80000E+000    2.90000E-001
   7.2250   3.66000E+000    2.80000E-001
   7.2280   3.68000E+000    9.00000E-002
   7.2320   3.64000E+000    1.50000E-001
   7.2340   3.76000E+000    2.59000E+000
   7.2360   3.85000E+000    1.22000E+000
   7.2400   3.20000E+000    1.10000E+000
   7.2420   3.62000E+000    2.00000E-002
   7.2450   3.59000E+000    5.70000E-001
   7.2490   3.74000E+000    1.10000E-001
   7.2520   3.65000E+000    6.70000E-001
   7.2560   3.70000E+000    8.10000E-001
   7.2580   3.71000E+000    0.00000E+000
   7.2600   3.68000E+000    0.00000E+000
   7.2630   3.62000E+000    8.00000E-002
   7.2670   3.70000E+000    1.30000E-001
   7.2690   3.73000E+000    2.30000E-001
   7.2720   3.62000E+000    2.10000E-001
   7.2750   3.62000E+000    8.00000E-002
   7.2780   3.67000E+000    2.00000E-001
   7.2820   3.63000E+000    4.00000E-002
   7.2840   3.75000E+000    3.70000E-001
   7.2860   3.65000E+000    4.40000E-001
   7.2890   3.80000E+000    2.20000E-001
   7.2910   3.61000E+000    6.20000E-001
   7.2940   3.76000E+000    6.00000E-002
   7.2970   3.67000E+000    2.00000E-002
   7.3000   3.62000E+000    2.00000E-002
