# Supplementary material for: Mechanism of the small ATP-independent chaperone Spy is substrate specific
Source: Nat Commun. 2021 Feb 8;12:851. doi: 10.1038/s41467-021-21120-8 (PMC7870927; doi:10.1038/s41467-021-21120-8)
Supplement: Supplementary file 3 — Supplementary Data 1 [file 41467_2021_21120_MOESM3_ESM.zip › Fig 2c-d/181801/00009.RI1]

Sample1/4
I 1 22.1 48000 0001309 3.1040E10 278 1 
   5.8010   3.59000E+000    2.40000E-001
   5.8040   3.62000E+000    2.10000E+000
   5.8050   3.54000E+000    1.79000E+000
   5.8060   3.57000E+000    4.50000E-001
   5.8080   3.53000E+000    4.80000E+000
   5.8100   3.56000E+000    4.63000E+000
   5.8110   2.10000E+000    5.15000E+000
   5.8120   6.74000E+000    8.38000E+000
   5.8150   1.63000E+001    1.61200E+001
   5.8170   1.88300E+001    2.41700E+001
   5.8190   4.83400E+001    2.94200E+001
   5.8210   1.05370E+002    6.19900E+001
   5.8230   2.59400E+002    1.16950E+002
   5.8260   5.17720E+002    1.46780E+002
   5.8280   8.19880E+002    3.96990E+002
   5.8300   8.43570E+002    5.75070E+002
   5.8330   9.26700E+002    6.03420E+002
   5.8350   1.18085E+003    8.24580E+002
   5.8370   1.24502E+003    9.88840E+002
   5.8390   1.35279E+003    1.27688E+003
   5.8400   1.47215E+003    1.54347E+003
   5.8420   1.59604E+003    1.77168E+003
   5.8440   1.71165E+003    1.78397E+003
   5.8460   1.86750E+003    1.85413E+003
   5.8490   1.99918E+003    2.10416E+003
   5.8510   2.14861E+003    2.22696E+003
   5.8530   2.28112E+003    2.34437E+003
   5.8560   2.35161E+003    2.46538E+003
   5.8580   2.49851E+003    2.55678E+003
   5.8590   2.62201E+003    2.69794E+003
   5.8620   2.73477E+003    2.82024E+003
   5.8630   2.82073E+003    2.83961E+003
   5.8650   2.87734E+003    3.00437E+003
   5.8660   2.94860E+003    2.97543E+003
   5.8670   2.99363E+003    3.10277E+003
   5.8710   3.08197E+003    3.18624E+003
   5.8730   3.21087E+003    3.24237E+003
   5.8750   3.24161E+003    3.27229E+003
   5.8780   3.35529E+003    3.39121E+003
   5.8800   3.40213E+003    3.41977E+003
   5.8820   3.42351E+003    3.43707E+003
   5.8850   3.45168E+003    3.44206E+003
   5.8870   3.52549E+003    3.56073E+003
   5.8890   3.52294E+003    3.54001E+003
   5.8920   3.53336E+003    3.47252E+003
   5.8940   3.55430E+003    3.56645E+003
   5.8960   3.51057E+003    3.57994E+003
   5.8990   3.52379E+003    3.56001E+003
   5.9000   3.53874E+003    3.55997E+003
   5.9030   3.56751E+003    3.51750E+003
   5.9050   3.59296E+003    3.54443E+003
   5.9070   3.60777E+003    3.57307E+003
   5.9090   3.58900E+003    3.66196E+003
   5.9100   3.61951E+003    3.64035E+003
   5.9120   3.62575E+003    3.62339E+003
   5.9140   3.63878E+003    3.68173E+003
   5.9160   3.67944E+003    3.69269E+003
   5.9190   3.75354E+003    3.68659E+003
   5.9210   3.71917E+003    3.68301E+003
   5.9230   3.72370E+003    3.64609E+003
   5.9250   3.73248E+003    3.66882E+003
   5.9280   3.79918E+003    3.63224E+003
   5.9300   3.80568E+003    3.61526E+003
   5.9330   3.78185E+003    3.79469E+003
   5.9340   3.79919E+003    3.81724E+003
   5.9360   3.78407E+003    3.82895E+003
   5.9380   3.86581E+003    3.80701E+003
   5.9390   3.91917E+003    3.91624E+003
   5.9420   3.90485E+003    3.93387E+003
   5.9430   3.86035E+003    3.92668E+003
   5.9450   3.90668E+003    3.89223E+003
   5.9480   4.00028E+003    3.93562E+003
   5.9500   3.96333E+003    3.91522E+003
   5.9520   3.94628E+003    3.96191E+003
   5.9570   3.95194E+003    3.91518E+003
   5.9590   3.95898E+003    3.97263E+003
   5.9620   3.98482E+003    3.98754E+003
   5.9640   3.98576E+003    4.08478E+003
   5.9660   4.04267E+003    4.00298E+003
   5.9690   4.05732E+003    4.01427E+003
   5.9710   4.04322E+003    4.10302E+003
   5.9730   4.05609E+003    4.01539E+003
   5.9750   4.04938E+003    4.10139E+003
   5.9760   4.05542E+003    4.11774E+003
   5.9780   4.11415E+003    4.06333E+003
   5.9800   4.09609E+003    4.06763E+003
   5.9820   4.13439E+003    4.12678E+003
   5.9840   4.13236E+003    4.07929E+003
   5.9860   4.16858E+003    4.12591E+003
   5.9890   4.31003E+003    4.28343E+003
   5.9910   4.50911E+003    4.71949E+003
   5.9950   6.03353E+003    6.38011E+003
   5.9980   5.99480E+003    5.95694E+003
   6.0000   5.97945E+003    6.12089E+003
   6.0020   5.93386E+003    5.62991E+003
   6.0050   4.31160E+002    1.13040E+002
   6.0120   1.74530E+002    5.23330E+002
   6.0160   1.32093E+003    2.91467E+003
   6.0180   3.88685E+003    2.70966E+003
   6.0200   2.99493E+003    2.53319E+003
   6.0220   3.01022E+003    2.34821E+003
   6.0260   2.97213E+003    2.28737E+003
   6.0270   2.91169E+003    2.25218E+003
   6.0300   2.80157E+003    2.17468E+003
   6.0320   2.78885E+003    2.08700E+003
   6.0340   2.77500E+003    2.07765E+003
   6.0360   2.70372E+003    1.97766E+003
   6.0390   2.63923E+003    1.95693E+003
   6.0410   2.62915E+003    1.88954E+003
   6.0450   2.55523E+003    1.80826E+003
   6.0470   2.49222E+003    1.76419E+003
   6.0490   2.42852E+003    1.69500E+003
   6.0540   2.36109E+003    1.62161E+003
   6.0560   2.33141E+003    1.55674E+003
   6.0590   2.25565E+003    1.52119E+003
   6.0600   2.25469E+003    1.50451E+003
   6.0610   2.20578E+003    1.41331E+003
   6.0630   2.19272E+003    1.38015E+003
   6.0660   2.14785E+003    1.37425E+003
   6.0680   2.14888E+003    1.37953E+003
   6.0700   2.07017E+003    1.30965E+003
   6.0720   2.01163E+003    1.25748E+003
   6.0750   2.01931E+003    1.24835E+003
   6.0770   2.01347E+003    1.23417E+003
   6.0790   1.98560E+003    1.22375E+003
   6.0810   1.96554E+003    1.18170E+003
   6.0830   1.96359E+003    1.20750E+003
   6.0850   1.92219E+003    1.14058E+003
   6.0880   1.88044E+003    1.12269E+003
   6.0900   1.84767E+003    1.10943E+003
   6.0930   1.88013E+003    1.10697E+003
   6.0950   1.82909E+003    1.04628E+003
   6.0970   1.84584E+003    1.05345E+003
   6.0990   1.81251E+003    1.02621E+003
   6.1010   1.78581E+003    1.00314E+003
   6.1040   1.80949E+003    9.99550E+002
   6.1060   1.71497E+003    9.90470E+002
   6.1090   1.73461E+003    9.65010E+002
   6.1110   1.74000E+003    9.91740E+002
   6.1130   1.72663E+003    9.78680E+002
   6.1150   1.72098E+003    9.49680E+002
   6.1170   1.73353E+003    9.52930E+002
   6.1190   1.70298E+003    9.10500E+002
   6.1220   1.71471E+003    9.39360E+002
   6.1240   1.66941E+003    9.23480E+002
   6.1260   1.67496E+003    9.37600E+002
   6.1290   1.68135E+003    9.16540E+002
   6.1310   1.66981E+003    8.93390E+002
   6.1330   1.63175E+003    9.21100E+002
   6.1350   1.69759E+003    9.23990E+002
   6.1380   1.66601E+003    9.10260E+002
   6.1410   1.64857E+003    9.17320E+002
   6.1420   1.64247E+003    8.86330E+002
   6.1440   1.65261E+003    9.10230E+002
   6.1470   1.63577E+003    8.97150E+002
   6.1480   1.63583E+003    8.79700E+002
   6.1520   1.62672E+003    8.74970E+002
   6.1550   1.60361E+003    8.94180E+002
   6.1570   1.63056E+003    8.71440E+002
   6.1590   1.63606E+003    8.68820E+002
   6.1600   1.62144E+003    8.68500E+002
   6.1620   1.63218E+003    8.65030E+002
   6.1650   1.62613E+003    8.80950E+002
   6.1670   1.60220E+003    8.51480E+002
   6.1710   1.58833E+003    8.95270E+002
   6.1720   1.58942E+003    8.95740E+002
   6.1740   1.60149E+003    8.71250E+002
   6.1760   1.58260E+003    8.69310E+002
   6.1780   1.59416E+003    8.57170E+002
   6.1810   1.63164E+003    8.71620E+002
   6.1830   1.61291E+003    8.74910E+002
   6.1860   1.62955E+003    8.91030E+002
   6.1880   1.62335E+003    8.77770E+002
   6.1900   1.61904E+003    8.65200E+002
   6.1920   1.59915E+003    8.69150E+002
   6.1960   1.60440E+003    8.95670E+002
   6.1980   1.64164E+003    8.79280E+002
   6.2000   1.62893E+003    8.80100E+002
   6.2020   1.60440E+003    8.84450E+002
   6.2050   1.59433E+003    8.67590E+002
   6.2070   1.64991E+003    8.87530E+002
   6.2100   1.62225E+003    8.73390E+002
   6.2120   1.63667E+003    9.06680E+002
   6.2150   1.63988E+003    8.79880E+002
   6.2170   1.61542E+003    8.94690E+002
   6.2190   1.62144E+003    8.79580E+002
   6.2210   1.61028E+003    8.95870E+002
   6.2230   1.65381E+003    8.70130E+002
   6.2250   1.66578E+003    8.59330E+002
   6.2280   1.62412E+003    8.81170E+002
   6.2300   1.60825E+003    8.81280E+002
   6.2340   1.66535E+003    8.98570E+002
   6.2360   1.63545E+003    8.88190E+002
   6.2370   1.62509E+003    8.68880E+002
   6.2390   1.66891E+003    8.72160E+002
   6.2410   1.67898E+003    8.72780E+002
   6.2440   1.64314E+003    8.79320E+002
   6.2470   1.62967E+003    8.59590E+002
   6.2500   1.62882E+003    8.82440E+002
   6.2520   1.65046E+003    8.69440E+002
   6.2530   1.64764E+003    8.84970E+002
   6.2560   1.68031E+003    8.87100E+002
   6.2580   1.66966E+003    9.01120E+002
   6.2600   1.63905E+003    8.68930E+002
   6.2630   1.67123E+003    8.61260E+002
   6.2670   1.69604E+003    8.88170E+002
   6.2680   1.68845E+003    8.85890E+002
   6.2700   1.65080E+003    8.86170E+002
   6.2730   1.68850E+003    8.88780E+002
   6.2750   1.69281E+003    8.97300E+002
   6.2770   1.64428E+003    8.92480E+002
   6.2800   1.66735E+003    8.94570E+002
   6.2820   1.69650E+003    8.84350E+002
   6.2850   1.68059E+003    9.21800E+002
   6.2870   1.68904E+003    8.77540E+002
   6.2890   1.66241E+003    8.97640E+002
   6.2900   1.68412E+003    8.84170E+002
   6.2940   1.66398E+003    9.00650E+002
   6.2960   1.64051E+003    8.89140E+002
   6.2980   1.70208E+003    8.96300E+002
   6.3000   1.69264E+003    9.03770E+002
   6.3020   1.65370E+003    8.82250E+002
   6.3040   1.69221E+003    8.96660E+002
   6.3070   1.69923E+003    9.00280E+002
   6.3090   1.68442E+003    8.95580E+002
   6.3120   1.67116E+003    8.76140E+002
   6.3140   1.69475E+003    8.74000E+002
   6.3150   1.68237E+003    8.91730E+002
   6.3180   1.71403E+003    8.80380E+002
   6.3210   1.65349E+003    9.06210E+002
   6.3230   1.71413E+003    8.82450E+002
   6.3260   1.71492E+003    8.90780E+002
   6.3290   1.68822E+003    8.88900E+002
   6.3310   1.67684E+003    8.93860E+002
   6.3330   1.67164E+003    9.02190E+002
   6.3360   1.65697E+003    8.92020E+002
   6.3390   1.70916E+003    9.09110E+002
   6.3410   1.65341E+003    9.02210E+002
   6.3430   1.73191E+003    9.18730E+002
   6.3450   1.71624E+003    9.04980E+002
   6.3490   1.69842E+003    9.15900E+002
   6.3520   1.67994E+003    8.82780E+002
   6.3540   1.67136E+003    9.06860E+002
   6.3550   1.65132E+003    9.00020E+002
   6.3570   1.68783E+003    9.06710E+002
   6.3590   1.68346E+003    9.07200E+002
   6.3630   1.70875E+003    8.93420E+002
   6.3650   1.72024E+003    9.22560E+002
   6.3700   1.66717E+003    9.09880E+002
   6.3720   1.66100E+003    9.04900E+002
   6.3740   1.71083E+003    9.19160E+002
   6.3790   1.72592E+003    9.22380E+002
   6.3810   1.70887E+003    9.16010E+002
   6.3860   1.66627E+003    9.00430E+002
   6.3880   1.70735E+003    9.16320E+002
   6.3910   1.68635E+003    8.95110E+002
   6.3950   1.67962E+003    8.94280E+002
   6.3970   1.71420E+003    9.12530E+002
   6.3990   1.72673E+003    8.99030E+002
   6.4000   1.68239E+003    9.06250E+002
   6.4010   1.69770E+003    9.21770E+002
   6.4040   1.69865E+003    8.96360E+002
   6.4060   1.69046E+003    8.93390E+002
   6.4080   1.67274E+003    9.03440E+002
   6.4120   1.67714E+003    9.17220E+002
   6.4130   1.71983E+003    9.34720E+002
   6.4160   1.67472E+003    9.03010E+002
   6.4180   1.69965E+003    9.16930E+002
   6.4220   1.68582E+003    9.22040E+002
   6.4260   1.71510E+003    9.31860E+002
   6.4290   1.70494E+003    9.31450E+002
   6.4310   1.74078E+003    9.52080E+002
   6.4330   1.70508E+003    9.33870E+002
   6.4360   1.75254E+003    9.38350E+002
   6.4390   1.76645E+003    9.44610E+002
   6.4410   1.76745E+003    9.37740E+002
   6.4430   1.75552E+003    9.32360E+002
   6.4440   1.78903E+003    9.51060E+002
   6.4460   1.77996E+003    9.50250E+002
   6.4500   1.75590E+003    9.49490E+002
   6.4530   1.77278E+003    9.55570E+002
   6.4550   1.77276E+003    9.56470E+002
   6.4580   1.76601E+003    9.59530E+002
   6.4600   1.80424E+003    9.48730E+002
   6.4620   1.79641E+003    9.54540E+002
   6.4630   1.77476E+003    9.64700E+002
   6.4650   1.80818E+003    9.56180E+002
   6.4670   1.82879E+003    9.74290E+002
   6.4710   1.82445E+003    9.52900E+002
   6.4730   1.78048E+003    9.62750E+002
   6.4770   1.77938E+003    9.72440E+002
   6.4790   1.82267E+003    9.55350E+002
   6.4800   1.80969E+003    9.63360E+002
   6.4840   1.83110E+003    9.79290E+002
   6.4870   1.80846E+003    9.53020E+002
   6.4890   1.79131E+003    9.62620E+002
   6.4920   1.79580E+003    9.79580E+002
   6.4940   1.78766E+003    9.64210E+002
   6.4960   1.79049E+003    9.67440E+002
   6.4980   1.84823E+003    9.84970E+002
   6.5010   1.82693E+003    9.71680E+002
   6.5030   1.84140E+003    9.54010E+002
   6.5050   1.81543E+003    9.68710E+002
   6.5080   1.82029E+003    9.92570E+002
   6.5090   1.84774E+003    9.65800E+002
   6.5120   1.80351E+003    9.77550E+002
   6.5140   1.79879E+003    9.93270E+002
   6.5160   1.84801E+003    9.77270E+002
   6.5200   1.83457E+003    9.70550E+002
   6.5230   1.81772E+003    9.86990E+002
   6.5250   1.82538E+003    9.85140E+002
   6.5280   1.81715E+003    1.00821E+003
   6.5300   1.82732E+003    1.01270E+003
   6.5350   1.82824E+003    9.55620E+002
   6.5370   1.82512E+003    9.47110E+002
   6.5380   1.78298E+003    9.41250E+002
   6.5410   1.76864E+003    9.63820E+002
   6.5440   1.80860E+003    9.65620E+002
   6.5460   1.84501E+003    9.81740E+002
   6.5500   1.78350E+003    9.83170E+002
   6.5510   1.79177E+003    9.70000E+002
   6.5520   1.78648E+003    9.48890E+002
   6.5550   1.80913E+003    9.38850E+002
   6.5570   1.80167E+003    9.68110E+002
   6.5610   1.80502E+003    9.68190E+002
   6.5640   1.79132E+003    9.61380E+002
   6.5660   1.77122E+003    9.45520E+002
   6.5680   1.82608E+003    9.57210E+002
   6.5700   1.78219E+003    9.79120E+002
   6.5730   1.78964E+003    9.42150E+002
   6.5750   1.80238E+003    9.61780E+002
   6.5770   1.77119E+003    9.41010E+002
   6.5810   1.79402E+003    9.33090E+002
   6.5840   1.79244E+003    9.14160E+002
   6.5860   1.77333E+003    9.48220E+002
   6.5890   1.77777E+003    9.53290E+002
   6.5920   1.77793E+003    9.47770E+002
   6.5950   1.79570E+003    9.59470E+002
   6.5980   1.79274E+003    9.54710E+002
   6.6000   1.77541E+003    9.43900E+002
   6.6020   1.74424E+003    9.58160E+002
   6.6040   1.75786E+003    9.44700E+002
   6.6080   1.77825E+003    9.45430E+002
   6.6100   1.76610E+003    9.54210E+002
   6.6120   1.73528E+003    9.40000E+002
   6.6140   1.74920E+003    9.16960E+002
   6.6150   1.74876E+003    9.40220E+002
   6.6200   1.75708E+003    9.46560E+002
   6.6240   1.73818E+003    9.22370E+002
   6.6280   1.74457E+003    9.25760E+002
   6.6310   1.75559E+003    9.36120E+002
   6.6340   1.73700E+003    9.27990E+002
   6.6370   1.74252E+003    9.18130E+002
   6.6390   1.73998E+003    9.27500E+002
   6.6410   1.74212E+003    9.29850E+002
   6.6440   1.70956E+003    9.17130E+002
   6.6480   1.70335E+003    8.79200E+002
   6.6500   1.75554E+003    9.17580E+002
   6.6530   1.73431E+003    9.28600E+002
   6.6550   1.72726E+003    9.24500E+002
   6.6570   1.75290E+003    9.15320E+002
   6.6600   1.72289E+003    9.32600E+002
   6.6620   1.74985E+003    9.13060E+002
   6.6650   1.73100E+003    9.20240E+002
   6.6670   1.73617E+003    9.27880E+002
   6.6710   1.73638E+003    9.29050E+002
   6.6730   1.71185E+003    9.04430E+002
   6.6750   1.68656E+003    9.23550E+002
   6.6790   1.75405E+003    9.25190E+002
   6.6800   1.68696E+003    8.92000E+002
   6.6840   1.66594E+003    9.25510E+002
   6.6860   1.72021E+003    8.84950E+002
   6.6890   1.68560E+003    8.91690E+002
   6.6920   1.69423E+003    9.24440E+002
   6.6940   1.68337E+003    9.14410E+002
   6.6980   1.68134E+003    8.76600E+002
   6.7000   1.67862E+003    9.01430E+002
   6.7030   1.67637E+003    8.84210E+002
   6.7040   1.68476E+003    8.67520E+002
   6.7070   1.67921E+003    8.77270E+002
   6.7100   1.65980E+003    9.00350E+002
   6.7110   1.69033E+003    8.97820E+002
   6.7140   1.66328E+003    9.07980E+002
   6.7170   1.67106E+003    9.15090E+002
   6.7200   1.70014E+003    8.71150E+002
   6.7230   1.68609E+003    8.82790E+002
   6.7250   1.67456E+003    8.44280E+002
   6.7270   1.67025E+003    8.50580E+002
   6.7290   1.63600E+003    8.67900E+002
   6.7320   1.66392E+003    8.52590E+002
   6.7350   1.62481E+003    8.52170E+002
   6.7390   1.63265E+003    8.48940E+002
   6.7410   1.63437E+003    8.85660E+002
   6.7430   1.61720E+003    8.63430E+002
   6.7450   1.67747E+003    8.60160E+002
   6.7490   1.64282E+003    8.67600E+002
   6.7520   1.64785E+003    8.92560E+002
   6.7540   1.66539E+003    8.93940E+002
   6.7550   1.66864E+003    8.83910E+002
   6.7580   1.62675E+003    8.66630E+002
   6.7610   1.62987E+003    8.50850E+002
   6.7630   1.65384E+003    8.81010E+002
   6.7650   1.60678E+003    8.81270E+002
   6.7680   1.63660E+003    8.60030E+002
   6.7710   1.64127E+003    8.76120E+002
   6.7730   1.62357E+003    8.76000E+002
   6.7770   1.60043E+003    8.75440E+002
   6.7800   1.65584E+003    8.74580E+002
   6.7820   1.64890E+003    8.72210E+002
   6.7850   1.67614E+003    8.87870E+002
   6.7880   1.65371E+003    8.77470E+002
   6.7900   1.66522E+003    8.80530E+002
   6.7930   1.68326E+003    8.99990E+002
   6.7950   1.64925E+003    8.92890E+002
   6.7970   1.67348E+003    9.00300E+002
   6.8020   1.68713E+003    8.96470E+002
   6.8040   1.65160E+003    8.70340E+002
   6.8050   1.68133E+003    8.58950E+002
   6.8080   1.68325E+003    8.88940E+002
   6.8100   1.66875E+003    8.71680E+002
   6.8120   1.65512E+003    9.00900E+002
   6.8160   1.68930E+003    8.87570E+002
   6.8180   1.66840E+003    8.64880E+002
   6.8220   1.64306E+003    9.07470E+002
   6.8240   1.70294E+003    9.10790E+002
   6.8260   1.67955E+003    8.95570E+002
   6.8290   1.67268E+003    9.11790E+002
   6.8330   1.68144E+003    8.65100E+002
   6.8350   1.68399E+003    8.72320E+002
   6.8380   1.67377E+003    8.98260E+002
   6.8390   1.68477E+003    9.00320E+002
   6.8420   1.69813E+003    8.84720E+002
   6.8450   1.68771E+003    8.95610E+002
   6.8480   1.69473E+003    9.04800E+002
   6.8500   1.67063E+003    9.06170E+002
   6.8520   1.70769E+003    9.02330E+002
   6.8550   1.67686E+003    8.86200E+002
   6.8580   1.69535E+003    8.80210E+002
   6.8600   1.69916E+003    8.83520E+002
   6.8630   1.70244E+003    9.09720E+002
   6.8650   1.71434E+003    9.11130E+002
   6.8690   1.70591E+003    9.21290E+002
   6.8730   1.68417E+003    8.90580E+002
   6.8750   1.67425E+003    8.92930E+002
   6.8780   1.68182E+003    8.90890E+002
   6.8810   1.71244E+003    8.96650E+002
   6.8840   1.67133E+003    9.29080E+002
   6.8870   1.69877E+003    8.93920E+002
   6.8880   1.68180E+003    8.85390E+002
   6.8910   1.69207E+003    9.14240E+002
   6.8940   1.73757E+003    9.02390E+002
   6.8960   1.72336E+003    9.10060E+002
   6.8980   1.70620E+003    9.22370E+002
   6.9010   1.66322E+003    9.00570E+002
   6.9030   1.71904E+003    9.22430E+002
   6.9050   1.70984E+003    9.17060E+002
   6.9080   1.70198E+003    9.03250E+002
   6.9100   1.69506E+003    9.17970E+002
   6.9140   1.68522E+003    9.24790E+002
   6.9180   1.70364E+003    9.04570E+002
   6.9210   1.68491E+003    8.79790E+002
   6.9230   1.69839E+003    8.98970E+002
   6.9250   1.70872E+003    9.29610E+002
   6.9290   1.66241E+003    8.86540E+002
   6.9320   1.65285E+003    8.83740E+002
   6.9340   1.67036E+003    8.77080E+002
   6.9370   1.67042E+003    9.06150E+002
   6.9390   1.67912E+003    8.95630E+002
   6.9420   1.67155E+003    8.95180E+002
   6.9450   1.66703E+003    9.11850E+002
   6.9470   1.66244E+003    9.08020E+002
   6.9490   1.68489E+003    8.85660E+002
   6.9510   1.67602E+003    9.02160E+002
   6.9540   1.64363E+003    8.78050E+002
   6.9570   1.66472E+003    8.62580E+002
   6.9590   1.65499E+003    8.82620E+002
   6.9610   1.62677E+003    8.77630E+002
   6.9660   1.63795E+003    8.97030E+002
   6.9680   1.61521E+003    8.82870E+002
   6.9710   1.64916E+003    8.80710E+002
   6.9740   1.66231E+003    8.87810E+002
   6.9760   1.65207E+003    8.78660E+002
   6.9790   1.65302E+003    8.84960E+002
   6.9820   1.67889E+003    8.76790E+002
   6.9850   1.68850E+003    9.10770E+002
   6.9870   1.65996E+003    8.93300E+002
   6.9900   1.66322E+003    8.97680E+002
   6.9920   1.61992E+003    9.02730E+002
   6.9950   1.67418E+003    8.99720E+002
   6.9970   1.65832E+003    8.89050E+002
   7.0010   1.68275E+003    9.08710E+002
   7.0020   1.67904E+003    8.91130E+002
   7.0050   1.65734E+003    9.09390E+002
   7.0080   1.66880E+003    8.86900E+002
   7.0110   1.67883E+003    8.99990E+002
   7.0140   1.66003E+003    9.10940E+002
   7.0160   1.68134E+003    8.61310E+002
   7.0190   1.67923E+003    8.94780E+002
   7.0230   1.67104E+003    8.90150E+002
   7.0260   1.70076E+003    8.86550E+002
   7.0300   1.65928E+003    9.09930E+002
   7.0330   1.67619E+003    8.63670E+002
   7.0370   1.67089E+003    8.80530E+002
   7.0400   1.67164E+003    8.95300E+002
   7.0410   1.67435E+003    8.97930E+002
   7.0450   1.69019E+003    8.90590E+002
   7.0460   1.65424E+003    8.63190E+002
   7.0480   1.66956E+003    8.94800E+002
   7.0530   1.65010E+003    8.86360E+002
   7.0550   1.63135E+003    8.78030E+002
   7.0570   1.67946E+003    9.22070E+002
   7.0600   1.69178E+003    9.14260E+002
   7.0640   1.66739E+003    8.90930E+002
   7.0660   1.67385E+003    8.93290E+002
   7.0700   1.66280E+003    8.87960E+002
   7.0730   1.66050E+003    8.77360E+002
   7.0760   1.66646E+003    8.97730E+002
   7.0780   1.67373E+003    9.05190E+002
   7.0810   1.69119E+003    9.30780E+002
   7.0830   1.69260E+003    8.84780E+002
   7.0860   1.68264E+003    9.03170E+002
   7.0890   1.67132E+003    8.84610E+002
   7.0910   1.66971E+003    9.10060E+002
   7.0960   1.65870E+003    8.94330E+002
   7.0980   1.69483E+003    8.65140E+002
   7.1000   1.67203E+003    8.73890E+002
   7.1030   1.65388E+003    8.86320E+002
   7.1070   1.65862E+003    8.81230E+002
   7.1090   1.65796E+003    8.71530E+002
   7.1120   1.67458E+003    9.19250E+002
   7.1140   1.68347E+003    8.99980E+002
   7.1160   1.70667E+003    8.78250E+002
   7.1200   1.68522E+003    8.91870E+002
   7.1230   1.68998E+003    8.80330E+002
   7.1270   1.65973E+003    8.73020E+002
   7.1300   1.66024E+003    8.61070E+002
   7.1340   1.67594E+003    8.25250E+002
   7.1370   1.65874E+003    8.43230E+002
   7.1390   1.65736E+003    8.36780E+002
   7.1420   1.67957E+003    8.24280E+002
   7.1440   1.64419E+003    8.24050E+002
   7.1460   1.64165E+003    7.87810E+002
   7.1500   1.62739E+003    7.61590E+002
   7.1520   1.55928E+003    7.31980E+002
   7.1540   1.51063E+003    7.08710E+002
   7.1580   1.47626E+003    6.73860E+002
   7.1610   1.39076E+003    6.31180E+002
   7.1630   1.34304E+003    5.67220E+002
   7.1670   1.24710E+003    5.22870E+002
   7.1690   1.19388E+003    4.63380E+002
   7.1720   1.10520E+003    4.07690E+002
   7.1760   9.96930E+002    3.36070E+002
   7.1780   9.28700E+002    2.91270E+002
   7.1820   8.44800E+002    2.41400E+002
   7.1850   7.03880E+002    1.96290E+002
   7.1860   6.97270E+002    1.85250E+002
   7.1890   6.28560E+002    1.54990E+002
   7.1920   5.12970E+002    5.07800E+001
   7.1970   2.78450E+002    1.03600E+001
   7.2020   1.46800E+001    1.31000E+000
   7.2040   1.61000E+000    4.30000E-001
   7.2070   3.62000E+000    7.00000E-001
   7.2110   1.40000E+000    2.82000E+000
   7.2130   3.70000E+000    4.97000E+000
   7.2160   3.67000E+000    4.89000E+000
   7.2190   3.60000E+000    3.00000E-001
   7.2230   3.73000E+000    2.96000E+000
   7.2250   3.73000E+000    3.57000E+000
   7.2270   3.62000E+000    4.61000E+000
   7.2310   3.74000E+000    8.80000E-001
   7.2350   3.68000E+000    3.00000E-001
   7.2360   3.70000E+000    5.50000E-001
   7.2380   3.71000E+000    3.30000E-001
   7.2410   3.59000E+000    5.00000E-002
   7.2430   3.59000E+000    4.60000E-001
   7.2470   3.71000E+000    4.60000E-001
   7.2490   3.59000E+000    1.80000E+000
   7.2520   3.61000E+000    2.35000E+000
   7.2560   3.62000E+000    1.91000E+000
   7.2580   3.65000E+000    2.40000E-001
   7.2610   3.70000E+000    7.00000E-002
   7.2650   3.68000E+000    4.20000E-001
   7.2670   3.65000E+000    1.30000E-001
   7.2700   3.64000E+000    8.30000E-001
   7.2720   3.26000E+000    1.88000E+000
   7.2750   3.74000E+000    4.00000E-001
   7.2780   3.70000E+000    1.00000E-001
   7.2810   3.23000E+000    4.00000E-002
   7.2840   3.63000E+000    1.00000E-002
   7.2860   3.72000E+000    1.00000E-001
   7.2890   3.69000E+000    8.00000E-002
   7.2930   3.62000E+000    3.90000E-001
   7.2950   3.32000E+000    3.80000E-001
   7.2970   3.62000E+000    4.80000E-001
   7.3000   3.59000E+000    3.00000E-001
