# Supplementary material for: Mechanism of the small ATP-independent chaperone Spy is substrate specific
Source: Nat Commun. 2021 Feb 8;12:851. doi: 10.1038/s41467-021-21120-8 (PMC7870927; doi:10.1038/s41467-021-21120-8)
Supplement: Supplementary file 3 — Supplementary Data 1 [file 41467_2021_21120_MOESM3_ESM.zip › Fig 2c-d/181801/00009.RI3]

Sample3/6
I 3 22.1 48000 0001378 3.2760E10 278 1 
   5.8010   3.62000E+000    6.00000E-001
   5.8030   3.59000E+000    1.45000E+000
   5.8040   3.63000E+000    3.49000E+000
   5.8060   3.60000E+000    2.39000E+000
   5.8080   3.63000E+000    7.51000E+000
   5.8100   3.27000E+000    1.10300E+001
   5.8130   6.85000E+000    1.77900E+001
   5.8150   1.01900E+001    2.88600E+001
   5.8170   2.17500E+001    3.76500E+001
   5.8190   3.77000E+001    5.32500E+001
   5.8240   1.99890E+002    3.05530E+002
   5.8260   4.34170E+002    4.60500E+002
   5.8280   7.18340E+002    6.31390E+002
   5.8300   8.22410E+002    8.38300E+002
   5.8330   9.94940E+002    9.78510E+002
   5.8350   1.09646E+003    1.08664E+003
   5.8370   1.23145E+003    1.21265E+003
   5.8400   1.40898E+003    1.43852E+003
   5.8420   1.52531E+003    1.61493E+003
   5.8460   1.74604E+003    1.83039E+003
   5.8480   1.91905E+003    1.90615E+003
   5.8490   1.94277E+003    1.99480E+003
   5.8510   2.09705E+003    2.13415E+003
   5.8530   2.19714E+003    2.22581E+003
   5.8550   2.35823E+003    2.41880E+003
   5.8560   2.41454E+003    2.54220E+003
   5.8580   2.49769E+003    2.53562E+003
   5.8590   2.55073E+003    2.61717E+003
   5.8620   2.68025E+003    2.77775E+003
   5.8630   2.64294E+003    2.88853E+003
   5.8650   2.86002E+003    2.85993E+003
   5.8670   2.99062E+003    2.94330E+003
   5.8690   3.12894E+003    3.11692E+003
   5.8710   3.18144E+003    3.12624E+003
   5.8730   3.25829E+003    3.20684E+003
   5.8760   3.30843E+003    3.26475E+003
   5.8780   3.43846E+003    3.33196E+003
   5.8800   3.38279E+003    3.48762E+003
   5.8830   3.51490E+003    3.47693E+003
   5.8850   3.52175E+003    3.50567E+003
   5.8870   3.55269E+003    3.45447E+003
   5.8890   3.55720E+003    3.51985E+003
   5.8900   3.61376E+003    3.51840E+003
   5.8920   3.51540E+003    3.50234E+003
   5.8940   3.53044E+003    3.56318E+003
   5.8960   3.56123E+003    3.55352E+003
   5.8980   3.56874E+003    3.59416E+003
   5.9000   3.52891E+003    3.65989E+003
   5.9010   3.62099E+003    3.56444E+003
   5.9030   3.57181E+003    3.48791E+003
   5.9050   3.59327E+003    3.54871E+003
   5.9070   3.64887E+003    3.64599E+003
   5.9090   3.59037E+003    3.68533E+003
   5.9120   3.63785E+003    3.63187E+003
   5.9140   3.67820E+003    3.63814E+003
   5.9160   3.69129E+003    3.62693E+003
   5.9190   3.73281E+003    3.67812E+003
   5.9210   3.74306E+003    3.70237E+003
   5.9220   3.70055E+003    3.79635E+003
   5.9260   3.70909E+003    3.69376E+003
   5.9280   3.79295E+003    3.73898E+003
   5.9300   3.73279E+003    3.77413E+003
   5.9320   3.78133E+003    3.78861E+003
   5.9350   3.81173E+003    3.77720E+003
   5.9360   3.90357E+003    3.80333E+003
   5.9390   3.88826E+003    3.79329E+003
   5.9420   3.88685E+003    3.99137E+003
   5.9430   3.88788E+003    3.95904E+003
   5.9460   3.90218E+003    3.96960E+003
   5.9470   3.90302E+003    3.95350E+003
   5.9480   3.93241E+003    3.95927E+003
   5.9500   3.96190E+003    4.04251E+003
   5.9530   4.01536E+003    3.98281E+003
   5.9550   3.94815E+003    4.03876E+003
   5.9570   3.99117E+003    4.02120E+003
   5.9590   3.99664E+003    4.05193E+003
   5.9610   4.05128E+003    4.15104E+003
   5.9640   4.09050E+003    4.79538E+003
   5.9660   4.08310E+003    5.82615E+003
   5.9680   4.11052E+003    6.10424E+003
   5.9710   4.23067E+003    5.85276E+003
   5.9720   4.48419E+003    6.12818E+003
   5.9740   5.49215E+003    4.99205E+003
   5.9750   6.04873E+003    2.90614E+003
   5.9770   5.95650E+003    1.18500E+002
   5.9830   6.04093E+003    2.38450E+002
   5.9840   1.86631E+003    1.06368E+003
   5.9890   1.54740E+002    4.10676E+003
   5.9930   2.63670E+002    3.36960E+003
   5.9960   1.05290E+003    3.23165E+003
   5.9980   2.93638E+003    3.17791E+003
   6.0000   4.68387E+003    3.02393E+003
   6.0030   3.75779E+003    2.97641E+003
   6.0050   3.54535E+003    2.86208E+003
   6.0070   3.57324E+003    2.82751E+003
   6.0110   3.47692E+003    2.70901E+003
   6.0120   3.42694E+003    2.68632E+003
   6.0130   3.40124E+003    2.59719E+003
   6.0160   3.29614E+003    2.58569E+003
   6.0180   3.29556E+003    2.50176E+003
   6.0200   3.29771E+003    2.38830E+003
   6.0230   3.21376E+003    2.29141E+003
   6.0250   3.19507E+003    2.24999E+003
   6.0270   3.08425E+003    2.16536E+003
   6.0280   3.09943E+003    2.13678E+003
   6.0300   3.00291E+003    2.09540E+003
   6.0310   2.93002E+003    2.02453E+003
   6.0340   2.91120E+003    1.92521E+003
   6.0390   2.80399E+003    1.84731E+003
   6.0410   2.73787E+003    1.76721E+003
   6.0430   2.68335E+003    1.70310E+003
   6.0460   2.58987E+003    1.62133E+003
   6.0490   2.49260E+003    1.56370E+003
   6.0500   2.46655E+003    1.53749E+003
   6.0520   2.45488E+003    1.49423E+003
   6.0540   2.40152E+003    1.42981E+003
   6.0560   2.34837E+003    1.40453E+003
   6.0590   2.27245E+003    1.35610E+003
   6.0610   2.22137E+003    1.30786E+003
   6.0630   2.13325E+003    1.26652E+003
   6.0660   2.13417E+003    1.22314E+003
   6.0680   2.08194E+003    1.19272E+003
   6.0700   2.10283E+003    1.16521E+003
   6.0730   2.02655E+003    1.12896E+003
   6.0750   1.97859E+003    1.08560E+003
   6.0770   1.93107E+003    1.05688E+003
   6.0790   1.92028E+003    1.02981E+003
   6.0820   1.90919E+003    1.02965E+003
   6.0830   1.85743E+003    1.03509E+003
   6.0860   1.81385E+003    9.70980E+002
   6.0880   1.80771E+003    9.60870E+002
   6.0900   1.77167E+003    9.65170E+002
   6.0930   1.73328E+003    9.45510E+002
   6.0950   1.70339E+003    9.42040E+002
   6.0970   1.65633E+003    9.10970E+002
   6.0990   1.66545E+003    8.85650E+002
   6.1020   1.65094E+003    8.81460E+002
   6.1040   1.63159E+003    8.79050E+002
   6.1060   1.59412E+003    8.54280E+002
   6.1090   1.58445E+003    8.57640E+002
   6.1110   1.58732E+003    8.40250E+002
   6.1130   1.57901E+003    8.39290E+002
   6.1150   1.52192E+003    8.28340E+002
   6.1180   1.55689E+003    8.39660E+002
   6.1190   1.54534E+003    7.98190E+002
   6.1210   1.51063E+003    8.13890E+002
   6.1230   1.52027E+003    8.01260E+002
   6.1250   1.52491E+003    7.86390E+002
   6.1260   1.49356E+003    7.97720E+002
   6.1280   1.48547E+003    7.93230E+002
   6.1310   1.48118E+003    8.04770E+002
   6.1330   1.47174E+003    7.85840E+002
   6.1360   1.47698E+003    7.79040E+002
   6.1380   1.48206E+003    7.71900E+002
   6.1400   1.48958E+003    7.84790E+002
   6.1420   1.52180E+003    7.83960E+002
   6.1450   1.47784E+003    7.93170E+002
   6.1470   1.47472E+003    7.61220E+002
   6.1490   1.45083E+003    7.73710E+002
   6.1510   1.42612E+003    7.70290E+002
   6.1530   1.45104E+003    7.66260E+002
   6.1550   1.44973E+003    7.56160E+002
   6.1590   1.42382E+003    7.67310E+002
   6.1600   1.39044E+003    7.64860E+002
   6.1620   1.42817E+003    7.71270E+002
   6.1650   1.45384E+003    7.46770E+002
   6.1660   1.42596E+003    7.51010E+002
   6.1670   1.42317E+003    7.65050E+002
   6.1690   1.40576E+003    7.57650E+002
   6.1710   1.45608E+003    7.67550E+002
   6.1740   1.44035E+003    7.78470E+002
   6.1760   1.46388E+003    7.83430E+002
   6.1790   1.46843E+003    7.64130E+002
   6.1810   1.44546E+003    7.73310E+002
   6.1830   1.42389E+003    7.56960E+002
   6.1860   1.41555E+003    7.55360E+002
   6.1880   1.42169E+003    7.59930E+002
   6.1900   1.45263E+003    7.66220E+002
   6.1910   1.43843E+003    7.88530E+002
   6.1940   1.42053E+003    7.52590E+002
   6.1970   1.46050E+003    7.77560E+002
   6.1980   1.44868E+003    7.46850E+002
   6.2010   1.43727E+003    7.50970E+002
   6.2030   1.43788E+003    7.59940E+002
   6.2050   1.43720E+003    7.57260E+002
   6.2070   1.45305E+003    7.77700E+002
   6.2090   1.46885E+003    7.78900E+002
   6.2120   1.44266E+003    7.76390E+002
   6.2140   1.47403E+003    7.64450E+002
   6.2170   1.45674E+003    7.63710E+002
   6.2190   1.44128E+003    7.90250E+002
   6.2200   1.44609E+003    7.80640E+002
   6.2230   1.45110E+003    7.70050E+002
   6.2250   1.44954E+003    7.50540E+002
   6.2280   1.47000E+003    7.60540E+002
   6.2300   1.42024E+003    7.63990E+002
   6.2340   1.48803E+003    7.92530E+002
   6.2360   1.44250E+003    7.74240E+002
   6.2370   1.49427E+003    7.94270E+002
   6.2390   1.46301E+003    7.62830E+002
   6.2430   1.43486E+003    7.82310E+002
   6.2450   1.43980E+003    7.59410E+002
   6.2480   1.47038E+003    7.71280E+002
   6.2510   1.46881E+003    7.51760E+002
   6.2520   1.46227E+003    7.69290E+002
   6.2550   1.45097E+003    7.80050E+002
   6.2570   1.47263E+003    7.68030E+002
   6.2590   1.45904E+003    7.75730E+002
   6.2610   1.47565E+003    7.82640E+002
   6.2620   1.51398E+003    7.76030E+002
   6.2640   1.47104E+003    7.91290E+002
   6.2660   1.47670E+003    7.90260E+002
   6.2680   1.45004E+003    7.90280E+002
   6.2700   1.46425E+003    7.79380E+002
   6.2720   1.47559E+003    7.79460E+002
   6.2750   1.47379E+003    7.66870E+002
   6.2770   1.46197E+003    7.81170E+002
   6.2800   1.49217E+003    7.92000E+002
   6.2820   1.47943E+003    7.78830E+002
   6.2840   1.51230E+003    7.82030E+002
   6.2870   1.49212E+003    7.61270E+002
   6.2900   1.47108E+003    8.02270E+002
   6.2920   1.51217E+003    7.97880E+002
   6.2940   1.48975E+003    7.72840E+002
   6.2960   1.48663E+003    7.99750E+002
   6.2990   1.51076E+003    8.04100E+002
   6.3020   1.48310E+003    7.87170E+002
   6.3040   1.47768E+003    7.87020E+002
   6.3070   1.46846E+003    8.00310E+002
   6.3090   1.45387E+003    7.74950E+002
   6.3110   1.45723E+003    7.87160E+002
   6.3130   1.49421E+003    7.81070E+002
   6.3160   1.51973E+003    7.72540E+002
   6.3180   1.51008E+003    7.83000E+002
   6.3200   1.49982E+003    7.89480E+002
   6.3220   1.45614E+003    7.86900E+002
   6.3240   1.50307E+003    7.69130E+002
   6.3260   1.48964E+003    7.86350E+002
   6.3280   1.51130E+003    8.07350E+002
   6.3320   1.49679E+003    7.87860E+002
   6.3330   1.47152E+003    7.72210E+002
   6.3360   1.48530E+003    7.80880E+002
   6.3380   1.48984E+003    7.77150E+002
   6.3400   1.47947E+003    7.80950E+002
   6.3430   1.50071E+003    7.97260E+002
   6.3450   1.50089E+003    7.68080E+002
   6.3490   1.49973E+003    7.68290E+002
   6.3500   1.52481E+003    7.91040E+002
   6.3540   1.52622E+003    7.94350E+002
   6.3550   1.49334E+003    7.66140E+002
   6.3590   1.52294E+003    7.91440E+002
   6.3610   1.51194E+003    7.47770E+002
   6.3630   1.51425E+003    7.99180E+002
   6.3650   1.47881E+003    8.27490E+002
   6.3670   1.51492E+003    7.90280E+002
   6.3690   1.51595E+003    7.99640E+002
   6.3720   1.50740E+003    8.00240E+002
   6.3740   1.51155E+003    7.83670E+002
   6.3760   1.51247E+003    7.87140E+002
   6.3790   1.50496E+003    8.29420E+002
   6.3810   1.49567E+003    7.84610E+002
   6.3830   1.51474E+003    7.78430E+002
   6.3860   1.48899E+003    7.88820E+002
   6.3880   1.47738E+003    7.75680E+002
   6.3910   1.52840E+003    7.84700E+002
   6.3930   1.50707E+003    7.90080E+002
   6.3950   1.51755E+003    8.02530E+002
   6.3970   1.50488E+003    7.90950E+002
   6.3990   1.51475E+003    7.93090E+002
   6.4020   1.51353E+003    7.71900E+002
   6.4040   1.48761E+003    7.98490E+002
   6.4070   1.49314E+003    7.95240E+002
   6.4080   1.48984E+003    8.14830E+002
   6.4100   1.51017E+003    7.97170E+002
   6.4130   1.48434E+003    8.05900E+002
   6.4150   1.52853E+003    7.99870E+002
   6.4180   1.47176E+003    7.98870E+002
   6.4190   1.50650E+003    7.97390E+002
   6.4220   1.49550E+003    8.04250E+002
   6.4240   1.57061E+003    7.81650E+002
   6.4270   1.51323E+003    7.87240E+002
   6.4310   1.49720E+003    8.11360E+002
   6.4330   1.52141E+003    8.10510E+002
   6.4340   1.48996E+003    8.33770E+002
   6.4380   1.56308E+003    8.14580E+002
   6.4390   1.53168E+003    8.27830E+002
   6.4430   1.55263E+003    8.23750E+002
   6.4440   1.55418E+003    8.24500E+002
   6.4460   1.60377E+003    8.21680E+002
   6.4490   1.56486E+003    8.21640E+002
   6.4510   1.56912E+003    8.32260E+002
   6.4550   1.57365E+003    8.37260E+002
   6.4580   1.59772E+003    8.20840E+002
   6.4600   1.61363E+003    8.40040E+002
   6.4630   1.59549E+003    8.44780E+002
   6.4650   1.58597E+003    8.48030E+002
   6.4670   1.63670E+003    8.53970E+002
   6.4690   1.60130E+003    8.28540E+002
   6.4710   1.58207E+003    8.47560E+002
   6.4730   1.58686E+003    8.46140E+002
   6.4760   1.56695E+003    8.37760E+002
   6.4780   1.60347E+003    8.35650E+002
   6.4800   1.59716E+003    8.38790E+002
   6.4830   1.59880E+003    8.32880E+002
   6.4860   1.62084E+003    8.45380E+002
   6.4880   1.60096E+003    8.41820E+002
   6.4920   1.60464E+003    8.66040E+002
   6.4960   1.63353E+003    8.48960E+002
   6.4980   1.60258E+003    8.53920E+002
   6.5010   1.60099E+003    8.51560E+002
   6.5030   1.59593E+003    8.48540E+002
   6.5040   1.60746E+003    8.58780E+002
   6.5080   1.64588E+003    8.46040E+002
   6.5090   1.62945E+003    8.44300E+002
   6.5120   1.63233E+003    8.19000E+002
   6.5150   1.61780E+003    8.66600E+002
   6.5170   1.61246E+003    8.41570E+002
   6.5180   1.62807E+003    8.61960E+002
   6.5230   1.62464E+003    8.37420E+002
   6.5250   1.59381E+003    8.33120E+002
   6.5280   1.59671E+003    8.45620E+002
   6.5310   1.64275E+003    8.45690E+002
   6.5330   1.62251E+003    8.66860E+002
   6.5350   1.60358E+003    8.34590E+002
   6.5390   1.61514E+003    8.48720E+002
   6.5410   1.61705E+003    8.31010E+002
   6.5440   1.59306E+003    8.61310E+002
   6.5450   1.59137E+003    8.19320E+002
   6.5480   1.61555E+003    8.43790E+002
   6.5500   1.57151E+003    8.32320E+002
   6.5550   1.59551E+003    8.48530E+002
   6.5570   1.58301E+003    8.43360E+002
   6.5580   1.59608E+003    8.23620E+002
   6.5610   1.56626E+003    8.26030E+002
   6.5640   1.56096E+003    8.34770E+002
   6.5660   1.56295E+003    8.22800E+002
   6.5680   1.57036E+003    8.40620E+002
   6.5730   1.58075E+003    8.19130E+002
   6.5750   1.55750E+003    8.37580E+002
   6.5770   1.56422E+003    8.36390E+002
   6.5800   1.61188E+003    8.28440E+002
   6.5810   1.55830E+003    8.38750E+002
   6.5840   1.59434E+003    8.33570E+002
   6.5880   1.54254E+003    8.34330E+002
   6.5910   1.52879E+003    8.28240E+002
   6.5920   1.56991E+003    8.24960E+002
   6.5930   1.57089E+003    8.21910E+002
   6.5970   1.56178E+003    8.45720E+002
   6.6000   1.56598E+003    8.26360E+002
   6.6020   1.59980E+003    8.25060E+002
   6.6040   1.58436E+003    8.16470E+002
   6.6070   1.55130E+003    8.09440E+002
   6.6100   1.56826E+003    8.02190E+002
   6.6140   1.57397E+003    8.00420E+002
   6.6150   1.55812E+003    8.16180E+002
   6.6180   1.54183E+003    8.23810E+002
   6.6200   1.59048E+003    8.32600E+002
   6.6220   1.55850E+003    8.10550E+002
   6.6250   1.54923E+003    8.05910E+002
   6.6290   1.53904E+003    8.09880E+002
   6.6310   1.53406E+003    8.06300E+002
   6.6330   1.56846E+003    8.05530E+002
   6.6350   1.53946E+003    8.09010E+002
   6.6380   1.52630E+003    7.99670E+002
   6.6410   1.53348E+003    8.05690E+002
   6.6440   1.53655E+003    7.90520E+002
   6.6460   1.52576E+003    8.15420E+002
   6.6480   1.52020E+003    8.12270E+002
   6.6510   1.53167E+003    8.16330E+002
   6.6530   1.50680E+003    7.79760E+002
   6.6560   1.53645E+003    7.93460E+002
   6.6580   1.53370E+003    7.98830E+002
   6.6600   1.54903E+003    8.06000E+002
   6.6620   1.53814E+003    8.10540E+002
   6.6650   1.52447E+003    7.90110E+002
   6.6670   1.51385E+003    7.91020E+002
   6.6690   1.52506E+003    7.98520E+002
   6.6730   1.52102E+003    7.77810E+002
   6.6750   1.53200E+003    7.89530E+002
   6.6780   1.53339E+003    7.80290E+002
   6.6800   1.54416E+003    8.00630E+002
   6.6840   1.53684E+003    7.78710E+002
   6.6870   1.50173E+003    7.78670E+002
   6.6890   1.49323E+003    7.88100E+002
   6.6910   1.51454E+003    7.88580E+002
   6.6940   1.47481E+003    7.82130E+002
   6.6980   1.48868E+003    7.71330E+002
   6.7000   1.48328E+003    7.97120E+002
   6.7030   1.49836E+003    7.78150E+002
   6.7050   1.47970E+003    7.57220E+002
   6.7070   1.49250E+003    7.81860E+002
   6.7100   1.46692E+003    7.71310E+002
   6.7120   1.46393E+003    7.82550E+002
   6.7150   1.47292E+003    7.69850E+002
   6.7160   1.46919E+003    7.68980E+002
   6.7200   1.50063E+003    7.90810E+002
   6.7230   1.49675E+003    7.75620E+002
   6.7250   1.44129E+003    7.80170E+002
   6.7280   1.49736E+003    7.55130E+002
   6.7320   1.47361E+003    7.57470E+002
   6.7330   1.46235E+003    7.58350E+002
   6.7360   1.42571E+003    7.59220E+002
   6.7390   1.43912E+003    7.52190E+002
   6.7420   1.43342E+003    7.45290E+002
   6.7450   1.45857E+003    7.54790E+002
   6.7480   1.45678E+003    7.57830E+002
   6.7520   1.44035E+003    7.58920E+002
   6.7550   1.47067E+003    7.62590E+002
   6.7570   1.46428E+003    7.74060E+002
   6.7590   1.46170E+003    7.60770E+002
   6.7610   1.44850E+003    7.72010E+002
   6.7640   1.42570E+003    7.50800E+002
   6.7680   1.41230E+003    7.69430E+002
   6.7700   1.42587E+003    7.72470E+002
   6.7730   1.44082E+003    7.54190E+002
   6.7750   1.43613E+003    7.47300E+002
   6.7790   1.43982E+003    7.73480E+002
   6.7810   1.46069E+003    7.58470E+002
   6.7840   1.45057E+003    7.71700E+002
   6.7860   1.44538E+003    7.60730E+002
   6.7880   1.45126E+003    7.67610E+002
   6.7900   1.45377E+003    7.57330E+002
   6.7930   1.45114E+003    7.73530E+002
   6.7970   1.45753E+003    7.60890E+002
   6.8000   1.45739E+003    7.66810E+002
   6.8010   1.45661E+003    7.77410E+002
   6.8040   1.44109E+003    7.70140E+002
   6.8060   1.43461E+003    7.80220E+002
   6.8090   1.50988E+003    7.74840E+002
   6.8110   1.43977E+003    7.80290E+002
   6.8140   1.45424E+003    7.88850E+002
   6.8170   1.46692E+003    7.82320E+002
   6.8180   1.48268E+003    7.82980E+002
   6.8220   1.48845E+003    7.75740E+002
   6.8240   1.50308E+003    7.84620E+002
   6.8270   1.51042E+003    7.98040E+002
   6.8290   1.48640E+003    7.68490E+002
   6.8310   1.47962E+003    7.87020E+002
   6.8350   1.47743E+003    7.88770E+002
   6.8380   1.50751E+003    7.67590E+002
   6.8400   1.47450E+003    7.69740E+002
   6.8420   1.50393E+003    7.81420E+002
   6.8450   1.47539E+003    7.89250E+002
   6.8470   1.46920E+003    8.08480E+002
   6.8500   1.52155E+003    7.73770E+002
   6.8530   1.45733E+003    7.93810E+002
   6.8550   1.47738E+003    7.79110E+002
   6.8580   1.49027E+003    7.83470E+002
   6.8600   1.49298E+003    7.83920E+002
   6.8630   1.47850E+003    7.70100E+002
   6.8670   1.49113E+003    7.91490E+002
   6.8690   1.46025E+003    7.84600E+002
   6.8710   1.49790E+003    7.72340E+002
   6.8740   1.48210E+003    7.84700E+002
   6.8760   1.47299E+003    7.79000E+002
   6.8810   1.45682E+003    7.90660E+002
   6.8820   1.48502E+003    7.63910E+002
   6.8850   1.49327E+003    7.97130E+002
   6.8890   1.49190E+003    7.87900E+002
   6.8910   1.48969E+003    7.86570E+002
   6.8940   1.48067E+003    8.03950E+002
   6.8960   1.50694E+003    7.84500E+002
   6.8990   1.51570E+003    7.89360E+002
   6.9010   1.51930E+003    8.00120E+002
   6.9030   1.51036E+003    7.89070E+002
   6.9060   1.50011E+003    7.79670E+002
   6.9100   1.50960E+003    7.84820E+002
   6.9110   1.52113E+003    7.78790E+002
   6.9140   1.50742E+003    7.69930E+002
   6.9170   1.48158E+003    7.63810E+002
   6.9200   1.48932E+003    7.61640E+002
   6.9230   1.51355E+003    7.68490E+002
   6.9240   1.47627E+003    7.70530E+002
   6.9280   1.48941E+003    7.68110E+002
   6.9300   1.51564E+003    7.90730E+002
   6.9330   1.44801E+003    7.71980E+002
   6.9350   1.45764E+003    7.81580E+002
   6.9380   1.44319E+003    7.64940E+002
   6.9400   1.50148E+003    7.65920E+002
   6.9420   1.47375E+003    7.56540E+002
   6.9460   1.44932E+003    7.71020E+002
   6.9480   1.47891E+003    7.71810E+002
   6.9510   1.48758E+003    7.63900E+002
   6.9540   1.47887E+003    7.61440E+002
   6.9560   1.43320E+003    7.63010E+002
   6.9580   1.44281E+003    7.67970E+002
   6.9620   1.47777E+003    7.80430E+002
   6.9650   1.44563E+003    7.51470E+002
   6.9680   1.42852E+003    7.46720E+002
   6.9710   1.43015E+003    7.81890E+002
   6.9720   1.46060E+003    7.60460E+002
   6.9760   1.47371E+003    7.65510E+002
   6.9780   1.44768E+003    7.57960E+002
   6.9810   1.45373E+003    7.90670E+002
   6.9830   1.46152E+003    7.51220E+002
   6.9860   1.47589E+003    7.55300E+002
   6.9900   1.47956E+003    7.86660E+002
   6.9920   1.45705E+003    7.78640E+002
   6.9940   1.46884E+003    7.46330E+002
   6.9970   1.47665E+003    7.89620E+002
   6.9990   1.47340E+003    7.88240E+002
   7.0020   1.45470E+003    7.83380E+002
   7.0050   1.48381E+003    7.71340E+002
   7.0080   1.45943E+003    7.81720E+002
   7.0110   1.49530E+003    7.52880E+002
   7.0130   1.49581E+003    7.61220E+002
   7.0160   1.49093E+003    7.77480E+002
   7.0190   1.47731E+003    7.81110E+002
   7.0210   1.44874E+003    7.77450E+002
   7.0240   1.45008E+003    7.74000E+002
   7.0280   1.44118E+003    7.66180E+002
   7.0300   1.43271E+003    7.85320E+002
   7.0330   1.42059E+003    7.78450E+002
   7.0350   1.46882E+003    7.71170E+002
   7.0380   1.45729E+003    7.62200E+002
   7.0400   1.46580E+003    7.84330E+002
   7.0410   1.45323E+003    7.83050E+002
   7.0450   1.43452E+003    7.64890E+002
   7.0480   1.45360E+003    7.83130E+002
   7.0510   1.47530E+003    7.58940E+002
   7.0530   1.47623E+003    7.64700E+002
   7.0570   1.46730E+003    7.67200E+002
   7.0600   1.47287E+003    7.59450E+002
   7.0620   1.48807E+003    7.83500E+002
   7.0650   1.47873E+003    7.54480E+002
   7.0690   1.46173E+003    7.77040E+002
   7.0710   1.47066E+003    7.58850E+002
   7.0740   1.49074E+003    7.56930E+002
   7.0770   1.48650E+003    7.59910E+002
   7.0800   1.47669E+003    7.47780E+002
   7.0820   1.47211E+003    7.67850E+002
   7.0840   1.48476E+003    7.49820E+002
   7.0870   1.49276E+003    7.64290E+002
   7.0890   1.45991E+003    7.74870E+002
   7.0910   1.46768E+003    7.54030E+002
   7.0930   1.47155E+003    7.59540E+002
   7.0970   1.48098E+003    7.60260E+002
   7.1000   1.46692E+003    7.74030E+002
   7.1020   1.46462E+003    7.45300E+002
   7.1050   1.48236E+003    7.53940E+002
   7.1080   1.47554E+003    7.71550E+002
   7.1100   1.49059E+003    7.57350E+002
   7.1140   1.47876E+003    7.69580E+002
   7.1180   1.49394E+003    7.50450E+002
   7.1210   1.49664E+003    7.62460E+002
   7.1230   1.54719E+003    7.42470E+002
   7.1250   1.47839E+003    7.45860E+002
   7.1290   1.50290E+003    7.27830E+002
   7.1320   1.51114E+003    7.47890E+002
   7.1340   1.54839E+003    7.46600E+002
   7.1360   1.51932E+003    7.32810E+002
   7.1390   1.53536E+003    7.46640E+002
   7.1410   1.53771E+003    7.34000E+002
   7.1440   1.55575E+003    7.00320E+002
   7.1470   1.51608E+003    6.93790E+002
   7.1500   1.51665E+003    6.68880E+002
   7.1520   1.50168E+003    6.51330E+002
   7.1540   1.47434E+003    6.04540E+002
   7.1580   1.42059E+003    5.36730E+002
   7.1630   1.39900E+003    4.36230E+002
   7.1660   1.32282E+003    4.45410E+002
   7.1680   1.25302E+003    3.16000E+002
   7.1710   1.19085E+003    1.98800E+001
   7.1770   8.90380E+002    6.87000E+000
   7.1800   8.80040E+002    2.84000E+000
   7.1820   6.61630E+002    7.63000E+000
   7.1850   2.83410E+002    3.26000E+000
   7.1880   7.29900E+001    2.54000E+000
   7.1910   2.42700E+001    4.66000E+000
   7.1930   1.29300E+001    1.44000E+000
   7.1950   1.75700E+001    3.10000E+000
   7.1970   1.49900E+001    2.57000E+000
   7.2000   3.59000E+000    3.14000E+000
   7.2040   1.75000E+000    3.71000E+000
   7.2070   3.63000E+000    2.01000E+000
   7.2110   1.80000E+000    5.70000E-001
   7.2130   3.73000E+000    6.50000E-001
   7.2160   2.88000E+000    4.60000E-001
   7.2190   3.73000E+000    2.37000E+000
   7.2220   3.61000E+000    3.78000E+000
   7.2250   3.69000E+000    1.21000E+000
   7.2270   3.68000E+000    1.20000E-001
   7.2300   3.67000E+000    4.20000E-001
   7.2340   3.67000E+000    3.50000E-001
   7.2360   3.63000E+000    1.76000E+000
   7.2380   3.58000E+000    1.15000E+000
   7.2410   3.64000E+000    1.20000E-001
   7.2450   3.67000E+000    3.00000E-001
   7.2470   3.60000E+000    1.35000E+000
   7.2500   3.73000E+000    1.07000E+000
   7.2520   3.61000E+000    3.00000E-001
   7.2550   3.72000E+000    1.01000E+000
   7.2590   3.63000E+000    1.40000E-001
   7.2620   3.65000E+000    1.60000E-001
   7.2640   3.68000E+000    1.60000E-001
   7.2680   3.74000E+000    0.00000E+000
   7.2700   3.35000E+000    9.00000E-002
   7.2740   3.60000E+000    5.00000E-001
   7.2770   3.57000E+000    1.00000E-002
   7.2790   3.59000E+000    0.00000E+000
   7.2810   3.73000E+000    2.90000E-001
   7.2840   3.65000E+000    7.00000E-002
   7.2870   3.73000E+000    1.90000E-001
   7.2910   3.26000E+000    2.80000E-001
   7.2930   3.66000E+000    1.40000E-001
   7.2960   3.76000E+000    1.60000E-001
   7.3000   3.69000E+000    1.60000E-001
