# Supplementary material for: Mechanism of the small ATP-independent chaperone Spy is substrate specific
Source: Nat Commun. 2021 Feb 8;12:851. doi: 10.1038/s41467-021-21120-8 (PMC7870927; doi:10.1038/s41467-021-21120-8)
Supplement: Supplementary file 3 — Supplementary Data 1 [file 41467_2021_21120_MOESM3_ESM.zip › Fig 2c-d/181801/00010.RI1]

Sample1/4
I 1 22.1 48000 0001451 3.4640E10 278 1 
   5.8010   3.59000E+000    6.40000E-001
   5.8030   3.64000E+000    8.60000E-001
   5.8060   3.59000E+000    3.10000E-001
   5.8080   3.54000E+000    1.40000E+000
   5.8120   4.60000E-001    8.58000E+000
   5.8130   8.60000E-001    8.07000E+000
   5.8150   1.01300E+001    1.34700E+001
   5.8170   2.10900E+001    1.54100E+001
   5.8180   2.71800E+001    2.71200E+001
   5.8190   4.40800E+001    2.83300E+001
   5.8200   5.63100E+001    3.53500E+001
   5.8220   1.20370E+002    5.20500E+001
   5.8230   2.42360E+002    1.09180E+002
   5.8260   4.28370E+002    1.24720E+002
   5.8290   7.86290E+002    3.54830E+002
   5.8300   8.11000E+002    5.90440E+002
   5.8330   9.43110E+002    6.08200E+002
   5.8350   1.12637E+003    7.61730E+002
   5.8370   1.24275E+003    9.20330E+002
   5.8400   1.42129E+003    1.35798E+003
   5.8410   1.49047E+003    1.67740E+003
   5.8420   1.63781E+003    1.77012E+003
   5.8440   1.75455E+003    1.76822E+003
   5.8460   1.83336E+003    1.84952E+003
   5.8490   1.93376E+003    1.97625E+003
   5.8510   2.12422E+003    2.14433E+003
   5.8530   2.20326E+003    2.26820E+003
   5.8560   2.35796E+003    2.40999E+003
   5.8580   2.45072E+003    2.52042E+003
   5.8600   2.61036E+003    2.72456E+003
   5.8620   2.85320E+003    2.86263E+003
   5.8660   2.95891E+003    2.95751E+003
   5.8670   2.96938E+003    3.07115E+003
   5.8690   3.03119E+003    3.09931E+003
   5.8700   3.10554E+003    3.14695E+003
   5.8710   3.16536E+003    3.18484E+003
   5.8730   3.27225E+003    3.24132E+003
   5.8760   3.30264E+003    3.26020E+003
   5.8780   3.39998E+003    3.32684E+003
   5.8800   3.39443E+003    3.42072E+003
   5.8830   3.46442E+003    3.48855E+003
   5.8850   3.48506E+003    3.49572E+003
   5.8870   3.53124E+003    3.49648E+003
   5.8890   3.55410E+003    3.55459E+003
   5.8920   3.50476E+003    3.52430E+003
   5.8940   3.53489E+003    3.55972E+003
   5.8960   3.50673E+003    3.56242E+003
   5.8990   3.57712E+003    3.54771E+003
   5.9010   3.55730E+003    3.57871E+003
   5.9030   3.61518E+003    3.53966E+003
   5.9050   3.64027E+003    3.58314E+003
   5.9060   3.58971E+003    3.60288E+003
   5.9070   3.60735E+003    3.63079E+003
   5.9100   3.57449E+003    3.63984E+003
   5.9120   3.63391E+003    3.67151E+003
   5.9140   3.68325E+003    3.72015E+003
   5.9160   3.67218E+003    3.69173E+003
   5.9190   3.71066E+003    3.73378E+003
   5.9200   3.70932E+003    3.74116E+003
   5.9210   3.72802E+003    3.71460E+003
   5.9230   3.69587E+003    3.65068E+003
   5.9260   3.76374E+003    3.64283E+003
   5.9280   3.79525E+003    3.69728E+003
   5.9300   3.77075E+003    3.63635E+003
   5.9320   3.82134E+003    3.72119E+003
   5.9340   3.79258E+003    3.88540E+003
   5.9360   3.85781E+003    3.81179E+003
   5.9400   3.93128E+003    3.88931E+003
   5.9420   3.90481E+003    3.90376E+003
   5.9430   3.94314E+003    3.98681E+003
   5.9460   3.95479E+003    3.94659E+003
   5.9480   3.92292E+003    3.89646E+003
   5.9500   3.94469E+003    3.91824E+003
   5.9520   3.98509E+003    3.93339E+003
   5.9550   3.99998E+003    3.92299E+003
   5.9570   3.95135E+003    4.02171E+003
   5.9590   3.99632E+003    3.97022E+003
   5.9620   3.99010E+003    4.02919E+003
   5.9640   4.01672E+003    4.00063E+003
   5.9660   4.00459E+003    4.03353E+003
   5.9680   4.04351E+003    4.02552E+003
   5.9710   4.04257E+003    3.99167E+003
   5.9730   4.09203E+003    4.02120E+003
   5.9750   4.11160E+003    4.09036E+003
   5.9770   4.09565E+003    4.07556E+003
   5.9780   4.17067E+003    4.14911E+003
   5.9820   4.14001E+003    4.12815E+003
   5.9840   4.12938E+003    4.19001E+003
   5.9860   4.18391E+003    4.12465E+003
   5.9870   4.27895E+003    4.19699E+003
   5.9900   4.46077E+003    4.78625E+003
   5.9930   5.67801E+003    6.01033E+003
   5.9950   6.18439E+003    5.93388E+003
   5.9970   6.01767E+003    5.89656E+003
   6.0000   5.97967E+003    6.16850E+003
   6.0030   2.22463E+003    1.11360E+002
   6.0090   1.40210E+002    1.40750E+002
   6.0120   2.65350E+002    3.46870E+002
   6.0130   7.48770E+002    1.41644E+003
   6.0160   3.06153E+003    3.45468E+003
   6.0200   3.02029E+003    2.50073E+003
   6.0220   3.25701E+003    2.60350E+003
   6.0250   3.09677E+003    2.48791E+003
   6.0270   3.03916E+003    2.38571E+003
   6.0290   2.93753E+003    2.34081E+003
   6.0320   2.91798E+003    2.23419E+003
   6.0340   2.86234E+003    2.19580E+003
   6.0360   2.80037E+003    2.13477E+003
   6.0370   2.75325E+003    2.10787E+003
   6.0410   2.69770E+003    2.04265E+003
   6.0420   2.69640E+003    1.99684E+003
   6.0450   2.61856E+003    1.89915E+003
   6.0480   2.61338E+003    1.85572E+003
   6.0520   2.50475E+003    1.72738E+003
   6.0540   2.44493E+003    1.72223E+003
   6.0560   2.41574E+003    1.65080E+003
   6.0590   2.32067E+003    1.59232E+003
   6.0610   2.31373E+003    1.57449E+003
   6.0640   2.26782E+003    1.53120E+003
   6.0650   2.27388E+003    1.51500E+003
   6.0680   2.23959E+003    1.42764E+003
   6.0700   2.19679E+003    1.41538E+003
   6.0720   2.11092E+003    1.37673E+003
   6.0750   2.12146E+003    1.35225E+003
   6.0770   2.06942E+003    1.29765E+003
   6.0790   2.06460E+003    1.27330E+003
   6.0820   2.02153E+003    1.25694E+003
   6.0830   2.00261E+003    1.27511E+003
   6.0860   1.99892E+003    1.21986E+003
   6.0880   1.95077E+003    1.18488E+003
   6.0900   1.91639E+003    1.16532E+003
   6.0920   1.90802E+003    1.16076E+003
   6.0940   1.87288E+003    1.12150E+003
   6.0970   1.89933E+003    1.07551E+003
   6.0990   1.87433E+003    1.07652E+003
   6.1010   1.83466E+003    1.08132E+003
   6.1020   1.85489E+003    1.06200E+003
   6.1050   1.82646E+003    1.05475E+003
   6.1090   1.79986E+003    1.04921E+003
   6.1110   1.78690E+003    1.03180E+003
   6.1130   1.78289E+003    9.92390E+002
   6.1160   1.76771E+003    1.00777E+003
   6.1180   1.72204E+003    9.76510E+002
   6.1190   1.71935E+003    9.70080E+002
   6.1220   1.75383E+003    9.88610E+002
   6.1240   1.72548E+003    9.49960E+002
   6.1260   1.70789E+003    9.47460E+002
   6.1300   1.66824E+003    9.71750E+002
   6.1320   1.68074E+003    9.39280E+002
   6.1340   1.71860E+003    9.43410E+002
   6.1360   1.69669E+003    9.39910E+002
   6.1380   1.67495E+003    9.40800E+002
   6.1390   1.67872E+003    9.22830E+002
   6.1420   1.67502E+003    9.29920E+002
   6.1450   1.64779E+003    8.99910E+002
   6.1470   1.62776E+003    9.06550E+002
   6.1510   1.64093E+003    8.97650E+002
   6.1530   1.63023E+003    8.93700E+002
   6.1550   1.62556E+003    8.88210E+002
   6.1570   1.63443E+003    8.77350E+002
   6.1590   1.62421E+003    8.92290E+002
   6.1620   1.61235E+003    8.78600E+002
   6.1640   1.62206E+003    8.85490E+002
   6.1650   1.62998E+003    8.90280E+002
   6.1670   1.63459E+003    8.88930E+002
   6.1690   1.63101E+003    8.99150E+002
   6.1710   1.61080E+003    8.76940E+002
   6.1740   1.64253E+003    8.68110E+002
   6.1780   1.61139E+003    8.74640E+002
   6.1790   1.64806E+003    8.84130E+002
   6.1810   1.65574E+003    9.05690E+002
   6.1830   1.62134E+003    8.93950E+002
   6.1860   1.63294E+003    8.77160E+002
   6.1890   1.62004E+003    8.82930E+002
   6.1900   1.59491E+003    8.58640E+002
   6.1920   1.64157E+003    8.67830E+002
   6.1950   1.60503E+003    8.72950E+002
   6.1980   1.65757E+003    8.94070E+002
   6.1990   1.62469E+003    8.77140E+002
   6.2010   1.63314E+003    8.75000E+002
   6.2030   1.64069E+003    8.96890E+002
   6.2050   1.63780E+003    8.93520E+002
   6.2070   1.61886E+003    8.95450E+002
   6.2090   1.65907E+003    8.91940E+002
   6.2110   1.65335E+003    8.74690E+002
   6.2130   1.62837E+003    8.67470E+002
   6.2140   1.65479E+003    8.90400E+002
   6.2170   1.63242E+003    8.83240E+002
   6.2190   1.62995E+003    8.87630E+002
   6.2210   1.65280E+003    8.76450E+002
   6.2230   1.63374E+003    8.81400E+002
   6.2250   1.62826E+003    8.91340E+002
   6.2290   1.61785E+003    8.90800E+002
   6.2320   1.66691E+003    8.86830E+002
   6.2340   1.69290E+003    9.02950E+002
   6.2370   1.65874E+003    8.82330E+002
   6.2390   1.66192E+003    8.67550E+002
   6.2410   1.67259E+003    8.60450E+002
   6.2440   1.66827E+003    8.87110E+002
   6.2460   1.63302E+003    8.50500E+002
   6.2480   1.63681E+003    8.69030E+002
   6.2500   1.66612E+003    9.10250E+002
   6.2520   1.67603E+003    8.88270E+002
   6.2550   1.65891E+003    9.10420E+002
   6.2580   1.66013E+003    8.76500E+002
   6.2600   1.71915E+003    8.89990E+002
   6.2610   1.66305E+003    8.72840E+002
   6.2630   1.66629E+003    8.70260E+002
   6.2660   1.66593E+003    8.81420E+002
   6.2680   1.66887E+003    9.01150E+002
   6.2700   1.68029E+003    8.92940E+002
   6.2730   1.66242E+003    9.00490E+002
   6.2750   1.66354E+003    9.07980E+002
   6.2770   1.67143E+003    9.12710E+002
   6.2800   1.69604E+003    8.96640E+002
   6.2820   1.68406E+003    9.00180E+002
   6.2860   1.71651E+003    9.08100E+002
   6.2880   1.72382E+003    9.02760E+002
   6.2910   1.68513E+003    9.11930E+002
   6.2940   1.66617E+003    9.24280E+002
   6.2950   1.70721E+003    9.01730E+002
   6.2960   1.68446E+003    8.95610E+002
   6.3000   1.67803E+003    9.13940E+002
   6.3020   1.68766E+003    9.03700E+002
   6.3040   1.70519E+003    9.08530E+002
   6.3060   1.71064E+003    8.95800E+002
   6.3090   1.68880E+003    9.08890E+002
   6.3130   1.69493E+003    9.07820E+002
   6.3150   1.67404E+003    9.18430E+002
   6.3180   1.69967E+003    9.13750E+002
   6.3200   1.71504E+003    8.97510E+002
   6.3220   1.67048E+003    8.94070E+002
   6.3240   1.70769E+003    8.88200E+002
   6.3260   1.69823E+003    8.97920E+002
   6.3290   1.70650E+003    9.11860E+002
   6.3320   1.69878E+003    9.03690E+002
   6.3330   1.68363E+003    9.10410E+002
   6.3350   1.70898E+003    8.97700E+002
   6.3380   1.66708E+003    9.03540E+002
   6.3400   1.68338E+003    8.91500E+002
   6.3430   1.69465E+003    9.01120E+002
   6.3450   1.70944E+003    9.32630E+002
   6.3470   1.73381E+003    9.32260E+002
   6.3500   1.68737E+003    9.07580E+002
   6.3520   1.70820E+003    9.13110E+002
   6.3540   1.69205E+003    9.17440E+002
   6.3570   1.66691E+003    9.09570E+002
   6.3590   1.64141E+003    9.24900E+002
   6.3610   1.67722E+003    9.07140E+002
   6.3630   1.69847E+003    9.08290E+002
   6.3670   1.72318E+003    9.21010E+002
   6.3690   1.67816E+003    8.93190E+002
   6.3720   1.67462E+003    9.25970E+002
   6.3740   1.68830E+003    9.02900E+002
   6.3770   1.68882E+003    9.03530E+002
   6.3790   1.67482E+003    9.17110E+002
   6.3810   1.69408E+003    8.94030E+002
   6.3840   1.68690E+003    9.13470E+002
   6.3860   1.71183E+003    8.94520E+002
   6.3880   1.69243E+003    9.08520E+002
   6.3900   1.69472E+003    9.08620E+002
   6.3930   1.69708E+003    8.83350E+002
   6.3970   1.67916E+003    9.42680E+002
   6.3990   1.69296E+003    9.23200E+002
   6.4010   1.70977E+003    8.95550E+002
   6.4020   1.70550E+003    8.98200E+002
   6.4060   1.71051E+003    9.06000E+002
   6.4080   1.66305E+003    8.93500E+002
   6.4110   1.70182E+003    9.07150E+002
   6.4130   1.71428E+003    9.09870E+002
   6.4150   1.71611E+003    9.04750E+002
   6.4180   1.68385E+003    9.23490E+002
   6.4200   1.70631E+003    9.02450E+002
   6.4240   1.69686E+003    9.11010E+002
   6.4260   1.70690E+003    9.16530E+002
   6.4290   1.74154E+003    9.34590E+002
   6.4310   1.72750E+003    9.12810E+002
   6.4340   1.76450E+003    9.29140E+002
   6.4360   1.75165E+003    9.43250E+002
   6.4380   1.77304E+003    9.52390E+002
   6.4410   1.72326E+003    9.67950E+002
   6.4430   1.79533E+003    9.48990E+002
   6.4460   1.80227E+003    9.25160E+002
   6.4490   1.76375E+003    9.63490E+002
   6.4500   1.78033E+003    9.30580E+002
   6.4530   1.78734E+003    9.46670E+002
   6.4560   1.78958E+003    9.47180E+002
   6.4580   1.78847E+003    9.73000E+002
   6.4600   1.85305E+003    9.61910E+002
   6.4630   1.78590E+003    9.66380E+002
   6.4650   1.84877E+003    9.89290E+002
   6.4680   1.82433E+003    9.63590E+002
   6.4720   1.81076E+003    9.70710E+002
   6.4730   1.85630E+003    9.85150E+002
   6.4760   1.82241E+003    9.45670E+002
   6.4780   1.82209E+003    9.94400E+002
   6.4800   1.80861E+003    9.44550E+002
   6.4820   1.78319E+003    9.84580E+002
   6.4860   1.82071E+003    9.90220E+002
   6.4890   1.79280E+003    9.70520E+002
   6.4910   1.83153E+003    9.65860E+002
   6.4940   1.83780E+003    1.01648E+003
   6.4960   1.83165E+003    9.79460E+002
   6.4980   1.83580E+003    9.83050E+002
   6.4990   1.79718E+003    9.59750E+002
   6.5030   1.83343E+003    9.42110E+002
   6.5050   1.84073E+003    9.67860E+002
   6.5080   1.83572E+003    9.89780E+002
   6.5100   1.81605E+003    9.87540E+002
   6.5120   1.83457E+003    9.67970E+002
   6.5150   1.83937E+003    9.91220E+002
   6.5190   1.83372E+003    9.79640E+002
   6.5210   1.84278E+003    9.74630E+002
   6.5230   1.84363E+003    9.70400E+002
   6.5250   1.86616E+003    9.85520E+002
   6.5280   1.81988E+003    9.79670E+002
   6.5300   1.85550E+003    9.79620E+002
   6.5330   1.81981E+003    9.97030E+002
   6.5350   1.82235E+003    9.69500E+002
   6.5390   1.84458E+003    9.52920E+002
   6.5400   1.83742E+003    1.00359E+003
   6.5440   1.77419E+003    9.83930E+002
   6.5480   1.78555E+003    9.61600E+002
   6.5500   1.80747E+003    9.85540E+002
   6.5530   1.82967E+003    9.61840E+002
   6.5550   1.80282E+003    9.65350E+002
   6.5570   1.82145E+003    9.76920E+002
   6.5600   1.79245E+003    9.70610E+002
   6.5610   1.78342E+003    9.56260E+002
   6.5660   1.80399E+003    9.57900E+002
   6.5680   1.81904E+003    9.58150E+002
   6.5710   1.81317E+003    9.65540E+002
   6.5730   1.81346E+003    9.48520E+002
   6.5750   1.80693E+003    9.77670E+002
   6.5780   1.78290E+003    9.82690E+002
   6.5800   1.78609E+003    9.32600E+002
   6.5830   1.77185E+003    9.25580E+002
   6.5860   1.82670E+003    9.52610E+002
   6.5880   1.79770E+003    9.62210E+002
   6.5920   1.78755E+003    9.71580E+002
   6.5950   1.75405E+003    9.46710E+002
   6.5980   1.79589E+003    9.32500E+002
   6.6000   1.77570E+003    9.51040E+002
   6.6020   1.74155E+003    9.38520E+002
   6.6050   1.79966E+003    9.50040E+002
   6.6090   1.77346E+003    9.54460E+002
   6.6110   1.76910E+003    9.26140E+002
   6.6140   1.77910E+003    9.59370E+002
   6.6150   1.77471E+003    9.31640E+002
   6.6200   1.75623E+003    9.62570E+002
   6.6220   1.78361E+003    9.29110E+002
   6.6260   1.76189E+003    9.39050E+002
   6.6290   1.75846E+003    9.40520E+002
   6.6310   1.77516E+003    9.42170E+002
   6.6330   1.78022E+003    9.36100E+002
   6.6350   1.75620E+003    9.26750E+002
   6.6370   1.75806E+003    9.35440E+002
   6.6410   1.74230E+003    9.18580E+002
   6.6440   1.77336E+003    9.25830E+002
   6.6460   1.77745E+003    9.16470E+002
   6.6480   1.75681E+003    9.33210E+002
   6.6530   1.75039E+003    9.57110E+002
   6.6550   1.75614E+003    9.25280E+002
   6.6580   1.73569E+003    9.13530E+002
   6.6620   1.70645E+003    9.41380E+002
   6.6670   1.71026E+003    9.43540E+002
   6.6680   1.74062E+003    9.23150E+002
   6.6710   1.75075E+003    9.30790E+002
   6.6730   1.74136E+003    9.22710E+002
   6.6760   1.72947E+003    9.31560E+002
   6.6790   1.70828E+003    9.14040E+002
   6.6820   1.70415E+003    9.18370E+002
   6.6850   1.75417E+003    9.37850E+002
   6.6870   1.71139E+003    9.08510E+002
   6.6890   1.71480E+003    9.49670E+002
   6.6920   1.69485E+003    9.24420E+002
   6.6940   1.71222E+003    9.03350E+002
   6.6980   1.71550E+003    9.26280E+002
   6.7000   1.68728E+003    9.21050E+002
   6.7030   1.69772E+003    8.96040E+002
   6.7040   1.70112E+003    8.88310E+002
   6.7080   1.68410E+003    9.07950E+002
   6.7100   1.68402E+003    8.88140E+002
   6.7120   1.68845E+003    8.97160E+002
   6.7160   1.69051E+003    9.26790E+002
   6.7180   1.69686E+003    8.76920E+002
   6.7200   1.68310E+003    8.76510E+002
   6.7230   1.66959E+003    9.08990E+002
   6.7270   1.66490E+003    8.65130E+002
   6.7290   1.67750E+003    9.10050E+002
   6.7320   1.65796E+003    8.51490E+002
   6.7340   1.60569E+003    8.51480E+002
   6.7370   1.62875E+003    8.54500E+002
   6.7390   1.63376E+003    8.74880E+002
   6.7430   1.66128E+003    8.79570E+002
   6.7450   1.62337E+003    8.85610E+002
   6.7460   1.66967E+003    8.86050E+002
   6.7490   1.66292E+003    8.85980E+002
   6.7510   1.65763E+003    8.99790E+002
   6.7540   1.66380E+003    9.05840E+002
   6.7570   1.63090E+003    8.55680E+002
   6.7590   1.62291E+003    8.41570E+002
   6.7620   1.66318E+003    8.83840E+002
   6.7660   1.66053E+003    8.85720E+002
   6.7680   1.64246E+003    8.51110E+002
   6.7690   1.64397E+003    8.84980E+002
   6.7720   1.62646E+003    8.75520E+002
   6.7750   1.65993E+003    8.81190E+002
   6.7790   1.67275E+003    8.83530E+002
   6.7810   1.66228E+003    9.20910E+002
   6.7830   1.69616E+003    8.65280E+002
   6.7860   1.63423E+003    8.91520E+002
   6.7880   1.66671E+003    8.85050E+002
   6.7900   1.66047E+003    8.72250E+002
   6.7950   1.66391E+003    8.97940E+002
   6.7970   1.67999E+003    9.03470E+002
   6.8000   1.69637E+003    8.93970E+002
   6.8020   1.63856E+003    8.85840E+002
   6.8050   1.67085E+003    8.85120E+002
   6.8080   1.68573E+003    8.92010E+002
   6.8100   1.64059E+003    8.71610E+002
   6.8130   1.69557E+003    8.86140E+002
   6.8160   1.67042E+003    9.17110E+002
   6.8170   1.68057E+003    9.11180E+002
   6.8220   1.70213E+003    9.03440E+002
   6.8240   1.68446E+003    9.06370E+002
   6.8260   1.68935E+003    8.94040E+002
   6.8290   1.70052E+003    9.15670E+002
   6.8310   1.71112E+003    8.75780E+002
   6.8330   1.69420E+003    9.07220E+002
   6.8350   1.70677E+003    8.99940E+002
   6.8380   1.71553E+003    9.00260E+002
   6.8410   1.71208E+003    9.18630E+002
   6.8440   1.69794E+003    9.17440E+002
   6.8460   1.71855E+003    8.95610E+002
   6.8480   1.69772E+003    9.09260E+002
   6.8520   1.68261E+003    8.97820E+002
   6.8550   1.67733E+003    9.04710E+002
   6.8580   1.69011E+003    8.99010E+002
   6.8600   1.68544E+003    9.09800E+002
   6.8620   1.70228E+003    9.29270E+002
   6.8650   1.72834E+003    9.17820E+002
   6.8690   1.69900E+003    9.10000E+002
   6.8740   1.69906E+003    9.08530E+002
   6.8760   1.69706E+003    9.01570E+002
   6.8790   1.70045E+003    9.04190E+002
   6.8820   1.73663E+003    9.08250E+002
   6.8840   1.71931E+003    9.23350E+002
   6.8870   1.68873E+003    8.96080E+002
   6.8890   1.67343E+003    8.92440E+002
   6.8920   1.68054E+003    9.15690E+002
   6.8940   1.69888E+003    9.11570E+002
   6.8960   1.72949E+003    9.08070E+002
   6.8990   1.72586E+003    9.35660E+002
   6.9030   1.72448E+003    9.22680E+002
   6.9050   1.71069E+003    9.15110E+002
   6.9080   1.68901E+003    9.14960E+002
   6.9110   1.70002E+003    9.45280E+002
   6.9140   1.70430E+003    9.39170E+002
   6.9170   1.67441E+003    9.10780E+002
   6.9200   1.68274E+003    8.95690E+002
   6.9230   1.68495E+003    8.99340E+002
   6.9250   1.71586E+003    9.28320E+002
   6.9280   1.69931E+003    8.98230E+002
   6.9310   1.69816E+003    8.90790E+002
   6.9330   1.68680E+003    9.10720E+002
   6.9350   1.68475E+003    9.13730E+002
   6.9380   1.66973E+003    9.17010E+002
   6.9400   1.69604E+003    8.94720E+002
   6.9440   1.66367E+003    8.89050E+002
   6.9460   1.68292E+003    9.02370E+002
   6.9490   1.71158E+003    9.04680E+002
   6.9520   1.68394E+003    9.01040E+002
   6.9540   1.66267E+003    8.98710E+002
   6.9570   1.67592E+003    9.07860E+002
   6.9600   1.66492E+003    9.07950E+002
   6.9630   1.63217E+003    8.97870E+002
   6.9660   1.66241E+003    8.84110E+002
   6.9670   1.61439E+003    8.86780E+002
   6.9710   1.62631E+003    8.72120E+002
   6.9730   1.67128E+003    9.02200E+002
   6.9760   1.65345E+003    8.95980E+002
   6.9780   1.66106E+003    9.01330E+002
   6.9810   1.68338E+003    9.02220E+002
   6.9830   1.72415E+003    9.08350E+002
   6.9850   1.69448E+003    9.07560E+002
   6.9880   1.63287E+003    8.88200E+002
   6.9920   1.63930E+003    9.03440E+002
   6.9940   1.69532E+003    8.96940E+002
   6.9970   1.71321E+003    9.24590E+002
   6.9990   1.71773E+003    9.20510E+002
   7.0020   1.68506E+003    8.95190E+002
   7.0070   1.70364E+003    9.14670E+002
   7.0090   1.70015E+003    9.25160E+002
   7.0110   1.71138E+003    9.21840E+002
   7.0150   1.64730E+003    9.34770E+002
   7.0170   1.69151E+003    8.89170E+002
   7.0210   1.67792E+003    9.12660E+002
   7.0230   1.73318E+003    8.95170E+002
   7.0260   1.68484E+003    8.92070E+002
   7.0280   1.65844E+003    8.96250E+002
   7.0310   1.70763E+003    8.64170E+002
   7.0330   1.64321E+003    9.08030E+002
   7.0350   1.69007E+003    8.91440E+002
   7.0390   1.66943E+003    8.84920E+002
   7.0420   1.68823E+003    8.86410E+002
   7.0440   1.68409E+003    9.05900E+002
   7.0470   1.70121E+003    9.27810E+002
   7.0500   1.69906E+003    9.02040E+002
   7.0550   1.69051E+003    8.96900E+002
   7.0580   1.68420E+003    8.88620E+002
   7.0620   1.70212E+003    8.77620E+002
   7.0640   1.67762E+003    9.11320E+002
   7.0670   1.67104E+003    9.06670E+002
   7.0690   1.66852E+003    9.15320E+002
   7.0710   1.68592E+003    9.16000E+002
   7.0740   1.68873E+003    8.84900E+002
   7.0780   1.66689E+003    9.03670E+002
   7.0800   1.71412E+003    9.06870E+002
   7.0820   1.66572E+003    8.77900E+002
   7.0840   1.68506E+003    9.07210E+002
   7.0860   1.69731E+003    9.19970E+002
   7.0910   1.67259E+003    8.74100E+002
   7.0930   1.69134E+003    9.09490E+002
   7.0960   1.71040E+003    8.79950E+002
   7.1000   1.68953E+003    8.91880E+002
   7.1030   1.67966E+003    8.91120E+002
   7.1050   1.68972E+003    8.72480E+002
   7.1100   1.64504E+003    9.01760E+002
   7.1120   1.67844E+003    8.83050E+002
   7.1150   1.68871E+003    8.91640E+002
   7.1180   1.64967E+003    8.84690E+002
   7.1200   1.65668E+003    8.64910E+002
   7.1230   1.65102E+003    8.65940E+002
   7.1270   1.66856E+003    8.62820E+002
   7.1300   1.65561E+003    8.37880E+002
   7.1320   1.65338E+003    8.61990E+002
   7.1340   1.68040E+003    8.53040E+002
   7.1370   1.66319E+003    8.51370E+002
   7.1390   1.69169E+003    8.32580E+002
   7.1420   1.65706E+003    8.03310E+002
   7.1460   1.61569E+003    7.76830E+002
   7.1490   1.61720E+003    7.72130E+002
   7.1530   1.55683E+003    6.81850E+002
   7.1540   1.48485E+003    6.62310E+002
   7.1590   1.42812E+003    6.33990E+002
   7.1610   1.35438E+003    5.53100E+002
   7.1650   1.27494E+003    5.18960E+002
   7.1680   1.19883E+003    4.67960E+002
   7.1700   1.13172E+003    4.04450E+002
   7.1730   1.03831E+003    3.44160E+002
   7.1760   9.49060E+002    3.23900E+002
   7.1780   8.54720E+002    2.59630E+002
   7.1820   7.57810E+002    2.14530E+002
   7.1850   6.78590E+002    1.70920E+002
   7.1880   5.93150E+002    1.36860E+002
   7.1920   5.16250E+002    9.47900E+001
   7.1940   4.32740E+002    2.72400E+001
   7.1970   1.66070E+002    6.68000E+000
   7.2010   1.04400E+001    7.80000E-001
   7.2050   2.95000E+000    2.28000E+000
   7.2070   1.00000E-001    4.93000E+000
   7.2100   3.00000E+000    3.89000E+000
   7.2140   3.59000E+000    3.34000E+000
   7.2160   3.65000E+000    2.02000E+000
   7.2190   3.72000E+000    4.00000E-002
   7.2220   3.35000E+000    9.00000E-001
   7.2240   3.75000E+000    4.09000E+000
   7.2280   3.35000E+000    2.43000E+000
   7.2300   3.60000E+000    3.77000E+000
   7.2330   3.65000E+000    2.93000E+000
   7.2360   3.71000E+000    3.36000E+000
   7.2380   3.66000E+000    9.60000E-001
   7.2410   3.57000E+000    0.00000E+000
   7.2450   3.60000E+000    4.20000E-001
   7.2470   3.59000E+000    1.40000E-001
   7.2520   3.67000E+000    5.00000E-002
   7.2540   3.65000E+000    2.04000E+000
   7.2570   3.69000E+000    1.70000E-001
   7.2600   3.62000E+000    9.00000E-002
   7.2620   3.61000E+000    1.20000E-001
   7.2650   3.28000E+000    4.50000E-001
   7.2680   3.36000E+000    5.90000E-001
   7.2710   3.67000E+000    2.60000E-001
   7.2720   3.67000E+000    2.00000E-001
   7.2770   3.72000E+000    1.70000E-001
   7.2790   3.65000E+000    1.30000E-001
   7.2820   3.70000E+000    2.90000E-001
   7.2840   3.63000E+000    1.80000E-001
   7.2880   3.78000E+000    7.00000E-002
   7.2900   3.70000E+000    4.00000E-002
   7.2930   3.67000E+000    1.00000E-001
   7.2950   3.65000E+000    1.10000E-001
   7.3000   3.63000E+000    6.00000E-002
