# Supplementary material for: Mechanism of the small ATP-independent chaperone Spy is substrate specific
Source: Nat Commun. 2021 Feb 8;12:851. doi: 10.1038/s41467-021-21120-8 (PMC7870927; doi:10.1038/s41467-021-21120-8)
Supplement: Supplementary file 3 — Supplementary Data 1 [file 41467_2021_21120_MOESM3_ESM.zip › Fig 2c-d/181801/00010.RI3]

Sample3/6
I 3 22.1 48000 0001519 3.6350E10 278 1 
   5.8010   3.65000E+000    5.00000E-001
   5.8030   3.61000E+000    2.20000E+000
   5.8050   3.58000E+000    6.94000E+000
   5.8060   3.67000E+000    4.35000E+000
   5.8080   3.59000E+000    8.90000E+000
   5.8100   3.70000E+000    1.30400E+001
   5.8130   1.78000E+000    2.22000E+001
   5.8150   1.29300E+001    2.87000E+001
   5.8170   2.55900E+001    3.39200E+001
   5.8190   5.35000E+001    6.43900E+001
   5.8220   1.35930E+002    1.69860E+002
   5.8230   2.11730E+002    3.40910E+002
   5.8250   4.37190E+002    4.70170E+002
   5.8260   5.99510E+002    5.43950E+002
   5.8280   8.23080E+002    8.41250E+002
   5.8320   9.00680E+002    9.39260E+002
   5.8350   1.14480E+003    1.10938E+003
   5.8370   1.29668E+003    1.24767E+003
   5.8400   1.38462E+003    1.39260E+003
   5.8420   1.52788E+003    1.61777E+003
   5.8440   1.70710E+003    1.71186E+003
   5.8460   1.87614E+003    1.90045E+003
   5.8470   1.95259E+003    1.94443E+003
   5.8490   1.99329E+003    2.11940E+003
   5.8510   2.16857E+003    2.17124E+003
   5.8530   2.31282E+003    2.36251E+003
   5.8560   2.44161E+003    2.50089E+003
   5.8580   2.53819E+003    2.60768E+003
   5.8600   2.66880E+003    2.68211E+003
   5.8620   2.74575E+003    2.77940E+003
   5.8650   2.82334E+003    2.90185E+003
   5.8670   3.03818E+003    3.03193E+003
   5.8680   3.07778E+003    3.13061E+003
   5.8690   3.19328E+003    3.13431E+003
   5.8710   3.18178E+003    3.19558E+003
   5.8730   3.32514E+003    3.24442E+003
   5.8760   3.33854E+003    3.30456E+003
   5.8780   3.39016E+003    3.47910E+003
   5.8800   3.47801E+003    3.56344E+003
   5.8830   3.60240E+003    3.49628E+003
   5.8850   3.53433E+003    3.50662E+003
   5.8870   3.56574E+003    3.51093E+003
   5.8880   3.61604E+003    3.52709E+003
   5.8890   3.62880E+003    3.53867E+003
   5.8920   3.58934E+003    3.61806E+003
   5.8940   3.57770E+003    3.62799E+003
   5.8960   3.62009E+003    3.67757E+003
   5.8980   3.61558E+003    3.65766E+003
   5.9000   3.60229E+003    3.68491E+003
   5.9030   3.65330E+003    3.54057E+003
   5.9050   3.69154E+003    3.63092E+003
   5.9070   3.69598E+003    3.61245E+003
   5.9100   3.69468E+003    3.68697E+003
   5.9120   3.67061E+003    3.67571E+003
   5.9140   3.71148E+003    3.77827E+003
   5.9160   3.76203E+003    3.71297E+003
   5.9190   3.77808E+003    3.75641E+003
   5.9210   3.77242E+003    3.79211E+003
   5.9230   3.77707E+003    3.76283E+003
   5.9260   3.83475E+003    3.75048E+003
   5.9280   3.84110E+003    3.80540E+003
   5.9300   3.81571E+003    3.85059E+003
   5.9320   3.87364E+003    3.86677E+003
   5.9350   3.95088E+003    3.88020E+003
   5.9360   3.90488E+003    3.89738E+003
   5.9390   3.96166E+003    3.90871E+003
   5.9420   3.98169E+003    4.01940E+003
   5.9430   3.91238E+003    3.97685E+003
   5.9460   3.92905E+003    4.05014E+003
   5.9470   4.06538E+003    4.04508E+003
   5.9480   4.01005E+003    4.04250E+003
   5.9500   4.00577E+003    4.12870E+003
   5.9520   3.98331E+003    4.09656E+003
   5.9550   4.04474E+003    4.11237E+003
   5.9570   4.02838E+003    4.12419E+003
   5.9590   4.03848E+003    4.17902E+003
   5.9620   4.12024E+003    4.66959E+003
   5.9640   4.18210E+003    5.40793E+003
   5.9660   4.14838E+003    6.19063E+003
   5.9670   4.19451E+003    6.07135E+003
   5.9680   4.19131E+003    6.36473E+003
   5.9710   4.44036E+003    6.34809E+003
   5.9720   4.88511E+003    6.24733E+003
   5.9750   6.07914E+003    2.94234E+003
   5.9760   6.02544E+003    1.29410E+002
   5.9820   4.77416E+003    1.26870E+003
   5.9870   1.35020E+002    4.46486E+003
   5.9910   1.93070E+002    3.38139E+003
   5.9930   5.50410E+002    3.54618E+003
   5.9940   1.71942E+003    3.39290E+003
   5.9950   3.61482E+003    3.33341E+003
   5.9980   4.88096E+003    3.22214E+003
   6.0000   3.54541E+003    3.16781E+003
   6.0030   3.74116E+003    3.11153E+003
   6.0050   3.69668E+003    3.05992E+003
   6.0070   3.63469E+003    3.02155E+003
   6.0090   3.60236E+003    2.95592E+003
   6.0120   3.58256E+003    2.88696E+003
   6.0130   3.50472E+003    2.81205E+003
   6.0160   3.45176E+003    2.69753E+003
   6.0180   3.43340E+003    2.66028E+003
   6.0200   3.36270E+003    2.55327E+003
   6.0230   3.33891E+003    2.52479E+003
   6.0250   3.32168E+003    2.40771E+003
   6.0270   3.20209E+003    2.36086E+003
   6.0290   3.10927E+003    2.32001E+003
   6.0320   3.12693E+003    2.19598E+003
   6.0340   3.04333E+003    2.14717E+003
   6.0380   2.98950E+003    2.03814E+003
   6.0410   2.92178E+003    1.99450E+003
   6.0430   2.90464E+003    1.96028E+003
   6.0450   2.86103E+003    1.91365E+003
   6.0480   2.78972E+003    1.81596E+003
   6.0490   2.67939E+003    1.78081E+003
   6.0510   2.66690E+003    1.68258E+003
   6.0530   2.62179E+003    1.64883E+003
   6.0540   2.57560E+003    1.60868E+003
   6.0560   2.46209E+003    1.54199E+003
   6.0590   2.44454E+003    1.50804E+003
   6.0610   2.40447E+003    1.47924E+003
   6.0630   2.34089E+003    1.42940E+003
   6.0640   2.33409E+003    1.39794E+003
   6.0680   2.28945E+003    1.34420E+003
   6.0700   2.22566E+003    1.33084E+003
   6.0720   2.19189E+003    1.27363E+003
   6.0750   2.15413E+003    1.24379E+003
   6.0770   2.11576E+003    1.20051E+003
   6.0790   2.09623E+003    1.18122E+003
   6.0820   2.07130E+003    1.14922E+003
   6.0830   2.01278E+003    1.10230E+003
   6.0860   1.94662E+003    1.08579E+003
   6.0880   1.94603E+003    1.08297E+003
   6.0900   1.91008E+003    1.08707E+003
   6.0920   1.87253E+003    1.04174E+003
   6.0950   1.84768E+003    1.03926E+003
   6.0970   1.81647E+003    9.72990E+002
   6.0990   1.81706E+003    9.74800E+002
   6.1020   1.80066E+003    9.50280E+002
   6.1040   1.75661E+003    9.46470E+002
   6.1060   1.74191E+003    9.32160E+002
   6.1070   1.73193E+003    9.21890E+002
   6.1080   1.69675E+003    9.09330E+002
   6.1110   1.68998E+003    9.19190E+002
   6.1130   1.68104E+003    9.02240E+002
   6.1160   1.63298E+003    8.77400E+002
   6.1180   1.60485E+003    8.69060E+002
   6.1200   1.60609E+003    8.67720E+002
   6.1220   1.57829E+003    8.49890E+002
   6.1240   1.56851E+003    8.46730E+002
   6.1260   1.53648E+003    8.26910E+002
   6.1300   1.58772E+003    8.29460E+002
   6.1320   1.56090E+003    8.35430E+002
   6.1330   1.55321E+003    8.12860E+002
   6.1350   1.51755E+003    8.21210E+002
   6.1390   1.52583E+003    7.94440E+002
   6.1420   1.51236E+003    8.11240E+002
   6.1440   1.52560E+003    7.86710E+002
   6.1480   1.50471E+003    7.82510E+002
   6.1500   1.51277E+003    7.99290E+002
   6.1520   1.51029E+003    7.94060E+002
   6.1530   1.50321E+003    7.93410E+002
   6.1550   1.46958E+003    7.93550E+002
   6.1580   1.48533E+003    7.60670E+002
   6.1610   1.46378E+003    7.67920E+002
   6.1620   1.46427E+003    7.70700E+002
   6.1650   1.45091E+003    7.73020E+002
   6.1670   1.47047E+003    7.67460E+002
   6.1700   1.45784E+003    7.84180E+002
   6.1730   1.47628E+003    7.81190E+002
   6.1760   1.48266E+003    7.92700E+002
   6.1770   1.47065E+003    7.86480E+002
   6.1780   1.46554E+003    7.74700E+002
   6.1800   1.46412E+003    7.63180E+002
   6.1820   1.46334E+003    7.54190E+002
   6.1840   1.47619E+003    7.66180E+002
   6.1890   1.47772E+003    7.74440E+002
   6.1920   1.47299E+003    7.79870E+002
   6.1950   1.45018E+003    7.83800E+002
   6.1960   1.46432E+003    7.79490E+002
   6.1980   1.49514E+003    7.96220E+002
   6.1990   1.45710E+003    7.78610E+002
   6.2020   1.48575E+003    7.70850E+002
   6.2030   1.44527E+003    7.91750E+002
   6.2050   1.49544E+003    7.79490E+002
   6.2070   1.46768E+003    7.97130E+002
   6.2100   1.46415E+003    7.88080E+002
   6.2120   1.50343E+003    7.87350E+002
   6.2150   1.47177E+003    7.90950E+002
   6.2170   1.48726E+003    7.88810E+002
   6.2190   1.44967E+003    7.90190E+002
   6.2210   1.48925E+003    7.97900E+002
   6.2230   1.48615E+003    7.88680E+002
   6.2250   1.52094E+003    7.94840E+002
   6.2280   1.47258E+003    7.71600E+002
   6.2310   1.49791E+003    7.69680E+002
   6.2330   1.49125E+003    7.73230E+002
   6.2350   1.46772E+003    7.77130E+002
   6.2370   1.45672E+003    7.76760E+002
   6.2410   1.47024E+003    7.94510E+002
   6.2440   1.45369E+003    7.70580E+002
   6.2460   1.49031E+003    7.58570E+002
   6.2480   1.48075E+003    7.73850E+002
   6.2510   1.45065E+003    7.89120E+002
   6.2550   1.48381E+003    7.79150E+002
   6.2570   1.50232E+003    7.98070E+002
   6.2600   1.47210E+003    8.10410E+002
   6.2610   1.50552E+003    8.10740E+002
   6.2640   1.51399E+003    7.96550E+002
   6.2670   1.50238E+003    7.82950E+002
   6.2680   1.51043E+003    7.82730E+002
   6.2700   1.49182E+003    7.84290E+002
   6.2730   1.49445E+003    8.03400E+002
   6.2750   1.47887E+003    7.97610E+002
   6.2770   1.51756E+003    7.88530E+002
   6.2800   1.49609E+003    7.91650E+002
   6.2820   1.48611E+003    7.91390E+002
   6.2840   1.54141E+003    8.02570E+002
   6.2870   1.47738E+003    7.99600E+002
   6.2890   1.52081E+003    7.94190E+002
   6.2900   1.50821E+003    8.06030E+002
   6.2920   1.53479E+003    8.17160E+002
   6.2950   1.53528E+003    7.79660E+002
   6.2970   1.48156E+003    7.93080E+002
   6.2990   1.53645E+003    8.03900E+002
   6.3020   1.53652E+003    8.01000E+002
   6.3040   1.49301E+003    8.05730E+002
   6.3050   1.51028E+003    8.03680E+002
   6.3070   1.49115E+003    8.18650E+002
   6.3090   1.48694E+003    7.77950E+002
   6.3130   1.52979E+003    7.95090E+002
   6.3150   1.52511E+003    7.96230E+002
   6.3160   1.52514E+003    7.89610E+002
   6.3200   1.54109E+003    7.92420E+002
   6.3220   1.52810E+003    8.00020E+002
   6.3240   1.51772E+003    7.95880E+002
   6.3250   1.53230E+003    8.03790E+002
   6.3280   1.53945E+003    8.18290E+002
   6.3310   1.51481E+003    8.03280E+002
   6.3320   1.49447E+003    7.98780E+002
   6.3340   1.51414E+003    8.14050E+002
   6.3360   1.51618E+003    7.96820E+002
   6.3380   1.55229E+003    8.07130E+002
   6.3430   1.54856E+003    8.12080E+002
   6.3450   1.52267E+003    8.01890E+002
   6.3470   1.55452E+003    7.95770E+002
   6.3500   1.50708E+003    7.95610E+002
   6.3530   1.51336E+003    8.17350E+002
   6.3550   1.56456E+003    8.14740E+002
   6.3580   1.52527E+003    7.83630E+002
   6.3610   1.52513E+003    7.92130E+002
   6.3630   1.52754E+003    8.15970E+002
   6.3660   1.51422E+003    8.37470E+002
   6.3680   1.50867E+003    8.16450E+002
   6.3690   1.54462E+003    8.14720E+002
   6.3730   1.52680E+003    8.09510E+002
   6.3740   1.52148E+003    7.91290E+002
   6.3770   1.54420E+003    8.14520E+002
   6.3790   1.54186E+003    8.06760E+002
   6.3820   1.52522E+003    8.29380E+002
   6.3840   1.51462E+003    7.84380E+002
   6.3880   1.53046E+003    8.18370E+002
   6.3900   1.51628E+003    8.05640E+002
   6.3920   1.50517E+003    8.07220E+002
   6.3950   1.53588E+003    8.09380E+002
   6.3980   1.54680E+003    8.28780E+002
   6.3990   1.50017E+003    8.04100E+002
   6.4020   1.51700E+003    7.93630E+002
   6.4030   1.55669E+003    8.07210E+002
   6.4080   1.49814E+003    7.97630E+002
   6.4100   1.54768E+003    7.86650E+002
   6.4130   1.52973E+003    7.88670E+002
   6.4140   1.52587E+003    8.06570E+002
   6.4170   1.54187E+003    7.99500E+002
   6.4200   1.52778E+003    8.21000E+002
   6.4220   1.56456E+003    8.10950E+002
   6.4250   1.53639E+003    8.00750E+002
   6.4270   1.54523E+003    8.08680E+002
   6.4290   1.52008E+003    8.16450E+002
   6.4310   1.51023E+003    8.30170E+002
   6.4340   1.55810E+003    8.36070E+002
   6.4380   1.57399E+003    8.30120E+002
   6.4400   1.59340E+003    8.46540E+002
   6.4430   1.55385E+003    8.33430E+002
   6.4440   1.55736E+003    8.41440E+002
   6.4460   1.59188E+003    8.29350E+002
   6.4490   1.57546E+003    8.45940E+002
   6.4510   1.59874E+003    8.30340E+002
   6.4550   1.56657E+003    8.51950E+002
   6.4570   1.60538E+003    8.42390E+002
   6.4600   1.58798E+003    8.41340E+002
   6.4610   1.59521E+003    8.59440E+002
   6.4630   1.61497E+003    8.64290E+002
   6.4650   1.61772E+003    8.63810E+002
   6.4690   1.63279E+003    8.47520E+002
   6.4720   1.61665E+003    8.56630E+002
   6.4740   1.62100E+003    8.58240E+002
   6.4770   1.60767E+003    8.54480E+002
   6.4790   1.60718E+003    8.63140E+002
   6.4820   1.62100E+003    8.64580E+002
   6.4850   1.60536E+003    8.44190E+002
   6.4870   1.61349E+003    8.60000E+002
   6.4880   1.62617E+003    8.75780E+002
   6.4910   1.60101E+003    8.53550E+002
   6.4940   1.63624E+003    8.55350E+002
   6.4960   1.63201E+003    8.67170E+002
   6.4980   1.63955E+003    8.67250E+002
   6.5010   1.63400E+003    8.58670E+002
   6.5030   1.62436E+003    8.55710E+002
   6.5050   1.62686E+003    8.62020E+002
   6.5070   1.64790E+003    8.66020E+002
   6.5110   1.65885E+003    8.53740E+002
   6.5150   1.63553E+003    8.74150E+002
   6.5160   1.62622E+003    8.69080E+002
   6.5190   1.62857E+003    8.63290E+002
   6.5210   1.65740E+003    8.73360E+002
   6.5230   1.66049E+003    8.68280E+002
   6.5270   1.61724E+003    8.77630E+002
   6.5280   1.62930E+003    8.62180E+002
   6.5310   1.64700E+003    8.49460E+002
   6.5330   1.61789E+003    8.71090E+002
   6.5350   1.66087E+003    8.71650E+002
   6.5390   1.66228E+003    8.85760E+002
   6.5420   1.64711E+003    8.61670E+002
   6.5430   1.64231E+003    8.51850E+002
   6.5450   1.64223E+003    8.55950E+002
   6.5470   1.63339E+003    8.45340E+002
   6.5490   1.59535E+003    8.43280E+002
   6.5510   1.59563E+003    8.63760E+002
   6.5550   1.60739E+003    8.70300E+002
   6.5570   1.60908E+003    8.21970E+002
   6.5580   1.61543E+003    8.59680E+002
   6.5620   1.60236E+003    8.35270E+002
   6.5660   1.56926E+003    8.47640E+002
   6.5680   1.61871E+003    8.28730E+002
   6.5700   1.57919E+003    8.31420E+002
   6.5730   1.63144E+003    8.32500E+002
   6.5740   1.61984E+003    8.34220E+002
   6.5770   1.61044E+003    8.50040E+002
   6.5810   1.56805E+003    8.58540E+002
   6.5840   1.60383E+003    8.45330E+002
   6.5860   1.57525E+003    8.53410E+002
   6.5880   1.57057E+003    8.44160E+002
   6.5900   1.57540E+003    8.47660E+002
   6.5920   1.53480E+003    8.34810E+002
   6.5950   1.57605E+003    8.51080E+002
   6.5980   1.57160E+003    8.52300E+002
   6.6000   1.56575E+003    8.52910E+002
   6.6020   1.59578E+003    8.34230E+002
   6.6050   1.56965E+003    8.16060E+002
   6.6080   1.59231E+003    8.32520E+002
   6.6110   1.57087E+003    8.16640E+002
   6.6140   1.57343E+003    8.11290E+002
   6.6150   1.56619E+003    8.24010E+002
   6.6190   1.57049E+003    8.21290E+002
   6.6220   1.55398E+003    8.45820E+002
   6.6240   1.56788E+003    8.17330E+002
   6.6270   1.57004E+003    8.32730E+002
   6.6290   1.57549E+003    8.11520E+002
   6.6320   1.58112E+003    8.27640E+002
   6.6350   1.58698E+003    8.02770E+002
   6.6370   1.56674E+003    8.19540E+002
   6.6390   1.56619E+003    8.43160E+002
   6.6420   1.58806E+003    8.24190E+002
   6.6440   1.54985E+003    8.14090E+002
   6.6460   1.55877E+003    8.26440E+002
   6.6480   1.54411E+003    8.22490E+002
   6.6510   1.55298E+003    8.13370E+002
   6.6530   1.57171E+003    8.17270E+002
   6.6560   1.53984E+003    8.12880E+002
   6.6600   1.57189E+003    8.34250E+002
   6.6620   1.55248E+003    8.22620E+002
   6.6640   1.57068E+003    8.04990E+002
   6.6670   1.54989E+003    8.04490E+002
   6.6700   1.55915E+003    8.25360E+002
   6.6720   1.52600E+003    8.09100E+002
   6.6740   1.53428E+003    7.99840E+002
   6.6750   1.52251E+003    8.03220E+002
   6.6790   1.52863E+003    8.00840E+002
   6.6820   1.54890E+003    8.19100E+002
   6.6840   1.53032E+003    8.13920E+002
   6.6870   1.55335E+003    8.25030E+002
   6.6890   1.52473E+003    8.20660E+002
   6.6910   1.51353E+003    8.10470E+002
   6.6940   1.53328E+003    8.11590E+002
   6.6960   1.51812E+003    8.04730E+002
   6.6990   1.52045E+003    7.80600E+002
   6.7010   1.51747E+003    7.80450E+002
   6.7030   1.49256E+003    7.90680E+002
   6.7070   1.50765E+003    7.75990E+002
   6.7100   1.48304E+003    7.93810E+002
   6.7120   1.49023E+003    8.01330E+002
   6.7140   1.52366E+003    7.93110E+002
   6.7170   1.51666E+003    7.88660E+002
   6.7200   1.51811E+003    7.94860E+002
   6.7230   1.51674E+003    7.99180E+002
   6.7250   1.48984E+003    7.86630E+002
   6.7280   1.47918E+003    7.90900E+002
   6.7300   1.46542E+003    7.66230E+002
   6.7320   1.48267E+003    7.84940E+002
   6.7350   1.44736E+003    7.45450E+002
   6.7390   1.45663E+003    7.78750E+002
   6.7400   1.46991E+003    7.75010E+002
   6.7430   1.48105E+003    7.59230E+002
   6.7440   1.48960E+003    7.71910E+002
   6.7470   1.48647E+003    7.68470E+002
   6.7500   1.47359E+003    7.69550E+002
   6.7520   1.47857E+003    7.63860E+002
   6.7560   1.46671E+003    7.80770E+002
   6.7570   1.48419E+003    7.85520E+002
   6.7610   1.45079E+003    7.78770E+002
   6.7630   1.49399E+003    7.71750E+002
   6.7660   1.47914E+003    7.74660E+002
   6.7690   1.44761E+003    7.67510E+002
   6.7710   1.47094E+003    7.75720E+002
   6.7730   1.48918E+003    7.65760E+002
   6.7750   1.46964E+003    7.74130E+002
   6.7790   1.49270E+003    7.80530E+002
   6.7810   1.46365E+003    7.71110E+002
   6.7830   1.47942E+003    7.79000E+002
   6.7860   1.47799E+003    7.95340E+002
   6.7880   1.46079E+003    7.85390E+002
   6.7900   1.47996E+003    7.84220E+002
   6.7920   1.49327E+003    8.02260E+002
   6.7970   1.47233E+003    7.94380E+002
   6.7980   1.45450E+003    7.69950E+002
   6.8000   1.51181E+003    7.90010E+002
   6.8040   1.44491E+003    7.76190E+002
   6.8090   1.49062E+003    7.94540E+002
   6.8130   1.48187E+003    7.98970E+002
   6.8150   1.47990E+003    8.08300E+002
   6.8160   1.52648E+003    7.90570E+002
   6.8190   1.51057E+003    7.85340E+002
   6.8220   1.52505E+003    8.07120E+002
   6.8240   1.48609E+003    8.11870E+002
   6.8270   1.51958E+003    7.96740E+002
   6.8290   1.46873E+003    8.01410E+002
   6.8320   1.51589E+003    8.09960E+002
   6.8330   1.51851E+003    7.84070E+002
   6.8370   1.51333E+003    7.94470E+002
   6.8380   1.51196E+003    7.83490E+002
   6.8410   1.51363E+003    7.99150E+002
   6.8440   1.53867E+003    8.17090E+002
   6.8460   1.48076E+003    7.99160E+002
   6.8510   1.51138E+003    7.97560E+002
   6.8520   1.48457E+003    8.02270E+002
   6.8550   1.50525E+003    7.88630E+002
   6.8580   1.52265E+003    8.11510E+002
   6.8600   1.54704E+003    7.80120E+002
   6.8630   1.50081E+003    8.04470E+002
   6.8650   1.50647E+003    7.63580E+002
   6.8670   1.51000E+003    8.28510E+002
   6.8690   1.52340E+003    7.89800E+002
   6.8720   1.49768E+003    7.83300E+002
   6.8750   1.49903E+003    7.96940E+002
   6.8780   1.50795E+003    8.03720E+002
   6.8810   1.50458E+003    8.05290E+002
   6.8820   1.55542E+003    8.05890E+002
   6.8840   1.52124E+003    8.03450E+002
   6.8870   1.51267E+003    7.94790E+002
   6.8890   1.52698E+003    7.91970E+002
   6.8920   1.51951E+003    7.98310E+002
   6.8940   1.53037E+003    8.02680E+002
   6.8980   1.50754E+003    7.93790E+002
   6.9010   1.55494E+003    7.97680E+002
   6.9030   1.51545E+003    7.90240E+002
   6.9080   1.53783E+003    7.75370E+002
   6.9100   1.51700E+003    8.04200E+002
   6.9120   1.53668E+003    8.03180E+002
   6.9150   1.52659E+003    7.81670E+002
   6.9180   1.53200E+003    7.99300E+002
   6.9210   1.50531E+003    8.05150E+002
   6.9230   1.52702E+003    7.96710E+002
   6.9250   1.51859E+003    7.55420E+002
   6.9270   1.52023E+003    7.84380E+002
   6.9300   1.49323E+003    7.83040E+002
   6.9320   1.50475E+003    7.98310E+002
   6.9350   1.54411E+003    7.97580E+002
   6.9380   1.52573E+003    7.84980E+002
   6.9410   1.51052E+003    7.89940E+002
   6.9440   1.48725E+003    7.65230E+002
   6.9470   1.46869E+003    7.92320E+002
   6.9490   1.48153E+003    7.78560E+002
   6.9510   1.49782E+003    7.80900E+002
   6.9540   1.51174E+003    7.79780E+002
   6.9570   1.49192E+003    7.68720E+002
   6.9610   1.44317E+003    7.65610E+002
   6.9640   1.47472E+003    7.46630E+002
   6.9660   1.42734E+003    7.83870E+002
   6.9680   1.47341E+003    7.75770E+002
   6.9700   1.48184E+003    7.72740E+002
   6.9740   1.48720E+003    7.56410E+002
   6.9770   1.50240E+003    7.58550E+002
   6.9780   1.49812E+003    7.72280E+002
   6.9800   1.48227E+003    7.69540E+002
   6.9830   1.46023E+003    7.82110E+002
   6.9870   1.48305E+003    7.94680E+002
   6.9900   1.48949E+003    7.82480E+002
   6.9920   1.51149E+003    7.76840E+002
   6.9940   1.50005E+003    7.93660E+002
   6.9970   1.52452E+003    7.84830E+002
   7.0000   1.47233E+003    7.69090E+002
   7.0030   1.46258E+003    7.94520E+002
   7.0050   1.47458E+003    7.90030E+002
   7.0090   1.49759E+003    7.75250E+002
   7.0110   1.52825E+003    7.86110E+002
   7.0160   1.46989E+003    7.87230E+002
   7.0170   1.47346E+003    7.89300E+002
   7.0190   1.49110E+003    7.79050E+002
   7.0210   1.49984E+003    7.91790E+002
   7.0240   1.45974E+003    8.03770E+002
   7.0280   1.46271E+003    7.75870E+002
   7.0310   1.45286E+003    7.70990E+002
   7.0330   1.44239E+003    7.75300E+002
   7.0350   1.47117E+003    7.84690E+002
   7.0370   1.49574E+003    7.59870E+002
   7.0400   1.49248E+003    7.93470E+002
   7.0440   1.50509E+003    7.67380E+002
   7.0480   1.48534E+003    7.84210E+002
   7.0490   1.51511E+003    7.79050E+002
   7.0530   1.47524E+003    7.82130E+002
   7.0550   1.47719E+003    7.78500E+002
   7.0570   1.47418E+003    7.79750E+002
   7.0620   1.49775E+003    7.76070E+002
   7.0640   1.52299E+003    7.85010E+002
   7.0660   1.49905E+003    7.67610E+002
   7.0680   1.50834E+003    7.74010E+002
   7.0710   1.49350E+003    7.85690E+002
   7.0760   1.51958E+003    7.58810E+002
   7.0770   1.51046E+003    7.81190E+002
   7.0820   1.51096E+003    7.71790E+002
   7.0850   1.51809E+003    7.68240E+002
   7.0870   1.45428E+003    7.71600E+002
   7.0890   1.52523E+003    7.75990E+002
   7.0910   1.51089E+003    7.82250E+002
   7.0940   1.49145E+003    7.72180E+002
   7.0980   1.51403E+003    7.89000E+002
   7.1000   1.48919E+003    7.70620E+002
   7.1030   1.50944E+003    7.60090E+002
   7.1050   1.51415E+003    7.68540E+002
   7.1070   1.51418E+003    7.81660E+002
   7.1120   1.52247E+003    7.58210E+002
   7.1140   1.51325E+003    7.51200E+002
   7.1170   1.51022E+003    7.73100E+002
   7.1200   1.50614E+003    7.59160E+002
   7.1230   1.50522E+003    7.37540E+002
   7.1250   1.50765E+003    7.44340E+002
   7.1270   1.52826E+003    7.76130E+002
   7.1300   1.51495E+003    7.57540E+002
   7.1340   1.54071E+003    7.56810E+002
   7.1370   1.55569E+003    7.48600E+002
   7.1390   1.54639E+003    7.65400E+002
   7.1420   1.53107E+003    7.32310E+002
   7.1460   1.52979E+003    7.16310E+002
   7.1480   1.54263E+003    6.67850E+002
   7.1530   1.51356E+003    6.25850E+002
   7.1540   1.49592E+003    5.81220E+002
   7.1580   1.42797E+003    5.38140E+002
   7.1610   1.39472E+003    4.39540E+002
   7.1630   1.36500E+003    4.37660E+002
   7.1660   1.27207E+003    3.68500E+002
   7.1690   1.21542E+003    1.12170E+002
   7.1730   1.11124E+003    2.30800E+001
   7.1770   8.75370E+002    1.04300E+001
   7.1820   7.09990E+002    6.01000E+000
   7.1840   3.00720E+002    2.86000E+000
   7.1870   8.28300E+001    3.56000E+000
   7.1880   3.24000E+001    1.51000E+000
   7.1920   1.38200E+001    5.80000E-001
   7.1950   1.29100E+001    2.89000E+000
   7.1980   7.35000E+000    4.07000E+000
   7.2000   2.08000E+000    3.73000E+000
   7.2030   2.64000E+000    4.37000E+000
   7.2050   3.44000E+000    4.42000E+000
   7.2080   2.57000E+000    4.21000E+000
   7.2120   3.68000E+000    3.09000E+000
   7.2130   3.90000E+000    3.19000E+000
   7.2160   3.80000E+000    2.48000E+000
   7.2180   3.69000E+000    2.39000E+000
   7.2210   3.72000E+000    2.05000E+000
   7.2240   3.64000E+000    4.00000E-002
   7.2280   3.83000E+000    3.20000E-001
   7.2300   3.62000E+000    4.60000E-001
   7.2330   3.66000E+000    2.84000E+000
   7.2360   3.73000E+000    1.76000E+000
   7.2380   3.75000E+000    1.50000E+000
   7.2420   3.74000E+000    1.40000E-001
   7.2450   3.73000E+000    1.20000E-001
   7.2470   3.66000E+000    1.10000E-001
   7.2490   3.64000E+000    2.10000E-001
   7.2520   3.64000E+000    0.00000E+000
   7.2550   3.29000E+000    2.00000E-001
   7.2580   3.67000E+000    3.70000E-001
   7.2600   3.75000E+000    1.90000E-001
   7.2640   3.82000E+000    3.10000E-001
   7.2670   3.74000E+000    1.30000E-001
   7.2690   3.68000E+000    1.70000E-001
   7.2710   3.79000E+000    1.30000E-001
   7.2740   3.81000E+000    1.20000E-001
   7.2780   3.72000E+000    1.00000E-002
   7.2810   3.61000E+000    3.00000E-002
   7.2840   3.75000E+000    1.10000E-001
   7.2870   3.61000E+000    2.00000E-002
   7.2890   3.71000E+000    1.50000E-001
   7.2930   3.78000E+000    5.90000E-001
   7.2950   3.71000E+000    1.80000E-001
   7.2980   3.77000E+000    1.80000E-001
   7.3010   3.92000E+000    2.20000E-001
