# Supplementary material for: Mechanism of the small ATP-independent chaperone Spy is substrate specific
Source: Nat Commun. 2021 Feb 8;12:851. doi: 10.1038/s41467-021-21120-8 (PMC7870927; doi:10.1038/s41467-021-21120-8)
Supplement: Supplementary file 3 — Supplementary Data 1 [file 41467_2021_21120_MOESM3_ESM.zip › Fig 2c-d/181801/00011.RI1]

Sample1/4
I 1 22.1 48000 0001592 3.8180E10 278 1 
   5.8010   3.63000E+000    2.18000E+000
   5.8030   3.74000E+000    1.00000E-001
   5.8050   3.57000E+000    1.80000E+000
   5.8080   3.60000E+000    2.45000E+000
   5.8100   3.51000E+000    3.37000E+000
   5.8120   3.30000E+000    1.03400E+001
   5.8150   5.44000E+000    1.49200E+001
   5.8170   2.53300E+001    2.56600E+001
   5.8190   3.72400E+001    3.06200E+001
   5.8220   6.92900E+001    4.99900E+001
   5.8230   3.09880E+002    1.44350E+002
   5.8260   6.27820E+002    2.79200E+002
   5.8290   7.93600E+002    3.48430E+002
   5.8300   8.58360E+002    6.15660E+002
   5.8330   9.93120E+002    6.31140E+002
   5.8350   1.10863E+003    6.81460E+002
   5.8370   1.29387E+003    9.53120E+002
   5.8400   1.42546E+003    1.58108E+003
   5.8420   1.60621E+003    1.77379E+003
   5.8440   1.73950E+003    1.72962E+003
   5.8470   1.83792E+003    1.90148E+003
   5.8490   2.00754E+003    1.92329E+003
   5.8500   2.03888E+003    2.13810E+003
   5.8510   2.15091E+003    2.21035E+003
   5.8530   2.25940E+003    2.31341E+003
   5.8550   2.39205E+003    2.42495E+003
   5.8560   2.42878E+003    2.48165E+003
   5.8580   2.55166E+003    2.54263E+003
   5.8600   2.74266E+003    2.78462E+003
   5.8620   2.77549E+003    2.85699E+003
   5.8640   2.90030E+003    2.96107E+003
   5.8660   2.92666E+003    2.99897E+003
   5.8690   3.01512E+003    3.10523E+003
   5.8710   3.16289E+003    3.15763E+003
   5.8730   3.19081E+003    3.23419E+003
   5.8740   3.33826E+003    3.27134E+003
   5.8760   3.34475E+003    3.26617E+003
   5.8780   3.34504E+003    3.30592E+003
   5.8800   3.42624E+003    3.42976E+003
   5.8840   3.50910E+003    3.52745E+003
   5.8870   3.45494E+003    3.55866E+003
   5.8880   3.51877E+003    3.49465E+003
   5.8890   3.51740E+003    3.55013E+003
   5.8920   3.51661E+003    3.49881E+003
   5.8940   3.55658E+003    3.51681E+003
   5.8960   3.55658E+003    3.59696E+003
   5.8980   3.56472E+003    3.50272E+003
   5.9000   3.56764E+003    3.49365E+003
   5.9030   3.61062E+003    3.50835E+003
   5.9050   3.58549E+003    3.52078E+003
   5.9060   3.61432E+003    3.59546E+003
   5.9080   3.60417E+003    3.55558E+003
   5.9090   3.57588E+003    3.61817E+003
   5.9120   3.61929E+003    3.64414E+003
   5.9140   3.69107E+003    3.61517E+003
   5.9160   3.68338E+003    3.70856E+003
   5.9180   3.69529E+003    3.69003E+003
   5.9190   3.74709E+003    3.63676E+003
   5.9220   3.72200E+003    3.66259E+003
   5.9230   3.76401E+003    3.61306E+003
   5.9280   3.70237E+003    3.62913E+003
   5.9300   3.73796E+003    3.70388E+003
   5.9330   3.82239E+003    3.76679E+003
   5.9360   3.81470E+003    3.86832E+003
   5.9390   3.86577E+003    3.88083E+003
   5.9410   3.92641E+003    3.89665E+003
   5.9430   3.91463E+003    3.91590E+003
   5.9440   3.90946E+003    3.90719E+003
   5.9460   3.91770E+003    3.87446E+003
   5.9480   3.97593E+003    3.90191E+003
   5.9500   3.99569E+003    3.93774E+003
   5.9520   3.99803E+003    3.92975E+003
   5.9550   3.92822E+003    3.96334E+003
   5.9570   3.97864E+003    3.94896E+003
   5.9590   4.00385E+003    4.00777E+003
   5.9610   3.97250E+003    3.96438E+003
   5.9630   3.98668E+003    4.00563E+003
   5.9660   3.98991E+003    4.06973E+003
   5.9680   4.01749E+003    4.00868E+003
   5.9710   4.06318E+003    4.04737E+003
   5.9730   4.10372E+003    4.01318E+003
   5.9750   4.06596E+003    4.06166E+003
   5.9770   4.08812E+003    4.15573E+003
   5.9800   4.12028E+003    4.11240E+003
   5.9820   4.18056E+003    4.09152E+003
   5.9840   4.12601E+003    4.17229E+003
   5.9870   4.17562E+003    4.21302E+003
   5.9890   4.48584E+003    4.48013E+003
   5.9910   5.10981E+003    5.40477E+003
   5.9930   5.91882E+003    5.93386E+003
   5.9960   5.89677E+003    5.97982E+003
   5.9980   6.04171E+003    6.02612E+003
   6.0000   5.94935E+003    5.98712E+003
   6.0020   4.15634E+003    4.10794E+003
   6.0100   1.88100E+002    2.73620E+002
   6.0130   5.74920E+002    1.19658E+003
   6.0160   2.38560E+003    2.85543E+003
   6.0180   4.10937E+003    2.91252E+003
   6.0200   3.16062E+003    2.79377E+003
   6.0230   3.19655E+003    2.58294E+003
   6.0250   3.11156E+003    2.48220E+003
   6.0270   3.06614E+003    2.42109E+003
   6.0290   3.03649E+003    2.36874E+003
   6.0340   2.96030E+003    2.28280E+003
   6.0360   2.88115E+003    2.22105E+003
   6.0390   2.86192E+003    2.17643E+003
   6.0410   2.82171E+003    2.11438E+003
   6.0430   2.79990E+003    2.09807E+003
   6.0450   2.73718E+003    2.00284E+003
   6.0470   2.67056E+003    1.97416E+003
   6.0500   2.65056E+003    1.85965E+003
   6.0530   2.58309E+003    1.84360E+003
   6.0540   2.54317E+003    1.83679E+003
   6.0560   2.48355E+003    1.75884E+003
   6.0580   2.45539E+003    1.72509E+003
   6.0610   2.44609E+003    1.65203E+003
   6.0650   2.36149E+003    1.57884E+003
   6.0680   2.32600E+003    1.53099E+003
   6.0700   2.27336E+003    1.48640E+003
   6.0730   2.22883E+003    1.45520E+003
   6.0750   2.18940E+003    1.40210E+003
   6.0770   2.19057E+003    1.36672E+003
   6.0790   2.17105E+003    1.33205E+003
   6.0820   2.11533E+003    1.31366E+003
   6.0830   2.04750E+003    1.31005E+003
   6.0860   2.05471E+003    1.27294E+003
   6.0880   2.05159E+003    1.27912E+003
   6.0900   2.00455E+003    1.18699E+003
   6.0920   1.99118E+003    1.19916E+003
   6.0950   1.94676E+003    1.17418E+003
   6.0970   1.92323E+003    1.15690E+003
   6.0990   1.89657E+003    1.14932E+003
   6.1020   1.88434E+003    1.12227E+003
   6.1040   1.87715E+003    1.13689E+003
   6.1060   1.87578E+003    1.09783E+003
   6.1080   1.82585E+003    1.06573E+003
   6.1110   1.83902E+003    1.07135E+003
   6.1150   1.82377E+003    1.01007E+003
   6.1170   1.81549E+003    1.02166E+003
   6.1190   1.82396E+003    1.01286E+003
   6.1200   1.75963E+003    1.00875E+003
   6.1240   1.80131E+003    9.90940E+002
   6.1260   1.73964E+003    9.77730E+002
   6.1300   1.74670E+003    9.82980E+002
   6.1310   1.70986E+003    9.71590E+002
   6.1340   1.74903E+003    9.68530E+002
   6.1360   1.67994E+003    9.79120E+002
   6.1380   1.71628E+003    9.51820E+002
   6.1420   1.68900E+003    9.39920E+002
   6.1430   1.70201E+003    9.26200E+002
   6.1450   1.67862E+003    9.51040E+002
   6.1480   1.68626E+003    9.24210E+002
   6.1500   1.66955E+003    9.31140E+002
   6.1520   1.65271E+003    9.03780E+002
   6.1540   1.67533E+003    9.09950E+002
   6.1550   1.66033E+003    9.09830E+002
   6.1570   1.63651E+003    8.98620E+002
   6.1600   1.67859E+003    8.86390E+002
   6.1620   1.62613E+003    8.77470E+002
   6.1650   1.61839E+003    8.77920E+002
   6.1670   1.64720E+003    8.81920E+002
   6.1690   1.61477E+003    8.99300E+002
   6.1720   1.62233E+003    8.82450E+002
   6.1750   1.62093E+003    8.81080E+002
   6.1780   1.62375E+003    8.73880E+002
   6.1800   1.62158E+003    8.98800E+002
   6.1810   1.62503E+003    8.96090E+002
   6.1830   1.61295E+003    8.69240E+002
   6.1860   1.63900E+003    8.85700E+002
   6.1890   1.62073E+003    8.85500E+002
   6.1910   1.60456E+003    8.83450E+002
   6.1930   1.62250E+003    8.89490E+002
   6.1940   1.63581E+003    8.78230E+002
   6.1960   1.62817E+003    8.73570E+002
   6.1980   1.61772E+003    8.82780E+002
   6.2010   1.62033E+003    8.92130E+002
   6.2030   1.63190E+003    9.03330E+002
   6.2050   1.68363E+003    8.84170E+002
   6.2070   1.62492E+003    8.84450E+002
   6.2100   1.61989E+003    8.83870E+002
   6.2120   1.65536E+003    8.99330E+002
   6.2140   1.64737E+003    9.02410E+002
   6.2190   1.66529E+003    9.07220E+002
   6.2200   1.66542E+003    8.93800E+002
   6.2240   1.66067E+003    8.77080E+002
   6.2250   1.67755E+003    8.83350E+002
   6.2300   1.65456E+003    8.68820E+002
   6.2320   1.65271E+003    8.84120E+002
   6.2350   1.63997E+003    8.90920E+002
   6.2370   1.64311E+003    8.76790E+002
   6.2390   1.62948E+003    8.86420E+002
   6.2430   1.64583E+003    8.89980E+002
   6.2460   1.64508E+003    8.88410E+002
   6.2480   1.66447E+003    8.91440E+002
   6.2510   1.69149E+003    8.90940E+002
   6.2530   1.64129E+003    9.11270E+002
   6.2550   1.64964E+003    8.86220E+002
   6.2570   1.67694E+003    8.90090E+002
   6.2610   1.65572E+003    8.94350E+002
   6.2630   1.65772E+003    8.93350E+002
   6.2660   1.68162E+003    8.89830E+002
   6.2670   1.66631E+003    8.83680E+002
   6.2680   1.66441E+003    9.08330E+002
   6.2710   1.68153E+003    8.78220E+002
   6.2730   1.71555E+003    9.09590E+002
   6.2750   1.65103E+003    9.15390E+002
   6.2800   1.69758E+003    9.23410E+002
   6.2810   1.69102E+003    9.02630E+002
   6.2840   1.69012E+003    9.14920E+002
   6.2860   1.66281E+003    9.00440E+002
   6.2890   1.66709E+003    9.16380E+002
   6.2910   1.70189E+003    8.97470E+002
   6.2930   1.69826E+003    9.12730E+002
   6.2960   1.69693E+003    9.13150E+002
   6.2980   1.69222E+003    8.87900E+002
   6.3000   1.67627E+003    9.01920E+002
   6.3040   1.71081E+003    9.25180E+002
   6.3070   1.68823E+003    9.05660E+002
   6.3090   1.68134E+003    9.09230E+002
   6.3130   1.70488E+003    9.25540E+002
   6.3150   1.72809E+003    9.18490E+002
   6.3180   1.68500E+003    9.15580E+002
   6.3200   1.69497E+003    8.67310E+002
   6.3220   1.68488E+003    9.09470E+002
   6.3250   1.70361E+003    9.09990E+002
   6.3260   1.71065E+003    9.15500E+002
   6.3300   1.68904E+003    8.91710E+002
   6.3320   1.68405E+003    9.04080E+002
   6.3340   1.68853E+003    9.01830E+002
   6.3360   1.68191E+003    9.08190E+002
   6.3370   1.72161E+003    8.96560E+002
   6.3410   1.68068E+003    9.05960E+002
   6.3430   1.69282E+003    9.17460E+002
   6.3460   1.68971E+003    9.25990E+002
   6.3480   1.70182E+003    9.10850E+002
   6.3500   1.71085E+003    9.45560E+002
   6.3520   1.70973E+003    9.05750E+002
   6.3550   1.71156E+003    8.91350E+002
   6.3590   1.67515E+003    9.06040E+002
   6.3610   1.68466E+003    9.22110E+002
   6.3630   1.69058E+003    9.10450E+002
   6.3650   1.67686E+003    9.05130E+002
   6.3670   1.72005E+003    9.21020E+002
   6.3690   1.75836E+003    9.08990E+002
   6.3720   1.68670E+003    9.11870E+002
   6.3740   1.70470E+003    9.04860E+002
   6.3760   1.69683E+003    8.93290E+002
   6.3780   1.69595E+003    9.00460E+002
   6.3790   1.71446E+003    9.15790E+002
   6.3820   1.71290E+003    9.12960E+002
   6.3850   1.70532E+003    9.10570E+002
   6.3880   1.71072E+003    9.10320E+002
   6.3900   1.70237E+003    9.12800E+002
   6.3920   1.69707E+003    9.19620E+002
   6.3930   1.68337E+003    9.06750E+002
   6.3950   1.70707E+003    9.21520E+002
   6.3980   1.69868E+003    8.95990E+002
   6.4010   1.69474E+003    9.12090E+002
   6.4030   1.66292E+003    9.09820E+002
   6.4060   1.67190E+003    9.05600E+002
   6.4070   1.68106E+003    9.12710E+002
   6.4110   1.69505E+003    9.04870E+002
   6.4150   1.71846E+003    9.30530E+002
   6.4170   1.70230E+003    9.23910E+002
   6.4190   1.67351E+003    9.05950E+002
   6.4220   1.67375E+003    9.14010E+002
   6.4240   1.70406E+003    8.98110E+002
   6.4260   1.70875E+003    9.19560E+002
   6.4290   1.73156E+003    9.04980E+002
   6.4310   1.71699E+003    9.17750E+002
   6.4340   1.74465E+003    9.57030E+002
   6.4370   1.71900E+003    9.53100E+002
   6.4390   1.74915E+003    9.39680E+002
   6.4410   1.73211E+003    9.47620E+002
   6.4430   1.76919E+003    9.46650E+002
   6.4450   1.72770E+003    9.34700E+002
   6.4460   1.77466E+003    9.43400E+002
   6.4500   1.75329E+003    9.76260E+002
   6.4520   1.78728E+003    9.69650E+002
   6.4560   1.77206E+003    9.72640E+002
   6.4580   1.78052E+003    9.63420E+002
   6.4600   1.77026E+003    9.52310E+002
   6.4620   1.80536E+003    9.51790E+002
   6.4650   1.82269E+003    9.63320E+002
   6.4690   1.79078E+003    9.60290E+002
   6.4730   1.81406E+003    9.58460E+002
   6.4750   1.82578E+003    9.77120E+002
   6.4760   1.82596E+003    9.54610E+002
   6.4780   1.80871E+003    9.76640E+002
   6.4800   1.81184E+003    9.87380E+002
   6.4830   1.80775E+003    9.80230E+002
   6.4860   1.83014E+003    9.88500E+002
   6.4870   1.83508E+003    9.82890E+002
   6.4890   1.82600E+003    9.74520E+002
   6.4920   1.80402E+003    9.83010E+002
   6.4940   1.82072E+003    9.96920E+002
   6.4960   1.78738E+003    9.71980E+002
   6.4990   1.84860E+003    9.79500E+002
   6.5010   1.88656E+003    9.60960E+002
   6.5030   1.83123E+003    9.79390E+002
   6.5060   1.81823E+003    9.78140E+002
   6.5090   1.81159E+003    9.84580E+002
   6.5120   1.85907E+003    9.86650E+002
   6.5150   1.82590E+003    9.63770E+002
   6.5160   1.82957E+003    9.91500E+002
   6.5190   1.80289E+003    9.75990E+002
   6.5210   1.80848E+003    1.01468E+003
   6.5250   1.83648E+003    9.79720E+002
   6.5280   1.81655E+003    9.64830E+002
   6.5300   1.79652E+003    9.85950E+002
   6.5320   1.82073E+003    1.00199E+003
   6.5350   1.82749E+003    9.73120E+002
   6.5370   1.83114E+003    9.77540E+002
   6.5390   1.82838E+003    9.85170E+002
   6.5410   1.83638E+003    9.78710E+002
   6.5440   1.84155E+003    9.80280E+002
   6.5470   1.83075E+003    9.73930E+002
   6.5500   1.81389E+003    9.75770E+002
   6.5520   1.80378E+003    9.58980E+002
   6.5530   1.77447E+003    9.81150E+002
   6.5570   1.78674E+003    9.44870E+002
   6.5590   1.79379E+003    9.74620E+002
   6.5620   1.78181E+003    9.64100E+002
   6.5640   1.78993E+003    9.71220E+002
   6.5660   1.79899E+003    9.68570E+002
   6.5710   1.78518E+003    9.97370E+002
   6.5730   1.79044E+003    9.66530E+002
   6.5740   1.78918E+003    9.56420E+002
   6.5770   1.80057E+003    9.69980E+002
   6.5800   1.80361E+003    9.50160E+002
   6.5820   1.79768E+003    9.46510E+002
   6.5840   1.80257E+003    9.42510E+002
   6.5860   1.78792E+003    9.77960E+002
   6.5880   1.78500E+003    9.73730E+002
   6.5920   1.78501E+003    9.31260E+002
   6.5930   1.78031E+003    9.38250E+002
   6.5950   1.77653E+003    9.49190E+002
   6.5970   1.75673E+003    9.40830E+002
   6.6000   1.73458E+003    9.38820E+002
   6.6020   1.74773E+003    9.53700E+002
   6.6040   1.75143E+003    9.49090E+002
   6.6070   1.73852E+003    9.39610E+002
   6.6110   1.73196E+003    9.35330E+002
   6.6140   1.76584E+003    9.29820E+002
   6.6150   1.77384E+003    9.55810E+002
   6.6180   1.77662E+003    9.11620E+002
   6.6210   1.76530E+003    9.41560E+002
   6.6240   1.79262E+003    9.54230E+002
   6.6260   1.77168E+003    9.49380E+002
   6.6290   1.77580E+003    9.29400E+002
   6.6310   1.76415E+003    9.41930E+002
   6.6330   1.75138E+003    9.45700E+002
   6.6360   1.74328E+003    9.38120E+002
   6.6390   1.75139E+003    9.33290E+002
   6.6420   1.76103E+003    9.24280E+002
   6.6440   1.77151E+003    9.48400E+002
   6.6460   1.74402E+003    9.19680E+002
   6.6480   1.76065E+003    9.45020E+002
   6.6510   1.75753E+003    9.34880E+002
   6.6540   1.75207E+003    9.41880E+002
   6.6570   1.72615E+003    9.05450E+002
   6.6600   1.73602E+003    9.12170E+002
   6.6620   1.71996E+003    9.12130E+002
   6.6640   1.75208E+003    9.17040E+002
   6.6670   1.70614E+003    9.23860E+002
   6.6690   1.71559E+003    9.08910E+002
   6.6730   1.72702E+003    9.19920E+002
   6.6750   1.71341E+003    9.09920E+002
   6.6780   1.72796E+003    9.33870E+002
   6.6800   1.67704E+003    9.10450E+002
   6.6820   1.68313E+003    9.07790E+002
   6.6850   1.67047E+003    9.24940E+002
   6.6870   1.71151E+003    9.17810E+002
   6.6890   1.70798E+003    8.91310E+002
   6.6930   1.70836E+003    9.19850E+002
   6.6960   1.70578E+003    9.18730E+002
   6.7000   1.70239E+003    9.20280E+002
   6.7030   1.67068E+003    9.00790E+002
   6.7040   1.70159E+003    8.85100E+002
   6.7070   1.68214E+003    9.04220E+002
   6.7100   1.67317E+003    9.00080E+002
   6.7130   1.66742E+003    9.20450E+002
   6.7160   1.72799E+003    9.24520E+002
   6.7180   1.71867E+003    9.08430E+002
   6.7200   1.68426E+003    8.74210E+002
   6.7230   1.67810E+003    8.71480E+002
   6.7250   1.67163E+003    9.01910E+002
   6.7270   1.64475E+003    8.84330E+002
   6.7290   1.64091E+003    8.82610E+002
   6.7320   1.62524E+003    8.62770E+002
   6.7350   1.60398E+003    8.34940E+002
   6.7370   1.64138E+003    8.69590E+002
   6.7390   1.63546E+003    8.45440E+002
   6.7420   1.65292E+003    8.85100E+002
   6.7450   1.62542E+003    8.76310E+002
   6.7480   1.65880E+003    8.82560E+002
   6.7520   1.66211E+003    8.77170E+002
   6.7540   1.67545E+003    8.84110E+002
   6.7570   1.67793E+003    8.69430E+002
   6.7590   1.63786E+003    8.42080E+002
   6.7610   1.63566E+003    8.52590E+002
   6.7650   1.64713E+003    9.00770E+002
   6.7660   1.64236E+003    8.90200E+002
   6.7690   1.65125E+003    8.93060E+002
   6.7710   1.64366E+003    8.84030E+002
   6.7730   1.63106E+003    8.70580E+002
   6.7760   1.66737E+003    8.86180E+002
   6.7780   1.65450E+003    8.94800E+002
   6.7810   1.66994E+003    8.83630E+002
   6.7820   1.68010E+003    8.75320E+002
   6.7860   1.66231E+003    9.07880E+002
   6.7900   1.67632E+003    8.92340E+002
   6.7920   1.64190E+003    9.04520E+002
   6.7950   1.68550E+003    9.05130E+002
   6.7970   1.69482E+003    8.85790E+002
   6.7980   1.69590E+003    8.77280E+002
   6.8020   1.69582E+003    8.91030E+002
   6.8040   1.69936E+003    8.68810E+002
   6.8080   1.69089E+003    9.21630E+002
   6.8100   1.65508E+003    8.90080E+002
   6.8130   1.67923E+003    8.88190E+002
   6.8140   1.66173E+003    8.84170E+002
   6.8170   1.66059E+003    8.90510E+002
   6.8190   1.67641E+003    9.00090E+002
   6.8220   1.70577E+003    9.11900E+002
   6.8250   1.70672E+003    8.97790E+002
   6.8270   1.69856E+003    8.99670E+002
   6.8290   1.70813E+003    9.08040E+002
   6.8330   1.68495E+003    8.88940E+002
   6.8350   1.69183E+003    8.94400E+002
   6.8380   1.67364E+003    9.17670E+002
   6.8400   1.68192E+003    9.24920E+002
   6.8430   1.67474E+003    8.94780E+002
   6.8460   1.68124E+003    8.95660E+002
   6.8490   1.67428E+003    9.07590E+002
   6.8520   1.65599E+003    9.10920E+002
   6.8540   1.69642E+003    8.98050E+002
   6.8570   1.67472E+003    9.27240E+002
   6.8600   1.69619E+003    8.99590E+002
   6.8620   1.70119E+003    9.14260E+002
   6.8650   1.70389E+003    9.11150E+002
   6.8670   1.70257E+003    9.27460E+002
   6.8700   1.67619E+003    9.11620E+002
   6.8720   1.68271E+003    9.13020E+002
   6.8750   1.70423E+003    9.06810E+002
   6.8770   1.70104E+003    9.00320E+002
   6.8800   1.69289E+003    9.27150E+002
   6.8820   1.72084E+003    9.32840E+002
   6.8830   1.68978E+003    9.00880E+002
   6.8870   1.69232E+003    9.30570E+002
   6.8900   1.67965E+003    9.25240E+002
   6.8940   1.73989E+003    9.15260E+002
   6.8960   1.70904E+003    9.02520E+002
   6.8980   1.68161E+003    8.90680E+002
   6.9010   1.69974E+003    9.38240E+002
   6.9050   1.68405E+003    9.22710E+002
   6.9070   1.68946E+003    9.11600E+002
   6.9100   1.71741E+003    9.00420E+002
   6.9120   1.68990E+003    9.11810E+002
   6.9150   1.70692E+003    9.12160E+002
   6.9170   1.69626E+003    9.09240E+002
   6.9180   1.71363E+003    9.14450E+002
   6.9230   1.73800E+003    9.16370E+002
   6.9250   1.69984E+003    9.44120E+002
   6.9270   1.68726E+003    9.15420E+002
   6.9300   1.70959E+003    9.01440E+002
   6.9320   1.68377E+003    9.04080E+002
   6.9350   1.68194E+003    8.97320E+002
   6.9380   1.68912E+003    8.91750E+002
   6.9400   1.67339E+003    9.34530E+002
   6.9440   1.68173E+003    8.98680E+002
   6.9470   1.68310E+003    9.07260E+002
   6.9490   1.65890E+003    8.81470E+002
   6.9520   1.68922E+003    9.02840E+002
   6.9540   1.69770E+003    9.05340E+002
   6.9570   1.64625E+003    8.72860E+002
   6.9610   1.65368E+003    8.84430E+002
   6.9640   1.62666E+003    8.62480E+002
   6.9670   1.59696E+003    8.87120E+002
   6.9690   1.66009E+003    8.98050E+002
   6.9710   1.65785E+003    8.85990E+002
   6.9740   1.66761E+003    8.98170E+002
   6.9770   1.68567E+003    9.02470E+002
   6.9800   1.65785E+003    9.23240E+002
   6.9820   1.68163E+003    9.19750E+002
   6.9850   1.67664E+003    9.06430E+002
   6.9880   1.62644E+003    9.15740E+002
   6.9920   1.66019E+003    9.01740E+002
   6.9940   1.70133E+003    9.07150E+002
   6.9970   1.70809E+003    9.02020E+002
   6.9990   1.68800E+003    9.03250E+002
   7.0020   1.66545E+003    9.00560E+002
   7.0050   1.66878E+003    8.97790E+002
   7.0090   1.68862E+003    9.13900E+002
   7.0110   1.69588E+003    8.81490E+002
   7.0130   1.66982E+003    9.24860E+002
   7.0170   1.65496E+003    9.16520E+002
   7.0210   1.67177E+003    9.03360E+002
   7.0220   1.69807E+003    8.83270E+002
   7.0260   1.70614E+003    9.13680E+002
   7.0290   1.68077E+003    8.86950E+002
   7.0320   1.66931E+003    9.30700E+002
   7.0350   1.64761E+003    8.90560E+002
   7.0370   1.67415E+003    8.84150E+002
   7.0400   1.63206E+003    9.22310E+002
   7.0430   1.69154E+003    8.87480E+002
   7.0470   1.65623E+003    9.04940E+002
   7.0480   1.67315E+003    8.84680E+002
   7.0530   1.68412E+003    8.79510E+002
   7.0550   1.68781E+003    9.16900E+002
   7.0570   1.69619E+003    9.02970E+002
   7.0610   1.68502E+003    8.96660E+002
   7.0640   1.68808E+003    8.84860E+002
   7.0660   1.65885E+003    9.08400E+002
   7.0690   1.77910E+003    9.16950E+002
   7.0710   1.68021E+003    9.03960E+002
   7.0730   1.67446E+003    8.95050E+002
   7.0770   1.65723E+003    9.00980E+002
   7.0800   1.68535E+003    9.02210E+002
   7.0820   1.67531E+003    9.07290E+002
   7.0840   1.66653E+003    8.96270E+002
   7.0860   1.66878E+003    8.76980E+002
   7.0910   1.66450E+003    8.79520E+002
   7.0940   1.68502E+003    8.97670E+002
   7.0980   1.70358E+003    8.95720E+002
   7.1000   1.62961E+003    8.86840E+002
   7.1030   1.68237E+003    8.96130E+002
   7.1070   1.67708E+003    8.64300E+002
   7.1120   1.64956E+003    8.55590E+002
   7.1140   1.66793E+003    8.74250E+002
   7.1160   1.65482E+003    8.58570E+002
   7.1180   1.69795E+003    8.78060E+002
   7.1200   1.65775E+003    8.66740E+002
   7.1230   1.65120E+003    8.65940E+002
   7.1250   1.65096E+003    8.54900E+002
   7.1300   1.63004E+003    8.60840E+002
   7.1320   1.63262E+003    8.41590E+002
   7.1340   1.66807E+003    8.30800E+002
   7.1360   1.61823E+003    8.21060E+002
   7.1390   1.64329E+003    8.06370E+002
   7.1430   1.57421E+003    7.77170E+002
   7.1460   1.54743E+003    7.43210E+002
   7.1490   1.58727E+003    7.15300E+002
   7.1520   1.48805E+003    6.73010E+002
   7.1540   1.48272E+003    6.58730E+002
   7.1570   1.42277E+003    5.95910E+002
   7.1600   1.34372E+003    5.52380E+002
   7.1630   1.24080E+003    4.99280E+002
   7.1660   1.17954E+003    4.57250E+002
   7.1690   1.10848E+003    3.98630E+002
   7.1730   9.97060E+002    3.51440E+002
   7.1740   9.52900E+002    3.01800E+002
   7.1770   8.44470E+002    2.48230E+002
   7.1810   7.11510E+002    1.91880E+002
   7.1850   6.17320E+002    1.15860E+002
   7.1890   5.14460E+002    1.11000E+002
   7.1920   4.65460E+002    8.59700E+001
   7.1940   3.82830E+002    3.67900E+001
   7.1970   1.81360E+002    2.72000E+000
   7.2020   1.02000E+000    5.34000E+000
   7.2040   2.70000E-001    4.59000E+000
   7.2070   2.52000E+000    4.60000E+000
   7.2090   3.62000E+000    2.28000E+000
   7.2130   3.61000E+000    2.00000E-001
   7.2160   3.28000E+000    1.65000E+000
   7.2180   3.67000E+000    7.20000E-001
   7.2210   3.45000E+000    4.50000E-001
   7.2240   3.37000E+000    2.81000E+000
   7.2260   3.70000E+000    2.94000E+000
   7.2300   3.66000E+000    1.77000E+000
   7.2320   3.80000E+000    2.30000E-001
   7.2350   3.62000E+000    1.00000E-002
   7.2360   3.60000E+000    9.00000E-002
   7.2390   3.55000E+000    6.00000E-002
   7.2430   3.67000E+000    2.50000E-001
   7.2450   3.70000E+000    2.00000E-002
   7.2480   3.71000E+000    1.29000E+000
   7.2510   3.75000E+000    7.90000E-001
   7.2530   3.56000E+000    2.38000E+000
   7.2570   3.66000E+000    1.48000E+000
   7.2590   3.59000E+000    8.80000E-001
   7.2620   3.74000E+000    5.00000E-002
   7.2640   3.74000E+000    4.00000E-002
   7.2670   3.61000E+000    7.00000E-002
   7.2700   3.59000E+000    1.80000E-001
   7.2720   3.62000E+000    1.04000E+000
   7.2760   3.63000E+000    3.70000E-001
   7.2790   3.68000E+000    1.00000E-001
   7.2820   3.65000E+000    2.50000E-001
   7.2850   3.64000E+000    1.70000E-001
   7.2870   3.61000E+000    4.00000E-002
   7.2910   3.66000E+000    1.20000E-001
   7.2930   3.71000E+000    4.00000E-002
   7.2970   3.60000E+000    0.00000E+000
   7.3000   3.75000E+000    3.00000E-002
