# Supplementary material for: Mechanism of the small ATP-independent chaperone Spy is substrate specific
Source: Nat Commun. 2021 Feb 8;12:851. doi: 10.1038/s41467-021-21120-8 (PMC7870927; doi:10.1038/s41467-021-21120-8)
Supplement: Supplementary file 3 — Supplementary Data 1 [file 41467_2021_21120_MOESM3_ESM.zip › Fig 2c-d/181801/00011.RI3]

Sample3/6
I 3 22.1 48000 0001662 3.9950E10 278 1 
   5.7990   3.61000E+000    1.61000E+000
   5.8010   3.66000E+000    3.44000E+000
   5.8030   3.63000E+000    8.36000E+000
   5.8060   3.59000E+000    7.73000E+000
   5.8080   3.16000E+000    1.35000E+001
   5.8100   2.50000E+000    1.94700E+001
   5.8120   8.68000E+000    2.73000E+001
   5.8130   1.94400E+001    2.52800E+001
   5.8150   1.71700E+001    3.22900E+001
   5.8170   3.71500E+001    5.75600E+001
   5.8200   8.23700E+001    1.18870E+002
   5.8220   2.35610E+002    2.51540E+002
   5.8230   5.79800E+002    5.72960E+002
   5.8250   7.57780E+002    7.73660E+002
   5.8280   8.64030E+002    7.92090E+002
   5.8290   9.14630E+002    9.03450E+002
   5.8300   9.55530E+002    9.56620E+002
   5.8320   1.08858E+003    1.02799E+003
   5.8330   1.14477E+003    1.06740E+003
   5.8350   1.25029E+003    1.24499E+003
   5.8370   1.37140E+003    1.35858E+003
   5.8400   1.60675E+003    1.52994E+003
   5.8420   1.66505E+003    1.70295E+003
   5.8440   1.84634E+003    1.91525E+003
   5.8470   2.04053E+003    2.04553E+003
   5.8490   2.11301E+003    2.14035E+003
   5.8510   2.27015E+003    2.22608E+003
   5.8530   2.34533E+003    2.41713E+003
   5.8550   2.49527E+003    2.54802E+003
   5.8580   2.55388E+003    2.63267E+003
   5.8590   2.67750E+003    2.71584E+003
   5.8600   2.65972E+003    2.76668E+003
   5.8620   2.75663E+003    2.91846E+003
   5.8630   2.91606E+003    2.89952E+003
   5.8650   2.99154E+003    2.97830E+003
   5.8670   3.06324E+003    3.13849E+003
   5.8690   3.16745E+003    3.20547E+003
   5.8710   3.29887E+003    3.29848E+003
   5.8730   3.40959E+003    3.22001E+003
   5.8740   3.29895E+003    3.27978E+003
   5.8760   3.40633E+003    3.49666E+003
   5.8790   3.41992E+003    3.46928E+003
   5.8800   3.52328E+003    3.48599E+003
   5.8820   3.47140E+003    3.46184E+003
   5.8830   3.52594E+003    3.42946E+003
   5.8850   3.55101E+003    3.53061E+003
   5.8870   3.57625E+003    3.47896E+003
   5.8890   3.57420E+003    3.50743E+003
   5.8920   3.51568E+003    3.63127E+003
   5.8940   3.52984E+003    3.58088E+003
   5.8960   3.58833E+003    3.60719E+003
   5.8990   3.61082E+003    3.54187E+003
   5.9000   3.56170E+003    3.56158E+003
   5.9030   3.54582E+003    3.58637E+003
   5.9050   3.64965E+003    3.52951E+003
   5.9070   3.67625E+003    3.62773E+003
   5.9100   3.65979E+003    3.59547E+003
   5.9120   3.65441E+003    3.67207E+003
   5.9140   3.68025E+003    3.63821E+003
   5.9160   3.68599E+003    3.60103E+003
   5.9190   3.75356E+003    3.69555E+003
   5.9210   3.71910E+003    3.69456E+003
   5.9230   3.72500E+003    3.78843E+003
   5.9250   3.78083E+003    3.72850E+003
   5.9280   3.80947E+003    3.83240E+003
   5.9300   3.85217E+003    3.83127E+003
   5.9320   3.82528E+003    3.73978E+003
   5.9340   3.83920E+003    3.82901E+003
   5.9350   3.97657E+003    3.78572E+003
   5.9360   3.85690E+003    3.80728E+003
   5.9390   3.99334E+003    3.87555E+003
   5.9410   3.85567E+003    3.94682E+003
   5.9440   3.92117E+003    4.00648E+003
   5.9460   4.03235E+003    3.98653E+003
   5.9480   3.93354E+003    3.92485E+003
   5.9500   3.98636E+003    4.02914E+003
   5.9520   3.98990E+003    4.04772E+003
   5.9530   4.00455E+003    4.00919E+003
   5.9550   4.02698E+003    4.05444E+003
   5.9570   4.04873E+003    4.12562E+003
   5.9590   4.04817E+003    4.16228E+003
   5.9620   4.09664E+003    4.67414E+003
   5.9640   4.07605E+003    6.08801E+003
   5.9660   4.15207E+003    6.08049E+003
   5.9680   4.29498E+003    5.92675E+003
   5.9710   4.48303E+003    6.04911E+003
   5.9720   5.48631E+003    4.52600E+003
   5.9750   6.01767E+003    1.47490E+002
   5.9790   6.00226E+003    1.49660E+002
   5.9820   4.56600E+003    6.77060E+002
   5.9840   2.70650E+002    4.55555E+003
   5.9910   2.47600E+002    3.43108E+003
   5.9930   7.18210E+002    3.53455E+003
   5.9950   2.77410E+003    3.37330E+003
   5.9980   4.48704E+003    3.28326E+003
   6.0000   3.80914E+003    3.18714E+003
   6.0030   3.72496E+003    3.12119E+003
   6.0050   3.67144E+003    3.13169E+003
   6.0070   3.67579E+003    3.13050E+003
   6.0090   3.63683E+003    2.99475E+003
   6.0120   3.56591E+003    2.93755E+003
   6.0150   3.57182E+003    2.88065E+003
   6.0180   3.48041E+003    2.78054E+003
   6.0200   3.45808E+003    2.73619E+003
   6.0230   3.46284E+003    2.61521E+003
   6.0250   3.35810E+003    2.53676E+003
   6.0270   3.27813E+003    2.47393E+003
   6.0300   3.19939E+003    2.44610E+003
   6.0320   3.20686E+003    2.33424E+003
   6.0340   3.17060E+003    2.26994E+003
   6.0370   3.10965E+003    2.17191E+003
   6.0410   3.05695E+003    2.13051E+003
   6.0430   2.96026E+003    2.08348E+003
   6.0450   2.94978E+003    2.08441E+003
   6.0480   2.92500E+003    1.96512E+003
   6.0500   2.88662E+003    1.91064E+003
   6.0530   2.82046E+003    1.82465E+003
   6.0540   2.76179E+003    1.79897E+003
   6.0560   2.63018E+003    1.69213E+003
   6.0590   2.60913E+003    1.67832E+003
   6.0610   2.52436E+003    1.61883E+003
   6.0630   2.49545E+003    1.55427E+003
   6.0660   2.50942E+003    1.51506E+003
   6.0680   2.41573E+003    1.49344E+003
   6.0700   2.35865E+003    1.44626E+003
   6.0720   2.35104E+003    1.39851E+003
   6.0750   2.26903E+003    1.37938E+003
   6.0760   2.25622E+003    1.36028E+003
   6.0790   2.21343E+003    1.28361E+003
   6.0810   2.15425E+003    1.25535E+003
   6.0860   2.10578E+003    1.18571E+003
   6.0880   2.09813E+003    1.16751E+003
   6.0900   2.06938E+003    1.16660E+003
   6.0930   2.00508E+003    1.12116E+003
   6.0950   1.96212E+003    1.09933E+003
   6.0990   1.89899E+003    1.05314E+003
   6.1020   1.83641E+003    1.07335E+003
   6.1040   1.78694E+003    9.88960E+002
   6.1070   1.79941E+003    9.82780E+002
   6.1110   1.75660E+003    9.51850E+002
   6.1130   1.73528E+003    9.63850E+002
   6.1140   1.71887E+003    9.24740E+002
   6.1170   1.70160E+003    9.36930E+002
   6.1180   1.68963E+003    9.18810E+002
   6.1210   1.65265E+003    8.97520E+002
   6.1250   1.62476E+003    8.83690E+002
   6.1260   1.62077E+003    8.66260E+002
   6.1300   1.60850E+003    8.68000E+002
   6.1310   1.59402E+003    8.68310E+002
   6.1330   1.57643E+003    8.66580E+002
   6.1350   1.55718E+003    8.45380E+002
   6.1380   1.59506E+003    8.26650E+002
   6.1400   1.53713E+003    8.28640E+002
   6.1420   1.53569E+003    8.37920E+002
   6.1440   1.55522E+003    8.26190E+002
   6.1460   1.53216E+003    8.17720E+002
   6.1490   1.55475E+003    8.17540E+002
   6.1510   1.51620E+003    8.06080E+002
   6.1540   1.49903E+003    7.98550E+002
   6.1550   1.49207E+003    7.93880E+002
   6.1580   1.49684E+003    8.05620E+002
   6.1590   1.48478E+003    7.88930E+002
   6.1610   1.49717E+003    7.85430E+002
   6.1640   1.42896E+003    7.88600E+002
   6.1660   1.45526E+003    7.69250E+002
   6.1690   1.47448E+003    7.69900E+002
   6.1710   1.45446E+003    7.78570E+002
   6.1740   1.47888E+003    7.85260E+002
   6.1760   1.47862E+003    7.86290E+002
   6.1780   1.45810E+003    7.71430E+002
   6.1810   1.49629E+003    7.72920E+002
   6.1830   1.43543E+003    7.67000E+002
   6.1850   1.44284E+003    8.04640E+002
   6.1870   1.46618E+003    7.89060E+002
   6.1900   1.45022E+003    7.93720E+002
   6.1920   1.45625E+003    7.85770E+002
   6.1940   1.43565E+003    7.81440E+002
   6.1960   1.44845E+003    7.68660E+002
   6.1980   1.46204E+003    7.68190E+002
   6.2010   1.48242E+003    7.93430E+002
   6.2030   1.46805E+003    7.67330E+002
   6.2050   1.43339E+003    7.70380E+002
   6.2070   1.46805E+003    7.82700E+002
   6.2100   1.48308E+003    7.87280E+002
   6.2120   1.48920E+003    8.03660E+002
   6.2150   1.47860E+003    7.90950E+002
   6.2160   1.46093E+003    7.77340E+002
   6.2190   1.47150E+003    7.84540E+002
   6.2210   1.48829E+003    7.59630E+002
   6.2230   1.46194E+003    7.65740E+002
   6.2260   1.48057E+003    7.94870E+002
   6.2300   1.48149E+003    7.85410E+002
   6.2320   1.47518E+003    7.78670E+002
   6.2350   1.49428E+003    7.64610E+002
   6.2370   1.47370E+003    7.85810E+002
   6.2400   1.47612E+003    7.62910E+002
   6.2440   1.46692E+003    7.84830E+002
   6.2470   1.47452E+003    7.90530E+002
   6.2480   1.51798E+003    7.94090E+002
   6.2510   1.49528E+003    7.74790E+002
   6.2530   1.48225E+003    7.77520E+002
   6.2550   1.47603E+003    7.91200E+002
   6.2570   1.48032E+003    7.87350E+002
   6.2590   1.45513E+003    7.88720E+002
   6.2610   1.46575E+003    7.89720E+002
   6.2640   1.49349E+003    7.91800E+002
   6.2670   1.52461E+003    7.89080E+002
   6.2690   1.45883E+003    7.85990E+002
   6.2700   1.47664E+003    7.85060E+002
   6.2730   1.50101E+003    7.99470E+002
   6.2760   1.48963E+003    7.85810E+002
   6.2770   1.49551E+003    7.83420E+002
   6.2800   1.52244E+003    7.92840E+002
   6.2820   1.47418E+003    7.95860E+002
   6.2840   1.51431E+003    7.87610E+002
   6.2870   1.48422E+003    8.07160E+002
   6.2890   1.50101E+003    7.98580E+002
   6.2920   1.51748E+003    7.85560E+002
   6.2940   1.53038E+003    7.99910E+002
   6.2960   1.47664E+003    8.08520E+002
   6.2970   1.54046E+003    8.03960E+002
   6.3000   1.49764E+003    8.06680E+002
   6.3010   1.50723E+003    7.92750E+002
   6.3020   1.47475E+003    8.03560E+002
   6.3060   1.48648E+003    7.96420E+002
   6.3090   1.46923E+003    7.92750E+002
   6.3110   1.47808E+003    8.00930E+002
   6.3130   1.52431E+003    7.71970E+002
   6.3160   1.50094E+003    7.82190E+002
   6.3180   1.51156E+003    7.95820E+002
   6.3200   1.50440E+003    7.84890E+002
   6.3230   1.51780E+003    8.11480E+002
   6.3260   1.50474E+003    7.72960E+002
   6.3270   1.48911E+003    8.04820E+002
   6.3300   1.50956E+003    7.97510E+002
   6.3320   1.47261E+003    8.00020E+002
   6.3340   1.50916E+003    7.97240E+002
   6.3360   1.54783E+003    7.91840E+002
   6.3380   1.51684E+003    7.97980E+002
   6.3410   1.51033E+003    8.03620E+002
   6.3430   1.49192E+003    8.09100E+002
   6.3450   1.51569E+003    8.03570E+002
   6.3470   1.53817E+003    7.81510E+002
   6.3510   1.53775E+003    7.83390E+002
   6.3540   1.50407E+003    7.85270E+002
   6.3550   1.49064E+003    7.89890E+002
   6.3570   1.49912E+003    7.86530E+002
   6.3590   1.50477E+003    7.72090E+002
   6.3630   1.49095E+003    8.04430E+002
   6.3650   1.50749E+003    7.90020E+002
   6.3670   1.49548E+003    8.00640E+002
   6.3700   1.53054E+003    7.97050E+002
   6.3720   1.50999E+003    7.99470E+002
   6.3740   1.52537E+003    7.92020E+002
   6.3770   1.51374E+003    7.85480E+002
   6.3790   1.48837E+003    8.16260E+002
   6.3810   1.52386E+003    7.90960E+002
   6.3830   1.52090E+003    7.88750E+002
   6.3860   1.48724E+003    8.10770E+002
   6.3880   1.51271E+003    7.82730E+002
   6.3900   1.50398E+003    8.13540E+002
   6.3930   1.52444E+003    7.86970E+002
   6.3970   1.51498E+003    7.97010E+002
   6.4000   1.50851E+003    7.97800E+002
   6.4010   1.54794E+003    7.99040E+002
   6.4040   1.51161E+003    8.16950E+002
   6.4080   1.49369E+003    8.03030E+002
   6.4100   1.53970E+003    8.09330E+002
   6.4120   1.51582E+003    7.91760E+002
   6.4130   1.48880E+003    8.07550E+002
   6.4150   1.51989E+003    8.04570E+002
   6.4170   1.51627E+003    7.99060E+002
   6.4220   1.53070E+003    8.11240E+002
   6.4240   1.53572E+003    7.87160E+002
   6.4260   1.52102E+003    8.23960E+002
   6.4290   1.54233E+003    8.19340E+002
   6.4310   1.52481E+003    8.24380E+002
   6.4330   1.49956E+003    8.13430E+002
   6.4360   1.54028E+003    8.19870E+002
   6.4400   1.55332E+003    8.11750E+002
   6.4410   1.57951E+003    8.41240E+002
   6.4420   1.56797E+003    8.48240E+002
   6.4440   1.61518E+003    8.44140E+002
   6.4470   1.58088E+003    8.19310E+002
   6.4510   1.58285E+003    8.39700E+002
   6.4530   1.60617E+003    8.40020E+002
   6.4550   1.57719E+003    8.51100E+002
   6.4560   1.59931E+003    8.18120E+002
   6.4600   1.60346E+003    8.57630E+002
   6.4620   1.61103E+003    8.43650E+002
   6.4650   1.60152E+003    8.49440E+002
   6.4670   1.61050E+003    8.52780E+002
   6.4700   1.59130E+003    8.30570E+002
   6.4720   1.59948E+003    8.44830E+002
   6.4750   1.62877E+003    8.68910E+002
   6.4770   1.62938E+003    8.86070E+002
   6.4790   1.60494E+003    8.43080E+002
   6.4810   1.61729E+003    8.34530E+002
   6.4830   1.61213E+003    8.42080E+002
   6.4850   1.59454E+003    8.65110E+002
   6.4880   1.63682E+003    8.30990E+002
   6.4910   1.66041E+003    8.79640E+002
   6.4930   1.66909E+003    8.69480E+002
   6.4940   1.61421E+003    8.54260E+002
   6.4970   1.61024E+003    8.50430E+002
   6.4990   1.62690E+003    8.66650E+002
   6.5030   1.62601E+003    8.66830E+002
   6.5060   1.64894E+003    8.49220E+002
   6.5080   1.62202E+003    8.44220E+002
   6.5090   1.63019E+003    8.55420E+002
   6.5120   1.62697E+003    8.32510E+002
   6.5150   1.63694E+003    8.77740E+002
   6.5170   1.64776E+003    8.58500E+002
   6.5200   1.61946E+003    8.67940E+002
   6.5230   1.60701E+003    8.63910E+002
   6.5250   1.60699E+003    8.65750E+002
   6.5270   1.63267E+003    8.81670E+002
   6.5300   1.66162E+003    8.61570E+002
   6.5320   1.61420E+003    8.60420E+002
   6.5350   1.60010E+003    8.57460E+002
   6.5370   1.60023E+003    8.51140E+002
   6.5390   1.60016E+003    8.61530E+002
   6.5410   1.61608E+003    8.55770E+002
   6.5440   1.61747E+003    8.62580E+002
   6.5480   1.62234E+003    8.38360E+002
   6.5500   1.62254E+003    8.42870E+002
   6.5520   1.60184E+003    8.57530E+002
   6.5550   1.60162E+003    8.55780E+002
   6.5570   1.60282E+003    8.67070E+002
   6.5590   1.57861E+003    8.48650E+002
   6.5610   1.57379E+003    8.53740E+002
   6.5660   1.58757E+003    8.48840E+002
   6.5680   1.58770E+003    8.42240E+002
   6.5710   1.56896E+003    8.36050E+002
   6.5730   1.58392E+003    8.49240E+002
   6.5770   1.60197E+003    8.23330E+002
   6.5800   1.59289E+003    8.47610E+002
   6.5820   1.58383E+003    8.51340E+002
   6.5840   1.57819E+003    8.36600E+002
   6.5860   1.57700E+003    8.27940E+002
   6.5880   1.57048E+003    8.17130E+002
   6.5910   1.56129E+003    8.15320E+002
   6.5930   1.53727E+003    8.02640E+002
   6.5950   1.54432E+003    8.27930E+002
   6.5970   1.57874E+003    8.53510E+002
   6.6000   1.55054E+003    8.40080E+002
   6.6020   1.56981E+003    8.02460E+002
   6.6060   1.57787E+003    8.06380E+002
   6.6090   1.57748E+003    8.46460E+002
   6.6110   1.55445E+003    8.25210E+002
   6.6150   1.56954E+003    8.32790E+002
   6.6180   1.55567E+003    8.26900E+002
   6.6200   1.58076E+003    8.27220E+002
   6.6220   1.53392E+003    8.32130E+002
   6.6240   1.57782E+003    8.35000E+002
   6.6270   1.51399E+003    8.34230E+002
   6.6290   1.54688E+003    8.29330E+002
   6.6330   1.55447E+003    8.17380E+002
   6.6360   1.56092E+003    8.10880E+002
   6.6380   1.56524E+003    8.16890E+002
   6.6410   1.57563E+003    7.95980E+002
   6.6440   1.55065E+003    7.97110E+002
   6.6460   1.55943E+003    8.28200E+002
   6.6480   1.55997E+003    8.27620E+002
   6.6510   1.54066E+003    8.25530E+002
   6.6540   1.53632E+003    8.03840E+002
   6.6570   1.53181E+003    8.00550E+002
   6.6600   1.56291E+003    8.20380E+002
   6.6640   1.54018E+003    8.09120E+002
   6.6660   1.53060E+003    8.24420E+002
   6.6680   1.52599E+003    8.12800E+002
   6.6700   1.51645E+003    8.12520E+002
   6.6730   1.51152E+003    7.94040E+002
   6.6750   1.53916E+003    8.02970E+002
   6.6780   1.53822E+003    7.85330E+002
   6.6800   1.51402E+003    7.95660E+002
   6.6820   1.54037E+003    8.11310E+002
   6.6840   1.53469E+003    7.93770E+002
   6.6870   1.49314E+003    7.78350E+002
   6.6890   1.52031E+003    7.94130E+002
   6.6910   1.50694E+003    7.99150E+002
   6.6940   1.51088E+003    8.01690E+002
   6.6960   1.50421E+003    7.90100E+002
   6.6980   1.51367E+003    7.73620E+002
   6.7030   1.48524E+003    7.86410E+002
   6.7040   1.49373E+003    7.86600E+002
   6.7070   1.50686E+003    7.96030E+002
   6.7100   1.47816E+003    7.91030E+002
   6.7120   1.48984E+003    7.80160E+002
   6.7150   1.49237E+003    7.84310E+002
   6.7180   1.52314E+003    8.03130E+002
   6.7200   1.49118E+003    7.81720E+002
   6.7230   1.50894E+003    7.62510E+002
   6.7250   1.48458E+003    7.88240E+002
   6.7270   1.46692E+003    7.76320E+002
   6.7290   1.47911E+003    7.84130E+002
   6.7320   1.46806E+003    7.65850E+002
   6.7330   1.44834E+003    7.72940E+002
   6.7370   1.43732E+003    7.82780E+002
   6.7390   1.43818E+003    7.62160E+002
   6.7420   1.45022E+003    7.75870E+002
   6.7440   1.44194E+003    7.84210E+002
   6.7470   1.46997E+003    7.68470E+002
   6.7500   1.46355E+003    7.69200E+002
   6.7520   1.44957E+003    7.62350E+002
   6.7540   1.46009E+003    7.77350E+002
   6.7570   1.46767E+003    7.67570E+002
   6.7610   1.44300E+003    7.84950E+002
   6.7630   1.45413E+003    7.60370E+002
   6.7660   1.43738E+003    7.85200E+002
   6.7680   1.44052E+003    7.77080E+002
   6.7700   1.43868E+003    7.62590E+002
   6.7730   1.48807E+003    7.66680E+002
   6.7760   1.43081E+003    7.64920E+002
   6.7790   1.43827E+003    7.70090E+002
   6.7810   1.47248E+003    7.66210E+002
   6.7830   1.45630E+003    7.67450E+002
   6.7860   1.48077E+003    7.74380E+002
   6.7880   1.46616E+003    7.72650E+002
   6.7900   1.46418E+003    7.85120E+002
   6.7920   1.46767E+003    7.85620E+002
   6.7960   1.49623E+003    7.91610E+002
   6.7980   1.48699E+003    7.76020E+002
   6.8000   1.48155E+003    7.61910E+002
   6.8040   1.44167E+003    7.84040E+002
   6.8060   1.41976E+003    7.66990E+002
   6.8090   1.47292E+003    8.00820E+002
   6.8100   1.50369E+003    7.73200E+002
   6.8140   1.43962E+003    7.94140E+002
   6.8170   1.48040E+003    7.87790E+002
   6.8190   1.48826E+003    7.76740E+002
   6.8220   1.50128E+003    7.74840E+002
   6.8250   1.47064E+003    7.85950E+002
   6.8270   1.53709E+003    7.90610E+002
   6.8300   1.47989E+003    7.82510E+002
   6.8330   1.49805E+003    7.96120E+002
   6.8360   1.50160E+003    7.76720E+002
   6.8380   1.47503E+003    7.89880E+002
   6.8400   1.51748E+003    7.81610E+002
   6.8420   1.50113E+003    7.74710E+002
   6.8450   1.51389E+003    7.65530E+002
   6.8490   1.48807E+003    8.01670E+002
   6.8500   1.50492E+003    7.74350E+002
   6.8530   1.52591E+003    7.80430E+002
   6.8550   1.48492E+003    7.79120E+002
   6.8580   1.50660E+003    7.68240E+002
   6.8600   1.49225E+003    7.74860E+002
   6.8620   1.47194E+003    7.76870E+002
   6.8650   1.49172E+003    7.79070E+002
   6.8670   1.49557E+003    8.09830E+002
   6.8710   1.51411E+003    7.90550E+002
   6.8740   1.53090E+003    8.04490E+002
   6.8750   1.51145E+003    7.89320E+002
   6.8780   1.52950E+003    7.93710E+002
   6.8810   1.47743E+003    7.96860E+002
   6.8820   1.51754E+003    8.04900E+002
   6.8850   1.48972E+003    7.97130E+002
   6.8880   1.47986E+003    7.84880E+002
   6.8910   1.50078E+003    7.80700E+002
   6.8940   1.49523E+003    7.90510E+002
   6.8960   1.51793E+003    8.06670E+002
   6.9000   1.50938E+003    7.86270E+002
   6.9030   1.53010E+003    7.81230E+002
   6.9050   1.50016E+003    7.81070E+002
   6.9080   1.52200E+003    8.08130E+002
   6.9100   1.52355E+003    7.61910E+002
   6.9110   1.50637E+003    7.93030E+002
   6.9150   1.47523E+003    7.77720E+002
   6.9180   1.50528E+003    7.98500E+002
   6.9200   1.51767E+003    7.80260E+002
   6.9230   1.48278E+003    7.90180E+002
   6.9250   1.49653E+003    7.90590E+002
   6.9280   1.48972E+003    7.93820E+002
   6.9310   1.49007E+003    8.03850E+002
   6.9340   1.48629E+003    7.87870E+002
   6.9360   1.48219E+003    7.83830E+002
   6.9390   1.48208E+003    7.73840E+002
   6.9420   1.51099E+003    7.75540E+002
   6.9440   1.48311E+003    7.80980E+002
   6.9470   1.48708E+003    7.78620E+002
   6.9490   1.48102E+003    7.70660E+002
   6.9520   1.46578E+003    7.65880E+002
   6.9560   1.46316E+003    7.64270E+002
   6.9590   1.46653E+003    7.79070E+002
   6.9610   1.46458E+003    7.66730E+002
   6.9630   1.47231E+003    7.73600E+002
   6.9660   1.48987E+003    7.77600E+002
   6.9680   1.46337E+003    7.82710E+002
   6.9710   1.44919E+003    7.51850E+002
   6.9740   1.45367E+003    7.65910E+002
   6.9760   1.46038E+003    7.68090E+002
   6.9780   1.46618E+003    7.80750E+002
   6.9810   1.46804E+003    7.82480E+002
   6.9850   1.48286E+003    7.93200E+002
   6.9870   1.46389E+003    7.73310E+002
   6.9900   1.49622E+003    7.75150E+002
   6.9930   1.46767E+003    7.86270E+002
   6.9970   1.47782E+003    7.87980E+002
   7.0000   1.47524E+003    7.89980E+002
   7.0020   1.45056E+003    7.81510E+002
   7.0040   1.45840E+003    7.89040E+002
   7.0080   1.47295E+003    7.68260E+002
   7.0100   1.51337E+003    8.03050E+002
   7.0130   1.46846E+003    7.85410E+002
   7.0160   1.45913E+003    7.70140E+002
   7.0170   1.48793E+003    7.50850E+002
   7.0210   1.46099E+003    7.53330E+002
   7.0230   1.47894E+003    7.66920E+002
   7.0260   1.43799E+003    7.81380E+002
   7.0300   1.44941E+003    7.78630E+002
   7.0350   1.47884E+003    7.84920E+002
   7.0380   1.49585E+003    7.80000E+002
   7.0410   1.45502E+003    7.73000E+002
   7.0440   1.47191E+003    7.67560E+002
   7.0460   1.46654E+003    7.69440E+002
   7.0480   1.48762E+003    7.69360E+002
   7.0530   1.46275E+003    7.82480E+002
   7.0550   1.48724E+003    7.65450E+002
   7.0570   1.48856E+003    7.58290E+002
   7.0600   1.46355E+003    7.75070E+002
   7.0620   1.47940E+003    7.72280E+002
   7.0670   1.48984E+003    7.58900E+002
   7.0690   1.46470E+003    7.54440E+002
   7.0710   1.46804E+003    7.81090E+002
   7.0730   1.48220E+003    7.69590E+002
   7.0760   1.49280E+003    7.80580E+002
   7.0790   1.52398E+003    7.73930E+002
   7.0820   1.46923E+003    7.70140E+002
   7.0840   1.47835E+003    7.57400E+002
   7.0870   1.47986E+003    7.68830E+002
   7.0910   1.48573E+003    7.81360E+002
   7.0930   1.48848E+003    7.49480E+002
   7.0980   1.49070E+003    7.63220E+002
   7.1000   1.48400E+003    7.46750E+002
   7.1030   1.47301E+003    7.63450E+002
   7.1070   1.48923E+003    7.63330E+002
   7.1120   1.49366E+003    7.52660E+002
   7.1140   1.51132E+003    7.68480E+002
   7.1160   1.46843E+003    7.65070E+002
   7.1170   1.50916E+003    7.58520E+002
   7.1200   1.48471E+003    7.63740E+002
   7.1230   1.48409E+003    7.67490E+002
   7.1250   1.51469E+003    7.78270E+002
   7.1270   1.50431E+003    7.50230E+002
   7.1320   1.54312E+003    7.52760E+002
   7.1340   1.52853E+003    7.35930E+002
   7.1360   1.56606E+003    7.21190E+002
   7.1390   1.53516E+003    7.38980E+002
   7.1420   1.54263E+003    7.04090E+002
   7.1440   1.53151E+003    6.80170E+002
   7.1460   1.54305E+003    6.54990E+002
   7.1490   1.50360E+003    6.06310E+002
   7.1540   1.51096E+003    5.55710E+002
   7.1570   1.40876E+003    5.01170E+002
   7.1590   1.41720E+003    4.29250E+002
   7.1620   1.34350E+003    4.25960E+002
   7.1650   1.26339E+003    3.32800E+002
   7.1660   1.17159E+003    1.44650E+002
   7.1700   1.12463E+003    4.61100E+001
   7.1730   9.16760E+002    8.96000E+000
   7.1780   8.36980E+002    6.99000E+000
   7.1800   5.38380E+002    4.26000E+000
   7.1820   2.42460E+002    2.23000E+000
   7.1850   8.09300E+001    2.69000E+000
   7.1880   2.02500E+001    3.59000E+000
   7.1920   9.12000E+000    3.27000E+000
   7.1950   4.31000E+000    5.26000E+000
   7.1970   4.80000E-001    5.51000E+000
   7.1990   4.26000E+000    4.34000E+000
   7.2010   2.97000E+000    2.61000E+000
   7.2050   2.49000E+000    2.56000E+000
   7.2070   3.70000E+000    2.00000E+000
   7.2110   3.77000E+000    4.54000E+000
   7.2120   3.65000E+000    4.09000E+000
   7.2140   3.70000E+000    1.20000E-001
   7.2180   3.65000E+000    1.20000E-001
   7.2200   3.67000E+000    5.20000E-001
   7.2230   3.29000E+000    9.40000E-001
   7.2260   3.74000E+000    2.06000E+000
   7.2300   3.62000E+000    4.00000E-001
   7.2330   3.20000E+000    5.00000E-002
   7.2360   3.73000E+000    4.40000E-001
   7.2380   3.62000E+000    2.60000E-001
   7.2410   3.66000E+000    1.14000E+000
   7.2430   3.74000E+000    2.80000E-001
   7.2470   3.69000E+000    2.00000E-002
   7.2500   3.65000E+000    8.20000E-001
   7.2520   3.70000E+000    1.93000E+000
   7.2550   3.67000E+000    3.90000E-001
   7.2570   3.30000E+000    7.00000E-002
   7.2600   3.74000E+000    0.00000E+000
   7.2630   3.65000E+000    2.60000E-001
   7.2660   3.62000E+000    9.00000E-002
   7.2670   3.64000E+000    5.00000E-002
   7.2690   3.66000E+000    4.50000E-001
   7.2720   3.65000E+000    1.60000E-001
   7.2770   3.29000E+000    2.00000E-001
   7.2790   3.78000E+000    2.50000E-001
   7.2820   3.71000E+000    7.00000E-002
   7.2850   3.66000E+000    2.00000E-002
   7.2890   3.36000E+000    1.60000E-001
   7.2920   3.74000E+000    3.00000E-002
   7.2930   3.64000E+000    1.70000E-001
   7.2970   3.66000E+000    5.00000E-002
   7.3000   3.69000E+000    1.60000E-001
