# Supplementary material for: Mechanism of the small ATP-independent chaperone Spy is substrate specific
Source: Nat Commun. 2021 Feb 8;12:851. doi: 10.1038/s41467-021-21120-8 (PMC7870927; doi:10.1038/s41467-021-21120-8)
Supplement: Supplementary file 3 — Supplementary Data 1 [file 41467_2021_21120_MOESM3_ESM.zip › Fig 2c-d/181801/00012.RI1]

Sample1/4
I 1 22.1 48000 0001735 4.1770E10 278 1 
   5.8010   3.66000E+000    3.80000E-001
   5.8030   3.65000E+000    1.06000E+000
   5.8050   3.38000E+000    2.90000E-001
   5.8060   3.79000E+000    1.98000E+000
   5.8070   3.61000E+000    3.20000E-001
   5.8100   3.34000E+000    8.44000E+000
   5.8120   2.39000E+000    1.30900E+001
   5.8130   1.61000E+000    1.22700E+001
   5.8150   1.21500E+001    1.47100E+001
   5.8170   2.74000E+001    2.56400E+001
   5.8190   3.61200E+001    2.39400E+001
   5.8220   1.77090E+002    6.02400E+001
   5.8230   2.78920E+002    1.64880E+002
   5.8260   7.77680E+002    5.31260E+002
   5.8300   8.36060E+002    5.70180E+002
   5.8330   1.19870E+003    8.71920E+002
   5.8370   1.37031E+003    1.16466E+003
   5.8400   1.52012E+003    1.66143E+003
   5.8420   1.63072E+003    1.79440E+003
   5.8440   1.77254E+003    1.82564E+003
   5.8460   1.93148E+003    1.96715E+003
   5.8470   1.99410E+003    2.07603E+003
   5.8490   2.07930E+003    2.13721E+003
   5.8510   2.25172E+003    2.35370E+003
   5.8540   2.40815E+003    2.51051E+003
   5.8550   2.54326E+003    2.60846E+003
   5.8580   2.60481E+003    2.67774E+003
   5.8600   2.71878E+003    2.81169E+003
   5.8620   2.84329E+003    2.87048E+003
   5.8630   2.96874E+003    2.93170E+003
   5.8650   2.99536E+003    3.03280E+003
   5.8660   3.16671E+003    3.14418E+003
   5.8690   3.13469E+003    3.26690E+003
   5.8710   3.27518E+003    3.26993E+003
   5.8730   3.32414E+003    3.32301E+003
   5.8760   3.38545E+003    3.34851E+003
   5.8770   3.43022E+003    3.36358E+003
   5.8780   3.44256E+003    3.47809E+003
   5.8800   3.47685E+003    3.51746E+003
   5.8820   3.60198E+003    3.57040E+003
   5.8850   3.56589E+003    3.56293E+003
   5.8870   3.58251E+003    3.61030E+003
   5.8890   3.66568E+003    3.60638E+003
   5.8910   3.61387E+003    3.69376E+003
   5.8920   3.55967E+003    3.60105E+003
   5.8940   3.57168E+003    3.60788E+003
   5.8960   3.63159E+003    3.68762E+003
   5.8990   3.65155E+003    3.57819E+003
   5.9000   3.64812E+003    3.58561E+003
   5.9030   3.65992E+003    3.62662E+003
   5.9050   3.67953E+003    3.67911E+003
   5.9070   3.69547E+003    3.67934E+003
   5.9100   3.63459E+003    3.68708E+003
   5.9120   3.71515E+003    3.71053E+003
   5.9140   3.71657E+003    3.71389E+003
   5.9160   3.80784E+003    3.76312E+003
   5.9190   3.80359E+003    3.80283E+003
   5.9210   3.79378E+003    3.73352E+003
   5.9250   3.82973E+003    3.71066E+003
   5.9300   3.83421E+003    3.82396E+003
   5.9320   3.87003E+003    3.91993E+003
   5.9350   3.89829E+003    3.92705E+003
   5.9390   3.94167E+003    4.05957E+003
   5.9400   3.94997E+003    3.94769E+003
   5.9420   4.01723E+003    4.02058E+003
   5.9430   3.99865E+003    4.00779E+003
   5.9440   3.99909E+003    3.90442E+003
   5.9450   4.06729E+003    4.01569E+003
   5.9480   4.04403E+003    4.04242E+003
   5.9520   4.06995E+003    3.99033E+003
   5.9530   4.06856E+003    3.99237E+003
   5.9550   4.05608E+003    4.06845E+003
   5.9570   4.11418E+003    4.04717E+003
   5.9600   4.09343E+003    4.16126E+003
   5.9620   4.06316E+003    4.03868E+003
   5.9640   4.06864E+003    4.17567E+003
   5.9660   4.10176E+003    4.14390E+003
   5.9690   4.06492E+003    4.07654E+003
   5.9710   4.18319E+003    4.05842E+003
   5.9730   4.12454E+003    4.18893E+003
   5.9740   4.21784E+003    4.14820E+003
   5.9770   4.22967E+003    4.18959E+003
   5.9790   4.17482E+003    4.22078E+003
   5.9800   4.24218E+003    4.19501E+003
   5.9820   4.12832E+003    4.22758E+003
   5.9840   4.21907E+003    4.23229E+003
   5.9860   4.38981E+003    4.38460E+003
   5.9890   4.74002E+003    4.90484E+003
   5.9910   5.64476E+003    5.98611E+003
   5.9930   6.23837E+003    6.31284E+003
   5.9940   6.17403E+003    6.07941E+003
   5.9960   6.21394E+003    6.22206E+003
   6.0000   6.21394E+003    5.16640E+003
   6.0020   2.22626E+003    1.17380E+002
   6.0070   1.17730E+002    1.38560E+002
   6.0100   2.40350E+002    2.48259E+003
   6.0160   4.28346E+003    3.00694E+003
   6.0180   3.22963E+003    2.73689E+003
   6.0200   3.39297E+003    2.83206E+003
   6.0230   3.33604E+003    2.76287E+003
   6.0250   3.20520E+003    2.69192E+003
   6.0270   3.22011E+003    2.60485E+003
   6.0290   3.18816E+003    2.51551E+003
   6.0320   3.08836E+003    2.41666E+003
   6.0340   3.06836E+003    2.39367E+003
   6.0360   3.02833E+003    2.38805E+003
   6.0390   2.98668E+003    2.30275E+003
   6.0410   2.92640E+003    2.29444E+003
   6.0430   2.86700E+003    2.22976E+003
   6.0450   2.80229E+003    2.11406E+003
   6.0460   2.80016E+003    2.11922E+003
   6.0480   2.80589E+003    2.06504E+003
   6.0500   2.76478E+003    2.01289E+003
   6.0530   2.69996E+003    1.92399E+003
   6.0540   2.65484E+003    1.90363E+003
   6.0580   2.58799E+003    1.83968E+003
   6.0590   2.56769E+003    1.82935E+003
   6.0610   2.52107E+003    1.77142E+003
   6.0630   2.52675E+003    1.70278E+003
   6.0660   2.46152E+003    1.64680E+003
   6.0680   2.40196E+003    1.62214E+003
   6.0700   2.42164E+003    1.60913E+003
   6.0720   2.32844E+003    1.58925E+003
   6.0750   2.34468E+003    1.53007E+003
   6.0770   2.30299E+003    1.48591E+003
   6.0790   2.23719E+003    1.48513E+003
   6.0820   2.22594E+003    1.47442E+003
   6.0830   2.18162E+003    1.39657E+003
   6.0850   2.20464E+003    1.40562E+003
   6.0860   2.13870E+003    1.36692E+003
   6.0880   2.11290E+003    1.32615E+003
   6.0900   2.11459E+003    1.29071E+003
   6.0930   2.09738E+003    1.30214E+003
   6.0950   2.06333E+003    1.23896E+003
   6.0990   2.03039E+003    1.21401E+003
   6.1020   2.03401E+003    1.19448E+003
   6.1040   1.94006E+003    1.18542E+003
   6.1060   1.90517E+003    1.16749E+003
   6.1110   1.91498E+003    1.14905E+003
   6.1130   1.88701E+003    1.10623E+003
   6.1150   1.86425E+003    1.08761E+003
   6.1180   1.85969E+003    1.09195E+003
   6.1190   1.86609E+003    1.08071E+003
   6.1240   1.86617E+003    1.07625E+003
   6.1260   1.83138E+003    1.04948E+003
   6.1300   1.82093E+003    1.00846E+003
   6.1310   1.81290E+003    1.02425E+003
   6.1330   1.80646E+003    1.00342E+003
   6.1350   1.80117E+003    1.01074E+003
   6.1380   1.75632E+003    9.85450E+002
   6.1420   1.73379E+003    1.02000E+003
   6.1430   1.74269E+003    9.96780E+002
   6.1450   1.74482E+003    9.90830E+002
   6.1470   1.72316E+003    9.52100E+002
   6.1480   1.72476E+003    9.74950E+002
   6.1510   1.69547E+003    9.64710E+002
   6.1530   1.70035E+003    9.55150E+002
   6.1550   1.69653E+003    9.34650E+002
   6.1580   1.66759E+003    9.38990E+002
   6.1600   1.69051E+003    9.18150E+002
   6.1620   1.68825E+003    9.23780E+002
   6.1650   1.70765E+003    9.29990E+002
   6.1670   1.67843E+003    9.22370E+002
   6.1690   1.66756E+003    9.28630E+002
   6.1710   1.66002E+003    8.97390E+002
   6.1730   1.66985E+003    9.06050E+002
   6.1760   1.69375E+003    9.18130E+002
   6.1790   1.67088E+003    9.17280E+002
   6.1810   1.69119E+003    9.15360E+002
   6.1840   1.69918E+003    9.16920E+002
   6.1870   1.68915E+003    9.05680E+002
   6.1900   1.65918E+003    8.95890E+002
   6.1930   1.66652E+003    9.21390E+002
   6.1960   1.65372E+003    9.04910E+002
   6.1980   1.66095E+003    8.96840E+002
   6.2000   1.65840E+003    9.35870E+002
   6.2030   1.67736E+003    9.21480E+002
   6.2070   1.68266E+003    9.23390E+002
   6.2100   1.69881E+003    9.04740E+002
   6.2130   1.68812E+003    9.31960E+002
   6.2150   1.71531E+003    9.14280E+002
   6.2170   1.70133E+003    8.82170E+002
   6.2190   1.69144E+003    9.07940E+002
   6.2210   1.70925E+003    9.26320E+002
   6.2230   1.69027E+003    9.19550E+002
   6.2250   1.67741E+003    9.06050E+002
   6.2280   1.70209E+003    9.13160E+002
   6.2300   1.71263E+003    8.92970E+002
   6.2320   1.67895E+003    9.01640E+002
   6.2350   1.66909E+003    8.97100E+002
   6.2370   1.69505E+003    8.98860E+002
   6.2390   1.69092E+003    9.03460E+002
   6.2410   1.68190E+003    8.82440E+002
   6.2440   1.65739E+003    8.81880E+002
   6.2460   1.65218E+003    8.77270E+002
   6.2480   1.69045E+003    8.95330E+002
   6.2500   1.67172E+003    9.10730E+002
   6.2530   1.67482E+003    9.02830E+002
   6.2570   1.71868E+003    8.88620E+002
   6.2600   1.68196E+003    9.03790E+002
   6.2620   1.70134E+003    8.97900E+002
   6.2640   1.72290E+003    8.95920E+002
   6.2670   1.72610E+003    8.97520E+002
   6.2700   1.72191E+003    9.07580E+002
   6.2730   1.69955E+003    9.40020E+002
   6.2750   1.70286E+003    9.02830E+002
   6.2760   1.73141E+003    9.26680E+002
   6.2770   1.73688E+003    9.05740E+002
   6.2790   1.72381E+003    9.41040E+002
   6.2820   1.72901E+003    9.09280E+002
   6.2870   1.75389E+003    9.13530E+002
   6.2890   1.74977E+003    8.96420E+002
   6.2930   1.71981E+003    9.25590E+002
   6.2960   1.69709E+003    9.47070E+002
   6.2970   1.74379E+003    9.21860E+002
   6.3000   1.72673E+003    9.14460E+002
   6.3020   1.72914E+003    9.20370E+002
   6.3040   1.74061E+003    9.35800E+002
   6.3070   1.70943E+003    8.95790E+002
   6.3090   1.74509E+003    9.18860E+002
   6.3110   1.74904E+003    9.36270E+002
   6.3140   1.75302E+003    9.32930E+002
   6.3160   1.74439E+003    9.48270E+002
   6.3180   1.71733E+003    9.22580E+002
   6.3200   1.70463E+003    9.17080E+002
   6.3250   1.71861E+003    9.19070E+002
   6.3270   1.74386E+003    9.49410E+002
   6.3280   1.70834E+003    9.28010E+002
   6.3300   1.73784E+003    9.24720E+002
   6.3320   1.73191E+003    9.06150E+002
   6.3340   1.72030E+003    9.14590E+002
   6.3370   1.73743E+003    9.30620E+002
   6.3400   1.72004E+003    9.33240E+002
   6.3430   1.73592E+003    9.34580E+002
   6.3450   1.74696E+003    9.28010E+002
   6.3480   1.73059E+003    9.33120E+002
   6.3520   1.75759E+003    9.11840E+002
   6.3540   1.70459E+003    9.39360E+002
   6.3590   1.69269E+003    9.41440E+002
   6.3610   1.74526E+003    9.62580E+002
   6.3630   1.74011E+003    9.17220E+002
   6.3660   1.75537E+003    9.21960E+002
   6.3680   1.75014E+003    9.21960E+002
   6.3700   1.71672E+003    9.31840E+002
   6.3730   1.70438E+003    9.45410E+002
   6.3740   1.69201E+003    9.20550E+002
   6.3770   1.70527E+003    9.32440E+002
   6.3790   1.76976E+003    9.20320E+002
   6.3810   1.73959E+003    9.38960E+002
   6.3840   1.73804E+003    9.30590E+002
   6.3880   1.74019E+003    9.18660E+002
   6.3900   1.72575E+003    9.31260E+002
   6.3920   1.74815E+003    9.33010E+002
   6.3950   1.75384E+003    9.00200E+002
   6.3970   1.71430E+003    9.37240E+002
   6.3990   1.75819E+003    9.24810E+002
   6.4020   1.72692E+003    9.15280E+002
   6.4040   1.72785E+003    9.32260E+002
   6.4060   1.73965E+003    9.18400E+002
   6.4100   1.74034E+003    8.99330E+002
   6.4120   1.74288E+003    9.31160E+002
   6.4150   1.77171E+003    9.37870E+002
   6.4190   1.74470E+003    9.50410E+002
   6.4220   1.72552E+003    9.36880E+002
   6.4240   1.72518E+003    9.48590E+002
   6.4260   1.73842E+003    9.44080E+002
   6.4290   1.77968E+003    9.43240E+002
   6.4310   1.78321E+003    9.79100E+002
   6.4330   1.77230E+003    9.87360E+002
   6.4350   1.76175E+003    9.58490E+002
   6.4380   1.77528E+003    9.50020E+002
   6.4410   1.77222E+003    9.93190E+002
   6.4440   1.83795E+003    9.54090E+002
   6.4460   1.81154E+003    9.69250E+002
   6.4490   1.79475E+003    9.77330E+002
   6.4530   1.83832E+003    9.76450E+002
   6.4560   1.79705E+003    9.76920E+002
   6.4580   1.82916E+003    9.79050E+002
   6.4600   1.82196E+003    9.82460E+002
   6.4610   1.84879E+003    9.89000E+002
   6.4650   1.84543E+003    9.95680E+002
   6.4670   1.84578E+003    9.81240E+002
   6.4680   1.82152E+003    9.79840E+002
   6.4700   1.83313E+003    9.66850E+002
   6.4720   1.85313E+003    9.90000E+002
   6.4740   1.84443E+003    9.97150E+002
   6.4760   1.88035E+003    9.90470E+002
   6.4800   1.83954E+003    9.87100E+002
   6.4820   1.84139E+003    9.88080E+002
   6.4850   1.87279E+003    1.02139E+003
   6.4870   1.86059E+003    9.87730E+002
   6.4890   1.85037E+003    1.00666E+003
   6.4920   1.86092E+003    9.85680E+002
   6.4960   1.82952E+003    9.89620E+002
   6.4990   1.87575E+003    9.61690E+002
   6.5010   1.87498E+003    9.72850E+002
   6.5030   1.86490E+003    9.84250E+002
   6.5040   1.89365E+003    9.93150E+002
   6.5080   1.85189E+003    9.95750E+002
   6.5120   1.88076E+003    1.00050E+003
   6.5150   1.84610E+003    1.00040E+003
   6.5160   1.86094E+003    1.00123E+003
   6.5170   1.86344E+003    1.00892E+003
   6.5210   1.88580E+003    1.01340E+003
   6.5230   1.85408E+003    1.00478E+003
   6.5270   1.85915E+003    1.00202E+003
   6.5300   1.93257E+003    1.00381E+003
   6.5350   1.88808E+003    9.89430E+002
   6.5370   1.87190E+003    9.79810E+002
   6.5390   1.86704E+003    9.88300E+002
   6.5410   1.85777E+003    9.82650E+002
   6.5440   1.88008E+003    9.90190E+002
   6.5480   1.84726E+003    9.94150E+002
   6.5500   1.83321E+003    9.81010E+002
   6.5520   1.83298E+003    9.93090E+002
   6.5550   1.85156E+003    9.86610E+002
   6.5570   1.85791E+003    1.01269E+003
   6.5590   1.84200E+003    9.79980E+002
   6.5610   1.83775E+003    9.87100E+002
   6.5640   1.82348E+003    9.99690E+002
   6.5680   1.83017E+003    1.00728E+003
   6.5710   1.86293E+003    9.84650E+002
   6.5730   1.84018E+003    9.93220E+002
   6.5750   1.81894E+003    1.02863E+003
   6.5770   1.84013E+003    9.92390E+002
   6.5800   1.83452E+003    1.00981E+003
   6.5810   1.82167E+003    9.42450E+002
   6.5840   1.86578E+003    9.62340E+002
   6.5860   1.84034E+003    9.84810E+002
   6.5880   1.78515E+003    9.82370E+002
   6.5910   1.83283E+003    9.74640E+002
   6.5950   1.81116E+003    9.57510E+002
   6.5970   1.82377E+003    9.72210E+002
   6.6000   1.81766E+003    9.72560E+002
   6.6020   1.80911E+003    9.79400E+002
   6.6050   1.80058E+003    9.59940E+002
   6.6070   1.79123E+003    9.55380E+002
   6.6090   1.79208E+003    9.54380E+002
   6.6140   1.81272E+003    9.71490E+002
   6.6160   1.82536E+003    9.63920E+002
   6.6200   1.80022E+003    9.52080E+002
   6.6220   1.78821E+003    9.78150E+002
   6.6260   1.77778E+003    9.65980E+002
   6.6280   1.83431E+003    9.64310E+002
   6.6300   1.78010E+003    9.65810E+002
   6.6330   1.76866E+003    9.61240E+002
   6.6360   1.78552E+003    9.42040E+002
   6.6390   1.78821E+003    9.52080E+002
   6.6420   1.77029E+003    9.44330E+002
   6.6450   1.79315E+003    9.52110E+002
   6.6460   1.78016E+003    9.66890E+002
   6.6480   1.80405E+003    9.50400E+002
   6.6510   1.78467E+003    9.41730E+002
   6.6530   1.77066E+003    9.42560E+002
   6.6550   1.75352E+003    9.76080E+002
   6.6580   1.75661E+003    9.46860E+002
   6.6620   1.75279E+003    9.38830E+002
   6.6640   1.80092E+003    9.34220E+002
   6.6670   1.77918E+003    9.67730E+002
   6.6680   1.73678E+003    9.77960E+002
   6.6710   1.76183E+003    9.47550E+002
   6.6740   1.75780E+003    9.46440E+002
   6.6750   1.77669E+003    9.46610E+002
   6.6790   1.73169E+003    9.31890E+002
   6.6800   1.72933E+003    9.41070E+002
   6.6840   1.74178E+003    9.44430E+002
   6.6870   1.74395E+003    9.19310E+002
   6.6890   1.75416E+003    9.38060E+002
   6.6910   1.72114E+003    9.36280E+002
   6.6930   1.73506E+003    9.07210E+002
   6.6980   1.75004E+003    9.64080E+002
   6.7010   1.72354E+003    9.20370E+002
   6.7030   1.72638E+003    9.10680E+002
   6.7050   1.70905E+003    9.33520E+002
   6.7070   1.73021E+003    9.17360E+002
   6.7110   1.69900E+003    9.22390E+002
   6.7130   1.71063E+003    9.11580E+002
   6.7160   1.73397E+003    9.38740E+002
   6.7180   1.70869E+003    9.31360E+002
   6.7200   1.72883E+003    8.81650E+002
   6.7230   1.73103E+003    8.97970E+002
   6.7270   1.66066E+003    9.10240E+002
   6.7290   1.70471E+003    9.00830E+002
   6.7320   1.64683E+003    8.71660E+002
   6.7340   1.65140E+003    8.86350E+002
   6.7380   1.65704E+003    8.78300E+002
   6.7400   1.66045E+003    9.07490E+002
   6.7430   1.68786E+003    9.26250E+002
   6.7450   1.67837E+003    8.87770E+002
   6.7480   1.70144E+003    9.15190E+002
   6.7500   1.69016E+003    9.21070E+002
   6.7520   1.67996E+003    8.90190E+002
   6.7560   1.68888E+003    9.10710E+002
   6.7590   1.70028E+003    8.68780E+002
   6.7610   1.66460E+003    8.71980E+002
   6.7630   1.67738E+003    9.07990E+002
   6.7660   1.70901E+003    8.95660E+002
   6.7690   1.68999E+003    8.86540E+002
   6.7700   1.69498E+003    8.88430E+002
   6.7720   1.67761E+003    9.12700E+002
   6.7770   1.68850E+003    9.19600E+002
   6.7800   1.71733E+003    9.06650E+002
   6.7830   1.68314E+003    8.89430E+002
   6.7870   1.68825E+003    8.90720E+002
   6.7880   1.66856E+003    9.33260E+002
   6.7900   1.67947E+003    9.08850E+002
   6.7950   1.68940E+003    9.16340E+002
   6.7970   1.69217E+003    9.16860E+002
   6.7990   1.69473E+003    9.49680E+002
   6.8020   1.72870E+003    9.03660E+002
   6.8040   1.70535E+003    8.75050E+002
   6.8060   1.72244E+003    9.01220E+002
   6.8090   1.73633E+003    9.04430E+002
   6.8100   1.69163E+003    9.05770E+002
   6.8140   1.67731E+003    9.02980E+002
   6.8150   1.69167E+003    9.26910E+002
   6.8170   1.69250E+003    9.02750E+002
   6.8220   1.73398E+003    9.34960E+002
   6.8240   1.74317E+003    8.99970E+002
   6.8260   1.78054E+003    9.20600E+002
   6.8300   1.70147E+003    9.32460E+002
   6.8330   1.74427E+003    9.22090E+002
   6.8350   1.69825E+003    9.13190E+002
   6.8380   1.72752E+003    9.06840E+002
   6.8420   1.71810E+003    9.25040E+002
   6.8440   1.72392E+003    9.03230E+002
   6.8460   1.74225E+003    9.43050E+002
   6.8490   1.71465E+003    9.25250E+002
   6.8530   1.72221E+003    9.30370E+002
   6.8550   1.74243E+003    9.21670E+002
   6.8560   1.73949E+003    9.33050E+002
   6.8600   1.72473E+003    9.27070E+002
   6.8620   1.73804E+003    9.23080E+002
   6.8650   1.73860E+003    9.29600E+002
   6.8670   1.71986E+003    9.51410E+002
   6.8690   1.74316E+003    9.48610E+002
   6.8730   1.69727E+003    9.41050E+002
   6.8760   1.71304E+003    9.29050E+002
   6.8780   1.73619E+003    9.34260E+002
   6.8810   1.75628E+003    9.28530E+002
   6.8840   1.73441E+003    9.13320E+002
   6.8870   1.73198E+003    9.48600E+002
   6.8890   1.72389E+003    9.34520E+002
   6.8920   1.71712E+003    9.43060E+002
   6.8940   1.76338E+003    9.22370E+002
   6.8970   1.75954E+003    9.06120E+002
   6.8990   1.72697E+003    9.28970E+002
   6.9020   1.73614E+003    9.35920E+002
   6.9050   1.75135E+003    9.45630E+002
   6.9080   1.72716E+003    9.17290E+002
   6.9090   1.74794E+003    9.27180E+002
   6.9120   1.70642E+003    9.56320E+002
   6.9140   1.73465E+003    9.36400E+002
   6.9170   1.73712E+003    9.53520E+002
   6.9200   1.72157E+003    9.51880E+002
   6.9230   1.72977E+003    9.16830E+002
   6.9250   1.76233E+003    9.16100E+002
   6.9280   1.74254E+003    9.34580E+002
   6.9310   1.71763E+003    9.36790E+002
   6.9350   1.71154E+003    9.30640E+002
   6.9370   1.69530E+003    9.35990E+002
   6.9390   1.72016E+003    9.27170E+002
   6.9410   1.71371E+003    9.02470E+002
   6.9460   1.71804E+003    9.40510E+002
   6.9480   1.71971E+003    9.24190E+002
   6.9510   1.68736E+003    9.03560E+002
   6.9540   1.70763E+003    8.97610E+002
   6.9560   1.70003E+003    9.08880E+002
   6.9580   1.69689E+003    8.98040E+002
   6.9610   1.67771E+003    9.12560E+002
   6.9640   1.69151E+003    8.87060E+002
   6.9660   1.67439E+003    9.11790E+002
   6.9690   1.66795E+003    9.03220E+002
   6.9730   1.68966E+003    9.39400E+002
   6.9750   1.71363E+003    9.43690E+002
   6.9760   1.71459E+003    9.15520E+002
   6.9800   1.68250E+003    9.29280E+002
   6.9830   1.72892E+003    9.46130E+002
   6.9850   1.68332E+003    9.28930E+002
   6.9880   1.67484E+003    9.56260E+002
   6.9920   1.66431E+003    9.22520E+002
   6.9940   1.70372E+003    9.49810E+002
   6.9970   1.70653E+003    9.11510E+002
   6.9990   1.72915E+003    9.27300E+002
   7.0020   1.74294E+003    9.38520E+002
   7.0050   1.74714E+003    9.40590E+002
   7.0070   1.71485E+003    9.29290E+002
   7.0100   1.74074E+003    9.27720E+002
   7.0120   1.71769E+003    9.31910E+002
   7.0160   1.72224E+003    9.34350E+002
   7.0170   1.72275E+003    9.42000E+002
   7.0190   1.72785E+003    9.50220E+002
   7.0220   1.74148E+003    9.26080E+002
   7.0260   1.74853E+003    9.15530E+002
   7.0280   1.72893E+003    9.35310E+002
   7.0310   1.72431E+003    9.27320E+002
   7.0330   1.70709E+003    9.13380E+002
   7.0370   1.69389E+003    9.14390E+002
   7.0380   1.73227E+003    9.23060E+002
   7.0410   1.71470E+003    9.22370E+002
   7.0440   1.73453E+003    9.00650E+002
   7.0480   1.73223E+003    9.09880E+002
   7.0500   1.72157E+003    9.04490E+002
   7.0530   1.73076E+003    9.28690E+002
   7.0550   1.76156E+003    9.25530E+002
   7.0580   1.70961E+003    9.17060E+002
   7.0620   1.68520E+003    9.05250E+002
   7.0640   1.71979E+003    9.42990E+002
   7.0660   1.66282E+003    9.04400E+002
   7.0700   1.71216E+003    9.07440E+002
   7.0730   1.72580E+003    9.07530E+002
   7.0770   1.72123E+003    9.23930E+002
   7.0820   1.76336E+003    9.05150E+002
   7.0870   1.73389E+003    8.94840E+002
   7.0890   1.71176E+003    8.95030E+002
   7.0910   1.72170E+003    8.94260E+002
   7.0930   1.69933E+003    9.19350E+002
   7.0970   1.69343E+003    9.06900E+002
   7.1010   1.70158E+003    9.12570E+002
   7.1050   1.70528E+003    9.13170E+002
   7.1070   1.64320E+003    9.00220E+002
   7.1090   1.65092E+003    9.09070E+002
   7.1120   1.71065E+003    8.64380E+002
   7.1160   1.71506E+003    9.03350E+002
   7.1180   1.67349E+003    8.85300E+002
   7.1220   1.69198E+003    8.51790E+002
   7.1240   1.67263E+003    8.53540E+002
   7.1270   1.68720E+003    8.51540E+002
   7.1300   1.66779E+003    8.27890E+002
   7.1320   1.60721E+003    8.40200E+002
   7.1340   1.64132E+003    8.41910E+002
   7.1370   1.63233E+003    8.19180E+002
   7.1400   1.63903E+003    8.09730E+002
   7.1430   1.59721E+003    7.73940E+002
   7.1470   1.55442E+003    7.15490E+002
   7.1480   1.54907E+003    7.15760E+002
   7.1510   1.50582E+003    6.77950E+002
   7.1540   1.44946E+003    6.36880E+002
   7.1570   1.36604E+003    5.68240E+002
   7.1610   1.29593E+003    5.20030E+002
   7.1630   1.22640E+003    4.91090E+002
   7.1660   1.16843E+003    4.07410E+002
   7.1680   1.04868E+003    3.64320E+002
   7.1710   9.63690E+002    3.23260E+002
   7.1750   8.45010E+002    2.56940E+002
   7.1780   7.83090E+002    2.20960E+002
   7.1800   7.05830E+002    1.78640E+002
   7.1830   5.82890E+002    1.20400E+002
   7.1870   4.78220E+002    1.00330E+002
   7.1900   4.25860E+002    8.91100E+001
   7.1920   3.79560E+002    3.92300E+001
   7.1970   1.90690E+002    3.85000E+000
   7.2000   2.64000E+001    3.31000E+000
   7.2020   1.63000E+000    3.26000E+000
   7.2070   8.90000E-001    4.94000E+000
   7.2100   3.87000E+000    4.12000E+000
   7.2120   3.71000E+000    4.10000E-001
   7.2160   3.80000E+000    7.90000E-001
   7.2180   3.72000E+000    1.19000E+000
   7.2220   3.71000E+000    2.81000E+000
   7.2250   3.66000E+000    3.60000E+000
   7.2280   3.32000E+000    1.98000E+000
   7.2300   3.68000E+000    1.20000E-001
   7.2320   3.73000E+000    2.20000E-001
   7.2360   3.85000E+000    8.00000E-002
   7.2380   3.28000E+000    1.09000E+000
   7.2420   3.36000E+000    1.00000E-002
   7.2450   3.71000E+000    0.00000E+000
   7.2470   3.69000E+000    1.80000E-001
   7.2490   3.65000E+000    1.57000E+000
   7.2530   3.70000E+000    1.28000E+000
   7.2560   3.80000E+000    9.00000E-002
   7.2590   3.77000E+000    0.00000E+000
   7.2610   3.67000E+000    1.00000E-001
   7.2650   3.72000E+000    1.13000E+000
   7.2680   3.89000E+000    0.00000E+000
   7.2710   3.81000E+000    7.00000E-001
   7.2730   3.73000E+000    1.10000E-001
   7.2770   3.70000E+000    2.80000E-001
   7.2790   3.72000E+000    1.80000E-001
   7.2830   3.70000E+000    5.70000E-001
   7.2860   3.78000E+000    0.00000E+000
   7.2880   3.74000E+000    0.00000E+000
   7.2900   3.73000E+000    0.00000E+000
   7.2930   3.71000E+000    3.00000E-002
   7.2950   3.72000E+000    2.00000E-001
   7.2980   3.71000E+000    4.00000E-002
   7.3010   3.74000E+000    0.00000E+000
