# Supplementary material for: Mechanism of the small ATP-independent chaperone Spy is substrate specific
Source: Nat Commun. 2021 Feb 8;12:851. doi: 10.1038/s41467-021-21120-8 (PMC7870927; doi:10.1038/s41467-021-21120-8)
Supplement: Supplementary file 3 — Supplementary Data 1 [file 41467_2021_21120_MOESM3_ESM.zip › Fig 2c-d/181801/00012.RI3]

Sample3/6
I 3 22.1 48000 0001803 4.3510E10 278 1 
   5.7990   3.64000E+000    9.00000E-001
   5.8010   3.70000E+000    1.60000E+000
   5.8030   3.59000E+000    6.43000E+000
   5.8050   3.67000E+000    1.17000E+001
   5.8080   3.21000E+000    1.43700E+001
   5.8100   3.08000E+000    1.43200E+001
   5.8130   6.95000E+000    1.92900E+001
   5.8150   2.01500E+001    4.49900E+001
   5.8170   3.55900E+001    5.77300E+001
   5.8190   6.34300E+001    1.36440E+002
   5.8230   3.45080E+002    4.38230E+002
   5.8240   5.02540E+002    5.29140E+002
   5.8260   6.43080E+002    6.76320E+002
   5.8270   6.93450E+002    6.49610E+002
   5.8290   8.75990E+002    8.58800E+002
   5.8300   9.36980E+002    9.25190E+002
   5.8310   1.04473E+003    1.07557E+003
   5.8320   1.22478E+003    1.18016E+003
   5.8350   1.28408E+003    1.27546E+003
   5.8370   1.43164E+003    1.51016E+003
   5.8410   1.57097E+003    1.60425E+003
   5.8420   1.77369E+003    1.75813E+003
   5.8440   1.84589E+003    1.79938E+003
   5.8470   1.99504E+003    2.07225E+003
   5.8490   2.15291E+003    2.14035E+003
   5.8510   2.22191E+003    2.23509E+003
   5.8530   2.38642E+003    2.40765E+003
   5.8560   2.44366E+003    2.55261E+003
   5.8570   2.57349E+003    2.63920E+003
   5.8580   2.63577E+003    2.73725E+003
   5.8590   2.66932E+003    2.72937E+003
   5.8620   2.79081E+003    2.83361E+003
   5.8630   2.94960E+003    2.91731E+003
   5.8650   3.00156E+003    2.87972E+003
   5.8660   3.03193E+003    3.14349E+003
   5.8690   3.17462E+003    3.17634E+003
   5.8710   3.29778E+003    3.20763E+003
   5.8730   3.33825E+003    3.21009E+003
   5.8740   3.31816E+003    3.39364E+003
   5.8760   3.35455E+003    3.38844E+003
   5.8780   3.43801E+003    3.51709E+003
   5.8820   3.48549E+003    3.44261E+003
   5.8850   3.54153E+003    3.48069E+003
   5.8870   3.60597E+003    3.54250E+003
   5.8880   3.59435E+003    3.49533E+003
   5.8890   3.59570E+003    3.50486E+003
   5.8900   3.52437E+003    3.54279E+003
   5.8920   3.52025E+003    3.54334E+003
   5.8940   3.58474E+003    3.60444E+003
   5.8960   3.55321E+003    3.59803E+003
   5.8990   3.53574E+003    3.65158E+003
   5.9000   3.55740E+003    3.60412E+003
   5.9030   3.62201E+003    3.57015E+003
   5.9060   3.65746E+003    3.58832E+003
   5.9070   3.61220E+003    3.61956E+003
   5.9100   3.66431E+003    3.64197E+003
   5.9140   3.76007E+003    3.62081E+003
   5.9160   3.66976E+003    3.68648E+003
   5.9190   3.71406E+003    3.68738E+003
   5.9210   3.71885E+003    3.71150E+003
   5.9230   3.73673E+003    3.69129E+003
   5.9260   3.81366E+003    3.78970E+003
   5.9300   3.78135E+003    3.75428E+003
   5.9320   3.80977E+003    3.85856E+003
   5.9340   3.89456E+003    3.81978E+003
   5.9370   3.84586E+003    3.83683E+003
   5.9390   3.94434E+003    3.84145E+003
   5.9410   3.82760E+003    3.98894E+003
   5.9430   3.90055E+003    3.94678E+003
   5.9440   3.95324E+003    3.92587E+003
   5.9460   3.93726E+003    3.96396E+003
   5.9480   4.00400E+003    4.06260E+003
   5.9500   3.94967E+003    4.01752E+003
   5.9550   3.98786E+003    4.02489E+003
   5.9570   4.02052E+003    4.09194E+003
   5.9590   4.00164E+003    4.13056E+003
   5.9620   4.08836E+003    5.09353E+003
   5.9640   4.05731E+003    6.04873E+003
   5.9670   4.14629E+003    5.97205E+003
   5.9690   4.26841E+003    5.98730E+003
   5.9710   4.69322E+003    5.93425E+003
   5.9730   5.24095E+003    4.67196E+003
   5.9750   6.15192E+003    1.26230E+002
   5.9800   5.94140E+003    2.53970E+002
   5.9830   2.26120E+003    9.56160E+002
   5.9860   1.71150E+002    4.24928E+003
   5.9890   1.38100E+002    3.92405E+003
   5.9910   3.10910E+002    3.58346E+003
   5.9930   6.81140E+002    3.49117E+003
   5.9950   2.96816E+003    3.54894E+003
   5.9980   4.95373E+003    3.36624E+003
   6.0000   3.67276E+003    3.36139E+003
   6.0030   3.80574E+003    3.29073E+003
   6.0050   3.75198E+003    3.22252E+003
   6.0070   3.74700E+003    3.16177E+003
   6.0090   3.67390E+003    3.14033E+003
   6.0120   3.63934E+003    3.07005E+003
   6.0130   3.59082E+003    3.08308E+003
   6.0140   3.57749E+003    2.98583E+003
   6.0160   3.60967E+003    2.95706E+003
   6.0200   3.50388E+003    2.84941E+003
   6.0220   3.50725E+003    2.78663E+003
   6.0250   3.44894E+003    2.75257E+003
   6.0270   3.39160E+003    2.64605E+003
   6.0300   3.31117E+003    2.61387E+003
   6.0340   3.25819E+003    2.47668E+003
   6.0370   3.16470E+003    2.38796E+003
   6.0390   3.18979E+003    2.32943E+003
   6.0410   3.10617E+003    2.33519E+003
   6.0430   3.10309E+003    2.25438E+003
   6.0460   3.04889E+003    2.22660E+003
   6.0480   3.03679E+003    2.14474E+003
   6.0500   3.00358E+003    2.06379E+003
   6.0520   2.89336E+003    1.99192E+003
   6.0540   2.90651E+003    1.93987E+003
   6.0560   2.79440E+003    1.92076E+003
   6.0590   2.68684E+003    1.83611E+003
   6.0610   2.68405E+003    1.75867E+003
   6.0630   2.62307E+003    1.72822E+003
   6.0660   2.58746E+003    1.68503E+003
   6.0680   2.56996E+003    1.63347E+003
   6.0700   2.51072E+003    1.59602E+003
   6.0720   2.46663E+003    1.52781E+003
   6.0730   2.47515E+003    1.55097E+003
   6.0750   2.40893E+003    1.51826E+003
   6.0770   2.33319E+003    1.46573E+003
   6.0790   2.33436E+003    1.41535E+003
   6.0820   2.29991E+003    1.39545E+003
   6.0830   2.26663E+003    1.34373E+003
   6.0860   2.24892E+003    1.30996E+003
   6.0870   2.18978E+003    1.29334E+003
   6.0900   2.18991E+003    1.22781E+003
   6.0920   2.13486E+003    1.22632E+003
   6.0950   2.10116E+003    1.18526E+003
   6.0970   2.03393E+003    1.15994E+003
   6.0990   2.00314E+003    1.15060E+003
   6.1020   1.96196E+003    1.13305E+003
   6.1040   1.95832E+003    1.11416E+003
   6.1060   1.92485E+003    1.06655E+003
   6.1080   1.88397E+003    1.07313E+003
   6.1110   1.86876E+003    1.02052E+003
   6.1130   1.83372E+003    1.01426E+003
   6.1170   1.78319E+003    9.72490E+002
   6.1190   1.78203E+003    9.64960E+002
   6.1220   1.72434E+003    9.46640E+002
   6.1240   1.73793E+003    9.27850E+002
   6.1260   1.68078E+003    9.30140E+002
   6.1290   1.69528E+003    9.13590E+002
   6.1310   1.70259E+003    9.05070E+002
   6.1340   1.66759E+003    8.84620E+002
   6.1350   1.65747E+003    8.83470E+002
   6.1380   1.63338E+003    8.67150E+002
   6.1400   1.62559E+003    8.69730E+002
   6.1430   1.60851E+003    8.70270E+002
   6.1450   1.59055E+003    8.74810E+002
   6.1480   1.57041E+003    8.33070E+002
   6.1500   1.57826E+003    8.26770E+002
   6.1540   1.54937E+003    8.21790E+002
   6.1550   1.53106E+003    8.10350E+002
   6.1580   1.53838E+003    7.94820E+002
   6.1590   1.53182E+003    7.88820E+002
   6.1620   1.52383E+003    7.95680E+002
   6.1640   1.49935E+003    8.04140E+002
   6.1670   1.48671E+003    8.07830E+002
   6.1680   1.50374E+003    8.10050E+002
   6.1710   1.47425E+003    7.84470E+002
   6.1720   1.47107E+003    7.96530E+002
   6.1750   1.46954E+003    7.92140E+002
   6.1770   1.46506E+003    7.82770E+002
   6.1790   1.48236E+003    8.04050E+002
   6.1810   1.51185E+003    7.84330E+002
   6.1820   1.49169E+003    7.98480E+002
   6.1830   1.50034E+003    7.88550E+002
   6.1870   1.49411E+003    7.78460E+002
   6.1880   1.47195E+003    7.80290E+002
   6.1910   1.48347E+003    7.96940E+002
   6.1940   1.44893E+003    7.79590E+002
   6.1960   1.49827E+003    7.88980E+002
   6.1990   1.46730E+003    7.86350E+002
   6.2010   1.44634E+003    7.79680E+002
   6.2030   1.51196E+003    7.62080E+002
   6.2050   1.47194E+003    7.58500E+002
   6.2080   1.46613E+003    7.87900E+002
   6.2100   1.48371E+003    7.68940E+002
   6.2130   1.49253E+003    7.80430E+002
   6.2160   1.50761E+003    7.97590E+002
   6.2190   1.49307E+003    7.81860E+002
   6.2210   1.48343E+003    8.02570E+002
   6.2230   1.48022E+003    7.79990E+002
   6.2250   1.45723E+003    7.65850E+002
   6.2280   1.46574E+003    7.81710E+002
   6.2300   1.47374E+003    7.64690E+002
   6.2330   1.49401E+003    7.82450E+002
   6.2350   1.49807E+003    7.77800E+002
   6.2370   1.48894E+003    7.96680E+002
   6.2380   1.45604E+003    7.88150E+002
   6.2410   1.49025E+003    7.82380E+002
   6.2430   1.48622E+003    7.81140E+002
   6.2460   1.46015E+003    7.86550E+002
   6.2480   1.46574E+003    7.85240E+002
   6.2500   1.47425E+003    7.85260E+002
   6.2510   1.49056E+003    7.75330E+002
   6.2550   1.48442E+003    7.68240E+002
   6.2580   1.52606E+003    8.09420E+002
   6.2600   1.47197E+003    7.76280E+002
   6.2620   1.46845E+003    7.89770E+002
   6.2640   1.47225E+003    7.95050E+002
   6.2670   1.50513E+003    8.04570E+002
   6.2680   1.48597E+003    8.03700E+002
   6.2700   1.49517E+003    7.77000E+002
   6.2720   1.48095E+003    7.98610E+002
   6.2730   1.52210E+003    7.83440E+002
   6.2750   1.52499E+003    7.93530E+002
   6.2780   1.51016E+003    7.99670E+002
   6.2800   1.50635E+003    7.94550E+002
   6.2820   1.50417E+003    8.07450E+002
   6.2840   1.51941E+003    8.16590E+002
   6.2870   1.50756E+003    8.09130E+002
   6.2890   1.52811E+003    8.08790E+002
   6.2910   1.53595E+003    8.08100E+002
   6.2940   1.51746E+003    7.69000E+002
   6.2960   1.51434E+003    7.87600E+002
   6.2980   1.46655E+003    7.94670E+002
   6.3000   1.50942E+003    8.22150E+002
   6.3020   1.47286E+003    7.93770E+002
   6.3050   1.49408E+003    8.07440E+002
   6.3070   1.47409E+003    8.18050E+002
   6.3090   1.49829E+003    8.03190E+002
   6.3110   1.51789E+003    8.05970E+002
   6.3160   1.50443E+003    7.97950E+002
   6.3180   1.53340E+003    8.00410E+002
   6.3200   1.48497E+003    7.89090E+002
   6.3210   1.50213E+003    8.02730E+002
   6.3250   1.49653E+003    8.03180E+002
   6.3270   1.51582E+003    8.04240E+002
   6.3290   1.53084E+003    7.96800E+002
   6.3320   1.51818E+003    8.11380E+002
   6.3330   1.50673E+003    7.89900E+002
   6.3360   1.51874E+003    8.00920E+002
   6.3380   1.49611E+003    7.96510E+002
   6.3420   1.55651E+003    8.12400E+002
   6.3450   1.53302E+003    7.92880E+002
   6.3470   1.49923E+003    7.73820E+002
   6.3500   1.50226E+003    8.05640E+002
   6.3520   1.51828E+003    8.07060E+002
   6.3560   1.53484E+003    8.09450E+002
   6.3590   1.49952E+003    8.03770E+002
   6.3610   1.48848E+003    7.80650E+002
   6.3630   1.52058E+003    8.11830E+002
   6.3660   1.52946E+003    8.17500E+002
   6.3670   1.52811E+003    8.03190E+002
   6.3700   1.49476E+003    8.15300E+002
   6.3720   1.53260E+003    8.17970E+002
   6.3740   1.53742E+003    8.17570E+002
   6.3760   1.49649E+003    8.04200E+002
   6.3780   1.49367E+003    7.85450E+002
   6.3810   1.51614E+003    8.16250E+002
   6.3830   1.51828E+003    7.98140E+002
   6.3860   1.50948E+003    7.95220E+002
   6.3880   1.54085E+003    7.96120E+002
   6.3900   1.51086E+003    7.88150E+002
   6.3920   1.56511E+003    7.92680E+002
   6.3950   1.50660E+003    8.07640E+002
   6.3970   1.51525E+003    8.04060E+002
   6.4000   1.50650E+003    7.98090E+002
   6.4020   1.52561E+003    7.93380E+002
   6.4050   1.48120E+003    8.05440E+002
   6.4080   1.51563E+003    7.95500E+002
   6.4100   1.52960E+003    7.87870E+002
   6.4130   1.51826E+003    8.18380E+002
   6.4150   1.51549E+003    8.23530E+002
   6.4170   1.53340E+003    8.09010E+002
   6.4190   1.53554E+003    8.31490E+002
   6.4220   1.52576E+003    8.35720E+002
   6.4240   1.52893E+003    7.95440E+002
   6.4260   1.53081E+003    8.23120E+002
   6.4290   1.49404E+003    8.30700E+002
   6.4310   1.52062E+003    8.31710E+002
   6.4330   1.54255E+003    8.19100E+002
   6.4360   1.54750E+003    8.23340E+002
   6.4390   1.58931E+003    8.46570E+002
   6.4410   1.57145E+003    8.20140E+002
   6.4440   1.56286E+003    8.19140E+002
   6.4460   1.58370E+003    8.41530E+002
   6.4490   1.59480E+003    8.17420E+002
   6.4510   1.58108E+003    8.38950E+002
   6.4560   1.59123E+003    8.47320E+002
   6.4580   1.60971E+003    8.30500E+002
   6.4590   1.61975E+003    8.44870E+002
   6.4610   1.61080E+003    8.66480E+002
   6.4630   1.63481E+003    8.45840E+002
   6.4670   1.62013E+003    8.33690E+002
   6.4700   1.58184E+003    8.40700E+002
   6.4720   1.61777E+003    8.60190E+002
   6.4740   1.62190E+003    8.59260E+002
   6.4760   1.60370E+003    8.49670E+002
   6.4780   1.62681E+003    8.59870E+002
   6.4810   1.59955E+003    8.77690E+002
   6.4840   1.61157E+003    8.54200E+002
   6.4870   1.61138E+003    8.62330E+002
   6.4890   1.62516E+003    8.63920E+002
   6.4910   1.61799E+003    8.69990E+002
   6.4920   1.64135E+003    8.73460E+002
   6.4970   1.63133E+003    8.57960E+002
   6.4990   1.64474E+003    8.41050E+002
   6.5010   1.60837E+003    8.31770E+002
   6.5040   1.61495E+003    8.54350E+002
   6.5050   1.62806E+003    8.77250E+002
   6.5080   1.60803E+003    8.45420E+002
   6.5110   1.64391E+003    8.69270E+002
   6.5150   1.62337E+003    8.74720E+002
   6.5180   1.64146E+003    8.49860E+002
   6.5210   1.62498E+003    8.64460E+002
   6.5230   1.62666E+003    8.57080E+002
   6.5250   1.65345E+003    8.75450E+002
   6.5280   1.60472E+003    8.58040E+002
   6.5310   1.63086E+003    8.71940E+002
   6.5330   1.60964E+003    8.75600E+002
   6.5350   1.60434E+003    8.62440E+002
   6.5380   1.60742E+003    8.54520E+002
   6.5410   1.61701E+003    8.62260E+002
   6.5440   1.62905E+003    8.60120E+002
   6.5450   1.62985E+003    8.54790E+002
   6.5480   1.62909E+003    8.59090E+002
   6.5500   1.62813E+003    8.68050E+002
   6.5530   1.60745E+003    8.63310E+002
   6.5550   1.58460E+003    8.35790E+002
   6.5570   1.57695E+003    8.57830E+002
   6.5590   1.57177E+003    8.65890E+002
   6.5610   1.56841E+003    8.40320E+002
   6.5640   1.60348E+003    8.33230E+002
   6.5670   1.57828E+003    8.38390E+002
   6.5700   1.57073E+003    8.57840E+002
   6.5730   1.60480E+003    8.37790E+002
   6.5740   1.56987E+003    8.61050E+002
   6.5770   1.59696E+003    8.29340E+002
   6.5800   1.57908E+003    8.64440E+002
   6.5810   1.59679E+003    8.59240E+002
   6.5850   1.54197E+003    8.40200E+002
   6.5880   1.56536E+003    8.08440E+002
   6.5910   1.56294E+003    8.36450E+002
   6.5930   1.58390E+003    8.37790E+002
   6.5950   1.61283E+003    8.19880E+002
   6.5980   1.60124E+003    8.46950E+002
   6.6000   1.57418E+003    8.21330E+002
   6.6020   1.57894E+003    8.20220E+002
   6.6050   1.56687E+003    8.41230E+002
   6.6080   1.56309E+003    8.28180E+002
   6.6110   1.54702E+003    8.25060E+002
   6.6130   1.57616E+003    8.18480E+002
   6.6150   1.57137E+003    8.18730E+002
   6.6170   1.56977E+003    8.31680E+002
   6.6200   1.57923E+003    8.46790E+002
   6.6240   1.55571E+003    8.18360E+002
   6.6260   1.53466E+003    8.23340E+002
   6.6290   1.55162E+003    8.23510E+002
   6.6310   1.54213E+003    8.20670E+002
   6.6330   1.55491E+003    8.35780E+002
   6.6370   1.54499E+003    8.08980E+002
   6.6410   1.54398E+003    8.10640E+002
   6.6440   1.58512E+003    8.19500E+002
   6.6450   1.55236E+003    8.26470E+002
   6.6480   1.54018E+003    8.15060E+002
   6.6500   1.51926E+003    8.12630E+002
   6.6530   1.52537E+003    8.22970E+002
   6.6550   1.55323E+003    8.18160E+002
   6.6580   1.54257E+003    8.23920E+002
   6.6600   1.54276E+003    8.21680E+002
   6.6620   1.54442E+003    7.99560E+002
   6.6640   1.52538E+003    8.06450E+002
   6.6670   1.53846E+003    8.10940E+002
   6.6680   1.53045E+003    8.06060E+002
   6.6710   1.53706E+003    8.25030E+002
   6.6740   1.49263E+003    8.07370E+002
   6.6760   1.53465E+003    8.21580E+002
   6.6800   1.54726E+003    8.15600E+002
   6.6820   1.55028E+003    8.31150E+002
   6.6840   1.54114E+003    7.87510E+002
   6.6870   1.55431E+003    8.06560E+002
   6.6890   1.55159E+003    8.01290E+002
   6.6920   1.52462E+003    8.01420E+002
   6.6960   1.51842E+003    7.82540E+002
   6.6980   1.52830E+003    8.03630E+002
   6.7000   1.48839E+003    7.95630E+002
   6.7010   1.50397E+003    7.97900E+002
   6.7040   1.47854E+003    7.84960E+002
   6.7070   1.47623E+003    7.80160E+002
   6.7100   1.49841E+003    7.90390E+002
   6.7120   1.48481E+003    7.86040E+002
   6.7140   1.48486E+003    7.99030E+002
   6.7170   1.50916E+003    8.00090E+002
   6.7190   1.54202E+003    8.10280E+002
   6.7220   1.50314E+003    7.79300E+002
   6.7250   1.50360E+003    7.95690E+002
   6.7270   1.46129E+003    7.81530E+002
   6.7300   1.48123E+003    7.74020E+002
   6.7320   1.45524E+003    7.90900E+002
   6.7360   1.45547E+003    7.75140E+002
   6.7390   1.45439E+003    7.70860E+002
   6.7410   1.41049E+003    7.48690E+002
   6.7440   1.48460E+003    7.66800E+002
   6.7450   1.43780E+003    7.54610E+002
   6.7490   1.45045E+003    7.90640E+002
   6.7520   1.46878E+003    7.69220E+002
   6.7540   1.48607E+003    7.63400E+002
   6.7570   1.46618E+003    7.67420E+002
   6.7590   1.46841E+003    7.99050E+002
   6.7610   1.46888E+003    7.97940E+002
   6.7630   1.48686E+003    7.47780E+002
   6.7660   1.45653E+003    7.73730E+002
   6.7680   1.45365E+003    7.77160E+002
   6.7710   1.44792E+003    7.79070E+002
   6.7740   1.46578E+003    7.67850E+002
   6.7760   1.46125E+003    7.83900E+002
   6.7800   1.44886E+003    7.92050E+002
   6.7830   1.45062E+003    7.76060E+002
   6.7850   1.47766E+003    8.07360E+002
   6.7880   1.47339E+003    7.70050E+002
   6.7930   1.48079E+003    7.84610E+002
   6.7950   1.46653E+003    7.83090E+002
   6.7980   1.45242E+003    7.73080E+002
   6.8000   1.49889E+003    7.86170E+002
   6.8020   1.46137E+003    7.94060E+002
   6.8060   1.44140E+003    7.82990E+002
   6.8080   1.46577E+003    7.77450E+002
   6.8110   1.49207E+003    7.83120E+002
   6.8120   1.44303E+003    7.87610E+002
   6.8160   1.44487E+003    7.76690E+002
   6.8170   1.49711E+003    7.76340E+002
   6.8190   1.50733E+003    7.89250E+002
   6.8220   1.51174E+003    7.97000E+002
   6.8240   1.48180E+003    8.03250E+002
   6.8280   1.46616E+003    7.82480E+002
   6.8310   1.49539E+003    8.02510E+002
   6.8330   1.48575E+003    7.85910E+002
   6.8350   1.53376E+003    7.92400E+002
   6.8400   1.50732E+003    7.74390E+002
   6.8420   1.49868E+003    7.98910E+002
   6.8440   1.50589E+003    7.86910E+002
   6.8460   1.52568E+003    7.91460E+002
   6.8500   1.49641E+003    7.90340E+002
   6.8530   1.51331E+003    7.74260E+002
   6.8550   1.47422E+003    7.95690E+002
   6.8580   1.51465E+003    8.09670E+002
   6.8600   1.50307E+003    7.89910E+002
   6.8640   1.52337E+003    8.10410E+002
   6.8670   1.52253E+003    7.99020E+002
   6.8690   1.49191E+003    7.66380E+002
   6.8720   1.50086E+003    8.05690E+002
   6.8740   1.51793E+003    7.89410E+002
   6.8770   1.47978E+003    8.07540E+002
   6.8810   1.51805E+003    7.74740E+002
   6.8820   1.50079E+003    7.84580E+002
   6.8850   1.50635E+003    7.97050E+002
   6.8870   1.50273E+003    7.87350E+002
   6.8920   1.50482E+003    7.93650E+002
   6.8940   1.54390E+003    7.87990E+002
   6.8960   1.52790E+003    7.89910E+002
   6.8990   1.54047E+003    7.73310E+002
   6.9010   1.53061E+003    7.84670E+002
   6.9050   1.53475E+003    7.96990E+002
   6.9080   1.50856E+003    8.08810E+002
   6.9100   1.49843E+003    7.86630E+002
   6.9120   1.52536E+003    7.99360E+002
   6.9150   1.49124E+003    7.75250E+002
   6.9180   1.50884E+003    7.99330E+002
   6.9210   1.50927E+003    7.89090E+002
   6.9230   1.49383E+003    7.88630E+002
   6.9250   1.48724E+003    7.89880E+002
   6.9280   1.48984E+003    8.00250E+002
   6.9310   1.49131E+003    7.81970E+002
   6.9350   1.49301E+003    7.79780E+002
   6.9370   1.49150E+003    7.84730E+002
   6.9400   1.48157E+003    7.93610E+002
   6.9410   1.50744E+003    7.80840E+002
   6.9440   1.49799E+003    8.03010E+002
   6.9470   1.47572E+003    7.85130E+002
   6.9500   1.45783E+003    7.68760E+002
   6.9530   1.49415E+003    7.55120E+002
   6.9550   1.48180E+003    7.67470E+002
   6.9570   1.42324E+003    7.69170E+002
   6.9610   1.46273E+003    7.63480E+002
   6.9640   1.46304E+003    7.83470E+002
   6.9660   1.47486E+003    7.57260E+002
   6.9680   1.44119E+003    7.85960E+002
   6.9720   1.48358E+003    7.70620E+002
   6.9750   1.47542E+003    7.75350E+002
   6.9780   1.43962E+003    7.54800E+002
   6.9810   1.47493E+003    8.00720E+002
   6.9830   1.47759E+003    7.83250E+002
   6.9850   1.48535E+003    7.66240E+002
   6.9880   1.47882E+003    7.73480E+002
   6.9920   1.48379E+003    7.62040E+002
   6.9940   1.46730E+003    7.71410E+002
   6.9970   1.46386E+003    7.95250E+002
   7.0000   1.47994E+003    7.95800E+002
   7.0040   1.48104E+003    7.81680E+002
   7.0050   1.47898E+003    7.78700E+002
   7.0080   1.49819E+003    7.85770E+002
   7.0100   1.49818E+003    7.97860E+002
   7.0120   1.51913E+003    7.92510E+002
   7.0160   1.47152E+003    7.79560E+002
   7.0190   1.46616E+003    7.83510E+002
   7.0210   1.49698E+003    7.70290E+002
   7.0230   1.47688E+003    7.86440E+002
   7.0260   1.45642E+003    7.97550E+002
   7.0300   1.44272E+003    7.82480E+002
   7.0330   1.46194E+003    7.77990E+002
   7.0350   1.48191E+003    7.60570E+002
   7.0370   1.48607E+003    7.77200E+002
   7.0400   1.50231E+003    7.58280E+002
   7.0410   1.50787E+003    7.71640E+002
   7.0460   1.47190E+003    7.84740E+002
   7.0480   1.50157E+003    7.74490E+002
   7.0510   1.49037E+003    7.83110E+002
   7.0530   1.47370E+003    7.83080E+002
   7.0570   1.49324E+003    7.76890E+002
   7.0590   1.50611E+003    7.87180E+002
   7.0620   1.48635E+003    7.76220E+002
   7.0640   1.48925E+003    7.65110E+002
   7.0660   1.45848E+003    7.76950E+002
   7.0710   1.49204E+003    7.62700E+002
   7.0730   1.48837E+003    7.78300E+002
   7.0760   1.48653E+003    7.81450E+002
   7.0800   1.50472E+003    7.75380E+002
   7.0820   1.46428E+003    7.84530E+002
   7.0850   1.49356E+003    7.81990E+002
   7.0880   1.50759E+003    7.64980E+002
   7.0900   1.46576E+003    7.76420E+002
   7.0930   1.47766E+003    7.77220E+002
   7.0960   1.49930E+003    7.79710E+002
   7.0980   1.50911E+003    7.62390E+002
   7.1000   1.50767E+003    7.70190E+002
   7.1030   1.51036E+003    7.71170E+002
   7.1050   1.49740E+003    7.74100E+002
   7.1090   1.48019E+003    7.78460E+002
   7.1120   1.48711E+003    7.54470E+002
   7.1160   1.51353E+003    7.56780E+002
   7.1180   1.48645E+003    7.57150E+002
   7.1200   1.47875E+003    7.42010E+002
   7.1250   1.51929E+003    7.55510E+002
   7.1270   1.51692E+003    7.54830E+002
   7.1300   1.49584E+003    7.56090E+002
   7.1320   1.55103E+003    7.32620E+002
   7.1350   1.50818E+003    7.38840E+002
   7.1370   1.54914E+003    7.24450E+002
   7.1390   1.55119E+003    7.16390E+002
   7.1420   1.52953E+003    6.94110E+002
   7.1460   1.56192E+003    6.54250E+002
   7.1470   1.51349E+003    6.32530E+002
   7.1500   1.48863E+003    5.81860E+002
   7.1530   1.43377E+003    5.36610E+002
   7.1580   1.40566E+003    4.38690E+002
   7.1600   1.35100E+003    4.11400E+002
   7.1630   1.27839E+003    3.62110E+002
   7.1660   1.19946E+003    9.02200E+001
   7.1710   1.03391E+003    9.24000E+000
   7.1760   8.81920E+002    6.57000E+000
   7.1780   6.85670E+002    4.31000E+000
   7.1810   3.67930E+002    4.13000E+000
   7.1830   1.18680E+002    1.77000E+000
   7.1860   2.40400E+001    4.40000E-001
   7.1890   1.03800E+001    7.70000E-001
   7.1920   7.75000E+000    4.67000E+000
   7.1940   7.64000E+000    3.59000E+000
   7.1970   1.64000E+000    5.19000E+000
   7.2000   1.81000E+000    3.17000E+000
   7.2030   2.14000E+000    3.93000E+000
   7.2050   3.64000E+000    7.10000E-001
   7.2080   2.98000E+000    1.68000E+000
   7.2120   3.72000E+000    2.59000E+000
   7.2160   3.30000E+000    1.35000E+000
   7.2170   3.65000E+000    3.12000E+000
   7.2210   3.42000E+000    2.05000E+000
   7.2240   3.67000E+000    1.00000E-001
   7.2260   3.79000E+000    2.00000E-001
   7.2300   3.67000E+000    1.60000E-001
   7.2330   3.68000E+000    2.70000E-001
   7.2350   3.64000E+000    8.00000E-002
   7.2360   3.71000E+000    4.10000E-001
   7.2390   3.71000E+000    4.00000E-001
   7.2430   3.65000E+000    3.10000E-001
   7.2450   3.63000E+000    1.13000E+000
   7.2470   3.64000E+000    2.10000E-001
   7.2500   3.66000E+000    0.00000E+000
   7.2520   3.64000E+000    2.40000E-001
   7.2550   3.64000E+000    5.30000E-001
   7.2580   3.73000E+000    3.50000E-001
   7.2610   3.79000E+000    2.10000E-001
   7.2650   3.83000E+000    1.10000E-001
   7.2670   3.61000E+000    5.00000E-002
   7.2700   3.81000E+000    3.00000E-002
   7.2720   3.71000E+000    5.10000E-001
   7.2760   3.75000E+000    1.00000E-001
   7.2780   3.72000E+000    3.00000E-002
   7.2820   3.76000E+000    0.00000E+000
   7.2840   3.71000E+000    3.90000E-001
   7.2860   3.75000E+000    1.20000E-001
   7.2890   3.32000E+000    2.00000E-002
   7.2930   3.27000E+000    1.10000E-001
   7.2950   3.69000E+000    1.30000E-001
   7.2990   3.36000E+000    2.40000E-001
   7.3020   3.71000E+000    2.00000E-002
