# Supplementary material for: Mechanism of the small ATP-independent chaperone Spy is substrate specific
Source: Nat Commun. 2021 Feb 8;12:851. doi: 10.1038/s41467-021-21120-8 (PMC7870927; doi:10.1038/s41467-021-21120-8)
Supplement: Supplementary file 3 — Supplementary Data 1 [file 41467_2021_21120_MOESM3_ESM.zip › Fig 2c-d/181801/00013.RI1]

Sample1/4
I 1 22.1 48000 0001876 4.5360E10 278 1 
   5.7990   3.64000E+000    5.20000E-001
   5.8010   3.60000E+000    1.56000E+000
   5.8030   3.23000E+000    3.20000E-001
   5.8060   3.63000E+000    5.40000E-001
   5.8080   3.51000E+000    6.29000E+000
   5.8100   2.43000E+000    9.35000E+000
   5.8120   1.01200E+001    1.57400E+001
   5.8130   9.17000E+000    1.53000E+001
   5.8170   2.27000E+001    2.75400E+001
   5.8200   1.39960E+002    7.10600E+001
   5.8220   3.32490E+002    1.13760E+002
   5.8230   4.65000E+002    1.17690E+002
   5.8240   5.75820E+002    2.43910E+002
   5.8260   7.39540E+002    2.92290E+002
   5.8280   8.46170E+002    4.37850E+002
   5.8290   8.81920E+002    5.52400E+002
   5.8300   8.64700E+002    5.95180E+002
   5.8330   1.09125E+003    7.46240E+002
   5.8350   1.20879E+003    9.44980E+002
   5.8370   1.35655E+003    1.21042E+003
   5.8420   1.62239E+003    1.80795E+003
   5.8440   1.80976E+003    1.83733E+003
   5.8470   1.91062E+003    2.05396E+003
   5.8490   2.06165E+003    2.13390E+003
   5.8510   2.25690E+003    2.31332E+003
   5.8530   2.32988E+003    2.41025E+003
   5.8560   2.43611E+003    2.50637E+003
   5.8580   2.64232E+003    2.69083E+003
   5.8600   2.84870E+003    2.91354E+003
   5.8630   2.94119E+003    2.96029E+003
   5.8650   2.99141E+003    2.95295E+003
   5.8660   3.05736E+003    3.18994E+003
   5.8690   3.13891E+003    3.11510E+003
   5.8710   3.22198E+003    3.22933E+003
   5.8740   3.38121E+003    3.34316E+003
   5.8760   3.34952E+003    3.33004E+003
   5.8780   3.42380E+003    3.38793E+003
   5.8800   3.52087E+003    3.47554E+003
   5.8810   3.49754E+003    3.46654E+003
   5.8830   3.52811E+003    3.47463E+003
   5.8850   3.54377E+003    3.51010E+003
   5.8870   3.53446E+003    3.58661E+003
   5.8890   3.62279E+003    3.58850E+003
   5.8920   3.56010E+003    3.53135E+003
   5.8940   3.61470E+003    3.56951E+003
   5.8960   3.59705E+003    3.57076E+003
   5.8990   3.59890E+003    3.59078E+003
   5.9000   3.67977E+003    3.50734E+003
   5.9030   3.61742E+003    3.62535E+003
   5.9050   3.66359E+003    3.59405E+003
   5.9060   3.62535E+003    3.59611E+003
   5.9070   3.65741E+003    3.60198E+003
   5.9100   3.71634E+003    3.66804E+003
   5.9120   3.62215E+003    3.67064E+003
   5.9150   3.75402E+003    3.78619E+003
   5.9170   3.72032E+003    3.74712E+003
   5.9210   3.77131E+003    3.68230E+003
   5.9230   3.74768E+003    3.77049E+003
   5.9250   3.79933E+003    3.67032E+003
   5.9280   3.76713E+003    3.75797E+003
   5.9300   3.84075E+003    3.79591E+003
   5.9320   3.81692E+003    3.86631E+003
   5.9330   3.84795E+003    3.88770E+003
   5.9390   3.94966E+003    3.93268E+003
   5.9420   3.92758E+003    3.98162E+003
   5.9440   3.93449E+003    3.96260E+003
   5.9460   4.02194E+003    3.97992E+003
   5.9480   3.98329E+003    3.97668E+003
   5.9500   4.03196E+003    3.94979E+003
   5.9530   4.06873E+003    3.96280E+003
   5.9550   4.07343E+003    4.06716E+003
   5.9570   3.98689E+003    4.03974E+003
   5.9590   3.99423E+003    4.01623E+003
   5.9620   4.00047E+003    4.00828E+003
   5.9640   4.03306E+003    4.04993E+003
   5.9660   4.05686E+003    4.03494E+003
   5.9690   3.99334E+003    4.10338E+003
   5.9710   4.12163E+003    4.04060E+003
   5.9730   4.11525E+003    4.11985E+003
   5.9760   4.09606E+003    4.11320E+003
   5.9770   4.17480E+003    4.18379E+003
   5.9800   4.15322E+003    4.07743E+003
   5.9830   4.17549E+003    4.11406E+003
   5.9840   4.18279E+003    4.16691E+003
   5.9860   4.28995E+003    4.28654E+003
   5.9890   4.44763E+003    4.62794E+003
   5.9910   5.65453E+003    6.04068E+003
   5.9950   6.07186E+003    6.04882E+003
   5.9980   6.07224E+003    6.12720E+003
   6.0000   6.18356E+003    6.05623E+003
   6.0020   3.65474E+003    2.50179E+003
   6.0050   4.87000E+002    1.09390E+002
   6.0080   1.18160E+002    1.48980E+002
   6.0110   2.89750E+002    1.31035E+003
   6.0160   3.21863E+003    3.62469E+003
   6.0180   3.76675E+003    2.89921E+003
   6.0200   3.47233E+003    3.00576E+003
   6.0230   3.32974E+003    2.85871E+003
   6.0250   3.27317E+003    2.78766E+003
   6.0270   3.26738E+003    2.67989E+003
   6.0300   3.22438E+003    2.61248E+003
   6.0320   3.16320E+003    2.57307E+003
   6.0340   3.13316E+003    2.55060E+003
   6.0360   3.09735E+003    2.49020E+003
   6.0380   3.04772E+003    2.41595E+003
   6.0410   3.02563E+003    2.38050E+003
   6.0430   2.97151E+003    2.31827E+003
   6.0460   2.95063E+003    2.24784E+003
   6.0480   2.88273E+003    2.22072E+003
   6.0500   2.82054E+003    2.12836E+003
   6.0520   2.76539E+003    2.03113E+003
   6.0540   2.76176E+003    1.98131E+003
   6.0560   2.68449E+003    1.98246E+003
   6.0590   2.65040E+003    1.94744E+003
   6.0610   2.63798E+003    1.90026E+003
   6.0640   2.64020E+003    1.84218E+003
   6.0650   2.53220E+003    1.78639E+003
   6.0680   2.53185E+003    1.76900E+003
   6.0700   2.46040E+003    1.72454E+003
   6.0720   2.41497E+003    1.66992E+003
   6.0750   2.34896E+003    1.63693E+003
   6.0770   2.34148E+003    1.59948E+003
   6.0810   2.33522E+003    1.53772E+003
   6.0830   2.26245E+003    1.49810E+003
   6.0850   2.21322E+003    1.46732E+003
   6.0880   2.22298E+003    1.43736E+003
   6.0900   2.15959E+003    1.38745E+003
   6.0930   2.16942E+003    1.38294E+003
   6.0950   2.14647E+003    1.34675E+003
   6.0970   2.09671E+003    1.28714E+003
   6.0990   2.07118E+003    1.26449E+003
   6.1020   2.04295E+003    1.29343E+003
   6.1040   2.01140E+003    1.21478E+003
   6.1060   1.96209E+003    1.23833E+003
   6.1080   1.95988E+003    1.20592E+003
   6.1110   1.98208E+003    1.20645E+003
   6.1130   1.95716E+003    1.19557E+003
   6.1150   1.92302E+003    1.14158E+003
   6.1190   1.90235E+003    1.11967E+003
   6.1210   1.90160E+003    1.14515E+003
   6.1230   1.88575E+003    1.11125E+003
   6.1250   1.84167E+003    1.09457E+003
   6.1280   1.83521E+003    1.09296E+003
   6.1300   1.84082E+003    1.06555E+003
   6.1330   1.83774E+003    1.03567E+003
   6.1350   1.79970E+003    1.05899E+003
   6.1370   1.79331E+003    1.04211E+003
   6.1380   1.79854E+003    1.00380E+003
   6.1420   1.74602E+003    9.99750E+002
   6.1440   1.76288E+003    1.00558E+003
   6.1460   1.74618E+003    9.93210E+002
   6.1480   1.73440E+003    9.89570E+002
   6.1510   1.75520E+003    9.67810E+002
   6.1530   1.72980E+003    9.69760E+002
   6.1550   1.68342E+003    9.54310E+002
   6.1570   1.71186E+003    9.56760E+002
   6.1600   1.72623E+003    9.55850E+002
   6.1620   1.68620E+003    9.48650E+002
   6.1640   1.72567E+003    9.19590E+002
   6.1660   1.66877E+003    9.56750E+002
   6.1680   1.68714E+003    9.40680E+002
   6.1710   1.68293E+003    9.31160E+002
   6.1720   1.65725E+003    9.28180E+002
   6.1750   1.66540E+003    9.09830E+002
   6.1770   1.67614E+003    9.13870E+002
   6.1800   1.66877E+003    9.29610E+002
   6.1810   1.67880E+003    9.31310E+002
   6.1830   1.67476E+003    9.07390E+002
   6.1860   1.66681E+003    9.09100E+002
   6.1890   1.67494E+003    9.14170E+002
   6.1910   1.68443E+003    9.30060E+002
   6.1950   1.68750E+003    9.01830E+002
   6.1960   1.65421E+003    8.92780E+002
   6.1990   1.65151E+003    9.32450E+002
   6.2010   1.65849E+003    8.90870E+002
   6.2030   1.66424E+003    9.10890E+002
   6.2050   1.67107E+003    9.09610E+002
   6.2070   1.70562E+003    8.90350E+002
   6.2080   1.65705E+003    9.10450E+002
   6.2120   1.66405E+003    9.16390E+002
   6.2130   1.69152E+003    8.93970E+002
   6.2140   1.70291E+003    9.36450E+002
   6.2170   1.69481E+003    9.10280E+002
   6.2190   1.66310E+003    8.99350E+002
   6.2210   1.66558E+003    8.93250E+002
   6.2230   1.70065E+003    9.04770E+002
   6.2250   1.65144E+003    9.18240E+002
   6.2280   1.67043E+003    9.11510E+002
   6.2300   1.66121E+003    8.91220E+002
   6.2320   1.69354E+003    9.01150E+002
   6.2360   1.65858E+003    9.05860E+002
   6.2390   1.66664E+003    8.87930E+002
   6.2410   1.64819E+003    9.01020E+002
   6.2430   1.66953E+003    9.00010E+002
   6.2460   1.65335E+003    8.97960E+002
   6.2480   1.67470E+003    8.86570E+002
   6.2510   1.66661E+003    8.92020E+002
   6.2530   1.68571E+003    9.03250E+002
   6.2550   1.68554E+003    9.09590E+002
   6.2560   1.66378E+003    9.04660E+002
   6.2570   1.69713E+003    8.95780E+002
   6.2590   1.70131E+003    9.14210E+002
   6.2620   1.70947E+003    9.14680E+002
   6.2660   1.71292E+003    8.96220E+002
   6.2680   1.71332E+003    8.86650E+002
   6.2710   1.71320E+003    9.14220E+002
   6.2720   1.67948E+003    9.29050E+002
   6.2750   1.69908E+003    9.24610E+002
   6.2770   1.69286E+003    9.01830E+002
   6.2800   1.71942E+003    9.14550E+002
   6.2820   1.69866E+003    9.04820E+002
   6.2840   1.72086E+003    9.00760E+002
   6.2870   1.68851E+003    8.93650E+002
   6.2900   1.72743E+003    9.24530E+002
   6.2930   1.71621E+003    9.34270E+002
   6.2950   1.71486E+003    9.41920E+002
   6.2980   1.72886E+003    9.12400E+002
   6.3020   1.72392E+003    9.10700E+002
   6.3050   1.73166E+003    8.99690E+002
   6.3070   1.69746E+003    8.97400E+002
   6.3090   1.72517E+003    9.34190E+002
   6.3110   1.71743E+003    9.20460E+002
   6.3140   1.73099E+003    9.15870E+002
   6.3180   1.71549E+003    9.15350E+002
   6.3210   1.68849E+003    9.01790E+002
   6.3230   1.71059E+003    9.03680E+002
   6.3250   1.71430E+003    9.13980E+002
   6.3270   1.72012E+003    9.26880E+002
   6.3290   1.70642E+003    9.08940E+002
   6.3320   1.70084E+003    9.18730E+002
   6.3350   1.72958E+003    9.21760E+002
   6.3370   1.71360E+003    9.03160E+002
   6.3380   1.72360E+003    9.23910E+002
   6.3400   1.70893E+003    9.01080E+002
   6.3420   1.74805E+003    9.25360E+002
   6.3450   1.72631E+003    9.14980E+002
   6.3490   1.72020E+003    9.39410E+002
   6.3520   1.73298E+003    9.20940E+002
   6.3530   1.73934E+003    9.24600E+002
   6.3540   1.70544E+003    9.31960E+002
   6.3560   1.67569E+003    9.34900E+002
   6.3590   1.69639E+003    9.33150E+002
   6.3610   1.72860E+003    9.37140E+002
   6.3650   1.72031E+003    9.22250E+002
   6.3670   1.75523E+003    9.00290E+002
   6.3690   1.70780E+003    9.26330E+002
   6.3710   1.67244E+003    9.24510E+002
   6.3730   1.70432E+003    9.18820E+002
   6.3760   1.71508E+003    9.17000E+002
   6.3790   1.72203E+003    9.21050E+002
   6.3810   1.73671E+003    9.20170E+002
   6.3830   1.72309E+003    9.19730E+002
   6.3860   1.73762E+003    9.01410E+002
   6.3880   1.73075E+003    9.21620E+002
   6.3900   1.74586E+003    9.12650E+002
   6.3930   1.72946E+003    9.07500E+002
   6.3950   1.70325E+003    9.21570E+002
   6.3970   1.70133E+003    9.37600E+002
   6.3990   1.69589E+003    9.21230E+002
   6.4020   1.71251E+003    9.11890E+002
   6.4050   1.73944E+003    9.13260E+002
   6.4080   1.70793E+003    9.14600E+002
   6.4100   1.72315E+003    9.08110E+002
   6.4130   1.72443E+003    9.37540E+002
   6.4150   1.73508E+003    9.33300E+002
   6.4170   1.75422E+003    9.35750E+002
   6.4200   1.71586E+003    9.23960E+002
   6.4220   1.70582E+003    9.40400E+002
   6.4240   1.69796E+003    9.44580E+002
   6.4270   1.74740E+003    9.39150E+002
   6.4290   1.75685E+003    9.46620E+002
   6.4310   1.75649E+003    9.30070E+002
   6.4330   1.75175E+003    9.54810E+002
   6.4360   1.77725E+003    9.45930E+002
   6.4380   1.76043E+003    9.71230E+002
   6.4400   1.73630E+003    9.60430E+002
   6.4430   1.78975E+003    9.65990E+002
   6.4450   1.77572E+003    9.64980E+002
   6.4470   1.78756E+003    9.79010E+002
   6.4500   1.78019E+003    9.75210E+002
   6.4510   1.79914E+003    9.75020E+002
   6.4540   1.80362E+003    9.99910E+002
   6.4560   1.77342E+003    9.83100E+002
   6.4580   1.77811E+003    9.78530E+002
   6.4610   1.78540E+003    9.78500E+002
   6.4650   1.82068E+003    9.83740E+002
   6.4670   1.80883E+003    9.87790E+002
   6.4690   1.80410E+003    9.88690E+002
   6.4720   1.84746E+003    9.71810E+002
   6.4740   1.83356E+003    9.64040E+002
   6.4770   1.83760E+003    9.94980E+002
   6.4800   1.83527E+003    9.74700E+002
   6.4820   1.80271E+003    9.68730E+002
   6.4840   1.81993E+003    9.99480E+002
   6.4860   1.84654E+003    1.00623E+003
   6.4880   1.86734E+003    9.88080E+002
   6.4920   1.84727E+003    9.96320E+002
   6.4940   1.84312E+003    9.91040E+002
   6.4960   1.86128E+003    1.01545E+003
   6.4980   1.83597E+003    9.87270E+002
   6.5010   1.83615E+003    9.91290E+002
   6.5040   1.86388E+003    9.81910E+002
   6.5060   1.86856E+003    9.99630E+002
   6.5090   1.83702E+003    9.76220E+002
   6.5120   1.86099E+003    9.96410E+002
   6.5150   1.87317E+003    9.57990E+002
   6.5160   1.82767E+003    1.00022E+003
   6.5190   1.82913E+003    1.00769E+003
   6.5210   1.86316E+003    9.98370E+002
   6.5240   1.84933E+003    1.00166E+003
   6.5270   1.83379E+003    9.76700E+002
   6.5300   1.83786E+003    1.00389E+003
   6.5330   1.85399E+003    1.01176E+003
   6.5350   1.84255E+003    9.97900E+002
   6.5370   1.84101E+003    1.00163E+003
   6.5390   1.84043E+003    9.94690E+002
   6.5410   1.81152E+003    9.73790E+002
   6.5440   1.83182E+003    9.78780E+002
   6.5460   1.81733E+003    9.76680E+002
   6.5480   1.81020E+003    9.64420E+002
   6.5500   1.85541E+003    9.86920E+002
   6.5520   1.84613E+003    9.81710E+002
   6.5560   1.81322E+003    9.88330E+002
   6.5590   1.81410E+003    9.92460E+002
   6.5620   1.82455E+003    9.78940E+002
   6.5640   1.80057E+003    1.00413E+003
   6.5670   1.83762E+003    9.76530E+002
   6.5690   1.82494E+003    9.94100E+002
   6.5710   1.83798E+003    9.79730E+002
   6.5750   1.80641E+003    9.69010E+002
   6.5770   1.81989E+003    9.66620E+002
   6.5800   1.79341E+003    9.57040E+002
   6.5840   1.77592E+003    9.67630E+002
   6.5860   1.82710E+003    9.91630E+002
   6.5900   1.79170E+003    9.59140E+002
   6.5930   1.83963E+003    9.58780E+002
   6.5950   1.81532E+003    9.58700E+002
   6.5970   1.80228E+003    9.56000E+002
   6.6020   1.80279E+003    9.67690E+002
   6.6040   1.78884E+003    9.65380E+002
   6.6070   1.79651E+003    9.37490E+002
   6.6090   1.77676E+003    9.79390E+002
   6.6110   1.79318E+003    9.47850E+002
   6.6130   1.78482E+003    9.64050E+002
   6.6150   1.76404E+003    9.52160E+002
   6.6190   1.78133E+003    9.54630E+002
   6.6220   1.80167E+003    9.42600E+002
   6.6240   1.78932E+003    9.47370E+002
   6.6260   1.76671E+003    9.34760E+002
   6.6290   1.78084E+003    9.49440E+002
   6.6310   1.78216E+003    9.48040E+002
   6.6340   1.77125E+003    9.40720E+002
   6.6360   1.78887E+003    9.58120E+002
   6.6370   1.76826E+003    9.48520E+002
   6.6410   1.75617E+003    9.71290E+002
   6.6430   1.75731E+003    9.71880E+002
   6.6450   1.80171E+003    9.32150E+002
   6.6470   1.78113E+003    9.26460E+002
   6.6480   1.75797E+003    9.55410E+002
   6.6510   1.77124E+003    9.41500E+002
   6.6550   1.75074E+003    9.29490E+002
   6.6580   1.75100E+003    9.37230E+002
   6.6600   1.75070E+003    9.48220E+002
   6.6620   1.72733E+003    9.37710E+002
   6.6640   1.74302E+003    9.26160E+002
   6.6690   1.74331E+003    9.44900E+002
   6.6710   1.74635E+003    9.36350E+002
   6.6730   1.73288E+003    9.26490E+002
   6.6760   1.72306E+003    9.30740E+002
   6.6780   1.70676E+003    9.14100E+002
   6.6800   1.70510E+003    9.34710E+002
   6.6840   1.70544E+003    9.25640E+002
   6.6870   1.75661E+003    9.30930E+002
   6.6890   1.73521E+003    9.32720E+002
   6.6910   1.71947E+003    9.23890E+002
   6.6940   1.72308E+003    9.27140E+002
   6.6960   1.68752E+003    9.28530E+002
   6.6980   1.69259E+003    9.26670E+002
   6.7010   1.74596E+003    8.93580E+002
   6.7030   1.69798E+003    9.00230E+002
   6.7040   1.76866E+003    9.16300E+002
   6.7090   1.69336E+003    9.24240E+002
   6.7110   1.72561E+003    9.15120E+002
   6.7150   1.75596E+003    9.32060E+002
   6.7160   1.72053E+003    9.21250E+002
   6.7200   1.71966E+003    8.99010E+002
   6.7220   1.67352E+003    9.02910E+002
   6.7250   1.68554E+003    9.09000E+002
   6.7280   1.70879E+003    9.04870E+002
   6.7300   1.68058E+003    8.83690E+002
   6.7340   1.67197E+003    8.55870E+002
   6.7370   1.63264E+003    9.04860E+002
   6.7390   1.65224E+003    9.03660E+002
   6.7410   1.67879E+003    9.04060E+002
   6.7430   1.66405E+003    9.05050E+002
   6.7450   1.66317E+003    8.96000E+002
   6.7470   1.69596E+003    9.06480E+002
   6.7500   1.65735E+003    8.98250E+002
   6.7520   1.65121E+003    9.29650E+002
   6.7550   1.67704E+003    8.70090E+002
   6.7570   1.68703E+003    8.81140E+002
   6.7590   1.65778E+003    8.75430E+002
   6.7630   1.67498E+003    9.07410E+002
   6.7660   1.69383E+003    8.93020E+002
   6.7690   1.64538E+003    8.98950E+002
   6.7720   1.67196E+003    8.87660E+002
   6.7750   1.67819E+003    9.18930E+002
   6.7770   1.65925E+003    9.13740E+002
   6.7790   1.69592E+003    8.82090E+002
   6.7810   1.71367E+003    9.09110E+002
   6.7830   1.71374E+003    8.82040E+002
   6.7870   1.68846E+003    8.94960E+002
   6.7900   1.66248E+003    9.16400E+002
   6.7920   1.70328E+003    9.12080E+002
   6.7950   1.67792E+003    9.17930E+002
   6.7970   1.71217E+003    9.04570E+002
   6.8000   1.70780E+003    8.99290E+002
   6.8020   1.69670E+003    8.97730E+002
   6.8040   1.65394E+003    8.92020E+002
   6.8090   1.67764E+003    8.91440E+002
   6.8120   1.66866E+003    9.23340E+002
   6.8140   1.68548E+003    8.93170E+002
   6.8170   1.68430E+003    9.06470E+002
   6.8180   1.71540E+003    9.26560E+002
   6.8220   1.71214E+003    9.42410E+002
   6.8240   1.74314E+003    9.20560E+002
   6.8270   1.71609E+003    9.22560E+002
   6.8310   1.72171E+003    8.83980E+002
   6.8330   1.71145E+003    8.78130E+002
   6.8350   1.74892E+003    9.24890E+002
   6.8380   1.73051E+003    9.37490E+002
   6.8400   1.73449E+003    9.17760E+002
   6.8440   1.71272E+003    9.29850E+002
   6.8450   1.71363E+003    9.31240E+002
   6.8480   1.71153E+003    9.12540E+002
   6.8510   1.69354E+003    9.00660E+002
   6.8530   1.72804E+003    9.03520E+002
   6.8560   1.74932E+003    9.44130E+002
   6.8600   1.70863E+003    9.02130E+002
   6.8620   1.71716E+003    9.19480E+002
   6.8650   1.72600E+003    9.34840E+002
   6.8670   1.71338E+003    8.97820E+002
   6.8690   1.70863E+003    9.26460E+002
   6.8720   1.73615E+003    9.15030E+002
   6.8750   1.69468E+003    9.10640E+002
   6.8790   1.74616E+003    9.16150E+002
   6.8810   1.70098E+003    9.21630E+002
   6.8820   1.70487E+003    9.16000E+002
   6.8850   1.72402E+003    9.47400E+002
   6.8870   1.70802E+003    9.40660E+002
   6.8900   1.72277E+003    9.25520E+002
   6.8940   1.72645E+003    9.19780E+002
   6.8960   1.74250E+003    9.24440E+002
   6.8980   1.72429E+003    9.22850E+002
   6.9010   1.73893E+003    9.36320E+002
   6.9050   1.74965E+003    9.33440E+002
   6.9080   1.72882E+003    9.23770E+002
   6.9100   1.73969E+003    9.31650E+002
   6.9110   1.70389E+003    9.40750E+002
   6.9150   1.70802E+003    9.18920E+002
   6.9170   1.70167E+003    9.37340E+002
   6.9190   1.71289E+003    9.00330E+002
   6.9230   1.71928E+003    9.17520E+002
   6.9250   1.75205E+003    9.25010E+002
   6.9280   1.69314E+003    9.16300E+002
   6.9300   1.68877E+003    9.21230E+002
   6.9320   1.73119E+003    9.03200E+002
   6.9350   1.70746E+003    9.28110E+002
   6.9390   1.71676E+003    9.07020E+002
   6.9410   1.73622E+003    9.29140E+002
   6.9440   1.69789E+003    8.87940E+002
   6.9470   1.73386E+003    9.16780E+002
   6.9500   1.69111E+003    9.08540E+002
   6.9520   1.67439E+003    9.03980E+002
   6.9550   1.69040E+003    9.15000E+002
   6.9580   1.68276E+003    8.88940E+002
   6.9610   1.66567E+003    8.80090E+002
   6.9640   1.65171E+003    8.64200E+002
   6.9670   1.63604E+003    9.09850E+002
   6.9700   1.65581E+003    9.11160E+002
   6.9720   1.70206E+003    9.05610E+002
   6.9730   1.67105E+003    9.14300E+002
   6.9760   1.69247E+003    9.25690E+002
   6.9800   1.68244E+003    9.25010E+002
   6.9820   1.72333E+003    9.08730E+002
   6.9850   1.68418E+003    9.33130E+002
   6.9870   1.67150E+003    9.16080E+002
   6.9900   1.66505E+003    9.08140E+002
   6.9920   1.68388E+003    9.03040E+002
   6.9950   1.71895E+003    9.26680E+002
   6.9990   1.69392E+003    8.88080E+002
   7.0010   1.69551E+003    9.26460E+002
   7.0040   1.69412E+003    9.25390E+002
   7.0070   1.68777E+003    9.11120E+002
   7.0100   1.73628E+003    9.14630E+002
   7.0120   1.70413E+003    9.18990E+002
   7.0160   1.70215E+003    9.26020E+002
   7.0170   1.73254E+003    9.06040E+002
   7.0210   1.73573E+003    9.10700E+002
   7.0240   1.69547E+003    8.90300E+002
   7.0260   1.70201E+003    9.18740E+002
   7.0280   1.68162E+003    8.90530E+002
   7.0310   1.70701E+003    9.08470E+002
   7.0350   1.71581E+003    9.10250E+002
   7.0370   1.69750E+003    9.30850E+002
   7.0400   1.69701E+003    9.20220E+002
   7.0410   1.70355E+003    8.91300E+002
   7.0470   1.70575E+003    9.25390E+002
   7.0480   1.69166E+003    9.04450E+002
   7.0530   1.72467E+003    9.03230E+002
   7.0540   1.68379E+003    8.98240E+002
   7.0570   1.72251E+003    9.10700E+002
   7.0600   1.70260E+003    9.08660E+002
   7.0620   1.70069E+003    9.08480E+002
   7.0660   1.71098E+003    9.01290E+002
   7.0690   1.71754E+003    9.17260E+002
   7.0710   1.69036E+003    9.05940E+002
   7.0740   1.72967E+003    9.24590E+002
   7.0760   1.70107E+003    9.00600E+002
   7.0800   1.70617E+003    8.93380E+002
   7.0820   1.72807E+003    8.95600E+002
   7.0840   1.68957E+003    9.03440E+002
   7.0870   1.69451E+003    9.02600E+002
   7.0910   1.70561E+003    8.93080E+002
   7.0940   1.66660E+003    8.97760E+002
   7.0960   1.69257E+003    9.19520E+002
   7.0980   1.65490E+003    8.78790E+002
   7.1030   1.70817E+003    8.84090E+002
   7.1060   1.67291E+003    8.84080E+002
   7.1080   1.67186E+003    8.78720E+002
   7.1120   1.70285E+003    8.84480E+002
   7.1130   1.70856E+003    8.82830E+002
   7.1160   1.69208E+003    8.61360E+002
   7.1200   1.68859E+003    8.65280E+002
   7.1230   1.64926E+003    8.28890E+002
   7.1250   1.68024E+003    8.43310E+002
   7.1270   1.63976E+003    8.21590E+002
   7.1280   1.62470E+003    8.16530E+002
   7.1320   1.64239E+003    8.13080E+002
   7.1340   1.63777E+003    7.90710E+002
   7.1370   1.57401E+003    7.83220E+002
   7.1390   1.61589E+003    7.87060E+002
   7.1420   1.59679E+003    7.36790E+002
   7.1440   1.53428E+003    7.05780E+002
   7.1470   1.51692E+003    6.88170E+002
   7.1500   1.47757E+003    6.30290E+002
   7.1530   1.38343E+003    5.89820E+002
   7.1560   1.33392E+003    5.38480E+002
   7.1610   1.20591E+003    4.65640E+002
   7.1630   1.12329E+003    4.32260E+002
   7.1660   1.06052E+003    3.75730E+002
   7.1680   9.92170E+002    3.35830E+002
   7.1710   8.87610E+002    2.58510E+002
   7.1750   7.59290E+002    2.17790E+002
   7.1770   7.32770E+002    1.93030E+002
   7.1800   6.38060E+002    1.55160E+002
   7.1820   5.56580E+002    1.23820E+002
   7.1860   4.61740E+002    8.50600E+001
   7.1890   3.74760E+002    7.81700E+001
   7.1920   3.28320E+002    3.46300E+001
   7.1940   2.52900E+002    8.12000E+000
   7.2000   1.94100E+001    1.91000E+000
   7.2020   1.00000E-001    1.32000E+000
   7.2060   1.79000E+000    1.10000E+000
   7.2090   2.18000E+000    3.05000E+000
   7.2110   3.53000E+000    4.07000E+000
   7.2140   3.73000E+000    3.31000E+000
   7.2170   3.77000E+000    2.35000E+000
   7.2200   3.67000E+000    3.69000E+000
   7.2230   3.60000E+000    1.89000E+000
   7.2260   3.74000E+000    1.90000E-001
   7.2300   3.64000E+000    3.90000E-001
   7.2330   3.70000E+000    7.50000E-001
   7.2360   3.70000E+000    8.00000E-001
   7.2370   3.76000E+000    2.58000E+000
   7.2420   3.65000E+000    2.20000E-001
   7.2450   3.68000E+000    5.00000E-002
   7.2470   3.79000E+000    4.00000E-002
   7.2490   3.40000E+000    5.90000E-001
   7.2520   3.72000E+000    1.40000E-001
   7.2550   3.74000E+000    1.40000E-001
   7.2590   3.53000E+000    0.00000E+000
   7.2610   3.81000E+000    2.80000E-001
   7.2640   3.69000E+000    4.80000E-001
   7.2670   3.79000E+000    1.09000E+000
   7.2690   3.70000E+000    1.00000E-002
   7.2720   3.64000E+000    9.00000E-002
   7.2740   3.73000E+000    0.00000E+000
   7.2770   3.70000E+000    9.00000E-002
   7.2790   3.66000E+000    2.40000E-001
   7.2830   3.64000E+000    7.20000E-001
   7.2860   3.63000E+000    0.00000E+000
   7.2880   3.64000E+000    1.00000E-001
   7.2910   3.73000E+000    4.00000E-002
   7.2950   3.64000E+000    4.70000E-001
   7.2980   3.68000E+000    1.60000E-001
   7.3000   3.67000E+000    6.00000E-002
