# Supplementary material for: Mechanism of the small ATP-independent chaperone Spy is substrate specific
Source: Nat Commun. 2021 Feb 8;12:851. doi: 10.1038/s41467-021-21120-8 (PMC7870927; doi:10.1038/s41467-021-21120-8)
Supplement: Supplementary file 3 — Supplementary Data 1 [file 41467_2021_21120_MOESM3_ESM.zip › Fig 2c-d/181801/00013.RI3]

Sample3/6
I 3 22.1 48000 0001946 4.7110E10 278 1 
   5.8010   3.68000E+000    4.28000E+000
   5.8030   3.72000E+000    4.15000E+000
   5.8050   3.71000E+000    9.91000E+000
   5.8060   3.78000E+000    6.46000E+000
   5.8080   3.74000E+000    1.29600E+001
   5.8100   1.79000E+000    1.75500E+001
   5.8130   7.42000E+000    2.35600E+001
   5.8150   1.52000E+001    3.52300E+001
   5.8170   2.55300E+001    3.99800E+001
   5.8200   9.80100E+001    2.22270E+002
   5.8220   2.61300E+002    2.75390E+002
   5.8230   3.92300E+002    4.92510E+002
   5.8260   6.44480E+002    6.41370E+002
   5.8270   8.21760E+002    7.76630E+002
   5.8290   8.60580E+002    8.17930E+002
   5.8300   9.51420E+002    9.45350E+002
   5.8330   1.10156E+003    1.09068E+003
   5.8350   1.28718E+003    1.30148E+003
   5.8370   1.44136E+003    1.38588E+003
   5.8400   1.51630E+003    1.58576E+003
   5.8420   1.61022E+003    1.66065E+003
   5.8440   1.79736E+003    1.83292E+003
   5.8460   1.94307E+003    1.93408E+003
   5.8470   2.03330E+003    2.03549E+003
   5.8490   2.15928E+003    2.19726E+003
   5.8510   2.25829E+003    2.26182E+003
   5.8530   2.39810E+003    2.38193E+003
   5.8540   2.48042E+003    2.57108E+003
   5.8550   2.56626E+003    2.59367E+003
   5.8580   2.66245E+003    2.71350E+003
   5.8600   2.73916E+003    2.78406E+003
   5.8620   2.77947E+003    2.91992E+003
   5.8650   3.01884E+003    2.99562E+003
   5.8670   3.10012E+003    3.22697E+003
   5.8690   3.23446E+003    3.21145E+003
   5.8710   3.34661E+003    3.26335E+003
   5.8740   3.34443E+003    3.36860E+003
   5.8760   3.39332E+003    3.38155E+003
   5.8780   3.53145E+003    3.55888E+003
   5.8810   3.60107E+003    3.51602E+003
   5.8830   3.60148E+003    3.49410E+003
   5.8850   3.62977E+003    3.55934E+003
   5.8870   3.63375E+003    3.57842E+003
   5.8890   3.68971E+003    3.61779E+003
   5.8920   3.64825E+003    3.67358E+003
   5.8940   3.64566E+003    3.63111E+003
   5.8960   3.59153E+003    3.61111E+003
   5.8970   3.56522E+003    3.77235E+003
   5.8990   3.63364E+003    3.65555E+003
   5.9000   3.63690E+003    3.62971E+003
   5.9020   3.69967E+003    3.56950E+003
   5.9030   3.66978E+003    3.58352E+003
   5.9050   3.65734E+003    3.71630E+003
   5.9070   3.74511E+003    3.64290E+003
   5.9090   3.67990E+003    3.69525E+003
   5.9100   3.69255E+003    3.73221E+003
   5.9120   3.75738E+003    3.74661E+003
   5.9140   3.75375E+003    3.68213E+003
   5.9160   3.74987E+003    3.78175E+003
   5.9180   3.75942E+003    3.77822E+003
   5.9190   3.75486E+003    3.77497E+003
   5.9210   3.88017E+003    3.84466E+003
   5.9230   3.82640E+003    3.77046E+003
   5.9260   3.80447E+003    3.79065E+003
   5.9280   3.86296E+003    3.88275E+003
   5.9300   3.88716E+003    3.87137E+003
   5.9320   3.89190E+003    3.86963E+003
   5.9350   3.95959E+003    3.92487E+003
   5.9360   3.93476E+003    3.92022E+003
   5.9390   3.98057E+003    3.90025E+003
   5.9410   3.96412E+003    3.95870E+003
   5.9430   3.97713E+003    4.04137E+003
   5.9460   3.97038E+003    4.07475E+003
   5.9480   4.08757E+003    4.09427E+003
   5.9500   4.04716E+003    4.09137E+003
   5.9530   4.06814E+003    4.06662E+003
   5.9550   4.11439E+003    4.08612E+003
   5.9570   4.10684E+003    4.26043E+003
   5.9590   4.17001E+003    4.28911E+003
   5.9610   4.10980E+003    4.43525E+003
   5.9620   4.15119E+003    4.99000E+003
   5.9650   4.13794E+003    6.18922E+003
   5.9680   4.22261E+003    6.30353E+003
   5.9710   4.47224E+003    6.23809E+003
   5.9720   5.01643E+003    4.94591E+003
   5.9750   6.16526E+003    1.29500E+002
   5.9800   6.35383E+003    2.25620E+002
   5.9820   3.78716E+003    3.81220E+002
   5.9840   1.35601E+003    4.50993E+003
   5.9910   1.96330E+002    3.53588E+003
   5.9920   4.90160E+002    3.78260E+003
   5.9930   1.06228E+003    3.67557E+003
   5.9960   3.21654E+003    3.65025E+003
   5.9980   5.10249E+003    3.48786E+003
   6.0000   3.75811E+003    3.52709E+003
   6.0030   3.94547E+003    3.46413E+003
   6.0050   3.87589E+003    3.40382E+003
   6.0070   3.87612E+003    3.39199E+003
   6.0090   3.84175E+003    3.31869E+003
   6.0110   3.80181E+003    3.31189E+003
   6.0120   3.76501E+003    3.25016E+003
   6.0130   3.72911E+003    3.19290E+003
   6.0160   3.75979E+003    3.14531E+003
   6.0180   3.66312E+003    3.09936E+003
   6.0200   3.65274E+003    3.03223E+003
   6.0210   3.71249E+003    3.03160E+003
   6.0250   3.62049E+003    2.91196E+003
   6.0280   3.56380E+003    2.88461E+003
   6.0300   3.54490E+003    2.82029E+003
   6.0320   3.50227E+003    2.72146E+003
   6.0350   3.44768E+003    2.67256E+003
   6.0380   3.36771E+003    2.55740E+003
   6.0390   3.38678E+003    2.56375E+003
   6.0410   3.37045E+003    2.53621E+003
   6.0430   3.33997E+003    2.42889E+003
   6.0460   3.25311E+003    2.38705E+003
   6.0470   3.21984E+003    2.38334E+003
   6.0490   3.20377E+003    2.29387E+003
   6.0520   3.14117E+003    2.28463E+003
   6.0540   3.05766E+003    2.22256E+003
   6.0590   3.00557E+003    2.06802E+003
   6.0610   2.89408E+003    1.99811E+003
   6.0630   2.81630E+003    1.94323E+003
   6.0650   2.81900E+003    1.90931E+003
   6.0680   2.79163E+003    1.86076E+003
   6.0700   2.72401E+003    1.82863E+003
   6.0720   2.70554E+003    1.73969E+003
   6.0750   2.68847E+003    1.70786E+003
   6.0770   2.61374E+003    1.68915E+003
   6.0790   2.57717E+003    1.64803E+003
   6.0820   2.55262E+003    1.61073E+003
   6.0840   2.48593E+003    1.49786E+003
   6.0860   2.39929E+003    1.46879E+003
   6.0900   2.38011E+003    1.47663E+003
   6.0930   2.31156E+003    1.40728E+003
   6.0950   2.25766E+003    1.38470E+003
   6.0960   2.24695E+003    1.33899E+003
   6.0990   2.20982E+003    1.30410E+003
   6.1010   2.16068E+003    1.26397E+003
   6.1030   2.16203E+003    1.25359E+003
   6.1060   2.12378E+003    1.21133E+003
   6.1080   2.07274E+003    1.16063E+003
   6.1110   2.04300E+003    1.15627E+003
   6.1130   1.98718E+003    1.14810E+003
   6.1160   1.97044E+003    1.09015E+003
   6.1190   1.95948E+003    1.11009E+003
   6.1220   1.87028E+003    1.06214E+003
   6.1240   1.89672E+003    1.03298E+003
   6.1260   1.84601E+003    1.00348E+003
   6.1290   1.79816E+003    9.74270E+002
   6.1310   1.80218E+003    9.75110E+002
   6.1340   1.73608E+003    9.63700E+002
   6.1360   1.72373E+003    9.51960E+002
   6.1370   1.72802E+003    9.56850E+002
   6.1380   1.73011E+003    9.66380E+002
   6.1400   1.72975E+003    9.28290E+002
   6.1430   1.70299E+003    9.23400E+002
   6.1470   1.69099E+003    9.25460E+002
   6.1480   1.68110E+003    8.96090E+002
   6.1500   1.67055E+003    8.89530E+002
   6.1520   1.61702E+003    8.75710E+002
   6.1550   1.63346E+003    8.72400E+002
   6.1570   1.62427E+003    8.39040E+002
   6.1600   1.59042E+003    8.38670E+002
   6.1630   1.58518E+003    8.37370E+002
   6.1640   1.55013E+003    8.25190E+002
   6.1660   1.54522E+003    8.36870E+002
   6.1670   1.54942E+003    8.43850E+002
   6.1710   1.54938E+003    8.40180E+002
   6.1740   1.55703E+003    8.45120E+002
   6.1760   1.55408E+003    8.20240E+002
   6.1780   1.53238E+003    8.26370E+002
   6.1800   1.54213E+003    8.10190E+002
   6.1810   1.52062E+003    8.25570E+002
   6.1850   1.52180E+003    8.10570E+002
   6.1860   1.55477E+003    8.11150E+002
   6.1880   1.53338E+003    8.35210E+002
   6.1900   1.53181E+003    8.16970E+002
   6.1910   1.54319E+003    8.05810E+002
   6.1950   1.53868E+003    8.27750E+002
   6.1960   1.48779E+003    7.98530E+002
   6.1990   1.52669E+003    7.89150E+002
   6.2010   1.52516E+003    8.28200E+002
   6.2040   1.49870E+003    7.89410E+002
   6.2080   1.50686E+003    8.12870E+002
   6.2100   1.53616E+003    8.31000E+002
   6.2120   1.53796E+003    8.11340E+002
   6.2140   1.53407E+003    8.19010E+002
   6.2170   1.51334E+003    8.18020E+002
   6.2190   1.52201E+003    8.07210E+002
   6.2210   1.52197E+003    8.11110E+002
   6.2220   1.52705E+003    8.04770E+002
   6.2240   1.51012E+003    7.93240E+002
   6.2270   1.51421E+003    8.06380E+002
   6.2290   1.49283E+003    8.02860E+002
   6.2320   1.51514E+003    7.98620E+002
   6.2330   1.50025E+003    8.15680E+002
   6.2350   1.52033E+003    8.08660E+002
   6.2370   1.52733E+003    7.92410E+002
   6.2390   1.50412E+003    8.20390E+002
   6.2410   1.53295E+003    8.35280E+002
   6.2440   1.50033E+003    8.05800E+002
   6.2460   1.49750E+003    7.86250E+002
   6.2480   1.50897E+003    7.98730E+002
   6.2500   1.50899E+003    7.96120E+002
   6.2550   1.51378E+003    7.81060E+002
   6.2560   1.54254E+003    8.01490E+002
   6.2580   1.51048E+003    8.03260E+002
   6.2600   1.52567E+003    8.29470E+002
   6.2630   1.53524E+003    8.00170E+002
   6.2650   1.52413E+003    8.17760E+002
   6.2670   1.53310E+003    7.98140E+002
   6.2680   1.52199E+003    8.07480E+002
   6.2710   1.52709E+003    7.91220E+002
   6.2730   1.54632E+003    8.21210E+002
   6.2750   1.56028E+003    8.17060E+002
   6.2770   1.50904E+003    8.01980E+002
   6.2800   1.55554E+003    8.03130E+002
   6.2820   1.57807E+003    8.15200E+002
   6.2840   1.55791E+003    8.30100E+002
   6.2850   1.55723E+003    8.11350E+002
   6.2890   1.53330E+003    8.21840E+002
   6.2910   1.56168E+003    8.15630E+002
   6.2930   1.54767E+003    8.34550E+002
   6.2960   1.55178E+003    8.19440E+002
   6.2980   1.56866E+003    8.45650E+002
   6.3000   1.56564E+003    8.03100E+002
   6.3030   1.54353E+003    8.02420E+002
   6.3040   1.51635E+003    8.32880E+002
   6.3070   1.53529E+003    8.34400E+002
   6.3110   1.56123E+003    8.10450E+002
   6.3130   1.56221E+003    8.04610E+002
   6.3160   1.56328E+003    8.11630E+002
   6.3180   1.53902E+003    8.31230E+002
   6.3200   1.54423E+003    8.30990E+002
   6.3220   1.58677E+003    8.26430E+002
   6.3250   1.53874E+003    8.28350E+002
   6.3270   1.55625E+003    8.35930E+002
   6.3300   1.52255E+003    8.24830E+002
   6.3320   1.53133E+003    8.37110E+002
   6.3330   1.54575E+003    8.17610E+002
   6.3340   1.53101E+003    8.26590E+002
   6.3370   1.49934E+003    7.98510E+002
   6.3380   1.49481E+003    8.25560E+002
   6.3430   1.56292E+003    8.16700E+002
   6.3450   1.54078E+003    8.33240E+002
   6.3470   1.53956E+003    8.02830E+002
   6.3500   1.52461E+003    8.13470E+002
   6.3520   1.56874E+003    8.23980E+002
   6.3550   1.53589E+003    8.12670E+002
   6.3590   1.54254E+003    7.93400E+002
   6.3610   1.53773E+003    8.01740E+002
   6.3640   1.54948E+003    8.06400E+002
   6.3670   1.54877E+003    8.19680E+002
   6.3700   1.53539E+003    8.18910E+002
   6.3720   1.56659E+003    8.30700E+002
   6.3740   1.55759E+003    8.09360E+002
   6.3750   1.53669E+003    8.16810E+002
   6.3780   1.54600E+003    8.59500E+002
   6.3810   1.54191E+003    8.17970E+002
   6.3830   1.54397E+003    8.17310E+002
   6.3860   1.54367E+003    8.03140E+002
   6.3880   1.56523E+003    7.96990E+002
   6.3900   1.58210E+003    8.27420E+002
   6.3930   1.55068E+003    8.21520E+002
   6.3950   1.54438E+003    8.44600E+002
   6.3970   1.54952E+003    8.27240E+002
   6.3990   1.55778E+003    8.44650E+002
   6.4020   1.53978E+003    8.21550E+002
   6.4030   1.51373E+003    8.30720E+002
   6.4060   1.54691E+003    8.33360E+002
   6.4100   1.57395E+003    8.37490E+002
   6.4130   1.54692E+003    8.33410E+002
   6.4150   1.57224E+003    8.49850E+002
   6.4170   1.56021E+003    8.39690E+002
   6.4190   1.54803E+003    8.55840E+002
   6.4220   1.53527E+003    8.17690E+002
   6.4240   1.58533E+003    8.43930E+002
   6.4270   1.58956E+003    8.32130E+002
   6.4290   1.52404E+003    8.34910E+002
   6.4310   1.53376E+003    8.44750E+002
   6.4330   1.54631E+003    8.45860E+002
   6.4360   1.59240E+003    8.51510E+002
   6.4380   1.62303E+003    8.75240E+002
   6.4390   1.63080E+003    8.64870E+002
   6.4420   1.64200E+003    8.57820E+002
   6.4440   1.58751E+003    8.40090E+002
   6.4460   1.60997E+003    8.65600E+002
   6.4490   1.60627E+003    8.62600E+002
   6.4510   1.60841E+003    8.65780E+002
   6.4550   1.64396E+003    8.78440E+002
   6.4560   1.64435E+003    8.56650E+002
   6.4580   1.64609E+003    8.71000E+002
   6.4610   1.64299E+003    8.38470E+002
   6.4630   1.63812E+003    8.89190E+002
   6.4650   1.64981E+003    8.72430E+002
   6.4690   1.65916E+003    8.65120E+002
   6.4720   1.67256E+003    8.85200E+002
   6.4740   1.65991E+003    8.77460E+002
   6.4760   1.66850E+003    8.56130E+002
   6.4780   1.67026E+003    8.82370E+002
   6.4810   1.64996E+003    8.87610E+002
   6.4830   1.63486E+003    8.75240E+002
   6.4850   1.63373E+003    8.63550E+002
   6.4880   1.67923E+003    8.62060E+002
   6.4900   1.67059E+003    8.94580E+002
   6.4940   1.66586E+003    8.96790E+002
   6.4960   1.66559E+003    8.92030E+002
   6.4990   1.65364E+003    8.81440E+002
   6.5010   1.64953E+003    8.83220E+002
   6.5030   1.65500E+003    8.77380E+002
   6.5060   1.67906E+003    8.87370E+002
   6.5080   1.65263E+003    8.79140E+002
   6.5090   1.66210E+003    8.89890E+002
   6.5130   1.64239E+003    8.71300E+002
   6.5160   1.69403E+003    8.90450E+002
   6.5180   1.66812E+003    8.68690E+002
   6.5200   1.68773E+003    8.73620E+002
   6.5230   1.66054E+003    8.88010E+002
   6.5260   1.65179E+003    8.98500E+002
   6.5280   1.65411E+003    8.83500E+002
   6.5300   1.67275E+003    8.72330E+002
   6.5320   1.66842E+003    8.69970E+002
   6.5340   1.66417E+003    8.60280E+002
   6.5370   1.63405E+003    8.67890E+002
   6.5390   1.65679E+003    8.76130E+002
   6.5440   1.65095E+003    8.73440E+002
   6.5450   1.65765E+003    8.88530E+002
   6.5480   1.64209E+003    8.53270E+002
   6.5500   1.63876E+003    8.61490E+002
   6.5510   1.68260E+003    8.80380E+002
   6.5550   1.63263E+003    8.88780E+002
   6.5590   1.62739E+003    8.62040E+002
   6.5600   1.62620E+003    8.77030E+002
   6.5610   1.62206E+003    8.76500E+002
   6.5640   1.62667E+003    8.68680E+002
   6.5660   1.61696E+003    8.67030E+002
   6.5710   1.61367E+003    8.70040E+002
   6.5730   1.65665E+003    8.45750E+002
   6.5750   1.62063E+003    8.60250E+002
   6.5780   1.60773E+003    8.39680E+002
   6.5800   1.65348E+003    8.57300E+002
   6.5830   1.61606E+003    8.59750E+002
   6.5860   1.58709E+003    8.41830E+002
   6.5900   1.57286E+003    8.31960E+002
   6.5930   1.58163E+003    8.62170E+002
   6.5950   1.60415E+003    8.46160E+002
   6.5990   1.61409E+003    8.46550E+002
   6.6020   1.61797E+003    8.44350E+002
   6.6050   1.61612E+003    8.33250E+002
   6.6080   1.63309E+003    8.46710E+002
   6.6100   1.62784E+003    8.46320E+002
   6.6140   1.59242E+003    8.44050E+002
   6.6150   1.62915E+003    8.36660E+002
   6.6180   1.59881E+003    8.54780E+002
   6.6200   1.62171E+003    8.57730E+002
   6.6220   1.59905E+003    8.57310E+002
   6.6250   1.57996E+003    8.40470E+002
   6.6280   1.55875E+003    8.56140E+002
   6.6310   1.58047E+003    8.40660E+002
   6.6330   1.60787E+003    8.36030E+002
   6.6360   1.59195E+003    8.53470E+002
   6.6380   1.55036E+003    8.29230E+002
   6.6410   1.61242E+003    8.38170E+002
   6.6440   1.61648E+003    8.57570E+002
   6.6460   1.59304E+003    8.45860E+002
   6.6490   1.59578E+003    8.38510E+002
   6.6510   1.59151E+003    8.43270E+002
   6.6550   1.58608E+003    8.40150E+002
   6.6580   1.57053E+003    8.47200E+002
   6.6600   1.59459E+003    8.44090E+002
   6.6630   1.58958E+003    8.42730E+002
   6.6670   1.58230E+003    8.14680E+002
   6.6680   1.55675E+003    8.26690E+002
   6.6710   1.57969E+003    8.40710E+002
   6.6730   1.57255E+003    8.28140E+002
   6.6750   1.57869E+003    8.20710E+002
   6.6780   1.55983E+003    8.44600E+002
   6.6800   1.57852E+003    8.29140E+002
   6.6840   1.55460E+003    8.18310E+002
   6.6860   1.56769E+003    8.26280E+002
   6.6890   1.53563E+003    8.15370E+002
   6.6910   1.55610E+003    8.23820E+002
   6.6930   1.52640E+003    8.40300E+002
   6.6960   1.56018E+003    8.21730E+002
   6.6990   1.53021E+003    8.28260E+002
   6.7030   1.53115E+003    8.32010E+002
   6.7040   1.52110E+003    8.06410E+002
   6.7070   1.50820E+003    8.06530E+002
   6.7100   1.51503E+003    8.05960E+002
   6.7110   1.53494E+003    8.02930E+002
   6.7140   1.56155E+003    8.18090E+002
   6.7160   1.55461E+003    8.10440E+002
   6.7180   1.52571E+003    8.08580E+002
   6.7210   1.54029E+003    8.00470E+002
   6.7230   1.50357E+003    8.11610E+002
   6.7270   1.52247E+003    8.07420E+002
   6.7290   1.51577E+003    8.04480E+002
   6.7320   1.52806E+003    8.00070E+002
   6.7340   1.47025E+003    7.84330E+002
   6.7390   1.47303E+003    8.03790E+002
   6.7400   1.46052E+003    7.83990E+002
   6.7430   1.49285E+003    7.76480E+002
   6.7450   1.52326E+003    7.88390E+002
   6.7490   1.48652E+003    7.67940E+002
   6.7520   1.51732E+003    7.95770E+002
   6.7540   1.51125E+003    7.88840E+002
   6.7560   1.51382E+003    7.91620E+002
   6.7590   1.51091E+003    8.02360E+002
   6.7610   1.51620E+003    7.83470E+002
   6.7630   1.51000E+003    8.06960E+002
   6.7660   1.49126E+003    8.06570E+002
   6.7680   1.50529E+003    8.20790E+002
   6.7700   1.49400E+003    8.09180E+002
   6.7720   1.51931E+003    8.04660E+002
   6.7750   1.53271E+003    8.05740E+002
   6.7760   1.48487E+003    7.68830E+002
   6.7800   1.48866E+003    7.98460E+002
   6.7830   1.48828E+003    8.00020E+002
   6.7860   1.53975E+003    7.89240E+002
   6.7880   1.50876E+003    8.10240E+002
   6.7900   1.49059E+003    8.18620E+002
   6.7930   1.52244E+003    7.93620E+002
   6.7970   1.53296E+003    7.97910E+002
   6.7990   1.48272E+003    8.03920E+002
   6.8020   1.50382E+003    7.97960E+002
   6.8040   1.44360E+003    8.02640E+002
   6.8070   1.49363E+003    7.81960E+002
   6.8090   1.55115E+003    8.09390E+002
   6.8120   1.52915E+003    7.93500E+002
   6.8130   1.48116E+003    8.01260E+002
   6.8150   1.53256E+003    7.93790E+002
   6.8190   1.52833E+003    8.03010E+002
   6.8220   1.50985E+003    8.06850E+002
   6.8240   1.53115E+003    8.23440E+002
   6.8260   1.54607E+003    8.19770E+002
   6.8310   1.54057E+003    7.85470E+002
   6.8330   1.55507E+003    8.11170E+002
   6.8350   1.56234E+003    8.22510E+002
   6.8380   1.55182E+003    8.10580E+002
   6.8420   1.57777E+003    8.10710E+002
   6.8450   1.54814E+003    8.01300E+002
   6.8460   1.53119E+003    8.14300E+002
   6.8490   1.55375E+003    8.17660E+002
   6.8520   1.53901E+003    8.29600E+002
   6.8550   1.52190E+003    8.32540E+002
   6.8570   1.51848E+003    8.08570E+002
   6.8580   1.56761E+003    8.08580E+002
   6.8600   1.52524E+003    7.98250E+002
   6.8650   1.51762E+003    8.01680E+002
   6.8670   1.52496E+003    8.10180E+002
   6.8690   1.54275E+003    7.95770E+002
   6.8720   1.58169E+003    8.41370E+002
   6.8740   1.55624E+003    8.03440E+002
   6.8760   1.54182E+003    8.00950E+002
   6.8810   1.54981E+003    8.18900E+002
   6.8820   1.54140E+003    8.07210E+002
   6.8850   1.55812E+003    8.07740E+002
   6.8870   1.53616E+003    8.02710E+002
   6.8910   1.56021E+003    8.23550E+002
   6.8940   1.55999E+003    8.10180E+002
   6.8960   1.55105E+003    8.22810E+002
   6.8980   1.56366E+003    8.06350E+002
   6.9000   1.55744E+003    8.24010E+002
   6.9030   1.57044E+003    8.02350E+002
   6.9050   1.54085E+003    8.15560E+002
   6.9080   1.54594E+003    8.07090E+002
   6.9110   1.55381E+003    8.19720E+002
   6.9130   1.55546E+003    8.05000E+002
   6.9170   1.54574E+003    8.15180E+002
   6.9190   1.56246E+003    8.24710E+002
   6.9220   1.55030E+003    7.98910E+002
   6.9250   1.55889E+003    8.05510E+002
   6.9260   1.54411E+003    7.92160E+002
   6.9300   1.56199E+003    8.02780E+002
   6.9320   1.54641E+003    8.10080E+002
   6.9350   1.53059E+003    7.82480E+002
   6.9380   1.50455E+003    7.91250E+002
   6.9400   1.52728E+003    7.95420E+002
   6.9430   1.52993E+003    7.91300E+002
   6.9460   1.51984E+003    8.00280E+002
   6.9490   1.52149E+003    7.88160E+002
   6.9520   1.51727E+003    7.98710E+002
   6.9540   1.48736E+003    8.02610E+002
   6.9570   1.47473E+003    7.96170E+002
   6.9600   1.48121E+003    7.82380E+002
   6.9630   1.51072E+003    7.69500E+002
   6.9660   1.47683E+003    7.89610E+002
   6.9690   1.48770E+003    7.83160E+002
   6.9710   1.50260E+003    7.81800E+002
   6.9730   1.49905E+003    8.02530E+002
   6.9760   1.53345E+003    7.90100E+002
   6.9780   1.47498E+003    7.91080E+002
   6.9810   1.49950E+003    7.91500E+002
   6.9830   1.51358E+003    8.02090E+002
   6.9870   1.53659E+003    8.03690E+002
   6.9900   1.51651E+003    7.84120E+002
   6.9920   1.52124E+003    7.96690E+002
   6.9940   1.50808E+003    7.93250E+002
   6.9980   1.53539E+003    7.98330E+002
   7.0010   1.54535E+003    8.15580E+002
   7.0040   1.53222E+003    8.03470E+002
   7.0060   1.46320E+003    8.06570E+002
   7.0090   1.52338E+003    7.95440E+002
   7.0110   1.55044E+003    7.74390E+002
   7.0140   1.54361E+003    7.98280E+002
   7.0160   1.51485E+003    8.08950E+002
   7.0190   1.48821E+003    7.94400E+002
   7.0210   1.53266E+003    8.04150E+002
   7.0240   1.51214E+003    8.09050E+002
   7.0280   1.47869E+003    7.95770E+002
   7.0300   1.46987E+003    7.90100E+002
   7.0330   1.49753E+003    7.99180E+002
   7.0370   1.47915E+003    8.03770E+002
   7.0400   1.54020E+003    8.11150E+002
   7.0410   1.49479E+003    8.01860E+002
   7.0460   1.50867E+003    7.72830E+002
   7.0480   1.50480E+003    7.87640E+002
   7.0500   1.49948E+003    8.25660E+002
   7.0530   1.51397E+003    7.89200E+002
   7.0550   1.50762E+003    7.73160E+002
   7.0570   1.53092E+003    7.94830E+002
   7.0620   1.54017E+003    7.79760E+002
   7.0640   1.49675E+003    7.90050E+002
   7.0670   1.50290E+003    7.95470E+002
   7.0690   1.53963E+003    7.96250E+002
   7.0730   1.50979E+003    7.84150E+002
   7.0760   1.54418E+003    7.81730E+002
   7.0770   1.50141E+003    7.83030E+002
   7.0820   1.53550E+003    7.89960E+002
   7.0840   1.55235E+003    7.87340E+002
   7.0860   1.51857E+003    7.96370E+002
   7.0900   1.53466E+003    7.84470E+002
   7.0920   1.55771E+003    7.89660E+002
   7.0940   1.50589E+003    7.84090E+002
   7.0980   1.53129E+003    7.87490E+002
   7.1000   1.52950E+003    7.85890E+002
   7.1030   1.55009E+003    7.77930E+002
   7.1050   1.52948E+003    7.89830E+002
   7.1080   1.54049E+003    7.61520E+002
   7.1120   1.54091E+003    7.82450E+002
   7.1140   1.52010E+003    7.71750E+002
   7.1170   1.50857E+003    7.35240E+002
   7.1200   1.56483E+003    7.94840E+002
   7.1250   1.51964E+003    7.66650E+002
   7.1300   1.50885E+003    7.62290E+002
   7.1320   1.54916E+003    7.53780E+002
   7.1340   1.54715E+003    7.46520E+002
   7.1370   1.54905E+003    7.13110E+002
   7.1400   1.54712E+003    7.08620E+002
   7.1430   1.56566E+003    6.87430E+002
   7.1460   1.53935E+003    6.43780E+002
   7.1470   1.54131E+003    6.33880E+002
   7.1500   1.49831E+003    6.09230E+002
   7.1520   1.47368E+003    5.68330E+002
   7.1560   1.40537E+003    4.68660E+002
   7.1590   1.38631E+003    4.28850E+002
   7.1610   1.35848E+003    4.22690E+002
   7.1630   1.28705E+003    3.34020E+002
   7.1660   1.21305E+003    7.66700E+001
   7.1710   1.02945E+003    8.15000E+000
   7.1770   8.76130E+002    3.31000E+000
   7.1790   5.66150E+002    1.87000E+000
   7.1820   2.59340E+002    3.72000E+000
   7.1850   5.12500E+001    4.93000E+000
   7.1870   1.66600E+001    5.60000E+000
   7.1900   6.33000E+000    4.76000E+000
   7.1920   3.69000E+000    2.44000E+000
   7.1950   9.00000E-001    1.46000E+000
   7.1980   1.06000E+000    6.60000E-001
   7.2000   2.04000E+000    3.00000E-001
   7.2030   3.43000E+000    2.00000E-001
   7.2050   2.26000E+000    1.47000E+000
   7.2090   3.83000E+000    2.40000E+000
   7.2120   3.72000E+000    2.92000E+000
   7.2140   3.47000E+000    1.50000E+000
   7.2180   3.74000E+000    3.00000E-002
   7.2200   3.44000E+000    2.10000E-001
   7.2230   3.39000E+000    1.80000E-001
   7.2260   3.42000E+000    1.10000E-001
   7.2290   3.90000E+000    6.00000E-002
   7.2320   3.72000E+000    3.80000E-001
   7.2350   3.78000E+000    1.76000E+000
   7.2360   3.68000E+000    6.80000E-001
   7.2400   3.74000E+000    1.28000E+000
   7.2430   3.80000E+000    2.00000E-002
   7.2460   3.80000E+000    9.00000E-002
   7.2490   3.83000E+000    1.00000E-001
   7.2510   3.80000E+000    1.90000E-001
   7.2530   3.78000E+000    9.00000E-002
   7.2570   3.74000E+000    0.00000E+000
   7.2590   3.84000E+000    1.40000E-001
   7.2610   3.94000E+000    2.60000E-001
   7.2650   3.81000E+000    4.00000E-002
   7.2670   3.72000E+000    1.00000E-002
   7.2700   3.87000E+000    2.00000E-002
   7.2720   3.80000E+000    1.10000E-001
   7.2770   3.86000E+000    1.10000E-001
   7.2790   3.82000E+000    8.00000E-002
   7.2820   3.72000E+000    2.40000E-001
   7.2860   3.80000E+000    1.00000E-002
   7.2880   3.77000E+000    2.20000E-001
   7.2900   3.81000E+000    2.00000E-002
   7.2930   3.73000E+000    2.00000E-002
   7.2960   3.72000E+000    3.20000E-001
   7.2990   3.76000E+000    2.20000E-001
   7.3020   3.73000E+000    5.00000E-002
