# Supplementary material for: Mechanism of the small ATP-independent chaperone Spy is substrate specific
Source: Nat Commun. 2021 Feb 8;12:851. doi: 10.1038/s41467-021-21120-8 (PMC7870927; doi:10.1038/s41467-021-21120-8)
Supplement: Supplementary file 3 — Supplementary Data 1 [file 41467_2021_21120_MOESM3_ESM.zip › Fig 2c-d/181801/00014.RI1]

Sample1/4
I 1 22.1 48000 0002020 4.9010E10 278 1 
   5.8010   3.63000E+000    1.34000E+000
   5.8060   3.60000E+000    1.11000E+000
   5.8080   3.61000E+000    4.37000E+000
   5.8100   3.71000E+000    4.54000E+000
   5.8120   2.60000E-001    1.13900E+001
   5.8130   4.13000E+000    9.67000E+000
   5.8150   8.51000E+000    1.25500E+001
   5.8170   1.58300E+001    1.95100E+001
   5.8190   4.27200E+001    2.20700E+001
   5.8220   7.56800E+001    5.09500E+001
   5.8240   2.18450E+002    8.06500E+001
   5.8260   4.16810E+002    1.42420E+002
   5.8290   6.09410E+002    3.50590E+002
   5.8300   8.70440E+002    5.30380E+002
   5.8340   9.92260E+002    5.94340E+002
   5.8350   1.12476E+003    7.52950E+002
   5.8370   1.24424E+003    8.65000E+002
   5.8400   1.46578E+003    1.30515E+003
   5.8420   1.51533E+003    1.64958E+003
   5.8440   1.60004E+003    1.80559E+003
   5.8460   1.83344E+003    1.82565E+003
   5.8490   1.96670E+003    1.99575E+003
   5.8510   2.05306E+003    2.12313E+003
   5.8530   2.17110E+003    2.26397E+003
   5.8560   2.37545E+003    2.41255E+003
   5.8580   2.49878E+003    2.54830E+003
   5.8590   2.62977E+003    2.57146E+003
   5.8600   2.65066E+003    2.68196E+003
   5.8620   2.72219E+003    2.77345E+003
   5.8650   2.90197E+003    2.92828E+003
   5.8660   2.98327E+003    2.99003E+003
   5.8690   3.06922E+003    3.11334E+003
   5.8710   3.10651E+003    3.17014E+003
   5.8730   3.23021E+003    3.24508E+003
   5.8760   3.30433E+003    3.32005E+003
   5.8780   3.38321E+003    3.27768E+003
   5.8800   3.44055E+003    3.49641E+003
   5.8820   3.46654E+003    3.45319E+003
   5.8850   3.46451E+003    3.58986E+003
   5.8870   3.52325E+003    3.48747E+003
   5.8890   3.54318E+003    3.52251E+003
   5.8910   3.54243E+003    3.53244E+003
   5.8920   3.53825E+003    3.55845E+003
   5.8940   3.57952E+003    3.55829E+003
   5.8960   3.54460E+003    3.60410E+003
   5.8990   3.54852E+003    3.56602E+003
   5.9000   3.56833E+003    3.56899E+003
   5.9030   3.60327E+003    3.63882E+003
   5.9050   3.55531E+003    3.59936E+003
   5.9070   3.54275E+003    3.61114E+003
   5.9100   3.58806E+003    3.66025E+003
   5.9120   3.67634E+003    3.68520E+003
   5.9140   3.66885E+003    3.65779E+003
   5.9160   3.69088E+003    3.62175E+003
   5.9200   3.76513E+003    3.70604E+003
   5.9230   3.71373E+003    3.64702E+003
   5.9260   3.74930E+003    3.67060E+003
   5.9280   3.75604E+003    3.63982E+003
   5.9300   3.84225E+003    3.72249E+003
   5.9320   3.82170E+003    3.83729E+003
   5.9350   3.76084E+003    3.84666E+003
   5.9360   3.92239E+003    3.87777E+003
   5.9390   3.90185E+003    3.90353E+003
   5.9420   3.90194E+003    3.92527E+003
   5.9430   3.90423E+003    3.95800E+003
   5.9450   3.98003E+003    3.92995E+003
   5.9460   3.95193E+003    3.91087E+003
   5.9480   3.99324E+003    3.92073E+003
   5.9500   3.97086E+003    3.94655E+003
   5.9530   3.98538E+003    3.98469E+003
   5.9550   3.99223E+003    4.00696E+003
   5.9570   3.99450E+003    3.94952E+003
   5.9590   4.03263E+003    3.91419E+003
   5.9600   4.03964E+003    3.97618E+003
   5.9620   4.04313E+003    3.99980E+003
   5.9640   4.04502E+003    3.97762E+003
   5.9660   4.07820E+003    4.02626E+003
   5.9690   4.03628E+003    4.01596E+003
   5.9710   4.03973E+003    4.01917E+003
   5.9730   4.03216E+003    4.15065E+003
   5.9750   4.14060E+003    4.06750E+003
   5.9770   4.11394E+003    4.09751E+003
   5.9790   4.11426E+003    4.18414E+003
   5.9820   4.13361E+003    4.15429E+003
   5.9840   4.21005E+003    4.13105E+003
   5.9860   4.21744E+003    4.18619E+003
   5.9890   4.33698E+003    4.36960E+003
   5.9910   4.73585E+003    5.13957E+003
   5.9930   6.10386E+003    6.24203E+003
   5.9960   6.15192E+003    6.02578E+003
   5.9980   5.97929E+003    6.15192E+003
   6.0000   6.00226E+003    6.11182E+003
   6.0020   4.63386E+003    4.69671E+003
   6.0030   2.22661E+003    1.12210E+002
   6.0090   1.31110E+002    1.54840E+002
   6.0120   2.47190E+002    7.28820E+002
   6.0140   1.82894E+003    3.91107E+003
   6.0180   3.61016E+003    3.00869E+003
   6.0200   3.55605E+003    3.04415E+003
   6.0230   3.40563E+003    2.90702E+003
   6.0250   3.35653E+003    2.85627E+003
   6.0270   3.29076E+003    2.75743E+003
   6.0300   3.21966E+003    2.77540E+003
   6.0320   3.25130E+003    2.67036E+003
   6.0340   3.15273E+003    2.61689E+003
   6.0360   3.16976E+003    2.57001E+003
   6.0390   3.07135E+003    2.47761E+003
   6.0410   3.08277E+003    2.42519E+003
   6.0420   2.99666E+003    2.44738E+003
   6.0430   3.01696E+003    2.35061E+003
   6.0460   3.00407E+003    2.26271E+003
   6.0500   2.91377E+003    2.21391E+003
   6.0520   2.86450E+003    2.14460E+003
   6.0540   2.77634E+003    2.11990E+003
   6.0550   2.79290E+003    2.11245E+003
   6.0560   2.74108E+003    2.06242E+003
   6.0590   2.75442E+003    1.98583E+003
   6.0610   2.71289E+003    1.93461E+003
   6.0660   2.65261E+003    1.87447E+003
   6.0680   2.59221E+003    1.87141E+003
   6.0700   2.55143E+003    1.78249E+003
   6.0730   2.49122E+003    1.78681E+003
   6.0750   2.44655E+003    1.68584E+003
   6.0790   2.38178E+003    1.61402E+003
   6.0810   2.39401E+003    1.60660E+003
   6.0830   2.34305E+003    1.57215E+003
   6.0860   2.30960E+003    1.52677E+003
   6.0880   2.30276E+003    1.49890E+003
   6.0900   2.24032E+003    1.43860E+003
   6.0930   2.20711E+003    1.40803E+003
   6.0960   2.16383E+003    1.39462E+003
   6.0970   2.15199E+003    1.39165E+003
   6.0990   2.12304E+003    1.35115E+003
   6.1000   2.11149E+003    1.33853E+003
   6.1040   2.07361E+003    1.30831E+003
   6.1060   2.06140E+003    1.29271E+003
   6.1090   2.04907E+003    1.24827E+003
   6.1130   2.00160E+003    1.23501E+003
   6.1140   2.01165E+003    1.20533E+003
   6.1180   1.94315E+003    1.17152E+003
   6.1190   1.96439E+003    1.16870E+003
   6.1200   1.91168E+003    1.17881E+003
   6.1230   1.90354E+003    1.15482E+003
   6.1260   1.90325E+003    1.14318E+003
   6.1280   1.90822E+003    1.13099E+003
   6.1310   1.86453E+003    1.09496E+003
   6.1330   1.82927E+003    1.08277E+003
   6.1350   1.82519E+003    1.09562E+003
   6.1370   1.84420E+003    1.07227E+003
   6.1400   1.81650E+003    1.05846E+003
   6.1420   1.81647E+003    1.04806E+003
   6.1450   1.79474E+003    1.00018E+003
   6.1460   1.80914E+003    1.02400E+003
   6.1480   1.77687E+003    1.02532E+003
   6.1490   1.78109E+003    9.98390E+002
   6.1520   1.75531E+003    1.00210E+003
   6.1550   1.72900E+003    9.76470E+002
   6.1560   1.73755E+003    1.00638E+003
   6.1590   1.72039E+003    9.72510E+002
   6.1610   1.72983E+003    9.55400E+002
   6.1640   1.71742E+003    9.61790E+002
   6.1660   1.67115E+003    9.39630E+002
   6.1680   1.68538E+003    9.49530E+002
   6.1700   1.70432E+003    9.68530E+002
   6.1730   1.66750E+003    9.57920E+002
   6.1760   1.68486E+003    9.50400E+002
   6.1780   1.65942E+003    9.14460E+002
   6.1790   1.68015E+003    9.05750E+002
   6.1810   1.71655E+003    9.50630E+002
   6.1830   1.66230E+003    9.40520E+002
   6.1850   1.66390E+003    9.34570E+002
   6.1870   1.67799E+003    9.35270E+002
   6.1910   1.66119E+003    9.22930E+002
   6.1920   1.67427E+003    9.15800E+002
   6.1940   1.66054E+003    9.41300E+002
   6.1960   1.68595E+003    9.10860E+002
   6.1980   1.68643E+003    9.05820E+002
   6.2000   1.65999E+003    9.32260E+002
   6.2030   1.67068E+003    9.27220E+002
   6.2050   1.65407E+003    9.02230E+002
   6.2070   1.69464E+003    9.19640E+002
   6.2090   1.68804E+003    9.26070E+002
   6.2120   1.68099E+003    9.24230E+002
   6.2140   1.64904E+003    8.99680E+002
   6.2160   1.66767E+003    9.20740E+002
   6.2190   1.66749E+003    9.18950E+002
   6.2200   1.68558E+003    9.20860E+002
   6.2230   1.67396E+003    8.90110E+002
   6.2250   1.70756E+003    8.92140E+002
   6.2270   1.67323E+003    9.13290E+002
   6.2300   1.66807E+003    9.08920E+002
   6.2320   1.66381E+003    9.12850E+002
   6.2350   1.65963E+003    9.00230E+002
   6.2360   1.66766E+003    9.14080E+002
   6.2390   1.70949E+003    8.94860E+002
   6.2410   1.69623E+003    9.05970E+002
   6.2430   1.68841E+003    9.12960E+002
   6.2460   1.67838E+003    8.87520E+002
   6.2480   1.66280E+003    8.94740E+002
   6.2490   1.67079E+003    9.07320E+002
   6.2520   1.68256E+003    8.98010E+002
   6.2550   1.67128E+003    8.93430E+002
   6.2580   1.69910E+003    8.93250E+002
   6.2590   1.69317E+003    9.38340E+002
   6.2610   1.65523E+003    9.12520E+002
   6.2630   1.70372E+003    9.04840E+002
   6.2650   1.67036E+003    9.01290E+002
   6.2670   1.69565E+003    8.96050E+002
   6.2700   1.71800E+003    9.07210E+002
   6.2730   1.69065E+003    9.16290E+002
   6.2750   1.73876E+003    8.90780E+002
   6.2770   1.69489E+003    9.14820E+002
   6.2780   1.71131E+003    9.11490E+002
   6.2820   1.73132E+003    9.40250E+002
   6.2840   1.69553E+003    9.10310E+002
   6.2860   1.69098E+003    9.17550E+002
   6.2890   1.68981E+003    9.18830E+002
   6.2910   1.69392E+003    9.07020E+002
   6.2940   1.71070E+003    9.16080E+002
   6.2960   1.72025E+003    9.40400E+002
   6.2970   1.73244E+003    9.67230E+002
   6.3000   1.69434E+003    9.26870E+002
   6.3020   1.72001E+003    9.26140E+002
   6.3060   1.71574E+003    9.10950E+002
   6.3090   1.72691E+003    9.08690E+002
   6.3110   1.70541E+003    9.19970E+002
   6.3140   1.72931E+003    9.15950E+002
   6.3150   1.72948E+003    9.30230E+002
   6.3180   1.72368E+003    9.09510E+002
   6.3200   1.67912E+003    8.99950E+002
   6.3230   1.70964E+003    9.02270E+002
   6.3250   1.70922E+003    9.00350E+002
   6.3280   1.71691E+003    9.05780E+002
   6.3300   1.74443E+003    9.18110E+002
   6.3310   1.72526E+003    9.23960E+002
   6.3330   1.75841E+003    9.24910E+002
   6.3360   1.71504E+003    9.28880E+002
   6.3380   1.69460E+003    9.18630E+002
   6.3400   1.76274E+003    8.99990E+002
   6.3430   1.68775E+003    9.27040E+002
   6.3450   1.70265E+003    9.19500E+002
   6.3470   1.70446E+003    9.13140E+002
   6.3500   1.72169E+003    9.42370E+002
   6.3520   1.69076E+003    9.39050E+002
   6.3540   1.71674E+003    9.28450E+002
   6.3560   1.74206E+003    9.32110E+002
   6.3610   1.71509E+003    9.11890E+002
   6.3630   1.69832E+003    9.08950E+002
   6.3650   1.70873E+003    9.17400E+002
   6.3670   1.76566E+003    9.49360E+002
   6.3700   1.72893E+003    9.34250E+002
   6.3720   1.68989E+003    9.43870E+002
   6.3760   1.71657E+003    9.27690E+002
   6.3790   1.72335E+003    9.25400E+002
   6.3810   1.72382E+003    9.32310E+002
   6.3840   1.71279E+003    9.27780E+002
   6.3880   1.67619E+003    9.45860E+002
   6.3900   1.72274E+003    9.17440E+002
   6.3920   1.69565E+003    9.19250E+002
   6.3930   1.71718E+003    9.32910E+002
   6.3950   1.73147E+003    9.24460E+002
   6.3980   1.69731E+003    9.33550E+002
   6.4010   1.75879E+003    9.18310E+002
   6.4020   1.70250E+003    9.05580E+002
   6.4040   1.69478E+003    9.13270E+002
   6.4070   1.74295E+003    9.32610E+002
   6.4100   1.72908E+003    9.16860E+002
   6.4130   1.72512E+003    9.37340E+002
   6.4170   1.72737E+003    9.46520E+002
   6.4180   1.71623E+003    9.61480E+002
   6.4190   1.73243E+003    9.44650E+002
   6.4220   1.73446E+003    9.26330E+002
   6.4240   1.70213E+003    9.22190E+002
   6.4260   1.68359E+003    9.43960E+002
   6.4290   1.69890E+003    9.46700E+002
   6.4330   1.75232E+003    9.65730E+002
   6.4340   1.76622E+003    9.50960E+002
   6.4380   1.75541E+003    9.69920E+002
   6.4420   1.76731E+003    9.37960E+002
   6.4430   1.76981E+003    9.57870E+002
   6.4450   1.77401E+003    9.55270E+002
   6.4470   1.78210E+003    9.65110E+002
   6.4490   1.77997E+003    9.65650E+002
   6.4510   1.77520E+003    9.65260E+002
   6.4550   1.82003E+003    9.45740E+002
   6.4580   1.80249E+003    9.61100E+002
   6.4600   1.80336E+003    9.47210E+002
   6.4620   1.80677E+003    9.78770E+002
   6.4650   1.84430E+003    9.69510E+002
   6.4680   1.81003E+003    9.94040E+002
   6.4710   1.87264E+003    9.94590E+002
   6.4730   1.84012E+003    9.65490E+002
   6.4760   1.83468E+003    9.91420E+002
   6.4780   1.82006E+003    9.85410E+002
   6.4790   1.82869E+003    9.87210E+002
   6.4820   1.84397E+003    9.92280E+002
   6.4850   1.83400E+003    9.89040E+002
   6.4870   1.81834E+003    9.85110E+002
   6.4890   1.82869E+003    1.00386E+003
   6.4920   1.83488E+003    9.70810E+002
   6.4940   1.85307E+003    9.71330E+002
   6.4970   1.84656E+003    1.01017E+003
   6.4990   1.86038E+003    1.01709E+003
   6.5020   1.83760E+003    9.84330E+002
   6.5030   1.85804E+003    9.63760E+002
   6.5060   1.86406E+003    9.85630E+002
   6.5090   1.84447E+003    9.94550E+002
   6.5120   1.84018E+003    9.94080E+002
   6.5150   1.83639E+003    9.98110E+002
   6.5160   1.87788E+003    9.86270E+002
   6.5190   1.88284E+003    1.01102E+003
   6.5210   1.85678E+003    1.00192E+003
   6.5250   1.86801E+003    1.01662E+003
   6.5270   1.82691E+003    1.01589E+003
   6.5300   1.87526E+003    9.83490E+002
   6.5320   1.84268E+003    1.01237E+003
   6.5350   1.83868E+003    9.79580E+002
   6.5370   1.85056E+003    9.85750E+002
   6.5390   1.85663E+003    9.76230E+002
   6.5420   1.83066E+003    9.97490E+002
   6.5440   1.81927E+003    9.88680E+002
   6.5460   1.83712E+003    9.83880E+002
   6.5480   1.84812E+003    1.00577E+003
   6.5500   1.81874E+003    9.70090E+002
   6.5520   1.82474E+003    1.00176E+003
   6.5570   1.80693E+003    9.77750E+002
   6.5590   1.78576E+003    9.89140E+002
   6.5610   1.82620E+003    9.64740E+002
   6.5640   1.83343E+003    9.73720E+002
   6.5660   1.83693E+003    9.82460E+002
   6.5680   1.81815E+003    9.52460E+002
   6.5730   1.82011E+003    9.85140E+002
   6.5740   1.83439E+003    9.58620E+002
   6.5750   1.80298E+003    9.76330E+002
   6.5780   1.83255E+003    9.95400E+002
   6.5820   1.78868E+003    9.53990E+002
   6.5840   1.77491E+003    9.47290E+002
   6.5860   1.80894E+003    9.56630E+002
   6.5880   1.78917E+003    9.90320E+002
   6.5900   1.79911E+003    9.56730E+002
   6.5910   1.77789E+003    9.59660E+002
   6.5930   1.76940E+003    9.58940E+002
   6.5970   1.79612E+003    9.38030E+002
   6.6000   1.77905E+003    9.54820E+002
   6.6020   1.78337E+003    9.26990E+002
   6.6040   1.78099E+003    9.61490E+002
   6.6070   1.76561E+003    9.42730E+002
   6.6110   1.77867E+003    9.63090E+002
   6.6130   1.77891E+003    9.30120E+002
   6.6170   1.77984E+003    9.63400E+002
   6.6190   1.74327E+003    9.37830E+002
   6.6210   1.75847E+003    9.63160E+002
   6.6240   1.77528E+003    9.46790E+002
   6.6270   1.74361E+003    9.55420E+002
   6.6310   1.77261E+003    9.51740E+002
   6.6330   1.76621E+003    9.45720E+002
   6.6350   1.77855E+003    9.48690E+002
   6.6370   1.73079E+003    9.44200E+002
   6.6390   1.76419E+003    9.36570E+002
   6.6410   1.76927E+003    9.39350E+002
   6.6450   1.77364E+003    9.45430E+002
   6.6460   1.76761E+003    9.44730E+002
   6.6490   1.78355E+003    9.29880E+002
   6.6530   1.71805E+003    9.44250E+002
   6.6550   1.74275E+003    9.31100E+002
   6.6570   1.76465E+003    9.30400E+002
   6.6600   1.76189E+003    9.47970E+002
   6.6620   1.73424E+003    9.37870E+002
   6.6670   1.77198E+003    9.43490E+002
   6.6700   1.76897E+003    9.20190E+002
   6.6740   1.75263E+003    9.55570E+002
   6.6750   1.72670E+003    9.35370E+002
   6.6770   1.75883E+003    9.20170E+002
   6.6800   1.70985E+003    9.31260E+002
   6.6820   1.70834E+003    9.27670E+002
   6.6870   1.70776E+003    9.19210E+002
   6.6890   1.71325E+003    9.01540E+002
   6.6910   1.71684E+003    9.32410E+002
   6.6930   1.72197E+003    9.07930E+002
   6.6960   1.71073E+003    8.90970E+002
   6.6990   1.71144E+003    9.14930E+002
   6.7010   1.69102E+003    9.21770E+002
   6.7040   1.69668E+003    9.01120E+002
   6.7070   1.70438E+003    9.08930E+002
   6.7090   1.67501E+003    9.24880E+002
   6.7110   1.68700E+003    9.08400E+002
   6.7140   1.71942E+003    9.09070E+002
   6.7180   1.73928E+003    9.15380E+002
   6.7200   1.71722E+003    8.94480E+002
   6.7220   1.72734E+003    8.82110E+002
   6.7250   1.67045E+003    8.94030E+002
   6.7270   1.66305E+003    8.96060E+002
   6.7300   1.65708E+003    8.83420E+002
   6.7320   1.68747E+003    8.85650E+002
   6.7330   1.65012E+003    8.86420E+002
   6.7370   1.67135E+003    8.68510E+002
   6.7390   1.63860E+003    8.87250E+002
   6.7420   1.64767E+003    8.89480E+002
   6.7430   1.65400E+003    9.10950E+002
   6.7470   1.66986E+003    8.80330E+002
   6.7510   1.66018E+003    8.96020E+002
   6.7540   1.69909E+003    9.05820E+002
   6.7560   1.69144E+003    8.77330E+002
   6.7570   1.68081E+003    8.71140E+002
   6.7610   1.68662E+003    8.79360E+002
   6.7640   1.62677E+003    8.67260E+002
   6.7670   1.66406E+003    8.99740E+002
   6.7690   1.65865E+003    8.96840E+002
   6.7720   1.66441E+003    8.84000E+002
   6.7750   1.63542E+003    8.95330E+002
   6.7770   1.68377E+003    8.77300E+002
   6.7790   1.65995E+003    8.97120E+002
   6.7810   1.66421E+003    8.98790E+002
   6.7830   1.67240E+003    8.83250E+002
   6.7860   1.68017E+003    8.83150E+002
   6.7900   1.67695E+003    9.09590E+002
   6.7930   1.69434E+003    9.13400E+002
   6.7970   1.71209E+003    9.03630E+002
   6.8000   1.70692E+003    9.12430E+002
   6.8040   1.70416E+003    8.77210E+002
   6.8060   1.69800E+003    8.79560E+002
   6.8090   1.69369E+003    8.95610E+002
   6.8100   1.68556E+003    8.86230E+002
   6.8130   1.67403E+003    9.07920E+002
   6.8170   1.70970E+003    9.33430E+002
   6.8180   1.70236E+003    8.97400E+002
   6.8220   1.70174E+003    9.28010E+002
   6.8240   1.70017E+003    9.10440E+002
   6.8260   1.71610E+003    9.31470E+002
   6.8290   1.70470E+003    9.48000E+002
   6.8320   1.70725E+003    8.72770E+002
   6.8350   1.65955E+003    9.13940E+002
   6.8380   1.68738E+003    9.26180E+002
   6.8400   1.69673E+003    8.99050E+002
   6.8430   1.67521E+003    9.12080E+002
   6.8450   1.70686E+003    9.14150E+002
   6.8480   1.70531E+003    8.98060E+002
   6.8510   1.72016E+003    9.14010E+002
   6.8540   1.73805E+003    9.11550E+002
   6.8580   1.72560E+003    9.03030E+002
   6.8620   1.69485E+003    9.22890E+002
   6.8650   1.72309E+003    9.30070E+002
   6.8670   1.69878E+003    9.14300E+002
   6.8700   1.69342E+003    9.29920E+002
   6.8710   1.72396E+003    9.16670E+002
   6.8740   1.72081E+003    9.28520E+002
   6.8770   1.70763E+003    9.05710E+002
   6.8810   1.72775E+003    9.00490E+002
   6.8820   1.70848E+003    9.23270E+002
   6.8840   1.70407E+003    9.24670E+002
   6.8870   1.72932E+003    9.23790E+002
   6.8910   1.70289E+003    9.55490E+002
   6.8940   1.74591E+003    9.03530E+002
   6.8960   1.73437E+003    9.13780E+002
   6.8980   1.69949E+003    9.33810E+002
   6.9010   1.73074E+003    9.25130E+002
   6.9050   1.73577E+003    9.19630E+002
   6.9080   1.73554E+003    9.44890E+002
   6.9110   1.70870E+003    9.33570E+002
   6.9130   1.70288E+003    9.24080E+002
   6.9150   1.68489E+003    9.11040E+002
   6.9180   1.71993E+003    9.28740E+002
   6.9210   1.71281E+003    9.08790E+002
   6.9230   1.73619E+003    9.31270E+002
   6.9270   1.73853E+003    9.31490E+002
   6.9280   1.70011E+003    9.32510E+002
   6.9310   1.67860E+003    9.01190E+002
   6.9340   1.70205E+003    9.17710E+002
   6.9370   1.68633E+003    9.15560E+002
   6.9400   1.68422E+003    9.08890E+002
   6.9420   1.71008E+003    9.12350E+002
   6.9460   1.69785E+003    9.12960E+002
   6.9480   1.73147E+003    9.25950E+002
   6.9510   1.68690E+003    9.16290E+002
   6.9540   1.69591E+003    9.21910E+002
   6.9560   1.68606E+003    9.10250E+002
   6.9590   1.69783E+003    9.08460E+002
   6.9610   1.65055E+003    9.11460E+002
   6.9640   1.68728E+003    9.03620E+002
   6.9680   1.68331E+003    9.03240E+002
   6.9700   1.68951E+003    9.12880E+002
   6.9720   1.66960E+003    9.16650E+002
   6.9740   1.66167E+003    9.10320E+002
   6.9760   1.68325E+003    9.07270E+002
   6.9790   1.67690E+003    9.33320E+002
   6.9820   1.69485E+003    9.34260E+002
   6.9850   1.68596E+003    9.38790E+002
   6.9880   1.71118E+003    8.96420E+002
   6.9900   1.67750E+003    9.42040E+002
   6.9940   1.66380E+003    9.04040E+002
   6.9970   1.71927E+003    9.33620E+002
   6.9990   1.70425E+003    9.43610E+002
   7.0020   1.70446E+003    9.60550E+002
   7.0050   1.73816E+003    9.20300E+002
   7.0070   1.71680E+003    9.11190E+002
   7.0110   1.72287E+003    9.03100E+002
   7.0130   1.73661E+003    9.13370E+002
   7.0160   1.68821E+003    9.28190E+002
   7.0190   1.74327E+003    9.00670E+002
   7.0210   1.69925E+003    9.03130E+002
   7.0240   1.70484E+003    9.16760E+002
   7.0260   1.68700E+003    9.02300E+002
   7.0280   1.69640E+003    9.11320E+002
   7.0300   1.67597E+003    9.03690E+002
   7.0350   1.66847E+003    9.38280E+002
   7.0370   1.66986E+003    9.18720E+002
   7.0400   1.67636E+003    9.04430E+002
   7.0430   1.70581E+003    8.96650E+002
   7.0470   1.72315E+003    9.00320E+002
   7.0480   1.68946E+003    9.10180E+002
   7.0520   1.68331E+003    8.90780E+002
   7.0550   1.72069E+003    9.04120E+002
   7.0570   1.71969E+003    9.01890E+002
   7.0600   1.71755E+003    9.17790E+002
   7.0620   1.68919E+003    9.13020E+002
   7.0650   1.68660E+003    9.04210E+002
   7.0670   1.67512E+003    9.00080E+002
   7.0690   1.70190E+003    9.02640E+002
   7.0730   1.71966E+003    8.88350E+002
   7.0760   1.68296E+003    9.07550E+002
   7.0770   1.70774E+003    9.06810E+002
   7.0800   1.71871E+003    9.04420E+002
   7.0840   1.69490E+003    8.90720E+002
   7.0870   1.68596E+003    9.10770E+002
   7.0890   1.71705E+003    8.89890E+002
   7.0930   1.69772E+003    9.09530E+002
   7.0960   1.66180E+003    9.21650E+002
   7.0980   1.69114E+003    8.94690E+002
   7.1020   1.67176E+003    9.20300E+002
   7.1050   1.69231E+003    8.52800E+002
   7.1070   1.65929E+003    8.75290E+002
   7.1090   1.64656E+003    8.73470E+002
   7.1120   1.66149E+003    8.75200E+002
   7.1150   1.65692E+003    8.72500E+002
   7.1180   1.66177E+003    8.70760E+002
   7.1200   1.64839E+003    8.38430E+002
   7.1230   1.64022E+003    8.29280E+002
   7.1250   1.61937E+003    8.13810E+002
   7.1270   1.60915E+003    8.14420E+002
   7.1320   1.61345E+003    7.90230E+002
   7.1340   1.59081E+003    7.99520E+002
   7.1370   1.58691E+003    8.08640E+002
   7.1390   1.57137E+003    7.60540E+002
   7.1430   1.57339E+003    7.24490E+002
   7.1460   1.51582E+003    6.90600E+002
   7.1490   1.45236E+003    6.42500E+002
   7.1520   1.39535E+003    5.94660E+002
   7.1540   1.33811E+003    5.54420E+002
   7.1580   1.29668E+003    5.26890E+002
   7.1590   1.19596E+003    4.78550E+002
   7.1630   1.13443E+003    4.13340E+002
   7.1650   1.07500E+003    3.68000E+002
   7.1680   9.66680E+002    3.24660E+002
   7.1710   8.85430E+002    2.62720E+002
   7.1750   7.57220E+002    2.24070E+002
   7.1780   6.93620E+002    1.81940E+002
   7.1800   6.10900E+002    1.42350E+002
   7.1840   4.87270E+002    9.53300E+001
   7.1870   3.84750E+002    7.61700E+001
   7.1900   3.40480E+002    4.20600E+001
   7.1940   2.63380E+002    2.22000E+001
   7.1970   1.21860E+002    7.97000E+000
   7.2010   1.41300E+001    6.25000E+000
   7.2050   3.30000E+000    1.41000E+000
   7.2070   3.83000E+000    5.60000E-001
   7.2100   3.73000E+000    4.90000E-001
   7.2120   2.90000E+000    2.09000E+000
   7.2160   1.83000E+000    2.93000E+000
   7.2180   3.72000E+000    2.58000E+000
   7.2200   2.55000E+000    3.50000E+000
   7.2230   3.31000E+000    3.88000E+000
   7.2280   3.27000E+000    4.00000E-002
   7.2310   3.70000E+000    2.51000E+000
   7.2340   3.63000E+000    3.07000E+000
   7.2360   3.74000E+000    1.56000E+000
   7.2390   3.29000E+000    8.00000E-002
   7.2420   3.71000E+000    2.70000E-001
   7.2460   3.64000E+000    6.90000E-001
   7.2480   3.67000E+000    9.00000E-001
   7.2500   3.77000E+000    1.10000E+000
   7.2530   3.69000E+000    7.00000E-002
   7.2560   3.67000E+000    1.00000E-002
   7.2590   3.36000E+000    3.30000E-001
   7.2610   3.68000E+000    3.60000E-001
   7.2640   3.74000E+000    5.10000E-001
   7.2660   3.65000E+000    1.05000E+000
   7.2690   3.29000E+000    1.10000E-001
   7.2720   3.80000E+000    3.00000E-002
   7.2760   3.68000E+000    1.20000E-001
   7.2790   3.71000E+000    4.50000E-001
   7.2820   3.74000E+000    5.00000E-002
   7.2840   3.81000E+000    1.70000E-001
   7.2880   3.71000E+000    1.00000E-002
   7.2900   3.83000E+000    3.00000E-002
   7.2930   3.83000E+000    1.00000E-002
   7.2960   3.79000E+000    5.00000E-002
   7.3000   3.69000E+000    1.70000E-001
