# Supplementary material for: Mechanism of the small ATP-independent chaperone Spy is substrate specific
Source: Nat Commun. 2021 Feb 8;12:851. doi: 10.1038/s41467-021-21120-8 (PMC7870927; doi:10.1038/s41467-021-21120-8)
Supplement: Supplementary file 3 — Supplementary Data 1 [file 41467_2021_21120_MOESM3_ESM.zip › Fig 2c-d/181801/00014.RI3]

Sample3/6
I 3 22.1 48000 0002088 5.0750E10 278 1 
   5.8010   3.26000E+000    1.65000E+000
   5.8030   3.64000E+000    1.22000E+000
   5.8050   3.69000E+000    6.43000E+000
   5.8060   3.72000E+000    4.18000E+000
   5.8080   3.63000E+000    6.03000E+000
   5.8100   3.27000E+000    7.85000E+000
   5.8130   8.60000E-001    1.28300E+001
   5.8150   1.28900E+001    2.87400E+001
   5.8170   1.93700E+001    3.88900E+001
   5.8190   2.88800E+001    5.16400E+001
   5.8220   9.92900E+001    1.48750E+002
   5.8230   1.91170E+002    3.01090E+002
   5.8260   4.62900E+002    5.85430E+002
   5.8280   7.76260E+002    6.50250E+002
   5.8290   7.89130E+002    6.95710E+002
   5.8300   8.44050E+002    8.34100E+002
   5.8320   1.04393E+003    9.81240E+002
   5.8350   1.16050E+003    1.12729E+003
   5.8370   1.22140E+003    1.24526E+003
   5.8400   1.33725E+003    1.36853E+003
   5.8420   1.44577E+003    1.52811E+003
   5.8460   1.77683E+003    1.89775E+003
   5.8490   2.00153E+003    2.00971E+003
   5.8510   2.05906E+003    2.13693E+003
   5.8530   2.21132E+003    2.24039E+003
   5.8550   2.32798E+003    2.35826E+003
   5.8560   2.42594E+003    2.48479E+003
   5.8580   2.52368E+003    2.70435E+003
   5.8600   2.64216E+003    2.70233E+003
   5.8620   2.65040E+003    2.84127E+003
   5.8650   2.83604E+003    2.95950E+003
   5.8670   2.95308E+003    3.04028E+003
   5.8690   3.12496E+003    3.20672E+003
   5.8710   3.18270E+003    3.23451E+003
   5.8730   3.24319E+003    3.19891E+003
   5.8760   3.29617E+003    3.22245E+003
   5.8780   3.31833E+003    3.34849E+003
   5.8800   3.44479E+003    3.44894E+003
   5.8830   3.45704E+003    3.47202E+003
   5.8850   3.47837E+003    3.46024E+003
   5.8870   3.57021E+003    3.45501E+003
   5.8890   3.55946E+003    3.49564E+003
   5.8920   3.56067E+003    3.54222E+003
   5.8940   3.55162E+003    3.61449E+003
   5.8960   3.53404E+003    3.60510E+003
   5.8990   3.54939E+003    3.64746E+003
   5.9000   3.58742E+003    3.63767E+003
   5.9030   3.62415E+003    3.55510E+003
   5.9050   3.60833E+003    3.52212E+003
   5.9070   3.69295E+003    3.52690E+003
   5.9100   3.65212E+003    3.64899E+003
   5.9120   3.67633E+003    3.66560E+003
   5.9140   3.69320E+003    3.70645E+003
   5.9160   3.65468E+003    3.67714E+003
   5.9190   3.69610E+003    3.71573E+003
   5.9210   3.72371E+003    3.65757E+003
   5.9230   3.77907E+003    3.76269E+003
   5.9260   3.74509E+003    3.74446E+003
   5.9280   3.76621E+003    3.75135E+003
   5.9300   3.80518E+003    3.79079E+003
   5.9320   3.85932E+003    3.81330E+003
   5.9330   3.82760E+003    3.80227E+003
   5.9360   3.86799E+003    3.84633E+003
   5.9380   3.83211E+003    3.82121E+003
   5.9420   3.88140E+003    3.84214E+003
   5.9430   3.88294E+003    3.96305E+003
   5.9450   3.88160E+003    3.92332E+003
   5.9480   3.95418E+003    3.96953E+003
   5.9500   3.96748E+003    4.10065E+003
   5.9520   3.98748E+003    4.05960E+003
   5.9550   3.97800E+003    4.05902E+003
   5.9570   4.04807E+003    4.04371E+003
   5.9600   4.08299E+003    4.15904E+003
   5.9620   4.01449E+003    4.30070E+003
   5.9640   4.09387E+003    5.14555E+003
   5.9660   4.05332E+003    6.12780E+003
   5.9690   4.12367E+003    6.12018E+003
   5.9710   4.22758E+003    6.32627E+003
   5.9730   4.42353E+003    6.11220E+003
   5.9760   6.07223E+003    1.35890E+002
   5.9820   6.08801E+003    1.89050E+002
   5.9840   3.98409E+003    1.27018E+003
   5.9890   1.32730E+002    4.79138E+003
   5.9910   1.88800E+002    3.69705E+003
   5.9930   3.72270E+002    3.81602E+003
   5.9950   8.39790E+002    3.67629E+003
   5.9980   2.92048E+003    3.58779E+003
   6.0000   5.00823E+003    3.51001E+003
   6.0020   3.71157E+003    3.47401E+003
   6.0030   3.95649E+003    3.49776E+003
   6.0070   3.88339E+003    3.46544E+003
   6.0120   3.80225E+003    3.31881E+003
   6.0140   3.69997E+003    3.29673E+003
   6.0160   3.73987E+003    3.24632E+003
   6.0180   3.72769E+003    3.14246E+003
   6.0200   3.70401E+003    3.14904E+003
   6.0240   3.61742E+003    3.00111E+003
   6.0250   3.60887E+003    3.02484E+003
   6.0270   3.56062E+003    2.94729E+003
   6.0300   3.53182E+003    2.88413E+003
   6.0320   3.53369E+003    2.78003E+003
   6.0340   3.46465E+003    2.82317E+003
   6.0360   3.44003E+003    2.77733E+003
   6.0370   3.47364E+003    2.72713E+003
   6.0410   3.39816E+003    2.61081E+003
   6.0430   3.39304E+003    2.65284E+003
   6.0450   3.28489E+003    2.62847E+003
   6.0480   3.25085E+003    2.54627E+003
   6.0490   3.25825E+003    2.47288E+003
   6.0520   3.31519E+003    2.36910E+003
   6.0540   3.16230E+003    2.32981E+003
   6.0590   3.06273E+003    2.22896E+003
   6.0610   2.97759E+003    2.18910E+003
   6.0630   2.95976E+003    2.10474E+003
   6.0680   2.90649E+003    2.05097E+003
   6.0700   2.84772E+003    1.92508E+003
   6.0730   2.77825E+003    1.88542E+003
   6.0750   2.75888E+003    1.83458E+003
   6.0770   2.72091E+003    1.83210E+003
   6.0790   2.68153E+003    1.76503E+003
   6.0810   2.64368E+003    1.75105E+003
   6.0830   2.56377E+003    1.66875E+003
   6.0860   2.56693E+003    1.60197E+003
   6.0880   2.50935E+003    1.54989E+003
   6.0900   2.48134E+003    1.56194E+003
   6.0930   2.45622E+003    1.53721E+003
   6.0950   2.38684E+003    1.51066E+003
   6.0960   2.37016E+003    1.43085E+003
   6.0990   2.33959E+003    1.38727E+003
   6.1020   2.31254E+003    1.37768E+003
   6.1040   2.22705E+003    1.34057E+003
   6.1060   2.17474E+003    1.29732E+003
   6.1090   2.15186E+003    1.26316E+003
   6.1110   2.15708E+003    1.23278E+003
   6.1150   2.07580E+003    1.19705E+003
   6.1180   2.06348E+003    1.15002E+003
   6.1210   1.97875E+003    1.11220E+003
   6.1250   1.91518E+003    1.08436E+003
   6.1260   1.89823E+003    1.07736E+003
   6.1290   1.91781E+003    1.04245E+003
   6.1310   1.87475E+003    1.06312E+003
   6.1320   1.89077E+003    1.03407E+003
   6.1330   1.85489E+003    1.02399E+003
   6.1360   1.77348E+003    1.00875E+003
   6.1380   1.76520E+003    1.01611E+003
   6.1400   1.78551E+003    9.66290E+002
   6.1430   1.73685E+003    9.50780E+002
   6.1450   1.76855E+003    9.56270E+002
   6.1470   1.71333E+003    9.48280E+002
   6.1490   1.71666E+003    9.22850E+002
   6.1520   1.65545E+003    8.97010E+002
   6.1550   1.63926E+003    8.66210E+002
   6.1580   1.62666E+003    8.88070E+002
   6.1590   1.63420E+003    8.80030E+002
   6.1600   1.61855E+003    8.57550E+002
   6.1620   1.55506E+003    8.54250E+002
   6.1650   1.57975E+003    8.42910E+002
   6.1670   1.61023E+003    8.48700E+002
   6.1690   1.56587E+003    8.37030E+002
   6.1730   1.57969E+003    8.31220E+002
   6.1740   1.57292E+003    8.42890E+002
   6.1760   1.56498E+003    8.34260E+002
   6.1780   1.54661E+003    8.28030E+002
   6.1810   1.53484E+003    7.97010E+002
   6.1840   1.53246E+003    8.33030E+002
   6.1860   1.53449E+003    8.30020E+002
   6.1880   1.52161E+003    8.28130E+002
   6.1900   1.53347E+003    8.12360E+002
   6.1920   1.52492E+003    8.27930E+002
   6.1940   1.50833E+003    7.97490E+002
   6.1960   1.49862E+003    8.17720E+002
   6.1980   1.48996E+003    8.02540E+002
   6.2010   1.51221E+003    8.12170E+002
   6.2030   1.50783E+003    7.99590E+002
   6.2050   1.51722E+003    7.92640E+002
   6.2080   1.49595E+003    8.06670E+002
   6.2100   1.50977E+003    8.09160E+002
   6.2120   1.51537E+003    8.27420E+002
   6.2140   1.49153E+003    7.99180E+002
   6.2170   1.49172E+003    8.31290E+002
   6.2200   1.50763E+003    7.97300E+002
   6.2210   1.48920E+003    7.97000E+002
   6.2230   1.52832E+003    7.99080E+002
   6.2250   1.50024E+003    7.96870E+002
   6.2270   1.51079E+003    7.93020E+002
   6.2300   1.50058E+003    8.06870E+002
   6.2320   1.51759E+003    8.09820E+002
   6.2340   1.52433E+003    8.03800E+002
   6.2360   1.47521E+003    8.03110E+002
   6.2370   1.50166E+003    7.85920E+002
   6.2390   1.51337E+003    7.90000E+002
   6.2420   1.49266E+003    8.08880E+002
   6.2450   1.47427E+003    8.12750E+002
   6.2460   1.50178E+003    7.68700E+002
   6.2480   1.45683E+003    7.91880E+002
   6.2500   1.50141E+003    7.87850E+002
   6.2550   1.47613E+003    7.87830E+002
   6.2570   1.48231E+003    7.96210E+002
   6.2610   1.53204E+003    8.07170E+002
   6.2640   1.48602E+003    7.88700E+002
   6.2660   1.50731E+003    7.88300E+002
   6.2680   1.50251E+003    7.97530E+002
   6.2690   1.51064E+003    7.95250E+002
   6.2710   1.48043E+003    7.89610E+002
   6.2730   1.51416E+003    7.84920E+002
   6.2760   1.47732E+003    7.97770E+002
   6.2790   1.51150E+003    8.06870E+002
   6.2810   1.51576E+003    7.86390E+002
   6.2820   1.51830E+003    7.90600E+002
   6.2840   1.51507E+003    8.13760E+002
   6.2870   1.54511E+003    7.84270E+002
   6.2900   1.51962E+003    8.07450E+002
   6.2930   1.51542E+003    8.22890E+002
   6.2960   1.52899E+003    8.06580E+002
   6.2970   1.52751E+003    7.94660E+002
   6.2990   1.52583E+003    8.10600E+002
   6.3020   1.53410E+003    8.12220E+002
   6.3040   1.52003E+003    8.14560E+002
   6.3070   1.52186E+003    8.23680E+002
   6.3090   1.50068E+003    7.92940E+002
   6.3110   1.50803E+003    7.90260E+002
   6.3140   1.52130E+003    8.00640E+002
   6.3160   1.52514E+003    7.93520E+002
   6.3180   1.53532E+003    8.01850E+002
   6.3200   1.52913E+003    8.03440E+002
   6.3220   1.54095E+003    8.19530E+002
   6.3250   1.49923E+003    7.96140E+002
   6.3270   1.51428E+003    8.15000E+002
   6.3300   1.53740E+003    8.09590E+002
   6.3320   1.52234E+003    8.04640E+002
   6.3340   1.54579E+003    8.17320E+002
   6.3360   1.51136E+003    8.23260E+002
   6.3380   1.50219E+003    8.03710E+002
   6.3410   1.53302E+003    8.03760E+002
   6.3430   1.52822E+003    7.94220E+002
   6.3450   1.52127E+003    8.13340E+002
   6.3470   1.54216E+003    8.00980E+002
   6.3500   1.53463E+003    7.96470E+002
   6.3520   1.54524E+003    8.09230E+002
   6.3550   1.50374E+003    8.02590E+002
   6.3580   1.49718E+003    8.03270E+002
   6.3610   1.52164E+003    7.84860E+002
   6.3630   1.52761E+003    8.11990E+002
   6.3670   1.52468E+003    8.23790E+002
   6.3690   1.53513E+003    8.16080E+002
   6.3720   1.56039E+003    8.26920E+002
   6.3740   1.52523E+003    8.13010E+002
   6.3760   1.55819E+003    7.86290E+002
   6.3790   1.55269E+003    8.06020E+002
   6.3810   1.53091E+003    7.95580E+002
   6.3830   1.52232E+003    8.46650E+002
   6.3860   1.53804E+003    8.13060E+002
   6.3880   1.53711E+003    8.07460E+002
   6.3920   1.53493E+003    7.82700E+002
   6.3950   1.52256E+003    8.09990E+002
   6.3970   1.51988E+003    8.35590E+002
   6.4000   1.49952E+003    8.15390E+002
   6.4030   1.52707E+003    8.04390E+002
   6.4060   1.50494E+003    8.03560E+002
   6.4080   1.53198E+003    8.19800E+002
   6.4100   1.51474E+003    8.00120E+002
   6.4110   1.52606E+003    8.29450E+002
   6.4150   1.54639E+003    8.21180E+002
   6.4170   1.53538E+003    8.36560E+002
   6.4200   1.50271E+003    8.06770E+002
   6.4240   1.54988E+003    8.21540E+002
   6.4260   1.56989E+003    8.17180E+002
   6.4290   1.53980E+003    8.14040E+002
   6.4310   1.52644E+003    8.22890E+002
   6.4330   1.51945E+003    8.32420E+002
   6.4350   1.52335E+003    8.47820E+002
   6.4380   1.61922E+003    8.36660E+002
   6.4400   1.59905E+003    8.77260E+002
   6.4420   1.59077E+003    8.62440E+002
   6.4460   1.60174E+003    8.50450E+002
   6.4490   1.59134E+003    8.46190E+002
   6.4510   1.60824E+003    8.85180E+002
   6.4530   1.60789E+003    8.61450E+002
   6.4560   1.62121E+003    8.59530E+002
   6.4590   1.61789E+003    8.46570E+002
   6.4620   1.63064E+003    8.65890E+002
   6.4630   1.59933E+003    8.81310E+002
   6.4650   1.61534E+003    8.47770E+002
   6.4670   1.63245E+003    8.72060E+002
   6.4690   1.62064E+003    8.67310E+002
   6.4720   1.63549E+003    8.36840E+002
   6.4740   1.63966E+003    8.31450E+002
   6.4770   1.63918E+003    8.39670E+002
   6.4790   1.61575E+003    8.52140E+002
   6.4810   1.63378E+003    8.72050E+002
   6.4830   1.62435E+003    8.53620E+002
   6.4850   1.66745E+003    8.56400E+002
   6.4890   1.65129E+003    8.44820E+002
   6.4910   1.66434E+003    8.65230E+002
   6.4940   1.65901E+003    8.58110E+002
   6.4960   1.63454E+003    8.49340E+002
   6.4990   1.63980E+003    8.57110E+002
   6.5010   1.65647E+003    8.50610E+002
   6.5040   1.65212E+003    8.61040E+002
   6.5060   1.66306E+003    8.62930E+002
   6.5090   1.68043E+003    8.76540E+002
   6.5110   1.65031E+003    8.65380E+002
   6.5120   1.64427E+003    8.49060E+002
   6.5150   1.66834E+003    8.50410E+002
   6.5180   1.61440E+003    8.68130E+002
   6.5210   1.60105E+003    8.67290E+002
   6.5230   1.63644E+003    8.73310E+002
   6.5250   1.63040E+003    8.75020E+002
   6.5280   1.63696E+003    8.66440E+002
   6.5300   1.61989E+003    8.64800E+002
   6.5320   1.64974E+003    8.54640E+002
   6.5350   1.65344E+003    8.81230E+002
   6.5370   1.65368E+003    8.69620E+002
   6.5390   1.63054E+003    8.73040E+002
   6.5410   1.64351E+003    8.70190E+002
   6.5440   1.61077E+003    8.67460E+002
   6.5480   1.64521E+003    8.64780E+002
   6.5500   1.62073E+003    8.57750E+002
   6.5520   1.61571E+003    8.40010E+002
   6.5540   1.65212E+003    8.64000E+002
   6.5570   1.64077E+003    8.44430E+002
   6.5590   1.60291E+003    8.57120E+002
   6.5630   1.60214E+003    8.38600E+002
   6.5660   1.58217E+003    8.50350E+002
   6.5680   1.58737E+003    8.25470E+002
   6.5710   1.58687E+003    8.32900E+002
   6.5730   1.60660E+003    8.55160E+002
   6.5750   1.60739E+003    8.45940E+002
   6.5770   1.58392E+003    8.26220E+002
   6.5800   1.60235E+003    8.61190E+002
   6.5810   1.59759E+003    8.21010E+002
   6.5840   1.60705E+003    8.35120E+002
   6.5860   1.58197E+003    8.54430E+002
   6.5880   1.55525E+003    8.49530E+002
   6.5920   1.60603E+003    8.39190E+002
   6.5950   1.57567E+003    8.30600E+002
   6.5980   1.59218E+003    8.61230E+002
   6.6010   1.57926E+003    8.84470E+002
   6.6040   1.60079E+003    8.11930E+002
   6.6060   1.58498E+003    8.59000E+002
   6.6080   1.58826E+003    8.46940E+002
   6.6100   1.58553E+003    8.32110E+002
   6.6130   1.57782E+003    8.47750E+002
   6.6150   1.57218E+003    8.26410E+002
   6.6180   1.57438E+003    8.36330E+002
   6.6210   1.57734E+003    8.26950E+002
   6.6240   1.57494E+003    8.55560E+002
   6.6260   1.54653E+003    8.32370E+002
   6.6290   1.56051E+003    8.33730E+002
   6.6330   1.52977E+003    8.32960E+002
   6.6350   1.58227E+003    8.22620E+002
   6.6370   1.56061E+003    8.32280E+002
   6.6390   1.55949E+003    8.19570E+002
   6.6410   1.53616E+003    8.07650E+002
   6.6440   1.56112E+003    8.35120E+002
   6.6480   1.55285E+003    8.37040E+002
   6.6510   1.57039E+003    8.26730E+002
   6.6530   1.55204E+003    8.19360E+002
   6.6550   1.54018E+003    8.34540E+002
   6.6570   1.57408E+003    8.14050E+002
   6.6610   1.55281E+003    8.31320E+002
   6.6640   1.56498E+003    8.35890E+002
   6.6670   1.55597E+003    8.42380E+002
   6.6680   1.55994E+003    8.31090E+002
   6.6710   1.53275E+003    8.18650E+002
   6.6740   1.55065E+003    8.16050E+002
   6.6750   1.55634E+003    7.93080E+002
   6.6780   1.50570E+003    8.33290E+002
   6.6800   1.53132E+003    8.05180E+002
   6.6820   1.54499E+003    8.34220E+002
   6.6860   1.52911E+003    8.09870E+002
   6.6890   1.53558E+003    8.22400E+002
   6.6910   1.52552E+003    8.10320E+002
   6.6930   1.54258E+003    8.02270E+002
   6.6960   1.58500E+003    8.06560E+002
   6.7000   1.51621E+003    7.97280E+002
   6.7040   1.50825E+003    8.01520E+002
   6.7070   1.52241E+003    8.06370E+002
   6.7090   1.49794E+003    7.93780E+002
   6.7100   1.53595E+003    7.94140E+002
   6.7120   1.49623E+003    7.94160E+002
   6.7150   1.48260E+003    8.09980E+002
   6.7170   1.52591E+003    8.18430E+002
   6.7190   1.54928E+003    8.00430E+002
   6.7210   1.51086E+003    8.02270E+002
   6.7250   1.51332E+003    7.99930E+002
   6.7260   1.50710E+003    7.84050E+002
   6.7280   1.47417E+003    7.85980E+002
   6.7320   1.44631E+003    7.62930E+002
   6.7340   1.45984E+003    7.73900E+002
   6.7360   1.46617E+003    7.77900E+002
   6.7390   1.46304E+003    7.69770E+002
   6.7410   1.47673E+003    7.92940E+002
   6.7420   1.46433E+003    7.90280E+002
   6.7470   1.46389E+003    7.79110E+002
   6.7500   1.45581E+003    7.84700E+002
   6.7520   1.50464E+003    7.85470E+002
   6.7540   1.47760E+003    7.79200E+002
   6.7570   1.50269E+003    7.83420E+002
   6.7600   1.47748E+003    7.69660E+002
   6.7630   1.45720E+003    7.72990E+002
   6.7640   1.50037E+003    7.88500E+002
   6.7660   1.46880E+003    7.75100E+002
   6.7700   1.45692E+003    7.81200E+002
   6.7720   1.46008E+003    7.62290E+002
   6.7750   1.46999E+003    7.66220E+002
   6.7770   1.45485E+003    7.91650E+002
   6.7800   1.45738E+003    7.74010E+002
   6.7810   1.48059E+003    7.82770E+002
   6.7840   1.48952E+003    7.68590E+002
   6.7880   1.48170E+003    7.72580E+002
   6.7910   1.48242E+003    7.90440E+002
   6.7930   1.46468E+003    7.68240E+002
   6.7950   1.47911E+003    7.93760E+002
   6.7990   1.48442E+003    8.06860E+002
   6.8040   1.47484E+003    8.03100E+002
   6.8060   1.46652E+003    7.95850E+002
   6.8080   1.46194E+003    7.97000E+002
   6.8090   1.53771E+003    7.96230E+002
   6.8130   1.47043E+003    7.79260E+002
   6.8170   1.45585E+003    8.13080E+002
   6.8190   1.47726E+003    8.12040E+002
   6.8220   1.49774E+003    7.77790E+002
   6.8260   1.49671E+003    7.72360E+002
   6.8290   1.49314E+003    8.04540E+002
   6.8320   1.49927E+003    8.07910E+002
   6.8360   1.53746E+003    7.88910E+002
   6.8370   1.50474E+003    8.30600E+002
   6.8400   1.52158E+003    7.74850E+002
   6.8420   1.52705E+003    7.90080E+002
   6.8450   1.51355E+003    8.05900E+002
   6.8470   1.49243E+003    7.97060E+002
   6.8500   1.51241E+003    7.91360E+002
   6.8520   1.47952E+003    8.24660E+002
   6.8560   1.52092E+003    8.05980E+002
   6.8580   1.50098E+003    7.99610E+002
   6.8600   1.54298E+003    7.87330E+002
   6.8620   1.52952E+003    7.92500E+002
   6.8650   1.52271E+003    8.27460E+002
   6.8670   1.48978E+003    7.86620E+002
   6.8700   1.48331E+003    7.99520E+002
   6.8740   1.51950E+003    7.90920E+002
   6.8750   1.49923E+003    7.99430E+002
   6.8780   1.50142E+003    8.04820E+002
   6.8810   1.51786E+003    8.12590E+002
   6.8840   1.52696E+003    7.99370E+002
   6.8870   1.50107E+003    7.87250E+002
   6.8890   1.50694E+003    7.79070E+002
   6.8920   1.51343E+003    7.97630E+002
   6.8940   1.50307E+003    8.17400E+002
   6.8980   1.53323E+003    8.23840E+002
   6.9010   1.51128E+003    8.20750E+002
   6.9030   1.51709E+003    8.10060E+002
   6.9060   1.53791E+003    7.88120E+002
   6.9090   1.52568E+003    8.23830E+002
   6.9110   1.51316E+003    8.00370E+002
   6.9150   1.53212E+003    8.13940E+002
   6.9160   1.51230E+003    7.81140E+002
   6.9190   1.50574E+003    8.14590E+002
   6.9220   1.53513E+003    7.84620E+002
   6.9250   1.53140E+003    8.03880E+002
   6.9280   1.50384E+003    7.80880E+002
   6.9300   1.49204E+003    7.87820E+002
   6.9320   1.48978E+003    8.04680E+002
   6.9350   1.51191E+003    7.90820E+002
   6.9380   1.50630E+003    8.02280E+002
   6.9410   1.49314E+003    7.66490E+002
   6.9440   1.48845E+003    7.75650E+002
   6.9460   1.49561E+003    7.94540E+002
   6.9480   1.51251E+003    7.76790E+002
   6.9500   1.51658E+003    7.61520E+002
   6.9540   1.49872E+003    7.72280E+002
   6.9560   1.48493E+003    7.73070E+002
   6.9580   1.50759E+003    7.82410E+002
   6.9610   1.45597E+003    7.62910E+002
   6.9640   1.48098E+003    7.75470E+002
   6.9670   1.44631E+003    7.70980E+002
   6.9700   1.45786E+003    7.82990E+002
   6.9720   1.47543E+003    7.90050E+002
   6.9750   1.49557E+003    8.00200E+002
   6.9780   1.49077E+003    7.92920E+002
   6.9820   1.50203E+003    7.81350E+002
   6.9850   1.46880E+003    8.08060E+002
   6.9880   1.51031E+003    8.01870E+002
   6.9900   1.49819E+003    7.83850E+002
   6.9950   1.47373E+003    7.71330E+002
   6.9970   1.45499E+003    8.01770E+002
   6.9990   1.48818E+003    8.06970E+002
   7.0010   1.48195E+003    7.83460E+002
   7.0040   1.53597E+003    8.05160E+002
   7.0060   1.49625E+003    7.95820E+002
   7.0090   1.48793E+003    7.85030E+002
   7.0110   1.49705E+003    7.75140E+002
   7.0140   1.49517E+003    7.92390E+002
   7.0160   1.47617E+003    7.73950E+002
   7.0210   1.50259E+003    7.91920E+002
   7.0240   1.48375E+003    7.92940E+002
   7.0260   1.45903E+003    7.77720E+002
   7.0280   1.46504E+003    7.76470E+002
   7.0330   1.47440E+003    8.05660E+002
   7.0350   1.47845E+003    7.82380E+002
   7.0370   1.46614E+003    7.80770E+002
   7.0400   1.49660E+003    7.74720E+002
   7.0440   1.48489E+003    7.76200E+002
   7.0460   1.51337E+003    7.90730E+002
   7.0480   1.48739E+003    7.66000E+002
   7.0530   1.50960E+003    7.66530E+002
   7.0550   1.49443E+003    7.88220E+002
   7.0570   1.51405E+003    7.63290E+002
   7.0600   1.48961E+003    7.74550E+002
   7.0620   1.47823E+003    7.53990E+002
   7.0640   1.52013E+003    7.85170E+002
   7.0690   1.47949E+003    7.80360E+002
   7.0710   1.51276E+003    7.75540E+002
   7.0730   1.48738E+003    7.82040E+002
   7.0760   1.50037E+003    7.81230E+002
   7.0780   1.49062E+003    7.87250E+002
   7.0820   1.48760E+003    7.77190E+002
   7.0870   1.51773E+003    7.79540E+002
   7.0890   1.48262E+003    7.65120E+002
   7.0910   1.49452E+003    7.79680E+002
   7.0930   1.49583E+003    7.78230E+002
   7.0960   1.50303E+003    7.88830E+002
   7.1000   1.46422E+003    7.61910E+002
   7.1030   1.51575E+003    7.78320E+002
   7.1050   1.47989E+003    7.95900E+002
   7.1070   1.52294E+003    7.65940E+002
   7.1090   1.49944E+003    7.79800E+002
   7.1130   1.48210E+003    7.71480E+002
   7.1150   1.49710E+003    7.66820E+002
   7.1180   1.51175E+003    7.67840E+002
   7.1200   1.49853E+003    7.45370E+002
   7.1250   1.46653E+003    7.36700E+002
   7.1270   1.49035E+003    7.42400E+002
   7.1300   1.49215E+003    7.24680E+002
   7.1320   1.50355E+003    7.08830E+002
   7.1360   1.51097E+003    7.27270E+002
   7.1370   1.54726E+003    6.91550E+002
   7.1410   1.54870E+003    6.84370E+002
   7.1440   1.51300E+003    6.43740E+002
   7.1460   1.51672E+003    6.20200E+002
   7.1490   1.47038E+003    5.71880E+002
   7.1530   1.46463E+003    5.60280E+002
   7.1550   1.40613E+003    4.86560E+002
   7.1580   1.36517E+003    4.23370E+002
   7.1590   1.33410E+003    4.02210E+002
   7.1630   1.26021E+003    3.47440E+002
   7.1660   1.20164E+003    8.97600E+001
   7.1710   9.84570E+002    5.56000E+000
   7.1770   8.11960E+002    3.13000E+000
   7.1780   5.92820E+002    2.15000E+000
   7.1800   3.29690E+002    2.31000E+000
   7.1830   1.24280E+002    2.10000E+000
   7.1870   2.80500E+001    1.77000E+000
   7.1890   1.41500E+001    1.99000E+000
   7.1920   4.25000E+000    3.95000E+000
   7.1950   6.01000E+000    2.58000E+000
   7.1980   3.28000E+000    2.36000E+000
   7.2000   2.20000E+000    9.00000E-001
   7.2020   1.02000E+000    4.65000E+000
   7.2050   3.71000E+000    3.03000E+000
   7.2080   3.72000E+000    3.23000E+000
   7.2120   3.73000E+000    1.04000E+000
   7.2140   3.71000E+000    1.40000E-001
   7.2160   3.36000E+000    2.30000E-001
   7.2200   3.29000E+000    6.10000E-001
   7.2240   2.53000E+000    5.60000E-001
   7.2250   3.66000E+000    7.00000E-001
   7.2280   3.61000E+000    2.25000E+000
   7.2320   3.68000E+000    2.20000E-001
   7.2360   3.75000E+000    1.00000E-002
   7.2390   3.81000E+000    3.60000E-001
   7.2410   3.65000E+000    4.10000E-001
   7.2430   3.68000E+000    7.00000E-002
   7.2460   3.75000E+000    1.20000E-001
   7.2500   3.80000E+000    1.73000E+000
   7.2520   3.33000E+000    2.40000E-001
   7.2550   3.71000E+000    4.00000E-002
   7.2570   3.31000E+000    1.60000E-001
   7.2590   3.63000E+000    8.00000E-002
   7.2630   3.74000E+000    1.20000E-001
   7.2650   3.71000E+000    4.00000E-002
   7.2680   3.68000E+000    9.00000E-002
   7.2710   3.73000E+000    7.90000E-001
   7.2720   3.30000E+000    3.00000E-001
   7.2770   3.28000E+000    2.00000E-001
   7.2790   3.29000E+000    2.00000E-002
   7.2820   3.76000E+000    2.00000E-001
   7.2840   3.87000E+000    5.00000E-002
   7.2880   3.31000E+000    1.40000E-001
   7.2900   3.50000E+000    4.00000E-002
   7.2930   3.75000E+000    3.00000E-002
   7.2950   3.74000E+000    4.20000E-001
   7.2980   3.43000E+000    1.50000E-001
   7.3000   3.80000E+000    6.00000E-002
