# Supplementary material for: Mechanism of the small ATP-independent chaperone Spy is substrate specific
Source: Nat Commun. 2021 Feb 8;12:851. doi: 10.1038/s41467-021-21120-8 (PMC7870927; doi:10.1038/s41467-021-21120-8)
Supplement: Supplementary file 3 — Supplementary Data 1 [file 41467_2021_21120_MOESM3_ESM.zip › Fig 2c-d/181801/00015.RI1]

Sample1/4
I 1 22.1 48000 0002161 5.2550E10 277 1 
   5.7990   3.65000E+000    3.90000E-001
   5.8030   3.23000E+000    5.80000E-001
   5.8040   3.58000E+000    1.40000E+000
   5.8060   3.22000E+000    7.30000E-001
   5.8080   3.60000E+000    1.42000E+000
   5.8110   3.24000E+000    5.21000E+000
   5.8130   1.00000E+000    9.86000E+000
   5.8140   4.93000E+000    8.51000E+000
   5.8150   1.36900E+001    1.78400E+001
   5.8170   2.04000E+001    1.86200E+001
   5.8190   2.11100E+001    2.75900E+001
   5.8200   5.77500E+001    3.22000E+001
   5.8220   6.50600E+001    3.28100E+001
   5.8240   2.16880E+002    7.80200E+001
   5.8260   3.90240E+002    1.91700E+002
   5.8290   7.37470E+002    3.09720E+002
   5.8300   8.31900E+002    5.27150E+002
   5.8320   8.49220E+002    6.33310E+002
   5.8330   8.98500E+002    6.54620E+002
   5.8350   1.13510E+003    7.93580E+002
   5.8370   1.27782E+003    1.11470E+003
   5.8400   1.47790E+003    1.31760E+003
   5.8420   1.51802E+003    1.65232E+003
   5.8440   1.69794E+003    1.82435E+003
   5.8460   1.78310E+003    1.84589E+003
   5.8490   1.94813E+003    1.93387E+003
   5.8510   2.07399E+003    2.14496E+003
   5.8530   2.24449E+003    2.36792E+003
   5.8560   2.33509E+003    2.46214E+003
   5.8580   2.49922E+003    2.49414E+003
   5.8600   2.67462E+003    2.68490E+003
   5.8630   2.78647E+003    2.82615E+003
   5.8650   2.84810E+003    2.95971E+003
   5.8660   2.99108E+003    3.02469E+003
   5.8690   2.98862E+003    3.06863E+003
   5.8710   3.14625E+003    3.10579E+003
   5.8730   3.23854E+003    3.17633E+003
   5.8760   3.32499E+003    3.32874E+003
   5.8780   3.36933E+003    3.36586E+003
   5.8800   3.41935E+003    3.51785E+003
   5.8830   3.48566E+003    3.52213E+003
   5.8850   3.48021E+003    3.48406E+003
   5.8870   3.51164E+003    3.48445E+003
   5.8900   3.53349E+003    3.48700E+003
   5.8920   3.60810E+003    3.50441E+003
   5.8940   3.58060E+003    3.53138E+003
   5.8960   3.56490E+003    3.57627E+003
   5.8980   3.59239E+003    3.56457E+003
   5.8990   3.55777E+003    3.55910E+003
   5.9020   3.60295E+003    3.57370E+003
   5.9030   3.56561E+003    3.56901E+003
   5.9070   3.58425E+003    3.62487E+003
   5.9100   3.63029E+003    3.61632E+003
   5.9120   3.69260E+003    3.62406E+003
   5.9140   3.67351E+003    3.65397E+003
   5.9160   3.70807E+003    3.67834E+003
   5.9190   3.68311E+003    3.72784E+003
   5.9210   3.68136E+003    3.71811E+003
   5.9230   3.71623E+003    3.69043E+003
   5.9250   3.76451E+003    3.63447E+003
   5.9280   3.78195E+003    3.57119E+003
   5.9290   3.76616E+003    3.71417E+003
   5.9300   3.79001E+003    3.68716E+003
   5.9330   3.76173E+003    3.74861E+003
   5.9350   3.81779E+003    3.86470E+003
   5.9360   3.86108E+003    3.87728E+003
   5.9390   3.89199E+003    3.86334E+003
   5.9420   3.90770E+003    3.93295E+003
   5.9430   3.91062E+003    3.95597E+003
   5.9460   3.93701E+003    4.05513E+003
   5.9480   3.97669E+003    3.94702E+003
   5.9500   3.97888E+003    3.88826E+003
   5.9520   3.99072E+003    3.96440E+003
   5.9550   3.98076E+003    3.97590E+003
   5.9570   4.04764E+003    4.00211E+003
   5.9590   4.01314E+003    3.95941E+003
   5.9620   4.04291E+003    4.00735E+003
   5.9640   3.96935E+003    3.94302E+003
   5.9660   4.02104E+003    4.03893E+003
   5.9670   4.02707E+003    3.98053E+003
   5.9710   4.02234E+003    4.09053E+003
   5.9720   4.08605E+003    3.99419E+003
   5.9730   4.08629E+003    4.10172E+003
   5.9760   4.08967E+003    4.08301E+003
   5.9770   4.12377E+003    4.09883E+003
   5.9800   4.08556E+003    4.08993E+003
   5.9820   4.17028E+003    4.13100E+003
   5.9830   4.19528E+003    4.08524E+003
   5.9860   4.16800E+003    4.15901E+003
   5.9890   4.29209E+003    4.24596E+003
   5.9910   4.47825E+003    4.51130E+003
   5.9930   5.47517E+003    6.06258E+003
   5.9950   6.08049E+003    6.01033E+003
   5.9980   6.26707E+003    5.98730E+003
   6.0000   6.00226E+003    6.07262E+003
   6.0020   6.12780E+003    4.96385E+003
   6.0050   2.33603E+003    1.07240E+002
   6.0090   1.13740E+002    1.46080E+002
   6.0120   2.76410E+002    5.88180E+002
   6.0160   1.58659E+003    2.69115E+003
   6.0180   4.29362E+003    3.04592E+003
   6.0200   3.61766E+003    3.13994E+003
   6.0230   3.50798E+003    3.00593E+003
   6.0250   3.43403E+003    2.95150E+003
   6.0270   3.39780E+003    2.89301E+003
   6.0300   3.35698E+003    2.81371E+003
   6.0320   3.26518E+003    2.73230E+003
   6.0340   3.27436E+003    2.67850E+003
   6.0360   3.27014E+003    2.73489E+003
   6.0390   3.24479E+003    2.58830E+003
   6.0410   3.14151E+003    2.51756E+003
   6.0450   3.09185E+003    2.46244E+003
   6.0480   3.02271E+003    2.37711E+003
   6.0510   3.00021E+003    2.35121E+003
   6.0540   2.90693E+003    2.21517E+003
   6.0570   2.86422E+003    2.19670E+003
   6.0590   2.82896E+003    2.12533E+003
   6.0610   2.78030E+003    2.11908E+003
   6.0640   2.73925E+003    2.04364E+003
   6.0660   2.68681E+003    1.97536E+003
   6.0680   2.63092E+003    1.92376E+003
   6.0700   2.59838E+003    1.86030E+003
   6.0730   2.60020E+003    1.81435E+003
   6.0750   2.51885E+003    1.80600E+003
   6.0770   2.54880E+003    1.79770E+003
   6.0790   2.46918E+003    1.76828E+003
   6.0820   2.46484E+003    1.68469E+003
   6.0830   2.42647E+003    1.64504E+003
   6.0860   2.37518E+003    1.66170E+003
   6.0880   2.36422E+003    1.58198E+003
   6.0900   2.35754E+003    1.55776E+003
   6.0930   2.29786E+003    1.53271E+003
   6.0950   2.26377E+003    1.48631E+003
   6.0970   2.19710E+003    1.43972E+003
   6.0990   2.18523E+003    1.42999E+003
   6.1020   2.15224E+003    1.37840E+003
   6.1040   2.13960E+003    1.35007E+003
   6.1060   2.11968E+003    1.34919E+003
   6.1090   2.10850E+003    1.28915E+003
   6.1110   2.06618E+003    1.28895E+003
   6.1130   2.03157E+003    1.26288E+003
   6.1160   2.01848E+003    1.26302E+003
   6.1180   2.01374E+003    1.26107E+003
   6.1190   1.99230E+003    1.21982E+003
   6.1220   1.97766E+003    1.22592E+003
   6.1250   1.96005E+003    1.19718E+003
   6.1260   1.94354E+003    1.20533E+003
   6.1290   1.92372E+003    1.16103E+003
   6.1310   1.93597E+003    1.13839E+003
   6.1330   1.89608E+003    1.14777E+003
   6.1360   1.89631E+003    1.09415E+003
   6.1380   1.85691E+003    1.11623E+003
   6.1400   1.84463E+003    1.09399E+003
   6.1420   1.86364E+003    1.07324E+003
   6.1450   1.82866E+003    1.08069E+003
   6.1470   1.79842E+003    1.04990E+003
   6.1490   1.78813E+003    1.04616E+003
   6.1520   1.79127E+003    1.02762E+003
   6.1540   1.75553E+003    9.89350E+002
   6.1550   1.80650E+003    9.97240E+002
   6.1590   1.74022E+003    9.96330E+002
   6.1600   1.74400E+003    9.82600E+002
   6.1630   1.73357E+003    9.76740E+002
   6.1650   1.69878E+003    9.74800E+002
   6.1670   1.71139E+003    9.74160E+002
   6.1690   1.72742E+003    9.70170E+002
   6.1720   1.69153E+003    9.70680E+002
   6.1740   1.67301E+003    9.43780E+002
   6.1760   1.70389E+003    9.78810E+002
   6.1780   1.70891E+003    9.28290E+002
   6.1800   1.72624E+003    9.78230E+002
   6.1820   1.72969E+003    9.27380E+002
   6.1840   1.69024E+003    9.35130E+002
   6.1860   1.69172E+003    9.29680E+002
   6.1880   1.68137E+003    9.34120E+002
   6.1900   1.70259E+003    9.38820E+002
   6.1940   1.69145E+003    9.61900E+002
   6.1960   1.71701E+003    9.16340E+002
   6.1980   1.71489E+003    9.39260E+002
   6.2000   1.65406E+003    9.28640E+002
   6.2030   1.68428E+003    9.29130E+002
   6.2040   1.66152E+003    9.23920E+002
   6.2070   1.69478E+003    9.31550E+002
   6.2100   1.67504E+003    9.27650E+002
   6.2120   1.71624E+003    9.10800E+002
   6.2130   1.72250E+003    9.12270E+002
   6.2170   1.67067E+003    9.06890E+002
   6.2190   1.70052E+003    9.15270E+002
   6.2210   1.66727E+003    9.14630E+002
   6.2230   1.68287E+003    9.23590E+002
   6.2250   1.68747E+003    9.17360E+002
   6.2270   1.69104E+003    9.15830E+002
   6.2290   1.69964E+003    9.06230E+002
   6.2320   1.69583E+003    9.10480E+002
   6.2340   1.68862E+003    9.13180E+002
   6.2360   1.66948E+003    9.16120E+002
   6.2390   1.66463E+003    8.96120E+002
   6.2410   1.70824E+003    8.95710E+002
   6.2430   1.70940E+003    8.98300E+002
   6.2460   1.66832E+003    8.83090E+002
   6.2480   1.67410E+003    8.90950E+002
   6.2500   1.66598E+003    9.10560E+002
   6.2520   1.69394E+003    8.90150E+002
   6.2530   1.68431E+003    8.98470E+002
   6.2570   1.69515E+003    8.92350E+002
   6.2580   1.71189E+003    9.09420E+002
   6.2620   1.68558E+003    8.89860E+002
   6.2630   1.71343E+003    9.07210E+002
   6.2650   1.72320E+003    9.20580E+002
   6.2670   1.67962E+003    9.05920E+002
   6.2680   1.69325E+003    9.10500E+002
   6.2710   1.70479E+003    8.99420E+002
   6.2730   1.71653E+003    9.23910E+002
   6.2750   1.71524E+003    9.19800E+002
   6.2780   1.73294E+003    9.20850E+002
   6.2810   1.68671E+003    9.09630E+002
   6.2830   1.73459E+003    9.27110E+002
   6.2860   1.69582E+003    9.17580E+002
   6.2870   1.70988E+003    9.21050E+002
   6.2900   1.69376E+003    9.02600E+002
   6.2930   1.72502E+003    9.11480E+002
   6.2960   1.73619E+003    9.10230E+002
   6.2970   1.72042E+003    9.32920E+002
   6.3000   1.71510E+003    9.16360E+002
   6.3020   1.73577E+003    8.94880E+002
   6.3040   1.72792E+003    9.08090E+002
   6.3070   1.71239E+003    9.11410E+002
   6.3080   1.73287E+003    9.25950E+002
   6.3110   1.72174E+003    9.24970E+002
   6.3130   1.73581E+003    9.03890E+002
   6.3150   1.72088E+003    9.36730E+002
   6.3180   1.70280E+003    9.11250E+002
   6.3200   1.71728E+003    9.26920E+002
   6.3220   1.71882E+003    8.94070E+002
   6.3250   1.70000E+003    8.99900E+002
   6.3260   1.69493E+003    9.28210E+002
   6.3270   1.69851E+003    9.11370E+002
   6.3320   1.69733E+003    9.26220E+002
   6.3340   1.75180E+003    9.33670E+002
   6.3370   1.71603E+003    9.03820E+002
   6.3380   1.71777E+003    9.29750E+002
   6.3410   1.71422E+003    9.28630E+002
   6.3430   1.73248E+003    9.31800E+002
   6.3450   1.75715E+003    9.13970E+002
   6.3480   1.73814E+003    9.18530E+002
   6.3500   1.72324E+003    9.47860E+002
   6.3540   1.72603E+003    9.34020E+002
   6.3560   1.72753E+003    9.34740E+002
   6.3590   1.71240E+003    9.29620E+002
   6.3610   1.73175E+003    9.30040E+002
   6.3620   1.74313E+003    9.02550E+002
   6.3630   1.70408E+003    9.32020E+002
   6.3660   1.74422E+003    9.26340E+002
   6.3670   1.71043E+003    9.34750E+002
   6.3700   1.71434E+003    9.17100E+002
   6.3730   1.70167E+003    9.19020E+002
   6.3760   1.68671E+003    9.09430E+002
   6.3770   1.70367E+003    9.23830E+002
   6.3800   1.72973E+003    9.34390E+002
   6.3810   1.70920E+003    9.25990E+002
   6.3850   1.73970E+003    8.96780E+002
   6.3880   1.72156E+003    9.28840E+002
   6.3900   1.74399E+003    9.33860E+002
   6.3930   1.74482E+003    9.40510E+002
   6.3960   1.66777E+003    9.32000E+002
   6.3990   1.70382E+003    8.93290E+002
   6.4020   1.70980E+003    9.29130E+002
   6.4030   1.74121E+003    9.06850E+002
   6.4060   1.72993E+003    9.39750E+002
   6.4110   1.70816E+003    9.13220E+002
   6.4130   1.73564E+003    9.21480E+002
   6.4140   1.72548E+003    9.24380E+002
   6.4170   1.73717E+003    9.52980E+002
   6.4190   1.70499E+003    9.37910E+002
   6.4220   1.72624E+003    9.29290E+002
   6.4240   1.73648E+003    9.39180E+002
   6.4260   1.69866E+003    9.32490E+002
   6.4280   1.70967E+003    9.53490E+002
   6.4310   1.71308E+003    9.38190E+002
   6.4330   1.72391E+003    9.46720E+002
   6.4360   1.77420E+003    9.32160E+002
   6.4390   1.76757E+003    9.52700E+002
   6.4420   1.77770E+003    9.61010E+002
   6.4440   1.79347E+003    9.51110E+002
   6.4460   1.80277E+003    9.56690E+002
   6.4490   1.82928E+003    9.50400E+002
   6.4510   1.75886E+003    9.70700E+002
   6.4530   1.80107E+003    9.77450E+002
   6.4550   1.81774E+003    9.63960E+002
   6.4580   1.82708E+003    9.91500E+002
   6.4600   1.83808E+003    9.75540E+002
   6.4630   1.81896E+003    9.69740E+002
   6.4650   1.82965E+003    9.69010E+002
   6.4690   1.82091E+003    9.78960E+002
   6.4710   1.81643E+003    9.83010E+002
   6.4730   1.83567E+003    9.77380E+002
   6.4760   1.81430E+003    1.00002E+003
   6.4790   1.83700E+003    9.99890E+002
   6.4810   1.80669E+003    9.66450E+002
   6.4830   1.83132E+003    9.66700E+002
   6.4870   1.82720E+003    9.95560E+002
   6.4890   1.83102E+003    1.00904E+003
   6.4920   1.81392E+003    9.92270E+002
   6.4940   1.86319E+003    9.88230E+002
   6.4970   1.83136E+003    1.02131E+003
   6.4990   1.84193E+003    9.65140E+002
   6.5010   1.85649E+003    9.84160E+002
   6.5040   1.84073E+003    1.00824E+003
   6.5070   1.87415E+003    9.93950E+002
   6.5090   1.85170E+003    1.01059E+003
   6.5110   1.85752E+003    1.00502E+003
   6.5150   1.86340E+003    9.89770E+002
   6.5160   1.87176E+003    9.90960E+002
   6.5180   1.87842E+003    9.73880E+002
   6.5200   1.85998E+003    9.94590E+002
   6.5230   1.84900E+003    9.95170E+002
   6.5250   1.84183E+003    9.73540E+002
   6.5300   1.82332E+003    9.94300E+002
   6.5320   1.86723E+003    9.89740E+002
   6.5360   1.82717E+003    9.98050E+002
   6.5370   1.87195E+003    9.67520E+002
   6.5410   1.85604E+003    9.70540E+002
   6.5440   1.85060E+003    9.81520E+002
   6.5460   1.85215E+003    9.86350E+002
   6.5500   1.84652E+003    9.93060E+002
   6.5520   1.80795E+003    9.88860E+002
   6.5540   1.83074E+003    9.99400E+002
   6.5570   1.79430E+003    9.81110E+002
   6.5590   1.81416E+003    9.68850E+002
   6.5620   1.82792E+003    9.73980E+002
   6.5640   1.84889E+003    9.78110E+002
   6.5660   1.83189E+003    9.69940E+002
   6.5680   1.82474E+003    9.84600E+002
   6.5710   1.80784E+003    9.82550E+002
   6.5750   1.84173E+003    9.77530E+002
   6.5770   1.78002E+003    9.94620E+002
   6.5800   1.83615E+003    9.66100E+002
   6.5820   1.81210E+003    9.41150E+002
   6.5840   1.79670E+003    9.64220E+002
   6.5860   1.82247E+003    9.72400E+002
   6.5880   1.77373E+003    9.74640E+002
   6.5920   1.80518E+003    9.63740E+002
   6.5930   1.81325E+003    9.60850E+002
   6.5950   1.82459E+003    9.40020E+002
   6.5980   1.79295E+003    9.68460E+002
   6.6020   1.81017E+003    9.69460E+002
   6.6040   1.76531E+003    9.59960E+002
   6.6060   1.81029E+003    9.75750E+002
   6.6090   1.78652E+003    9.65960E+002
   6.6110   1.75998E+003    9.69370E+002
   6.6140   1.79091E+003    9.72630E+002
   6.6150   1.78724E+003    9.84420E+002
   6.6190   1.80337E+003    9.58180E+002
   6.6210   1.80797E+003    9.57850E+002
   6.6240   1.77028E+003    9.61970E+002
   6.6260   1.79533E+003    9.51920E+002
   6.6290   1.77065E+003    9.71740E+002
   6.6330   1.78075E+003    9.55780E+002
   6.6340   1.73430E+003    9.49680E+002
   6.6380   1.78129E+003    9.47280E+002
   6.6390   1.75243E+003    9.73380E+002
   6.6410   1.79043E+003    9.52000E+002
   6.6440   1.77047E+003    9.35060E+002
   6.6460   1.76036E+003    9.37790E+002
   6.6480   1.75288E+003    9.44800E+002
   6.6520   1.77793E+003    9.46930E+002
   6.6550   1.72221E+003    9.62360E+002
   6.6580   1.76567E+003    9.34750E+002
   6.6600   1.75462E+003    9.13560E+002
   6.6620   1.75774E+003    9.46190E+002
   6.6640   1.72016E+003    9.38860E+002
   6.6650   1.74454E+003    9.48560E+002
   6.6680   1.76649E+003    9.32460E+002
   6.6710   1.73426E+003    9.38270E+002
   6.6730   1.73961E+003    9.24440E+002
   6.6760   1.75218E+003    9.51910E+002
   6.6790   1.75765E+003    9.49690E+002
   6.6820   1.70929E+003    9.33340E+002
   6.6840   1.72253E+003    9.32820E+002
   6.6870   1.72148E+003    9.41740E+002
   6.6890   1.73338E+003    9.34990E+002
   6.6920   1.73237E+003    9.28750E+002
   6.6940   1.72081E+003    9.56990E+002
   6.6960   1.70569E+003    9.41280E+002
   6.6980   1.74599E+003    9.37390E+002
   6.7030   1.69498E+003    9.16500E+002
   6.7060   1.70420E+003    9.06930E+002
   6.7080   1.71335E+003    9.06360E+002
   6.7100   1.68709E+003    9.09490E+002
   6.7120   1.72113E+003    9.36630E+002
   6.7150   1.74346E+003    9.69250E+002
   6.7170   1.70842E+003    9.23640E+002
   6.7200   1.69524E+003    9.08650E+002
   6.7230   1.72303E+003    8.90710E+002
   6.7250   1.70444E+003    8.96560E+002
   6.7270   1.65896E+003    9.01590E+002
   6.7300   1.66155E+003    9.05700E+002
   6.7330   1.66868E+003    8.80420E+002
   6.7350   1.64702E+003    8.71060E+002
   6.7370   1.67921E+003    9.14430E+002
   6.7390   1.66931E+003    8.76720E+002
   6.7430   1.66177E+003    9.09650E+002
   6.7450   1.67443E+003    9.22130E+002
   6.7490   1.67113E+003    8.85490E+002
   6.7510   1.68138E+003    9.20300E+002
   6.7520   1.64585E+003    8.89170E+002
   6.7560   1.64658E+003    8.84240E+002
   6.7590   1.69251E+003    8.80520E+002
   6.7610   1.68358E+003    8.86170E+002
   6.7630   1.65561E+003    8.88360E+002
   6.7660   1.66516E+003    8.83600E+002
   6.7680   1.65354E+003    8.88730E+002
   6.7730   1.65417E+003    8.87330E+002
   6.7750   1.62735E+003    8.92090E+002
   6.7770   1.64983E+003    8.84390E+002
   6.7790   1.67004E+003    9.15470E+002
   6.7810   1.67416E+003    9.28750E+002
   6.7830   1.67488E+003    9.00140E+002
   6.7860   1.68691E+003    9.18380E+002
   6.7900   1.68811E+003    9.09550E+002
   6.7930   1.66508E+003    9.17630E+002
   6.7950   1.68671E+003    8.86290E+002
   6.7970   1.69984E+003    8.98690E+002
   6.8000   1.69549E+003    9.03610E+002
   6.8020   1.70136E+003    8.88860E+002
   6.8050   1.70114E+003    8.87950E+002
   6.8070   1.67122E+003    8.97730E+002
   6.8100   1.71606E+003    9.19550E+002
   6.8130   1.73536E+003    9.24120E+002
   6.8150   1.67647E+003    9.17550E+002
   6.8180   1.69792E+003    9.17740E+002
   6.8210   1.70572E+003    9.09210E+002
   6.8230   1.73070E+003    9.19690E+002
   6.8260   1.72328E+003    9.14670E+002
   6.8290   1.70742E+003    9.26870E+002
   6.8320   1.71937E+003    9.20230E+002
   6.8340   1.75239E+003    9.10120E+002
   6.8360   1.72268E+003    9.12250E+002
   6.8400   1.72362E+003    9.12800E+002
   6.8420   1.69287E+003    9.03120E+002
   6.8450   1.70634E+003    9.03690E+002
   6.8460   1.70435E+003    9.17340E+002
   6.8490   1.70957E+003    9.28660E+002
   6.8530   1.71970E+003    9.24360E+002
   6.8550   1.69940E+003    9.21000E+002
   6.8580   1.74993E+003    9.30890E+002
   6.8600   1.72128E+003    9.21280E+002
   6.8620   1.71296E+003    9.34800E+002
   6.8660   1.74837E+003    9.23510E+002
   6.8690   1.72391E+003    9.02720E+002
   6.8710   1.73739E+003    9.26980E+002
   6.8740   1.73423E+003    9.41360E+002
   6.8770   1.70019E+003    9.10490E+002
   6.8810   1.72493E+003    9.36970E+002
   6.8820   1.69655E+003    9.14400E+002
   6.8850   1.75095E+003    9.25110E+002
   6.8870   1.67998E+003    9.38930E+002
   6.8910   1.72524E+003    9.11090E+002
   6.8940   1.72158E+003    9.27180E+002
   6.8960   1.73715E+003    9.24010E+002
   6.8990   1.72449E+003    9.27650E+002
   6.9010   1.74631E+003    9.42250E+002
   6.9030   1.72184E+003    9.46520E+002
   6.9060   1.69475E+003    9.43980E+002
   6.9100   1.71114E+003    9.26420E+002
   6.9120   1.70220E+003    8.98500E+002
   6.9150   1.72046E+003    9.43230E+002
   6.9180   1.67218E+003    9.35450E+002
   6.9210   1.69111E+003    9.34890E+002
   6.9240   1.72721E+003    9.35370E+002
   6.9270   1.76421E+003    9.27600E+002
   6.9300   1.71202E+003    9.58920E+002
   6.9320   1.68463E+003    9.19970E+002
   6.9350   1.69985E+003    9.19110E+002
   6.9390   1.66381E+003    9.17450E+002
   6.9410   1.69695E+003    9.14360E+002
   6.9440   1.67112E+003    9.34870E+002
   6.9470   1.68979E+003    9.15320E+002
   6.9480   1.70952E+003    9.25380E+002
   6.9510   1.67240E+003    8.98670E+002
   6.9530   1.70501E+003    9.10290E+002
   6.9560   1.73512E+003    8.99570E+002
   6.9580   1.67630E+003    9.01310E+002
   6.9610   1.68534E+003    9.19930E+002
   6.9640   1.65224E+003    8.83050E+002
   6.9660   1.66885E+003    8.94250E+002
   6.9700   1.66918E+003    9.03870E+002
   6.9730   1.68469E+003    9.28800E+002
   6.9740   1.69312E+003    9.18300E+002
   6.9770   1.67853E+003    9.14340E+002
   6.9810   1.69821E+003    9.24540E+002
   6.9830   1.73931E+003    9.39790E+002
   6.9870   1.67334E+003    9.31440E+002
   6.9890   1.64570E+003    9.31810E+002
   6.9920   1.64957E+003    9.18030E+002
   6.9940   1.67088E+003    9.19300E+002
   6.9960   1.70250E+003    9.02460E+002
   6.9990   1.71919E+003    9.10850E+002
   7.0010   1.69060E+003    9.07510E+002
   7.0040   1.73240E+003    9.16420E+002
   7.0070   1.68025E+003    9.24910E+002
   7.0100   1.72045E+003    9.37870E+002
   7.0120   1.70850E+003    9.03760E+002
   7.0160   1.69329E+003    9.10870E+002
   7.0170   1.73847E+003    9.19770E+002
   7.0210   1.70661E+003    9.36150E+002
   7.0240   1.69511E+003    9.31640E+002
   7.0280   1.68307E+003    9.12460E+002
   7.0310   1.70543E+003    9.11100E+002
   7.0350   1.70182E+003    9.20180E+002
   7.0400   1.70621E+003    9.19840E+002
   7.0410   1.72965E+003    9.07970E+002
   7.0440   1.67684E+003    8.91570E+002
   7.0470   1.70838E+003    9.06400E+002
   7.0480   1.68633E+003    9.02230E+002
   7.0530   1.70228E+003    9.05700E+002
   7.0550   1.70006E+003    9.05250E+002
   7.0570   1.70334E+003    9.09470E+002
   7.0600   1.72440E+003    9.21180E+002
   7.0640   1.69107E+003    9.13830E+002
   7.0670   1.71871E+003    9.12250E+002
   7.0700   1.71420E+003    9.08350E+002
   7.0730   1.71655E+003    8.96460E+002
   7.0760   1.74172E+003    8.90580E+002
   7.0770   1.71715E+003    8.84920E+002
   7.0820   1.67570E+003    8.93230E+002
   7.0840   1.69418E+003    9.02610E+002
   7.0870   1.69607E+003    9.11150E+002
   7.0890   1.68728E+003    9.14800E+002
   7.0930   1.67908E+003    8.92840E+002
   7.0960   1.64404E+003    8.74620E+002
   7.0980   1.68941E+003    8.79370E+002
   7.1000   1.66928E+003    8.77920E+002
   7.1030   1.69143E+003    8.78660E+002
   7.1060   1.69742E+003    8.71670E+002
   7.1090   1.67274E+003    8.91620E+002
   7.1120   1.65290E+003    8.66370E+002
   7.1140   1.67488E+003    8.45810E+002
   7.1180   1.65824E+003    8.26500E+002
   7.1200   1.64983E+003    8.30650E+002
   7.1230   1.65396E+003    8.26310E+002
   7.1270   1.60769E+003    8.32960E+002
   7.1300   1.58860E+003    8.00460E+002
   7.1320   1.59361E+003    7.95630E+002
   7.1330   1.58096E+003    7.85170E+002
   7.1370   1.59595E+003    7.58780E+002
   7.1410   1.55829E+003    7.24400E+002
   7.1430   1.52191E+003    6.98220E+002
   7.1460   1.48946E+003    6.89690E+002
   7.1480   1.41896E+003    6.30150E+002
   7.1520   1.39413E+003    5.92550E+002
   7.1540   1.35282E+003    5.37460E+002
   7.1570   1.23633E+003    4.97480E+002
   7.1610   1.17505E+003    4.53720E+002
   7.1630   1.06565E+003    3.75630E+002
   7.1660   9.95290E+002    3.19010E+002
   7.1680   9.17200E+002    2.95040E+002
   7.1710   8.37840E+002    2.39370E+002
   7.1760   6.91300E+002    1.84700E+002
   7.1780   6.14890E+002    1.38500E+002
   7.1820   4.95600E+002    1.06510E+002
   7.1850   4.30730E+002    7.86900E+001
   7.1860   3.77380E+002    6.81900E+001
   7.1900   2.86810E+002    4.80700E+001
   7.1940   2.33710E+002    2.05300E+001
   7.1970   1.30810E+002    6.66000E+000
   7.2000   3.34900E+001    4.81000E+000
   7.2020   1.00000E-001    5.14000E+000
   7.2060   3.66000E+000    5.65000E+000
   7.2090   3.32000E+000    3.40000E+000
   7.2120   3.75000E+000    4.26000E+000
   7.2140   3.79000E+000    3.40000E-001
   7.2170   3.81000E+000    1.10000E-001
   7.2190   3.69000E+000    4.60000E-001
   7.2220   3.78000E+000    1.10000E-001
   7.2250   3.70000E+000    1.80000E-001
   7.2280   3.74000E+000    2.61000E+000
   7.2310   3.83000E+000    3.02000E+000
   7.2340   3.64000E+000    1.89000E+000
   7.2360   3.68000E+000    1.30000E-001
   7.2400   3.65000E+000    6.00000E-002
   7.2430   3.86000E+000    3.10000E-001
   7.2450   3.78000E+000    4.00000E-002
   7.2470   3.68000E+000    1.94000E+000
   7.2500   3.82000E+000    1.39000E+000
   7.2530   3.70000E+000    3.10000E-001
   7.2560   3.71000E+000    1.90000E-001
   7.2590   3.73000E+000    5.00000E-002
   7.2620   3.64000E+000    1.10000E-001
   7.2660   3.69000E+000    2.10000E-001
   7.2690   3.76000E+000    4.50000E-001
   7.2710   3.64000E+000    4.30000E-001
   7.2730   3.70000E+000    6.40000E-001
   7.2770   3.84000E+000    2.90000E-001
   7.2790   3.85000E+000    2.10000E-001
   7.2840   3.67000E+000    1.00000E-002
   7.2860   3.70000E+000    1.60000E-001
   7.2890   3.71000E+000    3.60000E-001
   7.2910   3.73000E+000    2.80000E-001
   7.2950   3.60000E+000    2.00000E-001
   7.2970   3.82000E+000    1.60000E-001
   7.3000   3.79000E+000    6.00000E-002
