# Supplementary material for: Mechanism of the small ATP-independent chaperone Spy is substrate specific
Source: Nat Commun. 2021 Feb 8;12:851. doi: 10.1038/s41467-021-21120-8 (PMC7870927; doi:10.1038/s41467-021-21120-8)
Supplement: Supplementary file 3 — Supplementary Data 1 [file 41467_2021_21120_MOESM3_ESM.zip › Fig 2c-d/181801/00015.RI3]

Sample3/6
I 3 22.1 48000 0002230 5.4290E10 277 1 
   5.8010   3.72000E+000    2.68000E+000
   5.8040   3.70000E+000    4.69000E+000
   5.8060   3.61000E+000    6.85000E+000
   5.8080   3.68000E+000    9.21000E+000
   5.8100   3.62000E+000    1.02100E+001
   5.8110   5.07000E+000    1.69100E+001
   5.8130   3.51000E+000    1.92000E+001
   5.8150   1.01300E+001    2.63400E+001
   5.8170   2.12800E+001    3.92900E+001
   5.8190   3.57800E+001    7.96000E+001
   5.8220   7.74000E+001    1.35470E+002
   5.8240   2.14030E+002    3.19480E+002
   5.8260   3.79920E+002    4.86590E+002
   5.8290   8.65960E+002    8.59920E+002
   5.8320   9.48930E+002    9.25640E+002
   5.8330   1.06246E+003    9.80750E+002
   5.8350   1.20019E+003    1.09481E+003
   5.8370   1.34650E+003    1.34101E+003
   5.8400   1.44522E+003    1.49330E+003
   5.8420   1.57327E+003    1.55802E+003
   5.8440   1.65813E+003    1.70363E+003
   5.8460   1.78956E+003    1.88653E+003
   5.8470   1.88419E+003    2.01501E+003
   5.8490   2.01419E+003    2.03609E+003
   5.8510   2.11263E+003    2.17193E+003
   5.8530   2.28881E+003    2.36104E+003
   5.8560   2.42448E+003    2.52056E+003
   5.8580   2.54959E+003    2.60271E+003
   5.8600   2.67067E+003    2.82514E+003
   5.8630   2.67749E+003    2.88582E+003
   5.8650   3.02657E+003    2.99168E+003
   5.8670   3.02094E+003    3.10720E+003
   5.8690   3.16431E+003    3.19693E+003
   5.8710   3.23767E+003    3.21088E+003
   5.8740   3.32733E+003    3.27604E+003
   5.8760   3.33775E+003    3.36899E+003
   5.8780   3.40252E+003    3.44162E+003
   5.8800   3.49092E+003    3.54270E+003
   5.8830   3.53230E+003    3.50581E+003
   5.8850   3.59857E+003    3.53750E+003
   5.8870   3.56531E+003    3.47870E+003
   5.8890   3.62948E+003    3.57437E+003
   5.8920   3.58365E+003    3.58625E+003
   5.8940   3.62817E+003    3.59384E+003
   5.8960   3.56795E+003    3.59676E+003
   5.8970   3.60035E+003    3.67681E+003
   5.8990   3.57771E+003    3.65095E+003
   5.9010   3.56497E+003    3.60303E+003
   5.9030   3.65329E+003    3.63188E+003
   5.9060   3.65473E+003    3.56229E+003
   5.9070   3.62277E+003    3.61997E+003
   5.9100   3.66788E+003    3.69857E+003
   5.9120   3.67798E+003    3.68599E+003
   5.9140   3.78155E+003    3.71628E+003
   5.9170   3.75079E+003    3.75860E+003
   5.9210   3.74022E+003    3.80149E+003
   5.9230   3.80705E+003    3.78023E+003
   5.9250   3.81938E+003    3.74979E+003
   5.9280   3.83507E+003    3.83802E+003
   5.9310   3.84409E+003    3.84905E+003
   5.9330   3.85035E+003    3.82445E+003
   5.9350   3.93413E+003    3.94314E+003
   5.9390   3.90813E+003    3.87240E+003
   5.9420   3.99829E+003    3.94526E+003
   5.9430   3.99403E+003    4.02311E+003
   5.9460   3.89596E+003    4.04750E+003
   5.9480   4.02717E+003    4.05647E+003
   5.9500   4.01151E+003    4.08247E+003
   5.9520   4.09843E+003    4.11643E+003
   5.9550   4.02585E+003    4.11877E+003
   5.9570   4.06013E+003    4.16251E+003
   5.9590   4.07029E+003    4.16280E+003
   5.9620   4.04514E+003    4.51907E+003
   5.9640   4.15053E+003    5.15797E+003
   5.9660   4.09016E+003    6.18256E+003
   5.9680   4.22075E+003    6.24772E+003
   5.9710   4.31922E+003    6.26384E+003
   5.9730   4.81017E+003    6.23091E+003
   5.9740   6.19024E+003    4.08374E+003
   5.9760   6.01742E+003    1.34410E+002
   5.9820   6.05584E+003    2.54880E+002
   5.9840   3.03398E+003    8.35960E+002
   5.9860   2.00130E+002    4.82619E+003
   5.9910   2.11140E+002    3.60791E+003
   5.9930   5.92950E+002    3.92027E+003
   5.9940   1.36707E+003    3.71852E+003
   5.9960   3.29587E+003    3.70867E+003
   5.9980   4.97495E+003    3.57982E+003
   6.0000   3.92772E+003    3.60201E+003
   6.0030   3.91955E+003    3.54687E+003
   6.0070   3.91801E+003    3.58995E+003
   6.0090   3.85020E+003    3.47109E+003
   6.0120   3.82671E+003    3.43992E+003
   6.0150   3.77787E+003    3.34008E+003
   6.0160   3.82497E+003    3.31649E+003
   6.0180   3.73923E+003    3.26902E+003
   6.0210   3.71145E+003    3.21015E+003
   6.0230   3.75991E+003    3.14993E+003
   6.0250   3.73544E+003    3.15426E+003
   6.0270   3.67924E+003    3.10061E+003
   6.0300   3.68331E+003    3.07733E+003
   6.0320   3.63408E+003    2.98371E+003
   6.0340   3.57153E+003    2.92371E+003
   6.0360   3.57124E+003    2.94347E+003
   6.0390   3.56845E+003    2.84846E+003
   6.0410   3.52241E+003    2.85497E+003
   6.0430   3.45461E+003    2.78415E+003
   6.0460   3.40025E+003    2.68538E+003
   6.0480   3.37446E+003    2.64458E+003
   6.0500   3.32400E+003    2.63352E+003
   6.0520   3.30456E+003    2.54797E+003
   6.0540   3.34555E+003    2.48798E+003
   6.0560   3.27782E+003    2.44577E+003
   6.0590   3.15597E+003    2.37060E+003
   6.0630   3.07586E+003    2.27665E+003
   6.0650   3.05924E+003    2.24374E+003
   6.0660   3.00974E+003    2.23139E+003
   6.0680   3.01864E+003    2.11280E+003
   6.0700   2.96789E+003    2.11059E+003
   6.0750   2.98736E+003    2.03817E+003
   6.0770   2.87034E+003    2.00701E+003
   6.0790   2.90602E+003    1.94582E+003
   6.0820   2.83303E+003    1.92040E+003
   6.0830   2.77217E+003    1.80626E+003
   6.0860   2.69252E+003    1.76748E+003
   6.0890   2.69161E+003    1.74051E+003
   6.0900   2.64339E+003    1.67941E+003
   6.0930   2.60278E+003    1.69674E+003
   6.0950   2.55759E+003    1.58892E+003
   6.0970   2.47487E+003    1.56955E+003
   6.0990   2.49007E+003    1.55115E+003
   6.1020   2.42341E+003    1.47195E+003
   6.1040   2.38557E+003    1.47399E+003
   6.1080   2.30969E+003    1.41293E+003
   6.1110   2.29317E+003    1.36688E+003
   6.1130   2.24591E+003    1.34748E+003
   6.1170   2.14248E+003    1.30274E+003
   6.1190   2.16405E+003    1.28365E+003
   6.1220   2.09715E+003    1.21628E+003
   6.1240   2.08467E+003    1.20692E+003
   6.1260   2.08320E+003    1.18257E+003
   6.1280   1.98191E+003    1.14137E+003
   6.1310   1.97490E+003    1.13908E+003
   6.1330   1.96961E+003    1.12260E+003
   6.1350   1.92008E+003    1.10111E+003
   6.1380   1.92922E+003    1.07409E+003
   6.1400   1.86723E+003    1.06314E+003
   6.1420   1.85754E+003    1.03116E+003
   6.1450   1.83316E+003    1.02391E+003
   6.1470   1.77909E+003    9.96590E+002
   6.1490   1.78742E+003    9.78600E+002
   6.1510   1.76305E+003    9.78620E+002
   6.1540   1.76907E+003    9.38160E+002
   6.1550   1.72976E+003    9.49990E+002
   6.1570   1.71760E+003    9.28460E+002
   6.1600   1.70572E+003    9.22070E+002
   6.1620   1.64619E+003    9.30780E+002
   6.1640   1.64184E+003    8.86820E+002
   6.1670   1.65347E+003    8.81620E+002
   6.1690   1.62252E+003    8.73380E+002
   6.1720   1.64434E+003    8.69020E+002
   6.1740   1.61499E+003    8.72880E+002
   6.1760   1.65055E+003    8.66750E+002
   6.1780   1.59149E+003    8.59890E+002
   6.1800   1.61157E+003    8.45030E+002
   6.1830   1.59776E+003    8.24220E+002
   6.1850   1.61051E+003    8.55020E+002
   6.1870   1.57449E+003    8.51160E+002
   6.1880   1.59062E+003    8.49360E+002
   6.1900   1.55251E+003    8.50440E+002
   6.1910   1.56940E+003    8.72870E+002
   6.1960   1.54486E+003    8.53820E+002
   6.1980   1.55046E+003    8.19100E+002
   6.2000   1.54676E+003    8.23820E+002
   6.2020   1.53027E+003    8.29080E+002
   6.2030   1.49979E+003    8.23130E+002
   6.2060   1.53715E+003    8.11470E+002
   6.2100   1.52731E+003    8.01170E+002
   6.2120   1.54989E+003    8.36610E+002
   6.2140   1.53945E+003    8.30800E+002
   6.2170   1.52218E+003    8.38480E+002
   6.2190   1.51086E+003    8.12540E+002
   6.2200   1.53496E+003    8.19620E+002
   6.2230   1.54063E+003    8.32760E+002
   6.2250   1.53873E+003    8.28970E+002
   6.2270   1.53434E+003    8.02200E+002
   6.2290   1.51571E+003    8.03560E+002
   6.2320   1.52284E+003    8.08030E+002
   6.2340   1.52463E+003    8.22630E+002
   6.2370   1.50021E+003    8.16640E+002
   6.2390   1.53861E+003    8.15870E+002
   6.2410   1.52541E+003    8.06160E+002
   6.2440   1.51781E+003    7.99470E+002
   6.2460   1.53555E+003    7.92070E+002
   6.2480   1.51512E+003    8.13500E+002
   6.2500   1.53066E+003    8.09930E+002
   6.2530   1.49821E+003    8.19510E+002
   6.2560   1.54590E+003    8.14170E+002
   6.2600   1.53972E+003    8.03100E+002
   6.2610   1.54774E+003    8.38040E+002
   6.2630   1.55532E+003    8.26120E+002
   6.2660   1.51815E+003    8.20070E+002
   6.2680   1.50490E+003    8.08350E+002
   6.2700   1.52790E+003    7.94020E+002
   6.2720   1.52297E+003    8.03810E+002
   6.2750   1.52232E+003    8.21850E+002
   6.2770   1.52836E+003    8.13840E+002
   6.2800   1.53536E+003    8.08530E+002
   6.2820   1.53887E+003    8.03900E+002
   6.2840   1.55993E+003    8.10410E+002
   6.2870   1.55691E+003    8.12190E+002
   6.2890   1.54954E+003    8.18280E+002
   6.2930   1.56254E+003    8.32350E+002
   6.2960   1.55375E+003    8.18940E+002
   6.3000   1.53093E+003    8.15660E+002
   6.3020   1.56728E+003    8.02690E+002
   6.3040   1.52461E+003    8.27600E+002
   6.3070   1.52958E+003    8.44830E+002
   6.3090   1.49672E+003    8.17360E+002
   6.3130   1.55202E+003    7.92750E+002
   6.3150   1.54147E+003    8.25930E+002
   6.3160   1.53620E+003    8.40960E+002
   6.3180   1.59917E+003    8.17020E+002
   6.3210   1.55565E+003    8.23720E+002
   6.3230   1.52588E+003    8.18400E+002
   6.3250   1.53848E+003    8.30280E+002
   6.3260   1.56140E+003    8.20900E+002
   6.3290   1.56203E+003    8.32830E+002
   6.3320   1.54879E+003    8.43780E+002
   6.3340   1.53470E+003    8.18890E+002
   6.3370   1.52442E+003    8.36830E+002
   6.3380   1.55850E+003    8.30350E+002
   6.3410   1.52810E+003    8.08880E+002
   6.3430   1.58313E+003    8.25110E+002
   6.3450   1.54530E+003    8.34950E+002
   6.3480   1.54225E+003    7.93540E+002
   6.3520   1.55271E+003    8.13230E+002
   6.3540   1.57177E+003    8.26660E+002
   6.3550   1.55482E+003    8.12020E+002
   6.3580   1.53677E+003    8.25110E+002
   6.3590   1.51953E+003    8.29080E+002
   6.3610   1.57914E+003    7.93450E+002
   6.3630   1.53681E+003    8.27360E+002
   6.3660   1.52760E+003    8.23130E+002
   6.3670   1.53826E+003    8.43980E+002
   6.3710   1.57387E+003    8.34140E+002
   6.3720   1.57308E+003    8.29680E+002
   6.3740   1.57606E+003    8.24130E+002
   6.3760   1.55435E+003    8.32720E+002
   6.3790   1.55810E+003    8.26940E+002
   6.3810   1.54261E+003    8.31540E+002
   6.3830   1.55382E+003    8.38110E+002
   6.3860   1.55741E+003    8.24730E+002
   6.3880   1.56489E+003    8.11810E+002
   6.3910   1.55313E+003    8.20640E+002
   6.3930   1.54056E+003    8.30050E+002
   6.3950   1.55507E+003    8.34230E+002
   6.3970   1.54728E+003    8.28000E+002
   6.4000   1.54716E+003    8.56680E+002
   6.4020   1.55471E+003    8.16960E+002
   6.4040   1.53095E+003    8.31200E+002
   6.4060   1.57324E+003    8.45760E+002
   6.4080   1.52284E+003    8.38930E+002
   6.4100   1.56900E+003    8.51300E+002
   6.4140   1.53634E+003    8.18330E+002
   6.4150   1.54056E+003    8.27020E+002
   6.4170   1.55006E+003    8.35300E+002
   6.4190   1.53934E+003    8.18800E+002
   6.4220   1.57339E+003    8.49860E+002
   6.4240   1.58416E+003    8.36140E+002
   6.4260   1.57794E+003    8.40820E+002
   6.4290   1.55497E+003    8.36260E+002
   6.4310   1.54160E+003    8.49120E+002
   6.4340   1.53925E+003    8.49450E+002
   6.4380   1.57897E+003    8.60080E+002
   6.4390   1.62029E+003    8.52770E+002
   6.4400   1.60888E+003    8.52860E+002
   6.4440   1.62624E+003    8.51030E+002
   6.4470   1.58925E+003    8.76330E+002
   6.4490   1.60748E+003    8.71400E+002
   6.4510   1.64082E+003    8.70550E+002
   6.4530   1.64472E+003    8.80350E+002
   6.4560   1.62874E+003    8.74740E+002
   6.4580   1.60461E+003    8.64790E+002
   6.4600   1.62452E+003    8.26620E+002
   6.4630   1.63432E+003    8.84730E+002
   6.4650   1.63605E+003    8.83160E+002
   6.4670   1.66058E+003    8.57110E+002
   6.4720   1.66592E+003    8.58200E+002
   6.4730   1.65638E+003    8.86000E+002
   6.4760   1.62538E+003    8.88890E+002
   6.4790   1.66258E+003    8.92950E+002
   6.4810   1.65851E+003    8.64920E+002
   6.4840   1.64523E+003    8.74810E+002
   6.4850   1.63397E+003    8.85970E+002
   6.4870   1.65392E+003    8.85470E+002
   6.4920   1.64510E+003    9.00810E+002
   6.4940   1.69487E+003    8.85150E+002
   6.4960   1.65374E+003    8.67280E+002
   6.4990   1.66347E+003    9.03240E+002
   6.5010   1.66205E+003    8.61920E+002
   6.5030   1.65028E+003    8.63220E+002
   6.5070   1.64246E+003    8.97020E+002
   6.5100   1.65433E+003    8.79030E+002
   6.5120   1.65407E+003    8.77190E+002
   6.5140   1.66322E+003    8.94870E+002
   6.5160   1.67790E+003    8.83770E+002
   6.5190   1.68039E+003    9.12150E+002
   6.5210   1.66902E+003    8.82650E+002
   6.5230   1.66408E+003    8.68900E+002
   6.5250   1.67066E+003    8.95150E+002
   6.5280   1.66328E+003    8.95010E+002
   6.5300   1.66481E+003    8.74820E+002
   6.5330   1.69774E+003    8.82250E+002
   6.5370   1.64835E+003    8.82400E+002
   6.5390   1.64383E+003    8.97120E+002
   6.5410   1.66804E+003    8.81730E+002
   6.5460   1.65226E+003    8.64190E+002
   6.5500   1.65152E+003    8.83180E+002
   6.5520   1.65093E+003    8.71310E+002
   6.5550   1.64437E+003    8.60820E+002
   6.5570   1.63957E+003    8.54480E+002
   6.5590   1.64769E+003    8.70270E+002
   6.5610   1.60115E+003    8.63650E+002
   6.5640   1.59627E+003    8.50030E+002
   6.5660   1.58629E+003    8.64940E+002
   6.5690   1.61896E+003    8.72870E+002
   6.5710   1.61760E+003    8.54100E+002
   6.5730   1.63087E+003    8.64880E+002
   6.5750   1.59767E+003    8.57650E+002
   6.5770   1.63356E+003    8.72270E+002
   6.5820   1.62053E+003    8.61370E+002
   6.5840   1.62062E+003    8.30760E+002
   6.5860   1.61368E+003    8.55580E+002
   6.5880   1.60103E+003    8.47170E+002
   6.5910   1.60636E+003    8.38020E+002
   6.5950   1.58465E+003    8.66220E+002
   6.5980   1.64068E+003    8.63860E+002
   6.6000   1.61758E+003    8.70190E+002
   6.6030   1.63221E+003    8.36500E+002
   6.6070   1.63259E+003    8.49190E+002
   6.6090   1.59463E+003    8.42680E+002
   6.6110   1.58338E+003    8.57740E+002
   6.6140   1.60315E+003    8.38660E+002
   6.6150   1.61363E+003    8.52430E+002
   6.6180   1.62932E+003    8.55800E+002
   6.6210   1.59820E+003    8.52120E+002
   6.6220   1.61378E+003    8.53800E+002
   6.6250   1.57319E+003    8.48790E+002
   6.6280   1.58015E+003    8.49800E+002
   6.6310   1.57736E+003    8.32830E+002
   6.6330   1.61882E+003    8.49300E+002
   6.6360   1.58506E+003    8.42680E+002
   6.6380   1.59105E+003    8.50080E+002
   6.6390   1.59336E+003    8.35920E+002
   6.6430   1.57369E+003    8.54560E+002
   6.6460   1.57716E+003    8.52600E+002
   6.6480   1.56072E+003    8.45130E+002
   6.6510   1.58002E+003    8.34700E+002
   6.6530   1.57382E+003    8.60400E+002
   6.6550   1.56174E+003    8.53960E+002
   6.6570   1.56069E+003    8.32700E+002
   6.6600   1.53448E+003    8.41150E+002
   6.6640   1.59120E+003    8.32270E+002
   6.6670   1.58223E+003    8.42240E+002
   6.6710   1.60984E+003    8.35670E+002
   6.6740   1.55651E+003    8.11080E+002
   6.6750   1.57516E+003    8.36720E+002
   6.6780   1.56101E+003    8.04530E+002
   6.6810   1.56339E+003    8.23870E+002
   6.6840   1.57058E+003    8.36140E+002
   6.6870   1.58738E+003    8.18700E+002
   6.6910   1.56514E+003    8.16960E+002
   6.6930   1.57690E+003    8.27770E+002
   6.6960   1.54505E+003    8.22410E+002
   6.6980   1.55618E+003    8.29830E+002
   6.7010   1.53561E+003    8.05370E+002
   6.7030   1.53288E+003    8.31740E+002
   6.7060   1.57088E+003    7.83000E+002
   6.7080   1.52842E+003    8.37260E+002
   6.7110   1.51149E+003    8.20710E+002
   6.7130   1.51829E+003    8.08780E+002
   6.7150   1.55528E+003    8.04750E+002
   6.7180   1.57209E+003    8.20080E+002
   6.7200   1.53881E+003    8.02180E+002
   6.7230   1.53327E+003    7.92090E+002
   6.7250   1.52898E+003    8.11670E+002
   6.7280   1.50648E+003    8.05340E+002
   6.7300   1.48303E+003    7.95430E+002
   6.7340   1.49797E+003    7.90840E+002
   6.7360   1.50284E+003    7.69030E+002
   6.7390   1.47579E+003    7.81820E+002
   6.7410   1.49483E+003    7.58750E+002
   6.7440   1.50974E+003    7.85400E+002
   6.7460   1.47918E+003    8.00420E+002
   6.7490   1.49282E+003    7.94550E+002
   6.7510   1.47383E+003    7.79350E+002
   6.7540   1.50550E+003    7.83520E+002
   6.7560   1.51547E+003    8.19830E+002
   6.7590   1.49609E+003    8.01410E+002
   6.7620   1.49027E+003    7.81840E+002
   6.7640   1.49203E+003    8.02510E+002
   6.7680   1.45802E+003    7.98120E+002
   6.7700   1.45142E+003    7.87280E+002
   6.7750   1.47357E+003    7.83110E+002
   6.7760   1.49078E+003    7.92400E+002
   6.7800   1.51911E+003    8.06040E+002
   6.7810   1.49381E+003    8.15550E+002
   6.7850   1.50770E+003    7.83040E+002
   6.7880   1.46971E+003    7.94470E+002
   6.7900   1.49909E+003    7.88430E+002
   6.7930   1.50255E+003    8.02030E+002
   6.7950   1.52397E+003    8.10880E+002
   6.7970   1.47611E+003    7.98520E+002
   6.7990   1.48457E+003    7.97970E+002
   6.8020   1.52260E+003    8.21860E+002
   6.8040   1.46850E+003    8.05020E+002
   6.8070   1.49057E+003    8.16260E+002
   6.8100   1.52653E+003    7.81480E+002
   6.8120   1.50726E+003    8.11950E+002
   6.8150   1.50461E+003    8.06310E+002
   6.8170   1.49461E+003    8.06120E+002
   6.8190   1.53820E+003    7.98860E+002
   6.8230   1.53500E+003    8.08590E+002
   6.8240   1.54557E+003    8.06640E+002
   6.8280   1.49739E+003    7.99860E+002
   6.8310   1.49597E+003    8.18130E+002
   6.8330   1.53905E+003    7.84840E+002
   6.8380   1.52521E+003    8.22650E+002
   6.8400   1.52048E+003    7.94720E+002
   6.8420   1.53834E+003    8.16840E+002
   6.8430   1.51922E+003    7.97580E+002
   6.8460   1.50269E+003    8.17340E+002
   6.8510   1.52799E+003    7.94790E+002
   6.8520   1.53522E+003    7.86730E+002
   6.8540   1.54156E+003    8.00180E+002
   6.8580   1.53871E+003    8.07140E+002
   6.8600   1.54853E+003    7.92990E+002
   6.8630   1.54131E+003    8.37010E+002
   6.8650   1.55111E+003    8.08100E+002
   6.8670   1.54737E+003    8.02000E+002
   6.8700   1.53815E+003    8.26840E+002
   6.8740   1.51746E+003    8.04240E+002
   6.8760   1.51464E+003    8.16970E+002
   6.8790   1.55248E+003    8.16960E+002
   6.8820   1.54993E+003    7.86320E+002
   6.8870   1.53801E+003    8.10010E+002
   6.8890   1.54547E+003    7.92220E+002
   6.8920   1.54492E+003    8.09190E+002
   6.8950   1.52535E+003    8.02870E+002
   6.8960   1.56066E+003    8.18200E+002
   6.8990   1.56117E+003    7.99570E+002
   6.9030   1.52028E+003    8.24800E+002
   6.9050   1.53152E+003    8.22810E+002
   6.9080   1.52955E+003    8.24430E+002
   6.9100   1.54419E+003    8.18290E+002
   6.9120   1.56262E+003    7.96800E+002
   6.9150   1.52682E+003    8.25220E+002
   6.9170   1.56119E+003    8.10270E+002
   6.9210   1.54943E+003    8.08530E+002
   6.9230   1.52485E+003    8.11600E+002
   6.9270   1.51884E+003    8.03820E+002
   6.9280   1.53003E+003    8.04710E+002
   6.9320   1.51379E+003    8.05820E+002
   6.9350   1.52682E+003    8.18650E+002
   6.9370   1.51333E+003    7.87830E+002
   6.9400   1.54776E+003    7.86810E+002
   6.9440   1.53294E+003    7.87340E+002
   6.9460   1.52761E+003    7.96500E+002
   6.9490   1.53131E+003    8.09680E+002
   6.9500   1.51559E+003    7.99250E+002
   6.9520   1.50490E+003    7.92140E+002
   6.9550   1.49416E+003    7.65870E+002
   6.9580   1.49543E+003    7.98310E+002
   6.9610   1.50446E+003    7.92540E+002
   6.9630   1.50098E+003    7.86630E+002
   6.9660   1.49422E+003    7.90310E+002
   6.9680   1.52198E+003    7.96440E+002
   6.9710   1.49403E+003    7.79300E+002
   6.9740   1.50160E+003    7.75990E+002
   6.9770   1.51447E+003    7.98030E+002
   6.9800   1.51773E+003    7.88040E+002
   6.9820   1.50801E+003    7.86400E+002
   6.9830   1.48698E+003    7.97180E+002
   6.9880   1.54054E+003    7.84860E+002
   6.9920   1.50103E+003    8.19410E+002
   6.9940   1.50696E+003    8.09200E+002
   6.9960   1.53023E+003    8.05040E+002
   6.9970   1.50792E+003    8.20730E+002
   7.0010   1.52280E+003    7.96060E+002
   7.0040   1.51403E+003    8.07600E+002
   7.0070   1.50135E+003    8.14450E+002
   7.0090   1.52771E+003    8.11240E+002
   7.0110   1.51455E+003    8.05950E+002
   7.0150   1.57650E+003    8.07210E+002
   7.0170   1.52742E+003    7.97730E+002
   7.0190   1.48110E+003    7.95290E+002
   7.0230   1.47773E+003    7.91620E+002
   7.0260   1.47583E+003    7.89490E+002
   7.0280   1.47751E+003    7.98970E+002
   7.0310   1.46321E+003    8.13390E+002
   7.0330   1.48928E+003    7.74720E+002
   7.0370   1.51651E+003    8.01310E+002
   7.0400   1.53129E+003    8.01370E+002
   7.0420   1.51348E+003    8.07050E+002
   7.0460   1.53950E+003    7.82590E+002
   7.0480   1.49838E+003    7.84570E+002
   7.0510   1.53003E+003    7.93060E+002
   7.0530   1.49868E+003    7.99250E+002
   7.0550   1.51615E+003    7.94320E+002
   7.0570   1.53283E+003    7.91090E+002
   7.0600   1.52867E+003    7.81180E+002
   7.0620   1.51940E+003    7.93560E+002
   7.0670   1.52215E+003    7.78020E+002
   7.0690   1.49689E+003    7.80640E+002
   7.0730   1.51566E+003    7.88350E+002
   7.0760   1.50743E+003    7.77500E+002
   7.0770   1.52858E+003    7.93220E+002
   7.0800   1.49295E+003    8.20770E+002
   7.0840   1.52442E+003    7.84980E+002
   7.0890   1.51759E+003    7.98290E+002
   7.0910   1.51899E+003    8.03770E+002
   7.0960   1.51632E+003    7.91420E+002
   7.0980   1.52875E+003    7.81160E+002
   7.1000   1.52305E+003    7.89130E+002
   7.1030   1.52609E+003    7.84350E+002
   7.1050   1.50886E+003    7.66270E+002
   7.1070   1.54183E+003    7.98060E+002
   7.1090   1.51050E+003    7.78180E+002
   7.1140   1.52581E+003    7.60410E+002
   7.1160   1.49836E+003    7.77170E+002
   7.1180   1.50382E+003    7.67510E+002
   7.1200   1.54236E+003    7.54480E+002
   7.1250   1.49241E+003    7.48870E+002
   7.1270   1.52450E+003    7.32050E+002
   7.1300   1.55415E+003    7.28900E+002
   7.1320   1.52631E+003    7.19500E+002
   7.1340   1.52818E+003    7.13350E+002
   7.1390   1.56188E+003    6.89780E+002
   7.1410   1.55086E+003    6.86850E+002
   7.1430   1.53097E+003    6.63150E+002
   7.1450   1.50705E+003    6.42810E+002
   7.1470   1.49711E+003    5.82790E+002
   7.1520   1.44623E+003    5.46670E+002
   7.1540   1.43543E+003    4.55440E+002
   7.1560   1.40375E+003    4.10120E+002
   7.1600   1.32958E+003    3.83700E+002
   7.1630   1.25440E+003    1.74440E+002
   7.1670   1.14519E+003    2.35400E+001
   7.1720   8.61220E+002    6.74000E+000
   7.1760   8.31110E+002    6.41000E+000
   7.1780   5.13530E+002    5.01000E+000
   7.1810   2.82250E+002    6.67000E+000
   7.1830   7.92000E+001    7.02000E+000
   7.1860   2.18200E+001    3.74000E+000
   7.1890   5.24000E+000    3.62000E+000
   7.1920   4.84000E+000    5.19000E+000
   7.1930   1.30000E+000    1.95000E+000
   7.1970   1.05000E+000    1.28000E+000
   7.2000   1.42000E+000    1.27000E+000
   7.2020   3.49000E+000    4.60000E-001
   7.2050   3.71000E+000    2.50000E-001
   7.2070   3.35000E+000    1.97000E+000
   7.2110   3.82000E+000    3.49000E+000
   7.2140   3.77000E+000    2.11000E+000
   7.2160   3.72000E+000    2.40000E+000
   7.2190   3.78000E+000    2.06000E+000
   7.2230   3.75000E+000    1.36000E+000
   7.2250   3.74000E+000    1.20000E-001
   7.2280   3.75000E+000    7.00000E-002
   7.2310   3.42000E+000    1.30000E-001
   7.2330   3.77000E+000    5.90000E-001
   7.2360   3.74000E+000    2.70000E-001
   7.2390   3.85000E+000    1.64000E+000
   7.2420   3.81000E+000    1.90000E-001
   7.2450   3.88000E+000    1.90000E-001
   7.2470   3.37000E+000    3.40000E-001
   7.2490   3.47000E+000    1.40000E-001
   7.2530   3.71000E+000    9.00000E-002
   7.2560   3.90000E+000    2.80000E-001
   7.2580   3.69000E+000    5.00000E-002
   7.2600   3.38000E+000    4.60000E-001
   7.2640   3.69000E+000    3.40000E-001
   7.2670   3.39000E+000    1.20000E-001
   7.2700   3.78000E+000    8.00000E-002
   7.2720   3.78000E+000    5.00000E-001
   7.2760   3.81000E+000    5.20000E-001
   7.2790   3.65000E+000    2.00000E-002
   7.2810   3.34000E+000    2.40000E-001
   7.2840   3.82000E+000    2.90000E-001
   7.2860   3.40000E+000    4.00000E-002
   7.2880   3.43000E+000    5.00000E-002
   7.2930   3.89000E+000    6.00000E-002
   7.2960   3.80000E+000    4.00000E-002
   7.2990   3.33000E+000    6.00000E-002
   7.3020   3.77000E+000    1.00000E-002
