# Supplementary material for: Mechanism of the small ATP-independent chaperone Spy is substrate specific
Source: Nat Commun. 2021 Feb 8;12:851. doi: 10.1038/s41467-021-21120-8 (PMC7870927; doi:10.1038/s41467-021-21120-8)
Supplement: Supplementary file 3 — Supplementary Data 1 [file 41467_2021_21120_MOESM3_ESM.zip › Fig 2c-d/181801/00016.RI1]

Sample1/4
I 1 22.1 48000 0002303 5.6140E10 278 1 
   5.7990   3.64000E+000    6.60000E-001
   5.8030   3.21000E+000    4.60000E-001
   5.8060   3.66000E+000    6.20000E-001
   5.8080   3.55000E+000    5.00000E-001
   5.8100   3.82000E+000    3.49000E+000
   5.8130   4.80000E-001    6.99000E+000
   5.8150   1.07700E+001    1.24600E+001
   5.8170   1.68800E+001    2.45300E+001
   5.8190   3.50700E+001    2.82300E+001
   5.8210   6.39900E+001    3.84000E+001
   5.8220   8.91700E+001    5.04600E+001
   5.8240   2.60280E+002    7.62600E+001
   5.8250   4.21680E+002    1.50060E+002
   5.8270   6.73920E+002    3.65630E+002
   5.8300   8.89360E+002    4.80100E+002
   5.8330   9.30210E+002    6.62010E+002
   5.8350   1.15244E+003    6.84650E+002
   5.8370   1.26109E+003    9.35280E+002
   5.8400   1.47274E+003    1.42406E+003
   5.8420   1.56886E+003    1.69304E+003
   5.8440   1.69523E+003    1.84021E+003
   5.8470   1.87607E+003    1.82303E+003
   5.8490   1.93937E+003    2.15732E+003
   5.8510   2.07219E+003    2.09993E+003
   5.8540   2.28079E+003    2.31005E+003
   5.8560   2.42032E+003    2.51241E+003
   5.8590   2.64950E+003    2.64048E+003
   5.8600   2.71308E+003    2.74920E+003
   5.8630   2.78815E+003    2.93175E+003
   5.8650   2.93679E+003    2.94435E+003
   5.8660   2.97304E+003    3.03193E+003
   5.8690   3.11266E+003    3.15429E+003
   5.8710   3.17727E+003    3.26104E+003
   5.8730   3.31483E+003    3.30513E+003
   5.8760   3.36331E+003    3.27671E+003
   5.8780   3.38542E+003    3.35068E+003
   5.8800   3.42432E+003    3.46124E+003
   5.8830   3.45671E+003    3.48365E+003
   5.8850   3.56285E+003    3.47593E+003
   5.8870   3.51635E+003    3.51322E+003
   5.8880   3.53742E+003    3.60301E+003
   5.8920   3.54014E+003    3.57034E+003
   5.8940   3.55529E+003    3.60231E+003
   5.8950   3.52292E+003    3.55824E+003
   5.8960   3.56067E+003    3.58462E+003
   5.8980   3.55045E+003    3.57201E+003
   5.9000   3.58438E+003    3.58080E+003
   5.9030   3.57295E+003    3.57034E+003
   5.9060   3.61354E+003    3.57331E+003
   5.9070   3.58804E+003    3.60638E+003
   5.9100   3.64578E+003    3.58328E+003
   5.9120   3.64800E+003    3.67474E+003
   5.9140   3.68368E+003    3.65029E+003
   5.9170   3.72098E+003    3.72452E+003
   5.9190   3.73396E+003    3.72892E+003
   5.9210   3.70735E+003    3.73282E+003
   5.9230   3.74222E+003    3.66471E+003
   5.9260   3.78717E+003    3.62705E+003
   5.9280   3.75369E+003    3.70789E+003
   5.9300   3.77273E+003    3.69124E+003
   5.9330   3.78464E+003    3.78060E+003
   5.9350   3.81903E+003    3.85694E+003
   5.9370   3.84638E+003    3.84658E+003
   5.9390   3.83901E+003    3.86495E+003
   5.9400   3.91768E+003    3.98621E+003
   5.9420   3.97856E+003    4.00950E+003
   5.9440   3.95098E+003    3.94945E+003
   5.9460   4.08143E+003    3.92947E+003
   5.9480   4.03489E+003    3.99031E+003
   5.9500   3.98704E+003    3.96231E+003
   5.9530   3.98439E+003    3.94073E+003
   5.9550   3.96247E+003    3.97867E+003
   5.9570   4.02212E+003    3.94241E+003
   5.9590   3.98655E+003    3.99301E+003
   5.9620   4.04509E+003    4.02621E+003
   5.9640   4.01775E+003    4.03343E+003
   5.9660   4.04804E+003    3.96546E+003
   5.9680   4.06504E+003    4.04972E+003
   5.9690   4.03037E+003    4.02929E+003
   5.9710   4.08342E+003    4.13712E+003
   5.9730   4.01336E+003    4.18229E+003
   5.9760   4.14584E+003    4.13207E+003
   5.9770   4.15310E+003    4.14818E+003
   5.9800   4.21272E+003    4.12670E+003
   5.9820   4.16376E+003    4.16108E+003
   5.9840   4.15879E+003    4.18071E+003
   5.9860   4.24905E+003    4.31310E+003
   5.9890   4.48542E+003    4.46637E+003
   5.9910   4.67117E+003    4.87617E+003
   5.9930   6.08801E+003    6.23373E+003
   5.9960   6.05692E+003    6.14386E+003
   5.9980   6.25035E+003    6.30964E+003
   6.0000   6.15192E+003    6.30115E+003
   6.0020   4.61657E+003    3.76828E+003
   6.0030   1.31387E+003    1.21470E+002
   6.0100   1.60120E+002    2.75780E+002
   6.0130   7.55150E+002    2.82441E+003
   6.0160   4.52357E+003    4.07229E+003
   6.0180   4.01169E+003    3.08386E+003
   6.0200   3.67127E+003    3.16746E+003
   6.0230   3.53079E+003    3.04491E+003
   6.0250   3.44065E+003    3.04708E+003
   6.0270   3.49307E+003    2.91169E+003
   6.0300   3.36582E+003    2.86675E+003
   6.0320   3.36987E+003    2.87032E+003
   6.0340   3.35413E+003    2.79148E+003
   6.0360   3.28873E+003    2.73848E+003
   6.0390   3.25157E+003    2.69779E+003
   6.0410   3.17427E+003    2.62152E+003
   6.0430   3.21788E+003    2.61180E+003
   6.0460   3.18966E+003    2.58052E+003
   6.0480   3.10535E+003    2.46705E+003
   6.0500   3.10917E+003    2.41560E+003
   6.0520   3.02303E+003    2.37684E+003
   6.0540   2.98414E+003    2.33684E+003
   6.0570   2.96650E+003    2.25181E+003
   6.0590   2.87057E+003    2.19584E+003
   6.0610   2.82622E+003    2.18923E+003
   6.0630   2.84696E+003    2.11408E+003
   6.0650   2.74449E+003    2.08287E+003
   6.0680   2.70293E+003    2.01735E+003
   6.0700   2.67630E+003    1.97525E+003
   6.0720   2.68362E+003    1.93377E+003
   6.0750   2.63489E+003    1.90783E+003
   6.0770   2.63460E+003    1.87116E+003
   6.0790   2.58770E+003    1.83822E+003
   6.0820   2.54185E+003    1.77830E+003
   6.0830   2.48510E+003    1.72907E+003
   6.0850   2.49474E+003    1.73675E+003
   6.0890   2.43216E+003    1.65326E+003
   6.0900   2.42117E+003    1.65524E+003
   6.0920   2.37207E+003    1.64199E+003
   6.0950   2.33104E+003    1.56744E+003
   6.0970   2.32175E+003    1.55506E+003
   6.0990   2.28366E+003    1.51477E+003
   6.1020   2.23408E+003    1.47311E+003
   6.1040   2.22434E+003    1.45531E+003
   6.1060   2.18670E+003    1.43939E+003
   6.1080   2.17733E+003    1.41190E+003
   6.1110   2.16116E+003    1.38147E+003
   6.1130   2.11264E+003    1.35899E+003
   6.1160   2.14389E+003    1.31681E+003
   6.1180   2.07418E+003    1.29288E+003
   6.1220   2.05646E+003    1.32334E+003
   6.1250   2.01540E+003    1.23396E+003
   6.1260   1.99989E+003    1.26777E+003
   6.1290   1.98445E+003    1.22211E+003
   6.1310   1.95418E+003    1.21838E+003
   6.1330   1.97149E+003    1.17348E+003
   6.1350   1.93096E+003    1.15896E+003
   6.1380   1.93811E+003    1.15340E+003
   6.1400   1.91510E+003    1.13098E+003
   6.1430   1.88452E+003    1.10527E+003
   6.1450   1.87354E+003    1.11010E+003
   6.1480   1.85354E+003    1.08821E+003
   6.1490   1.83566E+003    1.07682E+003
   6.1520   1.79703E+003    1.08103E+003
   6.1550   1.79471E+003    1.06003E+003
   6.1570   1.80238E+003    1.04558E+003
   6.1590   1.81072E+003    1.03579E+003
   6.1630   1.78627E+003    1.01810E+003
   6.1640   1.73669E+003    1.02350E+003
   6.1670   1.73310E+003    9.91590E+002
   6.1690   1.73147E+003    9.97940E+002
   6.1710   1.75544E+003    9.85990E+002
   6.1740   1.70853E+003    9.71730E+002
   6.1760   1.69890E+003    9.63580E+002
   6.1780   1.72646E+003    9.60470E+002
   6.1800   1.75074E+003    9.70290E+002
   6.1830   1.74824E+003    9.48210E+002
   6.1860   1.71827E+003    9.58860E+002
   6.1890   1.70021E+003    9.50840E+002
   6.1900   1.68728E+003    9.59560E+002
   6.1920   1.67716E+003    9.40470E+002
   6.1940   1.69016E+003    9.66980E+002
   6.1960   1.67646E+003    9.66090E+002
   6.2000   1.69278E+003    9.46200E+002
   6.2010   1.69706E+003    9.48510E+002
   6.2030   1.67738E+003    9.54570E+002
   6.2050   1.70522E+003    9.37090E+002
   6.2080   1.69985E+003    9.28800E+002
   6.2100   1.69840E+003    9.39110E+002
   6.2120   1.66615E+003    9.29910E+002
   6.2150   1.68431E+003    9.40890E+002
   6.2170   1.72189E+003    9.39800E+002
   6.2190   1.70397E+003    9.08850E+002
   6.2220   1.70494E+003    9.36570E+002
   6.2240   1.68074E+003    9.33020E+002
   6.2250   1.70811E+003    9.24650E+002
   6.2280   1.68996E+003    9.10190E+002
   6.2300   1.70949E+003    9.24110E+002
   6.2320   1.65750E+003    9.03550E+002
   6.2350   1.67871E+003    9.15100E+002
   6.2370   1.66911E+003    9.01860E+002
   6.2390   1.69302E+003    9.05870E+002
   6.2410   1.68805E+003    9.11610E+002
   6.2440   1.69949E+003    9.08680E+002
   6.2460   1.69591E+003    9.03790E+002
   6.2480   1.67946E+003    8.92110E+002
   6.2510   1.67274E+003    9.13180E+002
   6.2530   1.69473E+003    9.09110E+002
   6.2550   1.69549E+003    9.17770E+002
   6.2580   1.71266E+003    9.03980E+002
   6.2610   1.69747E+003    9.13310E+002
   6.2630   1.68067E+003    9.23800E+002
   6.2640   1.70343E+003    9.18240E+002
   6.2670   1.68226E+003    9.14880E+002
   6.2690   1.71061E+003    9.04150E+002
   6.2710   1.68593E+003    9.10780E+002
   6.2720   1.69282E+003    9.19230E+002
   6.2750   1.72016E+003    9.14800E+002
   6.2780   1.72032E+003    9.33170E+002
   6.2800   1.71739E+003    9.37160E+002
   6.2820   1.71052E+003    9.35650E+002
   6.2850   1.70828E+003    9.31150E+002
   6.2870   1.73726E+003    9.18220E+002
   6.2910   1.73060E+003    9.25210E+002
   6.2930   1.68625E+003    9.14240E+002
   6.2960   1.72085E+003    9.13990E+002
   6.2970   1.71118E+003    9.44430E+002
   6.2990   1.73714E+003    9.15240E+002
   6.3020   1.73543E+003    9.04930E+002
   6.3050   1.72890E+003    9.05530E+002
   6.3080   1.73680E+003    9.14730E+002
   6.3090   1.71000E+003    9.14000E+002
   6.3110   1.72076E+003    9.22480E+002
   6.3140   1.73222E+003    9.27920E+002
   6.3160   1.77161E+003    9.17710E+002
   6.3180   1.71613E+003    9.09840E+002
   6.3200   1.74089E+003    9.21890E+002
   6.3230   1.74388E+003    9.26550E+002
   6.3250   1.75867E+003    9.13770E+002
   6.3270   1.71245E+003    9.25230E+002
   6.3290   1.74228E+003    9.07420E+002
   6.3310   1.72860E+003    9.19040E+002
   6.3330   1.70567E+003    9.14520E+002
   6.3360   1.71638E+003    9.30410E+002
   6.3380   1.71119E+003    9.23020E+002
   6.3400   1.71234E+003    9.27210E+002
   6.3430   1.72363E+003    9.41670E+002
   6.3450   1.75156E+003    9.46690E+002
   6.3480   1.76342E+003    9.14280E+002
   6.3520   1.70197E+003    9.36500E+002
   6.3540   1.71059E+003    9.15450E+002
   6.3590   1.69030E+003    9.08280E+002
   6.3610   1.73820E+003    9.29360E+002
   6.3630   1.71190E+003    9.29230E+002
   6.3650   1.70612E+003    9.17650E+002
   6.3660   1.71735E+003    9.33740E+002
   6.3670   1.73303E+003    9.14140E+002
   6.3710   1.71882E+003    9.49960E+002
   6.3740   1.71377E+003    9.32150E+002
   6.3770   1.69451E+003    9.35760E+002
   6.3790   1.74050E+003    9.09570E+002
   6.3800   1.74489E+003    9.23100E+002
   6.3830   1.69646E+003    9.18940E+002
   6.3850   1.75614E+003    9.21220E+002
   6.3880   1.71865E+003    9.18740E+002
   6.3900   1.72560E+003    9.17880E+002
   6.3920   1.74063E+003    9.42660E+002
   6.3950   1.73953E+003    9.44910E+002
   6.3980   1.73469E+003    9.28700E+002
   6.4020   1.72922E+003    9.09810E+002
   6.4050   1.73890E+003    9.23140E+002
   6.4060   1.73625E+003    9.45390E+002
   6.4090   1.72534E+003    9.45600E+002
   6.4100   1.71602E+003    9.27750E+002
   6.4130   1.74656E+003    9.23170E+002
   6.4150   1.75003E+003    9.39860E+002
   6.4180   1.71608E+003    9.33240E+002
   6.4200   1.73736E+003    9.24770E+002
   6.4220   1.70884E+003    9.36920E+002
   6.4250   1.69284E+003    9.55950E+002
   6.4270   1.74529E+003    9.45680E+002
   6.4310   1.72642E+003    9.64690E+002
   6.4350   1.76908E+003    9.63490E+002
   6.4370   1.75729E+003    9.49360E+002
   6.4390   1.76036E+003    9.51880E+002
   6.4420   1.76761E+003    9.70130E+002
   6.4440   1.79084E+003    9.80110E+002
   6.4480   1.77674E+003    9.77000E+002
   6.4500   1.77511E+003    9.82600E+002
   6.4510   1.84476E+003    9.73230E+002
   6.4530   1.84006E+003    9.86590E+002
   6.4560   1.81857E+003    9.77330E+002
   6.4600   1.82878E+003    9.91300E+002
   6.4620   1.81904E+003    9.67530E+002
   6.4650   1.81616E+003    9.85140E+002
   6.4660   1.80392E+003    1.01223E+003
   6.4680   1.81034E+003    9.93940E+002
   6.4720   1.81419E+003    1.02002E+003
   6.4730   1.82506E+003    9.90860E+002
   6.4760   1.83891E+003    9.89410E+002
   6.4790   1.85070E+003    1.00646E+003
   6.4800   1.83926E+003    9.86920E+002
   6.4830   1.86284E+003    9.93580E+002
   6.4860   1.86779E+003    9.78070E+002
   6.4890   1.85049E+003    1.00897E+003
   6.4920   1.81766E+003    1.00328E+003
   6.4940   1.82305E+003    9.98660E+002
   6.4960   1.87266E+003    1.01506E+003
   6.4990   1.81274E+003    9.90080E+002
   6.5030   1.84512E+003    9.63770E+002
   6.5060   1.84534E+003    1.00243E+003
   6.5080   1.84540E+003    9.94480E+002
   6.5100   1.82033E+003    9.87070E+002
   6.5120   1.83410E+003    9.91130E+002
   6.5150   1.85712E+003    1.04516E+003
   6.5160   1.84509E+003    1.01291E+003
   6.5190   1.84425E+003    1.02096E+003
   6.5210   1.84919E+003    9.92310E+002
   6.5230   1.88019E+003    1.02535E+003
   6.5260   1.86650E+003    9.92350E+002
   6.5280   1.86567E+003    1.00085E+003
   6.5320   1.84570E+003    9.95280E+002
   6.5330   1.84126E+003    1.02914E+003
   6.5370   1.80939E+003    1.00342E+003
   6.5390   1.83066E+003    9.87040E+002
   6.5410   1.84682E+003    9.84710E+002
   6.5440   1.82018E+003    9.64850E+002
   6.5470   1.84290E+003    9.90610E+002
   6.5500   1.81850E+003    9.92320E+002
   6.5510   1.80486E+003    9.86320E+002
   6.5550   1.85869E+003    9.88380E+002
   6.5570   1.82548E+003    9.86710E+002
   6.5590   1.81650E+003    1.00364E+003
   6.5620   1.80342E+003    9.97320E+002
   6.5640   1.82816E+003    9.56080E+002
   6.5660   1.81082E+003    9.81010E+002
   6.5690   1.83439E+003    9.71620E+002
   6.5730   1.83909E+003    9.65620E+002
   6.5750   1.84529E+003    9.67780E+002
   6.5770   1.81290E+003    9.82610E+002
   6.5800   1.80162E+003    9.63040E+002
   6.5810   1.78132E+003    9.52630E+002
   6.5860   1.80042E+003    9.59110E+002
   6.5890   1.80538E+003    9.70640E+002
   6.5910   1.82247E+003    9.77810E+002
   6.5930   1.78970E+003    9.43250E+002
   6.5950   1.79223E+003    9.48330E+002
   6.5980   1.77730E+003    9.57560E+002
   6.6020   1.77172E+003    9.62830E+002
   6.6040   1.79896E+003    9.76520E+002
   6.6060   1.77537E+003    9.67710E+002
   6.6090   1.77495E+003    9.46660E+002
   6.6120   1.77397E+003    9.71900E+002
   6.6140   1.78074E+003    9.64640E+002
   6.6180   1.80260E+003    9.51200E+002
   6.6210   1.79166E+003    9.48050E+002
   6.6220   1.76639E+003    9.55340E+002
   6.6240   1.77518E+003    9.61350E+002
   6.6270   1.78710E+003    9.82520E+002
   6.6300   1.77874E+003    9.49530E+002
   6.6330   1.76606E+003    9.71750E+002
   6.6350   1.79948E+003    9.45450E+002
   6.6370   1.78304E+003    9.71820E+002
   6.6390   1.79308E+003    9.68320E+002
   6.6430   1.79876E+003    9.74660E+002
   6.6460   1.79262E+003    9.37590E+002
   6.6480   1.76269E+003    9.37690E+002
   6.6510   1.76646E+003    9.47200E+002
   6.6530   1.75649E+003    9.39970E+002
   6.6550   1.77782E+003    9.31650E+002
   6.6580   1.79120E+003    9.37960E+002
   6.6600   1.75641E+003    9.48940E+002
   6.6630   1.75067E+003    9.51380E+002
   6.6650   1.76074E+003    9.26920E+002
   6.6670   1.75263E+003    9.37690E+002
   6.6700   1.76951E+003    9.29780E+002
   6.6730   1.74041E+003    9.32950E+002
   6.6750   1.77346E+003    9.72570E+002
   6.6770   1.73487E+003    9.61400E+002
   6.6800   1.71812E+003    9.43160E+002
   6.6820   1.72069E+003    9.38280E+002
   6.6860   1.71659E+003    9.31830E+002
   6.6870   1.76380E+003    9.25760E+002
   6.6910   1.70646E+003    9.36380E+002
   6.6940   1.69988E+003    9.13570E+002
   6.6960   1.71314E+003    9.33160E+002
   6.6980   1.70328E+003    9.15760E+002
   6.7020   1.73507E+003    9.40290E+002
   6.7040   1.74027E+003    9.00400E+002
   6.7070   1.70338E+003    9.15880E+002
   6.7100   1.69701E+003    9.19860E+002
   6.7140   1.71126E+003    9.28030E+002
   6.7160   1.71189E+003    9.13110E+002
   6.7180   1.73089E+003    9.16030E+002
   6.7200   1.70817E+003    8.84410E+002
   6.7230   1.71993E+003    8.98320E+002
   6.7270   1.70151E+003    8.94200E+002
   6.7300   1.66469E+003    9.03140E+002
   6.7320   1.69632E+003    8.47320E+002
   6.7350   1.65683E+003    8.74400E+002
   6.7360   1.64156E+003    8.97400E+002
   6.7390   1.65121E+003    8.97710E+002
   6.7430   1.65840E+003    9.00960E+002
   6.7450   1.65337E+003    9.05520E+002
   6.7480   1.66751E+003    9.12170E+002
   6.7490   1.68400E+003    8.95050E+002
   6.7520   1.66733E+003    8.84000E+002
   6.7560   1.67792E+003    9.20580E+002
   6.7590   1.66951E+003    8.84120E+002
   6.7610   1.68399E+003    8.63140E+002
   6.7630   1.64721E+003    8.95100E+002
   6.7650   1.67198E+003    9.16060E+002
   6.7680   1.68489E+003    8.90220E+002
   6.7710   1.67319E+003    8.87810E+002
   6.7750   1.68315E+003    8.90440E+002
   6.7760   1.66864E+003    8.97980E+002
   6.7790   1.67010E+003    9.12700E+002
   6.7810   1.66918E+003    9.26710E+002
   6.7850   1.68728E+003    8.92260E+002
   6.7880   1.68690E+003    9.17660E+002
   6.7900   1.65695E+003    9.01710E+002
   6.7930   1.68183E+003    9.13240E+002
   6.7950   1.68671E+003    9.10150E+002
   6.7980   1.73731E+003    9.03710E+002
   6.8020   1.71954E+003    9.08470E+002
   6.8040   1.70939E+003    8.79940E+002
   6.8060   1.69241E+003    8.90650E+002
   6.8090   1.67379E+003    9.05770E+002
   6.8100   1.71132E+003    8.98230E+002
   6.8130   1.70235E+003    9.03840E+002
   6.8160   1.72058E+003    8.97190E+002
   6.8170   1.69922E+003    9.36590E+002
   6.8220   1.71997E+003    9.26410E+002
   6.8270   1.72014E+003    9.24670E+002
   6.8290   1.72681E+003    9.48890E+002
   6.8310   1.72840E+003    9.27280E+002
   6.8320   1.71138E+003    9.17060E+002
   6.8360   1.73530E+003    9.27500E+002
   6.8380   1.70682E+003    9.15900E+002
   6.8410   1.74348E+003    9.18270E+002
   6.8440   1.70511E+003    9.56680E+002
   6.8460   1.72279E+003    9.18600E+002
   6.8490   1.71215E+003    9.26770E+002
   6.8510   1.70534E+003    9.11590E+002
   6.8530   1.71228E+003    9.37270E+002
   6.8560   1.69339E+003    9.25940E+002
   6.8580   1.73700E+003    9.26250E+002
   6.8600   1.75367E+003    9.07530E+002
   6.8630   1.73151E+003    9.35350E+002
   6.8650   1.72847E+003    9.13960E+002
   6.8690   1.72919E+003    9.24010E+002
   6.8710   1.72401E+003    9.35000E+002
   6.8740   1.71779E+003    9.07770E+002
   6.8760   1.71228E+003    9.23740E+002
   6.8790   1.72965E+003    9.45450E+002
   6.8820   1.74292E+003    9.31840E+002
   6.8850   1.69884E+003    9.18530E+002
   6.8890   1.71170E+003    9.15930E+002
   6.8920   1.72523E+003    9.24240E+002
   6.8940   1.73043E+003    9.28970E+002
   6.8960   1.73190E+003    9.38720E+002
   6.8990   1.77629E+003    9.18090E+002
   6.9030   1.75689E+003    9.18570E+002
   6.9040   1.72444E+003    9.23370E+002
   6.9060   1.73890E+003    9.31990E+002
   6.9090   1.73504E+003    9.38570E+002
   6.9120   1.70509E+003    9.24910E+002
   6.9150   1.68286E+003    9.29100E+002
   6.9170   1.69087E+003    9.60860E+002
   6.9200   1.72718E+003    9.27480E+002
   6.9230   1.70356E+003    9.12690E+002
   6.9260   1.75042E+003    9.47060E+002
   6.9270   1.71252E+003    9.26630E+002
   6.9320   1.71941E+003    9.19010E+002
   6.9350   1.70349E+003    9.27160E+002
   6.9390   1.70382E+003    9.18270E+002
   6.9410   1.71412E+003    9.08810E+002
   6.9440   1.72796E+003    9.34120E+002
   6.9460   1.70800E+003    9.24180E+002
   6.9490   1.69320E+003    9.07400E+002
   6.9510   1.68264E+003    9.05820E+002
   6.9540   1.69346E+003    9.28990E+002
   6.9570   1.68246E+003    8.95310E+002
   6.9590   1.69160E+003    9.22640E+002
   6.9610   1.66854E+003    9.21120E+002
   6.9640   1.67149E+003    8.70240E+002
   6.9670   1.62623E+003    9.05570E+002
   6.9700   1.66049E+003    9.27630E+002
   6.9710   1.65926E+003    9.33860E+002
   6.9750   1.70011E+003    9.06530E+002
   6.9780   1.67883E+003    9.01060E+002
   6.9820   1.70922E+003    9.12940E+002
   6.9840   1.72662E+003    9.16710E+002
   6.9870   1.69067E+003    9.43920E+002
   6.9900   1.69033E+003    9.34290E+002
   6.9920   1.69509E+003    9.16710E+002
   6.9950   1.70977E+003    9.07820E+002
   6.9970   1.70289E+003    9.48940E+002
   6.9990   1.74257E+003    9.07220E+002
   7.0010   1.73335E+003    9.24420E+002
   7.0040   1.69951E+003    9.09590E+002
   7.0070   1.72324E+003    9.25880E+002
   7.0100   1.68814E+003    9.11480E+002
   7.0130   1.69821E+003    8.95210E+002
   7.0160   1.67602E+003    9.12600E+002
   7.0190   1.67630E+003    9.23520E+002
   7.0220   1.68992E+003    9.12290E+002
   7.0260   1.71721E+003    9.02950E+002
   7.0280   1.70612E+003    9.13090E+002
   7.0310   1.70791E+003    8.96780E+002
   7.0330   1.68843E+003    9.26280E+002
   7.0370   1.69423E+003    9.22690E+002
   7.0400   1.70635E+003    9.10680E+002
   7.0420   1.71536E+003    9.14600E+002
   7.0440   1.73043E+003    8.87150E+002
   7.0470   1.70891E+003    9.05830E+002
   7.0510   1.72199E+003    8.88250E+002
   7.0530   1.68417E+003    9.21290E+002
   7.0550   1.69461E+003    9.13850E+002
   7.0570   1.71565E+003    9.12160E+002
   7.0600   1.70639E+003    9.06040E+002
   7.0620   1.71347E+003    9.05410E+002
   7.0670   1.68231E+003    9.19920E+002
   7.0690   1.67668E+003    9.11300E+002
   7.0710   1.68825E+003    9.25100E+002
   7.0740   1.70251E+003    9.24070E+002
   7.0780   1.69906E+003    9.37720E+002
   7.0800   1.71626E+003    8.95210E+002
   7.0820   1.70773E+003    9.06600E+002
   7.0850   1.68238E+003    8.94290E+002
   7.0880   1.69910E+003    8.92960E+002
   7.0910   1.70840E+003    9.05080E+002
   7.0930   1.71234E+003    8.98490E+002
   7.0960   1.67271E+003    8.94740E+002
   7.1000   1.66661E+003    8.83670E+002
   7.1030   1.67798E+003    8.62140E+002
   7.1050   1.68651E+003    8.64390E+002
   7.1070   1.64881E+003    8.80330E+002
   7.1100   1.63087E+003    8.47910E+002
   7.1130   1.65539E+003    8.59760E+002
   7.1160   1.65055E+003    8.57330E+002
   7.1180   1.66174E+003    8.44150E+002
   7.1210   1.63863E+003    8.37680E+002
   7.1250   1.60736E+003    8.24410E+002
   7.1260   1.62779E+003    8.10280E+002
   7.1300   1.58169E+003    7.71120E+002
   7.1320   1.56269E+003    7.62520E+002
   7.1340   1.59089E+003    7.39900E+002
   7.1370   1.53875E+003    7.34000E+002
   7.1400   1.53883E+003    7.21830E+002
   7.1420   1.51723E+003    6.64320E+002
   7.1450   1.46107E+003    6.62020E+002
   7.1490   1.40205E+003    5.76350E+002
   7.1530   1.29929E+003    5.42510E+002
   7.1540   1.27078E+003    5.18190E+002
   7.1570   1.18944E+003    4.64670E+002
   7.1590   1.11816E+003    4.13750E+002
   7.1620   1.06198E+003    3.61200E+002
   7.1660   9.77600E+002    2.99010E+002
   7.1690   8.55300E+002    2.46980E+002
   7.1730   7.18950E+002    1.90380E+002
   7.1770   6.12530E+002    1.49060E+002
   7.1800   5.46520E+002    1.15190E+002
   7.1820   4.68860E+002    1.00690E+002
   7.1830   4.22640E+002    7.85500E+001
   7.1870   3.34530E+002    5.90400E+001
   7.1910   2.50000E+002    2.44000E+001
   7.1950   1.69470E+002    1.46100E+001
   7.1980   7.65500E+001    4.64000E+000
   7.2000   1.01600E+001    1.63000E+000
   7.2040   1.80000E+000    2.10000E-001
   7.2060   3.69000E+000    4.70000E-001
   7.2080   2.94000E+000    1.29000E+000
   7.2120   2.96000E+000    1.45000E+000
   7.2150   3.27000E+000    3.11000E+000
   7.2180   3.81000E+000    4.09000E+000
   7.2210   3.74000E+000    1.39000E+000
   7.2240   3.43000E+000    5.00000E-002
   7.2270   3.86000E+000    3.90000E-001
   7.2300   3.75000E+000    3.60000E-001
   7.2330   3.87000E+000    5.40000E-001
   7.2360   3.33000E+000    3.50000E-001
   7.2410   3.63000E+000    1.44000E+000
   7.2430   3.75000E+000    1.22000E+000
   7.2460   3.84000E+000    3.20000E-001
   7.2490   3.71000E+000    0.00000E+000
   7.2510   3.64000E+000    3.20000E-001
   7.2530   3.61000E+000    1.41000E+000
   7.2570   3.73000E+000    1.03000E+000
   7.2600   3.69000E+000    8.60000E-001
   7.2640   3.74000E+000    5.00000E-002
   7.2670   3.79000E+000    1.40000E-001
   7.2680   3.70000E+000    2.70000E-001
   7.2710   3.65000E+000    6.40000E-001
   7.2750   3.36000E+000    2.80000E-001
   7.2770   3.66000E+000    3.70000E-001
   7.2790   3.74000E+000    5.80000E-001
   7.2820   3.68000E+000    2.00000E-001
   7.2850   3.80000E+000    2.30000E-001
   7.2890   3.66000E+000    5.00000E-002
   7.2910   3.67000E+000    2.20000E-001
   7.2940   3.70000E+000    2.10000E-001
   7.2960   3.72000E+000    5.70000E-001
   7.2980   3.73000E+000    6.40000E-001
   7.3010   3.68000E+000    2.70000E-001
