# Supplementary material for: Mechanism of the small ATP-independent chaperone Spy is substrate specific
Source: Nat Commun. 2021 Feb 8;12:851. doi: 10.1038/s41467-021-21120-8 (PMC7870927; doi:10.1038/s41467-021-21120-8)
Supplement: Supplementary file 3 — Supplementary Data 1 [file 41467_2021_21120_MOESM3_ESM.zip › Fig 2c-d/181801/00016.RI3]

Sample3/6
I 3 22.1 48000 0002372 5.7930E10 278 1 
   5.7990   3.28000E+000    1.09000E+000
   5.8020   3.62000E+000    1.70000E-001
   5.8040   3.61000E+000    5.08000E+000
   5.8060   3.21000E+000    5.44000E+000
   5.8080   3.65000E+000    1.16400E+001
   5.8100   3.65000E+000    1.11100E+001
   5.8130   8.30000E-001    1.64500E+001
   5.8150   7.79000E+000    2.50500E+001
   5.8170   2.05800E+001    4.06700E+001
   5.8190   3.58200E+001    6.04300E+001
   5.8200   6.69400E+001    1.14120E+002
   5.8220   1.69950E+002    2.25410E+002
   5.8230   2.43750E+002    2.85890E+002
   5.8250   3.84770E+002    4.46540E+002
   5.8260   4.97790E+002    5.63170E+002
   5.8290   7.49040E+002    7.02740E+002
   5.8300   8.57330E+002    8.44740E+002
   5.8330   9.43520E+002    9.91750E+002
   5.8350   1.16112E+003    1.07108E+003
   5.8360   1.23240E+003    1.18823E+003
   5.8370   1.31195E+003    1.27448E+003
   5.8390   1.33100E+003    1.37563E+003
   5.8400   1.46523E+003    1.51795E+003
   5.8420   1.56989E+003    1.57283E+003
   5.8440   1.65002E+003    1.61345E+003
   5.8460   1.78933E+003    1.80292E+003
   5.8490   2.02875E+003    2.07685E+003
   5.8510   2.10641E+003    2.14107E+003
   5.8520   2.14678E+003    2.21984E+003
   5.8530   2.22438E+003    2.22951E+003
   5.8560   2.45244E+003    2.50116E+003
   5.8590   2.55833E+003    2.59485E+003
   5.8600   2.67126E+003    2.78935E+003
   5.8630   2.66153E+003    2.77257E+003
   5.8650   2.82758E+003    2.87348E+003
   5.8690   3.03546E+003    3.12999E+003
   5.8710   3.12509E+003    3.19120E+003
   5.8730   3.26152E+003    3.19354E+003
   5.8760   3.29406E+003    3.32699E+003
   5.8780   3.37352E+003    3.37763E+003
   5.8800   3.45558E+003    3.55766E+003
   5.8830   3.45822E+003    3.48163E+003
   5.8850   3.51946E+003    3.45287E+003
   5.8870   3.50655E+003    3.47183E+003
   5.8900   3.60155E+003    3.56368E+003
   5.8920   3.53811E+003    3.53639E+003
   5.8940   3.54322E+003    3.62332E+003
   5.8960   3.60902E+003    3.57767E+003
   5.8990   3.54846E+003    3.55257E+003
   5.9000   3.58216E+003    3.58359E+003
   5.9030   3.64318E+003    3.54292E+003
   5.9050   3.58317E+003    3.52440E+003
   5.9060   3.58177E+003    3.53173E+003
   5.9070   3.68247E+003    3.56387E+003
   5.9100   3.68905E+003    3.64735E+003
   5.9120   3.64222E+003    3.70151E+003
   5.9140   3.63235E+003    3.65986E+003
   5.9160   3.71801E+003    3.71079E+003
   5.9180   3.71011E+003    3.66828E+003
   5.9210   3.74756E+003    3.69431E+003
   5.9230   3.77925E+003    3.76577E+003
   5.9250   3.76264E+003    3.71407E+003
   5.9280   3.79146E+003    3.75717E+003
   5.9300   3.78486E+003    3.82147E+003
   5.9320   3.78422E+003    3.86204E+003
   5.9350   3.82718E+003    3.85978E+003
   5.9360   3.89134E+003    3.83359E+003
   5.9390   3.87076E+003    3.88207E+003
   5.9410   3.90921E+003    3.88453E+003
   5.9420   3.90842E+003    3.92189E+003
   5.9440   3.87207E+003    3.96778E+003
   5.9460   3.89769E+003    3.97031E+003
   5.9480   3.94452E+003    4.00562E+003
   5.9500   4.02430E+003    4.01309E+003
   5.9520   3.97128E+003    4.08986E+003
   5.9530   3.99146E+003    4.03782E+003
   5.9550   4.05139E+003    4.02744E+003
   5.9570   4.01122E+003    4.11293E+003
   5.9600   3.99512E+003    4.13059E+003
   5.9620   4.09147E+003    4.38692E+003
   5.9640   4.06455E+003    5.41384E+003
   5.9660   4.12102E+003    6.24242E+003
   5.9680   4.10862E+003    6.01767E+003
   5.9710   4.22810E+003    6.20896E+003
   5.9720   4.47100E+003    6.25035E+003
   5.9750   5.48341E+003    4.43374E+003
   5.9770   6.16039E+003    1.38270E+002
   5.9800   6.26707E+003    1.42180E+002
   5.9820   6.12741E+003    2.01610E+002
   5.9840   3.42611E+003    2.44610E+003
   5.9890   1.23900E+002    4.73705E+003
   5.9910   1.76920E+002    4.16663E+003
   5.9930   2.99390E+002    3.90328E+003
   5.9950   1.02959E+003    3.75635E+003
   5.9980   3.67092E+003    3.70463E+003
   6.0000   4.96328E+003    3.63160E+003
   6.0020   3.84657E+003    3.63200E+003
   6.0050   3.82757E+003    3.57983E+003
   6.0070   3.89271E+003    3.57951E+003
   6.0090   3.89497E+003    3.54122E+003
   6.0110   3.80164E+003    3.49817E+003
   6.0130   3.81893E+003    3.45838E+003
   6.0160   3.77999E+003    3.42713E+003
   6.0180   3.84523E+003    3.37028E+003
   6.0200   3.75627E+003    3.32223E+003
   6.0230   3.73954E+003    3.34365E+003
   6.0250   3.67236E+003    3.18113E+003
   6.0270   3.69195E+003    3.17948E+003
   6.0300   3.66176E+003    3.11860E+003
   6.0320   3.65548E+003    3.11644E+003
   6.0340   3.61906E+003    3.02958E+003
   6.0360   3.58133E+003    3.03927E+003
   6.0390   3.62942E+003    2.98180E+003
   6.0410   3.52251E+003    2.83106E+003
   6.0430   3.48885E+003    2.85849E+003
   6.0460   3.44925E+003    2.79051E+003
   6.0480   3.48455E+003    2.73771E+003
   6.0500   3.41587E+003    2.70613E+003
   6.0530   3.42909E+003    2.72295E+003
   6.0540   3.37051E+003    2.59919E+003
   6.0590   3.22227E+003    2.53485E+003
   6.0610   3.14817E+003    2.45208E+003
   6.0630   3.15352E+003    2.35771E+003
   6.0660   3.13948E+003    2.31247E+003
   6.0700   3.05871E+003    2.23677E+003
   6.0730   3.04619E+003    2.20737E+003
   6.0750   2.99911E+003    2.17494E+003
   6.0770   2.97457E+003    2.10608E+003
   6.0800   2.89972E+003    2.07688E+003
   6.0820   2.87148E+003    2.02574E+003
   6.0830   2.83642E+003    1.92440E+003
   6.0860   2.87219E+003    1.92422E+003
   6.0880   2.84323E+003    1.85540E+003
   6.0900   2.75257E+003    1.86748E+003
   6.0930   2.73698E+003    1.80132E+003
   6.0950   2.69315E+003    1.77821E+003
   6.0970   2.66476E+003    1.69850E+003
   6.0990   2.58941E+003    1.66885E+003
   6.1010   2.56255E+003    1.64027E+003
   6.1020   2.58767E+003    1.60830E+003
   6.1040   2.47744E+003    1.55864E+003
   6.1070   2.41896E+003    1.53628E+003
   6.1090   2.44214E+003    1.47409E+003
   6.1110   2.36492E+003    1.48069E+003
   6.1130   2.31517E+003    1.40850E+003
   6.1170   2.31530E+003    1.38409E+003
   6.1180   2.24249E+003    1.35814E+003
   6.1200   2.22895E+003    1.32684E+003
   6.1220   2.20901E+003    1.33719E+003
   6.1250   2.15656E+003    1.27438E+003
   6.1260   2.15737E+003    1.25814E+003
   6.1290   2.07511E+003    1.22406E+003
   6.1310   2.08431E+003    1.20733E+003
   6.1330   2.06903E+003    1.18360E+003
   6.1350   2.02333E+003    1.16098E+003
   6.1380   1.98948E+003    1.14928E+003
   6.1420   1.91744E+003    1.10614E+003
   6.1440   1.95324E+003    1.08135E+003
   6.1450   1.90420E+003    1.08752E+003
   6.1470   1.88190E+003    1.06641E+003
   6.1490   1.89500E+003    1.07311E+003
   6.1520   1.84348E+003    1.02014E+003
   6.1550   1.79240E+003    9.82820E+002
   6.1570   1.81888E+003    9.77310E+002
   6.1600   1.79853E+003    9.66640E+002
   6.1640   1.71404E+003    9.42140E+002
   6.1660   1.68057E+003    9.22000E+002
   6.1690   1.67901E+003    9.42910E+002
   6.1710   1.67155E+003    9.42040E+002
   6.1730   1.67831E+003    9.17150E+002
   6.1750   1.64175E+003    9.07670E+002
   6.1770   1.65690E+003    8.97620E+002
   6.1790   1.63433E+003    8.56610E+002
   6.1810   1.65778E+003    8.80130E+002
   6.1830   1.61249E+003    8.60190E+002
   6.1850   1.60899E+003    8.53650E+002
   6.1880   1.62048E+003    8.65990E+002
   6.1900   1.59582E+003    8.77650E+002
   6.1920   1.60079E+003    8.38450E+002
   6.1950   1.59387E+003    8.50340E+002
   6.1980   1.55314E+003    8.45440E+002
   6.2000   1.58258E+003    8.34890E+002
   6.2010   1.56018E+003    8.48450E+002
   6.2030   1.54434E+003    8.41470E+002
   6.2050   1.51500E+003    8.36660E+002
   6.2080   1.55593E+003    8.25000E+002
   6.2120   1.53023E+003    8.22720E+002
   6.2140   1.52213E+003    8.20520E+002
   6.2170   1.54210E+003    8.37560E+002
   6.2190   1.52456E+003    8.33240E+002
   6.2220   1.54694E+003    8.25810E+002
   6.2250   1.54621E+003    8.01690E+002
   6.2270   1.51892E+003    8.15580E+002
   6.2300   1.52377E+003    8.14330E+002
   6.2320   1.50125E+003    8.04540E+002
   6.2350   1.50302E+003    7.92220E+002
   6.2370   1.52454E+003    8.03150E+002
   6.2390   1.51740E+003    8.03160E+002
   6.2410   1.50393E+003    8.11040E+002
   6.2440   1.54558E+003    8.12860E+002
   6.2460   1.54117E+003    7.99570E+002
   6.2490   1.49986E+003    7.95690E+002
   6.2520   1.52242E+003    8.26320E+002
   6.2540   1.50868E+003    8.29300E+002
   6.2560   1.52873E+003    8.03150E+002
   6.2570   1.51300E+003    8.10670E+002
   6.2590   1.49906E+003    8.20350E+002
   6.2610   1.52599E+003    8.11350E+002
   6.2640   1.53534E+003    8.17680E+002
   6.2670   1.51699E+003    8.14310E+002
   6.2680   1.49701E+003    8.20580E+002
   6.2700   1.50020E+003    8.07260E+002
   6.2720   1.50059E+003    8.13800E+002
   6.2750   1.53101E+003    8.12500E+002
   6.2770   1.52575E+003    8.13480E+002
   6.2790   1.51915E+003    8.01530E+002
   6.2820   1.52395E+003    8.00760E+002
   6.2840   1.56074E+003    8.32330E+002
   6.2880   1.51786E+003    8.11690E+002
   6.2900   1.53635E+003    8.18710E+002
   6.2940   1.49751E+003    8.13630E+002
   6.2950   1.49465E+003    8.40670E+002
   6.2970   1.53890E+003    8.14250E+002
   6.3000   1.55081E+003    8.05440E+002
   6.3040   1.53820E+003    8.17610E+002
   6.3060   1.54539E+003    8.42120E+002
   6.3080   1.49115E+003    8.02950E+002
   6.3090   1.48242E+003    8.17280E+002
   6.3120   1.49829E+003    7.98850E+002
   6.3130   1.54763E+003    8.24940E+002
   6.3150   1.55232E+003    7.90700E+002
   6.3180   1.53481E+003    8.12150E+002
   6.3200   1.54819E+003    8.18930E+002
   6.3230   1.53356E+003    8.16050E+002
   6.3250   1.53433E+003    8.17720E+002
   6.3260   1.53707E+003    8.18470E+002
   6.3300   1.53811E+003    8.18990E+002
   6.3320   1.53949E+003    8.02280E+002
   6.3350   1.51803E+003    8.11440E+002
   6.3380   1.54221E+003    8.09490E+002
   6.3400   1.54786E+003    8.00460E+002
   6.3410   1.55135E+003    8.10200E+002
   6.3440   1.55607E+003    8.39180E+002
   6.3450   1.51966E+003    7.88460E+002
   6.3490   1.53428E+003    7.94040E+002
   6.3510   1.55217E+003    8.22720E+002
   6.3540   1.54381E+003    8.09580E+002
   6.3560   1.53885E+003    8.14260E+002
   6.3580   1.53149E+003    8.22570E+002
   6.3610   1.51118E+003    8.03720E+002
   6.3630   1.52999E+003    8.03920E+002
   6.3650   1.54410E+003    8.25460E+002
   6.3670   1.53711E+003    8.30140E+002
   6.3700   1.55692E+003    8.32470E+002
   6.3720   1.55119E+003    8.11480E+002
   6.3740   1.54652E+003    7.99070E+002
   6.3780   1.52652E+003    8.32860E+002
   6.3810   1.54246E+003    8.09470E+002
   6.3840   1.54566E+003    8.04980E+002
   6.3850   1.55011E+003    8.19480E+002
   6.3880   1.54476E+003    8.20340E+002
   6.3900   1.52606E+003    8.29950E+002
   6.3930   1.54708E+003    8.34690E+002
   6.3950   1.53234E+003    8.29960E+002
   6.3970   1.56930E+003    8.18820E+002
   6.4000   1.52325E+003    8.20730E+002
   6.4020   1.52090E+003    8.14830E+002
   6.4040   1.53268E+003    8.40230E+002
   6.4080   1.52899E+003    8.44410E+002
   6.4100   1.55564E+003    8.24770E+002
   6.4120   1.53598E+003    8.41010E+002
   6.4150   1.53621E+003    8.31190E+002
   6.4160   1.52492E+003    8.44680E+002
   6.4180   1.53122E+003    8.18760E+002
   6.4200   1.53074E+003    8.14860E+002
   6.4230   1.55358E+003    8.31750E+002
   6.4260   1.54778E+003    8.22960E+002
   6.4290   1.53310E+003    8.09160E+002
   6.4310   1.53565E+003    8.54080E+002
   6.4330   1.56618E+003    8.45890E+002
   6.4360   1.53007E+003    8.51540E+002
   6.4380   1.60696E+003    8.40060E+002
   6.4400   1.63353E+003    8.41250E+002
   6.4440   1.59478E+003    8.44560E+002
   6.4460   1.62820E+003    8.49840E+002
   6.4490   1.61519E+003    8.41580E+002
   6.4510   1.62045E+003    8.30340E+002
   6.4530   1.60457E+003    8.65400E+002
   6.4560   1.59891E+003    8.80630E+002
   6.4580   1.59998E+003    8.63130E+002
   6.4600   1.61477E+003    8.50810E+002
   6.4630   1.64578E+003    8.62510E+002
   6.4650   1.62339E+003    8.55770E+002
   6.4670   1.66837E+003    8.87310E+002
   6.4690   1.59403E+003    8.61200E+002
   6.4720   1.64057E+003    8.90950E+002
   6.4730   1.65181E+003    8.70380E+002
   6.4760   1.65375E+003    8.71480E+002
   6.4790   1.65607E+003    8.72600E+002
   6.4810   1.64794E+003    8.70870E+002
   6.4840   1.61475E+003    8.85430E+002
   6.4870   1.65343E+003    8.92800E+002
   6.4890   1.63519E+003    8.87560E+002
   6.4920   1.63377E+003    8.78260E+002
   6.4940   1.66201E+003    8.88280E+002
   6.4970   1.67398E+003    8.87800E+002
   6.4990   1.62583E+003    8.83830E+002
   6.5010   1.65504E+003    8.55100E+002
   6.5060   1.68484E+003    8.76240E+002
   6.5080   1.66779E+003    8.79730E+002
   6.5100   1.64879E+003    8.83400E+002
   6.5120   1.64073E+003    8.83400E+002
   6.5150   1.61042E+003    8.91430E+002
   6.5160   1.67045E+003    8.97520E+002
   6.5190   1.64818E+003    8.90210E+002
   6.5210   1.64024E+003    8.68630E+002
   6.5230   1.67568E+003    8.82180E+002
   6.5260   1.63363E+003    8.65940E+002
   6.5290   1.67690E+003    8.76210E+002
   6.5300   1.63557E+003    8.77990E+002
   6.5350   1.67021E+003    8.79460E+002
   6.5370   1.63853E+003    8.78510E+002
   6.5390   1.62489E+003    8.69310E+002
   6.5420   1.64276E+003    8.70730E+002
   6.5450   1.63274E+003    8.62740E+002
   6.5480   1.61402E+003    8.67160E+002
   6.5500   1.63724E+003    8.82440E+002
   6.5520   1.63233E+003    8.87650E+002
   6.5550   1.60685E+003    8.91050E+002
   6.5570   1.63758E+003    8.66430E+002
   6.5590   1.63481E+003    8.81740E+002
   6.5620   1.59844E+003    8.58220E+002
   6.5640   1.59818E+003    8.54850E+002
   6.5660   1.60117E+003    8.50290E+002
   6.5680   1.59208E+003    8.88040E+002
   6.5710   1.60792E+003    8.76660E+002
   6.5730   1.60683E+003    8.62290E+002
   6.5760   1.59343E+003    8.50520E+002
   6.5790   1.62120E+003    8.51870E+002
   6.5800   1.60184E+003    8.68350E+002
   6.5820   1.59990E+003    8.50090E+002
   6.5860   1.58850E+003    8.56620E+002
   6.5880   1.54405E+003    8.63530E+002
   6.5900   1.57990E+003    8.50300E+002
   6.5930   1.56096E+003    8.52260E+002
   6.5950   1.60650E+003    8.46440E+002
   6.5980   1.57771E+003    8.50390E+002
   6.6020   1.60997E+003    8.49900E+002
   6.6030   1.58979E+003    8.34940E+002
   6.6070   1.63487E+003    8.60520E+002
   6.6090   1.57729E+003    8.44970E+002
   6.6110   1.60199E+003    8.48460E+002
   6.6120   1.57776E+003    8.39330E+002
   6.6150   1.60563E+003    8.29160E+002
   6.6180   1.57877E+003    8.39720E+002
   6.6200   1.59002E+003    8.44180E+002
   6.6220   1.59306E+003    8.29110E+002
   6.6240   1.56940E+003    8.44240E+002
   6.6280   1.58555E+003    8.29340E+002
   6.6330   1.56073E+003    8.35510E+002
   6.6340   1.58467E+003    8.53750E+002
   6.6380   1.58201E+003    8.35320E+002
   6.6390   1.56384E+003    8.23960E+002
   6.6420   1.58100E+003    8.31090E+002
   6.6450   1.58641E+003    8.33340E+002
   6.6480   1.56629E+003    8.59980E+002
   6.6510   1.57277E+003    8.29720E+002
   6.6550   1.58888E+003    8.44680E+002
   6.6580   1.56145E+003    8.29720E+002
   6.6600   1.57355E+003    8.35240E+002
   6.6620   1.56906E+003    8.27440E+002
   6.6640   1.59143E+003    8.17680E+002
   6.6670   1.55184E+003    8.35410E+002
   6.6690   1.55460E+003    8.47490E+002
   6.6730   1.56997E+003    8.27980E+002
   6.6750   1.55839E+003    8.00930E+002
   6.6780   1.55939E+003    8.24840E+002
   6.6800   1.56028E+003    8.08160E+002
   6.6820   1.54526E+003    8.03110E+002
   6.6850   1.55192E+003    8.13340E+002
   6.6870   1.54166E+003    8.23620E+002
   6.6900   1.54545E+003    8.09280E+002
   6.6940   1.52484E+003    8.36250E+002
   6.6960   1.54558E+003    8.15080E+002
   6.6980   1.51305E+003    8.11560E+002
   6.7000   1.53564E+003    7.95950E+002
   6.7030   1.51468E+003    8.07160E+002
   6.7050   1.49815E+003    8.22130E+002
   6.7070   1.52807E+003    7.97950E+002
   6.7100   1.54183E+003    7.98900E+002
   6.7110   1.50767E+003    7.93500E+002
   6.7150   1.52843E+003    7.83550E+002
   6.7170   1.53280E+003    7.95570E+002
   6.7200   1.54095E+003    8.11780E+002
   6.7220   1.51056E+003    8.04110E+002
   6.7250   1.51319E+003    8.01240E+002
   6.7280   1.50345E+003    8.25870E+002
   6.7320   1.51320E+003    7.97530E+002
   6.7340   1.50317E+003    7.70780E+002
   6.7360   1.48996E+003    7.90620E+002
   6.7390   1.44252E+003    7.81170E+002
   6.7400   1.46845E+003    7.83840E+002
   6.7440   1.46318E+003    7.84520E+002
   6.7470   1.49408E+003    7.82150E+002
   6.7490   1.50301E+003    7.90630E+002
   6.7520   1.51220E+003    7.75270E+002
   6.7540   1.50184E+003    7.80660E+002
   6.7570   1.49870E+003    7.87690E+002
   6.7610   1.48288E+003    7.94820E+002
   6.7640   1.46539E+003    7.95400E+002
   6.7670   1.47598E+003    8.02140E+002
   6.7700   1.46238E+003    8.00730E+002
   6.7730   1.42473E+003    7.83110E+002
   6.7750   1.49143E+003    7.91850E+002
   6.7780   1.46730E+003    7.84550E+002
   6.7810   1.49143E+003    7.97910E+002
   6.7830   1.47663E+003    7.79820E+002
   6.7860   1.48125E+003    8.11230E+002
   6.7880   1.47834E+003    7.87650E+002
   6.7920   1.46887E+003    8.14470E+002
   6.7930   1.49506E+003    7.98550E+002
   6.7950   1.49261E+003    8.06970E+002
   6.7970   1.48815E+003    7.98700E+002
   6.8010   1.47805E+003    7.84060E+002
   6.8040   1.49688E+003    7.94040E+002
   6.8060   1.49498E+003    7.79750E+002
   6.8070   1.46454E+003    8.07060E+002
   6.8090   1.53072E+003    7.97090E+002
   6.8130   1.49331E+003    8.02210E+002
   6.8160   1.49068E+003    8.05280E+002
   6.8190   1.51877E+003    8.10940E+002
   6.8220   1.51917E+003    8.02540E+002
   6.8240   1.50798E+003    8.10010E+002
   6.8260   1.50745E+003    8.17040E+002
   6.8290   1.51990E+003    8.01820E+002
   6.8330   1.52189E+003    7.76870E+002
   6.8350   1.51947E+003    7.98170E+002
   6.8360   1.49250E+003    7.99940E+002
   6.8400   1.52101E+003    8.07350E+002
   6.8420   1.50369E+003    8.14830E+002
   6.8450   1.50243E+003    8.09070E+002
   6.8470   1.49459E+003    8.06280E+002
   6.8500   1.49973E+003    8.00050E+002
   6.8520   1.53514E+003    8.00100E+002
   6.8550   1.51191E+003    8.06470E+002
   6.8580   1.54229E+003    7.99470E+002
   6.8600   1.48184E+003    8.01440E+002
   6.8620   1.50840E+003    8.07860E+002
   6.8650   1.51978E+003    8.23140E+002
   6.8680   1.52792E+003    7.94040E+002
   6.8710   1.53681E+003    8.04560E+002
   6.8740   1.53094E+003    8.05710E+002
   6.8760   1.51704E+003    8.10110E+002
   6.8790   1.53940E+003    8.19040E+002
   6.8820   1.49969E+003    7.90050E+002
   6.8850   1.54315E+003    8.21060E+002
   6.8870   1.53076E+003    7.91200E+002
   6.8900   1.53948E+003    7.84430E+002
   6.8920   1.49839E+003    7.98940E+002
   6.8940   1.53414E+003    8.06870E+002
   6.8970   1.54806E+003    8.12730E+002
   6.8990   1.53536E+003    7.99830E+002
   6.9030   1.52967E+003    8.21750E+002
   6.9050   1.49592E+003    7.87930E+002
   6.9060   1.53632E+003    7.91630E+002
   6.9100   1.54786E+003    8.26250E+002
   6.9130   1.53487E+003    8.17290E+002
   6.9170   1.53951E+003    8.02080E+002
   6.9180   1.54116E+003    8.24220E+002
   6.9210   1.52782E+003    8.02050E+002
   6.9240   1.52106E+003    7.89680E+002
   6.9270   1.51128E+003    8.15210E+002
   6.9300   1.52429E+003    7.95090E+002
   6.9320   1.55966E+003    7.69520E+002
   6.9340   1.50624E+003    8.05780E+002
   6.9370   1.47451E+003    8.22490E+002
   6.9400   1.52037E+003    7.90870E+002
   6.9420   1.51474E+003    8.13360E+002
   6.9460   1.51756E+003    7.93330E+002
   6.9480   1.46540E+003    8.12370E+002
   6.9500   1.49835E+003    7.91840E+002
   6.9520   1.47900E+003    7.95150E+002
   6.9550   1.51403E+003    7.69800E+002
   6.9580   1.49013E+003    7.83420E+002
   6.9590   1.48240E+003    7.64830E+002
   6.9630   1.47546E+003    7.88700E+002
   6.9660   1.47106E+003    7.84570E+002
   6.9680   1.46234E+003    7.87510E+002
   6.9710   1.47001E+003    7.88700E+002
   6.9740   1.51313E+003    7.71090E+002
   6.9760   1.49380E+003    7.82280E+002
   6.9800   1.50085E+003    8.05290E+002
   6.9830   1.51549E+003    8.04480E+002
   6.9850   1.50294E+003    7.87840E+002
   6.9870   1.51104E+003    8.16200E+002
   6.9900   1.51966E+003    7.84900E+002
   6.9920   1.50490E+003    8.05930E+002
   6.9960   1.48136E+003    8.10730E+002
   6.9970   1.50378E+003    7.96420E+002
   7.0000   1.48908E+003    8.18170E+002
   7.0020   1.49093E+003    8.06470E+002
   7.0050   1.53369E+003    7.93530E+002
   7.0080   1.49717E+003    7.91510E+002
   7.0110   1.52645E+003    8.14070E+002
   7.0140   1.48496E+003    8.16210E+002
   7.0160   1.51357E+003    7.93000E+002
   7.0190   1.45358E+003    7.98900E+002
   7.0220   1.47402E+003    7.95530E+002
   7.0260   1.46998E+003    7.95500E+002
   7.0280   1.45154E+003    7.95200E+002
   7.0300   1.44965E+003    7.88950E+002
   7.0350   1.44021E+003    7.75650E+002
   7.0370   1.50524E+003    8.10070E+002
   7.0400   1.50529E+003    8.07850E+002
   7.0410   1.48898E+003    7.74260E+002
   7.0460   1.49479E+003    7.78820E+002
   7.0480   1.49863E+003    8.01060E+002
   7.0500   1.49739E+003    7.92450E+002
   7.0530   1.52424E+003    7.73190E+002
   7.0560   1.52193E+003    7.80620E+002
   7.0580   1.51009E+003    7.72770E+002
   7.0620   1.49935E+003    7.79770E+002
   7.0640   1.53898E+003    7.75570E+002
   7.0690   1.50336E+003    7.67490E+002
   7.0710   1.50078E+003    7.96040E+002
   7.0730   1.51653E+003    7.70380E+002
   7.0760   1.50291E+003    7.99840E+002
   7.0800   1.47917E+003    7.88900E+002
   7.0820   1.48916E+003    7.67160E+002
   7.0860   1.51156E+003    7.75090E+002
   7.0880   1.51074E+003    8.08670E+002
   7.0910   1.48505E+003    7.96500E+002
   7.0930   1.49047E+003    7.53510E+002
   7.0960   1.50665E+003    7.69750E+002
   7.0980   1.48882E+003    7.79170E+002
   7.1000   1.51205E+003    7.69650E+002
   7.1040   1.50465E+003    7.49790E+002
   7.1070   1.50675E+003    7.81230E+002
   7.1090   1.52668E+003    7.72450E+002
   7.1120   1.51433E+003    7.69940E+002
   7.1150   1.51557E+003    7.62150E+002
   7.1180   1.49146E+003    7.51780E+002
   7.1200   1.52437E+003    7.41010E+002
   7.1250   1.50310E+003    7.35120E+002
   7.1280   1.51853E+003    7.36300E+002
   7.1300   1.51235E+003    7.14040E+002
   7.1320   1.51826E+003    7.19950E+002
   7.1350   1.53079E+003    6.81790E+002
   7.1390   1.52891E+003    6.97370E+002
   7.1410   1.53394E+003    6.63820E+002
   7.1430   1.51056E+003    6.33750E+002
   7.1460   1.54532E+003    6.08690E+002
   7.1490   1.45426E+003    5.91720E+002
   7.1520   1.44582E+003    5.19940E+002
   7.1540   1.40621E+003    4.83440E+002
   7.1570   1.35846E+003    4.07670E+002
   7.1600   1.31466E+003    3.82920E+002
   7.1630   1.19623E+003    1.65090E+002
   7.1670   1.09855E+003    2.68100E+001
   7.1710   8.61630E+002    6.47000E+000
   7.1750   7.85770E+002    4.46000E+000
   7.1800   3.02020E+002    5.80000E+000
   7.1810   9.65200E+001    5.04000E+000
   7.1840   3.55700E+001    4.33000E+000
   7.1850   1.61900E+001    3.47000E+000
   7.1880   1.69000E+000    2.75000E+000
   7.1940   3.20000E+000    4.70000E-001
   7.1950   8.60000E-001    4.10000E-001
   7.1970   1.79000E+000    7.10000E-001
   7.2000   6.50000E-001    2.76000E+000
   7.2020   2.57000E+000    3.61000E+000
   7.2050   3.74000E+000    6.40000E-001
   7.2090   2.53000E+000    2.30000E-001
   7.2140   3.76000E+000    3.00000E-002
   7.2160   3.76000E+000    2.50000E-001
   7.2180   3.75000E+000    8.90000E-001
   7.2210   3.74000E+000    3.33000E+000
   7.2240   3.39000E+000    3.02000E+000
   7.2280   3.64000E+000    2.00000E-001
   7.2300   3.42000E+000    4.00000E-002
   7.2340   3.67000E+000    4.00000E-002
   7.2360   3.70000E+000    1.40000E-001
   7.2380   3.81000E+000    2.00000E-001
   7.2410   3.23000E+000    1.51000E+000
   7.2450   3.74000E+000    3.20000E-001
   7.2470   3.85000E+000    2.10000E-001
   7.2490   3.70000E+000    9.00000E-002
   7.2520   3.76000E+000    5.00000E-002
   7.2540   3.75000E+000    8.00000E-002
   7.2590   3.74000E+000    8.00000E-002
   7.2610   3.70000E+000    2.50000E-001
   7.2650   3.73000E+000    3.50000E-001
   7.2670   3.26000E+000    2.50000E-001
   7.2700   3.62000E+000    7.00000E-002
   7.2730   3.72000E+000    7.00000E-002
   7.2760   3.79000E+000    1.20000E-001
   7.2790   3.73000E+000    2.60000E-001
   7.2810   3.35000E+000    9.00000E-002
   7.2840   3.72000E+000    1.20000E-001
   7.2870   3.77000E+000    3.00000E-002
   7.2910   3.86000E+000    9.00000E-002
   7.2930   3.62000E+000    9.00000E-002
   7.2950   3.76000E+000    1.40000E-001
   7.2980   3.72000E+000    8.00000E-002
   7.3010   3.70000E+000    5.00000E-002
