# Supplementary material for: Mechanism of the small ATP-independent chaperone Spy is substrate specific
Source: Nat Commun. 2021 Feb 8;12:851. doi: 10.1038/s41467-021-21120-8 (PMC7870927; doi:10.1038/s41467-021-21120-8)
Supplement: Supplementary file 3 — Supplementary Data 1 [file 41467_2021_21120_MOESM3_ESM.zip › Fig 2c-d/181801/00017.RI1]

Sample1/4
I 1 22.1 48000 0002445 5.9770E10 278 1 
   5.7990   3.78000E+000    5.10000E-001
   5.8030   3.34000E+000    1.40000E+000
   5.8040   3.79000E+000    7.90000E-001
   5.8060   3.70000E+000    2.60000E-001
   5.8080   3.73000E+000    2.11000E+000
   5.8100   3.95000E+000    2.26000E+000
   5.8120   4.90000E-001    1.12200E+001
   5.8130   2.66000E+000    4.80000E+000
   5.8150   4.41000E+000    1.44700E+001
   5.8170   2.09700E+001    2.23700E+001
   5.8190   4.08500E+001    3.15300E+001
   5.8220   8.60000E+001    4.62600E+001
   5.8260   2.24380E+002    1.23740E+002
   5.8290   8.06760E+002    4.25270E+002
   5.8300   9.49090E+002    6.12190E+002
   5.8330   8.96790E+002    6.54920E+002
   5.8350   1.15040E+003    7.20980E+002
   5.8370   1.21301E+003    9.19220E+002
   5.8400   1.35881E+003    1.13990E+003
   5.8410   1.55119E+003    1.48998E+003
   5.8420   1.58464E+003    1.84624E+003
   5.8440   1.69895E+003    1.89226E+003
   5.8470   1.94757E+003    1.95381E+003
   5.8490   2.03004E+003    2.08576E+003
   5.8510   2.12185E+003    2.16685E+003
   5.8540   2.30202E+003    2.34604E+003
   5.8560   2.45021E+003    2.52319E+003
   5.8580   2.58592E+003    2.63895E+003
   5.8590   2.68683E+003    2.67284E+003
   5.8600   2.68044E+003    2.73928E+003
   5.8630   2.80790E+003    2.98689E+003
   5.8650   3.00777E+003    3.04757E+003
   5.8670   3.07755E+003    3.19122E+003
   5.8690   3.24109E+003    3.23865E+003
   5.8710   3.21729E+003    3.28803E+003
   5.8730   3.31062E+003    3.30795E+003
   5.8760   3.44476E+003    3.36339E+003
   5.8780   3.53137E+003    3.45160E+003
   5.8800   3.53342E+003    3.48650E+003
   5.8830   3.64706E+003    3.60097E+003
   5.8850   3.64016E+003    3.62664E+003
   5.8870   3.61857E+003    3.61841E+003
   5.8900   3.62180E+003    3.56272E+003
   5.8920   3.74492E+003    3.56559E+003
   5.8940   3.66343E+003    3.65842E+003
   5.8960   3.70976E+003    3.71029E+003
   5.8990   3.70519E+003    3.70525E+003
   5.9000   3.69012E+003    3.62600E+003
   5.9010   3.67131E+003    3.70442E+003
   5.9050   3.74004E+003    3.68162E+003
   5.9070   3.73161E+003    3.70420E+003
   5.9100   3.73342E+003    3.73488E+003
   5.9120   3.73852E+003    3.75693E+003
   5.9140   3.82911E+003    3.81837E+003
   5.9160   3.86659E+003    3.81533E+003
   5.9190   3.82519E+003    3.92147E+003
   5.9210   3.85209E+003    3.89126E+003
   5.9230   3.83906E+003    3.74943E+003
   5.9260   3.82993E+003    3.80374E+003
   5.9280   3.90080E+003    3.78289E+003
   5.9300   3.87127E+003    3.78210E+003
   5.9310   3.84987E+003    3.83233E+003
   5.9330   3.93083E+003    3.93632E+003
   5.9350   3.95077E+003    4.06425E+003
   5.9360   3.99706E+003    3.92774E+003
   5.9390   4.02262E+003    4.08528E+003
   5.9420   4.06726E+003    4.03312E+003
   5.9430   4.02812E+003    4.04388E+003
   5.9450   4.06059E+003    4.05014E+003
   5.9480   4.18243E+003    4.04379E+003
   5.9500   4.14101E+003    4.08328E+003
   5.9530   4.18125E+003    4.12192E+003
   5.9550   4.17206E+003    4.20391E+003
   5.9570   4.12132E+003    4.19875E+003
   5.9590   4.13644E+003    4.11344E+003
   5.9620   4.14485E+003    4.11894E+003
   5.9640   4.19515E+003    4.04540E+003
   5.9660   4.15656E+003    4.15311E+003
   5.9670   4.15329E+003    4.14404E+003
   5.9680   4.17234E+003    4.22201E+003
   5.9710   4.12203E+003    4.18452E+003
   5.9730   4.23129E+003    4.17498E+003
   5.9750   4.29949E+003    4.21786E+003
   5.9770   4.33070E+003    4.21357E+003
   5.9780   4.31766E+003    4.26722E+003
   5.9800   4.28681E+003    4.25081E+003
   5.9830   4.24967E+003    4.25184E+003
   5.9840   4.29250E+003    4.23936E+003
   5.9870   4.38249E+003    4.37833E+003
   5.9900   4.53867E+003    4.69794E+003
   5.9910   5.06722E+003    5.40982E+003
   5.9930   6.13354E+003    6.54023E+003
   5.9960   6.28508E+003    6.35951E+003
   5.9980   6.44430E+003    6.41012E+003
   6.0010   6.18060E+003    6.04401E+003
   6.0030   3.00098E+003    2.84426E+003
   6.0050   7.74150E+002    1.22980E+002
   6.0100   1.52530E+002    2.73400E+002
   6.0130   7.03300E+002    2.95496E+003
   6.0180   4.70118E+003    3.91686E+003
   6.0200   3.55100E+003    3.21031E+003
   6.0210   3.89843E+003    3.36279E+003
   6.0230   3.69756E+003    3.21861E+003
   6.0250   3.68754E+003    3.24160E+003
   6.0270   3.64638E+003    3.16046E+003
   6.0300   3.58349E+003    3.06157E+003
   6.0320   3.52037E+003    3.03954E+003
   6.0340   3.49591E+003    3.01445E+003
   6.0360   3.51009E+003    2.93221E+003
   6.0370   3.43231E+003    2.90723E+003
   6.0390   3.38463E+003    2.84810E+003
   6.0410   3.36459E+003    2.78210E+003
   6.0450   3.33319E+003    2.70516E+003
   6.0460   3.28709E+003    2.70948E+003
   6.0480   3.27839E+003    2.65446E+003
   6.0500   3.26200E+003    2.59465E+003
   6.0530   3.17682E+003    2.57550E+003
   6.0540   3.17762E+003    2.48628E+003
   6.0570   3.12024E+003    2.45183E+003
   6.0590   3.06064E+003    2.41206E+003
   6.0610   3.02873E+003    2.33892E+003
   6.0660   3.00644E+003    2.27887E+003
   6.0680   2.90493E+003    2.20825E+003
   6.0700   2.86450E+003    2.16680E+003
   6.0730   2.83602E+003    2.11654E+003
   6.0750   2.76928E+003    2.07143E+003
   6.0770   2.75110E+003    2.02087E+003
   6.0790   2.72725E+003    2.02116E+003
   6.0820   2.69796E+003    1.96033E+003
   6.0830   2.68264E+003    1.95215E+003
   6.0850   2.62001E+003    1.87750E+003
   6.0880   2.64103E+003    1.84884E+003
   6.0900   2.58763E+003    1.80659E+003
   6.0930   2.53549E+003    1.78418E+003
   6.0950   2.51806E+003    1.71346E+003
   6.0970   2.46346E+003    1.69072E+003
   6.1000   2.42516E+003    1.66410E+003
   6.1020   2.41428E+003    1.61225E+003
   6.1040   2.40145E+003    1.56390E+003
   6.1060   2.35340E+003    1.59560E+003
   6.1090   2.31120E+003    1.55927E+003
   6.1110   2.27977E+003    1.50253E+003
   6.1130   2.30794E+003    1.46487E+003
   6.1160   2.23997E+003    1.44046E+003
   6.1180   2.23893E+003    1.41670E+003
   6.1190   2.19218E+003    1.41765E+003
   6.1220   2.17670E+003    1.39816E+003
   6.1250   2.15890E+003    1.36824E+003
   6.1260   2.09181E+003    1.33090E+003
   6.1270   2.14995E+003    1.32980E+003
   6.1300   2.08175E+003    1.28484E+003
   6.1320   2.08536E+003    1.26738E+003
   6.1350   2.05094E+003    1.26239E+003
   6.1380   2.05004E+003    1.26662E+003
   6.1400   2.03086E+003    1.21912E+003
   6.1410   1.97650E+003    1.23695E+003
   6.1450   2.01615E+003    1.19562E+003
   6.1470   1.99212E+003    1.17555E+003
   6.1490   1.94856E+003    1.15443E+003
   6.1520   1.94945E+003    1.13148E+003
   6.1550   1.89431E+003    1.11488E+003
   6.1570   1.91636E+003    1.10723E+003
   6.1580   1.90420E+003    1.12669E+003
   6.1600   1.86144E+003    1.07829E+003
   6.1620   1.89451E+003    1.06390E+003
   6.1650   1.85948E+003    1.06382E+003
   6.1690   1.84227E+003    1.09202E+003
   6.1710   1.83804E+003    1.06690E+003
   6.1740   1.80789E+003    1.03971E+003
   6.1760   1.81173E+003    1.04437E+003
   6.1780   1.78964E+003    1.04538E+003
   6.1810   1.81420E+003    1.01391E+003
   6.1830   1.83780E+003    1.01594E+003
   6.1850   1.82492E+003    1.00259E+003
   6.1870   1.78340E+003    1.02906E+003
   6.1900   1.78194E+003    9.98390E+002
   6.1920   1.80480E+003    9.91600E+002
   6.1940   1.73523E+003    9.98180E+002
   6.1960   1.75810E+003    9.89670E+002
   6.1980   1.78715E+003    9.86980E+002
   6.2000   1.78457E+003    9.86010E+002
   6.2030   1.76482E+003    9.86710E+002
   6.2050   1.76201E+003    9.67100E+002
   6.2080   1.76779E+003    9.68970E+002
   6.2100   1.75614E+003    9.59270E+002
   6.2120   1.80984E+003    9.79530E+002
   6.2140   1.79947E+003    9.63720E+002
   6.2160   1.78137E+003    9.64710E+002
   6.2190   1.74832E+003    9.85510E+002
   6.2210   1.75178E+003    9.65850E+002
   6.2240   1.74998E+003    9.64850E+002
   6.2250   1.74395E+003    1.00120E+003
   6.2280   1.76022E+003    9.51660E+002
   6.2300   1.78011E+003    9.47940E+002
   6.2320   1.71452E+003    9.69220E+002
   6.2360   1.76210E+003    9.63640E+002
   6.2370   1.75565E+003    9.63230E+002
   6.2390   1.78540E+003    9.41940E+002
   6.2420   1.77466E+003    9.40130E+002
   6.2450   1.75324E+003    9.19900E+002
   6.2480   1.73032E+003    9.24550E+002
   6.2500   1.71465E+003    9.27180E+002
   6.2530   1.73804E+003    9.51160E+002
   6.2550   1.73221E+003    9.63080E+002
   6.2580   1.75376E+003    9.35720E+002
   6.2610   1.74828E+003    9.45770E+002
   6.2630   1.76290E+003    9.57150E+002
   6.2660   1.76796E+003    9.43060E+002
   6.2680   1.78384E+003    9.56990E+002
   6.2700   1.78448E+003    9.37280E+002
   6.2730   1.79637E+003    9.47830E+002
   6.2750   1.75747E+003    9.49370E+002
   6.2770   1.81660E+003    9.58800E+002
   6.2800   1.80137E+003    9.41990E+002
   6.2820   1.76131E+003    9.49230E+002
   6.2840   1.77863E+003    9.70480E+002
   6.2870   1.77741E+003    9.78070E+002
   6.2890   1.78106E+003    9.63800E+002
   6.2930   1.79331E+003    9.74500E+002
   6.2960   1.77825E+003    9.39330E+002
   6.2980   1.80983E+003    9.43160E+002
   6.2990   1.78819E+003    9.56110E+002
   6.3020   1.80820E+003    9.45860E+002
   6.3040   1.81175E+003    9.57970E+002
   6.3070   1.77845E+003    9.50070E+002
   6.3090   1.79241E+003    9.54930E+002
   6.3110   1.83327E+003    9.46860E+002
   6.3120   1.75244E+003    9.43890E+002
   6.3160   1.79096E+003    9.51500E+002
   6.3180   1.76752E+003    9.67260E+002
   6.3200   1.76546E+003    9.50890E+002
   6.3250   1.77121E+003    9.38950E+002
   6.3260   1.75479E+003    9.54330E+002
   6.3290   1.78344E+003    9.43500E+002
   6.3320   1.76595E+003    9.67060E+002
   6.3340   1.77267E+003    9.41450E+002
   6.3360   1.80405E+003    9.54890E+002
   6.3400   1.80498E+003    9.48280E+002
   6.3430   1.80040E+003    9.82350E+002
   6.3450   1.78244E+003    9.48140E+002
   6.3470   1.78336E+003    9.70150E+002
   6.3500   1.78895E+003    9.56840E+002
   6.3520   1.77522E+003    9.50190E+002
   6.3540   1.80889E+003    9.37010E+002
   6.3560   1.75502E+003    9.61710E+002
   6.3580   1.76051E+003    9.64740E+002
   6.3610   1.76468E+003    9.67530E+002
   6.3640   1.80467E+003    9.57760E+002
   6.3660   1.79210E+003    9.37960E+002
   6.3680   1.78348E+003    9.71460E+002
   6.3700   1.78547E+003    9.51870E+002
   6.3730   1.73817E+003    9.49620E+002
   6.3770   1.77607E+003    9.83180E+002
   6.3790   1.79368E+003    9.50540E+002
   6.3810   1.80826E+003    9.65370E+002
   6.3840   1.78309E+003    9.41470E+002
   6.3860   1.75455E+003    9.66440E+002
   6.3900   1.78371E+003    9.24880E+002
   6.3910   1.77204E+003    9.45890E+002
   6.3930   1.75510E+003    9.54460E+002
   6.3950   1.78006E+003    9.68190E+002
   6.3980   1.76746E+003    9.53790E+002
   6.4000   1.75231E+003    9.57970E+002
   6.4020   1.76225E+003    9.59310E+002
   6.4040   1.77631E+003    9.56420E+002
   6.4060   1.78664E+003    9.69600E+002
   6.4080   1.77065E+003    9.53660E+002
   6.4110   1.78973E+003    9.64960E+002
   6.4130   1.75739E+003    9.51650E+002
   6.4150   1.77731E+003    9.65020E+002
   6.4170   1.80615E+003    9.86400E+002
   6.4200   1.80629E+003    9.66030E+002
   6.4220   1.78266E+003    9.71880E+002
   6.4240   1.77656E+003    9.82480E+002
   6.4270   1.79583E+003    9.60850E+002
   6.4290   1.78441E+003    9.69750E+002
   6.4310   1.83225E+003    9.88030E+002
   6.4360   1.81929E+003    9.86780E+002
   6.4380   1.83406E+003    9.89770E+002
   6.4410   1.86205E+003    1.00483E+003
   6.4420   1.82010E+003    9.81100E+002
   6.4440   1.88252E+003    9.87960E+002
   6.4470   1.87306E+003    1.00758E+003
   6.4500   1.86381E+003    1.01814E+003
   6.4530   1.84653E+003    1.00428E+003
   6.4550   1.90228E+003    9.87740E+002
   6.4580   1.87049E+003    1.04502E+003
   6.4600   1.88491E+003    1.01885E+003
   6.4620   1.89277E+003    1.03652E+003
   6.4650   1.86225E+003    1.03309E+003
   6.4670   1.90512E+003    1.02621E+003
   6.4700   1.90018E+003    1.01234E+003
   6.4720   1.88328E+003    1.02422E+003
   6.4760   1.89170E+003    1.01750E+003
   6.4790   1.88930E+003    1.01332E+003
   6.4800   1.88504E+003    1.00664E+003
   6.4830   1.90547E+003    1.02993E+003
   6.4850   1.91201E+003    9.99340E+002
   6.4890   1.91409E+003    1.04451E+003
   6.4920   1.88189E+003    1.02436E+003
   6.4940   1.90906E+003    1.04146E+003
   6.4960   1.89810E+003    1.04467E+003
   6.4990   1.93872E+003    1.04103E+003
   6.5010   1.94776E+003    1.02844E+003
   6.5030   1.89149E+003    1.04379E+003
   6.5060   1.90692E+003    1.03527E+003
   6.5080   1.91661E+003    1.04674E+003
   6.5100   1.92199E+003    1.04466E+003
   6.5120   1.95140E+003    1.03612E+003
   6.5150   1.89966E+003    1.05633E+003
   6.5170   1.91635E+003    1.04971E+003
   6.5200   1.93575E+003    1.05113E+003
   6.5220   1.94527E+003    1.03912E+003
   6.5250   1.91881E+003    1.02170E+003
   6.5270   1.91909E+003    1.03557E+003
   6.5300   1.91217E+003    1.03170E+003
   6.5320   1.92113E+003    1.03220E+003
   6.5350   1.92843E+003    1.02085E+003
   6.5380   1.91135E+003    1.03759E+003
   6.5400   1.91810E+003    1.03190E+003
   6.5440   1.89624E+003    1.03042E+003
   6.5460   1.93997E+003    1.04126E+003
   6.5480   1.92113E+003    1.03141E+003
   6.5510   1.89033E+003    1.03215E+003
   6.5540   1.87510E+003    1.01931E+003
   6.5560   1.88295E+003    1.03415E+003
   6.5580   1.89253E+003    1.04283E+003
   6.5590   1.86132E+003    1.02079E+003
   6.5640   1.88305E+003    9.94570E+002
   6.5660   1.87928E+003    9.99350E+002
   6.5680   1.85261E+003    1.00555E+003
   6.5710   1.90091E+003    9.81910E+002
   6.5730   1.89191E+003    9.97670E+002
   6.5760   1.90050E+003    9.95410E+002
   6.5800   1.87328E+003    1.01749E+003
   6.5820   1.89953E+003    9.85180E+002
   6.5840   1.87118E+003    9.95870E+002
   6.5880   1.89131E+003    9.82980E+002
   6.5910   1.88141E+003    1.00661E+003
   6.5930   1.86762E+003    9.96450E+002
   6.5950   1.84947E+003    9.92700E+002
   6.5980   1.87061E+003    1.00879E+003
   6.6000   1.85955E+003    9.92500E+002
   6.6020   1.87158E+003    9.93620E+002
   6.6050   1.87225E+003    9.88900E+002
   6.6080   1.83755E+003    9.71640E+002
   6.6110   1.85590E+003    9.93160E+002
   6.6120   1.86872E+003    9.73740E+002
   6.6140   1.83557E+003    1.00282E+003
   6.6170   1.83837E+003    9.81760E+002
   6.6200   1.87013E+003    9.90260E+002
   6.6220   1.82965E+003    9.92180E+002
   6.6240   1.79922E+003    9.85250E+002
   6.6270   1.82884E+003    9.87230E+002
   6.6300   1.86056E+003    9.84080E+002
   6.6330   1.84615E+003    9.90150E+002
   6.6350   1.84965E+003    9.84330E+002
   6.6370   1.85780E+003    9.98220E+002
   6.6390   1.80924E+003    1.00642E+003
   6.6420   1.82464E+003    9.89940E+002
   6.6440   1.84645E+003    9.75180E+002
   6.6460   1.78823E+003    9.80140E+002
   6.6500   1.81186E+003    9.94780E+002
   6.6530   1.81185E+003    9.86380E+002
   6.6560   1.80950E+003    9.75230E+002
   6.6600   1.81140E+003    9.66000E+002
   6.6620   1.81305E+003    9.88330E+002
   6.6640   1.80884E+003    9.81560E+002
   6.6670   1.83884E+003    9.78630E+002
   6.6700   1.83634E+003    9.83690E+002
   6.6720   1.83279E+003    9.55660E+002
   6.6750   1.80741E+003    9.60180E+002
   6.6780   1.79183E+003    9.61360E+002
   6.6800   1.76210E+003    9.58930E+002
   6.6820   1.77277E+003    9.52690E+002
   6.6850   1.75103E+003    9.66080E+002
   6.6890   1.75886E+003    9.75170E+002
   6.6920   1.81497E+003    9.44000E+002
   6.6960   1.76742E+003    9.72300E+002
   6.6980   1.77130E+003    9.52250E+002
   6.7000   1.76138E+003    9.47330E+002
   6.7030   1.76456E+003    9.56350E+002
   6.7050   1.75164E+003    9.40030E+002
   6.7090   1.73243E+003    9.38860E+002
   6.7110   1.74827E+003    9.39910E+002
   6.7150   1.75026E+003    9.72390E+002
   6.7180   1.77112E+003    9.35570E+002
   6.7210   1.77482E+003    9.36570E+002
   6.7230   1.75725E+003    9.18760E+002
   6.7250   1.74592E+003    9.26200E+002
   6.7280   1.74887E+003    9.36650E+002
   6.7300   1.72944E+003    9.28270E+002
   6.7330   1.74134E+003    9.03090E+002
   6.7360   1.72433E+003    9.32150E+002
   6.7390   1.68594E+003    9.35630E+002
   6.7400   1.69443E+003    9.28490E+002
   6.7430   1.73506E+003    9.16050E+002
   6.7450   1.76933E+003    9.34710E+002
   6.7470   1.74748E+003    9.30110E+002
   6.7510   1.73817E+003    9.43190E+002
   6.7520   1.71466E+003    9.23270E+002
   6.7540   1.75820E+003    9.50940E+002
   6.7570   1.74101E+003    9.23620E+002
   6.7590   1.73983E+003    9.00420E+002
   6.7630   1.72927E+003    9.31380E+002
   6.7660   1.74256E+003    9.49190E+002
   6.7680   1.72485E+003    9.38240E+002
   6.7700   1.73226E+003    9.25740E+002
   6.7750   1.67023E+003    9.30560E+002
   6.7770   1.71870E+003    9.43030E+002
   6.7800   1.74195E+003    9.36160E+002
   6.7820   1.73755E+003    9.28890E+002
   6.7850   1.76542E+003    9.26550E+002
   6.7880   1.71543E+003    9.29430E+002
   6.7900   1.76182E+003    9.53650E+002
   6.7930   1.72605E+003    9.29370E+002
   6.7950   1.76820E+003    9.35470E+002
   6.7980   1.76528E+003    9.21010E+002
   6.8000   1.72755E+003    9.57100E+002
   6.8040   1.76231E+003    9.10170E+002
   6.8060   1.75549E+003    9.12340E+002
   6.8070   1.75054E+003    9.37160E+002
   6.8110   1.75935E+003    9.35720E+002
   6.8150   1.74613E+003    9.19470E+002
   6.8170   1.78285E+003    9.47750E+002
   6.8200   1.75384E+003    9.37530E+002
   6.8220   1.75727E+003    9.66890E+002
   6.8260   1.75346E+003    9.60360E+002
   6.8290   1.74620E+003    9.84920E+002
   6.8310   1.76363E+003    9.48530E+002
   6.8330   1.78872E+003    9.38160E+002
   6.8360   1.73339E+003    9.44550E+002
   6.8380   1.77511E+003    9.79260E+002
   6.8400   1.80278E+003    9.61110E+002
   6.8430   1.77663E+003    9.45670E+002
   6.8460   1.78006E+003    9.70200E+002
   6.8510   1.76846E+003    9.54950E+002
   6.8530   1.75254E+003    9.69280E+002
   6.8560   1.74779E+003    9.59780E+002
   6.8580   1.80973E+003    9.56180E+002
   6.8610   1.78065E+003    9.37590E+002
   6.8630   1.76588E+003    9.50260E+002
   6.8660   1.77394E+003    9.54690E+002
   6.8690   1.74844E+003    9.65270E+002
   6.8740   1.78338E+003    9.41670E+002
   6.8760   1.77775E+003    9.73710E+002
   6.8790   1.80162E+003    9.68130E+002
   6.8810   1.77566E+003    9.40000E+002
   6.8830   1.77595E+003    9.87700E+002
   6.8870   1.74775E+003    9.62380E+002
   6.8890   1.75557E+003    9.66960E+002
   6.8910   1.79348E+003    9.43740E+002
   6.8940   1.75847E+003    9.67580E+002
   6.8960   1.79678E+003    9.64340E+002
   6.8990   1.80987E+003    9.42660E+002
   6.9010   1.79476E+003    9.65300E+002
   6.9040   1.79916E+003    9.65600E+002
   6.9070   1.80981E+003    9.40230E+002
   6.9110   1.81255E+003    9.67780E+002
   6.9140   1.75116E+003    9.63530E+002
   6.9170   1.77198E+003    9.68990E+002
   6.9180   1.80307E+003    9.40160E+002
   6.9210   1.77138E+003    9.35520E+002
   6.9230   1.79244E+003    9.72650E+002
   6.9280   1.73567E+003    9.63600E+002
   6.9300   1.78539E+003    9.40070E+002
   6.9320   1.78691E+003    9.68190E+002
   6.9340   1.76026E+003    9.30680E+002
   6.9360   1.78907E+003    9.41090E+002
   6.9400   1.74731E+003    9.33400E+002
   6.9420   1.76314E+003    9.35210E+002
   6.9440   1.74262E+003    9.72210E+002
   6.9470   1.75180E+003    9.39140E+002
   6.9490   1.72787E+003    9.43990E+002
   6.9520   1.72798E+003    9.46890E+002
   6.9560   1.76880E+003    9.38220E+002
   6.9590   1.74228E+003    9.26090E+002
   6.9610   1.75621E+003    9.39320E+002
   6.9640   1.74927E+003    9.14760E+002
   6.9670   1.70006E+003    9.11540E+002
   6.9700   1.70579E+003    9.63080E+002
   6.9720   1.71176E+003    9.35870E+002
   6.9750   1.75214E+003    9.45000E+002
   6.9780   1.74013E+003    9.42020E+002
   6.9810   1.75620E+003    9.48630E+002
   6.9830   1.72445E+003    9.44720E+002
   6.9850   1.76414E+003    9.69910E+002
   6.9880   1.72831E+003    9.36050E+002
   6.9920   1.71439E+003    9.25120E+002
   6.9930   1.68325E+003    9.34650E+002
   6.9970   1.75533E+003    9.52210E+002
   7.0000   1.77564E+003    9.56520E+002
   7.0020   1.75099E+003    9.40750E+002
   7.0050   1.78189E+003    9.60240E+002
   7.0080   1.79693E+003    9.75860E+002
   7.0110   1.77011E+003    9.51330E+002
   7.0150   1.72547E+003    9.40770E+002
   7.0170   1.78095E+003    9.46090E+002
   7.0210   1.76080E+003    9.48640E+002
   7.0240   1.77675E+003    9.56220E+002
   7.0250   1.77883E+003    9.48450E+002
   7.0280   1.78812E+003    9.43820E+002
   7.0300   1.75017E+003    9.46470E+002
   7.0330   1.77097E+003    9.60510E+002
   7.0360   1.74382E+003    9.62610E+002
   7.0380   1.74574E+003    9.52160E+002
   7.0420   1.75767E+003    9.43980E+002
   7.0440   1.74886E+003    9.51670E+002
   7.0470   1.74051E+003    9.32220E+002
   7.0480   1.77883E+003    9.50890E+002
   7.0500   1.74805E+003    9.41980E+002
   7.0530   1.78092E+003    9.22530E+002
   7.0550   1.74122E+003    9.57310E+002
   7.0600   1.73524E+003    9.53090E+002
   7.0620   1.78504E+003    9.65130E+002
   7.0640   1.77174E+003    9.26110E+002
   7.0670   1.74012E+003    9.33660E+002
   7.0690   1.76580E+003    9.36190E+002
   7.0730   1.73751E+003    9.21830E+002
   7.0760   1.75185E+003    9.25350E+002
   7.0770   1.76843E+003    9.42380E+002
   7.0820   1.76850E+003    9.40800E+002
   7.0850   1.73905E+003    9.27440E+002
   7.0870   1.72854E+003    9.19330E+002
   7.0890   1.74375E+003    9.08040E+002
   7.0930   1.75612E+003    9.47140E+002
   7.0960   1.76692E+003    9.05060E+002
   7.0980   1.75153E+003    9.05390E+002
   7.1000   1.71810E+003    9.13440E+002
   7.1030   1.72859E+003    9.09780E+002
   7.1070   1.73389E+003    9.15970E+002
   7.1100   1.68411E+003    8.90220E+002
   7.1120   1.65677E+003    8.84430E+002
   7.1140   1.74013E+003    8.79890E+002
   7.1160   1.71873E+003    8.59180E+002
   7.1200   1.68594E+003    8.58710E+002
   7.1230   1.63771E+003    8.27810E+002
   7.1280   1.64499E+003    8.28890E+002
   7.1300   1.58643E+003    7.84200E+002
   7.1320   1.62523E+003    8.06360E+002
   7.1340   1.60287E+003    7.59350E+002
   7.1360   1.57342E+003    7.40770E+002
   7.1390   1.57602E+003    7.32300E+002
   7.1420   1.53171E+003    6.97460E+002
   7.1430   1.50110E+003    6.71720E+002
   7.1460   1.45807E+003    6.33400E+002
   7.1500   1.42014E+003    5.56690E+002
   7.1540   1.27627E+003    5.17530E+002
   7.1570   1.21186E+003    4.80050E+002
   7.1590   1.12766E+003    4.20040E+002
   7.1620   1.08246E+003    3.63880E+002
   7.1660   9.62610E+002    2.93230E+002
   7.1700   8.35700E+002    2.40110E+002
   7.1720   7.27570E+002    1.95210E+002
   7.1750   6.53660E+002    1.63790E+002
   7.1780   5.78220E+002    1.13170E+002
   7.1820   4.64400E+002    9.11700E+001
   7.1830   3.96330E+002    8.20700E+001
   7.1860   3.22270E+002    5.20200E+001
   7.1900   2.39990E+002    4.17900E+001
   7.1940   2.12690E+002    1.00200E+001
   7.1970   8.97600E+001    3.93000E+000
   7.2000   2.38300E+001    1.10000E+000
   7.2030   1.10000E-001    3.44000E+000
   7.2060   3.99000E+000    2.88000E+000
   7.2090   2.34000E+000    2.39000E+000
   7.2120   3.81000E+000    1.35000E+000
   7.2150   3.79000E+000    1.93000E+000
   7.2190   3.78000E+000    1.00000E-001
   7.2210   3.83000E+000    1.00000E-001
   7.2240   3.88000E+000    1.00000E+000
   7.2270   3.88000E+000    5.20000E-001
   7.2280   3.86000E+000    2.25000E+000
   7.2330   3.91000E+000    1.16000E+000
   7.2360   3.80000E+000    5.80000E-001
   7.2380   3.87000E+000    5.50000E-001
   7.2400   3.90000E+000    3.70000E-001
   7.2430   3.89000E+000    1.40000E-001
   7.2470   3.83000E+000    1.37000E+000
   7.2500   3.95000E+000    9.90000E-001
   7.2520   3.77000E+000    8.20000E-001
   7.2540   3.84000E+000    2.20000E-001
   7.2570   3.86000E+000    5.00000E-002
   7.2610   3.74000E+000    5.70000E-001
   7.2650   3.44000E+000    5.40000E-001
   7.2670   3.81000E+000    2.90000E-001
   7.2700   3.84000E+000    2.40000E-001
   7.2720   3.81000E+000    1.00000E-002
   7.2750   3.98000E+000    1.20000E-001
   7.2790   3.84000E+000    1.50000E-001
   7.2820   3.89000E+000    3.00000E-002
   7.2840   3.97000E+000    2.80000E-001
   7.2870   3.80000E+000    2.00000E-002
   7.2900   3.85000E+000    4.00000E-001
   7.2930   3.85000E+000    1.30000E-001
   7.2960   3.78000E+000    3.30000E-001
   7.3000   3.78000E+000    2.30000E-001
