# Supplementary material for: Mechanism of the small ATP-independent chaperone Spy is substrate specific
Source: Nat Commun. 2021 Feb 8;12:851. doi: 10.1038/s41467-021-21120-8 (PMC7870927; doi:10.1038/s41467-021-21120-8)
Supplement: Supplementary file 3 — Supplementary Data 1 [file 41467_2021_21120_MOESM3_ESM.zip › Fig 2c-d/181801/00017.RI3]

Sample3/6
I 3 22.1 48000 0002514 6.1480E10 278 1 
   5.8010   3.71000E+000    1.79000E+000
   5.8030   3.70000E+000    3.15000E+000
   5.8060   3.62000E+000    6.86000E+000
   5.8080   3.65000E+000    8.40000E+000
   5.8100   1.41000E+000    1.27100E+001
   5.8120   1.33900E+001    2.18500E+001
   5.8150   1.60800E+001    3.17000E+001
   5.8170   3.42600E+001    5.47300E+001
   5.8190   5.40000E+001    9.64400E+001
   5.8220   1.26980E+002    1.40930E+002
   5.8240   3.38460E+002    3.29410E+002
   5.8260   5.80010E+002    5.56960E+002
   5.8290   8.86520E+002    7.97110E+002
   5.8300   9.24380E+002    9.08590E+002
   5.8330   1.08958E+003    1.04389E+003
   5.8340   1.17897E+003    1.16431E+003
   5.8350   1.28734E+003    1.17544E+003
   5.8370   1.31566E+003    1.40162E+003
   5.8400   1.54324E+003    1.63989E+003
   5.8420   1.65667E+003    1.70488E+003
   5.8440   1.78889E+003    1.78197E+003
   5.8460   1.86933E+003    1.98915E+003
   5.8490   2.08834E+003    2.04418E+003
   5.8510   2.13695E+003    2.23072E+003
   5.8530   2.31653E+003    2.36009E+003
   5.8560   2.43821E+003    2.54557E+003
   5.8570   2.53378E+003    2.66650E+003
   5.8580   2.67869E+003    2.67900E+003
   5.8600   2.67336E+003    2.78673E+003
   5.8610   2.67296E+003    2.87215E+003
   5.8630   2.81515E+003    2.84877E+003
   5.8650   2.89084E+003    2.92750E+003
   5.8670   3.05497E+003    3.17484E+003
   5.8690   3.15025E+003    3.17379E+003
   5.8700   3.29647E+003    3.22933E+003
   5.8710   3.28189E+003    3.30617E+003
   5.8730   3.33594E+003    3.25463E+003
   5.8760   3.35633E+003    3.36212E+003
   5.8780   3.43575E+003    3.38097E+003
   5.8800   3.49179E+003    3.53017E+003
   5.8830   3.57167E+003    3.59520E+003
   5.8850   3.52094E+003    3.58236E+003
   5.8870   3.57835E+003    3.48449E+003
   5.8900   3.62833E+003    3.57807E+003
   5.8920   3.60252E+003    3.62880E+003
   5.8940   3.60635E+003    3.72686E+003
   5.8960   3.55848E+003    3.62648E+003
   5.8990   3.61674E+003    3.67370E+003
   5.9000   3.62992E+003    3.59723E+003
   5.9030   3.67028E+003    3.63980E+003
   5.9060   3.65626E+003    3.59685E+003
   5.9070   3.70758E+003    3.62331E+003
   5.9100   3.66456E+003    3.66518E+003
   5.9120   3.70897E+003    3.65796E+003
   5.9140   3.76209E+003    3.69297E+003
   5.9160   3.70993E+003    3.71127E+003
   5.9180   3.80741E+003    3.72254E+003
   5.9210   3.74689E+003    3.77933E+003
   5.9230   3.79241E+003    3.74698E+003
   5.9260   3.81765E+003    3.78432E+003
   5.9280   3.79170E+003    3.83791E+003
   5.9300   3.84680E+003    3.83412E+003
   5.9320   3.84767E+003    3.85795E+003
   5.9350   3.94773E+003    3.93862E+003
   5.9360   3.92133E+003    3.92964E+003
   5.9390   3.98363E+003    3.88938E+003
   5.9410   3.95728E+003    3.97178E+003
   5.9430   3.99166E+003    4.03097E+003
   5.9460   3.94877E+003    4.01802E+003
   5.9480   4.03325E+003    4.03733E+003
   5.9500   4.01020E+003    4.02306E+003
   5.9520   4.15351E+003    4.06264E+003
   5.9550   4.01330E+003    4.09278E+003
   5.9570   4.09023E+003    4.15122E+003
   5.9590   4.06234E+003    4.15396E+003
   5.9620   4.11019E+003    4.52082E+003
   5.9640   4.13392E+003    5.78028E+003
   5.9660   4.16650E+003    6.09515E+003
   5.9680   4.25435E+003    6.11047E+003
   5.9710   4.35902E+003    6.29711E+003
   5.9730   4.76327E+003    6.04812E+003
   5.9760   6.10261E+003    2.26262E+003
   5.9770   6.24733E+003    1.52660E+002
   5.9830   4.33164E+003    5.14110E+002
   5.9860   9.20120E+002    2.87718E+003
   5.9890   1.29720E+002    4.74719E+003
   5.9910   2.71610E+002    3.78262E+003
   5.9930   7.29300E+002    3.89152E+003
   5.9960   2.93117E+003    3.83865E+003
   5.9980   4.76654E+003    3.72815E+003
   6.0000   4.11615E+003    3.68095E+003
   6.0020   4.01193E+003    3.73961E+003
   6.0050   3.98774E+003    3.67283E+003
   6.0070   3.99940E+003    3.66802E+003
   6.0090   3.94051E+003    3.60645E+003
   6.0120   3.88020E+003    3.61991E+003
   6.0130   3.93697E+003    3.55999E+003
   6.0160   3.89346E+003    3.51250E+003
   6.0180   3.87474E+003    3.48451E+003
   6.0210   3.83505E+003    3.44581E+003
   6.0230   3.86550E+003    3.41016E+003
   6.0250   3.81957E+003    3.28897E+003
   6.0270   3.84418E+003    3.31145E+003
   6.0300   3.74062E+003    3.27314E+003
   6.0320   3.72585E+003    3.26828E+003
   6.0340   3.74185E+003    3.19964E+003
   6.0370   3.67432E+003    3.16909E+003
   6.0390   3.72811E+003    3.09781E+003
   6.0410   3.63257E+003    3.09687E+003
   6.0430   3.58549E+003    3.02110E+003
   6.0470   3.57898E+003    2.96827E+003
   6.0500   3.56973E+003    2.89674E+003
   6.0520   3.59147E+003    2.85599E+003
   6.0530   3.48962E+003    2.80001E+003
   6.0540   3.48924E+003    2.78237E+003
   6.0570   3.44480E+003    2.77268E+003
   6.0600   3.41597E+003    2.67029E+003
   6.0630   3.30623E+003    2.64850E+003
   6.0660   3.28243E+003    2.58170E+003
   6.0680   3.25163E+003    2.50863E+003
   6.0700   3.24165E+003    2.44373E+003
   6.0730   3.24871E+003    2.40059E+003
   6.0750   3.13649E+003    2.34685E+003
   6.0790   3.13038E+003    2.25516E+003
   6.0820   3.03996E+003    2.25523E+003
   6.0840   3.06971E+003    2.19912E+003
   6.0860   2.99167E+003    2.08120E+003
   6.0880   2.98131E+003    2.04686E+003
   6.0900   2.91151E+003    2.05591E+003
   6.0930   2.91466E+003    2.03564E+003
   6.0950   2.85523E+003    1.95341E+003
   6.0970   2.81656E+003    1.90754E+003
   6.1000   2.74824E+003    1.86115E+003
   6.1020   2.72824E+003    1.84310E+003
   6.1040   2.67690E+003    1.77673E+003
   6.1060   2.66117E+003    1.73154E+003
   6.1090   2.62206E+003    1.69344E+003
   6.1110   2.56766E+003    1.63473E+003
   6.1140   2.50736E+003    1.63506E+003
   6.1150   2.46140E+003    1.58222E+003
   6.1180   2.42886E+003    1.51126E+003
   6.1190   2.37730E+003    1.51189E+003
   6.1220   2.34393E+003    1.48361E+003
   6.1260   2.28188E+003    1.43549E+003
   6.1280   2.27873E+003    1.37279E+003
   6.1300   2.25426E+003    1.37355E+003
   6.1310   2.22082E+003    1.34547E+003
   6.1340   2.18932E+003    1.32045E+003
   6.1370   2.14549E+003    1.28828E+003
   6.1380   2.14959E+003    1.25043E+003
   6.1400   2.11872E+003    1.26542E+003
   6.1430   2.05953E+003    1.22504E+003
   6.1450   2.05204E+003    1.19563E+003
   6.1470   2.04524E+003    1.15178E+003
   6.1510   1.98958E+003    1.15245E+003
   6.1540   1.96950E+003    1.12654E+003
   6.1550   1.93515E+003    1.11092E+003
   6.1580   1.90172E+003    1.09613E+003
   6.1590   1.86698E+003    1.05333E+003
   6.1630   1.83526E+003    1.03277E+003
   6.1650   1.82210E+003    1.03199E+003
   6.1670   1.79634E+003    9.98330E+002
   6.1690   1.75198E+003    9.75040E+002
   6.1720   1.75835E+003    9.66100E+002
   6.1740   1.73540E+003    9.55160E+002
   6.1760   1.71163E+003    9.60370E+002
   6.1790   1.76141E+003    9.29870E+002
   6.1800   1.72595E+003    9.26090E+002
   6.1830   1.72739E+003    9.55350E+002
   6.1850   1.71693E+003    9.18140E+002
   6.1870   1.69598E+003    8.93480E+002
   6.1900   1.64965E+003    9.10370E+002
   6.1910   1.62520E+003    9.05540E+002
   6.1920   1.67030E+003    9.02780E+002
   6.1960   1.62814E+003    8.91170E+002
   6.1980   1.63339E+003    8.99830E+002
   6.2020   1.61942E+003    8.86610E+002
   6.2030   1.62172E+003    8.55930E+002
   6.2060   1.60611E+003    8.62930E+002
   6.2070   1.64687E+003    8.63500E+002
   6.2100   1.61991E+003    8.63410E+002
   6.2120   1.63126E+003    8.58570E+002
   6.2150   1.57858E+003    8.75160E+002
   6.2170   1.60092E+003    8.54420E+002
   6.2190   1.58161E+003    8.71290E+002
   6.2200   1.56655E+003    8.63330E+002
   6.2230   1.58147E+003    8.59000E+002
   6.2250   1.60896E+003    8.24840E+002
   6.2270   1.59003E+003    8.04140E+002
   6.2280   1.55457E+003    8.33830E+002
   6.2310   1.57620E+003    8.31670E+002
   6.2330   1.55907E+003    8.29620E+002
   6.2370   1.57258E+003    8.20780E+002
   6.2390   1.57437E+003    8.29030E+002
   6.2420   1.51185E+003    8.51370E+002
   6.2430   1.56525E+003    8.45470E+002
   6.2460   1.55378E+003    8.19830E+002
   6.2480   1.54657E+003    8.48670E+002
   6.2510   1.54445E+003    8.47320E+002
   6.2520   1.54173E+003    8.32570E+002
   6.2550   1.53876E+003    8.27760E+002
   6.2580   1.53902E+003    8.13920E+002
   6.2600   1.57308E+003    8.24920E+002
   6.2620   1.55010E+003    8.30650E+002
   6.2640   1.55290E+003    8.39880E+002
   6.2670   1.55501E+003    8.34980E+002
   6.2680   1.56278E+003    8.34230E+002
   6.2710   1.53126E+003    8.27090E+002
   6.2730   1.54921E+003    8.35520E+002
   6.2750   1.58909E+003    8.22800E+002
   6.2780   1.56507E+003    8.28960E+002
   6.2800   1.54494E+003    8.30110E+002
   6.2820   1.53191E+003    8.49020E+002
   6.2840   1.58802E+003    8.12310E+002
   6.2860   1.56946E+003    8.20620E+002
   6.2890   1.56524E+003    8.37160E+002
   6.2910   1.55071E+003    8.33670E+002
   6.2940   1.53159E+003    8.34880E+002
   6.2960   1.54541E+003    8.47520E+002
   6.2980   1.55859E+003    8.43580E+002
   6.3000   1.56454E+003    8.39950E+002
   6.3020   1.56298E+003    8.29400E+002
   6.3050   1.53623E+003    8.30480E+002
   6.3070   1.58883E+003    8.38330E+002
   6.3090   1.52537E+003    8.39240E+002
   6.3110   1.54984E+003    8.28640E+002
   6.3160   1.58726E+003    8.40290E+002
   6.3180   1.56838E+003    8.20960E+002
   6.3190   1.53238E+003    8.22210E+002
   6.3210   1.54550E+003    8.53150E+002
   6.3240   1.54191E+003    8.31930E+002
   6.3260   1.53617E+003    8.27870E+002
   6.3270   1.55309E+003    8.26340E+002
   6.3310   1.55019E+003    8.16250E+002
   6.3330   1.55799E+003    8.11500E+002
   6.3360   1.53654E+003    8.32810E+002
   6.3380   1.57083E+003    8.36520E+002
   6.3400   1.53962E+003    8.15560E+002
   6.3430   1.59230E+003    8.39210E+002
   6.3450   1.56465E+003    8.48250E+002
   6.3470   1.55997E+003    8.27610E+002
   6.3500   1.54125E+003    8.25740E+002
   6.3520   1.55218E+003    8.18760E+002
   6.3550   1.55742E+003    8.37370E+002
   6.3570   1.57331E+003    8.19150E+002
   6.3580   1.56364E+003    8.26500E+002
   6.3610   1.56638E+003    8.25960E+002
   6.3630   1.53625E+003    8.12340E+002
   6.3670   1.58233E+003    8.48140E+002
   6.3690   1.60855E+003    8.28390E+002
   6.3700   1.58733E+003    8.64250E+002
   6.3730   1.55006E+003    8.27840E+002
   6.3740   1.58426E+003    8.57560E+002
   6.3760   1.54557E+003    8.50390E+002
   6.3800   1.56600E+003    8.40730E+002
   6.3830   1.56888E+003    8.16250E+002
   6.3860   1.59929E+003    8.23640E+002
   6.3880   1.57798E+003    8.47450E+002
   6.3900   1.54386E+003    8.40280E+002
   6.3930   1.55023E+003    8.31930E+002
   6.3950   1.52827E+003    8.37990E+002
   6.3970   1.56566E+003    8.26430E+002
   6.3990   1.55257E+003    8.32600E+002
   6.4010   1.59603E+003    8.35070E+002
   6.4020   1.58351E+003    8.30350E+002
   6.4060   1.55440E+003    8.46060E+002
   6.4080   1.53850E+003    8.39920E+002
   6.4110   1.53634E+003    8.48990E+002
   6.4130   1.54524E+003    8.57580E+002
   6.4150   1.58728E+003    8.36160E+002
   6.4180   1.57260E+003    8.58050E+002
   6.4220   1.58101E+003    8.38220E+002
   6.4240   1.58513E+003    8.64610E+002
   6.4260   1.55453E+003    8.32160E+002
   6.4290   1.53887E+003    8.68620E+002
   6.4310   1.54672E+003    8.48470E+002
   6.4340   1.59625E+003    8.60800E+002
   6.4360   1.59287E+003    8.72810E+002
   6.4380   1.60377E+003    8.66610E+002
   6.4410   1.67030E+003    8.66080E+002
   6.4430   1.66056E+003    8.54240E+002
   6.4450   1.61817E+003    9.03200E+002
   6.4470   1.62042E+003    8.58170E+002
   6.4500   1.62073E+003    8.65660E+002
   6.4520   1.63955E+003    8.60840E+002
   6.4550   1.65163E+003    8.88530E+002
   6.4560   1.63801E+003    8.73760E+002
   6.4590   1.68233E+003    8.67650E+002
   6.4600   1.62088E+003    8.83000E+002
   6.4630   1.65464E+003    8.78320E+002
   6.4670   1.65402E+003    8.71710E+002
   6.4690   1.68472E+003    8.83360E+002
   6.4720   1.66592E+003    8.89760E+002
   6.4730   1.67895E+003    8.91370E+002
   6.4760   1.67059E+003    8.84760E+002
   6.4790   1.67489E+003    8.75600E+002
   6.4820   1.68379E+003    9.04890E+002
   6.4840   1.64401E+003    8.89460E+002
   6.4860   1.66361E+003    8.98040E+002
   6.4890   1.67536E+003    8.88060E+002
   6.4920   1.66454E+003    9.00810E+002
   6.4940   1.67704E+003    8.84890E+002
   6.4960   1.68154E+003    8.78360E+002
   6.4990   1.67509E+003    8.80640E+002
   6.5010   1.68154E+003    8.82230E+002
   6.5030   1.67503E+003    8.77460E+002
   6.5060   1.68854E+003    8.91620E+002
   6.5090   1.67633E+003    8.99560E+002
   6.5120   1.67566E+003    8.95030E+002
   6.5140   1.67741E+003    8.95390E+002
   6.5160   1.67015E+003    9.27510E+002
   6.5190   1.65992E+003    9.01220E+002
   6.5210   1.66927E+003    8.99470E+002
   6.5230   1.63925E+003    9.05360E+002
   6.5250   1.65603E+003    8.80700E+002
   6.5280   1.71251E+003    8.77270E+002
   6.5300   1.70273E+003    8.95080E+002
   6.5330   1.65820E+003    8.78580E+002
   6.5350   1.65220E+003    8.91740E+002
   6.5390   1.64006E+003    8.93940E+002
   6.5420   1.64462E+003    9.04330E+002
   6.5440   1.65024E+003    8.90170E+002
   6.5460   1.66368E+003    8.68710E+002
   6.5490   1.66818E+003    8.91350E+002
   6.5520   1.66290E+003    8.85240E+002
   6.5540   1.62938E+003    8.77670E+002
   6.5570   1.70829E+003    8.64110E+002
   6.5590   1.62596E+003    9.07880E+002
   6.5620   1.60284E+003    8.79190E+002
   6.5640   1.61808E+003    8.80540E+002
   6.5660   1.62672E+003    8.81410E+002
   6.5680   1.60821E+003    8.77760E+002
   6.5710   1.64531E+003    8.79640E+002
   6.5730   1.63939E+003    8.74630E+002
   6.5750   1.60058E+003    8.76380E+002
   6.5800   1.60922E+003    8.58110E+002
   6.5820   1.62226E+003    8.63460E+002
   6.5840   1.62348E+003    8.57390E+002
   6.5860   1.59554E+003    8.69650E+002
   6.5880   1.59173E+003    8.64190E+002
   6.5930   1.61484E+003    8.58460E+002
   6.5950   1.61986E+003    8.70880E+002
   6.5980   1.60158E+003    8.76210E+002
   6.6000   1.61068E+003    8.77700E+002
   6.6020   1.60207E+003    8.75240E+002
   6.6040   1.61688E+003    8.42330E+002
   6.6060   1.63339E+003    8.75720E+002
   6.6090   1.63868E+003    8.44690E+002
   6.6110   1.62387E+003    8.33500E+002
   6.6130   1.62260E+003    8.45880E+002
   6.6150   1.61044E+003    8.57890E+002
   6.6180   1.60088E+003    8.53710E+002
   6.6220   1.59598E+003    8.42340E+002
   6.6240   1.60260E+003    8.48490E+002
   6.6270   1.58497E+003    8.60390E+002
   6.6290   1.60411E+003    8.25120E+002
   6.6320   1.59593E+003    8.68190E+002
   6.6340   1.60498E+003    8.50070E+002
   6.6370   1.58692E+003    8.63810E+002
   6.6410   1.63339E+003    8.48220E+002
   6.6440   1.58872E+003    8.72340E+002
   6.6460   1.60125E+003    8.45350E+002
   6.6490   1.57902E+003    8.54840E+002
   6.6510   1.57742E+003    8.27690E+002
   6.6550   1.57534E+003    8.29580E+002
   6.6570   1.59238E+003    8.25480E+002
   6.6600   1.55923E+003    8.31950E+002
   6.6620   1.59090E+003    8.23680E+002
   6.6670   1.58890E+003    8.31790E+002
   6.6690   1.54552E+003    8.50350E+002
   6.6710   1.59973E+003    8.31640E+002
   6.6740   1.60509E+003    8.32180E+002
   6.6750   1.58778E+003    8.35680E+002
   6.6800   1.56956E+003    8.30740E+002
   6.6820   1.57719E+003    8.40730E+002
   6.6840   1.58391E+003    8.21700E+002
   6.6870   1.55849E+003    8.28080E+002
   6.6890   1.53936E+003    8.30360E+002
   6.6910   1.56948E+003    8.12160E+002
   6.6940   1.53366E+003    8.29470E+002
   6.6980   1.53535E+003    8.02100E+002
   6.7000   1.54363E+003    8.25850E+002
   6.7030   1.52272E+003    8.13370E+002
   6.7050   1.53958E+003    8.11690E+002
   6.7080   1.51998E+003    8.31330E+002
   6.7110   1.52205E+003    8.10890E+002
   6.7140   1.50487E+003    8.31180E+002
   6.7150   1.50613E+003    8.20760E+002
   6.7160   1.54009E+003    8.04600E+002
   6.7200   1.53049E+003    8.22470E+002
   6.7230   1.52941E+003    8.12760E+002
   6.7250   1.50681E+003    8.14420E+002
   6.7270   1.51310E+003    8.03290E+002
   6.7300   1.50975E+003    8.04180E+002
   6.7330   1.51735E+003    7.95830E+002
   6.7360   1.50356E+003    7.91820E+002
   6.7390   1.48728E+003    7.80520E+002
   6.7400   1.46708E+003    8.09090E+002
   6.7430   1.44976E+003    7.97530E+002
   6.7450   1.50392E+003    8.05760E+002
   6.7470   1.50626E+003    7.98140E+002
   6.7500   1.51867E+003    8.11550E+002
   6.7520   1.51924E+003    7.93490E+002
   6.7550   1.49669E+003    8.02810E+002
   6.7570   1.50068E+003    8.02020E+002
   6.7610   1.49652E+003    8.00900E+002
   6.7630   1.50097E+003    7.94780E+002
   6.7660   1.47335E+003    8.03500E+002
   6.7680   1.47249E+003    7.93430E+002
   6.7700   1.47256E+003    7.86510E+002
   6.7750   1.52018E+003    8.00810E+002
   6.7760   1.48106E+003    8.13520E+002
   6.7790   1.49555E+003    8.18640E+002
   6.7810   1.49223E+003    8.04570E+002
   6.7830   1.52267E+003    8.28090E+002
   6.7860   1.52270E+003    8.06440E+002
   6.7900   1.51533E+003    8.08990E+002
   6.7920   1.51990E+003    8.06300E+002
   6.7950   1.52254E+003    8.19610E+002
   6.7970   1.50153E+003    7.85710E+002
   6.8000   1.51575E+003    8.07810E+002
   6.8020   1.51174E+003    8.05820E+002
   6.8040   1.48808E+003    8.07550E+002
   6.8070   1.49012E+003    8.16460E+002
   6.8110   1.53834E+003    7.88700E+002
   6.8120   1.51678E+003    8.22430E+002
   6.8150   1.53576E+003    7.78240E+002
   6.8170   1.54452E+003    7.88130E+002
   6.8200   1.52095E+003    8.38340E+002
   6.8220   1.52748E+003    8.26710E+002
   6.8250   1.53910E+003    8.17490E+002
   6.8280   1.52896E+003    8.17790E+002
   6.8300   1.55566E+003    7.89310E+002
   6.8330   1.54386E+003    8.00330E+002
   6.8350   1.54782E+003    8.05390E+002
   6.8380   1.57217E+003    8.35340E+002
   6.8400   1.50844E+003    8.18510E+002
   6.8430   1.54670E+003    8.22330E+002
   6.8460   1.51666E+003    8.10270E+002
   6.8480   1.52494E+003    8.05970E+002
   6.8510   1.54246E+003    8.08680E+002
   6.8530   1.52259E+003    8.07370E+002
   6.8560   1.53334E+003    8.39770E+002
   6.8590   1.55251E+003    8.10910E+002
   6.8620   1.54943E+003    8.15560E+002
   6.8650   1.53410E+003    8.33370E+002
   6.8670   1.55163E+003    8.25810E+002
   6.8690   1.54355E+003    8.29010E+002
   6.8740   1.53543E+003    8.27910E+002
   6.8760   1.55849E+003    8.32580E+002
   6.8790   1.52947E+003    8.31940E+002
   6.8810   1.53431E+003    8.20700E+002
   6.8820   1.53994E+003    8.18760E+002
   6.8860   1.56460E+003    8.34680E+002
   6.8890   1.50980E+003    8.12040E+002
   6.8920   1.55403E+003    8.15280E+002
   6.8940   1.52582E+003    8.12250E+002
   6.8960   1.56115E+003    8.26410E+002
   6.8990   1.53554E+003    8.26340E+002
   6.9010   1.56440E+003    8.20670E+002
   6.9050   1.55908E+003    8.14730E+002
   6.9080   1.56207E+003    8.27460E+002
   6.9100   1.55465E+003    8.26370E+002
   6.9130   1.54286E+003    8.07050E+002
   6.9160   1.55994E+003    8.26080E+002
   6.9180   1.53854E+003    8.21900E+002
   6.9210   1.55365E+003    8.21320E+002
   6.9230   1.56563E+003    8.31690E+002
   6.9270   1.55742E+003    8.16060E+002
   6.9300   1.52486E+003    7.96950E+002
   6.9320   1.50442E+003    8.02930E+002
   6.9350   1.52675E+003    8.35360E+002
   6.9380   1.51866E+003    8.01350E+002
   6.9400   1.53967E+003    8.07240E+002
   6.9420   1.55321E+003    8.07130E+002
   6.9440   1.50312E+003    7.99640E+002
   6.9480   1.54401E+003    8.10780E+002
   6.9510   1.52675E+003    8.08390E+002
   6.9530   1.53496E+003    8.12030E+002
   6.9560   1.50495E+003    8.03260E+002
   6.9590   1.49991E+003    8.00350E+002
   6.9610   1.50589E+003    7.82710E+002
   6.9640   1.49514E+003    7.80790E+002
   6.9660   1.47164E+003    8.04150E+002
   6.9700   1.51495E+003    7.83250E+002
   6.9730   1.51100E+003    7.90700E+002
   6.9760   1.52382E+003    7.92470E+002
   6.9780   1.51215E+003    8.04600E+002
   6.9810   1.52173E+003    8.21080E+002
   6.9830   1.49425E+003    8.10750E+002
   6.9870   1.53072E+003    8.20150E+002
   6.9900   1.53166E+003    8.02030E+002
   6.9920   1.50869E+003    7.79700E+002
   6.9940   1.52970E+003    7.96780E+002
   6.9960   1.50238E+003    8.28870E+002
   7.0010   1.49903E+003    8.06570E+002
   7.0040   1.48152E+003    8.11410E+002
   7.0060   1.53933E+003    8.23130E+002
   7.0070   1.57147E+003    8.07720E+002
   7.0110   1.51488E+003    8.10740E+002
   7.0150   1.55167E+003    8.03520E+002
   7.0170   1.52800E+003    8.13850E+002
   7.0210   1.49872E+003    7.97130E+002
   7.0230   1.49221E+003    7.94760E+002
   7.0280   1.47552E+003    7.98150E+002
   7.0300   1.46412E+003    7.97110E+002
   7.0330   1.51363E+003    7.94530E+002
   7.0350   1.53413E+003    8.12260E+002
   7.0380   1.51515E+003    8.10250E+002
   7.0410   1.52221E+003    8.11910E+002
   7.0440   1.51449E+003    7.88540E+002
   7.0470   1.52927E+003    7.88300E+002
   7.0480   1.52615E+003    7.90610E+002
   7.0500   1.49037E+003    7.87750E+002
   7.0530   1.54340E+003    7.98630E+002
   7.0550   1.54457E+003    7.90230E+002
   7.0600   1.50305E+003    7.87040E+002
   7.0620   1.52445E+003    7.81310E+002
   7.0640   1.51783E+003    8.06950E+002
   7.0660   1.51114E+003    7.80260E+002
   7.0710   1.52306E+003    7.78560E+002
   7.0730   1.56094E+003    7.92070E+002
   7.0760   1.51687E+003    7.96170E+002
   7.0790   1.52842E+003    8.05320E+002
   7.0820   1.53703E+003    8.01500E+002
   7.0850   1.52257E+003    8.13530E+002
   7.0870   1.54168E+003    8.11130E+002
   7.0890   1.52771E+003    8.05200E+002
   7.0930   1.54106E+003    7.99410E+002
   7.0960   1.54023E+003    7.83100E+002
   7.0980   1.54213E+003    7.89480E+002
   7.1010   1.52436E+003    8.06050E+002
   7.1030   1.49967E+003    7.79460E+002
   7.1050   1.52604E+003    7.86030E+002
   7.1090   1.52620E+003    7.52350E+002
   7.1120   1.53686E+003    7.63940E+002
   7.1170   1.51092E+003    7.57490E+002
   7.1180   1.51607E+003    7.81080E+002
   7.1200   1.49556E+003    7.55440E+002
   7.1230   1.52001E+003    7.31560E+002
   7.1280   1.52348E+003    7.31320E+002
   7.1320   1.52916E+003    7.31900E+002
   7.1340   1.52494E+003    7.07530E+002
   7.1390   1.54807E+003    6.89670E+002
   7.1410   1.55735E+003    6.43080E+002
   7.1430   1.52659E+003    6.25800E+002
   7.1460   1.47250E+003    5.70800E+002
   7.1500   1.43607E+003    5.37220E+002
   7.1530   1.41169E+003    4.59800E+002
   7.1570   1.37025E+003    3.88870E+002
   7.1590   1.28373E+003    3.78350E+002
   7.1610   1.21446E+003    2.16580E+002
   7.1650   1.12238E+003    2.76400E+001
   7.1700   8.58060E+002    8.79000E+000
   7.1750   8.19370E+002    8.25000E+000
   7.1770   4.83630E+002    6.33000E+000
   7.1800   1.35060E+002    2.30000E+000
   7.1820   3.76000E+001    3.06000E+000
   7.1850   2.07600E+001    1.14000E+000
   7.1870   6.36000E+000    4.49000E+000
   7.1910   2.05000E+000    3.77000E+000
   7.1940   3.75000E+000    9.00000E-001
   7.1960   3.78000E+000    2.30000E-001
   7.1990   3.36000E+000    4.60000E-001
   7.2010   3.34000E+000    2.61000E+000
   7.2040   3.02000E+000    8.00000E-002
   7.2070   3.43000E+000    1.56000E+000
   7.2110   3.30000E+000    2.55000E+000
   7.2140   3.69000E+000    4.68000E+000
   7.2160   3.66000E+000    2.11000E+000
   7.2190   3.72000E+000    1.41000E+000
   7.2220   3.74000E+000    4.20000E-001
   7.2250   3.73000E+000    8.00000E-002
   7.2290   3.77000E+000    3.90000E-001
   7.2310   3.81000E+000    5.00000E-001
   7.2320   3.73000E+000    1.65000E+000
   7.2350   3.45000E+000    1.64000E+000
   7.2400   3.73000E+000    0.00000E+000
   7.2420   3.74000E+000    3.00000E-002
   7.2450   3.97000E+000    6.00000E-002
   7.2460   3.91000E+000    6.30000E-001
   7.2490   3.83000E+000    4.80000E-001
   7.2520   3.73000E+000    7.00000E-002
   7.2550   3.72000E+000    0.00000E+000
   7.2590   3.78000E+000    9.00000E-002
   7.2600   3.67000E+000    3.10000E-001
   7.2640   3.88000E+000    4.50000E-001
   7.2670   3.72000E+000    0.00000E+000
   7.2700   3.74000E+000    6.00000E-002
   7.2720   3.77000E+000    6.00000E-002
   7.2750   3.77000E+000    5.50000E-001
   7.2790   3.68000E+000    6.70000E-001
   7.2810   3.74000E+000    6.70000E-001
   7.2840   3.84000E+000    1.70000E-001
   7.2860   3.76000E+000    6.00000E-002
   7.2890   3.73000E+000    1.00000E-002
   7.2920   3.74000E+000    1.10000E-001
   7.2950   3.71000E+000    1.20000E-001
   7.2980   3.41000E+000    2.40000E-001
   7.3010   3.69000E+000    2.10000E-001
