# Supplementary material for: Mechanism of the small ATP-independent chaperone Spy is substrate specific
Source: Nat Commun. 2021 Feb 8;12:851. doi: 10.1038/s41467-021-21120-8 (PMC7870927; doi:10.1038/s41467-021-21120-8)
Supplement: Supplementary file 3 — Supplementary Data 1 [file 41467_2021_21120_MOESM3_ESM.zip › Fig 2c-d/181801/00018.RI1]

Sample1/4
I 1 22.1 48000 0002586 6.3310E10 278 1 
   5.8010   3.29000E+000    1.30000E+000
   5.8030   3.61000E+000    7.30000E-001
   5.8050   3.70000E+000    9.00000E-001
   5.8060   3.59000E+000    8.40000E-001
   5.8080   3.70000E+000    2.53000E+000
   5.8100   3.60000E+000    3.61000E+000
   5.8130   7.86000E+000    1.13300E+001
   5.8150   1.16000E+001    1.82400E+001
   5.8170   2.85600E+001    2.07500E+001
   5.8190   7.66400E+001    4.84800E+001
   5.8220   2.24580E+002    7.72100E+001
   5.8240   3.99360E+002    1.27660E+002
   5.8260   6.63840E+002    1.92410E+002
   5.8280   9.04620E+002    5.16490E+002
   5.8300   8.68070E+002    5.77310E+002
   5.8310   9.30750E+002    6.08380E+002
   5.8330   9.83010E+002    6.43370E+002
   5.8350   1.24693E+003    1.00875E+003
   5.8370   1.41896E+003    1.20587E+003
   5.8400   1.58653E+003    1.62844E+003
   5.8420   1.62119E+003    1.70835E+003
   5.8440   1.79278E+003    1.80539E+003
   5.8470   1.93108E+003    2.03311E+003
   5.8510   2.12095E+003    2.20186E+003
   5.8530   2.31594E+003    2.40155E+003
   5.8550   2.38701E+003    2.45666E+003
   5.8560   2.52457E+003    2.52248E+003
   5.8580   2.58891E+003    2.56493E+003
   5.8600   2.73705E+003    2.73618E+003
   5.8610   2.83983E+003    2.83693E+003
   5.8630   2.91359E+003    2.95146E+003
   5.8650   2.97252E+003    3.08585E+003
   5.8670   3.01682E+003    3.14131E+003
   5.8690   3.11478E+003    3.23574E+003
   5.8710   3.21891E+003    3.31501E+003
   5.8730   3.22944E+003    3.20176E+003
   5.8750   3.35102E+003    3.33975E+003
   5.8760   3.38573E+003    3.29390E+003
   5.8780   3.38405E+003    3.39442E+003
   5.8800   3.41932E+003    3.45624E+003
   5.8820   3.52368E+003    3.54843E+003
   5.8830   3.53026E+003    3.48436E+003
   5.8850   3.52439E+003    3.54285E+003
   5.8870   3.53449E+003    3.53350E+003
   5.8890   3.59416E+003    3.58556E+003
   5.8900   3.58628E+003    3.54753E+003
   5.8920   3.63961E+003    3.54700E+003
   5.8940   3.53784E+003    3.54656E+003
   5.8960   3.54246E+003    3.61557E+003
   5.8980   3.59492E+003    3.57469E+003
   5.9000   3.60043E+003    3.61906E+003
   5.9030   3.60913E+003    3.57203E+003
   5.9050   3.60461E+003    3.60430E+003
   5.9070   3.61854E+003    3.65675E+003
   5.9100   3.62032E+003    3.64012E+003
   5.9120   3.65735E+003    3.67782E+003
   5.9140   3.64864E+003    3.73262E+003
   5.9160   3.66448E+003    3.75039E+003
   5.9180   3.74398E+003    3.76545E+003
   5.9210   3.74613E+003    3.72568E+003
   5.9230   3.75036E+003    3.69434E+003
   5.9260   3.76255E+003    3.66049E+003
   5.9280   3.78589E+003    3.62797E+003
   5.9300   3.79482E+003    3.82323E+003
   5.9320   3.83360E+003    3.80639E+003
   5.9350   3.87993E+003    3.83948E+003
   5.9360   3.87365E+003    3.90112E+003
   5.9390   3.87905E+003    3.89800E+003
   5.9420   3.94472E+003    3.93433E+003
   5.9430   3.96019E+003    3.98012E+003
   5.9460   3.97826E+003    3.95885E+003
   5.9480   3.95109E+003    3.97400E+003
   5.9500   4.01389E+003    3.95906E+003
   5.9520   4.03077E+003    3.93739E+003
   5.9550   4.02402E+003    3.98090E+003
   5.9570   3.96972E+003    4.00543E+003
   5.9590   4.01006E+003    3.91015E+003
   5.9620   4.05801E+003    4.03402E+003
   5.9640   4.07119E+003    4.02425E+003
   5.9660   4.08190E+003    4.02029E+003
   5.9690   4.10066E+003    4.02555E+003
   5.9710   4.09695E+003    4.06794E+003
   5.9730   4.11516E+003    4.03751E+003
   5.9760   4.12663E+003    4.06186E+003
   5.9770   4.12826E+003    4.14658E+003
   5.9800   4.14420E+003    4.12224E+003
   5.9820   4.11468E+003    4.12630E+003
   5.9840   4.13132E+003    4.16917E+003
   5.9860   4.20833E+003    4.22871E+003
   5.9890   4.35622E+003    4.30648E+003
   5.9910   4.59418E+003    4.53009E+003
   5.9930   5.05772E+003    5.71369E+003
   5.9950   6.30924E+003    6.18477E+003
   5.9970   5.97205E+003    6.45738E+003
   5.9990   6.09631E+003    6.46588E+003
   6.0020   6.04911E+003    5.01935E+003
   6.0050   2.27652E+003    1.15100E+002
   6.0090   1.42080E+002    1.61810E+002
   6.0120   2.76400E+002    4.37590E+002
   6.0150   1.12433E+003    2.78129E+003
   6.0180   4.38616E+003    3.66988E+003
   6.0200   3.59588E+003    3.33594E+003
   6.0230   3.64093E+003    3.22987E+003
   6.0250   3.64274E+003    3.23687E+003
   6.0270   3.54045E+003    3.14184E+003
   6.0320   3.48777E+003    2.98321E+003
   6.0340   3.52749E+003    3.05780E+003
   6.0360   3.46268E+003    3.05006E+003
   6.0390   3.43995E+003    2.83303E+003
   6.0430   3.38885E+003    2.76995E+003
   6.0450   3.31604E+003    2.78189E+003
   6.0470   3.34964E+003    2.70799E+003
   6.0490   3.25193E+003    2.72018E+003
   6.0500   3.23528E+003    2.61682E+003
   6.0540   3.15047E+003    2.53439E+003
   6.0570   3.12832E+003    2.50803E+003
   6.0590   3.08610E+003    2.42809E+003
   6.0610   3.01904E+003    2.43134E+003
   6.0630   2.97117E+003    2.36622E+003
   6.0660   2.95012E+003    2.29556E+003
   6.0680   2.91257E+003    2.24001E+003
   6.0700   2.87678E+003    2.18007E+003
   6.0750   2.77185E+003    2.15696E+003
   6.0770   2.82314E+003    2.10491E+003
   6.0790   2.77087E+003    2.03747E+003
   6.0820   2.67851E+003    1.99108E+003
   6.0840   2.65126E+003    1.92323E+003
   6.0870   2.62009E+003    1.86494E+003
   6.0900   2.59532E+003    1.83189E+003
   6.0930   2.55191E+003    1.79991E+003
   6.0950   2.50767E+003    1.78192E+003
   6.0970   2.53365E+003    1.68972E+003
   6.0990   2.44411E+003    1.71218E+003
   6.1040   2.39370E+003    1.63204E+003
   6.1060   2.33285E+003    1.61154E+003
   6.1090   2.30452E+003    1.54857E+003
   6.1110   2.27817E+003    1.53414E+003
   6.1130   2.24665E+003    1.50040E+003
   6.1170   2.24389E+003    1.44470E+003
   6.1180   2.21809E+003    1.45889E+003
   6.1190   2.22642E+003    1.42989E+003
   6.1220   2.18911E+003    1.41290E+003
   6.1240   2.15708E+003    1.42485E+003
   6.1250   2.11593E+003    1.36814E+003
   6.1280   2.10992E+003    1.36365E+003
   6.1300   2.09114E+003    1.33439E+003
   6.1320   2.05912E+003    1.30746E+003
   6.1350   2.08553E+003    1.31200E+003
   6.1360   2.08325E+003    1.28395E+003
   6.1380   2.05187E+003    1.28536E+003
   6.1410   2.06039E+003    1.26359E+003
   6.1440   2.00407E+003    1.23808E+003
   6.1460   1.97585E+003    1.20955E+003
   6.1480   1.99557E+003    1.20098E+003
   6.1500   1.96526E+003    1.18919E+003
   6.1530   1.91874E+003    1.15167E+003
   6.1550   1.89439E+003    1.12747E+003
   6.1580   1.89808E+003    1.12011E+003
   6.1600   1.89415E+003    1.09827E+003
   6.1630   1.84358E+003    1.11017E+003
   6.1650   1.83468E+003    1.05698E+003
   6.1690   1.82642E+003    1.06747E+003
   6.1710   1.84854E+003    1.05840E+003
   6.1740   1.79321E+003    1.06845E+003
   6.1750   1.83217E+003    1.01177E+003
   6.1770   1.75573E+003    1.03440E+003
   6.1790   1.78532E+003    1.02973E+003
   6.1810   1.80535E+003    1.03418E+003
   6.1840   1.82667E+003    1.03246E+003
   6.1870   1.77152E+003    1.00272E+003
   6.1890   1.77473E+003    1.03738E+003
   6.1910   1.76617E+003    1.00792E+003
   6.1920   1.75508E+003    9.72980E+002
   6.1960   1.72864E+003    1.00193E+003
   6.1980   1.74216E+003    9.86390E+002
   6.2010   1.75198E+003    9.75270E+002
   6.2030   1.72308E+003    9.72120E+002
   6.2050   1.75423E+003    9.72360E+002
   6.2070   1.72334E+003    9.97600E+002
   6.2100   1.73978E+003    9.65650E+002
   6.2120   1.76436E+003    9.61010E+002
   6.2140   1.73686E+003    9.47550E+002
   6.2170   1.74414E+003    9.54360E+002
   6.2190   1.74053E+003    9.52490E+002
   6.2210   1.69527E+003    9.67020E+002
   6.2230   1.70745E+003    9.52220E+002
   6.2250   1.69394E+003    9.42430E+002
   6.2290   1.67706E+003    9.83610E+002
   6.2300   1.67823E+003    9.32640E+002
   6.2320   1.71010E+003    9.26040E+002
   6.2370   1.67390E+003    9.18620E+002
   6.2390   1.69698E+003    9.31350E+002
   6.2420   1.70432E+003    9.16860E+002
   6.2460   1.69260E+003    9.22090E+002
   6.2480   1.69544E+003    9.34450E+002
   6.2510   1.72882E+003    9.35910E+002
   6.2530   1.70364E+003    9.37950E+002
   6.2560   1.71603E+003    9.45060E+002
   6.2600   1.68569E+003    9.30840E+002
   6.2610   1.70273E+003    9.46090E+002
   6.2640   1.72505E+003    9.26370E+002
   6.2660   1.70074E+003    9.20000E+002
   6.2680   1.70936E+003    9.60000E+002
   6.2700   1.70693E+003    9.32510E+002
   6.2730   1.73310E+003    9.21680E+002
   6.2750   1.72654E+003    9.33650E+002
   6.2770   1.69456E+003    9.36200E+002
   6.2800   1.70911E+003    9.37200E+002
   6.2820   1.72064E+003    9.30040E+002
   6.2840   1.70258E+003    9.27890E+002
   6.2870   1.72073E+003    9.32380E+002
   6.2890   1.73554E+003    9.30180E+002
   6.2920   1.73664E+003    9.39470E+002
   6.2950   1.73243E+003    9.17540E+002
   6.2980   1.71568E+003    9.15580E+002
   6.3010   1.71623E+003    9.33430E+002
   6.3040   1.74124E+003    9.42010E+002
   6.3060   1.72805E+003    9.46520E+002
   6.3070   1.71670E+003    9.23830E+002
   6.3090   1.73055E+003    9.24610E+002
   6.3110   1.73671E+003    9.32900E+002
   6.3140   1.71515E+003    9.46590E+002
   6.3160   1.70801E+003    9.40310E+002
   6.3180   1.74990E+003    9.14260E+002
   6.3200   1.74786E+003    9.37290E+002
   6.3230   1.72619E+003    9.33190E+002
   6.3250   1.72697E+003    8.95810E+002
   6.3270   1.75651E+003    9.12100E+002
   6.3300   1.73961E+003    9.31640E+002
   6.3320   1.71925E+003    9.30840E+002
   6.3340   1.72950E+003    9.43270E+002
   6.3360   1.71969E+003    9.05820E+002
   6.3400   1.74803E+003    9.36150E+002
   6.3430   1.71777E+003    9.42470E+002
   6.3450   1.73509E+003    9.49720E+002
   6.3480   1.72572E+003    9.34800E+002
   6.3520   1.73596E+003    9.29400E+002
   6.3540   1.74866E+003    9.19930E+002
   6.3570   1.71309E+003    9.29830E+002
   6.3590   1.70137E+003    9.43160E+002
   6.3610   1.70864E+003    9.50420E+002
   6.3630   1.75553E+003    9.38610E+002
   6.3650   1.77188E+003    9.30800E+002
   6.3670   1.74511E+003    9.36010E+002
   6.3700   1.72635E+003    9.32090E+002
   6.3730   1.70522E+003    9.21290E+002
   6.3740   1.69946E+003    9.55340E+002
   6.3770   1.72056E+003    8.99530E+002
   6.3790   1.72377E+003    9.29640E+002
   6.3830   1.69565E+003    9.22660E+002
   6.3860   1.75151E+003    9.26930E+002
   6.3880   1.75528E+003    8.95850E+002
   6.3890   1.72748E+003    9.31150E+002
   6.3900   1.71672E+003    9.43930E+002
   6.3930   1.72554E+003    9.29100E+002
   6.3970   1.72486E+003    9.19360E+002
   6.3980   1.70827E+003    9.10790E+002
   6.4000   1.74920E+003    9.74210E+002
   6.4020   1.73722E+003    9.18430E+002
   6.4030   1.73641E+003    9.24840E+002
   6.4080   1.73283E+003    9.44420E+002
   6.4110   1.71542E+003    9.38380E+002
   6.4130   1.73527E+003    9.54480E+002
   6.4150   1.75577E+003    9.45300E+002
   6.4170   1.73883E+003    9.45640E+002
   6.4200   1.70581E+003    9.48430E+002
   6.4220   1.73448E+003    9.55120E+002
   6.4260   1.75013E+003    9.34290E+002
   6.4290   1.74100E+003    9.77510E+002
   6.4310   1.75690E+003    9.54540E+002
   6.4340   1.74773E+003    9.82430E+002
   6.4360   1.74882E+003    9.41850E+002
   6.4390   1.80926E+003    9.62850E+002
   6.4400   1.77631E+003    9.55510E+002
   6.4440   1.79989E+003    9.55940E+002
   6.4450   1.77896E+003    9.54790E+002
   6.4470   1.82573E+003    9.53780E+002
   6.4490   1.85588E+003    9.72610E+002
   6.4510   1.84409E+003    9.69440E+002
   6.4550   1.81959E+003    9.67300E+002
   6.4560   1.84693E+003    9.72290E+002
   6.4580   1.85985E+003    9.85940E+002
   6.4600   1.81339E+003    9.83050E+002
   6.4630   1.84052E+003    9.93020E+002
   6.4650   1.81322E+003    9.97120E+002
   6.4690   1.84823E+003    9.96380E+002
   6.4720   1.83886E+003    9.66870E+002
   6.4730   1.84485E+003    9.87530E+002
   6.4760   1.85222E+003    1.00102E+003
   6.4780   1.83700E+003    9.92900E+002
   6.4800   1.85619E+003    1.00371E+003
   6.4840   1.82659E+003    9.98780E+002
   6.4850   1.84978E+003    1.00836E+003
   6.4870   1.82669E+003    9.95690E+002
   6.4920   1.80603E+003    1.01141E+003
   6.4940   1.86765E+003    1.01908E+003
   6.4960   1.84901E+003    9.95910E+002
   6.4990   1.87161E+003    9.98540E+002
   6.5010   1.89223E+003    1.00590E+003
   6.5030   1.85972E+003    9.74420E+002
   6.5050   1.88800E+003    1.01781E+003
   6.5080   1.85739E+003    9.95950E+002
   6.5100   1.81484E+003    1.00353E+003
   6.5120   1.88188E+003    1.00843E+003
   6.5140   1.87516E+003    9.87060E+002
   6.5190   1.86449E+003    9.98080E+002
   6.5210   1.85882E+003    1.00767E+003
   6.5230   1.85652E+003    9.87510E+002
   6.5260   1.87397E+003    9.93450E+002
   6.5280   1.87125E+003    1.02067E+003
   6.5310   1.86692E+003    9.96900E+002
   6.5350   1.85550E+003    9.99370E+002
   6.5370   1.88810E+003    1.01055E+003
   6.5380   1.88542E+003    9.80450E+002
   6.5390   1.87984E+003    9.88370E+002
   6.5420   1.84572E+003    1.00582E+003
   6.5450   1.84604E+003    9.87400E+002
   6.5480   1.83505E+003    9.95550E+002
   6.5500   1.87303E+003    9.71540E+002
   6.5520   1.86619E+003    1.02187E+003
   6.5550   1.81958E+003    1.00335E+003
   6.5570   1.84329E+003    1.00190E+003
   6.5600   1.85187E+003    9.90160E+002
   6.5620   1.86477E+003    9.70930E+002
   6.5640   1.82869E+003    9.90320E+002
   6.5660   1.82725E+003    9.86950E+002
   6.5680   1.82287E+003    9.70940E+002
   6.5710   1.86608E+003    9.72070E+002
   6.5750   1.81608E+003    9.85420E+002
   6.5770   1.81706E+003    9.72970E+002
   6.5800   1.82162E+003    9.91570E+002
   6.5820   1.79727E+003    9.55840E+002
   6.5840   1.84721E+003    9.77230E+002
   6.5860   1.79031E+003    9.71120E+002
   6.5900   1.79607E+003    9.74600E+002
   6.5930   1.81728E+003    9.86400E+002
   6.5950   1.80527E+003    9.61790E+002
   6.5980   1.82283E+003    9.67400E+002
   6.6000   1.81232E+003    9.69990E+002
   6.6020   1.80588E+003    9.53880E+002
   6.6060   1.78490E+003    9.65500E+002
   6.6090   1.80629E+003    9.79100E+002
   6.6110   1.79634E+003    9.78410E+002
   6.6130   1.78846E+003    9.79450E+002
   6.6150   1.82256E+003    9.63620E+002
   6.6190   1.81391E+003    9.86720E+002
   6.6220   1.81494E+003    9.71470E+002
   6.6240   1.81499E+003    9.67170E+002
   6.6280   1.77632E+003    9.67240E+002
   6.6290   1.75961E+003    9.53300E+002
   6.6330   1.77013E+003    9.67730E+002
   6.6360   1.78931E+003    9.82850E+002
   6.6380   1.78343E+003    9.34680E+002
   6.6400   1.77744E+003    9.69250E+002
   6.6430   1.80005E+003    9.59730E+002
   6.6440   1.75489E+003    9.44210E+002
   6.6460   1.76305E+003    9.52130E+002
   6.6500   1.75959E+003    9.66790E+002
   6.6530   1.76074E+003    9.56330E+002
   6.6550   1.77823E+003    9.29840E+002
   6.6580   1.78325E+003    9.67740E+002
   6.6620   1.76224E+003    9.53780E+002
   6.6640   1.75046E+003    9.62380E+002
   6.6670   1.73660E+003    9.57500E+002
   6.6680   1.78250E+003    9.46160E+002
   6.6710   1.77886E+003    9.52570E+002
   6.6740   1.75051E+003    9.45680E+002
   6.6770   1.74097E+003    9.69650E+002
   6.6800   1.73638E+003    9.24770E+002
   6.6820   1.68133E+003    9.45870E+002
   6.6840   1.71827E+003    9.65220E+002
   6.6870   1.74686E+003    9.22410E+002
   6.6890   1.75213E+003    9.23300E+002
   6.6920   1.72339E+003    9.39900E+002
   6.6960   1.70838E+003    9.28860E+002
   6.6980   1.70182E+003    9.23460E+002
   6.7000   1.69739E+003    9.04280E+002
   6.7030   1.72197E+003    9.25530E+002
   6.7050   1.73660E+003    9.26310E+002
   6.7070   1.71114E+003    9.26420E+002
   6.7100   1.70416E+003    9.31260E+002
   6.7120   1.71799E+003    9.07700E+002
   6.7150   1.72226E+003    9.18630E+002
   6.7180   1.68472E+003    9.26480E+002
   6.7200   1.71228E+003    9.15910E+002
   6.7230   1.68709E+003    8.80620E+002
   6.7260   1.67496E+003    9.26540E+002
   6.7300   1.68452E+003    9.21150E+002
   6.7320   1.67717E+003    8.74440E+002
   6.7340   1.65825E+003    8.74030E+002
   6.7380   1.65423E+003    8.98960E+002
   6.7410   1.64509E+003    9.13520E+002
   6.7420   1.68212E+003    9.10420E+002
   6.7440   1.68816E+003    9.14370E+002
   6.7470   1.67547E+003    9.34470E+002
   6.7510   1.67351E+003    9.23540E+002
   6.7520   1.69340E+003    9.04000E+002
   6.7560   1.68634E+003    9.01620E+002
   6.7570   1.67063E+003    8.81020E+002
   6.7610   1.66433E+003    8.67410E+002
   6.7630   1.65811E+003    8.82730E+002
   6.7660   1.67088E+003    8.89380E+002
   6.7680   1.64857E+003    8.97330E+002
   6.7700   1.67869E+003    9.02440E+002
   6.7730   1.64842E+003    9.09990E+002
   6.7760   1.68652E+003    9.17450E+002
   6.7790   1.68661E+003    9.20420E+002
   6.7810   1.68563E+003    9.22900E+002
   6.7830   1.70884E+003    9.21380E+002
   6.7850   1.70565E+003    9.01870E+002
   6.7880   1.68853E+003    9.01160E+002
   6.7900   1.66481E+003    8.86510E+002
   6.7930   1.71202E+003    9.20020E+002
   6.7970   1.69544E+003    9.23120E+002
   6.7990   1.72977E+003    9.31640E+002
   6.8010   1.69904E+003    9.26370E+002
   6.8040   1.71770E+003    9.09050E+002
   6.8090   1.70477E+003    9.24060E+002
   6.8120   1.71577E+003    9.08490E+002
   6.8140   1.69527E+003    9.30000E+002
   6.8170   1.71451E+003    9.19330E+002
   6.8200   1.71765E+003    9.18600E+002
   6.8240   1.69279E+003    9.50300E+002
   6.8260   1.70895E+003    9.12940E+002
   6.8300   1.74033E+003    9.26580E+002
   6.8310   1.68577E+003    9.16750E+002
   6.8330   1.75231E+003    8.84890E+002
   6.8350   1.75130E+003    9.16450E+002
   6.8380   1.72286E+003    9.37850E+002
   6.8400   1.73917E+003    9.36290E+002
   6.8440   1.73593E+003    9.43650E+002
   6.8460   1.73635E+003    9.31260E+002
   6.8500   1.71466E+003    9.27430E+002
   6.8520   1.71426E+003    9.21230E+002
   6.8530   1.73487E+003    9.35370E+002
   6.8560   1.74635E+003    9.26350E+002
   6.8600   1.73934E+003    9.00780E+002
   6.8620   1.69948E+003    9.31020E+002
   6.8650   1.73834E+003    9.37780E+002
   6.8670   1.72762E+003    9.34260E+002
   6.8690   1.71751E+003    9.32370E+002
   6.8720   1.75837E+003    9.24130E+002
   6.8750   1.71062E+003    9.19830E+002
   6.8770   1.75039E+003    9.12290E+002
   6.8810   1.73430E+003    9.07880E+002
   6.8820   1.74359E+003    9.53690E+002
   6.8850   1.73635E+003    9.06450E+002
   6.8870   1.72504E+003    9.30150E+002
   6.8890   1.73312E+003    9.28380E+002
   6.8920   1.75558E+003    9.32490E+002
   6.8940   1.71995E+003    9.31200E+002
   6.8960   1.76545E+003    9.19360E+002
   6.9010   1.72552E+003    9.28100E+002
   6.9030   1.74403E+003    9.53290E+002
   6.9070   1.70584E+003    9.29480E+002
   6.9080   1.73013E+003    9.21500E+002
   6.9110   1.73235E+003    9.37240E+002
   6.9140   1.70321E+003    9.40760E+002
   6.9170   1.68140E+003    9.22980E+002
   6.9210   1.77206E+003    9.31720E+002
   6.9230   1.71530E+003    9.46050E+002
   6.9250   1.71005E+003    9.19530E+002
   6.9280   1.73612E+003    9.20860E+002
   6.9300   1.72300E+003    8.91530E+002
   6.9340   1.71571E+003    9.36690E+002
   6.9370   1.71633E+003    9.43090E+002
   6.9380   1.69683E+003    9.18580E+002
   6.9400   1.69287E+003    9.55930E+002
   6.9420   1.71553E+003    9.11720E+002
   6.9460   1.69515E+003    9.36380E+002
   6.9490   1.70482E+003    9.31350E+002
   6.9510   1.70728E+003    9.25860E+002
   6.9550   1.70725E+003    9.25490E+002
   6.9580   1.69549E+003    9.08530E+002
   6.9600   1.71770E+003    9.12440E+002
   6.9640   1.69639E+003    8.81420E+002
   6.9660   1.64580E+003    8.91120E+002
   6.9700   1.67862E+003    9.22330E+002
   6.9720   1.71382E+003    9.20510E+002
   6.9740   1.70318E+003    9.40690E+002
   6.9780   1.67663E+003    9.16610E+002
   6.9800   1.68147E+003    9.28470E+002
   6.9820   1.70343E+003    9.26210E+002
   6.9850   1.68747E+003    9.25040E+002
   6.9880   1.65927E+003    9.28710E+002
   6.9900   1.69025E+003    9.20530E+002
   6.9920   1.67586E+003    9.15130E+002
   6.9950   1.73312E+003    9.34120E+002
   6.9990   1.73784E+003    9.18880E+002
   7.0020   1.72532E+003    9.40110E+002
   7.0040   1.70027E+003    9.27650E+002
   7.0070   1.72446E+003    9.27630E+002
   7.0100   1.72965E+003    9.37380E+002
   7.0120   1.72099E+003    9.14330E+002
   7.0160   1.69890E+003    9.40440E+002
   7.0190   1.72420E+003    9.18330E+002
   7.0210   1.74554E+003    9.09530E+002
   7.0240   1.72343E+003    9.09450E+002
   7.0270   1.67369E+003    9.13470E+002
   7.0290   1.68200E+003    8.91260E+002
   7.0300   1.70848E+003    9.08160E+002
   7.0330   1.69387E+003    9.12610E+002
   7.0370   1.70714E+003    9.40570E+002
   7.0400   1.70053E+003    8.97250E+002
   7.0410   1.71995E+003    9.16610E+002
   7.0440   1.72965E+003    9.20900E+002
   7.0470   1.70477E+003    8.91880E+002
   7.0480   1.70574E+003    9.37820E+002
   7.0530   1.69429E+003    8.99270E+002
   7.0550   1.69502E+003    9.00220E+002
   7.0570   1.68170E+003    9.17610E+002
   7.0600   1.70952E+003    9.04980E+002
   7.0620   1.68422E+003    8.94940E+002
   7.0640   1.68584E+003    9.03950E+002
   7.0690   1.72151E+003    8.96090E+002
   7.0710   1.71434E+003    9.00480E+002
   7.0750   1.69523E+003    9.09510E+002
   7.0760   1.70995E+003    8.92940E+002
   7.0770   1.69741E+003    9.28550E+002
   7.0820   1.68881E+003    9.21130E+002
   7.0860   1.70266E+003    8.95400E+002
   7.0870   1.67146E+003    9.07940E+002
   7.0890   1.67619E+003    9.06180E+002
   7.0910   1.70378E+003    8.91800E+002
   7.0950   1.68303E+003    8.93170E+002
   7.0980   1.66229E+003    8.87720E+002
   7.1000   1.66214E+003    8.65670E+002
   7.1030   1.68221E+003    8.41390E+002
   7.1070   1.70799E+003    8.58230E+002
   7.1090   1.62701E+003    8.43890E+002
   7.1120   1.66165E+003    8.39430E+002
   7.1160   1.60149E+003    8.35400E+002
   7.1180   1.64120E+003    8.19600E+002
   7.1200   1.64599E+003    8.09610E+002
   7.1230   1.58536E+003    7.84330E+002
   7.1270   1.58189E+003    7.75160E+002
   7.1300   1.54037E+003    7.42800E+002
   7.1320   1.53272E+003    7.42710E+002
   7.1340   1.50506E+003    6.96780E+002
   7.1380   1.48583E+003    6.81150E+002
   7.1410   1.48157E+003    6.72670E+002
   7.1430   1.43799E+003    6.31510E+002
   7.1460   1.35391E+003    5.85020E+002
   7.1500   1.31258E+003    5.12610E+002
   7.1530   1.25159E+003    4.79880E+002
   7.1560   1.11059E+003    4.18640E+002
   7.1590   1.06827E+003    3.99510E+002
   7.1610   1.00645E+003    3.41890E+002
   7.1630   9.14670E+002    2.82640E+002
   7.1680   7.80970E+002    2.31370E+002
   7.1720   6.54940E+002    1.73510E+002
   7.1750   5.59220E+002    1.24600E+002
   7.1780   4.93150E+002    9.30900E+001
   7.1800   4.05370E+002    7.26500E+001
   7.1840   3.26990E+002    5.84500E+001
   7.1870   2.61730E+002    4.32300E+001
   7.1880   2.24640E+002    3.52400E+001
   7.1920   1.85570E+002    1.92600E+001
   7.1940   1.24800E+002    6.35000E+000
   7.1980   3.02000E+001    6.38000E+000
   7.2000   4.80000E-001    4.62000E+000
   7.2050   3.74000E+000    2.32000E+000
   7.2070   3.75000E+000    3.20000E-001
   7.2100   3.80000E+000    3.60000E-001
   7.2140   3.72000E+000    1.28000E+000
   7.2160   3.68000E+000    1.54000E+000
   7.2190   3.70000E+000    2.80000E+000
   7.2230   3.76000E+000    2.40000E-001
   7.2250   3.74000E+000    6.00000E-002
   7.2280   3.83000E+000    1.80000E-001
   7.2300   3.81000E+000    1.00000E-001
   7.2330   3.80000E+000    8.30000E-001
   7.2360   3.84000E+000    1.06000E+000
   7.2380   3.77000E+000    1.74000E+000
   7.2420   3.68000E+000    7.20000E-001
   7.2450   3.76000E+000    4.10000E-001
   7.2470   3.63000E+000    2.00000E-001
   7.2500   3.69000E+000    0.00000E+000
   7.2530   3.69000E+000    4.20000E-001
   7.2560   3.70000E+000    4.50000E-001
   7.2590   3.78000E+000    1.13000E+000
   7.2610   3.75000E+000    1.00000E-002
   7.2650   3.79000E+000    3.00000E-001
   7.2680   3.65000E+000    3.10000E-001
   7.2710   3.74000E+000    3.60000E-001
   7.2720   3.69000E+000    0.00000E+000
   7.2760   3.35000E+000    2.00000E-001
   7.2780   3.71000E+000    5.10000E-001
   7.2810   3.41000E+000    1.60000E-001
   7.2840   3.72000E+000    3.00000E-001
   7.2860   3.59000E+000    5.00000E-001
   7.2880   3.67000E+000    4.00000E-002
   7.2910   3.68000E+000    2.40000E-001
   7.2950   3.77000E+000    3.00000E-002
   7.2980   3.77000E+000    3.70000E-001
   7.3010   3.71000E+000    1.80000E-001
