# Supplementary material for: Mechanism of the small ATP-independent chaperone Spy is substrate specific
Source: Nat Commun. 2021 Feb 8;12:851. doi: 10.1038/s41467-021-21120-8 (PMC7870927; doi:10.1038/s41467-021-21120-8)
Supplement: Supplementary file 3 — Supplementary Data 1 [file 41467_2021_21120_MOESM3_ESM.zip › Fig 2c-d/181801/00018.RI3]

Sample3/6
I 3 22.1 48000 0002654 6.5030E10 278 1 
   5.8010   3.67000E+000    2.75000E+000
   5.8030   3.62000E+000    4.87000E+000
   5.8060   3.66000E+000    7.47000E+000
   5.8080   3.70000E+000    1.37900E+001
   5.8100   2.60000E-001    1.15400E+001
   5.8130   1.59000E+000    1.83800E+001
   5.8150   1.72300E+001    2.44400E+001
   5.8170   3.00700E+001    3.80600E+001
   5.8200   5.40600E+001    8.22800E+001
   5.8220   1.26240E+002    2.62480E+002
   5.8240   3.24170E+002    4.06330E+002
   5.8250   4.97880E+002    5.45210E+002
   5.8270   7.21410E+002    6.98580E+002
   5.8290   8.47110E+002    7.83440E+002
   5.8300   8.81550E+002    8.20650E+002
   5.8330   1.09151E+003    1.06555E+003
   5.8350   1.19880E+003    1.23897E+003
   5.8370   1.30273E+003    1.29669E+003
   5.8390   1.45895E+003    1.39611E+003
   5.8400   1.43605E+003    1.59295E+003
   5.8420   1.63171E+003    1.61925E+003
   5.8440   1.69650E+003    1.75206E+003
   5.8460   1.86883E+003    1.87222E+003
   5.8490   2.04674E+003    2.06201E+003
   5.8510   2.08674E+003    2.17782E+003
   5.8530   2.25285E+003    2.31004E+003
   5.8560   2.45346E+003    2.46173E+003
   5.8580   2.62621E+003    2.66652E+003
   5.8600   2.71352E+003    2.70459E+003
   5.8630   2.68010E+003    2.77828E+003
   5.8650   2.81537E+003    2.93563E+003
   5.8660   3.02481E+003    2.98111E+003
   5.8690   3.10759E+003    3.15203E+003
   5.8700   3.16508E+003    3.17147E+003
   5.8710   3.28086E+003    3.13662E+003
   5.8750   3.32358E+003    3.28121E+003
   5.8760   3.32496E+003    3.29524E+003
   5.8810   3.36994E+003    3.52775E+003
   5.8830   3.51404E+003    3.47722E+003
   5.8850   3.51229E+003    3.48777E+003
   5.8870   3.52249E+003    3.49490E+003
   5.8890   3.59628E+003    3.52917E+003
   5.8920   3.62400E+003    3.57565E+003
   5.8940   3.55800E+003    3.61264E+003
   5.8960   3.60631E+003    3.60967E+003
   5.8990   3.61932E+003    3.67019E+003
   5.9000   3.54963E+003    3.62744E+003
   5.9030   3.60982E+003    3.59885E+003
   5.9050   3.59990E+003    3.53386E+003
   5.9070   3.63451E+003    3.61371E+003
   5.9100   3.63364E+003    3.65007E+003
   5.9120   3.65678E+003    3.63993E+003
   5.9140   3.70344E+003    3.63379E+003
   5.9160   3.64093E+003    3.66886E+003
   5.9190   3.72413E+003    3.71481E+003
   5.9210   3.72759E+003    3.69130E+003
   5.9230   3.74791E+003    3.68873E+003
   5.9260   3.76361E+003    3.77622E+003
   5.9280   3.85992E+003    3.79361E+003
   5.9300   3.76058E+003    3.84521E+003
   5.9320   3.82166E+003    3.79693E+003
   5.9350   3.87289E+003    3.84333E+003
   5.9360   3.91710E+003    3.85589E+003
   5.9390   3.93770E+003    3.83640E+003
   5.9410   3.91314E+003    3.88827E+003
   5.9430   3.95165E+003    3.93156E+003
   5.9440   3.87820E+003    3.92781E+003
   5.9460   3.93286E+003    3.99256E+003
   5.9480   4.03729E+003    3.99133E+003
   5.9500   3.96153E+003    3.99285E+003
   5.9530   3.99433E+003    4.04260E+003
   5.9550   4.06937E+003    4.01914E+003
   5.9570   4.06729E+003    4.07441E+003
   5.9590   3.99909E+003    4.12710E+003
   5.9620   4.07313E+003    4.33730E+003
   5.9640   4.03887E+003    4.60906E+003
   5.9650   4.12146E+003    5.60779E+003
   5.9660   4.09843E+003    6.11220E+003
   5.9690   4.14512E+003    6.25035E+003
   5.9710   4.41059E+003    6.38700E+003
   5.9730   5.06115E+003    6.13309E+003
   5.9750   6.20075E+003    3.84149E+003
   5.9770   6.06476E+003    1.40360E+002
   5.9820   5.94857E+003    2.70760E+002
   5.9840   3.21738E+003    9.77770E+002
   5.9860   3.14700E+002    4.48112E+003
   5.9910   1.76710E+002    3.80323E+003
   5.9950   5.83280E+002    3.77344E+003
   5.9970   2.92914E+003    3.81061E+003
   5.9980   4.98099E+003    3.72158E+003
   6.0000   4.54689E+003    3.66482E+003
   6.0010   3.84931E+003    3.73940E+003
   6.0050   3.90000E+003    3.62435E+003
   6.0070   3.93226E+003    3.74056E+003
   6.0090   3.90363E+003    3.57829E+003
   6.0120   3.92061E+003    3.52670E+003
   6.0130   3.88332E+003    3.61072E+003
   6.0160   3.84820E+003    3.54902E+003
   6.0180   3.86507E+003    3.48694E+003
   6.0200   3.80425E+003    3.43009E+003
   6.0230   3.76684E+003    3.38799E+003
   6.0250   3.78926E+003    3.33107E+003
   6.0270   3.84541E+003    3.33748E+003
   6.0290   3.75904E+003    3.31194E+003
   6.0320   3.72297E+003    3.33343E+003
   6.0340   3.74415E+003    3.25744E+003
   6.0370   3.68991E+003    3.21205E+003
   6.0390   3.70000E+003    3.16519E+003
   6.0410   3.62932E+003    3.08499E+003
   6.0430   3.69588E+003    3.08442E+003
   6.0450   3.61309E+003    3.05882E+003
   6.0480   3.61510E+003    2.99729E+003
   6.0490   3.55824E+003    2.95885E+003
   6.0520   3.54012E+003    2.91334E+003
   6.0540   3.57805E+003    2.90430E+003
   6.0560   3.54268E+003    2.87104E+003
   6.0590   3.41028E+003    2.79724E+003
   6.0610   3.34271E+003    2.75789E+003
   6.0630   3.35033E+003    2.74237E+003
   6.0660   3.35358E+003    2.63598E+003
   6.0680   3.36018E+003    2.58963E+003
   6.0700   3.34222E+003    2.56057E+003
   6.0720   3.25894E+003    2.46632E+003
   6.0770   3.22144E+003    2.43603E+003
   6.0790   3.14583E+003    2.38943E+003
   6.0830   3.17496E+003    2.32064E+003
   6.0860   3.07798E+003    2.24632E+003
   6.0890   3.05663E+003    2.15680E+003
   6.0920   2.95894E+003    2.13128E+003
   6.0930   2.95972E+003    2.13087E+003
   6.0950   2.95600E+003    2.05494E+003
   6.0970   2.90055E+003    2.01188E+003
   6.1000   2.83491E+003    1.95951E+003
   6.1020   2.83427E+003    1.92535E+003
   6.1040   2.79343E+003    1.86543E+003
   6.1060   2.75129E+003    1.84526E+003
   6.1090   2.68091E+003    1.80207E+003
   6.1110   2.69175E+003    1.76926E+003
   6.1130   2.59763E+003    1.72703E+003
   6.1150   2.55272E+003    1.71652E+003
   6.1170   2.53494E+003    1.65754E+003
   6.1200   2.49110E+003    1.62331E+003
   6.1220   2.50290E+003    1.59153E+003
   6.1250   2.39482E+003    1.53024E+003
   6.1260   2.42492E+003    1.46311E+003
   6.1280   2.39639E+003    1.47302E+003
   6.1310   2.30290E+003    1.43792E+003
   6.1330   2.31638E+003    1.43585E+003
   6.1370   2.21817E+003    1.37581E+003
   6.1390   2.19398E+003    1.36897E+003
   6.1400   2.16989E+003    1.32912E+003
   6.1420   2.17147E+003    1.28823E+003
   6.1440   2.15450E+003    1.26439E+003
   6.1470   2.12003E+003    1.27418E+003
   6.1480   2.08085E+003    1.21529E+003
   6.1510   2.09033E+003    1.22567E+003
   6.1520   2.03749E+003    1.20427E+003
   6.1550   2.03195E+003    1.14688E+003
   6.1570   1.97671E+003    1.13728E+003
   6.1600   1.92934E+003    1.11519E+003
   6.1620   1.89706E+003    1.10080E+003
   6.1660   1.85593E+003    1.08419E+003
   6.1670   1.86022E+003    1.05515E+003
   6.1700   1.82933E+003    1.03974E+003
   6.1710   1.84974E+003    1.05017E+003
   6.1740   1.80320E+003    1.02482E+003
   6.1760   1.81943E+003    9.87370E+002
   6.1780   1.77425E+003    9.79890E+002
   6.1800   1.77768E+003    9.73540E+002
   6.1810   1.77300E+003    9.88650E+002
   6.1830   1.76229E+003    9.46990E+002
   6.1870   1.67545E+003    9.58890E+002
   6.1900   1.71438E+003    9.29710E+002
   6.1920   1.71342E+003    9.45320E+002
   6.1950   1.69293E+003    9.02310E+002
   6.1970   1.67517E+003    8.97250E+002
   6.1990   1.65946E+003    8.99650E+002
   6.2010   1.62291E+003    8.93420E+002
   6.2030   1.63943E+003    8.73390E+002
   6.2050   1.62263E+003    8.55690E+002
   6.2080   1.63414E+003    8.93280E+002
   6.2120   1.64945E+003    8.64930E+002
   6.2140   1.61175E+003    8.55360E+002
   6.2160   1.58422E+003    8.64280E+002
   6.2190   1.60316E+003    8.63640E+002
   6.2220   1.58289E+003    8.54840E+002
   6.2250   1.58277E+003    8.26140E+002
   6.2280   1.57325E+003    8.36590E+002
   6.2310   1.56423E+003    8.58570E+002
   6.2320   1.55753E+003    8.41460E+002
   6.2340   1.57147E+003    8.45670E+002
   6.2360   1.55298E+003    8.32480E+002
   6.2390   1.57400E+003    8.59980E+002
   6.2410   1.52777E+003    8.36860E+002
   6.2440   1.55522E+003    8.31770E+002
   6.2460   1.52423E+003    8.26340E+002
   6.2480   1.54134E+003    8.46670E+002
   6.2490   1.52758E+003    8.32690E+002
   6.2510   1.54523E+003    8.03230E+002
   6.2530   1.55744E+003    8.27110E+002
   6.2550   1.55450E+003    8.29490E+002
   6.2570   1.55796E+003    8.37170E+002
   6.2610   1.55958E+003    8.48430E+002
   6.2620   1.56589E+003    8.19620E+002
   6.2650   1.55125E+003    8.36270E+002
   6.2680   1.53989E+003    8.22790E+002
   6.2710   1.53610E+003    8.12660E+002
   6.2740   1.54598E+003    8.29580E+002
   6.2770   1.55883E+003    8.39570E+002
   6.2780   1.55008E+003    8.36460E+002
   6.2800   1.59438E+003    8.18020E+002
   6.2820   1.56158E+003    8.36150E+002
   6.2870   1.55251E+003    8.29930E+002
   6.2890   1.56357E+003    8.25550E+002
   6.2910   1.57519E+003    8.30880E+002
   6.2920   1.55980E+003    8.34960E+002
   6.2960   1.55486E+003    8.40920E+002
   6.2980   1.55146E+003    8.42050E+002
   6.2990   1.54363E+003    8.43500E+002
   6.3020   1.54945E+003    8.36980E+002
   6.3040   1.53267E+003    8.37280E+002
   6.3090   1.49729E+003    8.18000E+002
   6.3110   1.55510E+003    8.01600E+002
   6.3140   1.59069E+003    7.97820E+002
   6.3160   1.54802E+003    8.09570E+002
   6.3180   1.55968E+003    8.17620E+002
   6.3200   1.53380E+003    8.43850E+002
   6.3220   1.51715E+003    8.31040E+002
   6.3250   1.55025E+003    8.14930E+002
   6.3270   1.54708E+003    8.03510E+002
   6.3290   1.53406E+003    8.14830E+002
   6.3310   1.57362E+003    8.43160E+002
   6.3330   1.53999E+003    8.05340E+002
   6.3340   1.53238E+003    8.17970E+002
   6.3370   1.58514E+003    8.08510E+002
   6.3380   1.55197E+003    8.40110E+002
   6.3420   1.53368E+003    8.21500E+002
   6.3430   1.52914E+003    8.21270E+002
   6.3450   1.55634E+003    8.25160E+002
   6.3470   1.57483E+003    8.04610E+002
   6.3490   1.53749E+003    8.12090E+002
   6.3510   1.56472E+003    8.24880E+002
   6.3540   1.55195E+003    8.45600E+002
   6.3570   1.51926E+003    8.04650E+002
   6.3600   1.56037E+003    8.21010E+002
   6.3620   1.54630E+003    8.46600E+002
   6.3640   1.52784E+003    8.34590E+002
   6.3670   1.53234E+003    8.30070E+002
   6.3700   1.58301E+003    8.44420E+002
   6.3720   1.56183E+003    8.09170E+002
   6.3740   1.55956E+003    8.42300E+002
   6.3760   1.53932E+003    8.43350E+002
   6.3780   1.54962E+003    8.45360E+002
   6.3810   1.53621E+003    8.29800E+002
   6.3830   1.56874E+003    8.30470E+002
   6.3860   1.57288E+003    8.22040E+002
   6.3880   1.54849E+003    8.34740E+002
   6.3900   1.55173E+003    8.27770E+002
   6.3920   1.53234E+003    8.27720E+002
   6.3950   1.53830E+003    8.31640E+002
   6.3980   1.55284E+003    8.39830E+002
   6.3990   1.52411E+003    8.27470E+002
   6.4040   1.53555E+003    8.09770E+002
   6.4060   1.51983E+003    8.45880E+002
   6.4080   1.54115E+003    8.24840E+002
   6.4110   1.56278E+003    8.51560E+002
   6.4150   1.54841E+003    8.41750E+002
   6.4180   1.56339E+003    8.22750E+002
   6.4200   1.54408E+003    8.71250E+002
   6.4220   1.55986E+003    8.41460E+002
   6.4240   1.54131E+003    8.35620E+002
   6.4270   1.54095E+003    8.37010E+002
   6.4290   1.52051E+003    8.42960E+002
   6.4310   1.54501E+003    8.52350E+002
   6.4320   1.57584E+003    8.68910E+002
   6.4350   1.57672E+003    8.59710E+002
   6.4380   1.60810E+003    8.66700E+002
   6.4410   1.60071E+003    8.54970E+002
   6.4430   1.64556E+003    8.71180E+002
   6.4440   1.61822E+003    8.62690E+002
   6.4470   1.63302E+003    8.68080E+002
   6.4500   1.62057E+003    8.55810E+002
   6.4530   1.62637E+003    9.01560E+002
   6.4550   1.61574E+003    8.73790E+002
   6.4580   1.68339E+003    8.66700E+002
   6.4600   1.64528E+003    8.70410E+002
   6.4620   1.63503E+003    8.86460E+002
   6.4650   1.65513E+003    9.09280E+002
   6.4680   1.65544E+003    8.80430E+002
   6.4700   1.62591E+003    9.15050E+002
   6.4720   1.62245E+003    8.77960E+002
   6.4740   1.62833E+003    9.17610E+002
   6.4760   1.62559E+003    9.05880E+002
   6.4800   1.64548E+003    8.63790E+002
   6.4830   1.67685E+003    8.78150E+002
   6.4850   1.63368E+003    8.83770E+002
   6.4860   1.63191E+003    8.81220E+002
   6.4880   1.64275E+003    8.95520E+002
   6.4920   1.68748E+003    8.79110E+002
   6.4940   1.69329E+003    8.85570E+002
   6.4960   1.64374E+003    8.97810E+002
   6.4990   1.64351E+003    8.83040E+002
   6.5010   1.66140E+003    8.76430E+002
   6.5040   1.62948E+003    8.90420E+002
   6.5070   1.67509E+003    8.85790E+002
   6.5080   1.66723E+003    9.03750E+002
   6.5090   1.68302E+003    8.85690E+002
   6.5110   1.65441E+003    9.02810E+002
   6.5160   1.65218E+003    8.95060E+002
   6.5180   1.67690E+003    8.82160E+002
   6.5210   1.61924E+003    8.94440E+002
   6.5240   1.65621E+003    8.98090E+002
   6.5250   1.68029E+003    9.13100E+002
   6.5280   1.64739E+003    8.94790E+002
   6.5300   1.67520E+003    9.17530E+002
   6.5320   1.66203E+003    8.85750E+002
   6.5350   1.64490E+003    8.77940E+002
   6.5390   1.65586E+003    8.66860E+002
   6.5420   1.66773E+003    8.63630E+002
   6.5430   1.63259E+003    8.78560E+002
   6.5450   1.67331E+003    8.69320E+002
   6.5480   1.63600E+003    9.00170E+002
   6.5500   1.66344E+003    8.79560E+002
   6.5520   1.63696E+003    8.83300E+002
   6.5550   1.60930E+003    8.74610E+002
   6.5570   1.64138E+003    8.70620E+002
   6.5590   1.59776E+003    8.76940E+002
   6.5640   1.62254E+003    8.51210E+002
   6.5660   1.61021E+003    8.83120E+002
   6.5680   1.60835E+003    8.59570E+002
   6.5710   1.64041E+003    8.81720E+002
   6.5730   1.58988E+003    8.48160E+002
   6.5770   1.64222E+003    8.57160E+002
   6.5800   1.61874E+003    8.77250E+002
   6.5820   1.61214E+003    8.51740E+002
   6.5840   1.60441E+003    8.71050E+002
   6.5860   1.58591E+003    8.31860E+002
   6.5880   1.62129E+003    8.68140E+002
   6.5900   1.61090E+003    8.52990E+002
   6.5930   1.60496E+003    8.75530E+002
   6.5970   1.61671E+003    8.65020E+002
   6.6000   1.60543E+003    8.86060E+002
   6.6020   1.61678E+003    8.47490E+002
   6.6040   1.62881E+003    8.58410E+002
   6.6060   1.60767E+003    8.49420E+002
   6.6090   1.59582E+003    8.39750E+002
   6.6130   1.58892E+003    8.23510E+002
   6.6150   1.60937E+003    8.50800E+002
   6.6170   1.59503E+003    8.59920E+002
   6.6200   1.59037E+003    8.57100E+002
   6.6220   1.64704E+003    8.39590E+002
   6.6260   1.56880E+003    8.39980E+002
   6.6280   1.57326E+003    8.48120E+002
   6.6310   1.58081E+003    8.51800E+002
   6.6330   1.61538E+003    8.50690E+002
   6.6360   1.57614E+003    8.31190E+002
   6.6380   1.60432E+003    8.31040E+002
   6.6410   1.62589E+003    8.56400E+002
   6.6430   1.57848E+003    8.42850E+002
   6.6440   1.58895E+003    8.43400E+002
   6.6460   1.56133E+003    8.52210E+002
   6.6490   1.59221E+003    8.42060E+002
   6.6530   1.58991E+003    8.29310E+002
   6.6550   1.58407E+003    8.32830E+002
   6.6570   1.56319E+003    8.25910E+002
   6.6600   1.55427E+003    8.65230E+002
   6.6630   1.58141E+003    8.38690E+002
   6.6670   1.57091E+003    8.55210E+002
   6.6680   1.54932E+003    8.43310E+002
   6.6710   1.56893E+003    8.31520E+002
   6.6740   1.56065E+003    8.32490E+002
   6.6750   1.55463E+003    8.42490E+002
   6.6800   1.54286E+003    8.16150E+002
   6.6820   1.54458E+003    8.31350E+002
   6.6850   1.56926E+003    8.25630E+002
   6.6870   1.55322E+003    8.07360E+002
   6.6890   1.54926E+003    8.47280E+002
   6.6920   1.54227E+003    8.17580E+002
   6.6950   1.52993E+003    8.19760E+002
   6.6980   1.54973E+003    8.27380E+002
   6.7010   1.53242E+003    8.16350E+002
   6.7040   1.54702E+003    8.06000E+002
   6.7070   1.53328E+003    8.20900E+002
   6.7100   1.50274E+003    8.04400E+002
   6.7110   1.55481E+003    8.00080E+002
   6.7150   1.51550E+003    8.15440E+002
   6.7180   1.50948E+003    8.04460E+002
   6.7210   1.52301E+003    8.07960E+002
   6.7230   1.50178E+003    7.80270E+002
   6.7250   1.49457E+003    7.86150E+002
   6.7270   1.52673E+003    8.06560E+002
   6.7280   1.50268E+003    8.17320E+002
   6.7320   1.51086E+003    7.96210E+002
   6.7340   1.48417E+003    8.01140E+002
   6.7370   1.47147E+003    7.97310E+002
   6.7390   1.46581E+003    7.87320E+002
   6.7410   1.49013E+003    7.80300E+002
   6.7440   1.53048E+003    7.77980E+002
   6.7470   1.50554E+003    7.82090E+002
   6.7500   1.48789E+003    7.84540E+002
   6.7520   1.52090E+003    8.24330E+002
   6.7540   1.50683E+003    8.09240E+002
   6.7570   1.50349E+003    8.06570E+002
   6.7610   1.47307E+003    8.09960E+002
   6.7630   1.48894E+003    7.93370E+002
   6.7660   1.48804E+003    7.86960E+002
   6.7680   1.48583E+003    8.03240E+002
   6.7690   1.49444E+003    7.93380E+002
   6.7730   1.46613E+003    7.84110E+002
   6.7750   1.49762E+003    7.98570E+002
   6.7770   1.50844E+003    7.91660E+002
   6.7800   1.48912E+003    8.15680E+002
   6.7810   1.48029E+003    7.84500E+002
   6.7830   1.51389E+003    7.77850E+002
   6.7860   1.49563E+003    7.89040E+002
   6.7880   1.51012E+003    8.10450E+002
   6.7920   1.46692E+003    7.96780E+002
   6.7950   1.48648E+003    7.95130E+002
   6.7970   1.52037E+003    7.98700E+002
   6.8000   1.50790E+003    7.99050E+002
   6.8030   1.49543E+003    7.99160E+002
   6.8070   1.46285E+003    8.08830E+002
   6.8100   1.51711E+003    8.00860E+002
   6.8120   1.52250E+003    8.12970E+002
   6.8140   1.48969E+003    8.07260E+002
   6.8170   1.51742E+003    8.09040E+002
   6.8200   1.51271E+003    8.42910E+002
   6.8220   1.52653E+003    8.19840E+002
   6.8240   1.52427E+003    8.32430E+002
   6.8260   1.55556E+003    8.18720E+002
   6.8290   1.50594E+003    8.23980E+002
   6.8310   1.52203E+003    8.09690E+002
   6.8340   1.51082E+003    8.04900E+002
   6.8380   1.51570E+003    8.31080E+002
   6.8390   1.50345E+003    8.20330E+002
   6.8420   1.53238E+003    7.90390E+002
   6.8450   1.50790E+003    8.11110E+002
   6.8490   1.55032E+003    7.90130E+002
   6.8510   1.53648E+003    8.10310E+002
   6.8530   1.51614E+003    7.99150E+002
   6.8560   1.52031E+003    8.04440E+002
   6.8580   1.55778E+003    8.11880E+002
   6.8600   1.54361E+003    8.19210E+002
   6.8640   1.49926E+003    8.14450E+002
   6.8670   1.55368E+003    8.05900E+002
   6.8690   1.55946E+003    8.04560E+002
   6.8700   1.54464E+003    8.24990E+002
   6.8740   1.56167E+003    8.02810E+002
   6.8770   1.51582E+003    7.95720E+002
   6.8780   1.53502E+003    8.12870E+002
   6.8810   1.52370E+003    7.96430E+002
   6.8820   1.53552E+003    7.79010E+002
   6.8870   1.56396E+003    7.95550E+002
   6.8890   1.53142E+003    8.01150E+002
   6.8920   1.51477E+003    8.23910E+002
   6.8940   1.54394E+003    8.27410E+002
   6.8960   1.53567E+003    8.36910E+002
   6.9010   1.54920E+003    8.09110E+002
   6.9030   1.53064E+003    7.98810E+002
   6.9060   1.54491E+003    8.14140E+002
   6.9080   1.53564E+003    8.32360E+002
   6.9110   1.52741E+003    8.13450E+002
   6.9140   1.54691E+003    8.10200E+002
   6.9180   1.51639E+003    8.05490E+002
   6.9200   1.54312E+003    8.04270E+002
   6.9220   1.53276E+003    8.10140E+002
   6.9240   1.52630E+003    8.06870E+002
   6.9270   1.58618E+003    8.19470E+002
   6.9290   1.52960E+003    8.02250E+002
   6.9310   1.54308E+003    8.09820E+002
   6.9340   1.50162E+003    8.18210E+002
   6.9370   1.51330E+003    8.23680E+002
   6.9400   1.53516E+003    8.18680E+002
   6.9430   1.50164E+003    7.79120E+002
   6.9460   1.48478E+003    7.99380E+002
   6.9480   1.48820E+003    7.89930E+002
   6.9500   1.52314E+003    7.78620E+002
   6.9540   1.47946E+003    7.87970E+002
   6.9570   1.49696E+003    7.88280E+002
   6.9590   1.48691E+003    7.82140E+002
   6.9620   1.48138E+003    7.81930E+002
   6.9640   1.46847E+003    7.91830E+002
   6.9660   1.48388E+003    7.93870E+002
   6.9700   1.47613E+003    7.99560E+002
   6.9710   1.47229E+003    7.99340E+002
   6.9740   1.50684E+003    7.73550E+002
   6.9760   1.50911E+003    7.73250E+002
   6.9790   1.49387E+003    7.79430E+002
   6.9820   1.50379E+003    8.03620E+002
   6.9840   1.51960E+003    7.97830E+002
   6.9870   1.50417E+003    8.04450E+002
   6.9900   1.50889E+003    8.10500E+002
   6.9910   1.50054E+003    7.95520E+002
   6.9950   1.51897E+003    8.20830E+002
   6.9970   1.50556E+003    8.04210E+002
   7.0010   1.50064E+003    8.06870E+002
   7.0040   1.51532E+003    7.97460E+002
   7.0050   1.50779E+003    7.93070E+002
   7.0080   1.51128E+003    8.02080E+002
   7.0110   1.55800E+003    7.99740E+002
   7.0140   1.54027E+003    7.91130E+002
   7.0160   1.51095E+003    7.99530E+002
   7.0190   1.51265E+003    8.11550E+002
   7.0210   1.45314E+003    8.01030E+002
   7.0240   1.48193E+003    8.16830E+002
   7.0270   1.47529E+003    8.11100E+002
   7.0290   1.48156E+003    8.10510E+002
   7.0310   1.47784E+003    7.89500E+002
   7.0350   1.50661E+003    7.94290E+002
   7.0370   1.50016E+003    7.88430E+002
   7.0410   1.48597E+003    8.23840E+002
   7.0440   1.49321E+003    7.79970E+002
   7.0480   1.49303E+003    7.98320E+002
   7.0510   1.50637E+003    8.14700E+002
   7.0550   1.47227E+003    7.80050E+002
   7.0570   1.49494E+003    7.91580E+002
   7.0600   1.52382E+003    7.81140E+002
   7.0620   1.51678E+003    7.83090E+002
   7.0670   1.54858E+003    8.04360E+002
   7.0690   1.52583E+003    7.83640E+002
   7.0710   1.49890E+003    7.79750E+002
   7.0730   1.50064E+003    8.04660E+002
   7.0760   1.49561E+003    7.78570E+002
   7.0770   1.51789E+003    7.99280E+002
   7.0800   1.52766E+003    7.77830E+002
   7.0840   1.50028E+003    7.99620E+002
   7.0870   1.50606E+003    7.75640E+002
   7.0880   1.54224E+003    8.02660E+002
   7.0910   1.51087E+003    7.74650E+002
   7.0940   1.49657E+003    7.84470E+002
   7.0980   1.51752E+003    7.96710E+002
   7.1000   1.49649E+003    7.80140E+002
   7.1030   1.51831E+003    7.75540E+002
   7.1050   1.47496E+003    7.78340E+002
   7.1090   1.49562E+003    7.67760E+002
   7.1100   1.48735E+003    7.68490E+002
   7.1130   1.51481E+003    7.39320E+002
   7.1160   1.54174E+003    7.34200E+002
   7.1180   1.55252E+003    7.62850E+002
   7.1200   1.52738E+003    7.18840E+002
   7.1230   1.52675E+003    7.61790E+002
   7.1270   1.52763E+003    7.26110E+002
   7.1290   1.50813E+003    7.15510E+002
   7.1320   1.52097E+003    7.07310E+002
   7.1340   1.50868E+003    6.77740E+002
   7.1370   1.52885E+003    6.60640E+002
   7.1410   1.55900E+003    6.41760E+002
   7.1420   1.48774E+003    6.18930E+002
   7.1450   1.48709E+003    5.87810E+002
   7.1480   1.47045E+003    5.46510E+002
   7.1520   1.39798E+003    4.50160E+002
   7.1560   1.35770E+003    3.92700E+002
   7.1580   1.26808E+003    3.73860E+002
   7.1590   1.23704E+003    3.15620E+002
   7.1620   1.20473E+003    1.10540E+002
   7.1660   1.07270E+003    1.41100E+001
   7.1710   8.41010E+002    7.55000E+000
   7.1720   8.46370E+002    6.25000E+000
   7.1750   6.47920E+002    4.03000E+000
   7.1780   2.00540E+002    4.86000E+000
   7.1820   4.25200E+001    3.67000E+000
   7.1850   1.04900E+001    4.20000E+000
   7.1870   6.99000E+000    1.48000E+000
   7.1890   2.77000E+000    7.80000E-001
   7.1920   6.50000E-001    1.60000E-001
   7.1940   4.90000E-001    3.68000E+000
   7.1990   6.60000E-001    3.91000E+000
   7.2010   3.80000E+000    3.46000E+000
   7.2020   3.72000E+000    9.70000E-001
   7.2060   3.72000E+000    1.09000E+000
   7.2090   3.80000E+000    4.70000E-001
   7.2130   3.66000E+000    4.60000E-001
   7.2160   3.84000E+000    5.80000E-001
   7.2180   3.72000E+000    6.70000E-001
   7.2210   3.35000E+000    2.30000E+000
   7.2240   3.89000E+000    1.98000E+000
   7.2270   3.75000E+000    5.90000E-001
   7.2300   3.76000E+000    2.90000E-001
   7.2330   3.42000E+000    2.80000E-001
   7.2360   3.76000E+000    2.40000E-001
   7.2400   3.62000E+000    2.30000E-001
   7.2420   3.32000E+000    2.00000E-001
   7.2450   3.83000E+000    3.00000E-002
   7.2470   3.69000E+000    2.80000E-001
   7.2500   3.64000E+000    7.90000E-001
   7.2530   3.44000E+000    8.10000E-001
   7.2560   3.77000E+000    6.00000E-001
   7.2580   3.86000E+000    5.00000E-002
   7.2610   3.93000E+000    7.60000E-001
   7.2650   3.77000E+000    1.30000E-001
   7.2680   3.88000E+000    2.00000E-001
   7.2710   3.66000E+000    2.50000E-001
   7.2720   3.80000E+000    3.50000E-001
   7.2760   3.69000E+000    4.70000E-001
   7.2790   3.72000E+000    1.30000E-001
   7.2820   3.73000E+000    3.80000E-001
   7.2860   3.65000E+000    2.40000E-001
   7.2880   3.81000E+000    2.10000E-001
   7.2910   3.31000E+000    1.00000E-001
   7.2950   3.74000E+000    1.60000E-001
   7.2980   3.77000E+000    3.00000E-001
   7.3000   3.74000E+000    6.80000E-001
