# Supplementary material for: Mechanism of the small ATP-independent chaperone Spy is substrate specific
Source: Nat Commun. 2021 Feb 8;12:851. doi: 10.1038/s41467-021-21120-8 (PMC7870927; doi:10.1038/s41467-021-21120-8)
Supplement: Supplementary file 3 — Supplementary Data 1 [file 41467_2021_21120_MOESM3_ESM.zip › Fig 2c-d/181801/00019.RI1]

Sample1/4
I 1 22.1 48000 0002728 6.6860E10 277 1 
   5.7990   3.35000E+000    4.00000E-001
   5.8010   3.70000E+000    1.57000E+000
   5.8030   3.69000E+000    2.23000E+000
   5.8060   3.71000E+000    4.90000E-001
   5.8080   3.81000E+000    2.39000E+000
   5.8100   3.08000E+000    5.56000E+000
   5.8130   7.30000E+000    1.35000E+001
   5.8150   7.74000E+000    1.74900E+001
   5.8180   2.25100E+001    2.85000E+001
   5.8200   4.27200E+001    2.90900E+001
   5.8220   9.66300E+001    7.45400E+001
   5.8230   3.52590E+002    1.49980E+002
   5.8260   7.01840E+002    2.73570E+002
   5.8290   8.17030E+002    3.35810E+002
   5.8300   9.20270E+002    5.51960E+002
   5.8330   8.93620E+002    6.81960E+002
   5.8350   1.17239E+003    9.63750E+002
   5.8370   1.37027E+003    1.11905E+003
   5.8400   1.44118E+003    1.33101E+003
   5.8420   1.57839E+003    1.80994E+003
   5.8440   1.73005E+003    1.85305E+003
   5.8470   1.95122E+003    1.93742E+003
   5.8490   2.04828E+003    2.07879E+003
   5.8510   2.10104E+003    2.25909E+003
   5.8530   2.25362E+003    2.32823E+003
   5.8560   2.47257E+003    2.48600E+003
   5.8580   2.57414E+003    2.61658E+003
   5.8630   2.84729E+003    2.94769E+003
   5.8650   2.97722E+003    3.05332E+003
   5.8670   3.04634E+003    3.06970E+003
   5.8690   3.19174E+003    3.19687E+003
   5.8700   3.18288E+003    3.27550E+003
   5.8720   3.31534E+003    3.28705E+003
   5.8740   3.38481E+003    3.32411E+003
   5.8760   3.39046E+003    3.38185E+003
   5.8780   3.41747E+003    3.44715E+003
   5.8800   3.48725E+003    3.52693E+003
   5.8830   3.59154E+003    3.57262E+003
   5.8850   3.57579E+003    3.55543E+003
   5.8870   3.57717E+003    3.66022E+003
   5.8900   3.67071E+003    3.66757E+003
   5.8920   3.64793E+003    3.59466E+003
   5.8940   3.59313E+003    3.59513E+003
   5.8960   3.65289E+003    3.64429E+003
   5.8990   3.63662E+003    3.62858E+003
   5.9010   3.64739E+003    3.66764E+003
   5.9030   3.64742E+003    3.65294E+003
   5.9060   3.71111E+003    3.71143E+003
   5.9070   3.59864E+003    3.66246E+003
   5.9100   3.70191E+003    3.71554E+003
   5.9120   3.77028E+003    3.76616E+003
   5.9140   3.76962E+003    3.77605E+003
   5.9170   3.82079E+003    3.79234E+003
   5.9190   3.84814E+003    3.79041E+003
   5.9210   3.86482E+003    3.77595E+003
   5.9230   3.84837E+003    3.73466E+003
   5.9260   3.84507E+003    3.76136E+003
   5.9280   3.91655E+003    3.76812E+003
   5.9310   3.81543E+003    3.72249E+003
   5.9330   3.80296E+003    3.84116E+003
   5.9340   3.89925E+003    3.96415E+003
   5.9370   3.87952E+003    3.91744E+003
   5.9390   4.02510E+003    4.00941E+003
   5.9420   4.01940E+003    3.98356E+003
   5.9430   4.01237E+003    4.02458E+003
   5.9460   4.05682E+003    4.04715E+003
   5.9480   4.12588E+003    4.04386E+003
   5.9500   4.06753E+003    4.01868E+003
   5.9530   4.10292E+003    3.95145E+003
   5.9550   4.07397E+003    4.04088E+003
   5.9570   4.03670E+003    4.11171E+003
   5.9590   4.16271E+003    4.11698E+003
   5.9620   4.03766E+003    4.05769E+003
   5.9640   4.07291E+003    4.14133E+003
   5.9670   4.13912E+003    4.05543E+003
   5.9680   4.13866E+003    4.16677E+003
   5.9710   4.08795E+003    4.14063E+003
   5.9750   4.15073E+003    4.20611E+003
   5.9770   4.19318E+003    4.14093E+003
   5.9790   4.22990E+003    4.22252E+003
   5.9800   4.23084E+003    4.14544E+003
   5.9820   4.24571E+003    4.21801E+003
   5.9840   4.26356E+003    4.23678E+003
   5.9870   4.29972E+003    4.34870E+003
   5.9890   4.38976E+003    4.34985E+003
   5.9910   4.65213E+003    4.73360E+003
   5.9950   6.26223E+003    6.22146E+003
   5.9980   6.23770E+003    6.35383E+003
   6.0000   6.06355E+003    6.39676E+003
   6.0020   6.07126E+003    6.54531E+003
   6.0050   3.07945E+003    2.62453E+003
   6.0070   3.29680E+002    1.40880E+002
   6.0120   2.16310E+002    7.22470E+002
   6.0160   2.35343E+003    4.37299E+003
   6.0200   4.48254E+003    3.33055E+003
   6.0220   3.91528E+003    3.54874E+003
   6.0250   3.73336E+003    3.30704E+003
   6.0270   3.68801E+003    3.23093E+003
   6.0290   3.65662E+003    3.21633E+003
   6.0320   3.61342E+003    3.16311E+003
   6.0340   3.58962E+003    3.13401E+003
   6.0360   3.54987E+003    3.12453E+003
   6.0390   3.51629E+003    3.01063E+003
   6.0410   3.48540E+003    2.97667E+003
   6.0430   3.52199E+003    2.97470E+003
   6.0460   3.40862E+003    2.92355E+003
   6.0480   3.38572E+003    2.85311E+003
   6.0500   3.39343E+003    2.79853E+003
   6.0530   3.33185E+003    2.77705E+003
   6.0560   3.28331E+003    2.70384E+003
   6.0590   3.22089E+003    2.59560E+003
   6.0610   3.15074E+003    2.53479E+003
   6.0630   3.10541E+003    2.44161E+003
   6.0660   3.07767E+003    2.42479E+003
   6.0700   3.08454E+003    2.36169E+003
   6.0720   3.01768E+003    2.31787E+003
   6.0750   2.98132E+003    2.29104E+003
   6.0770   2.93580E+003    2.26592E+003
   6.0790   2.86684E+003    2.18620E+003
   6.0820   2.83239E+003    2.14169E+003
   6.0830   2.82968E+003    2.08554E+003
   6.0860   2.73774E+003    2.03072E+003
   6.0880   2.73725E+003    2.02943E+003
   6.0900   2.69232E+003    1.96969E+003
   6.0920   2.71782E+003    1.92383E+003
   6.0950   2.64222E+003    1.88548E+003
   6.0990   2.58548E+003    1.81868E+003
   6.1020   2.53115E+003    1.81807E+003
   6.1040   2.50575E+003    1.74151E+003
   6.1060   2.46762E+003    1.71871E+003
   6.1090   2.44865E+003    1.68211E+003
   6.1110   2.43694E+003    1.64219E+003
   6.1130   2.37053E+003    1.63524E+003
   6.1150   2.33187E+003    1.58894E+003
   6.1180   2.36984E+003    1.54164E+003
   6.1190   2.34117E+003    1.53453E+003
   6.1220   2.32524E+003    1.48278E+003
   6.1230   2.30660E+003    1.50478E+003
   6.1260   2.27760E+003    1.44651E+003
   6.1290   2.21500E+003    1.45392E+003
   6.1310   2.24997E+003    1.43959E+003
   6.1330   2.20423E+003    1.37908E+003
   6.1350   2.17493E+003    1.43151E+003
   6.1370   2.10759E+003    1.35931E+003
   6.1390   2.12158E+003    1.33220E+003
   6.1420   2.09792E+003    1.32472E+003
   6.1440   2.09375E+003    1.31104E+003
   6.1460   2.08186E+003    1.26824E+003
   6.1490   2.02695E+003    1.25700E+003
   6.1510   2.02016E+003    1.23461E+003
   6.1530   2.04583E+003    1.24639E+003
   6.1550   2.01435E+003    1.18750E+003
   6.1570   1.96513E+003    1.18560E+003
   6.1620   1.98074E+003    1.16934E+003
   6.1640   1.93187E+003    1.16358E+003
   6.1660   1.87984E+003    1.14318E+003
   6.1670   1.90483E+003    1.11309E+003
   6.1710   1.89616E+003    1.11778E+003
   6.1750   1.81875E+003    1.09784E+003
   6.1760   1.88376E+003    1.08383E+003
   6.1770   1.82422E+003    1.09018E+003
   6.1800   1.87268E+003    1.03882E+003
   6.1820   1.92017E+003    1.06677E+003
   6.1840   1.84848E+003    1.05495E+003
   6.1860   1.83257E+003    1.08012E+003
   6.1880   1.80664E+003    1.06575E+003
   6.1900   1.83623E+003    1.02943E+003
   6.1910   1.81182E+003    1.05003E+003
   6.1930   1.83681E+003    1.04242E+003
   6.1960   1.82369E+003    1.03832E+003
   6.2000   1.82683E+003    1.03970E+003
   6.2020   1.82171E+003    1.00321E+003
   6.2050   1.83305E+003    1.01053E+003
   6.2080   1.80442E+003    1.00747E+003
   6.2100   1.78666E+003    9.99140E+002
   6.2140   1.78295E+003    9.96750E+002
   6.2160   1.79151E+003    9.96790E+002
   6.2190   1.76835E+003    9.97210E+002
   6.2200   1.79158E+003    9.84240E+002
   6.2240   1.77068E+003    9.81800E+002
   6.2250   1.77233E+003    9.93060E+002
   6.2270   1.77042E+003    9.60710E+002
   6.2300   1.81183E+003    9.69000E+002
   6.2320   1.76254E+003    9.88770E+002
   6.2340   1.75595E+003    9.72550E+002
   6.2370   1.76890E+003    9.46800E+002
   6.2390   1.75391E+003    9.59330E+002
   6.2410   1.75328E+003    9.52180E+002
   6.2430   1.73799E+003    9.68280E+002
   6.2460   1.76117E+003    9.52950E+002
   6.2480   1.74952E+003    9.66440E+002
   6.2510   1.73982E+003    9.55600E+002
   6.2530   1.75265E+003    9.50410E+002
   6.2560   1.74494E+003    9.62100E+002
   6.2580   1.75260E+003    9.40050E+002
   6.2600   1.72122E+003    9.36070E+002
   6.2630   1.71645E+003    9.47200E+002
   6.2660   1.77106E+003    9.30630E+002
   6.2680   1.75434E+003    9.75630E+002
   6.2690   1.73710E+003    9.48750E+002
   6.2710   1.74941E+003    9.52940E+002
   6.2740   1.76360E+003    9.36910E+002
   6.2770   1.75605E+003    9.39180E+002
   6.2780   1.76271E+003    9.54110E+002
   6.2800   1.77268E+003    9.63670E+002
   6.2820   1.77113E+003    9.61680E+002
   6.2850   1.79271E+003    9.50620E+002
   6.2870   1.75250E+003    9.38120E+002
   6.2890   1.74474E+003    9.46440E+002
   6.2900   1.78029E+003    9.57490E+002
   6.2940   1.79156E+003    9.57030E+002
   6.2950   1.78166E+003    9.28090E+002
   6.2980   1.80550E+003    9.40150E+002
   6.3000   1.79269E+003    9.56910E+002
   6.3040   1.79038E+003    9.80640E+002
   6.3060   1.75253E+003    9.48790E+002
   6.3080   1.79098E+003    9.29560E+002
   6.3110   1.77108E+003    9.34470E+002
   6.3140   1.77321E+003    9.80580E+002
   6.3160   1.74703E+003    9.60800E+002
   6.3180   1.76850E+003    9.61010E+002
   6.3200   1.74204E+003    9.60250E+002
   6.3230   1.76030E+003    9.37630E+002
   6.3250   1.77029E+003    9.24640E+002
   6.3270   1.77796E+003    9.54720E+002
   6.3290   1.76108E+003    9.42110E+002
   6.3320   1.75791E+003    9.54570E+002
   6.3340   1.74160E+003    9.40920E+002
   6.3380   1.78221E+003    9.75030E+002
   6.3400   1.78417E+003    9.71040E+002
   6.3450   1.77111E+003    9.79610E+002
   6.3470   1.78997E+003    9.63210E+002
   6.3490   1.77089E+003    9.52750E+002
   6.3510   1.78341E+003    9.65620E+002
   6.3540   1.77240E+003    9.35350E+002
   6.3560   1.75614E+003    9.50010E+002
   6.3590   1.75952E+003    9.40960E+002
   6.3610   1.76612E+003    9.67500E+002
   6.3630   1.79044E+003    9.68880E+002
   6.3660   1.76518E+003    9.45590E+002
   6.3680   1.78207E+003    9.59760E+002
   6.3700   1.73829E+003    9.39580E+002
   6.3720   1.74110E+003    9.35920E+002
   6.3740   1.73782E+003    9.52310E+002
   6.3770   1.75698E+003    9.63470E+002
   6.3790   1.78495E+003    9.74410E+002
   6.3830   1.73658E+003    9.38530E+002
   6.3840   1.77834E+003    9.54290E+002
   6.3880   1.74331E+003    9.63570E+002
   6.3900   1.77695E+003    9.61130E+002
   6.3930   1.76076E+003    9.59560E+002
   6.3950   1.73732E+003    9.47530E+002
   6.3970   1.78872E+003    9.58700E+002
   6.4000   1.75713E+003    9.44890E+002
   6.4020   1.78468E+003    9.63970E+002
   6.4040   1.78292E+003    9.65330E+002
   6.4050   1.80982E+003    9.59270E+002
   6.4100   1.75232E+003    9.49940E+002
   6.4130   1.82373E+003    9.46840E+002
   6.4150   1.78794E+003    9.54770E+002
   6.4170   1.77713E+003    9.73270E+002
   6.4190   1.78182E+003    9.35110E+002
   6.4220   1.74999E+003    9.57560E+002
   6.4240   1.76974E+003    9.60490E+002
   6.4270   1.78693E+003    9.73740E+002
   6.4290   1.75318E+003    9.79830E+002
   6.4310   1.81054E+003    9.69690E+002
   6.4330   1.82136E+003    9.87520E+002
   6.4370   1.80544E+003    9.87920E+002
   6.4400   1.81642E+003    9.95060E+002
   6.4420   1.79311E+003    9.84760E+002
   6.4440   1.84969E+003    9.94800E+002
   6.4460   1.84000E+003    9.94890E+002
   6.4490   1.87591E+003    1.00179E+003
   6.4510   1.87078E+003    1.01588E+003
   6.4550   1.86165E+003    9.91970E+002
   6.4580   1.86117E+003    9.96520E+002
   6.4610   1.85261E+003    1.03266E+003
   6.4630   1.83359E+003    1.00758E+003
   6.4660   1.85086E+003    1.00950E+003
   6.4680   1.90693E+003    1.01822E+003
   6.4710   1.87343E+003    1.02263E+003
   6.4730   1.85179E+003    9.97630E+002
   6.4760   1.88578E+003    1.01254E+003
   6.4790   1.85645E+003    1.05470E+003
   6.4820   1.89906E+003    1.01462E+003
   6.4850   1.87439E+003    1.03370E+003
   6.4860   1.88845E+003    1.01379E+003
   6.4890   1.93080E+003    1.03430E+003
   6.4920   1.89384E+003    1.03274E+003
   6.4940   1.85714E+003    1.03108E+003
   6.4960   1.89228E+003    1.01661E+003
   6.4990   1.88450E+003    1.04478E+003
   6.5010   1.93536E+003    1.00072E+003
   6.5030   1.93168E+003    1.05003E+003
   6.5050   1.91012E+003    1.03309E+003
   6.5080   1.90485E+003    1.02356E+003
   6.5100   1.92184E+003    1.04193E+003
   6.5120   1.91036E+003    1.04965E+003
   6.5150   1.91406E+003    1.03220E+003
   6.5170   1.89397E+003    1.02073E+003
   6.5190   1.92401E+003    1.03345E+003
   6.5230   1.90363E+003    1.04755E+003
   6.5250   1.90479E+003    1.03232E+003
   6.5280   1.90781E+003    1.03405E+003
   6.5300   1.89889E+003    1.02316E+003
   6.5320   1.88774E+003    1.00099E+003
   6.5350   1.90619E+003    1.01176E+003
   6.5380   1.90134E+003    1.04130E+003
   6.5420   1.85172E+003    1.02871E+003
   6.5450   1.91609E+003    1.01514E+003
   6.5480   1.87699E+003    1.01044E+003
   6.5510   1.87906E+003    1.00881E+003
   6.5540   1.85864E+003    1.00751E+003
   6.5550   1.86758E+003    1.02513E+003
   6.5570   1.90948E+003    9.99020E+002
   6.5590   1.87534E+003    1.00841E+003
   6.5640   1.89619E+003    1.01729E+003
   6.5660   1.88666E+003    1.01741E+003
   6.5680   1.84522E+003    1.00883E+003
   6.5710   1.89396E+003    9.98940E+002
   6.5730   1.87281E+003    1.02160E+003
   6.5770   1.86037E+003    9.93750E+002
   6.5790   1.87677E+003    1.00544E+003
   6.5820   1.87537E+003    9.69430E+002
   6.5840   1.84893E+003    9.83870E+002
   6.5860   1.83903E+003    9.97690E+002
   6.5880   1.84156E+003    9.83890E+002
   6.5920   1.85535E+003    9.82530E+002
   6.5950   1.81761E+003    1.00094E+003
   6.5960   1.82676E+003    1.00910E+003
   6.6000   1.83755E+003    9.70450E+002
   6.6040   1.81560E+003    9.89030E+002
   6.6060   1.81186E+003    9.92010E+002
   6.6090   1.84070E+003    9.92150E+002
   6.6110   1.84692E+003    9.99900E+002
   6.6130   1.84602E+003    9.83410E+002
   6.6150   1.85669E+003    1.00824E+003
   6.6180   1.85072E+003    1.01979E+003
   6.6210   1.83200E+003    9.91360E+002
   6.6240   1.80920E+003    9.79650E+002
   6.6260   1.83509E+003    9.82100E+002
   6.6280   1.80375E+003    9.77130E+002
   6.6310   1.83428E+003    9.90990E+002
   6.6340   1.83084E+003    9.98810E+002
   6.6360   1.79349E+003    9.92720E+002
   6.6400   1.81952E+003    1.00570E+003
   6.6420   1.79739E+003    9.78190E+002
   6.6450   1.79826E+003    9.89380E+002
   6.6460   1.81299E+003    9.60970E+002
   6.6510   1.82011E+003    9.63540E+002
   6.6530   1.82553E+003    9.96950E+002
   6.6550   1.80392E+003    9.84300E+002
   6.6580   1.79229E+003    9.60180E+002
   6.6600   1.78483E+003    9.59500E+002
   6.6620   1.80842E+003    9.51390E+002
   6.6650   1.78773E+003    9.62410E+002
   6.6670   1.79506E+003    9.63570E+002
   6.6680   1.77986E+003    9.57750E+002
   6.6710   1.80795E+003    9.72260E+002
   6.6740   1.79941E+003    9.64110E+002
   6.6760   1.80758E+003    9.73270E+002
   6.6800   1.75737E+003    9.73170E+002
   6.6820   1.77464E+003    9.70740E+002
   6.6850   1.73997E+003    9.52240E+002
   6.6870   1.76009E+003    9.57170E+002
   6.6890   1.76905E+003    9.77790E+002
   6.6920   1.76117E+003    9.79910E+002
   6.6940   1.75713E+003    9.47950E+002
   6.6980   1.76934E+003    9.36830E+002
   6.7010   1.75571E+003    9.57370E+002
   6.7030   1.78756E+003    9.38530E+002
   6.7040   1.74817E+003    9.37270E+002
   6.7070   1.75988E+003    9.30550E+002
   6.7100   1.74799E+003    9.39870E+002
   6.7110   1.74561E+003    9.43460E+002
   6.7130   1.74010E+003    9.82490E+002
   6.7140   1.73717E+003    9.45740E+002
   6.7180   1.73062E+003    9.74850E+002
   6.7200   1.76938E+003    9.10000E+002
   6.7230   1.72165E+003    9.25030E+002
   6.7270   1.73863E+003    9.64080E+002
   6.7290   1.70319E+003    9.14630E+002
   6.7320   1.69419E+003    9.15850E+002
   6.7340   1.68526E+003    8.97900E+002
   6.7360   1.71226E+003    9.14100E+002
   6.7400   1.71859E+003    9.25680E+002
   6.7430   1.69613E+003    9.12510E+002
   6.7450   1.71134E+003    9.04740E+002
   6.7470   1.70585E+003    9.43520E+002
   6.7500   1.71302E+003    9.25600E+002
   6.7520   1.70284E+003    9.35920E+002
   6.7540   1.74342E+003    9.67740E+002
   6.7570   1.72976E+003    9.11450E+002
   6.7590   1.69509E+003    8.88570E+002
   6.7620   1.67603E+003    9.01510E+002
   6.7650   1.70660E+003    9.23370E+002
   6.7680   1.72188E+003    9.00330E+002
   6.7700   1.72245E+003    9.01480E+002
   6.7730   1.72674E+003    9.24990E+002
   6.7750   1.69603E+003    9.34570E+002
   6.7770   1.72509E+003    9.43990E+002
   6.7790   1.70904E+003    9.30760E+002
   6.7810   1.73304E+003    9.36880E+002
   6.7850   1.73508E+003    9.13290E+002
   6.7880   1.72190E+003    9.32840E+002
   6.7910   1.70184E+003    9.16370E+002
   6.7950   1.74756E+003    9.54570E+002
   6.7970   1.76595E+003    9.44820E+002
   6.7990   1.75906E+003    9.26150E+002
   6.8020   1.73762E+003    9.33500E+002
   6.8040   1.71096E+003    9.12180E+002
   6.8070   1.73523E+003    9.14840E+002
   6.8100   1.78761E+003    9.44440E+002
   6.8120   1.72880E+003    9.33070E+002
   6.8150   1.73338E+003    9.22520E+002
   6.8170   1.73177E+003    9.43040E+002
   6.8200   1.74987E+003    9.57930E+002
   6.8230   1.74727E+003    9.47070E+002
   6.8240   1.73890E+003    9.49280E+002
   6.8290   1.76918E+003    9.62090E+002
   6.8320   1.76886E+003    9.31180E+002
   6.8350   1.73846E+003    9.27990E+002
   6.8380   1.78032E+003    9.53850E+002
   6.8400   1.76850E+003    9.37850E+002
   6.8420   1.74993E+003    9.33640E+002
   6.8460   1.76525E+003    9.31770E+002
   6.8490   1.72104E+003    9.49340E+002
   6.8510   1.76330E+003    9.45380E+002
   6.8540   1.76420E+003    9.37820E+002
   6.8580   1.77213E+003    9.39430E+002
   6.8600   1.73834E+003    9.34030E+002
   6.8630   1.78839E+003    9.49410E+002
   6.8660   1.73824E+003    9.57420E+002
   6.8690   1.77153E+003    9.47540E+002
   6.8710   1.78389E+003    9.55930E+002
   6.8740   1.77186E+003    9.45180E+002
   6.8780   1.75486E+003    9.52700E+002
   6.8810   1.76518E+003    9.62910E+002
   6.8820   1.76887E+003    9.57740E+002
   6.8850   1.74396E+003    9.41140E+002
   6.8870   1.74259E+003    9.72690E+002
   6.8910   1.76405E+003    9.50330E+002
   6.8940   1.78042E+003    9.64410E+002
   6.8960   1.74864E+003    9.65950E+002
   6.8980   1.73117E+003    9.51070E+002
   6.9010   1.77002E+003    9.70950E+002
   6.9040   1.80018E+003    9.40470E+002
   6.9060   1.78078E+003    9.52890E+002
   6.9080   1.75465E+003    9.62490E+002
   6.9110   1.77318E+003    9.51530E+002
   6.9150   1.77824E+003    9.52230E+002
   6.9170   1.76378E+003    9.51230E+002
   6.9200   1.78098E+003    9.52910E+002
   6.9230   1.75595E+003    9.54710E+002
   6.9250   1.78654E+003    9.46600E+002
   6.9280   1.76550E+003    9.75630E+002
   6.9310   1.77030E+003    9.48490E+002
   6.9340   1.76800E+003    9.23950E+002
   6.9350   1.72191E+003    9.33830E+002
   6.9380   1.71998E+003    9.55770E+002
   6.9410   1.73829E+003    9.63200E+002
   6.9440   1.72921E+003    9.30630E+002
   6.9470   1.74259E+003    9.43050E+002
   6.9490   1.74455E+003    9.30760E+002
   6.9510   1.73880E+003    9.33320E+002
   6.9530   1.73242E+003    9.19380E+002
   6.9560   1.71295E+003    9.23480E+002
   6.9590   1.74881E+003    9.32580E+002
   6.9620   1.74249E+003    9.00710E+002
   6.9640   1.70236E+003    9.09890E+002
   6.9680   1.70141E+003    9.27350E+002
   6.9710   1.71999E+003    9.58620E+002
   6.9740   1.73971E+003    9.35300E+002
   6.9760   1.72077E+003    9.43260E+002
   6.9790   1.74593E+003    9.48870E+002
   6.9820   1.75341E+003    9.52930E+002
   6.9840   1.73692E+003    9.47000E+002
   6.9880   1.73699E+003    9.50040E+002
   6.9900   1.72271E+003    9.51560E+002
   6.9920   1.71141E+003    9.48240E+002
   6.9950   1.74739E+003    9.29720E+002
   6.9970   1.75954E+003    9.60630E+002
   7.0010   1.76887E+003    9.54760E+002
   7.0040   1.74313E+003    9.53770E+002
   7.0060   1.75270E+003    9.32350E+002
   7.0090   1.73937E+003    9.60430E+002
   7.0110   1.74462E+003    9.59170E+002
   7.0160   1.75678E+003    9.47030E+002
   7.0170   1.73322E+003    9.44470E+002
   7.0190   1.77248E+003    9.47510E+002
   7.0210   1.74190E+003    9.52170E+002
   7.0260   1.78622E+003    9.18790E+002
   7.0290   1.73054E+003    9.10070E+002
   7.0300   1.70811E+003    9.29630E+002
   7.0330   1.77451E+003    9.02230E+002
   7.0350   1.74042E+003    9.47980E+002
   7.0380   1.76395E+003    9.45870E+002
   7.0420   1.75613E+003    9.19520E+002
   7.0440   1.73890E+003    9.30080E+002
   7.0460   1.73989E+003    9.29000E+002
   7.0480   1.74789E+003    9.52800E+002
   7.0500   1.72027E+003    9.48080E+002
   7.0540   1.76091E+003    9.49240E+002
   7.0580   1.73765E+003    9.25540E+002
   7.0600   1.74056E+003    9.26120E+002
   7.0620   1.76103E+003    9.20160E+002
   7.0660   1.71697E+003    9.18890E+002
   7.0690   1.72304E+003    9.07170E+002
   7.0730   1.74428E+003    9.26310E+002
   7.0760   1.74674E+003    9.11030E+002
   7.0770   1.70698E+003    9.31250E+002
   7.0800   1.73430E+003    9.10320E+002
   7.0820   1.74906E+003    9.09650E+002
   7.0870   1.70987E+003    9.26270E+002
   7.0890   1.70269E+003    9.08890E+002
   7.0910   1.70131E+003    9.04690E+002
   7.0940   1.69483E+003    8.99370E+002
   7.0960   1.70999E+003    9.06990E+002
   7.1000   1.70055E+003    8.70060E+002
   7.1030   1.70478E+003    8.94810E+002
   7.1050   1.71316E+003    8.71300E+002
   7.1070   1.68432E+003    8.69260E+002
   7.1090   1.64763E+003    8.35970E+002
   7.1120   1.65068E+003    8.46910E+002
   7.1160   1.63622E+003    8.33400E+002
   7.1180   1.62807E+003    8.31020E+002
   7.1220   1.61699E+003    8.08390E+002
   7.1250   1.61701E+003    7.87500E+002
   7.1270   1.60836E+003    7.55820E+002
   7.1300   1.57124E+003    7.43380E+002
   7.1320   1.54225E+003    7.24390E+002
   7.1340   1.53170E+003    7.20260E+002
   7.1380   1.51725E+003    7.02190E+002
   7.1410   1.49794E+003    6.55840E+002
   7.1420   1.46745E+003    6.29410E+002
   7.1460   1.38961E+003    6.20320E+002
   7.1470   1.35010E+003    5.41790E+002
   7.1510   1.23391E+003    4.94970E+002
   7.1540   1.18937E+003    4.62010E+002
   7.1570   1.08329E+003    4.01270E+002
   7.1590   1.05413E+003    3.68050E+002
   7.1620   9.62710E+002    3.01100E+002
   7.1650   8.68690E+002    2.62890E+002
   7.1690   7.43080E+002    2.02730E+002
   7.1720   6.46180E+002    1.65780E+002
   7.1730   5.90100E+002    1.31870E+002
   7.1760   4.93690E+002    1.09510E+002
   7.1800   4.23240E+002    7.28300E+001
   7.1840   3.01900E+002    4.85000E+001
   7.1870   2.19570E+002    3.54400E+001
   7.1890   1.95260E+002    2.85700E+001
   7.1940   1.53740E+002    6.92000E+000
   7.1970   6.01600E+001    4.01000E+000
   7.1990   1.76300E+001    3.22000E+000
   7.2020   3.26000E+000    3.76000E+000
   7.2050   3.74000E+000    4.34000E+000
   7.2090   3.83000E+000    2.38000E+000
   7.2120   3.81000E+000    2.50000E-001
   7.2150   3.51000E+000    2.90000E-001
   7.2180   3.94000E+000    1.84000E+000
   7.2210   3.76000E+000    2.69000E+000
   7.2230   3.87000E+000    1.19000E+000
   7.2270   3.71000E+000    4.70000E-001
   7.2300   3.83000E+000    2.90000E-001
   7.2310   3.79000E+000    1.00000E-002
   7.2350   3.82000E+000    4.00000E-002
   7.2390   3.79000E+000    2.70000E-001
   7.2410   3.88000E+000    0.00000E+000
   7.2430   3.78000E+000    8.80000E-001
   7.2450   3.82000E+000    1.55000E+000
   7.2490   3.86000E+000    1.00000E-001
   7.2510   3.79000E+000    6.00000E-002
   7.2540   3.72000E+000    1.80000E-001
   7.2570   3.45000E+000    1.80000E-001
   7.2600   3.40000E+000    1.27000E+000
   7.2640   3.42000E+000    7.00000E-002
   7.2670   3.39000E+000    2.50000E-001
   7.2700   3.81000E+000    1.50000E-001
   7.2720   3.83000E+000    2.00000E-002
   7.2750   3.79000E+000    2.20000E-001
   7.2790   3.78000E+000    3.90000E-001
   7.2810   3.84000E+000    1.60000E-001
   7.2840   3.82000E+000    1.80000E-001
   7.2860   3.87000E+000    2.10000E-001
   7.2880   3.74000E+000    8.00000E-002
   7.2920   3.81000E+000    3.20000E-001
   7.2950   3.84000E+000    4.00000E-002
   7.2970   3.89000E+000    1.20000E-001
   7.3000   3.74000E+000    2.00000E-002
