# Supplementary material for: Mechanism of the small ATP-independent chaperone Spy is substrate specific
Source: Nat Commun. 2021 Feb 8;12:851. doi: 10.1038/s41467-021-21120-8 (PMC7870927; doi:10.1038/s41467-021-21120-8)
Supplement: Supplementary file 3 — Supplementary Data 1 [file 41467_2021_21120_MOESM3_ESM.zip › Fig 2c-d/181801/00019.RI3]

Sample3/6
I 3 22.1 48000 0002795 6.8570E10 277 1 
   5.7990   3.64000E+000    9.50000E-001
   5.8010   3.68000E+000    4.50000E-001
   5.8030   3.57000E+000    1.35000E+000
   5.8050   3.57000E+000    5.60000E+000
   5.8060   3.67000E+000    1.07900E+001
   5.8090   3.73000E+000    1.16800E+001
   5.8100   2.20000E+000    1.35200E+001
   5.8120   4.99000E+000    1.91000E+001
   5.8150   1.41900E+001    3.24600E+001
   5.8170   2.21800E+001    3.97000E+001
   5.8190   5.78600E+001    7.80900E+001
   5.8220   1.40410E+002    1.63690E+002
   5.8240   2.73720E+002    2.73840E+002
   5.8260   6.78370E+002    6.35610E+002
   5.8290   8.48630E+002    8.04410E+002
   5.8300   9.06760E+002    8.88860E+002
   5.8330   9.58340E+002    1.00224E+003
   5.8350   1.29900E+003    1.26015E+003
   5.8390   1.39335E+003    1.38134E+003
   5.8400   1.51985E+003    1.51792E+003
   5.8420   1.59438E+003    1.60095E+003
   5.8440   1.67582E+003    1.68511E+003
   5.8470   1.95803E+003    1.92928E+003
   5.8490   2.05379E+003    2.04691E+003
   5.8510   2.20286E+003    2.23941E+003
   5.8540   2.27189E+003    2.31031E+003
   5.8560   2.44240E+003    2.46820E+003
   5.8580   2.59195E+003    2.69185E+003
   5.8600   2.70883E+003    2.82446E+003
   5.8610   2.68243E+003    2.78214E+003
   5.8630   2.74783E+003    2.88038E+003
   5.8650   2.87490E+003    2.97508E+003
   5.8670   3.01210E+003    3.04001E+003
   5.8700   3.08645E+003    3.19125E+003
   5.8710   3.17915E+003    3.14817E+003
   5.8730   3.25818E+003    3.21186E+003
   5.8750   3.34141E+003    3.27337E+003
   5.8760   3.31123E+003    3.32162E+003
   5.8770   3.36812E+003    3.33630E+003
   5.8780   3.40633E+003    3.46173E+003
   5.8800   3.41617E+003    3.47895E+003
   5.8830   3.48685E+003    3.52892E+003
   5.8850   3.47826E+003    3.47608E+003
   5.8870   3.57154E+003    3.48720E+003
   5.8890   3.53823E+003    3.51981E+003
   5.8900   3.53459E+003    3.54522E+003
   5.8920   3.59739E+003    3.56841E+003
   5.8940   3.54951E+003    3.59274E+003
   5.8960   3.57239E+003    3.68228E+003
   5.9000   3.57672E+003    3.59079E+003
   5.9030   3.62660E+003    3.55312E+003
   5.9050   3.63385E+003    3.63218E+003
   5.9060   3.67852E+003    3.57517E+003
   5.9080   3.64127E+003    3.57140E+003
   5.9100   3.64405E+003    3.67741E+003
   5.9120   3.64618E+003    3.62960E+003
   5.9140   3.64039E+003    3.66429E+003
   5.9160   3.70644E+003    3.66137E+003
   5.9180   3.74030E+003    3.67993E+003
   5.9210   3.73286E+003    3.69577E+003
   5.9230   3.71814E+003    3.72713E+003
   5.9240   3.73630E+003    3.77756E+003
   5.9250   3.72693E+003    3.75330E+003
   5.9280   3.78283E+003    3.80080E+003
   5.9300   3.76239E+003    3.78994E+003
   5.9330   3.82023E+003    3.82399E+003
   5.9350   3.79244E+003    3.86922E+003
   5.9360   3.89254E+003    3.85667E+003
   5.9390   3.86390E+003    3.83161E+003
   5.9420   3.89827E+003    3.89728E+003
   5.9430   3.88645E+003    3.93344E+003
   5.9460   3.89167E+003    3.98469E+003
   5.9480   3.96869E+003    4.08008E+003
   5.9530   4.02463E+003    4.04131E+003
   5.9550   4.07127E+003    4.04673E+003
   5.9570   4.05947E+003    4.05996E+003
   5.9590   4.06938E+003    4.08294E+003
   5.9620   4.01031E+003    4.17199E+003
   5.9630   4.04439E+003    4.51153E+003
   5.9660   4.13013E+003    5.53683E+003
   5.9690   4.19909E+003    6.27585E+003
   5.9710   4.28135E+003    6.10386E+003
   5.9730   4.72682E+003    6.16811E+003
   5.9740   5.13602E+003    4.95400E+003
   5.9760   6.33482E+003    1.33670E+002
   5.9820   6.16001E+003    2.44270E+002
   5.9840   3.47791E+003    5.30960E+002
   5.9860   1.05298E+003    4.80975E+003
   5.9930   2.11650E+002    3.74494E+003
   5.9940   5.80930E+002    3.90993E+003
   5.9950   1.33284E+003    3.87018E+003
   5.9980   4.05786E+003    3.77340E+003
   6.0000   4.96590E+003    3.70758E+003
   6.0030   4.07994E+003    3.75692E+003
   6.0060   3.99194E+003    3.70550E+003
   6.0080   3.93698E+003    3.76829E+003
   6.0090   4.03032E+003    3.66653E+003
   6.0120   3.89685E+003    3.58534E+003
   6.0130   3.93397E+003    3.62163E+003
   6.0160   3.84097E+003    3.57341E+003
   6.0180   3.88817E+003    3.53840E+003
   6.0200   3.92538E+003    3.51829E+003
   6.0230   3.90043E+003    3.45345E+003
   6.0250   3.81631E+003    3.50016E+003
   6.0270   3.79832E+003    3.45760E+003
   6.0300   3.81671E+003    3.43043E+003
   6.0320   3.77337E+003    3.39596E+003
   6.0340   3.71460E+003    3.31399E+003
   6.0370   3.75658E+003    3.28765E+003
   6.0390   3.73973E+003    3.22378E+003
   6.0410   3.71001E+003    3.24718E+003
   6.0440   3.67486E+003    3.20827E+003
   6.0470   3.64537E+003    3.17601E+003
   6.0500   3.65166E+003    3.09259E+003
   6.0520   3.62501E+003    3.01926E+003
   6.0540   3.60906E+003    3.04568E+003
   6.0590   3.58662E+003    2.90081E+003
   6.0610   3.44659E+003    2.88685E+003
   6.0640   3.43353E+003    2.81689E+003
   6.0660   3.44200E+003    2.80263E+003
   6.0680   3.45145E+003    2.73117E+003
   6.0700   3.39774E+003    2.72202E+003
   6.0720   3.34538E+003    2.60733E+003
   6.0750   3.31019E+003    2.60559E+003
   6.0770   3.29521E+003    2.52876E+003
   6.0790   3.25488E+003    2.54864E+003
   6.0820   3.24466E+003    2.51670E+003
   6.0830   3.23336E+003    2.47561E+003
   6.0860   3.14865E+003    2.32173E+003
   6.0880   3.11333E+003    2.30360E+003
   6.0920   3.08875E+003    2.30995E+003
   6.0930   3.12673E+003    2.26793E+003
   6.0950   3.06273E+003    2.20089E+003
   6.0970   2.98409E+003    2.16607E+003
   6.0990   2.98700E+003    2.06963E+003
   6.1020   2.90613E+003    2.07194E+003
   6.1040   2.86895E+003    2.05674E+003
   6.1060   2.82821E+003    1.94779E+003
   6.1080   2.81315E+003    1.93983E+003
   6.1110   2.77575E+003    1.91740E+003
   6.1130   2.72878E+003    1.84881E+003
   6.1180   2.65991E+003    1.82229E+003
   6.1200   2.63386E+003    1.79694E+003
   6.1210   2.61376E+003    1.71794E+003
   6.1220   2.56553E+003    1.67016E+003
   6.1240   2.54186E+003    1.62785E+003
   6.1270   2.50110E+003    1.60754E+003
   6.1300   2.45664E+003    1.60042E+003
   6.1330   2.45383E+003    1.52856E+003
   6.1350   2.38997E+003    1.49185E+003
   6.1370   2.38193E+003    1.49625E+003
   6.1380   2.38311E+003    1.49432E+003
   6.1420   2.28626E+003    1.39933E+003
   6.1460   2.27868E+003    1.35820E+003
   6.1490   2.19879E+003    1.28148E+003
   6.1510   2.20883E+003    1.31381E+003
   6.1530   2.13889E+003    1.27635E+003
   6.1540   2.18271E+003    1.24940E+003
   6.1550   2.05683E+003    1.23404E+003
   6.1590   2.10018E+003    1.20533E+003
   6.1600   2.06237E+003    1.21527E+003
   6.1620   2.03420E+003    1.17040E+003
   6.1660   1.98813E+003    1.14369E+003
   6.1680   1.93879E+003    1.13433E+003
   6.1690   1.94202E+003    1.09625E+003
   6.1710   1.91319E+003    1.09058E+003
   6.1740   1.95571E+003    1.07543E+003
   6.1760   1.87665E+003    1.06412E+003
   6.1780   1.87414E+003    1.05088E+003
   6.1800   1.87874E+003    1.03486E+003
   6.1820   1.84556E+003    1.01675E+003
   6.1840   1.81882E+003    1.01149E+003
   6.1870   1.82057E+003    1.01629E+003
   6.1900   1.79343E+003    9.89640E+002
   6.1920   1.76263E+003    1.00124E+003
   6.1950   1.73361E+003    9.74420E+002
   6.1960   1.75503E+003    9.48600E+002
   6.1980   1.72131E+003    9.55170E+002
   6.2010   1.71791E+003    9.41990E+002
   6.2030   1.68445E+003    9.32740E+002
   6.2050   1.67740E+003    9.29420E+002
   6.2080   1.68412E+003    9.18550E+002
   6.2100   1.69868E+003    9.28100E+002
   6.2120   1.69063E+003    9.17590E+002
   6.2140   1.67247E+003    8.95510E+002
   6.2170   1.65396E+003    8.98810E+002
   6.2210   1.65699E+003    8.65220E+002
   6.2220   1.60029E+003    8.89500E+002
   6.2230   1.67239E+003    8.76610E+002
   6.2250   1.64563E+003    8.54580E+002
   6.2270   1.58538E+003    8.49330E+002
   6.2320   1.57463E+003    8.66720E+002
   6.2340   1.61922E+003    8.64630E+002
   6.2360   1.60854E+003    8.57790E+002
   6.2370   1.58146E+003    8.42230E+002
   6.2390   1.58937E+003    8.55740E+002
   6.2410   1.54972E+003    8.39080E+002
   6.2440   1.59417E+003    8.61890E+002
   6.2460   1.59433E+003    8.27270E+002
   6.2500   1.57061E+003    8.53740E+002
   6.2510   1.54429E+003    8.19800E+002
   6.2530   1.52477E+003    8.24510E+002
   6.2580   1.55135E+003    8.51040E+002
   6.2600   1.55978E+003    8.37420E+002
   6.2620   1.58538E+003    8.15370E+002
   6.2630   1.55572E+003    8.48790E+002
   6.2670   1.56002E+003    8.30390E+002
   6.2700   1.55233E+003    8.18780E+002
   6.2710   1.56281E+003    8.38030E+002
   6.2730   1.56140E+003    8.32290E+002
   6.2750   1.55403E+003    8.50470E+002
   6.2800   1.55422E+003    8.38870E+002
   6.2840   1.55857E+003    8.27040E+002
   6.2860   1.55426E+003    8.36910E+002
   6.2880   1.58404E+003    8.32060E+002
   6.2890   1.52395E+003    8.48640E+002
   6.2910   1.55912E+003    8.41210E+002
   6.2940   1.56645E+003    8.31580E+002
   6.2970   1.57205E+003    8.76280E+002
   6.2980   1.53951E+003    8.25990E+002
   6.3000   1.55735E+003    8.35580E+002
   6.3020   1.56460E+003    8.43650E+002
   6.3060   1.54708E+003    8.63310E+002
   6.3070   1.53592E+003    8.27880E+002
   6.3090   1.54594E+003    8.66610E+002
   6.3110   1.53331E+003    8.20910E+002
   6.3140   1.52401E+003    8.14320E+002
   6.3180   1.54210E+003    8.24870E+002
   6.3200   1.54422E+003    8.30740E+002
   6.3250   1.56279E+003    8.30620E+002
   6.3270   1.51972E+003    8.13010E+002
   6.3290   1.55966E+003    8.40460E+002
   6.3320   1.58661E+003    8.44130E+002
   6.3340   1.54008E+003    8.20830E+002
   6.3350   1.54866E+003    8.25620E+002
   6.3360   1.55313E+003    8.37520E+002
   6.3400   1.54338E+003    8.33700E+002
   6.3430   1.53171E+003    8.34890E+002
   6.3450   1.57043E+003    8.13120E+002
   6.3480   1.54388E+003    8.22560E+002
   6.3500   1.56472E+003    8.42640E+002
   6.3540   1.59063E+003    8.34040E+002
   6.3560   1.55664E+003    8.30170E+002
   6.3590   1.54951E+003    8.28370E+002
   6.3610   1.54842E+003    7.99680E+002
   6.3630   1.58832E+003    8.19530E+002
   6.3650   1.54464E+003    8.36880E+002
   6.3670   1.54632E+003    8.43060E+002
   6.3700   1.56783E+003    8.39740E+002
   6.3730   1.56865E+003    8.42210E+002
   6.3760   1.56498E+003    8.16440E+002
   6.3790   1.54881E+003    8.26340E+002
   6.3810   1.57241E+003    8.45650E+002
   6.3830   1.54976E+003    8.53600E+002
   6.3850   1.59044E+003    8.32900E+002
   6.3880   1.55693E+003    8.08850E+002
   6.3900   1.56278E+003    8.22210E+002
   6.3930   1.55900E+003    8.34910E+002
   6.3950   1.54900E+003    8.19980E+002
   6.3970   1.55211E+003    8.32590E+002
   6.3990   1.54754E+003    8.12390E+002
   6.4020   1.56550E+003    8.47780E+002
   6.4030   1.57471E+003    8.26500E+002
   6.4070   1.56777E+003    8.51100E+002
   6.4080   1.52516E+003    8.38800E+002
   6.4100   1.57249E+003    8.53020E+002
   6.4120   1.54971E+003    8.54130E+002
   6.4150   1.54209E+003    8.33030E+002
   6.4170   1.55450E+003    8.60880E+002
   6.4190   1.56378E+003    8.33050E+002
   6.4220   1.57582E+003    8.40930E+002
   6.4240   1.58316E+003    8.35260E+002
   6.4280   1.54806E+003    8.47060E+002
   6.4310   1.53931E+003    8.42760E+002
   6.4330   1.59005E+003    8.52630E+002
   6.4350   1.58231E+003    8.53290E+002
   6.4380   1.62458E+003    8.47480E+002
   6.4400   1.59725E+003    8.58590E+002
   6.4420   1.62565E+003    8.71460E+002
   6.4440   1.60609E+003    8.83850E+002
   6.4460   1.64052E+003    8.70510E+002
   6.4490   1.61343E+003    8.74960E+002
   6.4510   1.59970E+003    8.66520E+002
   6.4540   1.65012E+003    8.60270E+002
   6.4560   1.64859E+003    8.86460E+002
   6.4590   1.65146E+003    8.73510E+002
   6.4610   1.65213E+003    8.82790E+002
   6.4630   1.63158E+003    8.63900E+002
   6.4650   1.62198E+003    8.82180E+002
   6.4680   1.63416E+003    8.47800E+002
   6.4720   1.67235E+003    8.79470E+002
   6.4750   1.65569E+003    8.74590E+002
   6.4760   1.67651E+003    8.78960E+002
   6.4780   1.64563E+003    8.85900E+002
   6.4830   1.65269E+003    9.07720E+002
   6.4850   1.68373E+003    8.95750E+002
   6.4860   1.64092E+003    8.97870E+002
   6.4890   1.65744E+003    8.72140E+002
   6.4920   1.67878E+003    8.81210E+002
   6.4940   1.65847E+003    8.77060E+002
   6.4960   1.65247E+003    8.82760E+002
   6.4990   1.66725E+003    8.88270E+002
   6.5010   1.69681E+003    8.64140E+002
   6.5030   1.66864E+003    8.85360E+002
   6.5050   1.68208E+003    8.81290E+002
   6.5080   1.67083E+003    8.91280E+002
   6.5100   1.64743E+003    9.02260E+002
   6.5140   1.66664E+003    8.82460E+002
   6.5160   1.67155E+003    8.79340E+002
   6.5190   1.66589E+003    8.94940E+002
   6.5210   1.67472E+003    8.78230E+002
   6.5240   1.66420E+003    8.89660E+002
   6.5280   1.66228E+003    9.13820E+002
   6.5300   1.65482E+003    9.05330E+002
   6.5320   1.68422E+003    9.07950E+002
   6.5350   1.67263E+003    8.95480E+002
   6.5370   1.68071E+003    8.87810E+002
   6.5390   1.63079E+003    8.98520E+002
   6.5420   1.64081E+003    8.91450E+002
   6.5460   1.66931E+003    8.84650E+002
   6.5480   1.66714E+003    8.98720E+002
   6.5490   1.64147E+003    8.61840E+002
   6.5500   1.65103E+003    9.06050E+002
   6.5540   1.63857E+003    8.68910E+002
   6.5570   1.60794E+003    8.53820E+002
   6.5590   1.60223E+003    8.69750E+002
   6.5610   1.60244E+003    8.71850E+002
   6.5660   1.59869E+003    8.64370E+002
   6.5680   1.60197E+003    9.09210E+002
   6.5710   1.58262E+003    8.51530E+002
   6.5730   1.64266E+003    8.45400E+002
   6.5750   1.61246E+003    8.69550E+002
   6.5780   1.62657E+003    8.82930E+002
   6.5800   1.66318E+003    8.73310E+002
   6.5830   1.61935E+003    8.67780E+002
   6.5860   1.60082E+003    8.57760E+002
   6.5880   1.60099E+003    8.73560E+002
   6.5910   1.59339E+003    8.66340E+002
   6.5920   1.60666E+003    8.51410E+002
   6.5950   1.60196E+003    8.38600E+002
   6.5980   1.60674E+003    8.54840E+002
   6.6000   1.61095E+003    8.61520E+002
   6.6020   1.64321E+003    8.34550E+002
   6.6050   1.63722E+003    8.56270E+002
   6.6070   1.60193E+003    8.70540E+002
   6.6090   1.59356E+003    8.70580E+002
   6.6110   1.59921E+003    8.42530E+002
   6.6150   1.63267E+003    8.56430E+002
   6.6170   1.56412E+003    8.54250E+002
   6.6180   1.61228E+003    8.71750E+002
   6.6210   1.61284E+003    8.45510E+002
   6.6240   1.57672E+003    8.53420E+002
   6.6270   1.57569E+003    8.48210E+002
   6.6310   1.55782E+003    8.28550E+002
   6.6330   1.62947E+003    8.52480E+002
   6.6350   1.56886E+003    8.70960E+002
   6.6380   1.61402E+003    8.48110E+002
   6.6410   1.58815E+003    8.55060E+002
   6.6430   1.58937E+003    8.46530E+002
   6.6450   1.61724E+003    8.59490E+002
   6.6460   1.62139E+003    8.56210E+002
   6.6480   1.56815E+003    8.56830E+002
   6.6510   1.61837E+003    8.39920E+002
   6.6550   1.58360E+003    8.48560E+002
   6.6580   1.55834E+003    8.38680E+002
   6.6600   1.56051E+003    8.50000E+002
   6.6620   1.57658E+003    8.34510E+002
   6.6640   1.58191E+003    8.31790E+002
   6.6670   1.57502E+003    8.30560E+002
   6.6710   1.59107E+003    8.43500E+002
   6.6730   1.55452E+003    8.15260E+002
   6.6750   1.58148E+003    8.38640E+002
   6.6780   1.56189E+003    8.25750E+002
   6.6800   1.57734E+003    8.27250E+002
   6.6840   1.55108E+003    8.46790E+002
   6.6870   1.55196E+003    8.39550E+002
   6.6890   1.54114E+003    8.42960E+002
   6.6910   1.56688E+003    8.32540E+002
   6.6940   1.54298E+003    8.29380E+002
   6.6980   1.52360E+003    8.22270E+002
   6.7010   1.56173E+003    8.44460E+002
   6.7030   1.52493E+003    8.16090E+002
   6.7040   1.52326E+003    7.99390E+002
   6.7060   1.51922E+003    8.10540E+002
   6.7090   1.54200E+003    8.12500E+002
   6.7110   1.50735E+003    7.99800E+002
   6.7150   1.50774E+003    8.32660E+002
   6.7160   1.53743E+003    8.08950E+002
   6.7200   1.53920E+003    8.39660E+002
   6.7230   1.53272E+003    8.14210E+002
   6.7250   1.54406E+003    7.85320E+002
   6.7270   1.48442E+003    7.96580E+002
   6.7290   1.50393E+003    8.16650E+002
   6.7320   1.51131E+003    8.09600E+002
   6.7360   1.47465E+003    7.97820E+002
   6.7390   1.47646E+003    7.95620E+002
   6.7400   1.48592E+003    7.84380E+002
   6.7430   1.47454E+003    7.99670E+002
   6.7450   1.52692E+003    8.20170E+002
   6.7490   1.51744E+003    7.93270E+002
   6.7510   1.52575E+003    8.00840E+002
   6.7540   1.51268E+003    7.89110E+002
   6.7570   1.49856E+003    7.99760E+002
   6.7590   1.50828E+003    8.07460E+002
   6.7610   1.49366E+003    8.05770E+002
   6.7650   1.47831E+003    8.00300E+002
   6.7680   1.48834E+003    7.99560E+002
   6.7700   1.47751E+003    7.88550E+002
   6.7730   1.45750E+003    8.13630E+002
   6.7750   1.50551E+003    7.83750E+002
   6.7790   1.45295E+003    7.94060E+002
   6.7810   1.51608E+003    8.04870E+002
   6.7830   1.48238E+003    8.17810E+002
   6.7860   1.49257E+003    8.10050E+002
   6.7880   1.49407E+003    7.96990E+002
   6.7900   1.48535E+003    7.99310E+002
   6.7940   1.50949E+003    7.99240E+002
   6.7970   1.51646E+003    7.97400E+002
   6.7980   1.49776E+003    7.87040E+002
   6.8000   1.50554E+003    8.15320E+002
   6.8040   1.50884E+003    8.03860E+002
   6.8070   1.47930E+003    8.00620E+002
   6.8100   1.53980E+003    7.87910E+002
   6.8130   1.51507E+003    8.21170E+002
   6.8150   1.49694E+003    8.20860E+002
   6.8170   1.50142E+003    8.05490E+002
   6.8200   1.55188E+003    8.23090E+002
   6.8220   1.53074E+003    8.02040E+002
   6.8250   1.54879E+003    8.22890E+002
   6.8260   1.52519E+003    8.14720E+002
   6.8290   1.54542E+003    8.25180E+002
   6.8310   1.52392E+003    8.08150E+002
   6.8350   1.51608E+003    8.10900E+002
   6.8380   1.54686E+003    8.09680E+002
   6.8400   1.54517E+003    7.95310E+002
   6.8420   1.54252E+003    8.04790E+002
   6.8440   1.56679E+003    8.10890E+002
   6.8460   1.52090E+003    8.21700E+002
   6.8490   1.54722E+003    8.00510E+002
   6.8530   1.52767E+003    8.00990E+002
   6.8560   1.51640E+003    8.15820E+002
   6.8580   1.51798E+003    8.07930E+002
   6.8600   1.52922E+003    8.15380E+002
   6.8650   1.53628E+003    8.40800E+002
   6.8690   1.53411E+003    8.09610E+002
   6.8720   1.54095E+003    8.25230E+002
   6.8740   1.56136E+003    8.03860E+002
   6.8770   1.51881E+003    8.05020E+002
   6.8790   1.51024E+003    8.02430E+002
   6.8820   1.54584E+003    7.90350E+002
   6.8850   1.51772E+003    8.00830E+002
   6.8870   1.52389E+003    8.14180E+002
   6.8900   1.55003E+003    8.00680E+002
   6.8940   1.54056E+003    8.31590E+002
   6.8960   1.54131E+003    8.23060E+002
   6.8980   1.57841E+003    8.39260E+002
   6.9030   1.54008E+003    8.06870E+002
   6.9050   1.54568E+003    8.13860E+002
   6.9080   1.54075E+003    8.25480E+002
   6.9110   1.54913E+003    8.14560E+002
   6.9150   1.55075E+003    8.06470E+002
   6.9170   1.53238E+003    8.19620E+002
   6.9190   1.50982E+003    8.44660E+002
   6.9220   1.51658E+003    7.98680E+002
   6.9240   1.50705E+003    8.16600E+002
   6.9270   1.54318E+003    8.02610E+002
   6.9300   1.52949E+003    8.16500E+002
   6.9320   1.48156E+003    8.18040E+002
   6.9350   1.52897E+003    8.09020E+002
   6.9390   1.51241E+003    7.97850E+002
   6.9400   1.51582E+003    8.14220E+002
   6.9420   1.50234E+003    8.06480E+002
   6.9460   1.51345E+003    8.06160E+002
   6.9480   1.53380E+003    7.93420E+002
   6.9510   1.51588E+003    8.09490E+002
   6.9530   1.52433E+003    8.17730E+002
   6.9560   1.50057E+003    8.08070E+002
   6.9590   1.47730E+003    7.96370E+002
   6.9630   1.50339E+003    8.05670E+002
   6.9650   1.50696E+003    8.01720E+002
   6.9680   1.48507E+003    7.76760E+002
   6.9710   1.49411E+003    7.91380E+002
   6.9730   1.50742E+003    8.01280E+002
   6.9760   1.50532E+003    8.04240E+002
   6.9780   1.49748E+003    8.15560E+002
   6.9810   1.50760E+003    8.10610E+002
   6.9830   1.49248E+003    7.89510E+002
   6.9850   1.48955E+003    8.05380E+002
   6.9880   1.50712E+003    8.05420E+002
   6.9920   1.50100E+003    7.96490E+002
   6.9940   1.49213E+003    7.89780E+002
   6.9970   1.49610E+003    8.14290E+002
   7.0000   1.51674E+003    8.08440E+002
   7.0030   1.51188E+003    7.82800E+002
   7.0060   1.54432E+003    8.13050E+002
   7.0080   1.51428E+003    7.95790E+002
   7.0100   1.50301E+003    8.10280E+002
   7.0130   1.55315E+003    8.09220E+002
   7.0160   1.52055E+003    7.92740E+002
   7.0190   1.51962E+003    8.13630E+002
   7.0210   1.50928E+003    7.94740E+002
   7.0250   1.46964E+003    7.91780E+002
   7.0280   1.50590E+003    7.98870E+002
   7.0310   1.44059E+003    8.16060E+002
   7.0330   1.44959E+003    7.90820E+002
   7.0350   1.50101E+003    7.68600E+002
   7.0370   1.49238E+003    8.31980E+002
   7.0400   1.51804E+003    8.02510E+002
   7.0420   1.52030E+003    7.92330E+002
   7.0460   1.51904E+003    8.02160E+002
   7.0480   1.52834E+003    8.04860E+002
   7.0510   1.53760E+003    7.90950E+002
   7.0540   1.53717E+003    7.88800E+002
   7.0570   1.51924E+003    7.98520E+002
   7.0620   1.51833E+003    7.95120E+002
   7.0650   1.51335E+003    7.84270E+002
   7.0670   1.49912E+003    8.00510E+002
   7.0680   1.52348E+003    7.92680E+002
   7.0720   1.50630E+003    7.99960E+002
   7.0760   1.51717E+003    8.00960E+002
   7.0780   1.53754E+003    7.94560E+002
   7.0800   1.50602E+003    7.81330E+002
   7.0820   1.52019E+003    7.92850E+002
   7.0860   1.50492E+003    8.00730E+002
   7.0880   1.52761E+003    7.76850E+002
   7.0890   1.52498E+003    7.87760E+002
   7.0930   1.48100E+003    7.80920E+002
   7.0980   1.52449E+003    7.85430E+002
   7.1020   1.51479E+003    7.89660E+002
   7.1050   1.52560E+003    7.68210E+002
   7.1070   1.52499E+003    7.48580E+002
   7.1090   1.51942E+003    7.64540E+002
   7.1120   1.55404E+003    7.64760E+002
   7.1160   1.50675E+003    7.54840E+002
   7.1200   1.51425E+003    7.61560E+002
   7.1230   1.52429E+003    7.35330E+002
   7.1250   1.50025E+003    7.19810E+002
   7.1260   1.49436E+003    7.28720E+002
   7.1290   1.50040E+003    7.31100E+002
   7.1320   1.53233E+003    6.77630E+002
   7.1340   1.52767E+003    6.71000E+002
   7.1360   1.53040E+003    6.89170E+002
   7.1390   1.55451E+003    6.51470E+002
   7.1420   1.51980E+003    6.09220E+002
   7.1460   1.47566E+003    5.63310E+002
   7.1480   1.43599E+003    5.50560E+002
   7.1520   1.37354E+003    4.37000E+002
   7.1550   1.30634E+003    3.85480E+002
   7.1580   1.30068E+003    3.58070E+002
   7.1600   1.19482E+003    1.92540E+002
   7.1630   1.09781E+003    3.07200E+001
   7.1690   8.62620E+002    9.67000E+000
   7.1720   8.08970E+002    4.38000E+000
   7.1750   5.26910E+002    1.36000E+000
   7.1780   2.26940E+002    4.52000E+000
   7.1800   7.31800E+001    5.50000E+000
   7.1840   1.80600E+001    3.95000E+000
   7.1870   3.90000E+000    2.53000E+000
   7.1890   5.04000E+000    9.70000E-001
   7.1920   1.10000E-001    5.20000E-001
   7.1960   3.81000E+000    1.04000E+000
   7.1980   6.60000E-001    2.12000E+000
   7.2000   1.00000E-001    3.71000E+000
   7.2040   3.70000E+000    1.50000E-001
   7.2070   3.77000E+000    2.80000E-001
   7.2090   3.38000E+000    3.20000E-001
   7.2130   3.87000E+000    4.90000E-001
   7.2160   3.29000E+000    2.40000E-001
   7.2180   3.72000E+000    1.79000E+000
   7.2210   3.66000E+000    1.59000E+000
   7.2230   3.81000E+000    2.35000E+000
   7.2260   3.45000E+000    1.16000E+000
   7.2290   3.65000E+000    2.00000E-001
   7.2320   3.74000E+000    6.00000E-002
   7.2350   3.80000E+000    6.00000E-002
   7.2360   3.74000E+000    1.70000E-001
   7.2390   3.77000E+000    7.00000E-002
   7.2420   3.64000E+000    3.50000E-001
   7.2450   3.69000E+000    1.46000E+000
   7.2480   3.73000E+000    5.10000E-001
   7.2500   3.65000E+000    3.80000E-001
   7.2530   3.76000E+000    3.00000E-002
   7.2570   3.71000E+000    2.00000E-002
   7.2590   3.65000E+000    2.40000E-001
   7.2620   3.78000E+000    2.60000E-001
   7.2650   3.65000E+000    1.10000E-001
   7.2690   3.77000E+000    1.70000E-001
   7.2710   3.81000E+000    1.40000E-001
   7.2750   3.74000E+000    1.70000E-001
   7.2770   3.72000E+000    7.00000E-002
   7.2790   3.75000E+000    1.50000E-001
   7.2840   3.73000E+000    8.00000E-002
   7.2860   3.69000E+000    2.30000E-001
   7.2880   3.75000E+000    1.60000E-001
   7.2920   3.65000E+000    9.00000E-002
   7.2950   3.67000E+000    2.00000E-001
   7.2980   3.71000E+000    0.00000E+000
   7.3020   3.78000E+000    3.40000E-001
