# Supplementary material for: Mechanism of the small ATP-independent chaperone Spy is substrate specific
Source: Nat Commun. 2021 Feb 8;12:851. doi: 10.1038/s41467-021-21120-8 (PMC7870927; doi:10.1038/s41467-021-21120-8)
Supplement: Supplementary file 3 — Supplementary Data 1 [file 41467_2021_21120_MOESM3_ESM.zip › Fig 2c-d/181801/00020.RI1]

Sample1/4
I 1 22.1 48000 0002869 7.0460E10 278 1 
   5.8000   3.67000E+000    4.70000E-001
   5.8010   3.67000E+000    1.40000E+000
   5.8030   3.73000E+000    5.20000E-001
   5.8060   3.65000E+000    4.80000E-001
   5.8080   3.73000E+000    4.90000E+000
   5.8100   3.27000E+000    2.35000E+000
   5.8130   2.60000E-001    1.14000E+001
   5.8150   9.40000E+000    1.61900E+001
   5.8170   1.78400E+001    2.22000E+001
   5.8190   2.50200E+001    3.13200E+001
   5.8220   6.17600E+001    3.96700E+001
   5.8230   1.63330E+002    5.78300E+001
   5.8240   2.44570E+002    6.83100E+001
   5.8260   4.51410E+002    2.55120E+002
   5.8290   8.52800E+002    4.44810E+002
   5.8310   8.38640E+002    5.06860E+002
   5.8330   9.01350E+002    6.02990E+002
   5.8340   9.80050E+002    6.33610E+002
   5.8350   1.14295E+003    8.00800E+002
   5.8370   1.24376E+003    7.86600E+002
   5.8400   1.44501E+003    1.33964E+003
   5.8420   1.54496E+003    1.78106E+003
   5.8440   1.69270E+003    1.83168E+003
   5.8460   1.77924E+003    1.84082E+003
   5.8470   1.86618E+003    1.83639E+003
   5.8490   1.94405E+003    2.01787E+003
   5.8510   2.01648E+003    2.15135E+003
   5.8520   2.16608E+003    2.27076E+003
   5.8530   2.28324E+003    2.27598E+003
   5.8550   2.35583E+003    2.42245E+003
   5.8580   2.42308E+003    2.51287E+003
   5.8600   2.68534E+003    2.68152E+003
   5.8630   2.81817E+003    2.90767E+003
   5.8660   3.00493E+003    3.01527E+003
   5.8680   3.06964E+003    3.12771E+003
   5.8690   3.10525E+003    3.16284E+003
   5.8710   3.12066E+003    3.15750E+003
   5.8740   3.21332E+003    3.27296E+003
   5.8750   3.28142E+003    3.31052E+003
   5.8780   3.38432E+003    3.37082E+003
   5.8800   3.43678E+003    3.47956E+003
   5.8830   3.43953E+003    3.47953E+003
   5.8850   3.45985E+003    3.48713E+003
   5.8870   3.48059E+003    3.53908E+003
   5.8890   3.54720E+003    3.56523E+003
   5.8920   3.65512E+003    3.56701E+003
   5.8940   3.55356E+003    3.56922E+003
   5.8960   3.54378E+003    3.61493E+003
   5.8970   3.61910E+003    3.61571E+003
   5.8990   3.59406E+003    3.60193E+003
   5.9000   3.61396E+003    3.58655E+003
   5.9030   3.58001E+003    3.60118E+003
   5.9050   3.63138E+003    3.62754E+003
   5.9070   3.60810E+003    3.63038E+003
   5.9100   3.66541E+003    3.61510E+003
   5.9120   3.66244E+003    3.65046E+003
   5.9140   3.66102E+003    3.74107E+003
   5.9160   3.72664E+003    3.71226E+003
   5.9190   3.75653E+003    3.71940E+003
   5.9210   3.74738E+003    3.75989E+003
   5.9230   3.75421E+003    3.66445E+003
   5.9250   3.72720E+003    3.67181E+003
   5.9280   3.83545E+003    3.63152E+003
   5.9300   3.86287E+003    3.70685E+003
   5.9330   3.80375E+003    3.80385E+003
   5.9350   3.85197E+003    3.88230E+003
   5.9360   3.81692E+003    3.90554E+003
   5.9390   3.97074E+003    3.93770E+003
   5.9420   3.92418E+003    3.89553E+003
   5.9430   3.98168E+003    3.92942E+003
   5.9460   4.00772E+003    3.90350E+003
   5.9470   4.02538E+003    4.00179E+003
   5.9500   4.01398E+003    3.98043E+003
   5.9530   4.05138E+003    3.94616E+003
   5.9550   4.13639E+003    3.97591E+003
   5.9570   3.99556E+003    4.05384E+003
   5.9590   4.04331E+003    3.96882E+003
   5.9620   4.07972E+003    4.07382E+003
   5.9640   4.01647E+003    4.04574E+003
   5.9660   4.07499E+003    4.07978E+003
   5.9680   4.06932E+003    4.03165E+003
   5.9690   4.11746E+003    4.03991E+003
   5.9710   4.10163E+003    4.11798E+003
   5.9730   4.12973E+003    4.10339E+003
   5.9750   4.08890E+003    4.17507E+003
   5.9770   4.13379E+003    4.11363E+003
   5.9800   4.15614E+003    4.16691E+003
   5.9820   4.17105E+003    4.13427E+003
   5.9840   4.14721E+003    4.17706E+003
   5.9870   4.26283E+003    4.22707E+003
   5.9910   4.48285E+003    4.54034E+003
   5.9930   6.20659E+003    6.10298E+003
   5.9960   6.18356E+003    6.13557E+003
   5.9980   6.12720E+003    6.14358E+003
   6.0000   5.98688E+003    6.10374E+003
   6.0020   3.60724E+003    2.70706E+003
   6.0050   3.34690E+002    1.40750E+002
   6.0120   1.90610E+002    6.69340E+002
   6.0160   1.66317E+003    2.92094E+003
   6.0180   4.72775E+003    4.08830E+003
   6.0200   3.59742E+003    3.38855E+003
   6.0230   3.78492E+003    3.38347E+003
   6.0250   3.75826E+003    3.26497E+003
   6.0270   3.67561E+003    3.25287E+003
   6.0300   3.63034E+003    3.20174E+003
   6.0320   3.60547E+003    3.14576E+003
   6.0340   3.53598E+003    3.10747E+003
   6.0380   3.54879E+003    3.07612E+003
   6.0410   3.52494E+003    3.02371E+003
   6.0430   3.41949E+003    2.94807E+003
   6.0450   3.41761E+003    2.93412E+003
   6.0480   3.34347E+003    2.87702E+003
   6.0500   3.34547E+003    2.80510E+003
   6.0510   3.37322E+003    2.78913E+003
   6.0540   3.31372E+003    2.77633E+003
   6.0560   3.27401E+003    2.66923E+003
   6.0580   3.24028E+003    2.65613E+003
   6.0600   3.16463E+003    2.59278E+003
   6.0610   3.16100E+003    2.56255E+003
   6.0630   3.12605E+003    2.49727E+003
   6.0660   3.05903E+003    2.45699E+003
   6.0680   3.07982E+003    2.39905E+003
   6.0700   3.05272E+003    2.39113E+003
   6.0720   3.00296E+003    2.30441E+003
   6.0750   2.89272E+003    2.26349E+003
   6.0790   2.87244E+003    2.22785E+003
   6.0820   2.86527E+003    2.16946E+003
   6.0830   2.85920E+003    2.10622E+003
   6.0860   2.81635E+003    2.10397E+003
   6.0880   2.76711E+003    2.12516E+003
   6.0890   2.74501E+003    2.02454E+003
   6.0900   2.71815E+003    1.97889E+003
   6.0930   2.72893E+003    1.94531E+003
   6.0970   2.63209E+003    1.93103E+003
   6.0990   2.57883E+003    1.85535E+003
   6.1020   2.57027E+003    1.82400E+003
   6.1040   2.52524E+003    1.78117E+003
   6.1060   2.51680E+003    1.73583E+003
   6.1080   2.47770E+003    1.74005E+003
   6.1110   2.48776E+003    1.70363E+003
   6.1130   2.41397E+003    1.61126E+003
   6.1160   2.36684E+003    1.60196E+003
   6.1180   2.35167E+003    1.58079E+003
   6.1200   2.30238E+003    1.56881E+003
   6.1220   2.33504E+003    1.53650E+003
   6.1250   2.28133E+003    1.50046E+003
   6.1280   2.27761E+003    1.48131E+003
   6.1310   2.25422E+003    1.45552E+003
   6.1330   2.23331E+003    1.43643E+003
   6.1340   2.14695E+003    1.43861E+003
   6.1370   2.14328E+003    1.36474E+003
   6.1400   2.16137E+003    1.35399E+003
   6.1420   2.15724E+003    1.32375E+003
   6.1450   2.08282E+003    1.33239E+003
   6.1470   2.07499E+003    1.31439E+003
   6.1480   2.04372E+003    1.28296E+003
   6.1500   2.02943E+003    1.25361E+003
   6.1530   2.02443E+003    1.23283E+003
   6.1550   1.98481E+003    1.20719E+003
   6.1570   1.96068E+003    1.21873E+003
   6.1590   1.98781E+003    1.16379E+003
   6.1620   1.90831E+003    1.17286E+003
   6.1630   1.92486E+003    1.16583E+003
   6.1650   1.94550E+003    1.16980E+003
   6.1690   1.90851E+003    1.14417E+003
   6.1710   1.89656E+003    1.14315E+003
   6.1740   1.90056E+003    1.13081E+003
   6.1760   1.89791E+003    1.14054E+003
   6.1780   1.87583E+003    1.11216E+003
   6.1800   1.88647E+003    1.10050E+003
   6.1830   1.88070E+003    1.08776E+003
   6.1850   1.85738E+003    1.07450E+003
   6.1880   1.84300E+003    1.07873E+003
   6.1900   1.80443E+003    1.07325E+003
   6.1920   1.83454E+003    1.06720E+003
   6.1950   1.79627E+003    1.03583E+003
   6.1960   1.79832E+003    1.03233E+003
   6.2000   1.79732E+003    1.04562E+003
   6.2020   1.79456E+003    1.03734E+003
   6.2030   1.78626E+003    1.03862E+003
   6.2050   1.80334E+003    1.01790E+003
   6.2070   1.78390E+003    1.02742E+003
   6.2090   1.75787E+003    1.02355E+003
   6.2120   1.79981E+003    9.74710E+002
   6.2140   1.76097E+003    1.00144E+003
   6.2160   1.80574E+003    9.98200E+002
   6.2190   1.79978E+003    9.96390E+002
   6.2200   1.78662E+003    9.96850E+002
   6.2210   1.74276E+003    9.85960E+002
   6.2240   1.71938E+003    9.93600E+002
   6.2290   1.76590E+003    9.45640E+002
   6.2320   1.73517E+003    9.79310E+002
   6.2340   1.73586E+003    9.68060E+002
   6.2360   1.72964E+003    9.33580E+002
   6.2370   1.74139E+003    9.69970E+002
   6.2390   1.74672E+003    9.33550E+002
   6.2440   1.73170E+003    9.43450E+002
   6.2460   1.72325E+003    9.34040E+002
   6.2480   1.73483E+003    9.59300E+002
   6.2500   1.70077E+003    9.40760E+002
   6.2530   1.74788E+003    9.62040E+002
   6.2550   1.72615E+003    9.41680E+002
   6.2570   1.74299E+003    9.55380E+002
   6.2590   1.75366E+003    9.18090E+002
   6.2600   1.75979E+003    9.44250E+002
   6.2610   1.73774E+003    9.66830E+002
   6.2640   1.74437E+003    9.61740E+002
   6.2660   1.75957E+003    9.38440E+002
   6.2680   1.73136E+003    9.70120E+002
   6.2720   1.72661E+003    9.28620E+002
   6.2730   1.76086E+003    9.48910E+002
   6.2750   1.74949E+003    9.67940E+002
   6.2790   1.76287E+003    9.52840E+002
   6.2820   1.78640E+003    9.54990E+002
   6.2840   1.74996E+003    9.55000E+002
   6.2870   1.72012E+003    9.54560E+002
   6.2880   1.76866E+003    9.49710E+002
   6.2900   1.72517E+003    9.31430E+002
   6.2930   1.75501E+003    9.28490E+002
   6.2960   1.70322E+003    9.39220E+002
   6.2970   1.76747E+003    9.45300E+002
   6.3000   1.76943E+003    9.29860E+002
   6.3010   1.75367E+003    9.16880E+002
   6.3040   1.73529E+003    9.72060E+002
   6.3070   1.75001E+003    9.48310E+002
   6.3090   1.75010E+003    9.60350E+002
   6.3140   1.77064E+003    9.31020E+002
   6.3150   1.74267E+003    9.29150E+002
   6.3180   1.75521E+003    9.26290E+002
   6.3210   1.74410E+003    9.50450E+002
   6.3230   1.73392E+003    9.26350E+002
   6.3260   1.74667E+003    9.50790E+002
   6.3270   1.74320E+003    9.32360E+002
   6.3300   1.71512E+003    9.35090E+002
   6.3320   1.76002E+003    9.36060E+002
   6.3340   1.73311E+003    9.36360E+002
   6.3380   1.73940E+003    9.13790E+002
   6.3400   1.74260E+003    9.38680E+002
   6.3420   1.74338E+003    9.49690E+002
   6.3430   1.73426E+003    9.54850E+002
   6.3450   1.75363E+003    9.35870E+002
   6.3490   1.74579E+003    9.45380E+002
   6.3510   1.76050E+003    9.55150E+002
   6.3540   1.72715E+003    9.34230E+002
   6.3570   1.71896E+003    9.58120E+002
   6.3590   1.71328E+003    9.17920E+002
   6.3620   1.73478E+003    9.31530E+002
   6.3630   1.76008E+003    9.37280E+002
   6.3660   1.76195E+003    9.53190E+002
   6.3670   1.76989E+003    9.64620E+002
   6.3700   1.75803E+003    9.50700E+002
   6.3720   1.70552E+003    9.37460E+002
   6.3740   1.73461E+003    9.69060E+002
   6.3770   1.75442E+003    9.31240E+002
   6.3790   1.75741E+003    9.33010E+002
   6.3830   1.75465E+003    9.38650E+002
   6.3850   1.74160E+003    9.14160E+002
   6.3860   1.71598E+003    9.43990E+002
   6.3880   1.76439E+003    9.47820E+002
   6.3900   1.76289E+003    9.56440E+002
   6.3930   1.74544E+003    9.39140E+002
   6.3970   1.69267E+003    9.65460E+002
   6.3990   1.74571E+003    9.39180E+002
   6.4010   1.76589E+003    9.56720E+002
   6.4030   1.75916E+003    9.28070E+002
   6.4080   1.74541E+003    9.62800E+002
   6.4100   1.76042E+003    9.46490E+002
   6.4130   1.75446E+003    9.53010E+002
   6.4150   1.74344E+003    9.53680E+002
   6.4170   1.75790E+003    9.69300E+002
   6.4200   1.76707E+003    9.68830E+002
   6.4220   1.73794E+003    9.60900E+002
   6.4250   1.72408E+003    9.60130E+002
   6.4280   1.73960E+003    9.90680E+002
   6.4310   1.76473E+003    9.60480E+002
   6.4330   1.80395E+003    9.75550E+002
   6.4350   1.80321E+003    9.98270E+002
   6.4360   1.76480E+003    9.85740E+002
   6.4400   1.79811E+003    1.01215E+003
   6.4420   1.81212E+003    9.66060E+002
   6.4440   1.81826E+003    9.90080E+002
   6.4450   1.81957E+003    9.66190E+002
   6.4490   1.83203E+003    9.66670E+002
   6.4510   1.77016E+003    9.86150E+002
   6.4540   1.83154E+003    1.00333E+003
   6.4560   1.83727E+003    1.01749E+003
   6.4590   1.87262E+003    1.00765E+003
   6.4620   1.81860E+003    9.89030E+002
   6.4650   1.85327E+003    9.97880E+002
   6.4680   1.85003E+003    1.00415E+003
   6.4700   1.84006E+003    9.97120E+002
   6.4720   1.85435E+003    9.94300E+002
   6.4760   1.83459E+003    9.72120E+002
   6.4790   1.86540E+003    9.88540E+002
   6.4800   1.85056E+003    1.01256E+003
   6.4830   1.86262E+003    1.01343E+003
   6.4850   1.89096E+003    1.00243E+003
   6.4870   1.83866E+003    1.02410E+003
   6.4900   1.86463E+003    1.02704E+003
   6.4940   1.87030E+003    1.01680E+003
   6.4960   1.88943E+003    1.00969E+003
   6.4970   1.88982E+003    1.02702E+003
   6.4990   1.88683E+003    1.00011E+003
   6.5020   1.88079E+003    9.89570E+002
   6.5040   1.91078E+003    9.95030E+002
   6.5080   1.86744E+003    1.02800E+003
   6.5100   1.87273E+003    1.03433E+003
   6.5120   1.89055E+003    1.01142E+003
   6.5160   1.87091E+003    1.00942E+003
   6.5190   1.89415E+003    1.01972E+003
   6.5210   1.86277E+003    1.02331E+003
   6.5230   1.88317E+003    1.00911E+003
   6.5250   1.87739E+003    9.94250E+002
   6.5280   1.88849E+003    1.01899E+003
   6.5300   1.87173E+003    1.00915E+003
   6.5330   1.85634E+003    1.00039E+003
   6.5370   1.87937E+003    9.96080E+002
   6.5390   1.89310E+003    1.00068E+003
   6.5420   1.86162E+003    9.93560E+002
   6.5440   1.86670E+003    9.86500E+002
   6.5460   1.86806E+003    1.00930E+003
   6.5480   1.86310E+003    9.99630E+002
   6.5500   1.85361E+003    9.97580E+002
   6.5520   1.85517E+003    9.84260E+002
   6.5560   1.83318E+003    9.68050E+002
   6.5590   1.80332E+003    9.75500E+002
   6.5620   1.84358E+003    9.89930E+002
   6.5660   1.84943E+003    1.01194E+003
   6.5680   1.84324E+003    9.74580E+002
   6.5700   1.84264E+003    9.83790E+002
   6.5730   1.83812E+003    9.99830E+002
   6.5750   1.81688E+003    1.00919E+003
   6.5770   1.83102E+003    9.97910E+002
   6.5800   1.84072E+003    9.79540E+002
   6.5820   1.82730E+003    9.68110E+002
   6.5840   1.83793E+003    9.48110E+002
   6.5860   1.81293E+003    9.88360E+002
   6.5880   1.79647E+003    9.97280E+002
   6.5920   1.79346E+003    9.68870E+002
   6.5950   1.80894E+003    9.91100E+002
   6.5990   1.78613E+003    9.88810E+002
   6.6020   1.81465E+003    9.82830E+002
   6.6040   1.79065E+003    9.89020E+002
   6.6070   1.81905E+003    9.74940E+002
   6.6100   1.81039E+003    9.59720E+002
   6.6120   1.79400E+003    9.88180E+002
   6.6150   1.81306E+003    9.66910E+002
   6.6180   1.78079E+003    9.78890E+002
   6.6200   1.82891E+003    9.76160E+002
   6.6240   1.79670E+003    9.83170E+002
   6.6260   1.79604E+003    9.61620E+002
   6.6280   1.78977E+003    9.78500E+002
   6.6310   1.78799E+003    1.00392E+003
   6.6340   1.80269E+003    9.70700E+002
   6.6380   1.78058E+003    9.71610E+002
   6.6390   1.79925E+003    9.57820E+002
   6.6410   1.76517E+003    9.62750E+002
   6.6430   1.78670E+003    9.75000E+002
   6.6460   1.79242E+003    9.59110E+002
   6.6480   1.79141E+003    9.42000E+002
   6.6500   1.75270E+003    9.61780E+002
   6.6530   1.79558E+003    9.68960E+002
   6.6550   1.75137E+003    9.67810E+002
   6.6580   1.79250E+003    9.66010E+002
   6.6620   1.74556E+003    9.72580E+002
   6.6640   1.77415E+003    9.77780E+002
   6.6670   1.79793E+003    9.64650E+002
   6.6680   1.76246E+003    9.60500E+002
   6.6730   1.77896E+003    9.59200E+002
   6.6750   1.76863E+003    9.72740E+002
   6.6780   1.78910E+003    9.70400E+002
   6.6800   1.74721E+003    9.26780E+002
   6.6820   1.73856E+003    9.57730E+002
   6.6840   1.77876E+003    9.38500E+002
   6.6870   1.77510E+003    9.45630E+002
   6.6890   1.74276E+003    9.49050E+002
   6.6930   1.75033E+003    9.48580E+002
   6.6960   1.74884E+003    9.25590E+002
   6.6980   1.74607E+003    9.64620E+002
   6.6990   1.75292E+003    9.50950E+002
   6.7010   1.74400E+003    9.50590E+002
   6.7050   1.74378E+003    9.13680E+002
   6.7070   1.70826E+003    9.38240E+002
   6.7100   1.70372E+003    9.22180E+002
   6.7140   1.73131E+003    9.27340E+002
   6.7160   1.70343E+003    9.22250E+002
   6.7200   1.72566E+003    9.31410E+002
   6.7220   1.71477E+003    8.98360E+002
   6.7240   1.71178E+003    9.17300E+002
   6.7270   1.69903E+003    9.16310E+002
   6.7300   1.67340E+003    9.15780E+002
   6.7320   1.69450E+003    8.93890E+002
   6.7350   1.64676E+003    8.95800E+002
   6.7370   1.67729E+003    9.10150E+002
   6.7390   1.69919E+003    9.01800E+002
   6.7410   1.68442E+003    9.08070E+002
   6.7440   1.66839E+003    9.12070E+002
   6.7460   1.68514E+003    9.37180E+002
   6.7500   1.66851E+003    8.86720E+002
   6.7520   1.69967E+003    9.10870E+002
   6.7550   1.69886E+003    9.20510E+002
   6.7570   1.71740E+003    8.93440E+002
   6.7610   1.68231E+003    8.88780E+002
   6.7640   1.68253E+003    9.15170E+002
   6.7660   1.68104E+003    9.26360E+002
   6.7690   1.66916E+003    8.96910E+002
   6.7700   1.66696E+003    8.87970E+002
   6.7750   1.69141E+003    8.94250E+002
   6.7770   1.68905E+003    9.14310E+002
   6.7790   1.69776E+003    8.92180E+002
   6.7810   1.69058E+003    9.22300E+002
   6.7840   1.71878E+003    9.06130E+002
   6.7860   1.68900E+003    9.07680E+002
   6.7890   1.68995E+003    9.20170E+002
   6.7900   1.70717E+003    9.31430E+002
   6.7930   1.70848E+003    9.22050E+002
   6.7950   1.72744E+003    9.22440E+002
   6.7980   1.73177E+003    9.25590E+002
   6.8020   1.71934E+003    9.17260E+002
   6.8060   1.70893E+003    9.23380E+002
   6.8090   1.69393E+003    9.25040E+002
   6.8120   1.75583E+003    9.12610E+002
   6.8150   1.71716E+003    9.26520E+002
   6.8170   1.74847E+003    9.07880E+002
   6.8190   1.71088E+003    9.20750E+002
   6.8220   1.74604E+003    9.30600E+002
   6.8240   1.73444E+003    9.41830E+002
   6.8260   1.72442E+003    9.56440E+002
   6.8300   1.75479E+003    9.53520E+002
   6.8330   1.75005E+003    8.90850E+002
   6.8340   1.73847E+003    9.13290E+002
   6.8360   1.76473E+003    9.38420E+002
   6.8400   1.72362E+003    9.32620E+002
   6.8420   1.70343E+003    9.34500E+002
   6.8450   1.72802E+003    9.64160E+002
   6.8480   1.71423E+003    9.22750E+002
   6.8510   1.73487E+003    9.28550E+002
   6.8520   1.70593E+003    9.56930E+002
   6.8550   1.76321E+003    9.38620E+002
   6.8580   1.74843E+003    9.34970E+002
   6.8610   1.71819E+003    9.27380E+002
   6.8640   1.73584E+003    9.32850E+002
   6.8670   1.73752E+003    9.29870E+002
   6.8690   1.75061E+003    9.42780E+002
   6.8730   1.72445E+003    9.49610E+002
   6.8740   1.76556E+003    9.36050E+002
   6.8780   1.74616E+003    9.48870E+002
   6.8810   1.73272E+003    9.43240E+002
   6.8830   1.74176E+003    9.29380E+002
   6.8860   1.75030E+003    9.56810E+002
   6.8880   1.72176E+003    9.43990E+002
   6.8900   1.73419E+003    9.41730E+002
   6.8940   1.72998E+003    9.35110E+002
   6.8960   1.74083E+003    9.56360E+002
   6.8990   1.72980E+003    9.57630E+002
   6.9010   1.76079E+003    9.60160E+002
   6.9030   1.75455E+003    9.32160E+002
   6.9060   1.74312E+003    9.68890E+002
   6.9100   1.76669E+003    9.45190E+002
   6.9120   1.73225E+003    9.52500E+002
   6.9160   1.76321E+003    9.43010E+002
   6.9180   1.73874E+003    9.48840E+002
   6.9210   1.73817E+003    9.51110E+002
   6.9230   1.73264E+003    9.34700E+002
   6.9250   1.75424E+003    9.73490E+002
   6.9290   1.72070E+003    9.47320E+002
   6.9310   1.72068E+003    9.25970E+002
   6.9340   1.72162E+003    9.32720E+002
   6.9350   1.71990E+003    9.30530E+002
   6.9390   1.70991E+003    9.09190E+002
   6.9410   1.71333E+003    9.25560E+002
   6.9440   1.74605E+003    9.06310E+002
   6.9470   1.74448E+003    9.33220E+002
   6.9500   1.69373E+003    9.39070E+002
   6.9530   1.69879E+003    9.24130E+002
   6.9570   1.70429E+003    9.17060E+002
   6.9590   1.73128E+003    9.24540E+002
   6.9610   1.68550E+003    8.80660E+002
   6.9650   1.70826E+003    8.95330E+002
   6.9680   1.71030E+003    9.09450E+002
   6.9710   1.69304E+003    9.39180E+002
   6.9730   1.66577E+003    9.32130E+002
   6.9750   1.70197E+003    9.11560E+002
   6.9780   1.70280E+003    9.33060E+002
   6.9810   1.71553E+003    9.32140E+002
   6.9830   1.74962E+003    9.47850E+002
   6.9850   1.70633E+003    9.20460E+002
   6.9880   1.68140E+003    9.33010E+002
   6.9900   1.69092E+003    9.49030E+002
   6.9940   1.66788E+003    9.13860E+002
   6.9970   1.73203E+003    9.63690E+002
   7.0000   1.69345E+003    9.31290E+002
   7.0020   1.75024E+003    9.12510E+002
   7.0040   1.72118E+003    9.47500E+002
   7.0060   1.69641E+003    9.31480E+002
   7.0100   1.73703E+003    9.36230E+002
   7.0150   1.72042E+003    9.32910E+002
   7.0160   1.70184E+003    9.25390E+002
   7.0190   1.74551E+003    9.17180E+002
   7.0210   1.72453E+003    9.30810E+002
   7.0240   1.73849E+003    9.17940E+002
   7.0270   1.70667E+003    9.11970E+002
   7.0300   1.72043E+003    9.14850E+002
   7.0310   1.69593E+003    9.25390E+002
   7.0350   1.72835E+003    9.22560E+002
   7.0370   1.67643E+003    9.40050E+002
   7.0400   1.74024E+003    9.35600E+002
   7.0440   1.70544E+003    9.24080E+002
   7.0470   1.70802E+003    9.11560E+002
   7.0480   1.72348E+003    9.29010E+002
   7.0520   1.73461E+003    9.33740E+002
   7.0550   1.73483E+003    9.16830E+002
   7.0580   1.72136E+003    9.25510E+002
   7.0600   1.70695E+003    9.52440E+002
   7.0640   1.73242E+003    8.97520E+002
   7.0670   1.67106E+003    9.02530E+002
   7.0690   1.72009E+003    9.23390E+002
   7.0710   1.71035E+003    9.11030E+002
   7.0730   1.72296E+003    9.18320E+002
   7.0760   1.72254E+003    9.03510E+002
   7.0800   1.70647E+003    9.21470E+002
   7.0820   1.69958E+003    9.12230E+002
   7.0840   1.70561E+003    8.98720E+002
   7.0870   1.69441E+003    9.13930E+002
   7.0910   1.69796E+003    8.96720E+002
   7.0940   1.70369E+003    8.77300E+002
   7.0960   1.67743E+003    8.64180E+002
   7.1000   1.68629E+003    8.44070E+002
   7.1020   1.66852E+003    8.94100E+002
   7.1050   1.65789E+003    8.39630E+002
   7.1080   1.65235E+003    8.59660E+002
   7.1120   1.60466E+003    8.38120E+002
   7.1130   1.60404E+003    8.36150E+002
   7.1160   1.61943E+003    8.25270E+002
   7.1190   1.64369E+003    7.86500E+002
   7.1220   1.61688E+003    8.02210E+002
   7.1250   1.58293E+003    7.51710E+002
   7.1270   1.57884E+003    7.63010E+002
   7.1300   1.51586E+003    7.54870E+002
   7.1320   1.51239E+003    6.96310E+002
   7.1340   1.48857E+003    6.88430E+002
   7.1370   1.48251E+003    6.78290E+002
   7.1410   1.44208E+003    6.34300E+002
   7.1440   1.38325E+003    5.84770E+002
   7.1460   1.33320E+003    5.45680E+002
   7.1500   1.22993E+003    4.88690E+002
   7.1530   1.15083E+003    4.56870E+002
   7.1560   1.12697E+003    3.86400E+002
   7.1580   1.05151E+003    3.60050E+002
   7.1610   9.77320E+002    3.04180E+002
   7.1650   8.50290E+002    2.54570E+002
   7.1680   7.04550E+002    2.01260E+002
   7.1700   6.47430E+002    1.74890E+002
   7.1730   5.67610E+002    1.21670E+002
   7.1770   4.77360E+002    9.19300E+001
   7.1800   3.84850E+002    6.29600E+001
   7.1830   2.89340E+002    5.55000E+001
   7.1850   2.42770E+002    3.88300E+001
   7.1870   2.06370E+002    2.76800E+001
   7.1930   1.42870E+002    1.22700E+001
   7.1970   5.01400E+001    4.93000E+000
   7.2000   1.25600E+001    5.32000E+000
   7.2020   3.78000E+000    3.77000E+000
   7.2060   3.72000E+000    2.24000E+000
   7.2080   3.34000E+000    1.99000E+000
   7.2110   3.78000E+000    3.20000E-001
   7.2150   3.75000E+000    1.30000E-001
   7.2180   3.72000E+000    3.00000E-002
   7.2200   3.77000E+000    4.30000E-001
   7.2210   3.82000E+000    2.13000E+000
   7.2250   3.83000E+000    3.07000E+000
   7.2280   3.84000E+000    2.09000E+000
   7.2290   3.75000E+000    9.80000E-001
   7.2320   3.34000E+000    1.06000E+000
   7.2360   3.37000E+000    8.00000E-001
   7.2380   3.76000E+000    2.90000E-001
   7.2410   3.40000E+000    2.10000E-001
   7.2450   3.66000E+000    6.00000E-002
   7.2470   3.78000E+000    4.80000E-001
   7.2500   3.74000E+000    3.10000E-001
   7.2530   3.76000E+000    6.00000E-001
   7.2560   3.66000E+000    1.10000E-001
   7.2590   3.75000E+000    1.00000E-001
   7.2630   3.64000E+000    1.55000E+000
   7.2660   3.75000E+000    2.10000E-001
   7.2690   3.76000E+000    2.50000E-001
   7.2710   3.70000E+000    3.20000E-001
   7.2720   3.74000E+000    9.00000E-002
   7.2770   3.67000E+000    1.10000E-001
   7.2790   3.77000E+000    3.10000E-001
   7.2820   3.73000E+000    3.00000E-002
   7.2840   3.64000E+000    3.10000E-001
   7.2860   3.35000E+000    9.00000E-002
   7.2900   3.67000E+000    1.90000E-001
   7.2930   3.34000E+000    3.30000E-001
   7.2960   3.35000E+000    1.00000E-001
   7.3000   3.32000E+000    2.00000E-002
