# Supplementary material for: Mechanism of the small ATP-independent chaperone Spy is substrate specific
Source: Nat Commun. 2021 Feb 8;12:851. doi: 10.1038/s41467-021-21120-8 (PMC7870927; doi:10.1038/s41467-021-21120-8)
Supplement: Supplementary file 3 — Supplementary Data 1 [file 41467_2021_21120_MOESM3_ESM.zip › Fig 2c-d/181801/00020.RI3]

Sample3/6
I 3 22.1 48000 0002940 7.2260E10 278 1 
   5.8010   3.62000E+000    1.60000E-001
   5.8040   3.64000E+000    9.10000E-001
   5.8060   3.61000E+000    6.59000E+000
   5.8080   3.63000E+000    5.95000E+000
   5.8100   3.89000E+000    8.98000E+000
   5.8120   1.27000E+000    1.73000E+001
   5.8150   9.35000E+000    1.94300E+001
   5.8170   1.94200E+001    4.11000E+001
   5.8190   4.10500E+001    7.96400E+001
   5.8220   9.26300E+001    1.50370E+002
   5.8240   2.41780E+002    4.14010E+002
   5.8260   5.47430E+002    6.01560E+002
   5.8280   7.69080E+002    6.74920E+002
   5.8290   8.13210E+002    7.09680E+002
   5.8310   8.78490E+002    8.71860E+002
   5.8330   1.01487E+003    1.03452E+003
   5.8340   1.16154E+003    1.10528E+003
   5.8370   1.20365E+003    1.21376E+003
   5.8400   1.40225E+003    1.36290E+003
   5.8420   1.50431E+003    1.62069E+003
   5.8440   1.73023E+003    1.69912E+003
   5.8460   1.83230E+003    1.82284E+003
   5.8490   1.94589E+003    2.01687E+003
   5.8510   2.09794E+003    2.15812E+003
   5.8530   2.31642E+003    2.31065E+003
   5.8560   2.35558E+003    2.46377E+003
   5.8580   2.62150E+003    2.61894E+003
   5.8600   2.57356E+003    2.72951E+003
   5.8630   2.70521E+003    2.78006E+003
   5.8660   3.04004E+003    2.95841E+003
   5.8690   3.10273E+003    3.21620E+003
   5.8710   3.21159E+003    3.14827E+003
   5.8730   3.29594E+003    3.20961E+003
   5.8760   3.34991E+003    3.29459E+003
   5.8780   3.44724E+003    3.52617E+003
   5.8820   3.49503E+003    3.45191E+003
   5.8840   3.57322E+003    3.45683E+003
   5.8850   3.49557E+003    3.54687E+003
   5.8870   3.54271E+003    3.50838E+003
   5.8900   3.57876E+003    3.49095E+003
   5.8920   3.63982E+003    3.55912E+003
   5.8960   3.58182E+003    3.57572E+003
   5.8990   3.54723E+003    3.59512E+003
   5.9000   3.54182E+003    3.65175E+003
   5.9010   3.62174E+003    3.54672E+003
   5.9030   3.68926E+003    3.55972E+003
   5.9050   3.61238E+003    3.52476E+003
   5.9060   3.65472E+003    3.55598E+003
   5.9080   3.63971E+003    3.54139E+003
   5.9100   3.63441E+003    3.62563E+003
   5.9120   3.67196E+003    3.65975E+003
   5.9150   3.70758E+003    3.62226E+003
   5.9170   3.71062E+003    3.68270E+003
   5.9190   3.76341E+003    3.69557E+003
   5.9210   3.72808E+003    3.67889E+003
   5.9230   3.76034E+003    3.69691E+003
   5.9250   3.72251E+003    3.72881E+003
   5.9280   3.82011E+003    3.77494E+003
   5.9300   3.83756E+003    3.73327E+003
   5.9330   3.84657E+003    3.82372E+003
   5.9350   3.81253E+003    3.83830E+003
   5.9360   3.85711E+003    3.87772E+003
   5.9390   3.91705E+003    3.83585E+003
   5.9410   3.93272E+003    3.89262E+003
   5.9420   3.92405E+003    3.93326E+003
   5.9430   3.90571E+003    3.99181E+003
   5.9460   3.86771E+003    4.04057E+003
   5.9480   3.97590E+003    3.94586E+003
   5.9500   3.96927E+003    3.99471E+003
   5.9520   4.05528E+003    3.99259E+003
   5.9540   3.99845E+003    4.09453E+003
   5.9550   4.00993E+003    4.05205E+003
   5.9570   4.04713E+003    4.11330E+003
   5.9590   3.97403E+003    4.20095E+003
   5.9640   4.05807E+003    4.57867E+003
   5.9670   4.09056E+003    6.09592E+003
   5.9680   4.13895E+003    5.85276E+003
   5.9690   4.18113E+003    5.99496E+003
   5.9720   4.53039E+003    6.28387E+003
   5.9750   5.61687E+003    4.06438E+003
   5.9770   6.04093E+003    1.27100E+002
   5.9820   6.10386E+003    2.20040E+002
   5.9840   2.89604E+003    1.38398E+003
   5.9890   1.25370E+002    4.78339E+003
   5.9930   2.56200E+002    3.84232E+003
   5.9940   5.70450E+002    4.07421E+003
   5.9950   8.15760E+002    3.85549E+003
   5.9970   3.30248E+003    3.84435E+003
   6.0000   4.83119E+003    3.72342E+003
   6.0020   3.93313E+003    3.75822E+003
   6.0030   4.03193E+003    3.67965E+003
   6.0070   4.00312E+003    3.69628E+003
   6.0090   3.97490E+003    3.68526E+003
   6.0110   3.95994E+003    3.64588E+003
   6.0120   3.97009E+003    3.65430E+003
   6.0140   3.90860E+003    3.67118E+003
   6.0160   3.90440E+003    3.62086E+003
   6.0180   3.91224E+003    3.57409E+003
   6.0200   3.88788E+003    3.54872E+003
   6.0230   3.87993E+003    3.55244E+003
   6.0250   3.87959E+003    3.54464E+003
   6.0270   3.86326E+003    3.46718E+003
   6.0290   3.81405E+003    3.41532E+003
   6.0320   3.83027E+003    3.46191E+003
   6.0340   3.83878E+003    3.41680E+003
   6.0360   3.85043E+003    3.38484E+003
   6.0390   3.77803E+003    3.34192E+003
   6.0410   3.76013E+003    3.29149E+003
   6.0430   3.70529E+003    3.26941E+003
   6.0450   3.68346E+003    3.25008E+003
   6.0480   3.69584E+003    3.16650E+003
   6.0500   3.68969E+003    3.11440E+003
   6.0530   3.66002E+003    3.11459E+003
   6.0540   3.62382E+003    3.12263E+003
   6.0580   3.60467E+003    3.06175E+003
   6.0610   3.51182E+003    2.96470E+003
   6.0630   3.46580E+003    2.93332E+003
   6.0660   3.45933E+003    2.86758E+003
   6.0680   3.44274E+003    2.82044E+003
   6.0700   3.41643E+003    2.81658E+003
   6.0730   3.45431E+003    2.74955E+003
   6.0750   3.37352E+003    2.75867E+003
   6.0780   3.39496E+003    2.66486E+003
   6.0790   3.38667E+003    2.63053E+003
   6.0820   3.34963E+003    2.60763E+003
   6.0840   3.25964E+003    2.56944E+003
   6.0860   3.25755E+003    2.46147E+003
   6.0880   3.18688E+003    2.41467E+003
   6.0900   3.21227E+003    2.43250E+003
   6.0920   3.22328E+003    2.43284E+003
   6.0930   3.13136E+003    2.37313E+003
   6.0970   3.14393E+003    2.30425E+003
   6.0990   3.04673E+003    2.25332E+003
   6.1020   3.08646E+003    2.19755E+003
   6.1040   2.98090E+003    2.17777E+003
   6.1060   2.96548E+003    2.11150E+003
   6.1090   2.94938E+003    2.06527E+003
   6.1110   2.91783E+003    2.03720E+003
   6.1130   2.86597E+003    1.99373E+003
   6.1160   2.81846E+003    1.93924E+003
   6.1180   2.80873E+003    1.91217E+003
   6.1190   2.74038E+003    1.89630E+003
   6.1210   2.74599E+003    1.83796E+003
   6.1220   2.74529E+003    1.84361E+003
   6.1260   2.68352E+003    1.77484E+003
   6.1280   2.63538E+003    1.71400E+003
   6.1310   2.52569E+003    1.70840E+003
   6.1320   2.56016E+003    1.71078E+003
   6.1340   2.57525E+003    1.65975E+003
   6.1350   2.55303E+003    1.63841E+003
   6.1380   2.42682E+003    1.57832E+003
   6.1400   2.43974E+003    1.55665E+003
   6.1420   2.43987E+003    1.52564E+003
   6.1450   2.37461E+003    1.52090E+003
   6.1480   2.33809E+003    1.46750E+003
   6.1490   2.34762E+003    1.42811E+003
   6.1510   2.25943E+003    1.36860E+003
   6.1540   2.27293E+003    1.31622E+003
   6.1570   2.20512E+003    1.33265E+003
   6.1590   2.22627E+003    1.30585E+003
   6.1610   2.10823E+003    1.26654E+003
   6.1630   2.12842E+003    1.25409E+003
   6.1660   2.07824E+003    1.21594E+003
   6.1670   2.03760E+003    1.20651E+003
   6.1690   2.01701E+003    1.15255E+003
   6.1710   2.04566E+003    1.20865E+003
   6.1740   1.99320E+003    1.13448E+003
   6.1770   1.95410E+003    1.13840E+003
   6.1790   1.94553E+003    1.10479E+003
   6.1810   1.91724E+003    1.08672E+003
   6.1830   1.93563E+003    1.07062E+003
   6.1850   1.90176E+003    1.06436E+003
   6.1880   1.90175E+003    1.06110E+003
   6.1900   1.84642E+003    1.04271E+003
   6.1920   1.82459E+003    1.01752E+003
   6.1950   1.79193E+003    1.00099E+003
   6.1980   1.78042E+003    1.00065E+003
   6.2000   1.76420E+003    9.71270E+002
   6.2030   1.73772E+003    9.80570E+002
   6.2050   1.73831E+003    9.56490E+002
   6.2070   1.71604E+003    9.61350E+002
   6.2080   1.72796E+003    9.41240E+002
   6.2110   1.71075E+003    9.66250E+002
   6.2130   1.72514E+003    9.35750E+002
   6.2160   1.68162E+003    9.41380E+002
   6.2170   1.68691E+003    9.45530E+002
   6.2190   1.72078E+003    9.31890E+002
   6.2200   1.67289E+003    9.38900E+002
   6.2240   1.69408E+003    9.19540E+002
   6.2260   1.64735E+003    8.80890E+002
   6.2280   1.64564E+003    8.93050E+002
   6.2300   1.66331E+003    8.82830E+002
   6.2320   1.62640E+003    8.98170E+002
   6.2330   1.63379E+003    8.77550E+002
   6.2360   1.62100E+003    8.86940E+002
   6.2390   1.62095E+003    8.67720E+002
   6.2410   1.59067E+003    8.77090E+002
   6.2430   1.58273E+003    8.66010E+002
   6.2460   1.57516E+003    8.78140E+002
   6.2480   1.60740E+003    8.46000E+002
   6.2500   1.59823E+003    8.63860E+002
   6.2520   1.58076E+003    8.39450E+002
   6.2550   1.61104E+003    8.59530E+002
   6.2570   1.58640E+003    8.59270E+002
   6.2590   1.55711E+003    8.55040E+002
   6.2610   1.57014E+003    8.44700E+002
   6.2630   1.60754E+003    8.49870E+002
   6.2660   1.55994E+003    8.29280E+002
   6.2680   1.56913E+003    8.53680E+002
   6.2700   1.55741E+003    8.54390E+002
   6.2730   1.59993E+003    8.52990E+002
   6.2740   1.58801E+003    8.29880E+002
   6.2750   1.56408E+003    8.52720E+002
   6.2780   1.55594E+003    8.50920E+002
   6.2800   1.55719E+003    8.46820E+002
   6.2840   1.58894E+003    8.62660E+002
   6.2850   1.55363E+003    8.37020E+002
   6.2870   1.55360E+003    8.33810E+002
   6.2900   1.55092E+003    8.46650E+002
   6.2930   1.55859E+003    8.50090E+002
   6.2940   1.57566E+003    8.37690E+002
   6.2970   1.54722E+003    8.37680E+002
   6.3000   1.56473E+003    8.24840E+002
   6.3020   1.56298E+003    8.51000E+002
   6.3070   1.54385E+003    8.46080E+002
   6.3090   1.52806E+003    8.35020E+002
   6.3110   1.57028E+003    8.09490E+002
   6.3130   1.58483E+003    8.17350E+002
   6.3160   1.54635E+003    8.20840E+002
   6.3180   1.55389E+003    8.41750E+002
   6.3200   1.57938E+003    8.34480E+002
   6.3220   1.57962E+003    8.26010E+002
   6.3250   1.56908E+003    8.33750E+002
   6.3260   1.52996E+003    8.33420E+002
   6.3280   1.56054E+003    8.04830E+002
   6.3300   1.56863E+003    8.32470E+002
   6.3320   1.55934E+003    8.40320E+002
   6.3330   1.57383E+003    8.42130E+002
   6.3370   1.57847E+003    8.27080E+002
   6.3390   1.55815E+003    8.38340E+002
   6.3410   1.53971E+003    8.51300E+002
   6.3450   1.57501E+003    8.21070E+002
   6.3470   1.56932E+003    8.25860E+002
   6.3500   1.54037E+003    8.40750E+002
   6.3520   1.55857E+003    8.35860E+002
   6.3550   1.55988E+003    8.53240E+002
   6.3580   1.56669E+003    8.43400E+002
   6.3590   1.57336E+003    8.16540E+002
   6.3630   1.54524E+003    8.46630E+002
   6.3650   1.58643E+003    8.38610E+002
   6.3670   1.56333E+003    8.37700E+002
   6.3690   1.59534E+003    8.38390E+002
   6.3700   1.56870E+003    8.39930E+002
   6.3720   1.60788E+003    8.40910E+002
   6.3750   1.55992E+003    8.25430E+002
   6.3780   1.58352E+003    8.37730E+002
   6.3790   1.56736E+003    8.41740E+002
   6.3810   1.56339E+003    8.28790E+002
   6.3840   1.59414E+003    8.25140E+002
   6.3860   1.56138E+003    8.04170E+002
   6.3900   1.54436E+003    8.56300E+002
   6.3920   1.59166E+003    8.23660E+002
   6.3950   1.55897E+003    8.38850E+002
   6.3990   1.57724E+003    8.33350E+002
   6.4020   1.54614E+003    8.10950E+002
   6.4030   1.55759E+003    8.65350E+002
   6.4060   1.55294E+003    8.28710E+002
   6.4080   1.54644E+003    8.43990E+002
   6.4130   1.56630E+003    8.33120E+002
   6.4150   1.60495E+003    8.52120E+002
   6.4170   1.60319E+003    8.53250E+002
   6.4200   1.57435E+003    8.30040E+002
   6.4220   1.57638E+003    8.30300E+002
   6.4240   1.58483E+003    8.50310E+002
   6.4260   1.57815E+003    8.61330E+002
   6.4270   1.55124E+003    8.31290E+002
   6.4300   1.55404E+003    8.66920E+002
   6.4330   1.57672E+003    8.64900E+002
   6.4350   1.59003E+003    8.48950E+002
   6.4380   1.62857E+003    8.59650E+002
   6.4390   1.61650E+003    8.63160E+002
   6.4420   1.61540E+003    8.61650E+002
   6.4440   1.61828E+003    8.85180E+002
   6.4470   1.66162E+003    8.56090E+002
   6.4500   1.65652E+003    8.56930E+002
   6.4530   1.65959E+003    8.71110E+002
   6.4540   1.68189E+003    8.76620E+002
   6.4560   1.63193E+003    8.86980E+002
   6.4600   1.64770E+003    9.10070E+002
   6.4620   1.62934E+003    8.65800E+002
   6.4650   1.68294E+003    8.96560E+002
   6.4680   1.67471E+003    8.93360E+002
   6.4700   1.67673E+003    8.91120E+002
   6.4720   1.64450E+003    8.83490E+002
   6.4740   1.68728E+003    8.75360E+002
   6.4760   1.65727E+003    8.82840E+002
   6.4790   1.68335E+003    9.01620E+002
   6.4820   1.67240E+003    8.73300E+002
   6.4840   1.64289E+003    8.91140E+002
   6.4870   1.67081E+003    9.07260E+002
   6.4890   1.66951E+003    8.80520E+002
   6.4920   1.66140E+003    8.82180E+002
   6.4940   1.67690E+003    8.80720E+002
   6.4970   1.67527E+003    8.93490E+002
   6.4990   1.67042E+003    8.89250E+002
   6.5010   1.70942E+003    8.88040E+002
   6.5050   1.64782E+003    8.98910E+002
   6.5080   1.67865E+003    8.81850E+002
   6.5110   1.69424E+003    8.86230E+002
   6.5130   1.67785E+003    8.92980E+002
   6.5140   1.67679E+003    8.80420E+002
   6.5190   1.66409E+003    9.06810E+002
   6.5210   1.69156E+003    8.97970E+002
   6.5230   1.65094E+003    8.92170E+002
   6.5250   1.69401E+003    8.68210E+002
   6.5280   1.69281E+003    8.96720E+002
   6.5310   1.68359E+003    9.10160E+002
   6.5350   1.67679E+003    8.96540E+002
   6.5370   1.67729E+003    8.80030E+002
   6.5390   1.64897E+003    8.94820E+002
   6.5410   1.68443E+003    9.03360E+002
   6.5440   1.64785E+003    8.72060E+002
   6.5480   1.67527E+003    8.79250E+002
   6.5500   1.63627E+003    8.95350E+002
   6.5520   1.67156E+003    8.88130E+002
   6.5550   1.63787E+003    8.87730E+002
   6.5570   1.65984E+003    8.77470E+002
   6.5590   1.62148E+003    8.99010E+002
   6.5620   1.61635E+003    8.67620E+002
   6.5640   1.62654E+003    8.78660E+002
   6.5670   1.62760E+003    8.79270E+002
   6.5680   1.62158E+003    8.82180E+002
   6.5730   1.64779E+003    8.59460E+002
   6.5750   1.63257E+003    8.86890E+002
   6.5780   1.64119E+003    8.70330E+002
   6.5800   1.63541E+003    8.68750E+002
   6.5820   1.63851E+003    8.43350E+002
   6.5860   1.62686E+003    8.67000E+002
   6.5910   1.58422E+003    8.59750E+002
   6.5930   1.58475E+003    8.47660E+002
   6.5950   1.63079E+003    8.80230E+002
   6.5980   1.62197E+003    8.80030E+002
   6.6000   1.61611E+003    8.63980E+002
   6.6020   1.61637E+003    8.67220E+002
   6.6050   1.60499E+003    8.50080E+002
   6.6090   1.61497E+003    8.70210E+002
   6.6100   1.59638E+003    8.60110E+002
   6.6110   1.62429E+003    8.45340E+002
   6.6140   1.60103E+003    8.83160E+002
   6.6170   1.61363E+003    8.38860E+002
   6.6200   1.62142E+003    8.66680E+002
   6.6220   1.63087E+003    8.45760E+002
   6.6250   1.55365E+003    8.64580E+002
   6.6270   1.60408E+003    8.50450E+002
   6.6290   1.55878E+003    8.75150E+002
   6.6330   1.62325E+003    8.58860E+002
   6.6350   1.59981E+003    8.48220E+002
   6.6380   1.62920E+003    8.51780E+002
   6.6390   1.58467E+003    8.49830E+002
   6.6420   1.59172E+003    8.61690E+002
   6.6450   1.58305E+003    8.34730E+002
   6.6480   1.58591E+003    8.52120E+002
   6.6530   1.60121E+003    8.48130E+002
   6.6550   1.57271E+003    8.46510E+002
   6.6570   1.56611E+003    8.52200E+002
   6.6600   1.58536E+003    8.48020E+002
   6.6620   1.57424E+003    8.39180E+002
   6.6630   1.60232E+003    8.60790E+002
   6.6670   1.56991E+003    8.48140E+002
   6.6680   1.57185E+003    8.43250E+002
   6.6710   1.56819E+003    8.50530E+002
   6.6740   1.57193E+003    8.49430E+002
   6.6760   1.57052E+003    8.28980E+002
   6.6780   1.58384E+003    8.47980E+002
   6.6800   1.56960E+003    8.47160E+002
   6.6840   1.56854E+003    8.47140E+002
   6.6870   1.55935E+003    8.06970E+002
   6.6890   1.54360E+003    8.38340E+002
   6.6920   1.56188E+003    8.32360E+002
   6.6940   1.54815E+003    8.28550E+002
   6.6960   1.53665E+003    8.23490E+002
   6.7000   1.52500E+003    8.36760E+002
   6.7030   1.54912E+003    8.32020E+002
   6.7070   1.53373E+003    8.16310E+002
   6.7080   1.55181E+003    8.29780E+002
   6.7110   1.52515E+003    8.20550E+002
   6.7120   1.55026E+003    8.20870E+002
   6.7150   1.54237E+003    8.29530E+002
   6.7180   1.52360E+003    8.17470E+002
   6.7200   1.54408E+003    8.07850E+002
   6.7230   1.54491E+003    8.18750E+002
   6.7250   1.53012E+003    8.00150E+002
   6.7280   1.49431E+003    8.10850E+002
   6.7320   1.50336E+003    7.98170E+002
   6.7340   1.52957E+003    7.82710E+002
   6.7360   1.44120E+003    7.78370E+002
   6.7380   1.49994E+003    7.88520E+002
   6.7410   1.47938E+003    8.06970E+002
   6.7440   1.51576E+003    8.06050E+002
   6.7460   1.47786E+003    7.98250E+002
   6.7500   1.48600E+003    8.03410E+002
   6.7520   1.53298E+003    7.94380E+002
   6.7540   1.52560E+003    7.94530E+002
   6.7560   1.51027E+003    8.09750E+002
   6.7590   1.52111E+003    7.83050E+002
   6.7610   1.48958E+003    8.01010E+002
   6.7630   1.49353E+003    7.96040E+002
   6.7660   1.47423E+003    8.14520E+002
   6.7680   1.46541E+003    8.01900E+002
   6.7700   1.47153E+003    8.00280E+002
   6.7730   1.48418E+003    8.04400E+002
   6.7760   1.49615E+003    7.97870E+002
   6.7790   1.52483E+003    7.87730E+002
   6.7810   1.49191E+003    8.14410E+002
   6.7830   1.51090E+003    8.06480E+002
   6.7860   1.51010E+003    8.13010E+002
   6.7900   1.50500E+003    8.06970E+002
   6.7950   1.50642E+003    8.03830E+002
   6.7960   1.53114E+003    8.14830E+002
   6.7980   1.50650E+003    8.12340E+002
   6.8020   1.50369E+003    8.27280E+002
   6.8030   1.51112E+003    8.00930E+002
   6.8060   1.45788E+003    8.26360E+002
   6.8090   1.46423E+003    8.13230E+002
   6.8120   1.54037E+003    7.97730E+002
   6.8140   1.49013E+003    7.94120E+002
   6.8160   1.52319E+003    8.14250E+002
   6.8190   1.54066E+003    8.12230E+002
   6.8220   1.54345E+003    8.26230E+002
   6.8240   1.51443E+003    8.14920E+002
   6.8280   1.54669E+003    8.04030E+002
   6.8310   1.55026E+003    8.13460E+002
   6.8330   1.56328E+003    8.22180E+002
   6.8360   1.54485E+003    8.15560E+002
   6.8380   1.56111E+003    8.32230E+002
   6.8420   1.52621E+003    8.25550E+002
   6.8450   1.55186E+003    8.31220E+002
   6.8470   1.53111E+003    8.31010E+002
   6.8500   1.55958E+003    8.21240E+002
   6.8530   1.52044E+003    8.08800E+002
   6.8550   1.53510E+003    8.13000E+002
   6.8580   1.53895E+003    8.09970E+002
   6.8600   1.53416E+003    8.13430E+002
   6.8630   1.54406E+003    8.26850E+002
   6.8650   1.54582E+003    8.17110E+002
   6.8670   1.54733E+003    8.13770E+002
   6.8700   1.56575E+003    8.21400E+002
   6.8740   1.54545E+003    8.09090E+002
   6.8760   1.55498E+003    8.26290E+002
   6.8790   1.51798E+003    8.19750E+002
   6.8810   1.49215E+003    8.30630E+002
   6.8850   1.52364E+003    8.38360E+002
   6.8870   1.54471E+003    8.43800E+002
   6.8890   1.55988E+003    8.10840E+002
   6.8920   1.52784E+003    8.22110E+002
   6.8940   1.53682E+003    8.21730E+002
   6.8970   1.53882E+003    8.20010E+002
   6.8990   1.54846E+003    8.30050E+002
   6.9030   1.56604E+003    8.13170E+002
   6.9050   1.55208E+003    8.16850E+002
   6.9080   1.54588E+003    8.38820E+002
   6.9100   1.53735E+003    8.26320E+002
   6.9110   1.54822E+003    8.17280E+002
   6.9150   1.56894E+003    8.03880E+002
   6.9180   1.58262E+003    8.20050E+002
   6.9210   1.56827E+003    8.15640E+002
   6.9230   1.54477E+003    8.37970E+002
   6.9270   1.54424E+003    8.23200E+002
   6.9300   1.52024E+003    8.12710E+002
   6.9330   1.51569E+003    8.00650E+002
   6.9350   1.52376E+003    8.23860E+002
   6.9380   1.51800E+003    8.13190E+002
   6.9410   1.50444E+003    8.06280E+002
   6.9440   1.50970E+003    8.15010E+002
   6.9470   1.51402E+003    8.30540E+002
   6.9490   1.53381E+003    8.24010E+002
   6.9520   1.51964E+003    8.08680E+002
   6.9540   1.49894E+003    8.02710E+002
   6.9580   1.50454E+003    8.00610E+002
   6.9590   1.50883E+003    7.96410E+002
   6.9620   1.49537E+003    7.82510E+002
   6.9660   1.50492E+003    8.02150E+002
   6.9680   1.49200E+003    8.03730E+002
   6.9710   1.49903E+003    7.92930E+002
   6.9730   1.52860E+003    8.16400E+002
   6.9760   1.50624E+003    7.85420E+002
   6.9780   1.51293E+003    7.79980E+002
   6.9810   1.50765E+003    8.29200E+002
   6.9840   1.49622E+003    8.06390E+002
   6.9880   1.55637E+003    8.19290E+002
   6.9900   1.54424E+003    7.93970E+002
   6.9920   1.52037E+003    8.10910E+002
   6.9940   1.53831E+003    7.97630E+002
   6.9980   1.51972E+003    8.12370E+002
   7.0010   1.52451E+003    7.96350E+002
   7.0030   1.52072E+003    8.01110E+002
   7.0050   1.52713E+003    8.19880E+002
   7.0080   1.50320E+003    7.86820E+002
   7.0110   1.56371E+003    8.19260E+002
   7.0140   1.53924E+003    8.40680E+002
   7.0160   1.51532E+003    8.24450E+002
   7.0190   1.52024E+003    8.20500E+002
   7.0210   1.50460E+003    8.03690E+002
   7.0260   1.49881E+003    7.99350E+002
   7.0280   1.46573E+003    8.00220E+002
   7.0310   1.46356E+003    7.80500E+002
   7.0350   1.50081E+003    8.13210E+002
   7.0370   1.49569E+003    8.09960E+002
   7.0400   1.51073E+003    7.97320E+002
   7.0420   1.51680E+003    7.93980E+002
   7.0460   1.51614E+003    7.93700E+002
   7.0480   1.53673E+003    7.86230E+002
   7.0500   1.52181E+003    8.16550E+002
   7.0530   1.50402E+003    7.87480E+002
   7.0550   1.47970E+003    8.06370E+002
   7.0600   1.49255E+003    7.85620E+002
   7.0610   1.48434E+003    7.96330E+002
   7.0640   1.51792E+003    7.77120E+002
   7.0670   1.52000E+003    7.83010E+002
   7.0700   1.50723E+003    7.90990E+002
   7.0740   1.51177E+003    7.72920E+002
   7.0760   1.53445E+003    7.98330E+002
   7.0780   1.52583E+003    7.67800E+002
   7.0800   1.54017E+003    7.87250E+002
   7.0820   1.52475E+003    8.15510E+002
   7.0860   1.47523E+003    8.06860E+002
   7.0890   1.50808E+003    7.93750E+002
   7.0910   1.50928E+003    7.83020E+002
   7.0940   1.53989E+003    7.63300E+002
   7.0970   1.51627E+003    7.87960E+002
   7.1000   1.51183E+003    7.83580E+002
   7.1010   1.49318E+003    7.77090E+002
   7.1030   1.49515E+003    7.77840E+002
   7.1060   1.51684E+003    7.81300E+002
   7.1100   1.50790E+003    7.53510E+002
   7.1120   1.49114E+003    7.79320E+002
   7.1170   1.51108E+003    7.45920E+002
   7.1180   1.50171E+003    7.48260E+002
   7.1210   1.51057E+003    7.26480E+002
   7.1250   1.53115E+003    7.06620E+002
   7.1270   1.49722E+003    7.22320E+002
   7.1310   1.48427E+003    6.97750E+002
   7.1340   1.50973E+003    6.68080E+002
   7.1360   1.48660E+003    6.60340E+002
   7.1390   1.49952E+003    6.46640E+002
   7.1420   1.49159E+003    6.11800E+002
   7.1440   1.48283E+003    5.67670E+002
   7.1470   1.45766E+003    5.48440E+002
   7.1500   1.44503E+003    4.91510E+002
   7.1530   1.37565E+003    3.87500E+002
   7.1570   1.30989E+003    3.84320E+002
   7.1590   1.20484E+003    2.46310E+002
   7.1610   1.14505E+003    9.65300E+001
   7.1650   1.03561E+003    1.61200E+001
   7.1700   8.22720E+002    5.23000E+000
   7.1730   7.09150E+002    4.23000E+000
   7.1760   4.52310E+002    4.43000E+000
   7.1780   1.21890E+002    5.18000E+000
   7.1820   4.11400E+001    4.07000E+000
   7.1850   1.23300E+001    5.06000E+000
   7.1870   2.83000E+000    3.44000E+000
   7.1890   3.79000E+000    1.80000E-001
   7.1920   1.41000E+000    4.20000E-001
   7.1940   3.88000E+000    5.80000E-001
   7.1970   1.83000E+000    9.00000E-002
   7.2000   3.40000E+000    3.50000E-001
   7.2020   2.22000E+000    4.60000E-001
   7.2050   1.44000E+000    8.80000E-001
   7.2080   3.69000E+000    1.92000E+000
   7.2120   3.32000E+000    1.59000E+000
   7.2140   3.84000E+000    3.97000E+000
   7.2180   3.78000E+000    2.44000E+000
   7.2190   3.81000E+000    6.00000E-001
   7.2230   3.72000E+000    2.25000E+000
   7.2260   3.75000E+000    8.30000E-001
   7.2280   3.71000E+000    7.00000E-002
   7.2320   3.70000E+000    6.60000E-001
   7.2350   3.70000E+000    3.00000E-002
   7.2360   3.74000E+000    7.00000E-002
   7.2400   3.70000E+000    6.00000E-002
   7.2430   3.33000E+000    2.80000E-001
   7.2450   3.82000E+000    8.00000E-002
   7.2470   3.70000E+000    5.00000E-001
   7.2500   3.78000E+000    2.40000E-001
   7.2520   3.87000E+000    1.10000E-001
   7.2550   3.75000E+000    1.10000E-001
   7.2590   3.70000E+000    4.00000E-001
   7.2610   3.44000E+000    1.00000E-001
   7.2640   3.71000E+000    5.00000E-001
   7.2670   3.80000E+000    2.70000E-001
   7.2700   3.68000E+000    7.00000E-002
   7.2720   3.87000E+000    4.00000E-002
   7.2750   3.36000E+000    6.00000E-002
   7.2770   3.84000E+000    3.00000E-002
   7.2820   3.30000E+000    6.00000E-002
   7.2830   3.71000E+000    1.80000E-001
   7.2860   3.36000E+000    6.60000E-001
   7.2880   3.37000E+000    2.70000E-001
   7.2900   3.75000E+000    7.00000E-002
   7.2940   3.73000E+000    1.70000E-001
   7.2970   3.85000E+000    1.30000E-001
   7.3000   3.75000E+000    1.70000E-001
