# Supplementary material for: Mechanism of the small ATP-independent chaperone Spy is substrate specific
Source: Nat Commun. 2021 Feb 8;12:851. doi: 10.1038/s41467-021-21120-8 (PMC7870927; doi:10.1038/s41467-021-21120-8)
Supplement: Supplementary file 3 — Supplementary Data 1 [file 41467_2021_21120_MOESM3_ESM.zip › Fig 2c-d/181801/00021.RI1]

Sample1/4
I 1 22.1 48000 0003013 7.4110E10 278 1 
   5.8010   3.64000E+000    3.50000E-001
   5.8030   3.64000E+000    7.90000E-001
   5.8050   3.64000E+000    3.30000E-001
   5.8060   3.67000E+000    5.90000E-001
   5.8080   3.63000E+000    5.19000E+000
   5.8100   3.59000E+000    7.06000E+000
   5.8130   6.15000E+000    1.50100E+001
   5.8150   1.09100E+001    1.24900E+001
   5.8170   2.88100E+001    1.79000E+001
   5.8200   4.13300E+001    3.53300E+001
   5.8220   1.96730E+002    6.01000E+001
   5.8240   2.66500E+002    1.08170E+002
   5.8260   5.38800E+002    2.29280E+002
   5.8280   8.26620E+002    3.35470E+002
   5.8290   8.31890E+002    4.02160E+002
   5.8300   8.90280E+002    5.66820E+002
   5.8310   8.59700E+002    6.04870E+002
   5.8330   1.07927E+003    7.26090E+002
   5.8350   1.20719E+003    8.57430E+002
   5.8370   1.36249E+003    1.16925E+003
   5.8400   1.46574E+003    1.69954E+003
   5.8420   1.64134E+003    1.86352E+003
   5.8440   1.76404E+003    1.85003E+003
   5.8460   1.86653E+003    1.84653E+003
   5.8470   1.96950E+003    1.99694E+003
   5.8490   2.07452E+003    2.12698E+003
   5.8510   2.14684E+003    2.18886E+003
   5.8530   2.31752E+003    2.43326E+003
   5.8550   2.49297E+003    2.54347E+003
   5.8580   2.61770E+003    2.65755E+003
   5.8600   2.65680E+003    2.68668E+003
   5.8630   2.83074E+003    2.82029E+003
   5.8650   2.95069E+003    3.04591E+003
   5.8690   3.07947E+003    3.14990E+003
   5.8710   3.21726E+003    3.22768E+003
   5.8740   3.26273E+003    3.28790E+003
   5.8760   3.33097E+003    3.33501E+003
   5.8780   3.39900E+003    3.38283E+003
   5.8800   3.45559E+003    3.50097E+003
   5.8830   3.41413E+003    3.51984E+003
   5.8850   3.56186E+003    3.53445E+003
   5.8870   3.53938E+003    3.48799E+003
   5.8880   3.55808E+003    3.59642E+003
   5.8890   3.60043E+003    3.58114E+003
   5.8920   3.60819E+003    3.61292E+003
   5.8960   3.57209E+003    3.61486E+003
   5.8980   3.56752E+003    3.61932E+003
   5.8990   3.58712E+003    3.65799E+003
   5.9000   3.60847E+003    3.62740E+003
   5.9020   3.61219E+003    3.57121E+003
   5.9030   3.61293E+003    3.59758E+003
   5.9060   3.62923E+003    3.62196E+003
   5.9070   3.56714E+003    3.69709E+003
   5.9100   3.66053E+003    3.62985E+003
   5.9120   3.64972E+003    3.66801E+003
   5.9140   3.69835E+003    3.73880E+003
   5.9160   3.71278E+003    3.69827E+003
   5.9190   3.73510E+003    3.70692E+003
   5.9210   3.74351E+003    3.71233E+003
   5.9230   3.76040E+003    3.65610E+003
   5.9260   3.76874E+003    3.62637E+003
   5.9280   3.78999E+003    3.73225E+003
   5.9300   3.77899E+003    3.72649E+003
   5.9320   3.89705E+003    3.77162E+003
   5.9350   3.81435E+003    3.82310E+003
   5.9360   3.88441E+003    3.84880E+003
   5.9370   3.90209E+003    3.93948E+003
   5.9390   3.92921E+003    3.97225E+003
   5.9410   3.92592E+003    3.98541E+003
   5.9440   3.92020E+003    3.98795E+003
   5.9460   4.03024E+003    3.97094E+003
   5.9480   4.01785E+003    4.02032E+003
   5.9500   3.98961E+003    3.99283E+003
   5.9520   4.00345E+003    3.97081E+003
   5.9550   4.01824E+003    4.01816E+003
   5.9570   3.97912E+003    4.04147E+003
   5.9600   4.01757E+003    4.00267E+003
   5.9620   4.03382E+003    4.04161E+003
   5.9640   4.02439E+003    4.02110E+003
   5.9690   4.07834E+003    4.07383E+003
   5.9710   4.06817E+003    4.14596E+003
   5.9730   4.11172E+003    4.14098E+003
   5.9740   4.13167E+003    4.07601E+003
   5.9750   4.19937E+003    4.11858E+003
   5.9770   4.09405E+003    4.16329E+003
   5.9800   4.16604E+003    4.15984E+003
   5.9820   4.18993E+003    4.09697E+003
   5.9850   4.17374E+003    4.16922E+003
   5.9870   4.29173E+003    4.21711E+003
   5.9890   4.35778E+003    4.31817E+003
   5.9930   5.38029E+003    6.12820E+003
   5.9960   6.04845E+003    6.35904E+003
   5.9980   6.06403E+003    6.24926E+003
   6.0000   6.17583E+003    6.12720E+003
   6.0030   4.76364E+003    3.88558E+003
   6.0050   1.52853E+003    1.31140E+002
   6.0120   1.78990E+002    2.83140E+002
   6.0140   6.27600E+002    2.35870E+003
   6.0160   3.92746E+003    4.44863E+003
   6.0180   3.93347E+003    3.42903E+003
   6.0220   3.93991E+003    3.42838E+003
   6.0250   3.75174E+003    3.41532E+003
   6.0270   3.68023E+003    3.35383E+003
   6.0290   3.73307E+003    3.34338E+003
   6.0300   3.67842E+003    3.29966E+003
   6.0320   3.62267E+003    3.23045E+003
   6.0340   3.63022E+003    3.18978E+003
   6.0360   3.57151E+003    3.23591E+003
   6.0390   3.58999E+003    3.08935E+003
   6.0410   3.54023E+003    3.12908E+003
   6.0430   3.50377E+003    3.03783E+003
   6.0460   3.47182E+003    3.01745E+003
   6.0480   3.41104E+003    2.96739E+003
   6.0500   3.47577E+003    2.87362E+003
   6.0530   3.40648E+003    2.83689E+003
   6.0540   3.42055E+003    2.79501E+003
   6.0560   3.31875E+003    2.77054E+003
   6.0590   3.28962E+003    2.73009E+003
   6.0610   3.25491E+003    2.63399E+003
   6.0630   3.24105E+003    2.61069E+003
   6.0660   3.21657E+003    2.55530E+003
   6.0680   3.16154E+003    2.47456E+003
   6.0700   3.11160E+003    2.46774E+003
   6.0730   3.06954E+003    2.40491E+003
   6.0750   2.96953E+003    2.40686E+003
   6.0770   3.01763E+003    2.29607E+003
   6.0790   2.96994E+003    2.27940E+003
   6.0820   2.93236E+003    2.25739E+003
   6.0840   2.87723E+003    2.21525E+003
   6.0860   2.86333E+003    2.18419E+003
   6.0890   2.81876E+003    2.13315E+003
   6.0900   2.80132E+003    2.07935E+003
   6.0930   2.76175E+003    2.05585E+003
   6.0950   2.74921E+003    2.04294E+003
   6.0970   2.66780E+003    1.99745E+003
   6.0990   2.62780E+003    1.96451E+003
   6.1020   2.61106E+003    1.93823E+003
   6.1040   2.64292E+003    1.84257E+003
   6.1060   2.53310E+003    1.82007E+003
   6.1090   2.53942E+003    1.76375E+003
   6.1110   2.51879E+003    1.77218E+003
   6.1130   2.46414E+003    1.71877E+003
   6.1150   2.42791E+003    1.69501E+003
   6.1180   2.46437E+003    1.64803E+003
   6.1190   2.43569E+003    1.64451E+003
   6.1220   2.40306E+003    1.63398E+003
   6.1250   2.35621E+003    1.60770E+003
   6.1260   2.36687E+003    1.59159E+003
   6.1280   2.31113E+003    1.53843E+003
   6.1310   2.34397E+003    1.53071E+003
   6.1330   2.30541E+003    1.51522E+003
   6.1350   2.23259E+003    1.49221E+003
   6.1370   2.20212E+003    1.48085E+003
   6.1390   2.21084E+003    1.43840E+003
   6.1400   2.17739E+003    1.39729E+003
   6.1440   2.15278E+003    1.38517E+003
   6.1470   2.13326E+003    1.35458E+003
   6.1480   2.10806E+003    1.30533E+003
   6.1500   2.07307E+003    1.30089E+003
   6.1520   2.09095E+003    1.28543E+003
   6.1540   2.04916E+003    1.27930E+003
   6.1560   2.03161E+003    1.25279E+003
   6.1600   2.01160E+003    1.20698E+003
   6.1620   1.95201E+003    1.22356E+003
   6.1630   1.94564E+003    1.20738E+003
   6.1650   2.00898E+003    1.18394E+003
   6.1670   1.96397E+003    1.19318E+003
   6.1690   1.97865E+003    1.17835E+003
   6.1740   1.96161E+003    1.13005E+003
   6.1760   1.91494E+003    1.15078E+003
   6.1790   1.93002E+003    1.12942E+003
   6.1810   1.89834E+003    1.12367E+003
   6.1830   1.86744E+003    1.14238E+003
   6.1850   1.84363E+003    1.12201E+003
   6.1870   1.88491E+003    1.07904E+003
   6.1900   1.85964E+003    1.09081E+003
   6.1930   1.84320E+003    1.09878E+003
   6.1960   1.84486E+003    1.05802E+003
   6.1980   1.84717E+003    1.07420E+003
   6.1990   1.82879E+003    1.05997E+003
   6.2030   1.81631E+003    1.04202E+003
   6.2050   1.82138E+003    1.04220E+003
   6.2070   1.78191E+003    1.03537E+003
   6.2080   1.81465E+003    1.02781E+003
   6.2100   1.82002E+003    1.02497E+003
   6.2130   1.81226E+003    1.03635E+003
   6.2150   1.79492E+003    1.03700E+003
   6.2170   1.80972E+003    9.95170E+002
   6.2200   1.78265E+003    1.02160E+003
   6.2220   1.78353E+003    9.74290E+002
   6.2240   1.80685E+003    9.99370E+002
   6.2250   1.78063E+003    9.94400E+002
   6.2290   1.75717E+003    9.78550E+002
   6.2320   1.77835E+003    9.66740E+002
   6.2350   1.79224E+003    9.66740E+002
   6.2370   1.76670E+003    9.56150E+002
   6.2400   1.72621E+003    9.57230E+002
   6.2420   1.75478E+003    9.52980E+002
   6.2460   1.72479E+003    9.46830E+002
   6.2480   1.73905E+003    9.69690E+002
   6.2500   1.74079E+003    9.39560E+002
   6.2510   1.75460E+003    9.23830E+002
   6.2530   1.74646E+003    9.57740E+002
   6.2570   1.73677E+003    9.66210E+002
   6.2600   1.74662E+003    9.73220E+002
   6.2630   1.73728E+003    9.52530E+002
   6.2660   1.76171E+003    9.65570E+002
   6.2670   1.76866E+003    9.39150E+002
   6.2690   1.73902E+003    9.54380E+002
   6.2720   1.76018E+003    9.65860E+002
   6.2730   1.75230E+003    9.54580E+002
   6.2760   1.74710E+003    9.65790E+002
   6.2780   1.75492E+003    9.56760E+002
   6.2790   1.74338E+003    9.43110E+002
   6.2820   1.75127E+003    9.68790E+002
   6.2840   1.80955E+003    9.73320E+002
   6.2860   1.75868E+003    9.55260E+002
   6.2890   1.72827E+003    9.15640E+002
   6.2910   1.74689E+003    9.49450E+002
   6.2930   1.75320E+003    9.34920E+002
   6.2960   1.75905E+003    9.43380E+002
   6.2970   1.75277E+003    9.18440E+002
   6.3000   1.74605E+003    9.45900E+002
   6.3020   1.78237E+003    9.49820E+002
   6.3040   1.76593E+003    9.42470E+002
   6.3070   1.74635E+003    9.35730E+002
   6.3090   1.76056E+003    9.47690E+002
   6.3130   1.74169E+003    9.53820E+002
   6.3160   1.73117E+003    9.55510E+002
   6.3180   1.73638E+003    9.49520E+002
   6.3200   1.72218E+003    9.12180E+002
   6.3210   1.75705E+003    9.45340E+002
   6.3250   1.73123E+003    9.18200E+002
   6.3280   1.74318E+003    9.38210E+002
   6.3300   1.72885E+003    9.40220E+002
   6.3310   1.76166E+003    9.40350E+002
   6.3330   1.70926E+003    9.51750E+002
   6.3360   1.74817E+003    9.35520E+002
   6.3400   1.74892E+003    9.70080E+002
   6.3430   1.75232E+003    9.69190E+002
   6.3450   1.73975E+003    9.46210E+002
   6.3470   1.75376E+003    9.33040E+002
   6.3490   1.73440E+003    9.43250E+002
   6.3540   1.75083E+003    9.62360E+002
   6.3570   1.73308E+003    9.63780E+002
   6.3580   1.74080E+003    9.41710E+002
   6.3610   1.76361E+003    9.53030E+002
   6.3620   1.76285E+003    9.75300E+002
   6.3630   1.76629E+003    9.78590E+002
   6.3660   1.78118E+003    9.64130E+002
   6.3690   1.77390E+003    9.62540E+002
   6.3700   1.69584E+003    9.39260E+002
   6.3730   1.72820E+003    9.36690E+002
   6.3750   1.73147E+003    9.46160E+002
   6.3770   1.75936E+003    9.50820E+002
   6.3790   1.76671E+003    9.38970E+002
   6.3810   1.72134E+003    9.42360E+002
   6.3840   1.77102E+003    9.38680E+002
   6.3860   1.76405E+003    9.60290E+002
   6.3880   1.74045E+003    9.42470E+002
   6.3900   1.74942E+003    9.31390E+002
   6.3930   1.77144E+003    9.51440E+002
   6.3970   1.75443E+003    9.36790E+002
   6.3990   1.75297E+003    9.66780E+002
   6.4020   1.71706E+003    9.41100E+002
   6.4030   1.72940E+003    9.52860E+002
   6.4060   1.77410E+003    9.52330E+002
   6.4080   1.73158E+003    9.70760E+002
   6.4100   1.72617E+003    9.38480E+002
   6.4130   1.74358E+003    9.69380E+002
   6.4150   1.74475E+003    9.70710E+002
   6.4180   1.76297E+003    9.64420E+002
   6.4200   1.74184E+003    9.56560E+002
   6.4230   1.79505E+003    9.67630E+002
   6.4260   1.74260E+003    9.75410E+002
   6.4290   1.78184E+003    9.58660E+002
   6.4310   1.82685E+003    9.61250E+002
   6.4320   1.78724E+003    9.70600E+002
   6.4360   1.78688E+003    9.54290E+002
   6.4400   1.78446E+003    9.83220E+002
   6.4420   1.80410E+003    9.61720E+002
   6.4440   1.81890E+003    9.75470E+002
   6.4460   1.84421E+003    9.61330E+002
   6.4490   1.82251E+003    1.00254E+003
   6.4510   1.82615E+003    9.83720E+002
   6.4530   1.83932E+003    1.00154E+003
   6.4560   1.84219E+003    9.89300E+002
   6.4590   1.84276E+003    1.00563E+003
   6.4610   1.82160E+003    9.93560E+002
   6.4630   1.88304E+003    1.01761E+003
   6.4660   1.84958E+003    9.89990E+002
   6.4690   1.82754E+003    1.01390E+003
   6.4720   1.84618E+003    1.00084E+003
   6.4730   1.86831E+003    9.95960E+002
   6.4750   1.86297E+003    9.93080E+002
   6.4760   1.83700E+003    9.77430E+002
   6.4790   1.85329E+003    9.99720E+002
   6.4830   1.83223E+003    1.00911E+003
   6.4850   1.85561E+003    1.01479E+003
   6.4870   1.88143E+003    1.01560E+003
   6.4890   1.86844E+003    9.95740E+002
   6.4920   1.85728E+003    1.04004E+003
   6.4950   1.85843E+003    1.02422E+003
   6.4980   1.88248E+003    9.89060E+002
   6.5010   1.89276E+003    9.80710E+002
   6.5030   1.86655E+003    1.02778E+003
   6.5050   1.87512E+003    1.01104E+003
   6.5080   1.86984E+003    1.02024E+003
   6.5110   1.84760E+003    1.02528E+003
   6.5150   1.86385E+003    9.98220E+002
   6.5160   1.87779E+003    1.00355E+003
   6.5170   1.87078E+003    1.02250E+003
   6.5190   1.87571E+003    1.01330E+003
   6.5240   1.88787E+003    9.84130E+002
   6.5250   1.86974E+003    1.01225E+003
   6.5280   1.90488E+003    1.03138E+003
   6.5300   1.89074E+003    1.03418E+003
   6.5320   1.86158E+003    1.01991E+003
   6.5350   1.86461E+003    1.00596E+003
   6.5380   1.87251E+003    1.00799E+003
   6.5420   1.85080E+003    1.01651E+003
   6.5440   1.86579E+003    1.01486E+003
   6.5470   1.85061E+003    1.00601E+003
   6.5490   1.87764E+003    1.02152E+003
   6.5520   1.87086E+003    1.00554E+003
   6.5550   1.86063E+003    1.00405E+003
   6.5570   1.87610E+003    9.95590E+002
   6.5590   1.84895E+003    9.82300E+002
   6.5620   1.86833E+003    1.00136E+003
   6.5640   1.83598E+003    9.90310E+002
   6.5660   1.86024E+003    9.90670E+002
   6.5680   1.87318E+003    9.81230E+002
   6.5710   1.84307E+003    9.90360E+002
   6.5730   1.83891E+003    1.01555E+003
   6.5750   1.83734E+003    9.92550E+002
   6.5800   1.85209E+003    9.92760E+002
   6.5820   1.80773E+003    9.91000E+002
   6.5840   1.83985E+003    9.98220E+002
   6.5880   1.80955E+003    9.77340E+002
   6.5910   1.81527E+003    9.94800E+002
   6.5930   1.80564E+003    9.65960E+002
   6.5950   1.81566E+003    9.83140E+002
   6.5980   1.79974E+003    1.00061E+003
   6.6000   1.81759E+003    9.82460E+002
   6.6020   1.83250E+003    9.77240E+002
   6.6040   1.80089E+003    9.74410E+002
   6.6070   1.78180E+003    9.89330E+002
   6.6100   1.78824E+003    9.77450E+002
   6.6140   1.82285E+003    9.66500E+002
   6.6150   1.82198E+003    9.86940E+002
   6.6180   1.80594E+003    9.82110E+002
   6.6210   1.78604E+003    9.90130E+002
   6.6220   1.80063E+003    9.82470E+002
   6.6240   1.81252E+003    9.61110E+002
   6.6280   1.77014E+003    9.63340E+002
   6.6310   1.80410E+003    9.61050E+002
   6.6320   1.81474E+003    9.54140E+002
   6.6360   1.80664E+003    9.68230E+002
   6.6410   1.80572E+003    9.73650E+002
   6.6440   1.82892E+003    9.59350E+002
   6.6460   1.81282E+003    9.46780E+002
   6.6480   1.76940E+003    9.43320E+002
   6.6520   1.79814E+003    9.69250E+002
   6.6550   1.79831E+003    9.79030E+002
   6.6580   1.75500E+003    9.52660E+002
   6.6600   1.75001E+003    9.56020E+002
   6.6620   1.79570E+003    9.59010E+002
   6.6640   1.79022E+003    9.61200E+002
   6.6670   1.76509E+003    9.61000E+002
   6.6690   1.75142E+003    9.73350E+002
   6.6730   1.78355E+003    9.49020E+002
   6.6750   1.74901E+003    9.45520E+002
   6.6770   1.73453E+003    9.81050E+002
   6.6800   1.74804E+003    9.51410E+002
   6.6840   1.73721E+003    9.40130E+002
   6.6870   1.77010E+003    9.49620E+002
   6.6890   1.77097E+003    9.37880E+002
   6.6910   1.72389E+003    9.60530E+002
   6.6930   1.72116E+003    9.26900E+002
   6.6960   1.71731E+003    9.57650E+002
   6.6990   1.75371E+003    9.30020E+002
   6.7010   1.72468E+003    9.18200E+002
   6.7030   1.72920E+003    9.24090E+002
   6.7060   1.70376E+003    9.08270E+002
   6.7100   1.70810E+003    9.35370E+002
   6.7110   1.70528E+003    9.48200E+002
   6.7140   1.72017E+003    9.34320E+002
   6.7160   1.73179E+003    9.37930E+002
   6.7180   1.73551E+003    9.55110E+002
   6.7210   1.72930E+003    9.23270E+002
   6.7250   1.70641E+003    9.07950E+002
   6.7270   1.70393E+003    9.28210E+002
   6.7300   1.69654E+003    9.32980E+002
   6.7320   1.71957E+003    9.04990E+002
   6.7350   1.68550E+003    8.84780E+002
   6.7380   1.70763E+003    8.96030E+002
   6.7400   1.66669E+003    9.03320E+002
   6.7430   1.69987E+003    9.05330E+002
   6.7450   1.68609E+003    9.02970E+002
   6.7480   1.69012E+003    9.43600E+002
   6.7510   1.72693E+003    9.12550E+002
   6.7540   1.69903E+003    9.45430E+002
   6.7570   1.72445E+003    9.10030E+002
   6.7590   1.71267E+003    8.88010E+002
   6.7610   1.67551E+003    8.83210E+002
   6.7630   1.70273E+003    9.03490E+002
   6.7670   1.69881E+003    9.33710E+002
   6.7690   1.71766E+003    9.12430E+002
   6.7730   1.70416E+003    9.03160E+002
   6.7760   1.70418E+003    9.09100E+002
   6.7800   1.71315E+003    9.12040E+002
   6.7820   1.68915E+003    9.09060E+002
   6.7860   1.71450E+003    9.07830E+002
   6.7880   1.71568E+003    9.27220E+002
   6.7900   1.69268E+003    9.34290E+002
   6.7930   1.70607E+003    9.31220E+002
   6.7970   1.70757E+003    9.12140E+002
   6.8000   1.70696E+003    9.12680E+002
   6.8040   1.72215E+003    8.95200E+002
   6.8070   1.70100E+003    9.19230E+002
   6.8090   1.72028E+003    9.23620E+002
   6.8120   1.70379E+003    9.19130E+002
   6.8140   1.74515E+003    9.24030E+002
   6.8170   1.71753E+003    9.41840E+002
   6.8190   1.72327E+003    9.42720E+002
   6.8220   1.74270E+003    9.25310E+002
   6.8260   1.71267E+003    9.41740E+002
   6.8280   1.73543E+003    9.50580E+002
   6.8310   1.73520E+003    9.26540E+002
   6.8330   1.71906E+003    9.32430E+002
   6.8350   1.72673E+003    9.33570E+002
   6.8380   1.73520E+003    9.39390E+002
   6.8410   1.73300E+003    9.49550E+002
   6.8430   1.73584E+003    9.41590E+002
   6.8450   1.74205E+003    9.17460E+002
   6.8480   1.73041E+003    9.29320E+002
   6.8510   1.75166E+003    9.25860E+002
   6.8550   1.76435E+003    9.62900E+002
   6.8570   1.72180E+003    9.44910E+002
   6.8580   1.74289E+003    9.21090E+002
   6.8600   1.75477E+003    9.59440E+002
   6.8650   1.72468E+003    9.50390E+002
   6.8670   1.75023E+003    9.31720E+002
   6.8700   1.77170E+003    9.51090E+002
   6.8740   1.75333E+003    9.62300E+002
   6.8750   1.75978E+003    9.20660E+002
   6.8780   1.74048E+003    9.54850E+002
   6.8820   1.74286E+003    9.51030E+002
   6.8850   1.73288E+003    9.55030E+002
   6.8880   1.71224E+003    9.31480E+002
   6.8930   1.73220E+003    9.39050E+002
   6.8960   1.73149E+003    9.35160E+002
   6.8980   1.73270E+003    9.40310E+002
   6.9010   1.78743E+003    9.73570E+002
   6.9030   1.74709E+003    9.55040E+002
   6.9060   1.75253E+003    9.40160E+002
   6.9100   1.74179E+003    9.47570E+002
   6.9120   1.74200E+003    9.45540E+002
   6.9150   1.73149E+003    9.45600E+002
   6.9170   1.70552E+003    9.47770E+002
   6.9180   1.74354E+003    9.58510E+002
   6.9220   1.74651E+003    9.14210E+002
   6.9240   1.76747E+003    9.57830E+002
   6.9270   1.75988E+003    9.12730E+002
   6.9300   1.72166E+003    9.39770E+002
   6.9320   1.71800E+003    9.28730E+002
   6.9350   1.71272E+003    9.37230E+002
   6.9390   1.71440E+003    9.47010E+002
   6.9410   1.74159E+003    9.27860E+002
   6.9440   1.72045E+003    9.34940E+002
   6.9460   1.71483E+003    9.08170E+002
   6.9500   1.71608E+003    9.58440E+002
   6.9520   1.70033E+003    9.34480E+002
   6.9540   1.69279E+003    9.16720E+002
   6.9570   1.67388E+003    9.33890E+002
   6.9590   1.67041E+003    9.04560E+002
   6.9620   1.69364E+003    9.04940E+002
   6.9660   1.66865E+003    8.87440E+002
   6.9680   1.67408E+003    9.21810E+002
   6.9710   1.67687E+003    9.17960E+002
   6.9740   1.68097E+003    9.23640E+002
   6.9760   1.70290E+003    9.27950E+002
   6.9800   1.72643E+003    9.35000E+002
   6.9830   1.70332E+003    9.48550E+002
   6.9850   1.72233E+003    9.31850E+002
   6.9880   1.67218E+003    9.39700E+002
   6.9900   1.66862E+003    9.28350E+002
   6.9940   1.72260E+003    9.19540E+002
   6.9970   1.71895E+003    9.23440E+002
   6.9990   1.71264E+003    9.55140E+002
   7.0010   1.73457E+003    9.31340E+002
   7.0050   1.71975E+003    9.43080E+002
   7.0080   1.73554E+003    9.32500E+002
   7.0100   1.72799E+003    9.37750E+002
   7.0120   1.71995E+003    9.25280E+002
   7.0160   1.73847E+003    9.30180E+002
   7.0190   1.71269E+003    9.43490E+002
   7.0210   1.71316E+003    9.05730E+002
   7.0240   1.71673E+003    9.14150E+002
   7.0260   1.70925E+003    9.24720E+002
   7.0290   1.72917E+003    9.14800E+002
   7.0330   1.70931E+003    9.37360E+002
   7.0350   1.68001E+003    9.41420E+002
   7.0370   1.69644E+003    9.44180E+002
   7.0400   1.74991E+003    9.42100E+002
   7.0420   1.72909E+003    9.10740E+002
   7.0460   1.73368E+003    9.31310E+002
   7.0480   1.74251E+003    9.38950E+002
   7.0510   1.71294E+003    9.09610E+002
   7.0530   1.67267E+003    9.11690E+002
   7.0550   1.71531E+003    9.00360E+002
   7.0570   1.70244E+003    8.97490E+002
   7.0590   1.72145E+003    9.32040E+002
   7.0640   1.71423E+003    9.18950E+002
   7.0660   1.68178E+003    9.17270E+002
   7.0690   1.72573E+003    9.16130E+002
   7.0730   1.73848E+003    9.01380E+002
   7.0760   1.70552E+003    9.14880E+002
   7.0770   1.70583E+003    9.24910E+002
   7.0820   1.69460E+003    9.10510E+002
   7.0840   1.69469E+003    8.95750E+002
   7.0870   1.70597E+003    9.07170E+002
   7.0900   1.70593E+003    8.90330E+002
   7.0930   1.67236E+003    9.03630E+002
   7.0960   1.64015E+003    8.86500E+002
   7.0980   1.65639E+003    8.64030E+002
   7.1000   1.66903E+003    8.92730E+002
   7.1050   1.66391E+003    8.49600E+002
   7.1070   1.61137E+003    8.54610E+002
   7.1100   1.62693E+003    8.13610E+002
   7.1120   1.62872E+003    8.24640E+002
   7.1150   1.62778E+003    7.95740E+002
   7.1180   1.58380E+003    7.98690E+002
   7.1220   1.55499E+003    7.59300E+002
   7.1230   1.55534E+003    7.70720E+002
   7.1260   1.53539E+003    7.52440E+002
   7.1300   1.51805E+003    7.39320E+002
   7.1320   1.49318E+003    6.98740E+002
   7.1340   1.46824E+003    6.62870E+002
   7.1370   1.45187E+003    6.36760E+002
   7.1410   1.39157E+003    6.07190E+002
   7.1430   1.39352E+003    5.69150E+002
   7.1460   1.30698E+003    5.09770E+002
   7.1500   1.21608E+003    4.50290E+002
   7.1530   1.15045E+003    4.10880E+002
   7.1540   1.08291E+003    3.82790E+002
   7.1580   9.90550E+002    3.29000E+002
   7.1600   9.29110E+002    2.79100E+002
   7.1640   8.09210E+002    2.36550E+002
   7.1660   7.07360E+002    1.93150E+002
   7.1700   6.19430E+002    1.49710E+002
   7.1730   5.24440E+002    9.62500E+001
   7.1770   4.06930E+002    7.53200E+001
   7.1800   3.31200E+002    4.90000E+001
   7.1830   2.67330E+002    4.71700E+001
   7.1850   2.04870E+002    2.52100E+001
   7.1890   1.48140E+002    1.76100E+001
   7.1920   1.26900E+002    1.47400E+001
   7.1940   7.29800E+001    1.04300E+001
   7.1970   3.05500E+001    6.58000E+000
   7.2000   4.70000E+000    5.10000E+000
   7.2020   3.74000E+000    2.73000E+000
   7.2060   3.73000E+000    3.00000E-001
   7.2090   3.71000E+000    4.20000E-001
   7.2120   3.76000E+000    3.04000E+000
   7.2150   3.73000E+000    2.08000E+000
   7.2180   3.77000E+000    2.40000E-001
   7.2210   3.63000E+000    2.54000E+000
   7.2240   3.77000E+000    2.59000E+000
   7.2260   3.72000E+000    1.76000E+000
   7.2280   3.74000E+000    2.30000E-001
   7.2320   3.73000E+000    1.70000E-001
   7.2360   3.82000E+000    1.00000E-001
   7.2380   3.75000E+000    4.00000E-002
   7.2400   3.69000E+000    8.00000E-002
   7.2430   3.73000E+000    3.00000E-002
   7.2450   3.32000E+000    1.06000E+000
   7.2490   3.75000E+000    3.30000E-001
   7.2510   3.71000E+000    6.00000E-002
   7.2530   3.71000E+000    1.20000E-001
   7.2570   3.73000E+000    4.30000E-001
   7.2590   3.75000E+000    6.70000E-001
   7.2620   3.75000E+000    1.70000E-001
   7.2660   3.71000E+000    8.00000E-002
   7.2700   3.72000E+000    7.00000E-002
   7.2720   3.72000E+000    1.90000E-001
   7.2760   3.90000E+000    6.20000E-001
   7.2770   3.87000E+000    2.10000E-001
   7.2800   3.75000E+000    1.50000E-001
   7.2840   3.71000E+000    4.00000E-002
   7.2860   3.93000E+000    0.00000E+000
   7.2880   3.65000E+000    1.50000E-001
   7.2930   3.74000E+000    5.00000E-002
   7.2950   3.77000E+000    1.90000E-001
   7.2970   3.70000E+000    3.50000E-001
   7.3010   3.84000E+000    3.60000E-001
