# Supplementary material for: Mechanism of the small ATP-independent chaperone Spy is substrate specific
Source: Nat Commun. 2021 Feb 8;12:851. doi: 10.1038/s41467-021-21120-8 (PMC7870927; doi:10.1038/s41467-021-21120-8)
Supplement: Supplementary file 3 — Supplementary Data 1 [file 41467_2021_21120_MOESM3_ESM.zip › Fig 2c-d/181801/00021.RI3]

Sample3/6
I 3 22.1 48000 0003082 7.5850E10 278 1 
   5.8000   3.28000E+000    9.20000E-001
   5.8010   3.64000E+000    1.33000E+000
   5.8020   3.59000E+000    3.76000E+000
   5.8030   3.70000E+000    1.48000E+000
   5.8060   3.21000E+000    7.03000E+000
   5.8080   3.77000E+000    1.36400E+001
   5.8100   3.75000E+000    1.32700E+001
   5.8110   7.36000E+000    1.77000E+001
   5.8130   6.03000E+000    2.32400E+001
   5.8150   1.13700E+001    3.03700E+001
   5.8170   2.18500E+001    3.94500E+001
   5.8190   5.67400E+001    7.50700E+001
   5.8220   1.45310E+002    1.45870E+002
   5.8230   2.05300E+002    3.56710E+002
   5.8250   4.33190E+002    5.51000E+002
   5.8260   6.93140E+002    7.09520E+002
   5.8290   8.16130E+002    8.05540E+002
   5.8300   8.96280E+002    9.04200E+002
   5.8320   9.47530E+002    9.75220E+002
   5.8330   1.12005E+003    1.08652E+003
   5.8350   1.21989E+003    1.23797E+003
   5.8370   1.28209E+003    1.29185E+003
   5.8400   1.39694E+003    1.40722E+003
   5.8420   1.62778E+003    1.69544E+003
   5.8440   1.75165E+003    1.86268E+003
   5.8470   1.89210E+003    1.93509E+003
   5.8490   2.03086E+003    2.00847E+003
   5.8510   2.13520E+003    2.24289E+003
   5.8530   2.33376E+003    2.33773E+003
   5.8550   2.44883E+003    2.47038E+003
   5.8560   2.55650E+003    2.56130E+003
   5.8580   2.60689E+003    2.65928E+003
   5.8600   2.67922E+003    2.76098E+003
   5.8630   2.71636E+003    2.91043E+003
   5.8650   3.03122E+003    2.98699E+003
   5.8660   3.05194E+003    3.13874E+003
   5.8690   3.10403E+003    3.20064E+003
   5.8710   3.23538E+003    3.18709E+003
   5.8730   3.27823E+003    3.29896E+003
   5.8760   3.32992E+003    3.29272E+003
   5.8780   3.40599E+003    3.37008E+003
   5.8800   3.44901E+003    3.52117E+003
   5.8840   3.53296E+003    3.52087E+003
   5.8850   3.59115E+003    3.50624E+003
   5.8870   3.60981E+003    3.54242E+003
   5.8890   3.54714E+003    3.57652E+003
   5.8920   3.59527E+003    3.58852E+003
   5.8940   3.56361E+003    3.59761E+003
   5.8950   3.58619E+003    3.63302E+003
   5.8980   3.63633E+003    3.68889E+003
   5.9000   3.58233E+003    3.56902E+003
   5.9030   3.61444E+003    3.53757E+003
   5.9050   3.70033E+003    3.61110E+003
   5.9060   3.67850E+003    3.58065E+003
   5.9080   3.68294E+003    3.64340E+003
   5.9100   3.65121E+003    3.66604E+003
   5.9120   3.72394E+003    3.65343E+003
   5.9140   3.71055E+003    3.66528E+003
   5.9160   3.72541E+003    3.71235E+003
   5.9190   3.72455E+003    3.73906E+003
   5.9210   3.78056E+003    3.77881E+003
   5.9230   3.77574E+003    3.79238E+003
   5.9260   3.82157E+003    3.81449E+003
   5.9280   3.80710E+003    3.79399E+003
   5.9300   3.82250E+003    3.83402E+003
   5.9310   3.86030E+003    3.80255E+003
   5.9330   3.83391E+003    3.82632E+003
   5.9350   3.85732E+003    3.84376E+003
   5.9360   3.92314E+003    3.80849E+003
   5.9390   3.91840E+003    3.84528E+003
   5.9410   3.95720E+003    3.98449E+003
   5.9430   3.94791E+003    4.04221E+003
   5.9460   3.88703E+003    4.02095E+003
   5.9480   4.02843E+003    3.99125E+003
   5.9500   4.03200E+003    4.04654E+003
   5.9520   4.03567E+003    4.07755E+003
   5.9530   4.04062E+003    4.00783E+003
   5.9550   4.03213E+003    4.09799E+003
   5.9570   4.07213E+003    4.11747E+003
   5.9590   3.98305E+003    4.13859E+003
   5.9620   4.07518E+003    4.42985E+003
   5.9640   4.14505E+003    5.53599E+003
   5.9660   4.14377E+003    6.15928E+003
   5.9680   4.16414E+003    6.19986E+003
   5.9710   4.38910E+003    6.23270E+003
   5.9730   5.95255E+003    4.48697E+003
   5.9750   6.14320E+003    1.34630E+002
   5.9820   6.07970E+003    2.77650E+002
   5.9830   3.49763E+003    1.44130E+003
   5.9860   1.54290E+002    4.97392E+003
   5.9900   1.91170E+002    3.92603E+003
   5.9920   3.16200E+002    4.09234E+003
   5.9940   1.51998E+003    3.97907E+003
   5.9970   4.44103E+003    3.91643E+003
   5.9980   4.42595E+003    3.76068E+003
   6.0000   3.87460E+003    3.78199E+003
   6.0030   4.15711E+003    3.76986E+003
   6.0070   4.05460E+003    3.77753E+003
   6.0090   3.96249E+003    3.73328E+003
   6.0120   3.99860E+003    3.68595E+003
   6.0140   3.97550E+003    3.69558E+003
   6.0160   3.93804E+003    3.67516E+003
   6.0180   3.92262E+003    3.64226E+003
   6.0200   3.89413E+003    3.56574E+003
   6.0250   3.87917E+003    3.60678E+003
   6.0270   3.84906E+003    3.52264E+003
   6.0300   3.90569E+003    3.55459E+003
   6.0320   3.87611E+003    3.47553E+003
   6.0340   3.87391E+003    3.47166E+003
   6.0360   3.82370E+003    3.37546E+003
   6.0390   3.87131E+003    3.34392E+003
   6.0410   3.84178E+003    3.38087E+003
   6.0430   3.83296E+003    3.34866E+003
   6.0460   3.75518E+003    3.30898E+003
   6.0480   3.76917E+003    3.25184E+003
   6.0500   3.74323E+003    3.20962E+003
   6.0520   3.76163E+003    3.17802E+003
   6.0540   3.71985E+003    3.17987E+003
   6.0560   3.66750E+003    3.10370E+003
   6.0590   3.60799E+003    3.07053E+003
   6.0620   3.53332E+003    3.05487E+003
   6.0640   3.54708E+003    2.95671E+003
   6.0660   3.55818E+003    2.94041E+003
   6.0680   3.53873E+003    2.90618E+003
   6.0700   3.51388E+003    2.91431E+003
   6.0730   3.48574E+003    2.88030E+003
   6.0750   3.48135E+003    2.82476E+003
   6.0770   3.48357E+003    2.81975E+003
   6.0790   3.42462E+003    2.71346E+003
   6.0820   3.39026E+003    2.69482E+003
   6.0830   3.36060E+003    2.66715E+003
   6.0860   3.35840E+003    2.58437E+003
   6.0880   3.34648E+003    2.56550E+003
   6.0900   3.26369E+003    2.57349E+003
   6.0930   3.27008E+003    2.53381E+003
   6.0940   3.28078E+003    2.46884E+003
   6.0950   3.23076E+003    2.47760E+003
   6.0990   3.20720E+003    2.36200E+003
   6.1000   3.17499E+003    2.34616E+003
   6.1020   3.10114E+003    2.28876E+003
   6.1040   3.12967E+003    2.22201E+003
   6.1080   3.05722E+003    2.23652E+003
   6.1090   3.05613E+003    2.23861E+003
   6.1110   3.03158E+003    2.15396E+003
   6.1130   2.97984E+003    2.16724E+003
   6.1150   2.88589E+003    2.07134E+003
   6.1190   2.86239E+003    1.99336E+003
   6.1220   2.76852E+003    1.99103E+003
   6.1240   2.76867E+003    1.89230E+003
   6.1260   2.74591E+003    1.87711E+003
   6.1280   2.77349E+003    1.88323E+003
   6.1300   2.67286E+003    1.83362E+003
   6.1320   2.73174E+003    1.79074E+003
   6.1360   2.61703E+003    1.74150E+003
   6.1370   2.63225E+003    1.72164E+003
   6.1380   2.58010E+003    1.69422E+003
   6.1400   2.51726E+003    1.65955E+003
   6.1430   2.53900E+003    1.61462E+003
   6.1460   2.50598E+003    1.59648E+003
   6.1470   2.48074E+003    1.56020E+003
   6.1490   2.43305E+003    1.54193E+003
   6.1520   2.42936E+003    1.48255E+003
   6.1540   2.36509E+003    1.47117E+003
   6.1550   2.31229E+003    1.44051E+003
   6.1570   2.26511E+003    1.44295E+003
   6.1600   2.23755E+003    1.39314E+003
   6.1630   2.24501E+003    1.33155E+003
   6.1650   2.16756E+003    1.31301E+003
   6.1660   2.16615E+003    1.31188E+003
   6.1690   2.12164E+003    1.29880E+003
   6.1710   2.16449E+003    1.26656E+003
   6.1730   2.11183E+003    1.24762E+003
   6.1760   2.07161E+003    1.22381E+003
   6.1780   2.04873E+003    1.20159E+003
   6.1790   2.07202E+003    1.19711E+003
   6.1830   2.02812E+003    1.17971E+003
   6.1850   2.03543E+003    1.12813E+003
   6.1880   1.96846E+003    1.16386E+003
   6.1900   1.95172E+003    1.10965E+003
   6.1920   1.93210E+003    1.10030E+003
   6.1940   1.92111E+003    1.10157E+003
   6.1960   1.87434E+003    1.08946E+003
   6.2000   1.87276E+003    1.04813E+003
   6.2030   1.82268E+003    1.04350E+003
   6.2050   1.81015E+003    1.00869E+003
   6.2080   1.79854E+003    1.00573E+003
   6.2100   1.83475E+003    1.00204E+003
   6.2120   1.79920E+003    9.78300E+002
   6.2150   1.78315E+003    9.87880E+002
   6.2190   1.75121E+003    9.56840E+002
   6.2210   1.75433E+003    9.64990E+002
   6.2230   1.73579E+003    9.48540E+002
   6.2250   1.72534E+003    9.20460E+002
   6.2270   1.70328E+003    9.10270E+002
   6.2300   1.68032E+003    9.33380E+002
   6.2320   1.67173E+003    9.42380E+002
   6.2350   1.65010E+003    9.33110E+002
   6.2370   1.67142E+003    8.95850E+002
   6.2390   1.63407E+003    8.82610E+002
   6.2410   1.64146E+003    9.05830E+002
   6.2440   1.63049E+003    8.54770E+002
   6.2460   1.61166E+003    8.79150E+002
   6.2480   1.64221E+003    8.84170E+002
   6.2520   1.63232E+003    8.72460E+002
   6.2550   1.63333E+003    8.64430E+002
   6.2560   1.65167E+003    8.78760E+002
   6.2570   1.60560E+003    8.90530E+002
   6.2600   1.62097E+003    8.65330E+002
   6.2630   1.62745E+003    8.82250E+002
   6.2640   1.63025E+003    8.34130E+002
   6.2670   1.57325E+003    8.67600E+002
   6.2710   1.58285E+003    8.46820E+002
   6.2730   1.60154E+003    8.60490E+002
   6.2750   1.57149E+003    8.47450E+002
   6.2770   1.59561E+003    8.80180E+002
   6.2790   1.58909E+003    8.77600E+002
   6.2800   1.61146E+003    8.30750E+002
   6.2840   1.61056E+003    8.71820E+002
   6.2860   1.59876E+003    8.52730E+002
   6.2890   1.57911E+003    8.64690E+002
   6.2910   1.60737E+003    8.61630E+002
   6.2930   1.59679E+003    8.20860E+002
   6.2970   1.56968E+003    8.65360E+002
   6.3000   1.58218E+003    8.61170E+002
   6.3020   1.55287E+003    8.83490E+002
   6.3060   1.57020E+003    8.66350E+002
   6.3080   1.54491E+003    8.58950E+002
   6.3110   1.58645E+003    8.40690E+002
   6.3130   1.57875E+003    8.30450E+002
   6.3160   1.58735E+003    8.30160E+002
   6.3180   1.57474E+003    8.51280E+002
   6.3200   1.57701E+003    8.46770E+002
   6.3230   1.56705E+003    8.35020E+002
   6.3250   1.59663E+003    8.62160E+002
   6.3270   1.58125E+003    8.58950E+002
   6.3300   1.58906E+003    8.52410E+002
   6.3320   1.57564E+003    8.66930E+002
   6.3350   1.55579E+003    8.46280E+002
   6.3370   1.58108E+003    8.36010E+002
   6.3380   1.58720E+003    8.25940E+002
   6.3410   1.59114E+003    7.97000E+002
   6.3430   1.59066E+003    8.48930E+002
   6.3450   1.58294E+003    8.33820E+002
   6.3470   1.61736E+003    8.19430E+002
   6.3500   1.53937E+003    8.37260E+002
   6.3520   1.59853E+003    8.54410E+002
   6.3550   1.60968E+003    8.43300E+002
   6.3580   1.58814E+003    8.34860E+002
   6.3610   1.60338E+003    8.28940E+002
   6.3630   1.55452E+003    8.51620E+002
   6.3660   1.57858E+003    8.67490E+002
   6.3670   1.58117E+003    8.54140E+002
   6.3700   1.59150E+003    8.41190E+002
   6.3720   1.56348E+003    8.53900E+002
   6.3750   1.57988E+003    8.41670E+002
   6.3760   1.57941E+003    8.42410E+002
   6.3780   1.59280E+003    8.37890E+002
   6.3790   1.56511E+003    8.49380E+002
   6.3810   1.55728E+003    8.50280E+002
   6.3860   1.57084E+003    8.33350E+002
   6.3880   1.58141E+003    8.38970E+002
   6.3900   1.58452E+003    8.45560E+002
   6.3920   1.56507E+003    8.36900E+002
   6.3930   1.59629E+003    8.59050E+002
   6.3950   1.57305E+003    8.48380E+002
   6.3990   1.58094E+003    8.64020E+002
   6.4010   1.57342E+003    8.36050E+002
   6.4030   1.56543E+003    8.46620E+002
   6.4060   1.55906E+003    8.58810E+002
   6.4080   1.54952E+003    8.28920E+002
   6.4120   1.57110E+003    8.91580E+002
   6.4130   1.58501E+003    8.32180E+002
   6.4140   1.57275E+003    8.39970E+002
   6.4190   1.57493E+003    8.61020E+002
   6.4220   1.54375E+003    8.61720E+002
   6.4240   1.59036E+003    8.58160E+002
   6.4260   1.58550E+003    8.73690E+002
   6.4290   1.56162E+003    8.71590E+002
   6.4310   1.58013E+003    8.61440E+002
   6.4330   1.58113E+003    8.58050E+002
   6.4360   1.61864E+003    8.66120E+002
   6.4390   1.61754E+003    8.69040E+002
   6.4410   1.62038E+003    8.80430E+002
   6.4440   1.65488E+003    8.67780E+002
   6.4460   1.63414E+003    8.90960E+002
   6.4480   1.63975E+003    8.87800E+002
   6.4510   1.65388E+003    8.61140E+002
   6.4530   1.68074E+003    8.74350E+002
   6.4560   1.66342E+003    8.86570E+002
   6.4590   1.65077E+003    8.80830E+002
   6.4620   1.65392E+003    8.77900E+002
   6.4650   1.64514E+003    9.29250E+002
   6.4670   1.69006E+003    8.96870E+002
   6.4700   1.66224E+003    8.88850E+002
   6.4740   1.67315E+003    8.89720E+002
   6.4760   1.65239E+003    8.93790E+002
   6.4790   1.69089E+003    8.90690E+002
   6.4810   1.65016E+003    9.05170E+002
   6.4840   1.67770E+003    9.01120E+002
   6.4870   1.66788E+003    8.98480E+002
   6.4890   1.66903E+003    9.08570E+002
   6.4900   1.70715E+003    9.11640E+002
   6.4920   1.65942E+003    9.14530E+002
   6.4960   1.68630E+003    9.26940E+002
   6.4990   1.73435E+003    9.08000E+002
   6.5010   1.70856E+003    9.14400E+002
   6.5030   1.67944E+003    8.87180E+002
   6.5060   1.65782E+003    9.08240E+002
   6.5080   1.67964E+003    9.06090E+002
   6.5110   1.68983E+003    8.97860E+002
   6.5150   1.68425E+003    9.04180E+002
   6.5160   1.71377E+003    8.93680E+002
   6.5190   1.74373E+003    9.08460E+002
   6.5210   1.67129E+003    9.10830E+002
   6.5230   1.65696E+003    9.04130E+002
   6.5270   1.67043E+003    9.00260E+002
   6.5280   1.67540E+003    9.01310E+002
   6.5320   1.67772E+003    8.94360E+002
   6.5330   1.69139E+003    8.85520E+002
   6.5370   1.66825E+003    8.79030E+002
   6.5390   1.67294E+003    8.97150E+002
   6.5420   1.67289E+003    9.07230E+002
   6.5450   1.65799E+003    8.92510E+002
   6.5480   1.66578E+003    8.98500E+002
   6.5510   1.68231E+003    9.12780E+002
   6.5520   1.67046E+003    8.88310E+002
   6.5550   1.62867E+003    8.85060E+002
   6.5570   1.70074E+003    8.60910E+002
   6.5590   1.62451E+003    8.94630E+002
   6.5620   1.61053E+003    9.03940E+002
   6.5640   1.63424E+003    8.81070E+002
   6.5660   1.59712E+003    8.67290E+002
   6.5700   1.65003E+003    9.03830E+002
   6.5730   1.66173E+003    9.03390E+002
   6.5750   1.66287E+003    8.62510E+002
   6.5770   1.63853E+003    8.75730E+002
   6.5800   1.66488E+003    8.73240E+002
   6.5820   1.63082E+003    8.87290E+002
   6.5860   1.57678E+003    8.59580E+002
   6.5880   1.59551E+003    8.63740E+002
   6.5900   1.58444E+003    8.69900E+002
   6.5920   1.58605E+003    8.86280E+002
   6.5950   1.62674E+003    8.71120E+002
   6.5970   1.63587E+003    8.74190E+002
   6.6000   1.60913E+003    8.87740E+002
   6.6020   1.62562E+003    8.43200E+002
   6.6040   1.63707E+003    8.66830E+002
   6.6070   1.65567E+003    8.71540E+002
   6.6090   1.61710E+003    8.71200E+002
   6.6120   1.62079E+003    8.55390E+002
   6.6150   1.63096E+003    8.70950E+002
   6.6180   1.61410E+003    8.72670E+002
   6.6200   1.62406E+003    8.50630E+002
   6.6220   1.63183E+003    8.85700E+002
   6.6250   1.63553E+003    8.65080E+002
   6.6280   1.60941E+003    8.63290E+002
   6.6310   1.59141E+003    8.70660E+002
   6.6330   1.61567E+003    8.47170E+002
   6.6350   1.58968E+003    8.46670E+002
   6.6380   1.59974E+003    8.63780E+002
   6.6410   1.60838E+003    8.66940E+002
   6.6440   1.60827E+003    8.45610E+002
   6.6460   1.60226E+003    8.67140E+002
   6.6480   1.61960E+003    8.40600E+002
   6.6510   1.61404E+003    8.68700E+002
   6.6530   1.59149E+003    8.60620E+002
   6.6550   1.60447E+003    8.55990E+002
   6.6580   1.56455E+003    8.65820E+002
   6.6610   1.61105E+003    8.44850E+002
   6.6630   1.58227E+003    8.31970E+002
   6.6670   1.60724E+003    8.35940E+002
   6.6680   1.58815E+003    8.57870E+002
   6.6710   1.57401E+003    8.39640E+002
   6.6740   1.59484E+003    8.30600E+002
   6.6750   1.56063E+003    8.43260E+002
   6.6780   1.59958E+003    8.50670E+002
   6.6800   1.55554E+003    8.41540E+002
   6.6840   1.58234E+003    8.43890E+002
   6.6870   1.52251E+003    8.45470E+002
   6.6890   1.56090E+003    8.61000E+002
   6.6910   1.56825E+003    8.31220E+002
   6.6940   1.56501E+003    8.31190E+002
   6.6960   1.54870E+003    8.13530E+002
   6.6980   1.54132E+003    8.46870E+002
   6.7000   1.54851E+003    8.42800E+002
   6.7030   1.54645E+003    8.19750E+002
   6.7060   1.56077E+003    8.37980E+002
   6.7100   1.52251E+003    8.26400E+002
   6.7130   1.56276E+003    8.37920E+002
   6.7160   1.54937E+003    8.27810E+002
   6.7200   1.54301E+003    8.31820E+002
   6.7230   1.54006E+003    8.20690E+002
   6.7270   1.50687E+003    8.00850E+002
   6.7290   1.53354E+003    8.02220E+002
   6.7320   1.51345E+003    8.03100E+002
   6.7340   1.49051E+003    8.04170E+002
   6.7380   1.48104E+003    8.08540E+002
   6.7390   1.50018E+003    8.04320E+002
   6.7420   1.48526E+003    7.79640E+002
   6.7450   1.50916E+003    8.13570E+002
   6.7470   1.51218E+003    7.94810E+002
   6.7510   1.50992E+003    8.08400E+002
   6.7540   1.52368E+003    7.93820E+002
   6.7560   1.52619E+003    7.99970E+002
   6.7590   1.52723E+003    7.97530E+002
   6.7610   1.48509E+003    8.04710E+002
   6.7630   1.49755E+003    7.93270E+002
   6.7650   1.49420E+003    8.21400E+002
   6.7680   1.47897E+003    8.08970E+002
   6.7720   1.51802E+003    8.04320E+002
   6.7750   1.50198E+003    7.82640E+002
   6.7770   1.53040E+003    8.21260E+002
   6.7790   1.52587E+003    8.09490E+002
   6.7810   1.52168E+003    8.23480E+002
   6.7830   1.50538E+003    8.15730E+002
   6.7860   1.51934E+003    8.39720E+002
   6.7900   1.52922E+003    8.23080E+002
   6.7920   1.53207E+003    8.06900E+002
   6.7950   1.53416E+003    8.12140E+002
   6.7970   1.50083E+003    8.24840E+002
   6.7990   1.51077E+003    8.12960E+002
   6.8040   1.51343E+003    8.21370E+002
   6.8060   1.46675E+003    8.35150E+002
   6.8090   1.48187E+003    8.23240E+002
   6.8100   1.56940E+003    8.21080E+002
   6.8130   1.51723E+003    8.09750E+002
   6.8160   1.51345E+003    8.02210E+002
   6.8170   1.50309E+003    8.08960E+002
   6.8190   1.52707E+003    8.10050E+002
   6.8220   1.54733E+003    7.99700E+002
   6.8240   1.53608E+003    8.10240E+002
   6.8270   1.55156E+003    8.17290E+002
   6.8290   1.55177E+003    8.14450E+002
   6.8320   1.54112E+003    8.06090E+002
   6.8350   1.56316E+003    8.31190E+002
   6.8360   1.54750E+003    8.33140E+002
   6.8400   1.55966E+003    8.19300E+002
   6.8450   1.55945E+003    8.28660E+002
   6.8460   1.53434E+003    8.14950E+002
   6.8490   1.54128E+003    8.02260E+002
   6.8510   1.57755E+003    8.25260E+002
   6.8530   1.54062E+003    8.25820E+002
   6.8560   1.53946E+003    8.20810E+002
   6.8590   1.57308E+003    8.13040E+002
   6.8620   1.54181E+003    8.12430E+002
   6.8650   1.54237E+003    8.14250E+002
   6.8670   1.53005E+003    8.23020E+002
   6.8690   1.55915E+003    8.33460E+002
   6.8720   1.57018E+003    8.22850E+002
   6.8740   1.55328E+003    8.12120E+002
   6.8760   1.53450E+003    8.38700E+002
   6.8780   1.53734E+003    8.01020E+002
   6.8810   1.54170E+003    8.20500E+002
   6.8850   1.57084E+003    8.20310E+002
   6.8870   1.55611E+003    8.35900E+002
   6.8900   1.53975E+003    8.11370E+002
   6.8940   1.52537E+003    8.30250E+002
   6.8960   1.54693E+003    8.30090E+002
   6.8990   1.56097E+003    8.19560E+002
   6.9010   1.54238E+003    8.27230E+002
   6.9030   1.56342E+003    8.34700E+002
   6.9050   1.56088E+003    8.38140E+002
   6.9080   1.55723E+003    8.25180E+002
   6.9120   1.54970E+003    8.21800E+002
   6.9140   1.55008E+003    8.31780E+002
   6.9170   1.56552E+003    8.26370E+002
   6.9180   1.57911E+003    8.17630E+002
   6.9210   1.57897E+003    8.39160E+002
   6.9230   1.55528E+003    8.08160E+002
   6.9250   1.53415E+003    8.03990E+002
   6.9280   1.56548E+003    8.13630E+002
   6.9300   1.55624E+003    8.38430E+002
   6.9330   1.53986E+003    8.14640E+002
   6.9370   1.54110E+003    8.15900E+002
   6.9390   1.55342E+003    8.24290E+002
   6.9420   1.53269E+003    7.95810E+002
   6.9440   1.53584E+003    8.10750E+002
   6.9470   1.53405E+003    8.30650E+002
   6.9510   1.53352E+003    8.10950E+002
   6.9540   1.52972E+003    8.16410E+002
   6.9560   1.51099E+003    8.10640E+002
   6.9590   1.49094E+003    7.91570E+002
   6.9610   1.49852E+003    8.00710E+002
   6.9640   1.52650E+003    7.94400E+002
   6.9670   1.50164E+003    7.95170E+002
   6.9700   1.49295E+003    8.10150E+002
   6.9720   1.49588E+003    7.82090E+002
   6.9730   1.54025E+003    7.86230E+002
   6.9760   1.53096E+003    7.94280E+002
   6.9800   1.50794E+003    8.09170E+002
   6.9820   1.51784E+003    8.21680E+002
   6.9850   1.52878E+003    8.00750E+002
   6.9870   1.52220E+003    8.04900E+002
   6.9900   1.51934E+003    7.98420E+002
   6.9920   1.54811E+003    7.99130E+002
   6.9960   1.55141E+003    7.93820E+002
   6.9990   1.52226E+003    8.08070E+002
   7.0020   1.51669E+003    8.06340E+002
   7.0040   1.52969E+003    8.13010E+002
   7.0080   1.51148E+003    8.23490E+002
   7.0110   1.53492E+003    8.25680E+002
   7.0140   1.51177E+003    8.22750E+002
   7.0160   1.52370E+003    8.09950E+002
   7.0170   1.51972E+003    8.20860E+002
   7.0210   1.50591E+003    8.45230E+002
   7.0240   1.52343E+003    7.95560E+002
   7.0260   1.51499E+003    8.28780E+002
   7.0280   1.48188E+003    8.23590E+002
   7.0300   1.48489E+003    7.98360E+002
   7.0330   1.48808E+003    7.98260E+002
   7.0360   1.49921E+003    8.12880E+002
   7.0400   1.53228E+003    8.10460E+002
   7.0410   1.53394E+003    8.09560E+002
   7.0440   1.52405E+003    8.16760E+002
   7.0480   1.52147E+003    8.05710E+002
   7.0500   1.52032E+003    8.00770E+002
   7.0530   1.50649E+003    7.87900E+002
   7.0550   1.52533E+003    7.98980E+002
   7.0570   1.52567E+003    8.00750E+002
   7.0620   1.53434E+003    8.01350E+002
   7.0640   1.49516E+003    7.97030E+002
   7.0660   1.51565E+003    7.95220E+002
   7.0690   1.52880E+003    7.98160E+002
   7.0710   1.50902E+003    8.06330E+002
   7.0730   1.52764E+003    8.17520E+002
   7.0760   1.53503E+003    8.08380E+002
   7.0790   1.52558E+003    8.09640E+002
   7.0820   1.52757E+003    8.02370E+002
   7.0840   1.55293E+003    7.87660E+002
   7.0880   1.51952E+003    7.84850E+002
   7.0910   1.53283E+003    7.86810E+002
   7.0930   1.50298E+003    7.81570E+002
   7.0980   1.50806E+003    7.86230E+002
   7.1000   1.49844E+003    7.76570E+002
   7.1030   1.50736E+003    7.83790E+002
   7.1050   1.52731E+003    7.68010E+002
   7.1080   1.50479E+003    7.73820E+002
   7.1120   1.51575E+003    7.55580E+002
   7.1130   1.50810E+003    7.60640E+002
   7.1160   1.49887E+003    7.30180E+002
   7.1180   1.51958E+003    7.48290E+002
   7.1220   1.50490E+003    7.45560E+002
   7.1250   1.50731E+003    7.04980E+002
   7.1280   1.49846E+003    7.20540E+002
   7.1300   1.50286E+003    6.88140E+002
   7.1320   1.50881E+003    6.79100E+002
   7.1340   1.50747E+003    6.84550E+002
   7.1360   1.50194E+003    6.49150E+002
   7.1390   1.50715E+003    6.25350E+002
   7.1420   1.48837E+003    6.05330E+002
   7.1460   1.47713E+003    5.68580E+002
   7.1500   1.40511E+003    4.71630E+002
   7.1530   1.38129E+003    3.88590E+002
   7.1540   1.31196E+003    3.84160E+002
   7.1580   1.25826E+003    3.07980E+002
   7.1610   1.16744E+003    9.89200E+001
   7.1650   1.04670E+003    1.34000E+001
   7.1690   8.16010E+002    9.83000E+000
   7.1720   7.88680E+002    7.44000E+000
   7.1750   4.26580E+002    3.53000E+000
   7.1780   9.90800E+001    2.07000E+000
   7.1810   2.79700E+001    2.60000E-001
   7.1830   1.21800E+001    5.20000E-001
   7.1870   7.23000E+000    1.65000E+000
   7.1890   5.97000E+000    9.80000E-001
   7.1930   2.44000E+000    2.84000E+000
   7.1970   2.25000E+000    3.23000E+000
   7.1990   3.44000E+000    2.10000E-001
   7.2010   3.83000E+000    9.00000E-002
   7.2040   3.84000E+000    3.60000E-001
   7.2070   2.56000E+000    1.61000E+000
   7.2110   3.78000E+000    2.86000E+000
   7.2130   3.77000E+000    2.36000E+000
   7.2160   3.76000E+000    1.30000E-001
   7.2190   3.89000E+000    1.90000E-001
   7.2220   3.81000E+000    5.00000E-002
   7.2240   3.70000E+000    1.30000E-001
   7.2270   3.78000E+000    1.30000E-001
   7.2300   3.82000E+000    2.00000E-002
   7.2330   3.71000E+000    3.70000E-001
   7.2360   3.72000E+000    5.00000E-002
   7.2380   3.79000E+000    2.20000E-001
   7.2410   3.79000E+000    1.30000E-001
   7.2450   3.91000E+000    1.10000E-001
   7.2490   3.72000E+000    2.00000E-002
   7.2500   3.24000E+000    5.50000E-001
   7.2520   3.73000E+000    3.20000E-001
   7.2550   3.71000E+000    5.80000E-001
   7.2590   3.65000E+000    5.80000E-001
   7.2610   3.71000E+000    9.00000E-002
   7.2640   3.73000E+000    0.00000E+000
   7.2660   3.74000E+000    9.00000E-002
   7.2680   3.80000E+000    6.60000E-001
   7.2710   3.77000E+000    2.90000E-001
   7.2730   3.70000E+000    3.40000E-001
   7.2770   3.81000E+000    1.30000E-001
   7.2810   3.76000E+000    4.00000E-001
   7.2840   3.85000E+000    2.40000E-001
   7.2860   3.87000E+000    4.00000E-002
   7.2880   3.89000E+000    1.10000E-001
   7.2930   3.76000E+000    2.30000E-001
   7.2950   3.74000E+000    1.10000E-001
   7.2970   3.70000E+000    5.60000E-001
   7.3000   3.80000E+000    5.20000E-001
