# Supplementary material for: Mechanism of the small ATP-independent chaperone Spy is substrate specific
Source: Nat Commun. 2021 Feb 8;12:851. doi: 10.1038/s41467-021-21120-8 (PMC7870927; doi:10.1038/s41467-021-21120-8)
Supplement: Supplementary file 3 — Supplementary Data 1 [file 41467_2021_21120_MOESM3_ESM.zip › Fig 2c-d/181801/00022.RI1]

Sample1/4
I 1 22.1 48000 0003155 7.7690E10 278 1 
   5.7990   3.65000E+000    4.20000E-001
   5.8040   3.58000E+000    6.20000E-001
   5.8060   3.68000E+000    2.14000E+000
   5.8080   3.62000E+000    5.90000E-001
   5.8100   4.27000E+000    5.51000E+000
   5.8130   2.79000E+000    9.71000E+000
   5.8150   1.32200E+001    1.60700E+001
   5.8170   2.75300E+001    2.97800E+001
   5.8190   6.74700E+001    4.75700E+001
   5.8220   1.58420E+002    5.79400E+001
   5.8240   4.01790E+002    1.29480E+002
   5.8260   6.41880E+002    2.71920E+002
   5.8290   8.99000E+002    5.62070E+002
   5.8300   8.80040E+002    5.39630E+002
   5.8310   8.91330E+002    5.98660E+002
   5.8330   1.09584E+003    7.21540E+002
   5.8350   1.21182E+003    9.74510E+002
   5.8370   1.31570E+003    1.10324E+003
   5.8390   1.45779E+003    1.44336E+003
   5.8400   1.53944E+003    1.63610E+003
   5.8420   1.69591E+003    1.85495E+003
   5.8440   1.78892E+003    1.83391E+003
   5.8460   1.87034E+003    1.88226E+003
   5.8470   1.97384E+003    1.99658E+003
   5.8490   2.01188E+003    2.01853E+003
   5.8510   2.09300E+003    2.24179E+003
   5.8530   2.32644E+003    2.38149E+003
   5.8560   2.45817E+003    2.48770E+003
   5.8580   2.55925E+003    2.63373E+003
   5.8600   2.80343E+003    2.83097E+003
   5.8620   2.92061E+003    2.94452E+003
   5.8650   2.99945E+003    2.99664E+003
   5.8670   3.05087E+003    3.10450E+003
   5.8690   3.07747E+003    3.13267E+003
   5.8710   3.25636E+003    3.25755E+003
   5.8740   3.26205E+003    3.37917E+003
   5.8760   3.30310E+003    3.38105E+003
   5.8780   3.43219E+003    3.38716E+003
   5.8800   3.41861E+003    3.47711E+003
   5.8830   3.45800E+003    3.43315E+003
   5.8850   3.52175E+003    3.46343E+003
   5.8870   3.50873E+003    3.51498E+003
   5.8890   3.60785E+003    3.53695E+003
   5.8920   3.57712E+003    3.53895E+003
   5.8940   3.53738E+003    3.61957E+003
   5.8960   3.59672E+003    3.53408E+003
   5.8990   3.56069E+003    3.58013E+003
   5.9000   3.60402E+003    3.56778E+003
   5.9020   3.59416E+003    3.56969E+003
   5.9030   3.58409E+003    3.59839E+003
   5.9050   3.55951E+003    3.61504E+003
   5.9070   3.66951E+003    3.56844E+003
   5.9090   3.60575E+003    3.64091E+003
   5.9120   3.68636E+003    3.64635E+003
   5.9140   3.64951E+003    3.68591E+003
   5.9160   3.65774E+003    3.70535E+003
   5.9190   3.75717E+003    3.69100E+003
   5.9210   3.77512E+003    3.76201E+003
   5.9230   3.74825E+003    3.66218E+003
   5.9250   3.75225E+003    3.69213E+003
   5.9280   3.78629E+003    3.68129E+003
   5.9310   3.85893E+003    3.72522E+003
   5.9330   3.77427E+003    3.94728E+003
   5.9350   3.88837E+003    3.88827E+003
   5.9370   3.85268E+003    3.95170E+003
   5.9390   3.95012E+003    3.85371E+003
   5.9420   3.92540E+003    3.89827E+003
   5.9430   3.94951E+003    3.89514E+003
   5.9440   3.97047E+003    3.96820E+003
   5.9450   4.05722E+003    3.94101E+003
   5.9480   3.97215E+003    3.96802E+003
   5.9500   3.99163E+003    3.95377E+003
   5.9520   3.97712E+003    3.92781E+003
   5.9550   3.99304E+003    3.94652E+003
   5.9580   3.99226E+003    4.02529E+003
   5.9590   4.03111E+003    4.02890E+003
   5.9620   4.05863E+003    4.02268E+003
   5.9640   4.02473E+003    3.99699E+003
   5.9660   4.06205E+003    4.08360E+003
   5.9680   3.97800E+003    4.05631E+003
   5.9710   4.11351E+003    4.04035E+003
   5.9750   4.14918E+003    4.13445E+003
   5.9760   4.08218E+003    4.14339E+003
   5.9770   4.08471E+003    4.19437E+003
   5.9800   4.16639E+003    4.15772E+003
   5.9820   4.16786E+003    4.10409E+003
   5.9840   4.13616E+003    4.13444E+003
   5.9860   4.24170E+003    4.19933E+003
   5.9890   4.33635E+003    4.33203E+003
   5.9910   4.69513E+003    4.85909E+003
   5.9930   5.92780E+003    6.08392E+003
   5.9940   5.97168E+003    6.63092E+003
   5.9960   6.00996E+003    6.23412E+003
   5.9980   6.10424E+003    6.18477E+003
   6.0000   6.08839E+003    6.37791E+003
   6.0010   6.08839E+003    5.36266E+003
   6.0050   1.87483E+003    1.50100E+002
   6.0120   2.69400E+002    5.32430E+002
   6.0140   9.10250E+002    1.25220E+003
   6.0180   3.80807E+003    3.85229E+003
   6.0210   3.80639E+003    3.63485E+003
   6.0250   3.79071E+003    3.50165E+003
   6.0270   3.68452E+003    3.37870E+003
   6.0290   3.69760E+003    3.34785E+003
   6.0340   3.68179E+003    3.23370E+003
   6.0360   3.67782E+003    3.18705E+003
   6.0390   3.60282E+003    3.21437E+003
   6.0410   3.59068E+003    3.16277E+003
   6.0430   3.50373E+003    3.09782E+003
   6.0450   3.53133E+003    3.09730E+003
   6.0460   3.54096E+003    3.05357E+003
   6.0480   3.44610E+003    3.01663E+003
   6.0510   3.50768E+003    2.96443E+003
   6.0530   3.41740E+003    2.95901E+003
   6.0540   3.39361E+003    2.84388E+003
   6.0570   3.36717E+003    2.84423E+003
   6.0590   3.37446E+003    2.79584E+003
   6.0610   3.29098E+003    2.76078E+003
   6.0630   3.28578E+003    2.69912E+003
   6.0660   3.20602E+003    2.66090E+003
   6.0680   3.12565E+003    2.58763E+003
   6.0700   3.13494E+003    2.55180E+003
   6.0730   3.11371E+003    2.53771E+003
   6.0750   3.09696E+003    2.46249E+003
   6.0770   3.06753E+003    2.40402E+003
   6.0790   3.03334E+003    2.37931E+003
   6.0820   3.01274E+003    2.38439E+003
   6.0850   2.85621E+003    2.25676E+003
   6.0880   2.92265E+003    2.24249E+003
   6.0900   2.87186E+003    2.16812E+003
   6.0930   2.85000E+003    2.14291E+003
   6.0950   2.82436E+003    2.08073E+003
   6.0970   2.79681E+003    2.05706E+003
   6.0990   2.72988E+003    1.99848E+003
   6.1020   2.65570E+003    1.95041E+003
   6.1040   2.63759E+003    1.94543E+003
   6.1060   2.57580E+003    1.91081E+003
   6.1090   2.61259E+003    1.86257E+003
   6.1110   2.59246E+003    1.85988E+003
   6.1130   2.51464E+003    1.76868E+003
   6.1160   2.52322E+003    1.79542E+003
   6.1190   2.44669E+003    1.73176E+003
   6.1210   2.44965E+003    1.73228E+003
   6.1230   2.44492E+003    1.66904E+003
   6.1240   2.40630E+003    1.65936E+003
   6.1270   2.38144E+003    1.63608E+003
   6.1310   2.36062E+003    1.60090E+003
   6.1320   2.34722E+003    1.57115E+003
   6.1330   2.35220E+003    1.55211E+003
   6.1370   2.29643E+003    1.52429E+003
   6.1380   2.26016E+003    1.52607E+003
   6.1400   2.26821E+003    1.50022E+003
   6.1420   2.24731E+003    1.45323E+003
   6.1450   2.20109E+003    1.42377E+003
   6.1470   2.20031E+003    1.40337E+003
   6.1490   2.15335E+003    1.39602E+003
   6.1510   2.13292E+003    1.39716E+003
   6.1530   2.10232E+003    1.35473E+003
   6.1550   2.11683E+003    1.30858E+003
   6.1580   2.06680E+003    1.28553E+003
   6.1610   2.06431E+003    1.26776E+003
   6.1630   2.05953E+003    1.26428E+003
   6.1650   2.00751E+003    1.24256E+003
   6.1670   1.94740E+003    1.23941E+003
   6.1690   1.98518E+003    1.22905E+003
   6.1720   1.97401E+003    1.20436E+003
   6.1740   1.94657E+003    1.18235E+003
   6.1760   1.94561E+003    1.19854E+003
   6.1790   1.91518E+003    1.17308E+003
   6.1810   1.94074E+003    1.14538E+003
   6.1830   1.90957E+003    1.16666E+003
   6.1860   1.90803E+003    1.12884E+003
   6.1880   1.91565E+003    1.12072E+003
   6.1890   1.85918E+003    1.11280E+003
   6.1920   1.89094E+003    1.11885E+003
   6.1940   1.86987E+003    1.11445E+003
   6.1960   1.83159E+003    1.09653E+003
   6.1980   1.86656E+003    1.06242E+003
   6.2010   1.86485E+003    1.06862E+003
   6.2030   1.85633E+003    1.04201E+003
   6.2050   1.85724E+003    1.10281E+003
   6.2080   1.85251E+003    1.04366E+003
   6.2100   1.83362E+003    1.03876E+003
   6.2130   1.81016E+003    1.05436E+003
   6.2140   1.79790E+003    1.05056E+003
   6.2190   1.83923E+003    1.03140E+003
   6.2210   1.80006E+003    1.01591E+003
   6.2240   1.84631E+003    1.03482E+003
   6.2250   1.77618E+003    1.01077E+003
   6.2280   1.79963E+003    1.00167E+003
   6.2320   1.77420E+003    1.00030E+003
   6.2340   1.76380E+003    9.75690E+002
   6.2350   1.77918E+003    9.88790E+002
   6.2370   1.77378E+003    9.73060E+002
   6.2390   1.76225E+003    9.76210E+002
   6.2420   1.78194E+003    9.78450E+002
   6.2440   1.77520E+003    9.66040E+002
   6.2480   1.73151E+003    9.75390E+002
   6.2510   1.77144E+003    9.72840E+002
   6.2530   1.78030E+003    9.69000E+002
   6.2550   1.74929E+003    9.46350E+002
   6.2580   1.73043E+003    9.70810E+002
   6.2600   1.75877E+003    9.35870E+002
   6.2630   1.72919E+003    9.42680E+002
   6.2660   1.74185E+003    9.38740E+002
   6.2690   1.73951E+003    9.45950E+002
   6.2710   1.74885E+003    9.70450E+002
   6.2730   1.76546E+003    9.73400E+002
   6.2750   1.75688E+003    9.68140E+002
   6.2770   1.76074E+003    9.59820E+002
   6.2800   1.75384E+003    9.52340E+002
   6.2820   1.75305E+003    9.63680E+002
   6.2840   1.75499E+003    9.47220E+002
   6.2870   1.76765E+003    9.44010E+002
   6.2890   1.75877E+003    9.44400E+002
   6.2910   1.75533E+003    9.55380E+002
   6.2940   1.78724E+003    9.58360E+002
   6.2970   1.77086E+003    9.55710E+002
   6.2980   1.75844E+003    9.63490E+002
   6.3000   1.79167E+003    9.31260E+002
   6.3040   1.75839E+003    9.35200E+002
   6.3070   1.74919E+003    9.44360E+002
   6.3080   1.73096E+003    9.40680E+002
   6.3110   1.75882E+003    9.50770E+002
   6.3140   1.72199E+003    9.51960E+002
   6.3170   1.76302E+003    9.60700E+002
   6.3180   1.72655E+003    9.50990E+002
   6.3200   1.73490E+003    9.47020E+002
   6.3230   1.75151E+003    9.20960E+002
   6.3270   1.74719E+003    9.36840E+002
   6.3300   1.73189E+003    9.60940E+002
   6.3320   1.74974E+003    9.33620E+002
   6.3340   1.74540E+003    9.55860E+002
   6.3370   1.73616E+003    9.39400E+002
   6.3400   1.75276E+003    9.45970E+002
   6.3430   1.75763E+003    9.45890E+002
   6.3450   1.74624E+003    9.53190E+002
   6.3470   1.76705E+003    9.41770E+002
   6.3490   1.76587E+003    9.63690E+002
   6.3520   1.73256E+003    9.44440E+002
   6.3560   1.75195E+003    9.41160E+002
   6.3590   1.74030E+003    9.61100E+002
   6.3610   1.76532E+003    9.45930E+002
   6.3630   1.72852E+003    9.47790E+002
   6.3660   1.75470E+003    9.42200E+002
   6.3680   1.75543E+003    9.52830E+002
   6.3710   1.74926E+003    9.59270E+002
   6.3730   1.69842E+003    9.99850E+002
   6.3750   1.77189E+003    9.48100E+002
   6.3780   1.75373E+003    9.32800E+002
   6.3810   1.76617E+003    9.55780E+002
   6.3830   1.72873E+003    9.21970E+002
   6.3850   1.71822E+003    9.52710E+002
   6.3880   1.74803E+003    9.38120E+002
   6.3900   1.72872E+003    9.39530E+002
   6.3930   1.73184E+003    9.44290E+002
   6.3950   1.70463E+003    9.34430E+002
   6.3980   1.76304E+003    9.34170E+002
   6.4000   1.74861E+003    9.43790E+002
   6.4030   1.72746E+003    9.39090E+002
   6.4040   1.74914E+003    9.61630E+002
   6.4080   1.71850E+003    9.41410E+002
   6.4100   1.74204E+003    9.49310E+002
   6.4130   1.72156E+003    9.71000E+002
   6.4150   1.76189E+003    9.61670E+002
   6.4170   1.76500E+003    9.41520E+002
   6.4200   1.70794E+003    9.67840E+002
   6.4220   1.72822E+003    9.72620E+002
   6.4240   1.73120E+003    9.70750E+002
   6.4270   1.74345E+003    9.67450E+002
   6.4310   1.78426E+003    9.61150E+002
   6.4320   1.75921E+003    9.60880E+002
   6.4340   1.80095E+003    9.88240E+002
   6.4380   1.80475E+003    9.67180E+002
   6.4390   1.78268E+003    9.60050E+002
   6.4440   1.81129E+003    9.76400E+002
   6.4460   1.81434E+003    9.83260E+002
   6.4490   1.81889E+003    9.83870E+002
   6.4510   1.83001E+003    1.00881E+003
   6.4530   1.80553E+003    1.01734E+003
   6.4560   1.83429E+003    1.00143E+003
   6.4580   1.88320E+003    9.95100E+002
   6.4610   1.87670E+003    1.01512E+003
   6.4630   1.86344E+003    9.97300E+002
   6.4660   1.83906E+003    1.02154E+003
   6.4690   1.85466E+003    1.00190E+003
   6.4720   1.84004E+003    1.00133E+003
   6.4740   1.87381E+003    1.00188E+003
   6.4760   1.85157E+003    1.00573E+003
   6.4780   1.83794E+003    9.98080E+002
   6.4810   1.86922E+003    9.99130E+002
   6.4850   1.84463E+003    1.00075E+003
   6.4870   1.88489E+003    1.02007E+003
   6.4900   1.86984E+003    1.02122E+003
   6.4940   1.90087E+003    1.00847E+003
   6.4960   1.87899E+003    1.02075E+003
   6.4990   1.87637E+003    9.98340E+002
   6.5010   1.84063E+003    9.80750E+002
   6.5040   1.89447E+003    1.03363E+003
   6.5060   1.89755E+003    1.03987E+003
   6.5080   1.87956E+003    9.99360E+002
   6.5110   1.87693E+003    1.03505E+003
   6.5150   1.85880E+003    1.00672E+003
   6.5160   1.86089E+003    1.02315E+003
   6.5190   1.88175E+003    1.03248E+003
   6.5200   1.87280E+003    1.02810E+003
   6.5230   1.86313E+003    1.01007E+003
   6.5250   1.86737E+003    9.97850E+002
   6.5280   1.87230E+003    1.02654E+003
   6.5300   1.86044E+003    1.00510E+003
   6.5330   1.86500E+003    1.01747E+003
   6.5370   1.89261E+003    1.01116E+003
   6.5390   1.88228E+003    9.96210E+002
   6.5420   1.85478E+003    1.02350E+003
   6.5440   1.86737E+003    1.00643E+003
   6.5460   1.86391E+003    1.00954E+003
   6.5480   1.88240E+003    1.01424E+003
   6.5500   1.85064E+003    9.95740E+002
   6.5550   1.84578E+003    9.94350E+002
   6.5570   1.82980E+003    9.99810E+002
   6.5600   1.84403E+003    1.01069E+003
   6.5620   1.83782E+003    9.92770E+002
   6.5640   1.86083E+003    1.01017E+003
   6.5660   1.83692E+003    1.00716E+003
   6.5710   1.85381E+003    1.01483E+003
   6.5730   1.82886E+003    1.00606E+003
   6.5750   1.84066E+003    1.00695E+003
   6.5770   1.82121E+003    1.01773E+003
   6.5800   1.84346E+003    9.87000E+002
   6.5820   1.83400E+003    9.71470E+002
   6.5850   1.83314E+003    9.65940E+002
   6.5880   1.84408E+003    1.01310E+003
   6.5910   1.83840E+003    9.81620E+002
   6.5930   1.82860E+003    9.82740E+002
   6.5950   1.86741E+003    9.71160E+002
   6.6000   1.81395E+003    9.75430E+002
   6.6020   1.81608E+003    9.90870E+002
   6.6040   1.79313E+003    9.74160E+002
   6.6070   1.80046E+003    9.65060E+002
   6.6100   1.85363E+003    9.70440E+002
   6.6110   1.78832E+003    9.73910E+002
   6.6150   1.79601E+003    9.79440E+002
   6.6180   1.78597E+003    9.69210E+002
   6.6200   1.80766E+003    9.66710E+002
   6.6220   1.78721E+003    9.51970E+002
   6.6240   1.83068E+003    9.65340E+002
   6.6260   1.78745E+003    9.75790E+002
   6.6280   1.79814E+003    9.71530E+002
   6.6310   1.80829E+003    9.69750E+002
   6.6340   1.82431E+003    9.84580E+002
   6.6360   1.80788E+003    9.58700E+002
   6.6380   1.78758E+003    9.62640E+002
   6.6420   1.74664E+003    9.83110E+002
   6.6440   1.79900E+003    9.56570E+002
   6.6460   1.77341E+003    9.66820E+002
   6.6490   1.77612E+003    9.84330E+002
   6.6510   1.83153E+003    9.68860E+002
   6.6550   1.78076E+003    9.80160E+002
   6.6570   1.79089E+003    9.63850E+002
   6.6600   1.79347E+003    9.50630E+002
   6.6620   1.78063E+003    9.60060E+002
   6.6640   1.76637E+003    9.70580E+002
   6.6690   1.79556E+003    9.64640E+002
   6.6710   1.74930E+003    9.53980E+002
   6.6730   1.78939E+003    9.37160E+002
   6.6750   1.75960E+003    9.71900E+002
   6.6780   1.78464E+003    9.73560E+002
   6.6800   1.74261E+003    9.69610E+002
   6.6820   1.76644E+003    9.44590E+002
   6.6840   1.71075E+003    9.52330E+002
   6.6870   1.75005E+003    9.43880E+002
   6.6890   1.72961E+003    9.38970E+002
   6.6920   1.74747E+003    9.34830E+002
   6.6950   1.71711E+003    9.35590E+002
   6.6980   1.70877E+003    9.32070E+002
   6.7000   1.74680E+003    9.26870E+002
   6.7010   1.74578E+003    9.43020E+002
   6.7050   1.73928E+003    9.28420E+002
   6.7100   1.70439E+003    9.28300E+002
   6.7120   1.73101E+003    9.28040E+002
   6.7150   1.76619E+003    9.28220E+002
   6.7180   1.72843E+003    9.31080E+002
   6.7200   1.71222E+003    9.06430E+002
   6.7230   1.70318E+003    9.04220E+002
   6.7250   1.70550E+003    9.34710E+002
   6.7270   1.70228E+003    9.09390E+002
   6.7300   1.68979E+003    9.06620E+002
   6.7320   1.66498E+003    8.96590E+002
   6.7350   1.64061E+003    8.94520E+002
   6.7370   1.64588E+003    8.77470E+002
   6.7390   1.66099E+003    8.95890E+002
   6.7430   1.67203E+003    9.35140E+002
   6.7450   1.69375E+003    9.36020E+002
   6.7470   1.71235E+003    9.26810E+002
   6.7500   1.69940E+003    9.08390E+002
   6.7520   1.72131E+003    9.12050E+002
   6.7550   1.71949E+003    9.32410E+002
   6.7590   1.68709E+003    8.72680E+002
   6.7610   1.68870E+003    8.84870E+002
   6.7630   1.69022E+003    9.19990E+002
   6.7660   1.68404E+003    8.98140E+002
   6.7690   1.66483E+003    9.21800E+002
   6.7730   1.69987E+003    9.18320E+002
   6.7750   1.68669E+003    9.16450E+002
   6.7760   1.68344E+003    8.96840E+002
   6.7800   1.71260E+003    9.20360E+002
   6.7820   1.69750E+003    9.22720E+002
   6.7850   1.70461E+003    9.00150E+002
   6.7870   1.68766E+003    9.33000E+002
   6.7900   1.70578E+003    9.18170E+002
   6.7930   1.72032E+003    9.27180E+002
   6.7970   1.73880E+003    9.30410E+002
   6.7990   1.72504E+003    9.32630E+002
   6.8020   1.72076E+003    9.13680E+002
   6.8040   1.69888E+003    8.90540E+002
   6.8070   1.70690E+003    9.17100E+002
   6.8110   1.71745E+003    9.25740E+002
   6.8130   1.72264E+003    9.01370E+002
   6.8170   1.69264E+003    9.33300E+002
   6.8190   1.71095E+003    9.19840E+002
   6.8210   1.71580E+003    9.24640E+002
   6.8230   1.75187E+003    9.46150E+002
   6.8250   1.75384E+003    9.44210E+002
   6.8290   1.74883E+003    9.58110E+002
   6.8310   1.70762E+003    9.29540E+002
   6.8330   1.75020E+003    9.12120E+002
   6.8380   1.74448E+003    9.48520E+002
   6.8400   1.73075E+003    9.32960E+002
   6.8430   1.73174E+003    9.56100E+002
   6.8450   1.72549E+003    9.56850E+002
   6.8470   1.74350E+003    9.13890E+002
   6.8510   1.73776E+003    9.44100E+002
   6.8530   1.70581E+003    9.51600E+002
   6.8560   1.75148E+003    9.45260E+002
   6.8580   1.74806E+003    9.28290E+002
   6.8610   1.73227E+003    9.58390E+002
   6.8650   1.74416E+003    9.26480E+002
   6.8670   1.73776E+003    9.43980E+002
   6.8690   1.72856E+003    9.38750E+002
   6.8730   1.74635E+003    9.21260E+002
   6.8760   1.70742E+003    9.54920E+002
   6.8780   1.72941E+003    9.45370E+002
   6.8810   1.74206E+003    9.45180E+002
   6.8830   1.72452E+003    9.40290E+002
   6.8870   3.83226E+003    9.39090E+002
   6.8890   1.72189E+003    9.76300E+002
   6.8930   1.72531E+003    9.51020E+002
   6.8960   1.73641E+003    9.36560E+002
   6.8980   1.73288E+003    9.39250E+002
   6.9010   1.76944E+003    9.65860E+002
   6.9030   1.74565E+003    9.37990E+002
   6.9050   1.72826E+003    9.57900E+002
   6.9080   1.72881E+003    9.41630E+002
   6.9120   1.72551E+003    9.52100E+002
   6.9150   1.73547E+003    9.35920E+002
   6.9170   1.70274E+003    9.21990E+002
   6.9200   1.72039E+003    9.28880E+002
   6.9230   1.73124E+003    9.53590E+002
   6.9250   1.72695E+003    9.42020E+002
   6.9280   1.74589E+003    9.49210E+002
   6.9300   1.69884E+003    9.29200E+002
   6.9340   1.72659E+003    9.26800E+002
   6.9350   1.72477E+003    9.23800E+002
   6.9390   1.69927E+003    9.20710E+002
   6.9410   1.71681E+003    9.41230E+002
   6.9440   1.71614E+003    9.29260E+002
   6.9460   1.70557E+003    9.32670E+002
   6.9490   1.69305E+003    9.23990E+002
   6.9520   1.68384E+003    9.29500E+002
   6.9550   1.69014E+003    9.13740E+002
   6.9570   1.69199E+003    9.37280E+002
   6.9590   1.70521E+003    8.94610E+002
   6.9630   1.69584E+003    9.01840E+002
   6.9650   1.66292E+003    9.04170E+002
   6.9670   1.68205E+003    9.24380E+002
   6.9710   1.70420E+003    9.24980E+002
   6.9730   1.71068E+003    9.46810E+002
   6.9750   1.69251E+003    9.36760E+002
   6.9800   1.75330E+003    9.51190E+002
   6.9830   1.75498E+003    9.60960E+002
   6.9850   1.74131E+003    9.27950E+002
   6.9870   1.68160E+003    9.58170E+002
   6.9900   1.67420E+003    9.29300E+002
   6.9930   1.67324E+003    9.33820E+002
   6.9970   1.72324E+003    9.51660E+002
   6.9990   1.71530E+003    9.31110E+002
   7.0000   1.72387E+003    9.55300E+002
   7.0040   1.69944E+003    9.27430E+002
   7.0070   1.70129E+003    9.44790E+002
   7.0100   1.73876E+003    9.31480E+002
   7.0120   1.72425E+003    9.40920E+002
   7.0140   1.72304E+003    9.35450E+002
   7.0170   1.72074E+003    9.31770E+002
   7.0210   1.73650E+003    9.30700E+002
   7.0230   1.71468E+003    9.14080E+002
   7.0260   1.71893E+003    9.13270E+002
   7.0300   1.70289E+003    9.07390E+002
   7.0330   1.70543E+003    9.29300E+002
   7.0350   1.68350E+003    9.22660E+002
   7.0370   1.71164E+003    9.25620E+002
   7.0400   1.74000E+003    9.23820E+002
   7.0420   1.71055E+003    9.21840E+002
   7.0460   1.73211E+003    9.29630E+002
   7.0490   1.72062E+003    9.15530E+002
   7.0520   1.75482E+003    9.11190E+002
   7.0550   1.70051E+003    9.24100E+002
   7.0570   1.69382E+003    9.00960E+002
   7.0600   1.70823E+003    9.11900E+002
   7.0620   1.71539E+003    9.18320E+002
   7.0640   1.70373E+003    9.24670E+002
   7.0690   1.71151E+003    9.10120E+002
   7.0710   1.69100E+003    8.97760E+002
   7.0730   1.70647E+003    9.15290E+002
   7.0770   1.69273E+003    9.08500E+002
   7.0800   1.68527E+003    8.98240E+002
   7.0820   1.67397E+003    8.91190E+002
   7.0850   1.70321E+003    8.99550E+002
   7.0890   1.69493E+003    8.71010E+002
   7.0940   1.66825E+003    8.75760E+002
   7.0980   1.63973E+003    8.62520E+002
   7.1000   1.66048E+003    8.54590E+002
   7.1030   1.65341E+003    8.36970E+002
   7.1060   1.63514E+003    8.28610E+002
   7.1090   1.60058E+003    8.17700E+002
   7.1120   1.59733E+003    8.10820E+002
   7.1160   1.56923E+003    7.93310E+002
   7.1200   1.56628E+003    7.58250E+002
   7.1230   1.54047E+003    7.79710E+002
   7.1250   1.54279E+003    7.56100E+002
   7.1270   1.49475E+003    6.96070E+002
   7.1300   1.48799E+003    7.06360E+002
   7.1330   1.46929E+003    6.77570E+002
   7.1360   1.42301E+003    6.24810E+002
   7.1390   1.40981E+003    5.97390E+002
   7.1420   1.35372E+003    5.54460E+002
   7.1460   1.23443E+003    4.99460E+002
   7.1480   1.23463E+003    4.52290E+002
   7.1520   1.14277E+003    4.17550E+002
   7.1540   1.07835E+003    3.71620E+002
   7.1570   9.69050E+002    3.41640E+002
   7.1590   9.06960E+002    2.96220E+002
   7.1610   8.65960E+002    2.42080E+002
   7.1650   7.35390E+002    2.03620E+002
   7.1680   6.36020E+002    1.65040E+002
   7.1710   5.49460E+002    1.14360E+002
   7.1740   4.44020E+002    9.41400E+001
   7.1770   3.72140E+002    6.06900E+001
   7.1800   3.06040E+002    4.69400E+001
   7.1830   2.27350E+002    3.76700E+001
   7.1870   1.70290E+002    2.09300E+001
   7.1900   1.36060E+002    1.01300E+001
   7.1930   8.23900E+001    4.72000E+000
   7.1960   4.01300E+001    6.67000E+000
   7.2000   1.14300E+001    5.13000E+000
   7.2020   3.68000E+000    3.38000E+000
   7.2050   3.45000E+000    4.10000E+000
   7.2070   3.32000E+000    2.39000E+000
   7.2090   3.73000E+000    2.80000E-001
   7.2130   3.74000E+000    2.70000E-001
   7.2160   3.37000E+000    5.50000E-001
   7.2190   3.62000E+000    6.90000E-001
   7.2210   3.81000E+000    3.20000E+000
   7.2250   3.77000E+000    2.16000E+000
   7.2290   3.32000E+000    4.40000E-001
   7.2310   3.75000E+000    1.77000E+000
   7.2340   3.63000E+000    0.00000E+000
   7.2370   3.72000E+000    3.00000E-001
   7.2390   3.67000E+000    4.00000E-002
   7.2420   3.66000E+000    2.97000E+000
   7.2450   3.74000E+000    5.80000E-001
   7.2490   3.71000E+000    3.00000E-001
   7.2510   3.62000E+000    8.00000E-002
   7.2530   3.30000E+000    3.00000E-001
   7.2570   3.31000E+000    9.00000E-002
   7.2600   3.67000E+000    2.10000E-001
   7.2610   3.77000E+000    1.40000E-001
   7.2640   3.74000E+000    2.60000E-001
   7.2670   3.74000E+000    2.40000E-001
   7.2710   3.69000E+000    3.70000E-001
   7.2720   3.66000E+000    2.20000E-001
   7.2760   3.67000E+000    0.00000E+000
   7.2790   3.66000E+000    2.10000E-001
   7.2820   3.70000E+000    2.90000E-001
   7.2860   3.68000E+000    2.60000E-001
   7.2880   3.69000E+000    1.20000E-001
   7.2910   3.79000E+000    5.00000E-002
   7.2950   3.69000E+000    2.70000E-001
   7.2980   3.70000E+000    0.00000E+000
   7.3000   3.68000E+000    4.50000E-001
