# Supplementary material for: Mechanism of the small ATP-independent chaperone Spy is substrate specific
Source: Nat Commun. 2021 Feb 8;12:851. doi: 10.1038/s41467-021-21120-8 (PMC7870927; doi:10.1038/s41467-021-21120-8)
Supplement: Supplementary file 3 — Supplementary Data 1 [file 41467_2021_21120_MOESM3_ESM.zip › Fig 2c-d/181801/00022.RI3]

Sample3/6
I 3 22.1 48000 0003224 7.9430E10 278 1 
   5.7990   3.71000E+000    6.52000E+000
   5.8060   3.65000E+000    4.61000E+000
   5.8080   3.73000E+000    1.07400E+001
   5.8100   3.83000E+000    1.63300E+001
   5.8110   6.70000E-001    1.85800E+001
   5.8120   8.60000E-001    1.53300E+001
   5.8130   3.95000E+000    1.99400E+001
   5.8150   1.38800E+001    3.36600E+001
   5.8170   2.45200E+001    3.70600E+001
   5.8190   5.51200E+001    6.58000E+001
   5.8220   1.10200E+002    1.29730E+002
   5.8240   2.37330E+002    2.86200E+002
   5.8250   4.08130E+002    5.78980E+002
   5.8280   7.18790E+002    7.27590E+002
   5.8290   9.31620E+002    8.40000E+002
   5.8300   9.22810E+002    8.58170E+002
   5.8310   9.24500E+002    9.53610E+002
   5.8330   1.00311E+003    1.05043E+003
   5.8350   1.16056E+003    1.15625E+003
   5.8370   1.29204E+003    1.26263E+003
   5.8400   1.45540E+003    1.51820E+003
   5.8420   1.57033E+003    1.54793E+003
   5.8440   1.68052E+003    1.71944E+003
   5.8460   1.87102E+003    1.87962E+003
   5.8470   1.90931E+003    1.96555E+003
   5.8490   1.96436E+003    2.07085E+003
   5.8510   2.15449E+003    2.21249E+003
   5.8530   2.33724E+003    2.39167E+003
   5.8560   2.40880E+003    2.42738E+003
   5.8580   2.57289E+003    2.60766E+003
   5.8600   2.69778E+003    2.71303E+003
   5.8630   2.72583E+003    2.83914E+003
   5.8650   2.91092E+003    2.93921E+003
   5.8670   3.05617E+003    2.98506E+003
   5.8690   3.11972E+003    3.22146E+003
   5.8700   3.15383E+003    3.24520E+003
   5.8710   3.24110E+003    3.22562E+003
   5.8740   3.35823E+003    3.34318E+003
   5.8760   3.37775E+003    3.41311E+003
   5.8780   3.38701E+003    3.45247E+003
   5.8800   3.48539E+003    3.55844E+003
   5.8840   3.54773E+003    3.53356E+003
   5.8850   3.56306E+003    3.47412E+003
   5.8870   3.60273E+003    3.50108E+003
   5.8900   3.60154E+003    3.55767E+003
   5.8920   3.61188E+003    3.62027E+003
   5.8940   3.66112E+003    3.63895E+003
   5.8960   3.58604E+003    3.60714E+003
   5.8990   3.59786E+003    3.69824E+003
   5.9000   3.64257E+003    3.69837E+003
   5.9020   3.69675E+003    3.56421E+003
   5.9030   3.65576E+003    3.61961E+003
   5.9050   3.63099E+003    3.57526E+003
   5.9070   3.66666E+003    3.57950E+003
   5.9090   3.66956E+003    3.75255E+003
   5.9120   3.66775E+003    3.70876E+003
   5.9140   3.69963E+003    3.65259E+003
   5.9190   3.76846E+003    3.72765E+003
   5.9220   3.73418E+003    3.82764E+003
   5.9230   3.71202E+003    3.82176E+003
   5.9250   3.82328E+003    3.85873E+003
   5.9280   3.82663E+003    3.85526E+003
   5.9300   3.84231E+003    3.81042E+003
   5.9330   3.81566E+003    3.88670E+003
   5.9350   3.96216E+003    3.85008E+003
   5.9360   3.91090E+003    3.85834E+003
   5.9390   3.96114E+003    3.87553E+003
   5.9420   3.98746E+003    4.00771E+003
   5.9430   3.97775E+003    4.03736E+003
   5.9460   3.93608E+003    4.11380E+003
   5.9480   4.01794E+003    3.99374E+003
   5.9500   4.01153E+003    4.07508E+003
   5.9520   4.03250E+003    4.04806E+003
   5.9550   4.06355E+003    4.11133E+003
   5.9570   4.02870E+003    4.11650E+003
   5.9590   4.00846E+003    4.20351E+003
   5.9620   4.05089E+003    4.36188E+003
   5.9640   4.17643E+003    4.86673E+003
   5.9660   4.15400E+003    6.19833E+003
   5.9680   4.19344E+003    6.36513E+003
   5.9710   4.37556E+003    6.32270E+003
   5.9730   4.85856E+003    6.20645E+003
   5.9750   6.16609E+003    2.74099E+003
   5.9770   6.13457E+003    1.33450E+002
   5.9800   6.26384E+003    1.62620E+002
   5.9840   4.13077E+003    3.90468E+003
   5.9890   1.44650E+002    4.78983E+003
   5.9910   2.56340E+002    3.91596E+003
   5.9930   7.64890E+002    3.99374E+003
   5.9960   2.51689E+003    4.03532E+003
   5.9980   4.67844E+003    3.91222E+003
   6.0000   3.97040E+003    3.92134E+003
   6.0030   4.16660E+003    3.86183E+003
   6.0050   4.14129E+003    3.84217E+003
   6.0070   4.06573E+003    3.83653E+003
   6.0090   3.97599E+003    3.80978E+003
   6.0120   4.00556E+003    3.77835E+003
   6.0130   4.01837E+003    3.75528E+003
   6.0160   3.97460E+003    3.69658E+003
   6.0180   3.99262E+003    3.75065E+003
   6.0200   3.99016E+003    3.70180E+003
   6.0220   3.90744E+003    3.66123E+003
   6.0230   3.94115E+003    3.67729E+003
   6.0260   3.98249E+003    3.67431E+003
   6.0270   3.91435E+003    3.57096E+003
   6.0300   3.92835E+003    3.54781E+003
   6.0320   3.88903E+003    3.57623E+003
   6.0340   3.89394E+003    3.50934E+003
   6.0370   3.84062E+003    3.51899E+003
   6.0390   3.86184E+003    3.44242E+003
   6.0410   3.86718E+003    3.42096E+003
   6.0430   3.81714E+003    3.41270E+003
   6.0480   3.81852E+003    3.42780E+003
   6.0500   3.84837E+003    3.32514E+003
   6.0530   3.79140E+003    3.33427E+003
   6.0540   3.78141E+003    3.26740E+003
   6.0570   3.68959E+003    3.23220E+003
   6.0590   3.65580E+003    3.20495E+003
   6.0610   3.68807E+003    3.15851E+003
   6.0630   3.67056E+003    3.01427E+003
   6.0660   3.63833E+003    3.04451E+003
   6.0700   3.59761E+003    3.01343E+003
   6.0730   3.58975E+003    2.97266E+003
   6.0750   3.58562E+003    2.94919E+003
   6.0770   3.52058E+003    2.90751E+003
   6.0790   3.53416E+003    2.88468E+003
   6.0820   3.53638E+003    2.86023E+003
   6.0830   3.46323E+003    2.77219E+003
   6.0860   3.42285E+003    2.72648E+003
   6.0890   3.39552E+003    2.70297E+003
   6.0900   3.47654E+003    2.68055E+003
   6.0920   3.37341E+003    2.65919E+003
   6.0950   3.33174E+003    2.60455E+003
   6.0970   3.30267E+003    2.56460E+003
   6.0990   3.30946E+003    2.53544E+003
   6.1020   3.18219E+003    2.49732E+003
   6.1040   3.19223E+003    2.45320E+003
   6.1060   3.16146E+003    2.41550E+003
   6.1070   3.19532E+003    2.39788E+003
   6.1090   3.12486E+003    2.36417E+003
   6.1110   3.19784E+003    2.25576E+003
   6.1130   3.11191E+003    2.24237E+003
   6.1170   3.06760E+003    2.22306E+003
   6.1190   2.98136E+003    2.15183E+003
   6.1210   2.92785E+003    2.08730E+003
   6.1240   2.89204E+003    2.08502E+003
   6.1260   2.87177E+003    2.00649E+003
   6.1290   2.86699E+003    1.96804E+003
   6.1310   2.83221E+003    1.94484E+003
   6.1330   2.75769E+003    1.93616E+003
   6.1340   2.78662E+003    1.92105E+003
   6.1370   2.71292E+003    1.83852E+003
   6.1400   2.71584E+003    1.81636E+003
   6.1420   2.70110E+003    1.78625E+003
   6.1450   2.64342E+003    1.74183E+003
   6.1470   2.62564E+003    1.71063E+003
   6.1490   2.60907E+003    1.66951E+003
   6.1510   2.50510E+003    1.64138E+003
   6.1520   2.46756E+003    1.60685E+003
   6.1550   2.50543E+003    1.53628E+003
   6.1570   2.41213E+003    1.54012E+003
   6.1600   2.37118E+003    1.48694E+003
   6.1620   2.33796E+003    1.49776E+003
   6.1640   2.33173E+003    1.43603E+003
   6.1670   2.30926E+003    1.38604E+003
   6.1710   2.29128E+003    1.37622E+003
   6.1730   2.22182E+003    1.32979E+003
   6.1760   2.21149E+003    1.32336E+003
   6.1800   2.17276E+003    1.25712E+003
   6.1810   2.13827E+003    1.26868E+003
   6.1840   2.15821E+003    1.24833E+003
   6.1860   2.10576E+003    1.25653E+003
   6.1880   2.10774E+003    1.20048E+003
   6.1900   2.04571E+003    1.19371E+003
   6.1920   2.04347E+003    1.16628E+003
   6.1950   2.00959E+003    1.15894E+003
   6.1970   1.98602E+003    1.11774E+003
   6.1990   1.95419E+003    1.10535E+003
   6.2010   1.94095E+003    1.10859E+003
   6.2030   1.91164E+003    1.09994E+003
   6.2050   1.91692E+003    1.06440E+003
   6.2070   1.88225E+003    1.05871E+003
   6.2100   1.90098E+003    1.07622E+003
   6.2120   1.90816E+003    1.05027E+003
   6.2160   1.84481E+003    1.03877E+003
   6.2190   1.86405E+003    1.01621E+003
   6.2230   1.81695E+003    1.00546E+003
   6.2250   1.78141E+003    9.74740E+002
   6.2280   1.74781E+003    9.82160E+002
   6.2300   1.74252E+003    9.64960E+002
   6.2320   1.74224E+003    9.61390E+002
   6.2350   1.75550E+003    9.48140E+002
   6.2370   1.74063E+003    9.41230E+002
   6.2390   1.66289E+003    9.42460E+002
   6.2420   1.65836E+003    9.19600E+002
   6.2430   1.69980E+003    9.02680E+002
   6.2460   1.69373E+003    9.07910E+002
   6.2480   1.70631E+003    9.03580E+002
   6.2500   1.66681E+003    8.90360E+002
   6.2530   1.70376E+003    8.73980E+002
   6.2550   1.63104E+003    9.05260E+002
   6.2570   1.67718E+003    9.08000E+002
   6.2600   1.63490E+003    8.84310E+002
   6.2620   1.62911E+003    9.06960E+002
   6.2650   1.62815E+003    8.80230E+002
   6.2680   1.63299E+003    8.85350E+002
   6.2700   1.61044E+003    8.92800E+002
   6.2730   1.65915E+003    8.68050E+002
   6.2750   1.65199E+003    8.85120E+002
   6.2780   1.65409E+003    8.88430E+002
   6.2800   1.62015E+003    9.10780E+002
   6.2830   1.64105E+003    8.73270E+002
   6.2850   1.65232E+003    8.37260E+002
   6.2890   1.62549E+003    8.63780E+002
   6.2910   1.63318E+003    8.69310E+002
   6.2940   1.59287E+003    8.75690E+002
   6.2960   1.58645E+003    8.75230E+002
   6.2970   1.60971E+003    8.71760E+002
   6.3000   1.61493E+003    8.78070E+002
   6.3020   1.65584E+003    8.86190E+002
   6.3030   1.60935E+003    8.62330E+002
   6.3040   1.60516E+003    8.71690E+002
   6.3090   1.58890E+003    8.75060E+002
   6.3110   1.60777E+003    8.45530E+002
   6.3140   1.62681E+003    8.46070E+002
   6.3150   1.60353E+003    8.49440E+002
   6.3180   1.60436E+003    8.26340E+002
   6.3200   1.59292E+003    8.80940E+002
   6.3230   1.58313E+003    8.43220E+002
   6.3270   1.58505E+003    8.59470E+002
   6.3290   1.59371E+003    8.52340E+002
   6.3320   1.58313E+003    8.35860E+002
   6.3330   1.61041E+003    8.40700E+002
   6.3350   1.58633E+003    8.53610E+002
   6.3380   1.59219E+003    8.48920E+002
   6.3400   1.59844E+003    8.59870E+002
   6.3420   1.61038E+003    8.65490E+002
   6.3450   1.61089E+003    8.55380E+002
   6.3470   1.61187E+003    8.18460E+002
   6.3490   1.58904E+003    8.42780E+002
   6.3500   1.63484E+003    8.68000E+002
   6.3540   1.59994E+003    8.46950E+002
   6.3560   1.59047E+003    8.80030E+002
   6.3580   1.56282E+003    8.46210E+002
   6.3590   1.57772E+003    8.50710E+002
   6.3620   1.61117E+003    8.73690E+002
   6.3660   1.57933E+003    8.72790E+002
   6.3670   1.61987E+003    8.47000E+002
   6.3700   1.62705E+003    8.65590E+002
   6.3720   1.59802E+003    8.82940E+002
   6.3740   1.56507E+003    8.46940E+002
   6.3760   1.63043E+003    8.62450E+002
   6.3790   1.59960E+003    8.65500E+002
   6.3820   1.56811E+003    8.70750E+002
   6.3840   1.59243E+003    8.53690E+002
   6.3880   1.58623E+003    8.40790E+002
   6.3900   1.59953E+003    8.63890E+002
   6.3910   1.59227E+003    8.71510E+002
   6.3940   1.61007E+003    8.55220E+002
   6.3970   1.58351E+003    8.57990E+002
   6.3990   1.57977E+003    8.63280E+002
   6.4000   1.60841E+003    8.31940E+002
   6.4020   1.55191E+003    8.50500E+002
   6.4040   1.59083E+003    8.72710E+002
   6.4080   1.58705E+003    8.58240E+002
   6.4100   1.59119E+003    8.61640E+002
   6.4130   1.58936E+003    8.41350E+002
   6.4150   1.58274E+003    8.53550E+002
   6.4170   1.57939E+003    8.59580E+002
   6.4200   1.57709E+003    8.67000E+002
   6.4220   1.58159E+003    8.63410E+002
   6.4240   1.61267E+003    8.60590E+002
   6.4260   1.59183E+003    8.76440E+002
   6.4290   1.56976E+003    8.77070E+002
   6.4310   1.58274E+003    8.78640E+002
   6.4340   1.61080E+003    8.88870E+002
   6.4360   1.60914E+003    8.81990E+002
   6.4390   1.65697E+003    8.91370E+002
   6.4410   1.68596E+003    8.91740E+002
   6.4430   1.64574E+003    8.98770E+002
   6.4440   1.67960E+003    8.86280E+002
   6.4470   1.67159E+003    8.78360E+002
   6.4490   1.67651E+003    9.09970E+002
   6.4510   1.66348E+003    8.87640E+002
   6.4530   1.65615E+003    9.21480E+002
   6.4560   1.64935E+003    9.01100E+002
   6.4580   1.69101E+003    8.83280E+002
   6.4610   1.68506E+003    9.09380E+002
   6.4630   1.63491E+003    9.07130E+002
   6.4660   1.65965E+003    9.01020E+002
   6.4690   1.67508E+003    9.03370E+002
   6.4720   1.70131E+003    8.96560E+002
   6.4730   1.68905E+003    9.11630E+002
   6.4760   1.67883E+003    8.70420E+002
   6.4770   1.68596E+003    9.07850E+002
   6.4800   1.70112E+003    9.15800E+002
   6.4820   1.66498E+003    9.02080E+002
   6.4850   1.67151E+003    9.14040E+002
   6.4880   1.67718E+003    9.10070E+002
   6.4900   1.70269E+003    9.24620E+002
   6.4920   1.69675E+003    9.02040E+002
   6.4940   1.68508E+003    9.19280E+002
   6.4960   1.70670E+003    9.20740E+002
   6.4990   1.71876E+003    9.08270E+002
   6.5010   1.71142E+003    9.20820E+002
   6.5030   1.70254E+003    9.15810E+002
   6.5060   1.71218E+003    9.12100E+002
   6.5080   1.73614E+003    9.25100E+002
   6.5110   1.70699E+003    9.12930E+002
   6.5130   1.69895E+003    9.24630E+002
   6.5150   1.71168E+003    9.15130E+002
   6.5190   1.66797E+003    9.19040E+002
   6.5210   1.73465E+003    9.29870E+002
   6.5230   1.69180E+003    9.05920E+002
   6.5270   1.71835E+003    9.23770E+002
   6.5290   1.69142E+003    8.95410E+002
   6.5310   1.69855E+003    9.07070E+002
   6.5320   1.68100E+003    8.95770E+002
   6.5350   1.69788E+003    9.36040E+002
   6.5380   1.70690E+003    9.19680E+002
   6.5420   1.68337E+003    8.89590E+002
   6.5440   1.69306E+003    9.19370E+002
   6.5460   1.70612E+003    8.99100E+002
   6.5480   1.69894E+003    9.20470E+002
   6.5500   1.65623E+003    8.95770E+002
   6.5550   1.68067E+003    9.17200E+002
   6.5570   1.69379E+003    9.21980E+002
   6.5590   1.68384E+003    9.10790E+002
   6.5620   1.66350E+003    8.74160E+002
   6.5660   1.65475E+003    8.90150E+002
   6.5680   1.65080E+003    9.05340E+002
   6.5690   1.61128E+003    8.74840E+002
   6.5730   1.65233E+003    8.92920E+002
   6.5750   1.64197E+003    8.88930E+002
   6.5770   1.70909E+003    8.99250E+002
   6.5800   1.65105E+003    9.11450E+002
   6.5810   1.65335E+003    8.73410E+002
   6.5860   1.64930E+003    8.74700E+002
   6.5880   1.61992E+003    8.75930E+002
   6.5910   1.62816E+003    8.69620E+002
   6.5930   1.63698E+003    8.92550E+002
   6.5950   1.64187E+003    8.87570E+002
   6.5980   1.62875E+003    8.83810E+002
   6.6000   1.67915E+003    8.82930E+002
   6.6020   1.64644E+003    8.82340E+002
   6.6040   1.63605E+003    8.53310E+002
   6.6080   1.65464E+003    8.60840E+002
   6.6110   1.64372E+003    8.69330E+002
   6.6130   1.64839E+003    8.63820E+002
   6.6150   1.62741E+003    8.75600E+002
   6.6180   1.65028E+003    8.88640E+002
   6.6200   1.64690E+003    8.76950E+002
   6.6220   1.60928E+003    8.76180E+002
   6.6250   1.62342E+003    8.77050E+002
   6.6270   1.61050E+003    8.77510E+002
   6.6300   1.62268E+003    8.60620E+002
   6.6330   1.61023E+003    8.80740E+002
   6.6340   1.63720E+003    8.75330E+002
   6.6370   1.64061E+003    8.61780E+002
   6.6390   1.59652E+003    8.70540E+002
   6.6420   1.64289E+003    8.73370E+002
   6.6440   1.63279E+003    8.82170E+002
   6.6460   1.65301E+003    8.55830E+002
   6.6480   1.63005E+003    8.49300E+002
   6.6510   1.60352E+003    8.61160E+002
   6.6550   1.63417E+003    8.66130E+002
   6.6580   1.63240E+003    8.79490E+002
   6.6600   1.59785E+003    8.41570E+002
   6.6620   1.61473E+003    8.47650E+002
   6.6640   1.59195E+003    8.68860E+002
   6.6670   1.62005E+003    8.35090E+002
   6.6690   1.62563E+003    8.88100E+002
   6.6720   1.59441E+003    8.57770E+002
   6.6740   1.61742E+003    8.42520E+002
   6.6770   1.59078E+003    8.55560E+002
   6.6800   1.57845E+003    8.63920E+002
   6.6820   1.57503E+003    8.45880E+002
   6.6840   1.59011E+003    8.19150E+002
   6.6870   1.59243E+003    8.29180E+002
   6.6890   1.57844E+003    8.61210E+002
   6.6910   1.57561E+003    8.22820E+002
   6.6940   1.55403E+003    8.54700E+002
   6.6960   1.59149E+003    8.56070E+002
   6.7000   1.58222E+003    8.35900E+002
   6.7030   1.57332E+003    8.27420E+002
   6.7050   1.53052E+003    8.44820E+002
   6.7090   1.53584E+003    7.89330E+002
   6.7100   1.52714E+003    8.12800E+002
   6.7130   1.53619E+003    8.39990E+002
   6.7160   1.55344E+003    8.32970E+002
   6.7180   1.56370E+003    8.42810E+002
   6.7210   1.56877E+003    8.53560E+002
   6.7230   1.55419E+003    8.17910E+002
   6.7250   1.54248E+003    8.33070E+002
   6.7270   1.52322E+003    8.24080E+002
   6.7300   1.53373E+003    8.25720E+002
   6.7320   1.53657E+003    8.24780E+002
   6.7350   1.52374E+003    8.08680E+002
   6.7380   1.49219E+003    8.13100E+002
   6.7410   1.55247E+003    8.02640E+002
   6.7430   1.53242E+003    7.89760E+002
   6.7450   1.57190E+003    8.25730E+002
   6.7480   1.50978E+003    8.25650E+002
   6.7510   1.53134E+003    8.31320E+002
   6.7520   1.53385E+003    8.08080E+002
   6.7550   1.52511E+003    7.98010E+002
   6.7570   1.52625E+003    8.12520E+002
   6.7610   1.54919E+003    8.14630E+002
   6.7630   1.53130E+003    8.16160E+002
   6.7680   1.48883E+003    8.31080E+002
   6.7700   1.48648E+003    8.08890E+002
   6.7710   1.49992E+003    8.05730E+002
   6.7750   1.52802E+003    8.18210E+002
   6.7770   1.55232E+003    8.23990E+002
   6.7790   1.52631E+003    8.29970E+002
   6.7810   1.52241E+003    8.13680E+002
   6.7830   1.52275E+003    8.17840E+002
   6.7860   1.51670E+003    8.26000E+002
   6.7890   1.51079E+003    8.30700E+002
   6.7910   1.51368E+003    7.93050E+002
   6.7940   1.55918E+003    8.23400E+002
   6.7970   1.53428E+003    8.28960E+002
   6.7990   1.53252E+003    8.40960E+002
   6.8020   1.56278E+003    8.45060E+002
   6.8050   1.50993E+003    8.58640E+002
   6.8070   1.48842E+003    8.07640E+002
   6.8110   1.54967E+003    8.28520E+002
   6.8130   1.53455E+003    8.33770E+002
   6.8150   1.55081E+003    8.26790E+002
   6.8170   1.54637E+003    8.21440E+002
   6.8220   1.55700E+003    8.22410E+002
   6.8260   1.54871E+003    8.34250E+002
   6.8280   1.56412E+003    8.04880E+002
   6.8300   1.54260E+003    8.18780E+002
   6.8310   1.55248E+003    8.29240E+002
   6.8350   1.57211E+003    8.35190E+002
   6.8380   1.55617E+003    8.26270E+002
   6.8400   1.55810E+003    8.11040E+002
   6.8420   1.57385E+003    8.44420E+002
   6.8450   1.54254E+003    8.22700E+002
   6.8480   1.57167E+003    8.33120E+002
   6.8510   1.56022E+003    8.60470E+002
   6.8520   1.55254E+003    8.26660E+002
   6.8560   1.60405E+003    8.48160E+002
   6.8580   1.52941E+003    8.60800E+002
   6.8620   1.57398E+003    8.29990E+002
   6.8650   1.56816E+003    8.45860E+002
   6.8670   1.58562E+003    8.35990E+002
   6.8690   1.58923E+003    8.30000E+002
   6.8720   1.54276E+003    8.16650E+002
   6.8760   1.56810E+003    8.39710E+002
   6.8780   1.58470E+003    8.23420E+002
   6.8810   1.57824E+003    8.29490E+002
   6.8820   1.58105E+003    8.27960E+002
   6.8850   1.57628E+003    8.33790E+002
   6.8870   1.57427E+003    8.35670E+002
   6.8910   1.55744E+003    8.26420E+002
   6.8940   1.54378E+003    8.42740E+002
   6.8960   1.60678E+003    8.35550E+002
   6.8990   1.59411E+003    8.26630E+002
   6.9010   1.58855E+003    8.23970E+002
   6.9050   1.56381E+003    8.29460E+002
   6.9090   1.60087E+003    8.28960E+002
   6.9100   1.58339E+003    8.28950E+002
   6.9130   1.60530E+003    8.27470E+002
   6.9170   1.57400E+003    8.24530E+002
   6.9210   1.58914E+003    8.40820E+002
   6.9230   1.55062E+003    8.28830E+002
   6.9250   1.59919E+003    8.27100E+002
   6.9260   1.58036E+003    8.34200E+002
   6.9280   1.54876E+003    8.50060E+002
   6.9320   1.55163E+003    8.21680E+002
   6.9340   1.56860E+003    8.35060E+002
   6.9370   1.54923E+003    8.18570E+002
   6.9390   1.55313E+003    8.21440E+002
   6.9410   1.58669E+003    7.94720E+002
   6.9450   1.53848E+003    8.06910E+002
   6.9470   1.53286E+003    8.17990E+002
   6.9500   1.54115E+003    8.00800E+002
   6.9520   1.56439E+003    8.45440E+002
   6.9540   1.53334E+003    8.02800E+002
   6.9580   1.51868E+003    7.95440E+002
   6.9610   1.51057E+003    8.06880E+002
   6.9640   1.53916E+003    8.05670E+002
   6.9660   1.50421E+003    8.37260E+002
   6.9680   1.52531E+003    8.14650E+002
   6.9710   1.53655E+003    8.34780E+002
   6.9740   1.55419E+003    8.22940E+002
   6.9770   1.54523E+003    7.97850E+002
   6.9800   1.53989E+003    8.45540E+002
   6.9820   1.52230E+003    8.24270E+002
   6.9860   1.54045E+003    8.42560E+002
   6.9880   1.53136E+003    8.21720E+002
   6.9900   1.54548E+003    8.11990E+002
   6.9950   1.52693E+003    8.05370E+002
   6.9970   1.53524E+003    8.57830E+002
   6.9990   1.52440E+003    8.15270E+002
   7.0040   1.53474E+003    8.37410E+002
   7.0050   1.53848E+003    8.30250E+002
   7.0080   1.53179E+003    8.35920E+002
   7.0100   1.55352E+003    8.15270E+002
   7.0120   1.55106E+003    8.12100E+002
   7.0160   1.55549E+003    8.66600E+002
   7.0190   1.51616E+003    8.31710E+002
   7.0210   1.52105E+003    8.33450E+002
   7.0240   1.52906E+003    8.21910E+002
   7.0260   1.50562E+003    8.06420E+002
   7.0300   1.50758E+003    8.01570E+002
   7.0330   1.51979E+003    8.06020E+002
   7.0350   1.54154E+003    8.21250E+002
   7.0370   1.51691E+003    8.10530E+002
   7.0400   1.56005E+003    8.32110E+002
   7.0440   1.50314E+003    7.96440E+002
   7.0470   1.53761E+003    8.17820E+002
   7.0490   1.56792E+003    8.09250E+002
   7.0510   1.55535E+003    8.05310E+002
   7.0550   1.57316E+003    7.98680E+002
   7.0590   1.55705E+003    8.21310E+002
   7.0620   1.56465E+003    8.16550E+002
   7.0640   1.55584E+003    8.06490E+002
   7.0660   1.51621E+003    8.07420E+002
   7.0690   1.53486E+003    8.04420E+002
   7.0710   1.55839E+003    8.22830E+002
   7.0730   1.56549E+003    8.06710E+002
   7.0760   1.51201E+003    8.12240E+002
   7.0780   1.54082E+003    7.88220E+002
   7.0820   1.57710E+003    8.19510E+002
   7.0840   1.53366E+003    8.26210E+002
   7.0870   1.53169E+003    7.90690E+002
   7.0910   1.54507E+003    8.20090E+002
   7.0930   1.54481E+003    7.87420E+002
   7.0960   1.52879E+003    7.84600E+002
   7.1000   1.55167E+003    8.09600E+002
   7.1030   1.57102E+003    7.82360E+002
   7.1050   1.53876E+003    8.01050E+002
   7.1070   1.56791E+003    7.85640E+002
   7.1100   1.53869E+003    7.64260E+002
   7.1140   1.52332E+003    7.73390E+002
   7.1160   1.51922E+003    7.51670E+002
   7.1180   1.52705E+003    7.42050E+002
   7.1210   1.53399E+003    7.50420E+002
   7.1230   1.54745E+003    7.32900E+002
   7.1270   1.51704E+003    7.36980E+002
   7.1300   1.52287E+003    6.90870E+002
   7.1320   1.53054E+003    6.70070E+002
   7.1340   1.54653E+003    6.76130E+002
   7.1370   1.55948E+003    6.36100E+002
   7.1410   1.52677E+003    6.03090E+002
   7.1440   1.48189E+003    5.50840E+002
   7.1470   1.45185E+003    4.90420E+002
   7.1500   1.40411E+003    4.46800E+002
   7.1530   1.34449E+003    3.80820E+002
   7.1560   1.31890E+003    3.78330E+002
   7.1590   1.19948E+003    2.27440E+002
   7.1610   1.13986E+003    7.95700E+001
   7.1650   1.01881E+003    1.30500E+001
   7.1700   8.14770E+002    6.62000E+000
   7.1730   7.44600E+002    3.53000E+000
   7.1750   4.43980E+002    7.70000E-001
   7.1770   1.51900E+002    1.29000E+000
   7.1800   3.99000E+001    1.32000E+000
   7.1830   1.58200E+001    1.66000E+000
   7.1860   6.34000E+000    4.18000E+000
   7.1890   1.10000E-001    5.30000E+000
   7.1920   5.00000E-001    5.07000E+000
   7.1960   3.78000E+000    3.27000E+000
   7.1990   2.22000E+000    3.38000E+000
   7.2010   3.34000E+000    1.59000E+000
   7.2040   3.82000E+000    3.14000E+000
   7.2070   3.73000E+000    2.71000E+000
   7.2090   3.72000E+000    5.10000E-001
   7.2120   3.38000E+000    1.80000E-001
   7.2160   3.41000E+000    4.70000E-001
   7.2180   3.84000E+000    3.90000E-001
   7.2200   3.84000E+000    9.80000E-001
   7.2230   3.82000E+000    8.00000E-001
   7.2270   3.89000E+000    3.00000E-001
   7.2300   3.89000E+000    2.50000E-001
   7.2330   3.77000E+000    3.10000E-001
   7.2360   3.78000E+000    5.50000E-001
   7.2390   3.82000E+000    3.10000E-001
   7.2410   3.74000E+000    1.70000E-001
   7.2450   3.77000E+000    1.70000E-001
   7.2480   3.92000E+000    1.60000E-001
   7.2510   3.49000E+000    7.80000E-001
   7.2540   3.65000E+000    5.30000E-001
   7.2560   3.79000E+000    1.70000E-001
   7.2580   3.77000E+000    1.30000E-001
   7.2610   3.69000E+000    2.90000E-001
   7.2640   3.78000E+000    3.00000E-001
   7.2660   3.74000E+000    1.30000E-001
   7.2690   3.73000E+000    1.00000E-001
   7.2710   3.71000E+000    7.00000E-002
   7.2740   3.82000E+000    1.40000E-001
   7.2770   3.73000E+000    3.40000E-001
   7.2810   3.67000E+000    1.00000E-002
   7.2840   3.73000E+000    7.00000E-002
   7.2860   3.77000E+000    2.00000E-002
   7.2890   3.73000E+000    1.50000E-001
   7.2930   3.86000E+000    1.30000E-001
   7.2960   3.90000E+000    7.00000E-002
   7.2980   3.81000E+000    7.00000E-002
   7.3000   3.81000E+000    3.00000E-002
