# Supplementary material for: Mechanism of the small ATP-independent chaperone Spy is substrate specific
Source: Nat Commun. 2021 Feb 8;12:851. doi: 10.1038/s41467-021-21120-8 (PMC7870927; doi:10.1038/s41467-021-21120-8)
Supplement: Supplementary file 3 — Supplementary Data 1 [file 41467_2021_21120_MOESM3_ESM.zip › Fig 2c-d/181801/00023.RI1]

Sample1/4
I 1 22.1 48000 0003299 8.1340E10 278 1 
   5.8000   3.28000E+000    7.80000E-001
   5.8030   3.65000E+000    2.10000E-001
   5.8040   3.30000E+000    2.90000E-001
   5.8060   3.67000E+000    2.64000E+000
   5.8080   3.78000E+000    7.40000E-001
   5.8100   1.23000E+000    3.83000E+000
   5.8130   3.42000E+000    1.67000E+001
   5.8150   1.01600E+001    1.72900E+001
   5.8170   2.73500E+001    2.49000E+001
   5.8190   5.87900E+001    4.64600E+001
   5.8220   1.72380E+002    5.23600E+001
   5.8230   4.19510E+002    1.03290E+002
   5.8260   5.91780E+002    2.54360E+002
   5.8290   9.09580E+002    5.73470E+002
   5.8310   9.47930E+002    6.47420E+002
   5.8330   1.17616E+003    9.56490E+002
   5.8370   1.36601E+003    1.24646E+003
   5.8400   1.55741E+003    1.68660E+003
   5.8420   1.60874E+003    1.81455E+003
   5.8440   1.78388E+003    1.86227E+003
   5.8470   1.99127E+003    2.10161E+003
   5.8490   2.03303E+003    2.08986E+003
   5.8510   2.22024E+003    2.21933E+003
   5.8520   2.31573E+003    2.40926E+003
   5.8540   2.45963E+003    2.49058E+003
   5.8560   2.58449E+003    2.60653E+003
   5.8580   2.63575E+003    2.69161E+003
   5.8600   2.79528E+003    2.85881E+003
   5.8620   2.92570E+003    3.04463E+003
   5.8650   3.02151E+003    3.05927E+003
   5.8670   3.05076E+003    3.11548E+003
   5.8700   3.18217E+003    3.11333E+003
   5.8720   3.23961E+003    3.27351E+003
   5.8750   3.33043E+003    3.32450E+003
   5.8760   3.38785E+003    3.43319E+003
   5.8780   3.45906E+003    3.43208E+003
   5.8800   3.42330E+003    3.48687E+003
   5.8830   3.53738E+003    3.45947E+003
   5.8850   3.55675E+003    3.52216E+003
   5.8870   3.55943E+003    3.54454E+003
   5.8900   3.63036E+003    3.51425E+003
   5.8920   3.60265E+003    3.61460E+003
   5.8940   3.54702E+003    3.57395E+003
   5.8960   3.58612E+003    3.53952E+003
   5.8990   3.60246E+003    3.55880E+003
   5.9010   3.62797E+003    3.59722E+003
   5.9030   3.58847E+003    3.57441E+003
   5.9060   3.57568E+003    3.62428E+003
   5.9070   3.61381E+003    3.67304E+003
   5.9100   3.69861E+003    3.64932E+003
   5.9120   3.66294E+003    3.71184E+003
   5.9140   3.73940E+003    3.71888E+003
   5.9160   3.71180E+003    3.69959E+003
   5.9190   3.72726E+003    3.69788E+003
   5.9210   3.75589E+003    3.66278E+003
   5.9230   3.80093E+003    3.64414E+003
   5.9240   3.79259E+003    3.62804E+003
   5.9260   3.81520E+003    3.65703E+003
   5.9280   3.85422E+003    3.69989E+003
   5.9300   3.81951E+003    3.73563E+003
   5.9320   3.84159E+003    3.88721E+003
   5.9350   3.84034E+003    3.85072E+003
   5.9360   3.86878E+003    3.85923E+003
   5.9380   3.94328E+003    3.94484E+003
   5.9390   3.95758E+003    3.91776E+003
   5.9420   3.88552E+003    3.98681E+003
   5.9430   3.97444E+003    4.04418E+003
   5.9460   4.01934E+003    3.99252E+003
   5.9480   4.00878E+003    3.97749E+003
   5.9500   4.02888E+003    3.91149E+003
   5.9530   4.03595E+003    3.93860E+003
   5.9550   4.06465E+003    3.98806E+003
   5.9570   4.02244E+003    3.92461E+003
   5.9590   4.02101E+003    4.02341E+003
   5.9620   3.98060E+003    3.97473E+003
   5.9640   3.98227E+003    4.03261E+003
   5.9660   4.02392E+003    3.99423E+003
   5.9690   4.05002E+003    4.01290E+003
   5.9710   4.02158E+003    4.10905E+003
   5.9730   4.14325E+003    4.14179E+003
   5.9760   4.14397E+003    4.24477E+003
   5.9770   4.13437E+003    4.13914E+003
   5.9810   4.18341E+003    4.19736E+003
   5.9820   4.21269E+003    4.14382E+003
   5.9840   4.15812E+003    4.16172E+003
   5.9870   4.24416E+003    4.25011E+003
   5.9890   4.33100E+003    4.50335E+003
   5.9910   5.00555E+003    5.10190E+003
   5.9940   6.01767E+003    6.02541E+003
   5.9960   6.01033E+003    6.08801E+003
   5.9980   6.31814E+003    6.49275E+003
   6.0010   6.20896E+003    6.01805E+003
   6.0030   3.21974E+003    2.83578E+003
   6.0050   8.84530E+002    1.28650E+002
   6.0120   2.19350E+002    9.91680E+002
   6.0160   2.35915E+003    4.52442E+003
   6.0180   4.55309E+003    3.73349E+003
   6.0200   3.79176E+003    3.64265E+003
   6.0230   3.84172E+003    3.51865E+003
   6.0250   3.82193E+003    3.47814E+003
   6.0270   3.72910E+003    3.39846E+003
   6.0300   3.71193E+003    3.39190E+003
   6.0320   3.70637E+003    3.33759E+003
   6.0340   3.69018E+003    3.34961E+003
   6.0360   3.64675E+003    3.26283E+003
   6.0390   3.67585E+003    3.26553E+003
   6.0410   3.62668E+003    3.19272E+003
   6.0420   3.61498E+003    3.16949E+003
   6.0450   3.62097E+003    3.13167E+003
   6.0480   3.54181E+003    3.11260E+003
   6.0500   3.54801E+003    3.02481E+003
   6.0520   3.52214E+003    3.01387E+003
   6.0530   3.44945E+003    2.93147E+003
   6.0560   3.40059E+003    2.88193E+003
   6.0590   3.36348E+003    2.84846E+003
   6.0610   3.31177E+003    2.74668E+003
   6.0630   3.30577E+003    2.75293E+003
   6.0660   3.28662E+003    2.74314E+003
   6.0700   3.24667E+003    2.65025E+003
   6.0730   3.14900E+003    2.60009E+003
   6.0750   3.12631E+003    2.51574E+003
   6.0770   3.12802E+003    2.48031E+003
   6.0790   3.05589E+003    2.47799E+003
   6.0820   3.03981E+003    2.40362E+003
   6.0840   3.04512E+003    2.34723E+003
   6.0860   3.02840E+003    2.34062E+003
   6.0880   2.97564E+003    2.30301E+003
   6.0900   2.86252E+003    2.23971E+003
   6.0950   2.86527E+003    2.17889E+003
   6.0970   2.80576E+003    2.14264E+003
   6.0990   2.82145E+003    2.08536E+003
   6.1010   2.77857E+003    2.05741E+003
   6.1040   2.70819E+003    2.03364E+003
   6.1080   2.72648E+003    1.96378E+003
   6.1090   2.67410E+003    1.93796E+003
   6.1110   2.62298E+003    1.89223E+003
   6.1130   2.60552E+003    1.88478E+003
   6.1160   2.57278E+003    1.83646E+003
   6.1180   2.55375E+003    1.81885E+003
   6.1200   2.48669E+003    1.76467E+003
   6.1220   2.51324E+003    1.73945E+003
   6.1250   2.49510E+003    1.73984E+003
   6.1260   2.43828E+003    1.67612E+003
   6.1280   2.45703E+003    1.71023E+003
   6.1290   2.42791E+003    1.72512E+003
   6.1310   2.38065E+003    1.62166E+003
   6.1330   2.38026E+003    1.60106E+003
   6.1370   2.36705E+003    1.57667E+003
   6.1390   2.29967E+003    1.55196E+003
   6.1410   2.30934E+003    1.54904E+003
   6.1420   2.29954E+003    1.50161E+003
   6.1450   2.26568E+003    1.50422E+003
   6.1480   2.24257E+003    1.42186E+003
   6.1510   2.22330E+003    1.42494E+003
   6.1540   2.15508E+003    1.36797E+003
   6.1550   2.13520E+003    1.39040E+003
   6.1580   2.16137E+003    1.33266E+003
   6.1600   2.08848E+003    1.31242E+003
   6.1630   2.12040E+003    1.29444E+003
   6.1660   2.03692E+003    1.28076E+003
   6.1670   2.01323E+003    1.26564E+003
   6.1690   2.01996E+003    1.25958E+003
   6.1730   1.97425E+003    1.22820E+003
   6.1740   1.98857E+003    1.20973E+003
   6.1760   1.97134E+003    1.21231E+003
   6.1790   1.96942E+003    1.21166E+003
   6.1810   1.98473E+003    1.19449E+003
   6.1830   1.93854E+003    1.17889E+003
   6.1860   1.94661E+003    1.15120E+003
   6.1900   1.88415E+003    1.15995E+003
   6.1920   1.90992E+003    1.12648E+003
   6.1950   1.89327E+003    1.14944E+003
   6.1970   1.91165E+003    1.13263E+003
   6.2000   1.92798E+003    1.12312E+003
   6.2020   1.88304E+003    1.10152E+003
   6.2050   1.85123E+003    1.08663E+003
   6.2070   1.86919E+003    1.07045E+003
   6.2100   1.84425E+003    1.05292E+003
   6.2120   1.88069E+003    1.07326E+003
   6.2140   1.86458E+003    1.04416E+003
   6.2160   1.86481E+003    1.03317E+003
   6.2190   1.86466E+003    1.04237E+003
   6.2200   1.86766E+003    1.05998E+003
   6.2210   1.85434E+003    1.05212E+003
   6.2230   1.78244E+003    1.04964E+003
   6.2260   1.84007E+003    1.02715E+003
   6.2280   1.81313E+003    1.00658E+003
   6.2300   1.78446E+003    1.04607E+003
   6.2330   1.79343E+003    1.00058E+003
   6.2360   1.79442E+003    1.00932E+003
   6.2370   1.78621E+003    1.01337E+003
   6.2390   1.77068E+003    9.95900E+002
   6.2410   1.78574E+003    9.92420E+002
   6.2460   1.75244E+003    9.75760E+002
   6.2480   1.75960E+003    1.00322E+003
   6.2500   1.73399E+003    9.80010E+002
   6.2530   1.78245E+003    9.77200E+002
   6.2550   1.77893E+003    9.79180E+002
   6.2570   1.75574E+003    9.39240E+002
   6.2590   1.78622E+003    9.67370E+002
   6.2610   1.74796E+003    9.69330E+002
   6.2640   1.75512E+003    9.75140E+002
   6.2670   1.78776E+003    9.60540E+002
   6.2680   1.76610E+003    9.51590E+002
   6.2710   1.79455E+003    9.79130E+002
   6.2730   1.77832E+003    9.66340E+002
   6.2750   1.77413E+003    9.41580E+002
   6.2800   1.76311E+003    9.49970E+002
   6.2820   1.74456E+003    9.55950E+002
   6.2840   1.76527E+003    9.63140E+002
   6.2860   1.78268E+003    9.69050E+002
   6.2880   1.79466E+003    9.63660E+002
   6.2890   1.77891E+003    9.51040E+002
   6.2930   1.78159E+003    9.57300E+002
   6.2960   1.75445E+003    9.27090E+002
   6.2970   1.76492E+003    9.42580E+002
   6.2990   1.77350E+003    9.57800E+002
   6.3020   1.75009E+003    9.43540E+002
   6.3050   1.78448E+003    9.32030E+002
   6.3080   1.71915E+003    9.37910E+002
   6.3090   1.74424E+003    9.36480E+002
   6.3120   1.75417E+003    9.39790E+002
   6.3140   1.74813E+003    9.62120E+002
   6.3160   1.75879E+003    9.44700E+002
   6.3180   1.76889E+003    9.60440E+002
   6.3210   1.73382E+003    9.49330E+002
   6.3230   1.76426E+003    9.19220E+002
   6.3250   1.73609E+003    9.75270E+002
   6.3270   1.74750E+003    9.41260E+002
   6.3300   1.77243E+003    9.52700E+002
   6.3320   1.74519E+003    9.39250E+002
   6.3350   1.74105E+003    9.46370E+002
   6.3380   1.77933E+003    9.60060E+002
   6.3410   1.73316E+003    9.48700E+002
   6.3430   1.78433E+003    9.43190E+002
   6.3460   1.74321E+003    9.26470E+002
   6.3470   1.75764E+003    9.73490E+002
   6.3520   1.76303E+003    9.44730E+002
   6.3540   1.74781E+003    9.29530E+002
   6.3560   1.71451E+003    9.45610E+002
   6.3590   1.74543E+003    9.51720E+002
   6.3610   1.76837E+003    9.54280E+002
   6.3630   1.77737E+003    9.26570E+002
   6.3660   1.75958E+003    9.39410E+002
   6.3670   1.79820E+003    9.37120E+002
   6.3700   1.70567E+003    9.62520E+002
   6.3720   1.69960E+003    9.62240E+002
   6.3740   1.74593E+003    9.65460E+002
   6.3760   1.74543E+003    9.32400E+002
   6.3780   1.74019E+003    9.42100E+002
   6.3800   1.77711E+003    9.45330E+002
   6.3830   1.73010E+003    9.34730E+002
   6.3860   1.72320E+003    9.71930E+002
   6.3880   1.76653E+003    9.45220E+002
   6.3910   1.76269E+003    9.40580E+002
   6.3950   1.73259E+003    9.51230E+002
   6.3970   1.74974E+003    9.65390E+002
   6.4000   1.74017E+003    9.54260E+002
   6.4020   1.72074E+003    9.51280E+002
   6.4040   1.79460E+003    9.58310E+002
   6.4060   1.74803E+003    9.70230E+002
   6.4090   1.77120E+003    9.41870E+002
   6.4120   1.76457E+003    9.51180E+002
   6.4140   1.74515E+003    9.27320E+002
   6.4150   1.79287E+003    9.36120E+002
   6.4170   1.75099E+003    9.36870E+002
   6.4200   1.73682E+003    9.81860E+002
   6.4230   1.74715E+003    9.57080E+002
   6.4240   1.74945E+003    9.79880E+002
   6.4270   1.77877E+003    9.81860E+002
   6.4290   1.73162E+003    9.71580E+002
   6.4310   1.77917E+003    9.76330E+002
   6.4330   1.81278E+003    9.65930E+002
   6.4360   1.77380E+003    9.97990E+002
   6.4390   1.81160E+003    9.95590E+002
   6.4410   1.77480E+003    9.72050E+002
   6.4440   1.81795E+003    9.86450E+002
   6.4460   1.80512E+003    9.98290E+002
   6.4490   1.84709E+003    9.97970E+002
   6.4510   1.81484E+003    1.00005E+003
   6.4530   1.84133E+003    9.90700E+002
   6.4560   1.86098E+003    9.98260E+002
   6.4580   1.83429E+003    9.78650E+002
   6.4600   1.85647E+003    1.02583E+003
   6.4630   1.87472E+003    9.90130E+002
   6.4650   1.83467E+003    1.00171E+003
   6.4680   1.86641E+003    9.94910E+002
   6.4700   1.85424E+003    9.91560E+002
   6.4720   1.85634E+003    1.01097E+003
   6.4730   1.87703E+003    1.00175E+003
   6.4790   1.85517E+003    1.01395E+003
   6.4800   1.87182E+003    1.02350E+003
   6.4830   1.87398E+003    1.02645E+003
   6.4850   1.83154E+003    1.00972E+003
   6.4880   1.87179E+003    1.02287E+003
   6.4910   1.85716E+003    1.01743E+003
   6.4940   1.87302E+003    1.02585E+003
   6.4960   1.84383E+003    1.01613E+003
   6.4990   1.86587E+003    9.96170E+002
   6.5010   1.88224E+003    1.02714E+003
   6.5030   1.88737E+003    1.01838E+003
   6.5050   1.88639E+003    1.02695E+003
   6.5080   1.86230E+003    1.03009E+003
   6.5110   1.93138E+003    1.05907E+003
   6.5130   1.89340E+003    1.01768E+003
   6.5150   1.88271E+003    1.03706E+003
   6.5180   1.89755E+003    1.02665E+003
   6.5200   1.86831E+003    1.03414E+003
   6.5230   1.87378E+003    1.02314E+003
   6.5260   1.85352E+003    1.01233E+003
   6.5280   1.84403E+003    1.02754E+003
   6.5310   1.90921E+003    1.02375E+003
   6.5330   1.86151E+003    1.02655E+003
   6.5370   1.87393E+003    1.01454E+003
   6.5390   1.88086E+003    1.01026E+003
   6.5410   1.85526E+003    9.93910E+002
   6.5440   1.87116E+003    1.01019E+003
   6.5450   1.87531E+003    1.02577E+003
   6.5480   1.87218E+003    1.01165E+003
   6.5500   1.81889E+003    1.01507E+003
   6.5530   1.84598E+003    1.02705E+003
   6.5550   1.84315E+003    1.01485E+003
   6.5570   1.83790E+003    1.01204E+003
   6.5600   1.86373E+003    1.00400E+003
   6.5640   1.88321E+003    9.95030E+002
   6.5660   1.83629E+003    9.86760E+002
   6.5680   1.83868E+003    9.97920E+002
   6.5710   1.84680E+003    9.84170E+002
   6.5750   1.84182E+003    1.01617E+003
   6.5770   1.87581E+003    9.79910E+002
   6.5810   1.84373E+003    9.77390E+002
   6.5840   1.81209E+003    9.52650E+002
   6.5860   1.84967E+003    9.85070E+002
   6.5880   1.85687E+003    9.90990E+002
   6.5910   1.85193E+003    9.99590E+002
   6.5920   1.81182E+003    9.89450E+002
   6.5970   1.81395E+003    9.82770E+002
   6.6000   1.80990E+003    9.95180E+002
   6.6030   1.79986E+003    9.74060E+002
   6.6070   1.78967E+003    1.00880E+003
   6.6090   1.82417E+003    9.77720E+002
   6.6110   1.81798E+003    9.72360E+002
   6.6130   1.80656E+003    9.84460E+002
   6.6150   1.81499E+003    1.00040E+003
   6.6180   1.77984E+003    9.80820E+002
   6.6220   1.83729E+003    9.84020E+002
   6.6250   1.79204E+003    9.62480E+002
   6.6270   1.80926E+003    9.65680E+002
   6.6290   1.78592E+003    9.60030E+002
   6.6320   1.80888E+003    9.77140E+002
   6.6340   1.79488E+003    9.96240E+002
   6.6370   1.78837E+003    9.85540E+002
   6.6390   1.80440E+003    9.37730E+002
   6.6420   1.79621E+003    9.73930E+002
   6.6440   1.79469E+003    9.62840E+002
   6.6460   1.76450E+003    9.48320E+002
   6.6500   1.79386E+003    9.71850E+002
   6.6530   1.78440E+003    9.55300E+002
   6.6550   1.76570E+003    9.68100E+002
   6.6580   1.78607E+003    9.61450E+002
   6.6600   1.78082E+003    9.75770E+002
   6.6620   1.75304E+003    9.67510E+002
   6.6640   1.76342E+003    9.54490E+002
   6.6670   1.75516E+003    9.53680E+002
   6.6690   1.79953E+003    9.65080E+002
   6.6720   1.75811E+003    9.47390E+002
   6.6740   1.75345E+003    9.54930E+002
   6.6780   1.77453E+003    9.58360E+002
   6.6800   1.73006E+003    9.70350E+002
   6.6830   1.73151E+003    9.62360E+002
   6.6860   1.74892E+003    9.55740E+002
   6.6870   1.78108E+003    9.44130E+002
   6.6910   1.73060E+003    9.48300E+002
   6.6940   1.74751E+003    9.59840E+002
   6.6980   1.73143E+003    9.46750E+002
   6.7000   1.71629E+003    9.59990E+002
   6.7030   1.75803E+003    9.41490E+002
   6.7050   1.69145E+003    9.20890E+002
   6.7070   1.69794E+003    9.32890E+002
   6.7110   1.69493E+003    9.32270E+002
   6.7130   1.72391E+003    9.55010E+002
   6.7140   1.73006E+003    9.29000E+002
   6.7160   1.78033E+003    9.45510E+002
   6.7190   1.71542E+003    9.12440E+002
   6.7230   1.73170E+003    9.10310E+002
   6.7250   1.71810E+003    9.16040E+002
   6.7270   1.68490E+003    9.29270E+002
   6.7300   1.72497E+003    9.00400E+002
   6.7340   1.69423E+003    8.75900E+002
   6.7370   1.68797E+003    8.76520E+002
   6.7390   1.66379E+003    9.10030E+002
   6.7420   1.64291E+003    9.14450E+002
   6.7440   1.68142E+003    9.16610E+002
   6.7470   1.68214E+003    9.23380E+002
   6.7500   1.69917E+003    9.37820E+002
   6.7520   1.71495E+003    9.11160E+002
   6.7540   1.69341E+003    9.32080E+002
   6.7560   1.69489E+003    9.28040E+002
   6.7590   1.67956E+003    9.29780E+002
   6.7610   1.71865E+003    8.89790E+002
   6.7630   1.68473E+003    9.17700E+002
   6.7660   1.64598E+003    9.27370E+002
   6.7680   1.72878E+003    9.01260E+002
   6.7710   1.70003E+003    9.17010E+002
   6.7750   1.69938E+003    9.08630E+002
   6.7760   1.67914E+003    9.20740E+002
   6.7810   1.70014E+003    9.04550E+002
   6.7850   1.71909E+003    9.19040E+002
   6.7870   1.72895E+003    8.96170E+002
   6.7900   1.72956E+003    9.35350E+002
   6.7920   1.71670E+003    9.16660E+002
   6.7950   1.71996E+003    9.42190E+002
   6.7980   1.71443E+003    9.39370E+002
   6.8000   1.72678E+003    9.16850E+002
   6.8040   1.73097E+003    9.02000E+002
   6.8050   1.69407E+003    9.18690E+002
   6.8090   1.70213E+003    9.39440E+002
   6.8110   1.71613E+003    9.14110E+002
   6.8130   1.71980E+003    9.23440E+002
   6.8150   1.69872E+003    9.14500E+002
   6.8180   1.72382E+003    9.44300E+002
   6.8210   1.73365E+003    9.29260E+002
   6.8230   1.73378E+003    9.54690E+002
   6.8250   1.70770E+003    9.19830E+002
   6.8290   1.71240E+003    9.34880E+002
   6.8330   1.72238E+003    9.23400E+002
   6.8350   1.72269E+003    9.32950E+002
   6.8380   1.68495E+003    9.44500E+002
   6.8400   1.74733E+003    9.66030E+002
   6.8420   1.72617E+003    9.47930E+002
   6.8450   1.69932E+003    9.36620E+002
   6.8480   1.75004E+003    9.38490E+002
   6.8510   1.72562E+003    9.51330E+002
   6.8530   1.76194E+003    9.34110E+002
   6.8550   1.73200E+003    9.54870E+002
   6.8580   1.73532E+003    9.35790E+002
   6.8600   1.73075E+003    9.34050E+002
   6.8620   1.74178E+003    9.34410E+002
   6.8650   1.75187E+003    9.20280E+002
   6.8670   1.75610E+003    9.61510E+002
   6.8710   1.79203E+003    9.42270E+002
   6.8740   1.72256E+003    9.36540E+002
   6.8760   1.71630E+003    9.57590E+002
   6.8780   1.76152E+003    9.39070E+002
   6.8820   1.74572E+003    9.39210E+002
   6.8850   1.75333E+003    9.48240E+002
   6.8870   1.74309E+003    9.36480E+002
   6.8900   1.72788E+003    9.45800E+002
   6.8930   1.76389E+003    9.44430E+002
   6.8960   1.75392E+003    9.42750E+002
   6.8980   1.72159E+003    9.38210E+002
   6.9010   1.76228E+003    9.55650E+002
   6.9040   1.74420E+003    9.74220E+002
   6.9060   1.74848E+003    9.51400E+002
   6.9080   1.73529E+003    9.45460E+002
   6.9110   1.71376E+003    9.39850E+002
   6.9140   1.79171E+003    9.46440E+002
   6.9170   1.75304E+003    9.44520E+002
   6.9200   1.75303E+003    9.22880E+002
   6.9230   1.75921E+003    9.30020E+002
   6.9250   1.72429E+003    9.45540E+002
   6.9280   1.73997E+003    9.15160E+002
   6.9300   1.71865E+003    9.46500E+002
   6.9340   1.72474E+003    9.25610E+002
   6.9370   1.67651E+003    9.23170E+002
   6.9400   1.72533E+003    9.43710E+002
   6.9420   1.70372E+003    9.52360E+002
   6.9460   1.73823E+003    9.61900E+002
   6.9470   1.72805E+003    9.24600E+002
   6.9500   1.75729E+003    9.07770E+002
   6.9520   1.75071E+003    9.38030E+002
   6.9550   1.73063E+003    9.14670E+002
   6.9570   1.68690E+003    9.19440E+002
   6.9590   1.69748E+003    9.32360E+002
   6.9610   1.70583E+003    8.92680E+002
   6.9650   1.69789E+003    9.12660E+002
   6.9680   1.63214E+003    9.19920E+002
   6.9710   1.68902E+003    9.17390E+002
   6.9730   1.69476E+003    9.25200E+002
   6.9750   1.72372E+003    9.28290E+002
   6.9780   1.67918E+003    9.40550E+002
   6.9810   1.70363E+003    9.30430E+002
   6.9840   1.70524E+003    9.51980E+002
   6.9870   1.67012E+003    9.43490E+002
   6.9900   1.68923E+003    9.46800E+002
   6.9920   1.68670E+003    9.56420E+002
   6.9940   1.71994E+003    9.52480E+002
   6.9990   1.72991E+003    9.39680E+002
   7.0010   1.76618E+003    9.22090E+002
   7.0040   1.72195E+003    9.14250E+002
   7.0050   1.70082E+003    9.07150E+002
   7.0080   1.72268E+003    9.25960E+002
   7.0100   1.73826E+003    9.25770E+002
   7.0140   1.74677E+003    9.12850E+002
   7.0170   1.70826E+003    9.41000E+002
   7.0190   1.72502E+003    9.19130E+002
   7.0230   1.75012E+003    9.29940E+002
   7.0260   1.72329E+003    9.30970E+002
   7.0280   1.74123E+003    9.04240E+002
   7.0320   1.70607E+003    9.22170E+002
   7.0330   1.71151E+003    9.29840E+002
   7.0370   1.71876E+003    9.03750E+002
   7.0400   1.67920E+003    9.20460E+002
   7.0410   1.71550E+003    9.06630E+002
   7.0440   1.73045E+003    9.10400E+002
   7.0480   1.71331E+003    9.37600E+002
   7.0510   1.71823E+003    9.12820E+002
   7.0530   1.69024E+003    9.25900E+002
   7.0550   1.71124E+003    9.11150E+002
   7.0570   1.69578E+003    9.27820E+002
   7.0600   1.68071E+003    8.93910E+002
   7.0640   1.71352E+003    8.93250E+002
   7.0670   1.70787E+003    9.25600E+002
   7.0690   1.71424E+003    8.90970E+002
   7.0730   1.68777E+003    9.17100E+002
   7.0760   1.70918E+003    9.14580E+002
   7.0780   1.70531E+003    8.92620E+002
   7.0800   1.71086E+003    9.03870E+002
   7.0820   1.66408E+003    8.96780E+002
   7.0840   1.66845E+003    9.22820E+002
   7.0890   1.68144E+003    8.83970E+002
   7.0910   1.63324E+003    8.69510E+002
   7.0930   1.66032E+003    8.64730E+002
   7.0980   1.65007E+003    8.79090E+002
   7.1000   1.66602E+003    8.70430E+002
   7.1030   1.67395E+003    8.61370E+002
   7.1050   1.64941E+003    8.17800E+002
   7.1070   1.63841E+003    8.32250E+002
   7.1100   1.59704E+003    7.89180E+002
   7.1120   1.60326E+003    7.95330E+002
   7.1160   1.58483E+003    7.93320E+002
   7.1180   1.57168E+003    7.93320E+002
   7.1200   1.56341E+003    7.71550E+002
   7.1250   1.52805E+003    7.36210E+002
   7.1270   1.52270E+003    6.92860E+002
   7.1300   1.47827E+003    6.90860E+002
   7.1320   1.44877E+003    6.58310E+002
   7.1340   1.41833E+003    6.20220E+002
   7.1370   1.38520E+003    6.13710E+002
   7.1390   1.35617E+003    5.38740E+002
   7.1430   1.27624E+003    5.18150E+002
   7.1460   1.21657E+003    5.10460E+002
   7.1490   1.15978E+003    4.20800E+002
   7.1520   1.08953E+003    3.72020E+002
   7.1540   1.00269E+003    3.38190E+002
   7.1570   9.35950E+002    2.85330E+002
   7.1600   8.59160E+002    2.38140E+002
   7.1650   7.00540E+002    1.91330E+002
   7.1670   6.22550E+002    1.54030E+002
   7.1690   5.53260E+002    1.16780E+002
   7.1730   4.43660E+002    8.87200E+001
   7.1750   4.01160E+002    7.36000E+001
   7.1780   3.13030E+002    4.81900E+001
   7.1820   2.27060E+002    3.13000E+001
   7.1860   1.54460E+002    2.01700E+001
   7.1870   1.31080E+002    1.38100E+001
   7.1920   1.08030E+002    1.21200E+001
   7.1940   5.53000E+001    7.65000E+000
   7.1970   2.18700E+001    3.74000E+000
   7.2000   8.25000E+000    4.20000E-001
   7.2020   1.04000E+000    6.10000E-001
   7.2050   3.44000E+000    8.20000E-001
   7.2070   3.78000E+000    5.00000E-001
   7.2110   3.79000E+000    7.60000E-001
   7.2140   3.78000E+000    6.40000E-001
   7.2170   3.81000E+000    2.36000E+000
   7.2190   3.71000E+000    4.75000E+000
   7.2230   3.72000E+000    2.00000E-002
   7.2260   3.78000E+000    5.00000E-002
   7.2290   3.36000E+000    3.10000E-001
   7.2310   3.27000E+000    2.70000E-001
   7.2330   3.73000E+000    4.00000E-002
   7.2370   3.69000E+000    1.79000E+000
   7.2400   3.76000E+000    1.14000E+000
   7.2440   3.80000E+000    1.51000E+000
   7.2450   3.64000E+000    1.00000E-002
   7.2470   3.78000E+000    1.00000E-002
   7.2500   3.80000E+000    1.80000E-001
   7.2530   3.67000E+000    6.80000E-001
   7.2570   3.69000E+000    1.33000E+000
   7.2590   3.65000E+000    2.80000E-001
   7.2620   3.77000E+000    2.10000E-001
   7.2660   3.73000E+000    9.00000E-002
   7.2690   3.67000E+000    0.00000E+000
   7.2700   3.71000E+000    5.00000E-002
   7.2740   3.42000E+000    2.40000E-001
   7.2760   3.77000E+000    1.90000E-001
   7.2790   3.40000E+000    8.00000E-002
   7.2810   3.78000E+000    1.50000E-001
   7.2840   3.71000E+000    4.00000E-002
   7.2860   3.73000E+000    1.00000E-002
   7.2880   3.71000E+000    3.20000E-001
   7.2910   3.74000E+000    9.00000E-002
   7.2950   3.74000E+000    5.20000E-001
   7.2980   3.72000E+000    1.60000E-001
   7.3000   3.75000E+000    3.40000E-001
