# Supplementary material for: Mechanism of the small ATP-independent chaperone Spy is substrate specific
Source: Nat Commun. 2021 Feb 8;12:851. doi: 10.1038/s41467-021-21120-8 (PMC7870927; doi:10.1038/s41467-021-21120-8)
Supplement: Supplementary file 3 — Supplementary Data 1 [file 41467_2021_21120_MOESM3_ESM.zip › Fig 2c-d/181801/00023.RI3]

Sample3/6
I 3 22.1 48000 0003368 8.3080E10 278 1 
   5.8000   3.71000E+000    2.67000E+000
   5.8010   3.74000E+000    5.50000E-001
   5.8030   3.69000E+000    3.42000E+000
   5.8060   3.60000E+000    9.07000E+000
   5.8080   3.75000E+000    8.67000E+000
   5.8100   2.59000E+000    1.76800E+001
   5.8130   6.69000E+000    1.95800E+001
   5.8150   1.44200E+001    2.80000E+001
   5.8170   3.51900E+001    4.04300E+001
   5.8190   6.29800E+001    1.05110E+002
   5.8220   1.41370E+002    3.26030E+002
   5.8250   4.79250E+002    6.00680E+002
   5.8260   7.70160E+002    7.08320E+002
   5.8290   8.27950E+002    8.08630E+002
   5.8300   9.49000E+002    8.88470E+002
   5.8320   1.03463E+003    9.94040E+002
   5.8330   1.09016E+003    1.02031E+003
   5.8350   1.28374E+003    1.24894E+003
   5.8370   1.35887E+003    1.35675E+003
   5.8400   1.50552E+003    1.53154E+003
   5.8420   1.61980E+003    1.68726E+003
   5.8440   1.81247E+003    1.85868E+003
   5.8460   1.88191E+003    1.87920E+003
   5.8490   2.14363E+003    2.11617E+003
   5.8500   2.16392E+003    2.15288E+003
   5.8510   2.30544E+003    2.21290E+003
   5.8530   2.33253E+003    2.35430E+003
   5.8560   2.40465E+003    2.50145E+003
   5.8580   2.65976E+003    2.71012E+003
   5.8600   2.75699E+003    2.80203E+003
   5.8620   2.70123E+003    2.81006E+003
   5.8650   2.86466E+003    2.98710E+003
   5.8660   3.08847E+003    3.12835E+003
   5.8700   3.13563E+003    3.23621E+003
   5.8710   3.27239E+003    3.20632E+003
   5.8740   3.33411E+003    3.24239E+003
   5.8750   3.32600E+003    3.34855E+003
   5.8760   3.35628E+003    3.34610E+003
   5.8780   3.43215E+003    3.54190E+003
   5.8800   3.47989E+003    3.52649E+003
   5.8830   3.53523E+003    3.46777E+003
   5.8850   3.61205E+003    3.44712E+003
   5.8870   3.59905E+003    3.45439E+003
   5.8880   3.56231E+003    3.59271E+003
   5.8920   3.58386E+003    3.55623E+003
   5.8940   3.61528E+003    3.60440E+003
   5.8960   3.62322E+003    3.62905E+003
   5.8980   3.59052E+003    3.62569E+003
   5.8990   3.57930E+003    3.67713E+003
   5.9030   3.65888E+003    3.55297E+003
   5.9060   3.65685E+003    3.59397E+003
   5.9070   3.64240E+003    3.62754E+003
   5.9100   3.67336E+003    3.70577E+003
   5.9120   3.69211E+003    3.65778E+003
   5.9140   3.70502E+003    3.70399E+003
   5.9160   3.75497E+003    3.69715E+003
   5.9190   3.74294E+003    3.70267E+003
   5.9210   3.82209E+003    3.78995E+003
   5.9240   3.71550E+003    3.75916E+003
   5.9280   3.85961E+003    3.85048E+003
   5.9300   3.84705E+003    3.85900E+003
   5.9320   3.84516E+003    3.84325E+003
   5.9340   3.90246E+003    3.81986E+003
   5.9360   3.90570E+003    3.86638E+003
   5.9380   3.92254E+003    3.81138E+003
   5.9390   3.96834E+003    3.87501E+003
   5.9420   3.98791E+003    3.94918E+003
   5.9430   3.92533E+003    3.99928E+003
   5.9480   4.04366E+003    4.06696E+003
   5.9500   4.03063E+003    4.01486E+003
   5.9530   4.04822E+003    4.07841E+003
   5.9550   4.01855E+003    4.12304E+003
   5.9570   4.10499E+003    4.18413E+003
   5.9580   4.04140E+003    4.18783E+003
   5.9600   3.96418E+003    4.24625E+003
   5.9620   4.09449E+003    4.75666E+003
   5.9640   4.09080E+003    6.33199E+003
   5.9670   4.13971E+003    6.50642E+003
   5.9690   4.21954E+003    6.29822E+003
   5.9710   4.42200E+003    6.44469E+003
   5.9730   5.03930E+003    6.22353E+003
   5.9750   6.26481E+003    2.85590E+003
   5.9770   6.10292E+003    1.40600E+002
   5.9820   4.94064E+003    1.17338E+003
   5.9870   1.53500E+002    5.07407E+003
   5.9910   1.85890E+002    4.00860E+003
   5.9930   4.89510E+002    4.01909E+003
   5.9950   2.65447E+003    3.94547E+003
   5.9980   5.14535E+003    3.89800E+003
   6.0000   4.55328E+003    3.82525E+003
   6.0010   4.09949E+003    3.86268E+003
   6.0030   4.06125E+003    3.80635E+003
   6.0050   4.09212E+003    3.89364E+003
   6.0070   4.05031E+003    3.79474E+003
   6.0090   4.00673E+003    3.82918E+003
   6.0110   3.97725E+003    3.75410E+003
   6.0140   3.96444E+003    3.79932E+003
   6.0160   3.98625E+003    3.77624E+003
   6.0180   3.96372E+003    3.77530E+003
   6.0200   3.97086E+003    3.74152E+003
   6.0220   4.00297E+003    3.74300E+003
   6.0250   3.94658E+003    3.69503E+003
   6.0270   3.92077E+003    3.67046E+003
   6.0300   3.93277E+003    3.58102E+003
   6.0320   3.88539E+003    3.56719E+003
   6.0340   3.94533E+003    3.57133E+003
   6.0360   3.96374E+003    3.56450E+003
   6.0370   3.94857E+003    3.53927E+003
   6.0390   3.89511E+003    3.52993E+003
   6.0410   3.91099E+003    3.45027E+003
   6.0430   3.86151E+003    3.57245E+003
   6.0450   3.88822E+003    3.48620E+003
   6.0480   3.81621E+003    3.43555E+003
   6.0490   3.82620E+003    3.42959E+003
   6.0520   3.81411E+003    3.39598E+003
   6.0530   3.82581E+003    3.37697E+003
   6.0540   3.81704E+003    3.35783E+003
   6.0570   3.74075E+003    3.29162E+003
   6.0590   3.65582E+003    3.26226E+003
   6.0610   3.66433E+003    3.21814E+003
   6.0630   3.67610E+003    3.18830E+003
   6.0660   3.70948E+003    3.15765E+003
   6.0680   3.67703E+003    3.08778E+003
   6.0700   3.67181E+003    3.04282E+003
   6.0730   3.67161E+003    3.11091E+003
   6.0750   3.62930E+003    2.97489E+003
   6.0790   3.63969E+003    2.98345E+003
   6.0820   3.56910E+003    2.93326E+003
   6.0830   3.55816E+003    2.88773E+003
   6.0850   3.51171E+003    2.82542E+003
   6.0890   3.50965E+003    2.81011E+003
   6.0900   3.47412E+003    2.79116E+003
   6.0930   3.43224E+003    2.76741E+003
   6.0940   3.43696E+003    2.69379E+003
   6.0950   3.35070E+003    2.70066E+003
   6.0970   3.33357E+003    2.71434E+003
   6.1000   3.37186E+003    2.60449E+003
   6.1020   3.30345E+003    2.56418E+003
   6.1040   3.29200E+003    2.57024E+003
   6.1060   3.24840E+003    2.54077E+003
   6.1070   3.26422E+003    2.46146E+003
   6.1090   3.25578E+003    2.46534E+003
   6.1110   3.18885E+003    2.39755E+003
   6.1130   3.19305E+003    2.34632E+003
   6.1170   3.14310E+003    2.37465E+003
   6.1190   3.02385E+003    2.25457E+003
   6.1220   3.03230E+003    2.25486E+003
   6.1240   3.01878E+003    2.14363E+003
   6.1260   2.93378E+003    2.17568E+003
   6.1280   2.91981E+003    2.15006E+003
   6.1310   2.99322E+003    2.07942E+003
   6.1320   2.89181E+003    2.03299E+003
   6.1350   2.86142E+003    2.02056E+003
   6.1370   2.80627E+003    1.98014E+003
   6.1380   2.80792E+003    1.96993E+003
   6.1420   2.76546E+003    1.89465E+003
   6.1450   2.73232E+003    1.86075E+003
   6.1460   2.65896E+003    1.82437E+003
   6.1470   2.72738E+003    1.77345E+003
   6.1480   2.60615E+003    1.76561E+003
   6.1520   2.64041E+003    1.71136E+003
   6.1540   2.55757E+003    1.67052E+003
   6.1570   2.50714E+003    1.64706E+003
   6.1590   2.48058E+003    1.59116E+003
   6.1610   2.47184E+003    1.54871E+003
   6.1640   2.40140E+003    1.51031E+003
   6.1660   2.38469E+003    1.49881E+003
   6.1670   2.38013E+003    1.51658E+003
   6.1710   2.31886E+003    1.46266E+003
   6.1740   2.32511E+003    1.41171E+003
   6.1760   2.27757E+003    1.44398E+003
   6.1770   2.29523E+003    1.38991E+003
   6.1790   2.25452E+003    1.37337E+003
   6.1840   2.25193E+003    1.30693E+003
   6.1860   2.21036E+003    1.30550E+003
   6.1870   2.16470E+003    1.29740E+003
   6.1890   2.15476E+003    1.27095E+003
   6.1910   2.14766E+003    1.27815E+003
   6.1950   2.07675E+003    1.22166E+003
   6.1960   2.08848E+003    1.21371E+003
   6.1980   2.03560E+003    1.15821E+003
   6.2010   1.97986E+003    1.15279E+003
   6.2040   2.01077E+003    1.11618E+003
   6.2080   1.98082E+003    1.14614E+003
   6.2120   1.95559E+003    1.11413E+003
   6.2140   1.95187E+003    1.08081E+003
   6.2170   1.93171E+003    1.08098E+003
   6.2200   1.87703E+003    1.09231E+003
   6.2220   1.88221E+003    1.02438E+003
   6.2250   1.83038E+003    1.00129E+003
   6.2270   1.81539E+003    1.01239E+003
   6.2300   1.79915E+003    9.90340E+002
   6.2320   1.78237E+003    1.00352E+003
   6.2350   1.76959E+003    9.90920E+002
   6.2370   1.74383E+003    9.88210E+002
   6.2390   1.71638E+003    9.92840E+002
   6.2420   1.72136E+003    9.54880E+002
   6.2440   1.72321E+003    9.39680E+002
   6.2460   1.70168E+003    9.26760E+002
   6.2480   1.70001E+003    9.41530E+002
   6.2500   1.73215E+003    9.27940E+002
   6.2530   1.67920E+003    9.17690E+002
   6.2560   1.71477E+003    9.22560E+002
   6.2580   1.68421E+003    9.35210E+002
   6.2590   1.71043E+003    9.20060E+002
   6.2620   1.68947E+003    8.88720E+002
   6.2640   1.67960E+003    8.89800E+002
   6.2680   1.64985E+003    9.08690E+002
   6.2700   1.66111E+003    8.89710E+002
   6.2720   1.65105E+003    8.96490E+002
   6.2730   1.65331E+003    9.01250E+002
   6.2750   1.63457E+003    9.07760E+002
   6.2780   1.65191E+003    9.00560E+002
   6.2800   1.62715E+003    8.95680E+002
   6.2820   1.63936E+003    8.93640E+002
   6.2840   1.65366E+003    8.97020E+002
   6.2870   1.65428E+003    8.99970E+002
   6.2890   1.66125E+003    8.76300E+002
   6.2910   1.65789E+003    8.78010E+002
   6.2940   1.59047E+003    8.71120E+002
   6.2960   1.65798E+003    8.84360E+002
   6.2990   1.60135E+003    8.95420E+002
   6.3000   1.60221E+003    8.76940E+002
   6.3020   1.61353E+003    8.70650E+002
   6.3040   1.59557E+003    9.03320E+002
   6.3090   1.58897E+003    8.78020E+002
   6.3110   1.60073E+003    8.37290E+002
   6.3140   1.62638E+003    8.54960E+002
   6.3160   1.61180E+003    8.50940E+002
   6.3180   1.57889E+003    8.50780E+002
   6.3190   1.59830E+003    8.63580E+002
   6.3220   1.59457E+003    8.54590E+002
   6.3240   1.59549E+003    8.61060E+002
   6.3270   1.61089E+003    8.60610E+002
   6.3290   1.57684E+003    8.77900E+002
   6.3320   1.60027E+003    8.64510E+002
   6.3330   1.61542E+003    8.54550E+002
   6.3360   1.61694E+003    8.54010E+002
   6.3380   1.59380E+003    8.63150E+002
   6.3400   1.62170E+003    8.46000E+002
   6.3430   1.62189E+003    8.39160E+002
   6.3450   1.59976E+003    8.43150E+002
   6.3480   1.59713E+003    8.34680E+002
   6.3520   1.59320E+003    8.52650E+002
   6.3540   1.58253E+003    8.62660E+002
   6.3560   1.64921E+003    8.73190E+002
   6.3590   1.60154E+003    8.66830E+002
   6.3610   1.56786E+003    8.61970E+002
   6.3630   1.58563E+003    8.74610E+002
   6.3660   1.60526E+003    8.77570E+002
   6.3680   1.59872E+003    8.68910E+002
   6.3700   1.61228E+003    8.43250E+002
   6.3730   1.58865E+003    8.56750E+002
   6.3740   1.56593E+003    8.54900E+002
   6.3760   1.61031E+003    8.71090E+002
   6.3790   1.59765E+003    8.63040E+002
   6.3830   1.57850E+003    8.66920E+002
   6.3850   1.59309E+003    8.55630E+002
   6.3860   1.59597E+003    8.39960E+002
   6.3880   1.59997E+003    8.38940E+002
   6.3900   1.57914E+003    8.61520E+002
   6.3930   1.58339E+003    8.56350E+002
   6.3950   1.59380E+003    8.43550E+002
   6.3990   1.57568E+003    8.43990E+002
   6.4010   1.58917E+003    8.24810E+002
   6.4030   1.60261E+003    8.35610E+002
   6.4050   1.58574E+003    8.45420E+002
   6.4090   1.64057E+003    8.52090E+002
   6.4130   1.58318E+003    8.85360E+002
   6.4150   1.63597E+003    8.65510E+002
   6.4170   1.59165E+003    8.42920E+002
   6.4200   1.59088E+003    8.83970E+002
   6.4240   1.61745E+003    8.83890E+002
   6.4260   1.57952E+003    8.60910E+002
   6.4290   1.55872E+003    8.68510E+002
   6.4310   1.59333E+003    8.88940E+002
   6.4330   1.62142E+003    8.91160E+002
   6.4360   1.64427E+003    8.88760E+002
   6.4380   1.65872E+003    8.86250E+002
   6.4400   1.64739E+003    8.77870E+002
   6.4420   1.63919E+003    9.05980E+002
   6.4440   1.63203E+003    8.95910E+002
   6.4470   1.66299E+003    8.96380E+002
   6.4490   1.65564E+003    8.98510E+002
   6.4510   1.66224E+003    8.82000E+002
   6.4550   1.67875E+003    9.11280E+002
   6.4570   1.65873E+003    9.14090E+002
   6.4580   1.68165E+003    8.84440E+002
   6.4620   1.70813E+003    9.11870E+002
   6.4650   1.67514E+003    9.06150E+002
   6.4680   1.70460E+003    8.94290E+002
   6.4700   1.67893E+003    9.32790E+002
   6.4720   1.68103E+003    9.09040E+002
   6.4730   1.67838E+003    9.20730E+002
   6.4760   1.67172E+003    9.16680E+002
   6.4790   1.71861E+003    9.19810E+002
   6.4830   1.69476E+003    9.26990E+002
   6.4850   1.67321E+003    9.03920E+002
   6.4870   1.69189E+003    9.16250E+002
   6.4920   1.75412E+003    9.13590E+002
   6.4940   1.71347E+003    9.35350E+002
   6.4970   1.69991E+003    9.11140E+002
   6.4990   1.70497E+003    9.04750E+002
   6.5030   1.70938E+003    8.94030E+002
   6.5060   1.69403E+003    9.21090E+002
   6.5090   1.71485E+003    9.23930E+002
   6.5120   1.71493E+003    9.28210E+002
   6.5150   1.67436E+003    9.26890E+002
   6.5170   1.70127E+003    9.05920E+002
   6.5190   1.72404E+003    9.40270E+002
   6.5220   1.67963E+003    9.09550E+002
   6.5250   1.69501E+003    9.17450E+002
   6.5260   1.68771E+003    9.04650E+002
   6.5280   1.69735E+003    9.17040E+002
   6.5300   1.70030E+003    9.16250E+002
   6.5330   1.68640E+003    9.09760E+002
   6.5370   1.68624E+003    9.13960E+002
   6.5390   1.68575E+003    9.00150E+002
   6.5420   1.69885E+003    9.27960E+002
   6.5440   1.67385E+003    8.94580E+002
   6.5480   1.65938E+003    9.05180E+002
   6.5500   1.68536E+003    8.95070E+002
   6.5520   1.70228E+003    9.11340E+002
   6.5570   1.67044E+003    8.81330E+002
   6.5590   1.63243E+003    9.07340E+002
   6.5640   1.69658E+003    9.01830E+002
   6.5660   1.64612E+003    9.10870E+002
   6.5690   1.66745E+003    8.82970E+002
   6.5710   1.64902E+003    8.98090E+002
   6.5730   1.65749E+003    8.90570E+002
   6.5750   1.66468E+003    8.91230E+002
   6.5800   1.62810E+003    9.19180E+002
   6.5820   1.66391E+003    8.76300E+002
   6.5840   1.68029E+003    8.84430E+002
   6.5860   1.62949E+003    8.78460E+002
   6.5900   1.62484E+003    8.98190E+002
   6.5930   1.64926E+003    8.59770E+002
   6.5980   1.65884E+003    8.90340E+002
   6.6000   1.62773E+003    8.91640E+002
   6.6020   1.67312E+003    8.61410E+002
   6.6040   1.65479E+003    8.88630E+002
   6.6070   1.66334E+003    8.82040E+002
   6.6090   1.63524E+003    8.92460E+002
   6.6110   1.62968E+003    8.58560E+002
   6.6140   1.63027E+003    8.71510E+002
   6.6180   1.67553E+003    8.96830E+002
   6.6210   1.62202E+003    8.78010E+002
   6.6220   1.58110E+003    8.79120E+002
   6.6250   1.60065E+003    8.72820E+002
   6.6270   1.59299E+003    8.45760E+002
   6.6310   1.61727E+003    8.66820E+002
   6.6330   1.63132E+003    8.61460E+002
   6.6350   1.63204E+003    8.45570E+002
   6.6380   1.63280E+003    8.57420E+002
   6.6400   1.63287E+003    8.49310E+002
   6.6430   1.61892E+003    8.76290E+002
   6.6450   1.59929E+003    8.90340E+002
   6.6490   1.60608E+003    8.71000E+002
   6.6510   1.65152E+003    8.78610E+002
   6.6530   1.61833E+003    8.63980E+002
   6.6550   1.63049E+003    8.78980E+002
   6.6570   1.60437E+003    8.64870E+002
   6.6600   1.60969E+003    8.71150E+002
   6.6620   1.58672E+003    8.40330E+002
   6.6650   1.58947E+003    8.58420E+002
   6.6680   1.60669E+003    8.56800E+002
   6.6700   1.61043E+003    8.69960E+002
   6.6710   1.59238E+003    8.44020E+002
   6.6740   1.57671E+003    8.50660E+002
   6.6770   1.60509E+003    8.54970E+002
   6.6800   1.56629E+003    8.81280E+002
   6.6820   1.58966E+003    8.71420E+002
   6.6840   1.59333E+003    8.46930E+002
   6.6870   1.56751E+003    8.55790E+002
   6.6890   1.55207E+003    8.46060E+002
   6.6920   1.57881E+003    8.47820E+002
   6.6960   1.58436E+003    8.43910E+002
   6.6970   1.59149E+003    8.51200E+002
   6.6990   1.54695E+003    8.40270E+002
   6.7020   1.55246E+003    8.60360E+002
   6.7050   1.58252E+003    8.23800E+002
   6.7080   1.55197E+003    8.40450E+002
   6.7100   1.57096E+003    8.17410E+002
   6.7110   1.57829E+003    8.30240E+002
   6.7150   1.56532E+003    8.37290E+002
   6.7180   1.56584E+003    8.29740E+002
   6.7210   1.56790E+003    8.27520E+002
   6.7230   1.55807E+003    8.07060E+002
   6.7250   1.54212E+003    8.42780E+002
   6.7280   1.53636E+003    8.46890E+002
   6.7300   1.52495E+003    8.09390E+002
   6.7320   1.51891E+003    8.13920E+002
   6.7350   1.52256E+003    8.11000E+002
   6.7390   1.53549E+003    8.06250E+002
   6.7400   1.51022E+003    8.03880E+002
   6.7430   1.52730E+003    8.07940E+002
   6.7450   1.53952E+003    8.11300E+002
   6.7490   1.55795E+003    8.21510E+002
   6.7520   1.53277E+003    8.13540E+002
   6.7550   1.54464E+003    7.95680E+002
   6.7570   1.50110E+003    8.10990E+002
   6.7600   1.51330E+003    8.17260E+002
   6.7630   1.51584E+003    8.07380E+002
   6.7660   1.54256E+003    8.09160E+002
   6.7680   1.49536E+003    8.12750E+002
   6.7690   1.48009E+003    8.12860E+002
   6.7720   1.55530E+003    8.13440E+002
   6.7750   1.52893E+003    8.11960E+002
   6.7780   1.52200E+003    8.24470E+002
   6.7800   1.53438E+003    8.28830E+002
   6.7830   1.54487E+003    8.27490E+002
   6.7860   1.53023E+003    8.08620E+002
   6.7880   1.53037E+003    8.06750E+002
   6.7910   1.53375E+003    8.04220E+002
   6.7950   1.50305E+003    8.34730E+002
   6.7970   1.52504E+003    7.90130E+002
   6.7990   1.52749E+003    8.25690E+002
   6.8020   1.47893E+003    8.45450E+002
   6.8050   1.50692E+003    8.46280E+002
   6.8070   1.54142E+003    8.09630E+002
   6.8090   1.54446E+003    8.20210E+002
   6.8110   1.53932E+003    8.14040E+002
   6.8150   1.54828E+003    8.13140E+002
   6.8170   1.55335E+003    8.23760E+002
   6.8200   1.52998E+003    8.33800E+002
   6.8220   1.57684E+003    8.57560E+002
   6.8230   1.55861E+003    8.23780E+002
   6.8260   1.56783E+003    8.21980E+002
   6.8290   1.53510E+003    8.28330E+002
   6.8320   1.57457E+003    8.63680E+002
   6.8350   1.57672E+003    8.45890E+002
   6.8380   1.58128E+003    8.31040E+002
   6.8400   1.57431E+003    8.32000E+002
   6.8430   1.56600E+003    8.37820E+002
   6.8450   1.57844E+003    8.30980E+002
   6.8490   1.55129E+003    8.39190E+002
   6.8520   1.51564E+003    8.48150E+002
   6.8530   1.56033E+003    8.33800E+002
   6.8560   1.54782E+003    8.34660E+002
   6.8600   1.57824E+003    8.65460E+002
   6.8620   1.57334E+003    8.18750E+002
   6.8640   1.57124E+003    8.45720E+002
   6.8670   1.56463E+003    8.35950E+002
   6.8690   1.54975E+003    8.60880E+002
   6.8710   1.59344E+003    8.30100E+002
   6.8740   1.56274E+003    8.23980E+002
   6.8750   1.55518E+003    8.28700E+002
   6.8780   1.58709E+003    8.28120E+002
   6.8810   1.55002E+003    8.30530E+002
   6.8830   1.55854E+003    8.55210E+002
   6.8860   1.54378E+003    8.37620E+002
   6.8890   1.58165E+003    8.31800E+002
   6.8920   1.54944E+003    8.40870E+002
   6.8960   1.58917E+003    8.58600E+002
   6.8980   1.60098E+003    8.65920E+002
   6.9010   1.60934E+003    8.17390E+002
   6.9040   1.56318E+003    8.28700E+002
   6.9070   1.57789E+003    8.39130E+002
   6.9090   1.57438E+003    8.57360E+002
   6.9110   1.61083E+003    8.45610E+002
   6.9140   1.58785E+003    8.18650E+002
   6.9170   1.59768E+003    8.42690E+002
   6.9200   1.57851E+003    8.61060E+002
   6.9220   1.56774E+003    8.20480E+002
   6.9230   1.55043E+003    8.31780E+002
   6.9260   1.55371E+003    8.28050E+002
   6.9300   1.53132E+003    8.28880E+002
   6.9340   1.56560E+003    8.21340E+002
   6.9360   1.54618E+003    8.27180E+002
   6.9380   1.53251E+003    8.19960E+002
   6.9410   1.55847E+003    8.15090E+002
   6.9450   1.56525E+003    8.20100E+002
   6.9480   1.54107E+003    8.11470E+002
   6.9510   1.52480E+003    8.11230E+002
   6.9550   1.52192E+003    8.15050E+002
   6.9580   1.54113E+003    8.11850E+002
   6.9610   1.52664E+003    8.15860E+002
   6.9630   1.52083E+003    8.26730E+002
   6.9640   1.51225E+003    7.98180E+002
   6.9680   1.52906E+003    8.13050E+002
   6.9710   1.52853E+003    8.14790E+002
   6.9740   1.52215E+003    8.27360E+002
   6.9760   1.53074E+003    8.05260E+002
   6.9780   1.51729E+003    8.26680E+002
   6.9810   1.51891E+003    8.09630E+002
   6.9830   1.52448E+003    8.29650E+002
   6.9870   1.52762E+003    8.48230E+002
   6.9900   1.53427E+003    8.05370E+002
   6.9920   1.51408E+003    8.40350E+002
   6.9950   1.51054E+003    8.51210E+002
   6.9980   1.54626E+003    8.31100E+002
   7.0010   1.53366E+003    8.45320E+002
   7.0040   1.53393E+003    8.24850E+002
   7.0050   1.54925E+003    8.24800E+002
   7.0080   1.54713E+003    8.22890E+002
   7.0110   1.55587E+003    8.32070E+002
   7.0140   1.53752E+003    8.37820E+002
   7.0170   1.53219E+003    8.29150E+002
   7.0190   1.49142E+003    8.14710E+002
   7.0210   1.50981E+003    8.11600E+002
   7.0240   1.54329E+003    8.06770E+002
   7.0280   1.50266E+003    8.02220E+002
   7.0300   1.52448E+003    8.11470E+002
   7.0330   1.52899E+003    8.10110E+002
   7.0370   1.53478E+003    8.21700E+002
   7.0400   1.56319E+003    8.06040E+002
   7.0410   1.53744E+003    8.09610E+002
   7.0470   1.57183E+003    8.21350E+002
   7.0480   1.52312E+003    7.96000E+002
   7.0510   1.55527E+003    8.06830E+002
   7.0530   1.53752E+003    8.21470E+002
   7.0550   1.54210E+003    8.19340E+002
   7.0570   1.54315E+003    8.18530E+002
   7.0620   1.54716E+003    8.12950E+002
   7.0640   1.55256E+003    8.18060E+002
   7.0670   1.55058E+003    8.12260E+002
   7.0690   1.54999E+003    8.12370E+002
   7.0720   1.52678E+003    7.96160E+002
   7.0740   1.55751E+003    7.98480E+002
   7.0760   1.53042E+003    8.10520E+002
   7.0800   1.53158E+003    7.93380E+002
   7.0820   1.53822E+003    8.04770E+002
   7.0860   1.54140E+003    7.99280E+002
   7.0880   1.52712E+003    8.18770E+002
   7.0910   1.54572E+003    8.11730E+002
   7.0940   1.54795E+003    7.96930E+002
   7.0960   1.53721E+003    8.19730E+002
   7.0980   1.55197E+003    7.78230E+002
   7.1020   1.55614E+003    7.89800E+002
   7.1050   1.50461E+003    7.77300E+002
   7.1060   1.53845E+003    7.88440E+002
   7.1100   1.52827E+003    7.83330E+002
   7.1130   1.51208E+003    7.35730E+002
   7.1150   1.52133E+003    7.51480E+002
   7.1180   1.53076E+003    7.50770E+002
   7.1200   1.50671E+003    7.35250E+002
   7.1250   1.49736E+003    7.19020E+002
   7.1270   1.47503E+003    6.98360E+002
   7.1290   1.50077E+003    6.99560E+002
   7.1320   1.51638E+003    6.67610E+002
   7.1350   1.50552E+003    6.39680E+002
   7.1370   1.49692E+003    6.16470E+002
   7.1410   1.49838E+003    5.80020E+002
   7.1450   1.47775E+003    5.20930E+002
   7.1460   1.41932E+003    5.01430E+002
   7.1500   1.40883E+003    3.94890E+002
   7.1530   1.33011E+003    3.82820E+002
   7.1560   1.27779E+003    3.46680E+002
   7.1590   1.18890E+003    1.59320E+002
   7.1610   1.12280E+003    2.84100E+001
   7.1660   8.43390E+002    9.32000E+000
   7.1710   8.27330E+002    7.81000E+000
   7.1730   4.75420E+002    7.54000E+000
   7.1770   1.70900E+002    5.21000E+000
   7.1780   4.57200E+001    1.74000E+000
   7.1820   1.26900E+001    1.33000E+000
   7.1850   2.08000E+000    3.40000E-001
   7.1870   6.70000E-001    7.70000E-001
   7.1890   1.45000E+000    3.50000E-001
   7.1930   6.60000E-001    4.80000E-001
   7.1950   5.00000E-001    1.93000E+000
   7.1980   3.49000E+000    9.80000E-001
   7.2000   3.84000E+000    4.07000E+000
   7.2040   3.33000E+000    1.79000E+000
   7.2070   3.75000E+000    4.60000E-001
   7.2090   3.76000E+000    3.20000E-001
   7.2130   3.75000E+000    1.57000E+000
   7.2160   3.52000E+000    1.74000E+000
   7.2180   3.44000E+000    1.60000E+000
   7.2220   3.70000E+000    1.30000E-001
   7.2250   3.84000E+000    1.07000E+000
   7.2280   3.88000E+000    2.20000E-001
   7.2310   3.76000E+000    1.30000E-001
   7.2330   3.78000E+000    2.20000E-001
   7.2360   3.68000E+000    7.90000E-001
   7.2400   3.72000E+000    3.20000E-001
   7.2420   3.79000E+000    9.90000E-001
   7.2450   3.86000E+000    1.41000E+000
   7.2470   3.73000E+000    1.78000E+000
   7.2490   3.73000E+000    9.10000E-001
   7.2520   3.73000E+000    8.40000E-001
   7.2560   3.73000E+000    4.50000E-001
   7.2570   3.71000E+000    1.15000E+000
   7.2610   3.35000E+000    3.70000E-001
   7.2640   3.69000E+000    2.00000E-001
   7.2660   3.79000E+000    1.80000E-001
   7.2700   3.80000E+000    1.50000E-001
   7.2720   3.80000E+000    0.00000E+000
   7.2750   3.79000E+000    1.30000E-001
   7.2770   3.74000E+000    9.00000E-002
   7.2810   3.72000E+000    2.00000E-001
   7.2840   3.94000E+000    1.90000E-001
   7.2870   3.80000E+000    1.70000E-001
   7.2880   3.91000E+000    1.40000E-001
   7.2910   3.86000E+000    2.40000E-001
   7.2940   3.86000E+000    1.00000E-001
   7.2970   3.36000E+000    1.60000E-001
   7.3000   3.87000E+000    1.80000E-001
