# Supplementary material for: Mechanism of the small ATP-independent chaperone Spy is substrate specific
Source: Nat Commun. 2021 Feb 8;12:851. doi: 10.1038/s41467-021-21120-8 (PMC7870927; doi:10.1038/s41467-021-21120-8)
Supplement: Supplementary file 3 — Supplementary Data 1 [file 41467_2021_21120_MOESM3_ESM.zip › Fig 2c-d/181801/00024.RI1]

Sample1/4
I 1 22.0 48000 0003441 8.4930E10 278 1 
   5.8010   3.66000E+000    5.10000E-001
   5.8030   3.69000E+000    9.40000E-001
   5.8040   3.58000E+000    5.70000E-001
   5.8060   3.29000E+000    5.70000E-001
   5.8070   3.59000E+000    2.04000E+000
   5.8080   3.62000E+000    6.00000E-001
   5.8100   3.65000E+000    5.33000E+000
   5.8130   1.24000E+000    1.47200E+001
   5.8150   1.02200E+001    1.57900E+001
   5.8160   2.44600E+001    2.78100E+001
   5.8200   7.33600E+001    3.99700E+001
   5.8220   1.21990E+002    4.93900E+001
   5.8240   3.62230E+002    1.29640E+002
   5.8270   7.54940E+002    5.64810E+002
   5.8300   8.90570E+002    6.08650E+002
   5.8330   1.07005E+003    6.55420E+002
   5.8350   1.18029E+003    9.32690E+002
   5.8370   1.35690E+003    1.21450E+003
   5.8400   1.45347E+003    1.41782E+003
   5.8420   1.62038E+003    1.79334E+003
   5.8440   1.76253E+003    1.86752E+003
   5.8460   1.88431E+003    1.93025E+003
   5.8470   1.98369E+003    2.03292E+003
   5.8490   2.00522E+003    2.12144E+003
   5.8510   2.23307E+003    2.18454E+003
   5.8530   2.33334E+003    2.36646E+003
   5.8560   2.43072E+003    2.56049E+003
   5.8580   2.61663E+003    2.67200E+003
   5.8600   2.72809E+003    2.82464E+003
   5.8630   2.89989E+003    2.90951E+003
   5.8650   2.96902E+003    3.01793E+003
   5.8670   3.01242E+003    3.19415E+003
   5.8690   3.15710E+003    3.21538E+003
   5.8710   3.21291E+003    3.16439E+003
   5.8730   3.28122E+003    3.37446E+003
   5.8760   3.35142E+003    3.42195E+003
   5.8780   3.42790E+003    3.39352E+003
   5.8790   3.45611E+003    3.46072E+003
   5.8800   3.52553E+003    3.52746E+003
   5.8830   3.51590E+003    3.45236E+003
   5.8850   3.54483E+003    3.53638E+003
   5.8870   3.62239E+003    3.54590E+003
   5.8890   3.59216E+003    3.60408E+003
   5.8920   3.55846E+003    3.58009E+003
   5.8940   3.56234E+003    3.58933E+003
   5.8950   3.55034E+003    3.60686E+003
   5.8980   3.64864E+003    3.58933E+003
   5.9000   3.59214E+003    3.60915E+003
   5.9010   3.63622E+003    3.57506E+003
   5.9030   3.61262E+003    3.59434E+003
   5.9060   3.63188E+003    3.61828E+003
   5.9070   3.64501E+003    3.57099E+003
   5.9090   3.59671E+003    3.59450E+003
   5.9120   3.69822E+003    3.64907E+003
   5.9140   3.71332E+003    3.68959E+003
   5.9160   3.72736E+003    3.73891E+003
   5.9190   3.79296E+003    3.73882E+003
   5.9210   3.77388E+003    3.76743E+003
   5.9230   3.74689E+003    3.65788E+003
   5.9260   3.82082E+003    3.68535E+003
   5.9280   3.82664E+003    3.68635E+003
   5.9300   3.82066E+003    3.71865E+003
   5.9320   3.80605E+003    3.86627E+003
   5.9350   3.85235E+003    3.86932E+003
   5.9360   3.87627E+003    3.87830E+003
   5.9390   3.91724E+003    3.99278E+003
   5.9420   3.91750E+003    3.96270E+003
   5.9430   3.96957E+003    3.97769E+003
   5.9450   3.96153E+003    3.95695E+003
   5.9480   4.00253E+003    4.01408E+003
   5.9500   4.01730E+003    4.02483E+003
   5.9520   4.05773E+003    4.01695E+003
   5.9550   3.97687E+003    3.99997E+003
   5.9570   4.05195E+003    3.98387E+003
   5.9580   4.03681E+003    3.99870E+003
   5.9600   4.02590E+003    4.01865E+003
   5.9620   4.03920E+003    4.02512E+003
   5.9640   4.14010E+003    4.15920E+003
   5.9660   4.05554E+003    4.06274E+003
   5.9680   4.06466E+003    4.14582E+003
   5.9710   4.09221E+003    4.14949E+003
   5.9730   4.12584E+003    4.10468E+003
   5.9750   4.17292E+003    4.12131E+003
   5.9760   4.13626E+003    4.15284E+003
   5.9790   4.10569E+003    4.16883E+003
   5.9820   4.16949E+003    4.19605E+003
   5.9840   4.20834E+003    4.19915E+003
   5.9860   4.24808E+003    4.31387E+003
   5.9890   4.37704E+003    4.37127E+003
   5.9930   6.27068E+003    6.18395E+003
   5.9950   6.20842E+003    6.35086E+003
   5.9980   6.18356E+003    6.03294E+003
   6.0000   6.01751E+003    5.12784E+003
   6.0030   3.28269E+003    2.77329E+003
   6.0050   3.81900E+002    1.32120E+002
   6.0100   2.38500E+002    2.48370E+003
   6.0160   4.13413E+003    4.42901E+003
   6.0180   4.19409E+003    3.43274E+003
   6.0200   3.87220E+003    3.67040E+003
   6.0230   3.84954E+003    3.54487E+003
   6.0250   3.87973E+003    3.55965E+003
   6.0270   3.77752E+003    3.48182E+003
   6.0290   3.78170E+003    3.46831E+003
   6.0300   3.75314E+003    3.43546E+003
   6.0320   3.73935E+003    3.41364E+003
   6.0340   3.73620E+003    3.32755E+003
   6.0380   3.69026E+003    3.33585E+003
   6.0410   3.65770E+003    3.27998E+003
   6.0440   3.60369E+003    3.23319E+003
   6.0460   3.59569E+003    3.17242E+003
   6.0480   3.54881E+003    3.17724E+003
   6.0500   3.56550E+003    3.09691E+003
   6.0520   3.55289E+003    3.02421E+003
   6.0530   3.50553E+003    3.01624E+003
   6.0540   3.47880E+003    2.99698E+003
   6.0570   3.46743E+003    2.92888E+003
   6.0590   3.42283E+003    2.88875E+003
   6.0630   3.35710E+003    2.82408E+003
   6.0660   3.34002E+003    2.81338E+003
   6.0680   3.25976E+003    2.69698E+003
   6.0700   3.23763E+003    2.65343E+003
   6.0720   3.19356E+003    2.68358E+003
   6.0750   3.18881E+003    2.57615E+003
   6.0770   3.15474E+003    2.53219E+003
   6.0790   3.12620E+003    2.52744E+003
   6.0820   3.10006E+003    2.45863E+003
   6.0830   3.03649E+003    2.40651E+003
   6.0860   3.07068E+003    2.41363E+003
   6.0880   2.97371E+003    2.38495E+003
   6.0900   2.97624E+003    2.29802E+003
   6.0920   2.97629E+003    2.29490E+003
   6.0950   2.87329E+003    2.25595E+003
   6.0970   2.85945E+003    2.19135E+003
   6.0990   2.82621E+003    2.15755E+003
   6.1020   2.81575E+003    2.11817E+003
   6.1040   2.76306E+003    2.12327E+003
   6.1060   2.76122E+003    2.00680E+003
   6.1080   2.72861E+003    2.03199E+003
   6.1090   2.71075E+003    2.04859E+003
   6.1120   2.69498E+003    1.95400E+003
   6.1150   2.66407E+003    1.92127E+003
   6.1180   2.61773E+003    1.88229E+003
   6.1210   2.59391E+003    1.81935E+003
   6.1240   2.54040E+003    1.81035E+003
   6.1250   2.55057E+003    1.77641E+003
   6.1260   2.50692E+003    1.72962E+003
   6.1280   2.50044E+003    1.72759E+003
   6.1310   2.41821E+003    1.73128E+003
   6.1340   2.41300E+003    1.68565E+003
   6.1370   2.40081E+003    1.63950E+003
   6.1380   2.37931E+003    1.60427E+003
   6.1400   2.37964E+003    1.63003E+003
   6.1420   2.34380E+003    1.54208E+003
   6.1450   2.28982E+003    1.52053E+003
   6.1480   2.27111E+003    1.48202E+003
   6.1490   2.25061E+003    1.46683E+003
   6.1510   2.24306E+003    1.48272E+003
   6.1530   2.24916E+003    1.44081E+003
   6.1550   2.19515E+003    1.40817E+003
   6.1570   2.19037E+003    1.42159E+003
   6.1600   2.13969E+003    1.41546E+003
   6.1620   2.11950E+003    1.36472E+003
   6.1640   2.12977E+003    1.33214E+003
   6.1660   2.09653E+003    1.32564E+003
   6.1680   2.14452E+003    1.34467E+003
   6.1710   2.09974E+003    1.28843E+003
   6.1740   2.05029E+003    1.24900E+003
   6.1760   2.04043E+003    1.28511E+003
   6.1770   2.02178E+003    1.26034E+003
   6.1790   2.05237E+003    1.25612E+003
   6.1810   2.00491E+003    1.23653E+003
   6.1830   1.99564E+003    1.23909E+003
   6.1860   1.97657E+003    1.23754E+003
   6.1880   1.98878E+003    1.20084E+003
   6.1910   1.96281E+003    1.19780E+003
   6.1920   1.95991E+003    1.18423E+003
   6.1950   1.94459E+003    1.13565E+003
   6.1980   1.91513E+003    1.14556E+003
   6.2000   1.93073E+003    1.16250E+003
   6.2030   1.90970E+003    1.12955E+003
   6.2050   1.90710E+003    1.10947E+003
   6.2070   1.87396E+003    1.09865E+003
   6.2100   1.91494E+003    1.11790E+003
   6.2120   1.88749E+003    1.10019E+003
   6.2150   1.89929E+003    1.08082E+003
   6.2170   1.85060E+003    1.07700E+003
   6.2190   1.91206E+003    1.07370E+003
   6.2200   1.85488E+003    1.08511E+003
   6.2230   1.84686E+003    1.06086E+003
   6.2250   1.82992E+003    1.05430E+003
   6.2280   1.87423E+003    1.04408E+003
   6.2300   1.81585E+003    1.05216E+003
   6.2320   1.81708E+003    1.03667E+003
   6.2350   1.82075E+003    1.03038E+003
   6.2370   1.81396E+003    1.03351E+003
   6.2390   1.82585E+003    1.00365E+003
   6.2410   1.77938E+003    1.00875E+003
   6.2430   1.78500E+003    9.96050E+002
   6.2460   1.82505E+003    9.81850E+002
   6.2480   1.79846E+003    9.95360E+002
   6.2500   1.78909E+003    1.01482E+003
   6.2540   1.79052E+003    9.98820E+002
   6.2570   1.82253E+003    9.65790E+002
   6.2590   1.77843E+003    9.95590E+002
   6.2600   1.77367E+003    1.00852E+003
   6.2620   1.80260E+003    9.83100E+002
   6.2650   1.79732E+003    9.54630E+002
   6.2680   1.79270E+003    9.68270E+002
   6.2700   1.75488E+003    9.79500E+002
   6.2730   1.80395E+003    9.52310E+002
   6.2750   1.79372E+003    9.76400E+002
   6.2770   1.80878E+003    9.67300E+002
   6.2800   1.76900E+003    9.81880E+002
   6.2820   1.77917E+003    9.91370E+002
   6.2840   1.77290E+003    9.83190E+002
   6.2870   1.78843E+003    9.88910E+002
   6.2890   1.75441E+003    1.00242E+003
   6.2900   1.78586E+003    9.79340E+002
   6.2930   1.76822E+003    9.65350E+002
   6.2940   1.80358E+003    9.83580E+002
   6.2970   1.80487E+003    9.61380E+002
   6.2990   1.76939E+003    9.67800E+002
   6.3020   1.73949E+003    9.67510E+002
   6.3030   1.76359E+003    9.70410E+002
   6.3060   1.77291E+003    9.49380E+002
   6.3090   1.80789E+003    9.61200E+002
   6.3120   1.77055E+003    9.60260E+002
   6.3140   1.78792E+003    9.71280E+002
   6.3160   1.76053E+003    9.62540E+002
   6.3180   1.74725E+003    9.58050E+002
   6.3210   1.74172E+003    9.56250E+002
   6.3230   1.77443E+003    9.38680E+002
   6.3260   1.72446E+003    9.72350E+002
   6.3300   1.77263E+003    9.36530E+002
   6.3320   1.77740E+003    9.61390E+002
   6.3340   1.76282E+003    9.74360E+002
   6.3360   1.75635E+003    9.53300E+002
   6.3380   1.74887E+003    9.49500E+002
   6.3400   1.77654E+003    9.78080E+002
   6.3420   1.74969E+003    9.74550E+002
   6.3450   1.75123E+003    9.53760E+002
   6.3470   1.77403E+003    9.64860E+002
   6.3500   1.78152E+003    9.56540E+002
   6.3520   1.75553E+003    9.60420E+002
   6.3540   1.75826E+003    9.63580E+002
   6.3590   1.76630E+003    9.63230E+002
   6.3610   1.72791E+003    9.80590E+002
   6.3630   1.80350E+003    9.42040E+002
   6.3640   1.74324E+003    9.42780E+002
   6.3660   1.80864E+003    9.65510E+002
   6.3690   1.75010E+003    9.41730E+002
   6.3730   1.73136E+003    9.48030E+002
   6.3740   1.74994E+003    9.61180E+002
   6.3770   1.72469E+003    9.97210E+002
   6.3790   1.82178E+003    9.55340E+002
   6.3810   1.74812E+003    9.30000E+002
   6.3830   1.75294E+003    9.21750E+002
   6.3840   1.72843E+003    9.45370E+002
   6.3860   1.75276E+003    9.60740E+002
   6.3880   1.77128E+003    9.65780E+002
   6.3900   1.76475E+003    9.63380E+002
   6.3940   1.75017E+003    9.48830E+002
   6.3970   1.74863E+003    9.62040E+002
   6.3990   1.74778E+003    9.55990E+002
   6.4020   1.77504E+003    9.56940E+002
   6.4040   1.75860E+003    9.53460E+002
   6.4060   1.76513E+003    9.53700E+002
   6.4100   1.80072E+003    9.40660E+002
   6.4130   1.76090E+003    9.83610E+002
   6.4150   1.76709E+003    9.66610E+002
   6.4170   1.76151E+003    9.87400E+002
   6.4200   1.73655E+003    9.92320E+002
   6.4220   1.77254E+003    9.71940E+002
   6.4240   1.74548E+003    9.50070E+002
   6.4270   1.77215E+003    9.63210E+002
   6.4290   1.77783E+003    9.72320E+002
   6.4310   1.80016E+003    9.82800E+002
   6.4330   1.78698E+003    9.84660E+002
   6.4360   1.78854E+003    9.82520E+002
   6.4380   1.79529E+003    9.99840E+002
   6.4410   1.79831E+003    9.77500E+002
   6.4430   1.81037E+003    9.79640E+002
   6.4440   1.83947E+003    9.69410E+002
   6.4490   1.86501E+003    9.91550E+002
   6.4510   1.81559E+003    1.01017E+003
   6.4540   1.85152E+003    9.89020E+002
   6.4560   1.82008E+003    9.94730E+002
   6.4580   1.85335E+003    1.02854E+003
   6.4610   1.84063E+003    1.00531E+003
   6.4650   1.85103E+003    1.01476E+003
   6.4670   1.85413E+003    1.03214E+003
   6.4690   1.87670E+003    1.01261E+003
   6.4720   1.87778E+003    1.03211E+003
   6.4730   1.86723E+003    1.00633E+003
   6.4760   1.86734E+003    9.80070E+002
   6.4780   1.86397E+003    1.00557E+003
   6.4800   1.87536E+003    1.01339E+003
   6.4830   1.87706E+003    1.02141E+003
   6.4850   1.87402E+003    1.04233E+003
   6.4870   1.90021E+003    1.02448E+003
   6.4900   1.86425E+003    1.02222E+003
   6.4920   1.88070E+003    1.02020E+003
   6.4940   1.87880E+003    1.03908E+003
   6.4960   1.86341E+003    1.03107E+003
   6.4990   1.91240E+003    1.00502E+003
   6.5010   1.87333E+003    1.00297E+003
   6.5040   1.92068E+003    1.03018E+003
   6.5060   1.88329E+003    1.03522E+003
   6.5100   1.88762E+003    1.04177E+003
   6.5120   1.90140E+003    1.01091E+003
   6.5150   1.88835E+003    1.01646E+003
   6.5160   1.90737E+003    1.00453E+003
   6.5190   1.89770E+003    1.02222E+003
   6.5210   1.89266E+003    1.02440E+003
   6.5250   1.90836E+003    1.03769E+003
   6.5280   1.88038E+003    1.04047E+003
   6.5300   1.87783E+003    1.02004E+003
   6.5320   1.90042E+003    1.01968E+003
   6.5350   1.87387E+003    1.00964E+003
   6.5370   1.87681E+003    1.03623E+003
   6.5390   1.86761E+003    1.02495E+003
   6.5420   1.88475E+003    1.01411E+003
   6.5450   1.87370E+003    1.04354E+003
   6.5480   1.87642E+003    1.03844E+003
   6.5490   1.88079E+003    1.02878E+003
   6.5500   1.86113E+003    1.00652E+003
   6.5550   1.84325E+003    9.98190E+002
   6.5590   1.85397E+003    1.02306E+003
   6.5620   1.87211E+003    1.01995E+003
   6.5640   1.83841E+003    1.00816E+003
   6.5660   1.84819E+003    1.02073E+003
   6.5700   1.83037E+003    9.99270E+002
   6.5730   1.89047E+003    1.02165E+003
   6.5740   1.84496E+003    9.98920E+002
   6.5750   1.85066E+003    1.00471E+003
   6.5800   1.84949E+003    1.00226E+003
   6.5820   1.86696E+003    9.63530E+002
   6.5840   1.84377E+003    1.00375E+003
   6.5860   1.84063E+003    9.89310E+002
   6.5880   1.81352E+003    9.95140E+002
   6.5910   1.81479E+003    9.84440E+002
   6.5930   1.81760E+003    9.89700E+002
   6.5950   1.83340E+003    9.93310E+002
   6.5970   1.82981E+003    9.92160E+002
   6.6000   1.84062E+003    9.76640E+002
   6.6040   1.82345E+003    9.95290E+002
   6.6070   1.85119E+003    9.91400E+002
   6.6090   1.83471E+003    9.92690E+002
   6.6120   1.80187E+003    9.90650E+002
   6.6150   1.82205E+003    1.00622E+003
   6.6170   1.80766E+003    9.56050E+002
   6.6200   1.80224E+003    9.70960E+002
   6.6220   1.82531E+003    9.91240E+002
   6.6240   1.81572E+003    9.81880E+002
   6.6270   1.83054E+003    9.98050E+002
   6.6290   1.80517E+003    9.68550E+002
   6.6320   1.77831E+003    9.79720E+002
   6.6330   1.83611E+003    9.67010E+002
   6.6360   1.80323E+003    9.91660E+002
   6.6390   1.78044E+003    9.81540E+002
   6.6420   1.82907E+003    9.56640E+002
   6.6440   1.80224E+003    9.62620E+002
   6.6460   1.79910E+003    9.78390E+002
   6.6480   1.79238E+003    9.79020E+002
   6.6500   1.80463E+003    1.00154E+003
   6.6540   1.79884E+003    9.64730E+002
   6.6570   1.75263E+003    9.90730E+002
   6.6600   1.77581E+003    9.60690E+002
   6.6620   1.81746E+003    9.73860E+002
   6.6640   1.77787E+003    9.58240E+002
   6.6670   1.77904E+003    9.76580E+002
   6.6680   1.76558E+003    9.82040E+002
   6.6710   1.79202E+003    9.99510E+002
   6.6750   1.78930E+003    9.61690E+002
   6.6760   1.78747E+003    9.48740E+002
   6.6800   1.73172E+003    9.33670E+002
   6.6820   1.75443E+003    9.38130E+002
   6.6840   1.74023E+003    9.36490E+002
   6.6870   1.78862E+003    9.53800E+002
   6.6900   1.77148E+003    9.33400E+002
   6.6940   1.72457E+003    9.22090E+002
   6.6960   1.72446E+003    9.43420E+002
   6.6980   1.78443E+003    9.35800E+002
   6.7010   1.77426E+003    9.27930E+002
   6.7040   1.72781E+003    9.34980E+002
   6.7070   1.71499E+003    9.39280E+002
   6.7090   1.70802E+003    9.46800E+002
   6.7110   1.75928E+003    9.22360E+002
   6.7150   1.74372E+003    9.27640E+002
   6.7170   1.74882E+003    9.43280E+002
   6.7190   1.74875E+003    9.17500E+002
   6.7220   1.75692E+003    9.02630E+002
   6.7250   1.73601E+003    9.21520E+002
   6.7280   1.72140E+003    9.32720E+002
   6.7300   1.69971E+003    9.06360E+002
   6.7320   1.70305E+003    9.01290E+002
   6.7350   1.67704E+003    9.11770E+002
   6.7370   1.68079E+003    9.24820E+002
   6.7410   1.69721E+003    8.98440E+002
   6.7430   1.68159E+003    9.52070E+002
   6.7460   1.69833E+003    9.26720E+002
   6.7490   1.68215E+003    9.12340E+002
   6.7520   1.70421E+003    9.21160E+002
   6.7550   1.70163E+003    9.24200E+002
   6.7570   1.70491E+003    9.01200E+002
   6.7590   1.67405E+003    8.72970E+002
   6.7620   1.70697E+003    9.12890E+002
   6.7660   1.69383E+003    9.44510E+002
   6.7680   1.72390E+003    9.03300E+002
   6.7700   1.71768E+003    9.13730E+002
   6.7730   1.71136E+003    9.12570E+002
   6.7750   1.72936E+003    9.31100E+002
   6.7760   1.70218E+003    9.48630E+002
   6.7810   1.74088E+003    9.24310E+002
   6.7830   1.70947E+003    9.03040E+002
   6.7860   1.71551E+003    9.31290E+002
   6.7880   1.71116E+003    9.26290E+002
   6.7900   1.71047E+003    9.52440E+002
   6.7930   1.72609E+003    9.39510E+002
   6.7950   1.73250E+003    9.22180E+002
   6.7990   1.74162E+003    9.38570E+002
   6.8020   1.74964E+003    9.15870E+002
   6.8040   1.72925E+003    8.93830E+002
   6.8060   1.74732E+003    9.15590E+002
   6.8080   1.70941E+003    9.18320E+002
   6.8110   1.71540E+003    9.23190E+002
   6.8140   1.70456E+003    9.48750E+002
   6.8150   1.73239E+003    9.31980E+002
   6.8180   1.75471E+003    9.24190E+002
   6.8220   1.77323E+003    9.46570E+002
   6.8240   1.76786E+003    9.44910E+002
   6.8260   1.75627E+003    9.44450E+002
   6.8290   1.79315E+003    9.24790E+002
   6.8330   1.71997E+003    9.26540E+002
   6.8350   1.71066E+003    9.47300E+002
   6.8380   1.77068E+003    9.39430E+002
   6.8400   1.75795E+003    9.50940E+002
   6.8430   1.74472E+003    9.54860E+002
   6.8460   1.76446E+003    9.81220E+002
   6.8490   1.76212E+003    9.60400E+002
   6.8520   1.75383E+003    9.39000E+002
   6.8560   1.77252E+003    9.41540E+002
   6.8570   1.74179E+003    9.47220E+002
   6.8600   1.74142E+003    9.36610E+002
   6.8620   1.74240E+003    9.58140E+002
   6.8650   1.77015E+003    9.46970E+002
   6.8680   1.74014E+003    9.49290E+002
   6.8690   1.74698E+003    9.34970E+002
   6.8720   1.73457E+003    9.59490E+002
   6.8740   1.75065E+003    9.59380E+002
   6.8770   1.74088E+003    9.37850E+002
   6.8810   1.73852E+003    9.38950E+002
   6.8830   1.76010E+003    9.62880E+002
   6.8850   1.74341E+003    9.38560E+002
   6.8880   1.78450E+003    9.60400E+002
   6.8920   1.73261E+003    9.67020E+002
   6.8940   1.77924E+003    9.25830E+002
   6.8960   1.75455E+003    9.44610E+002
   6.8990   1.73685E+003    9.59120E+002
   6.9020   1.76823E+003    9.30050E+002
   6.9040   1.75098E+003    9.23900E+002
   6.9080   1.72865E+003    9.52970E+002
   6.9100   1.76979E+003    9.62150E+002
   6.9130   1.72680E+003    9.59560E+002
   6.9150   1.73366E+003    9.78710E+002
   6.9170   1.77098E+003    9.50210E+002
   6.9200   1.75769E+003    9.52030E+002
   6.9230   1.75110E+003    9.68540E+002
   6.9250   1.77976E+003    9.50570E+002
   6.9280   1.74466E+003    9.37940E+002
   6.9300   1.76347E+003    9.38160E+002
   6.9340   1.75669E+003    9.46020E+002
   6.9370   1.71818E+003    9.20070E+002
   6.9390   1.70926E+003    9.30770E+002
   6.9420   1.73293E+003    9.35180E+002
   6.9440   1.68877E+003    9.47390E+002
   6.9480   1.69616E+003    9.34260E+002
   6.9510   1.72893E+003    9.30640E+002
   6.9540   1.71716E+003    9.37880E+002
   6.9560   1.72074E+003    9.37100E+002
   6.9580   1.72424E+003    9.40260E+002
   6.9620   1.68414E+003    9.11810E+002
   6.9640   1.68209E+003    9.26870E+002
   6.9660   1.67656E+003    9.04270E+002
   6.9680   1.67775E+003    9.40150E+002
   6.9710   1.72360E+003    9.36250E+002
   6.9740   1.72967E+003    9.34940E+002
   6.9770   1.72162E+003    9.32010E+002
   6.9800   1.71311E+003    9.51100E+002
   6.9820   1.75516E+003    9.42680E+002
   6.9850   1.72450E+003    9.41070E+002
   6.9880   1.72170E+003    9.78240E+002
   6.9920   1.69003E+003    9.60630E+002
   6.9940   1.73118E+003    9.48950E+002
   6.9970   1.70258E+003    9.35220E+002
   6.9990   1.72841E+003    9.44770E+002
   7.0020   1.73782E+003    9.60680E+002
   7.0050   1.70391E+003    9.43660E+002
   7.0080   1.76162E+003    9.36250E+002
   7.0100   1.74526E+003    9.38010E+002
   7.0130   1.75640E+003    9.44690E+002
   7.0160   1.73282E+003    9.27740E+002
   7.0190   1.69621E+003    9.43090E+002
   7.0210   1.71547E+003    9.31150E+002
   7.0230   1.73899E+003    9.40300E+002
   7.0260   1.72870E+003    9.39540E+002
   7.0280   1.70315E+003    9.44550E+002
   7.0310   1.69773E+003    9.33310E+002
   7.0350   1.71720E+003    9.20870E+002
   7.0360   1.75187E+003    9.40780E+002
   7.0400   1.71508E+003    9.22130E+002
   7.0420   1.74383E+003    9.15040E+002
   7.0460   1.75193E+003    9.32350E+002
   7.0480   1.71819E+003    9.29940E+002
   7.0510   1.71851E+003    9.17430E+002
   7.0530   1.73050E+003    9.19690E+002
   7.0550   1.74234E+003    9.15510E+002
   7.0590   1.69162E+003    9.27400E+002
   7.0620   1.69383E+003    9.24100E+002
   7.0640   1.72517E+003    9.22780E+002
   7.0670   1.69697E+003    9.27760E+002
   7.0690   1.74538E+003    9.18220E+002
   7.0720   1.68619E+003    9.19540E+002
   7.0760   1.69392E+003    9.29870E+002
   7.0770   1.69518E+003    9.10590E+002
   7.0800   1.73007E+003    9.02510E+002
   7.0830   1.71639E+003    8.89530E+002
   7.0870   1.73100E+003    8.80750E+002
   7.0910   1.68404E+003    8.96080E+002
   7.0940   1.65279E+003    8.93110E+002
   7.0980   1.63741E+003    8.80560E+002
   7.1000   1.65542E+003    8.33860E+002
   7.1030   1.61885E+003    8.31230E+002
   7.1060   1.60353E+003    7.99220E+002
   7.1070   1.56995E+003    8.34400E+002
   7.1100   1.59020E+003    8.08050E+002
   7.1140   1.61219E+003    8.01590E+002
   7.1160   1.54806E+003    7.70190E+002
   7.1200   1.56171E+003    7.64660E+002
   7.1230   1.51967E+003    7.15230E+002
   7.1250   1.50357E+003    7.18030E+002
   7.1280   1.48240E+003    6.89240E+002
   7.1320   1.41756E+003    6.47260E+002
   7.1340   1.39310E+003    6.30600E+002
   7.1370   1.38500E+003    5.85250E+002
   7.1390   1.34016E+003    5.43030E+002
   7.1440   1.28427E+003    5.17530E+002
   7.1460   1.19174E+003    4.55760E+002
   7.1480   1.12326E+003    4.29290E+002
   7.1520   1.08080E+003    3.82780E+002
   7.1540   1.00649E+003    3.40520E+002
   7.1570   9.40860E+002    3.03180E+002
   7.1590   8.46680E+002    2.54170E+002
   7.1630   7.13310E+002    1.91300E+002
   7.1660   6.45500E+002    1.59420E+002
   7.1690   5.32430E+002    1.22690E+002
   7.1720   4.51710E+002    9.10700E+001
   7.1750   3.91580E+002    6.62400E+001
   7.1790   2.78750E+002    4.85000E+001
   7.1830   2.06530E+002    3.14100E+001
   7.1870   1.39950E+002    1.63100E+001
   7.1890   1.22450E+002    1.18000E+001
   7.1930   7.74200E+001    3.99000E+000
   7.1970   3.38400E+001    2.93000E+000
   7.1990   1.58400E+001    3.22000E+000
   7.2010   2.39000E+000    4.23000E+000
   7.2050   2.93000E+000    2.13000E+000
   7.2090   3.68000E+000    3.10000E-001
   7.2140   3.70000E+000    5.00000E-002
   7.2180   3.44000E+000    0.00000E+000
   7.2200   3.85000E+000    2.52000E+000
   7.2230   3.80000E+000    2.84000E+000
   7.2250   3.69000E+000    2.25000E+000
   7.2280   3.79000E+000    1.50000E-001
   7.2320   3.81000E+000    2.90000E-001
   7.2350   3.72000E+000    8.00000E-002
   7.2360   3.70000E+000    6.00000E-002
   7.2390   3.84000E+000    1.00000E-001
   7.2430   3.76000E+000    2.78000E+000
   7.2450   3.82000E+000    3.90000E-001
   7.2490   3.75000E+000    4.90000E-001
   7.2520   3.70000E+000    4.80000E-001
   7.2530   3.76000E+000    1.20000E-001
   7.2570   3.65000E+000    5.00000E-002
   7.2590   3.70000E+000    3.40000E-001
   7.2620   3.78000E+000    3.40000E-001
   7.2650   3.66000E+000    2.10000E-001
   7.2670   3.66000E+000    2.10000E-001
   7.2700   3.77000E+000    1.40000E-001
   7.2720   3.79000E+000    2.80000E-001
   7.2770   3.68000E+000    1.00000E-001
   7.2790   3.81000E+000    2.00000E-002
   7.2810   3.65000E+000    0.00000E+000
   7.2850   3.72000E+000    2.90000E-001
   7.2880   3.78000E+000    1.20000E-001
   7.2910   3.69000E+000    2.70000E-001
   7.2940   3.42000E+000    3.00000E-001
   7.2970   3.83000E+000    5.00000E-002
   7.3000   3.74000E+000    4.60000E-001
