# Supplementary material for: Mechanism of the small ATP-independent chaperone Spy is substrate specific
Source: Nat Commun. 2021 Feb 8;12:851. doi: 10.1038/s41467-021-21120-8 (PMC7870927; doi:10.1038/s41467-021-21120-8)
Supplement: Supplementary file 3 — Supplementary Data 1 [file 41467_2021_21120_MOESM3_ESM.zip › Fig 2c-d/181801/00024.RI3]

Sample3/6
I 3 22.0 48000 0003509 8.6620E10 278 1 
   5.8010   3.71000E+000    8.90000E-001
   5.8030   3.74000E+000    1.37000E+000
   5.8060   3.64000E+000    5.13000E+000
   5.8080   3.29000E+000    1.36200E+001
   5.8110   1.24000E+000    1.68500E+001
   5.8130   5.71000E+000    2.43800E+001
   5.8150   1.57900E+001    2.87400E+001
   5.8170   2.84800E+001    5.48900E+001
   5.8190   7.95800E+001    1.36650E+002
   5.8220   1.63450E+002    2.71380E+002
   5.8230   3.01250E+002    3.37720E+002
   5.8240   4.06290E+002    5.28370E+002
   5.8260   6.01460E+002    5.79460E+002
   5.8270   8.51290E+002    7.08250E+002
   5.8290   9.17550E+002    8.92340E+002
   5.8300   9.46070E+002    9.40540E+002
   5.8330   1.11444E+003    1.07129E+003
   5.8350   1.22194E+003    1.23945E+003
   5.8370   1.35209E+003    1.35422E+003
   5.8380   1.46433E+003    1.47651E+003
   5.8400   1.55255E+003    1.57338E+003
   5.8420   1.60875E+003    1.67223E+003
   5.8440   1.84412E+003    1.88118E+003
   5.8470   2.00850E+003    2.04275E+003
   5.8490   2.06952E+003    2.11051E+003
   5.8510   2.33481E+003    2.37264E+003
   5.8530   2.39139E+003    2.47007E+003
   5.8560   2.57057E+003    2.54326E+003
   5.8580   2.67163E+003    2.76726E+003
   5.8610   2.78612E+003    2.76996E+003
   5.8630   2.82500E+003    2.97034E+003
   5.8650   2.96375E+003    2.93886E+003
   5.8660   3.02148E+003    3.06737E+003
   5.8670   3.14143E+003    3.15485E+003
   5.8700   3.12198E+003    3.21402E+003
   5.8710   3.30828E+003    3.24536E+003
   5.8740   3.32972E+003    3.35955E+003
   5.8760   3.39243E+003    3.37667E+003
   5.8780   3.44344E+003    3.44232E+003
   5.8800   3.48851E+003    3.55939E+003
   5.8830   3.52174E+003    3.52946E+003
   5.8850   3.53765E+003    3.52393E+003
   5.8870   3.60351E+003    3.56446E+003
   5.8910   3.57606E+003    3.61614E+003
   5.8920   3.58846E+003    3.61298E+003
   5.8940   3.61503E+003    3.60234E+003
   5.8960   3.65406E+003    3.61400E+003
   5.8970   3.63409E+003    3.61800E+003
   5.8990   3.62072E+003    3.71576E+003
   5.9010   3.66116E+003    3.62256E+003
   5.9030   3.68451E+003    3.55368E+003
   5.9060   3.68725E+003    3.62891E+003
   5.9070   3.69905E+003    3.63309E+003
   5.9080   3.65211E+003    3.73233E+003
   5.9100   3.67251E+003    3.74964E+003
   5.9120   3.76134E+003    3.66933E+003
   5.9140   3.76148E+003    3.63244E+003
   5.9160   3.74146E+003    3.66653E+003
   5.9190   3.81387E+003    3.75764E+003
   5.9210   3.71132E+003    3.76091E+003
   5.9230   3.81518E+003    3.77496E+003
   5.9260   3.86950E+003    3.74558E+003
   5.9280   3.89457E+003    3.75679E+003
   5.9300   3.87097E+003    3.79925E+003
   5.9330   3.91785E+003    3.85520E+003
   5.9350   3.92159E+003    3.84668E+003
   5.9360   3.91842E+003    3.84518E+003
   5.9390   3.98260E+003    3.85005E+003
   5.9410   3.96902E+003    3.97109E+003
   5.9430   3.94946E+003    4.04704E+003
   5.9460   4.00229E+003    4.03147E+003
   5.9480   3.98328E+003    4.06169E+003
   5.9510   4.07214E+003    4.00716E+003
   5.9530   4.06405E+003    4.02878E+003
   5.9550   4.01175E+003    4.10763E+003
   5.9570   4.02044E+003    4.13106E+003
   5.9600   4.03402E+003    4.32336E+003
   5.9620   4.13079E+003    4.98910E+003
   5.9640   4.12595E+003    6.21535E+003
   5.9660   4.16239E+003    6.13463E+003
   5.9680   4.25502E+003    6.10292E+003
   5.9710   4.51319E+003    6.27273E+003
   5.9730   6.19263E+003    4.00863E+003
   5.9750   6.13501E+003    1.32960E+002
   5.9800   6.33199E+003    2.60180E+002
   5.9830   2.69018E+003    1.20131E+003
   5.9860   1.84670E+002    4.50260E+003
   5.9890   1.42390E+002    4.55131E+003
   5.9910   3.96260E+002    4.11393E+003
   5.9940   2.25371E+003    3.97365E+003
   5.9960   4.86305E+003    3.95097E+003
   5.9980   4.55902E+003    3.91226E+003
   6.0000   4.17747E+003    3.87576E+003
   6.0030   4.11643E+003    3.92348E+003
   6.0050   4.01717E+003    3.89577E+003
   6.0070   4.04673E+003    3.83945E+003
   6.0090   4.02694E+003    3.84742E+003
   6.0110   4.04062E+003    3.83252E+003
   6.0130   4.02512E+003    3.84049E+003
   6.0160   3.98253E+003    3.86690E+003
   6.0180   3.96323E+003    3.74326E+003
   6.0200   3.94208E+003    3.77819E+003
   6.0230   3.95028E+003    3.72250E+003
   6.0250   3.97273E+003    3.65331E+003
   6.0270   3.98821E+003    3.67018E+003
   6.0300   3.98386E+003    3.64249E+003
   6.0320   3.92899E+003    3.64184E+003
   6.0340   3.91286E+003    3.64311E+003
   6.0350   3.92717E+003    3.59075E+003
   6.0390   3.86621E+003    3.52738E+003
   6.0410   3.88227E+003    3.57112E+003
   6.0430   3.86601E+003    3.54755E+003
   6.0460   3.86876E+003    3.52744E+003
   6.0480   3.90939E+003    3.47383E+003
   6.0500   3.84553E+003    3.47858E+003
   6.0520   3.84788E+003    3.42636E+003
   6.0540   3.91493E+003    3.44951E+003
   6.0560   3.76962E+003    3.40246E+003
   6.0580   3.78270E+003    3.38891E+003
   6.0610   3.69638E+003    3.31003E+003
   6.0630   3.70089E+003    3.27786E+003
   6.0650   3.75172E+003    3.21734E+003
   6.0680   3.70351E+003    3.25306E+003
   6.0700   3.73720E+003    3.17999E+003
   6.0730   3.68569E+003    3.15331E+003
   6.0750   3.65976E+003    3.07819E+003
   6.0800   3.64794E+003    3.11522E+003
   6.0820   3.60188E+003    3.07604E+003
   6.0840   3.60678E+003    3.00252E+003
   6.0850   3.62092E+003    2.89470E+003
   6.0880   3.54872E+003    2.92744E+003
   6.0900   3.51778E+003    2.88776E+003
   6.0910   3.50419E+003    2.84795E+003
   6.0920   3.51265E+003    2.80386E+003
   6.0950   3.46880E+003    2.80467E+003
   6.0970   3.38625E+003    2.74477E+003
   6.0990   3.41679E+003    2.74446E+003
   6.1020   3.44163E+003    2.66734E+003
   6.1040   3.36798E+003    2.61982E+003
   6.1060   3.35877E+003    2.63321E+003
   6.1090   3.35290E+003    2.61273E+003
   6.1100   3.26867E+003    2.60166E+003
   6.1130   3.31245E+003    2.52209E+003
   6.1140   3.29889E+003    2.51224E+003
   6.1160   3.22860E+003    2.43892E+003
   6.1180   3.20388E+003    2.41636E+003
   6.1200   3.14842E+003    2.33552E+003
   6.1220   3.08774E+003    2.30177E+003
   6.1250   3.12409E+003    2.24023E+003
   6.1280   3.07703E+003    2.22413E+003
   6.1300   2.99899E+003    2.18627E+003
   6.1330   3.06251E+003    2.17907E+003
   6.1350   2.98745E+003    2.13138E+003
   6.1390   2.89983E+003    2.08784E+003
   6.1420   2.83328E+003    2.00585E+003
   6.1450   2.83512E+003    1.94830E+003
   6.1460   2.78602E+003    1.94487E+003
   6.1480   2.78666E+003    1.93389E+003
   6.1510   2.75502E+003    1.84794E+003
   6.1540   2.70799E+003    1.82028E+003
   6.1570   2.64325E+003    1.77363E+003
   6.1590   2.61309E+003    1.73024E+003
   6.1600   2.54614E+003    1.69511E+003
   6.1620   2.56012E+003    1.68399E+003
   6.1650   2.53615E+003    1.60135E+003
   6.1680   2.48953E+003    1.60969E+003
   6.1700   2.51061E+003    1.58973E+003
   6.1740   2.44829E+003    1.51812E+003
   6.1760   2.38922E+003    1.54015E+003
   6.1790   2.39836E+003    1.45020E+003
   6.1810   2.33455E+003    1.42652E+003
   6.1830   2.33917E+003    1.40114E+003
   6.1850   2.29748E+003    1.41920E+003
   6.1880   2.29237E+003    1.35798E+003
   6.1900   2.21117E+003    1.36084E+003
   6.1920   2.25277E+003    1.35902E+003
   6.1950   2.20353E+003    1.29646E+003
   6.1960   2.11443E+003    1.30213E+003
   6.1980   2.09525E+003    1.26441E+003
   6.2010   2.11531E+003    1.27132E+003
   6.2030   2.10320E+003    1.26003E+003
   6.2050   2.06713E+003    1.19235E+003
   6.2080   2.05148E+003    1.19105E+003
   6.2100   2.03217E+003    1.18265E+003
   6.2140   2.01538E+003    1.15398E+003
   6.2160   1.98400E+003    1.13880E+003
   6.2190   2.01420E+003    1.14769E+003
   6.2200   1.94404E+003    1.10822E+003
   6.2240   1.90249E+003    1.10049E+003
   6.2260   1.91103E+003    1.05489E+003
   6.2290   1.89496E+003    1.07355E+003
   6.2310   1.87564E+003    1.05334E+003
   6.2330   1.86475E+003    1.04382E+003
   6.2350   1.84489E+003    1.05199E+003
   6.2370   1.83866E+003    1.03247E+003
   6.2410   1.81352E+003    9.86520E+002
   6.2430   1.80841E+003    9.88100E+002
   6.2440   1.76950E+003    9.92650E+002
   6.2460   1.79691E+003    9.69670E+002
   6.2490   1.78713E+003    9.66490E+002
   6.2510   1.76711E+003    9.55870E+002
   6.2530   1.74919E+003    9.84710E+002
   6.2550   1.75310E+003    9.70050E+002
   6.2570   1.73877E+003    9.47720E+002
   6.2600   1.68513E+003    9.34360E+002
   6.2610   1.72111E+003    9.46620E+002
   6.2620   1.72364E+003    9.40940E+002
   6.2660   1.71548E+003    9.50970E+002
   6.2680   1.70991E+003    9.41600E+002
   6.2710   1.69522E+003    9.10950E+002
   6.2730   1.65317E+003    9.30760E+002
   6.2760   1.66334E+003    8.95040E+002
   6.2780   1.67359E+003    8.96580E+002
   6.2820   1.68044E+003    9.09760E+002
   6.2830   1.64956E+003    9.16620E+002
   6.2840   1.67487E+003    8.99270E+002
   6.2870   1.67046E+003    8.98610E+002
   6.2900   1.65525E+003    8.92980E+002
   6.2930   1.63220E+003    8.77650E+002
   6.2950   1.60487E+003    9.03540E+002
   6.2960   1.69583E+003    8.90910E+002
   6.2970   1.65945E+003    9.01030E+002
   6.3010   1.65073E+003    8.84990E+002
   6.3040   1.64865E+003    8.96150E+002
   6.3070   1.61262E+003    8.90270E+002
   6.3090   1.60446E+003    8.84990E+002
   6.3100   1.60233E+003    9.04930E+002
   6.3110   1.62285E+003    8.67710E+002
   6.3140   1.63830E+003    8.86470E+002
   6.3170   1.62002E+003    8.68260E+002
   6.3200   1.58827E+003    8.64690E+002
   6.3220   1.62064E+003    8.63160E+002
   6.3250   1.58960E+003    8.62360E+002
   6.3260   1.62618E+003    8.58550E+002
   6.3300   1.59877E+003    8.46320E+002
   6.3310   1.64877E+003    8.58370E+002
   6.3330   1.60067E+003    8.62160E+002
   6.3370   1.59811E+003    8.54930E+002
   6.3400   1.60783E+003    8.69900E+002
   6.3410   1.63048E+003    8.60970E+002
   6.3430   1.62500E+003    8.84210E+002
   6.3450   1.58416E+003    8.43120E+002
   6.3500   1.61850E+003    8.47610E+002
   6.3540   1.60640E+003    8.78710E+002
   6.3560   1.60177E+003    8.37690E+002
   6.3570   1.62852E+003    8.60480E+002
   6.3590   1.60180E+003    8.62690E+002
   6.3610   1.60942E+003    8.48130E+002
   6.3630   1.59199E+003    8.58380E+002
   6.3650   1.59992E+003    8.58870E+002
   6.3690   1.61265E+003    8.55990E+002
   6.3720   1.59719E+003    8.61380E+002
   6.3730   1.60122E+003    8.74470E+002
   6.3750   1.62956E+003    8.57740E+002
   6.3770   1.61734E+003    8.55070E+002
   6.3790   1.59658E+003    8.69930E+002
   6.3830   1.59318E+003    8.61490E+002
   6.3860   1.61590E+003    8.60140E+002
   6.3880   1.62796E+003    8.77070E+002
   6.3900   1.59735E+003    8.77080E+002
   6.3930   1.57546E+003    8.56780E+002
   6.3950   1.58283E+003    8.75290E+002
   6.3970   1.56449E+003    8.56280E+002
   6.4000   1.60047E+003    8.59570E+002
   6.4020   1.61967E+003    8.66210E+002
   6.4030   1.61812E+003    8.55870E+002
   6.4060   1.60414E+003    8.64230E+002
   6.4090   1.58694E+003    8.72820E+002
   6.4120   1.59597E+003    8.65130E+002
   6.4130   1.61298E+003    8.77590E+002
   6.4150   1.61013E+003    8.62650E+002
   6.4180   1.60212E+003    8.55210E+002
   6.4220   1.58979E+003    8.66680E+002
   6.4240   1.62942E+003    8.53770E+002
   6.4260   1.61980E+003    8.68340E+002
   6.4290   1.58543E+003    8.83880E+002
   6.4310   1.64390E+003    8.92520E+002
   6.4330   1.62395E+003    8.84730E+002
   6.4360   1.64006E+003    8.80700E+002
   6.4380   1.69990E+003    8.70170E+002
   6.4400   1.67134E+003    9.03980E+002
   6.4420   1.66975E+003    8.94170E+002
   6.4440   1.63503E+003    8.97570E+002
   6.4460   1.64722E+003    9.25990E+002
   6.4500   1.66617E+003    9.04190E+002
   6.4520   1.67515E+003    9.18460E+002
   6.4550   1.67682E+003    9.26050E+002
   6.4560   1.69315E+003    9.07660E+002
   6.4580   1.68351E+003    9.07000E+002
   6.4600   1.66750E+003    8.77550E+002
   6.4630   1.65791E+003    9.03990E+002
   6.4670   1.68599E+003    9.10690E+002
   6.4700   1.68270E+003    9.00110E+002
   6.4720   1.69244E+003    8.92400E+002
   6.4730   1.67605E+003    9.11640E+002
   6.4760   1.69403E+003    9.08440E+002
   6.4800   1.68767E+003    9.07310E+002
   6.4840   1.68143E+003    9.10940E+002
   6.4850   1.67063E+003    9.11120E+002
   6.4870   1.69618E+003    9.38070E+002
   6.4890   1.68896E+003    9.08230E+002
   6.4920   1.70993E+003    9.25040E+002
   6.4950   1.68359E+003    9.21600E+002
   6.4990   1.73175E+003    9.17930E+002
   6.5010   1.70676E+003    9.03760E+002
   6.5030   1.70436E+003    9.08330E+002
   6.5080   1.68366E+003    9.15100E+002
   6.5090   1.71260E+003    9.30740E+002
   6.5120   1.71945E+003    9.15610E+002
   6.5150   1.70234E+003    9.36520E+002
   6.5160   1.70134E+003    9.28430E+002
   6.5190   1.70972E+003    9.13750E+002
   6.5210   1.69906E+003    9.03170E+002
   6.5240   1.67695E+003    9.06310E+002
   6.5260   1.73667E+003    9.39800E+002
   6.5280   1.74332E+003    9.30900E+002
   6.5300   1.69135E+003    9.23630E+002
   6.5350   1.67889E+003    9.16890E+002
   6.5370   1.72248E+003    9.27080E+002
   6.5390   1.67060E+003    9.20680E+002
   6.5410   1.71805E+003    9.05640E+002
   6.5440   1.69063E+003    9.16030E+002
   6.5480   1.69891E+003    8.95000E+002
   6.5500   1.72139E+003    9.29130E+002
   6.5540   1.67695E+003    9.14420E+002
   6.5570   1.68609E+003    9.03380E+002
   6.5590   1.68439E+003    8.98970E+002
   6.5620   1.64481E+003    8.97250E+002
   6.5640   1.68660E+003    8.69350E+002
   6.5660   1.62657E+003    8.86570E+002
   6.5680   1.64395E+003    9.01810E+002
   6.5730   1.67527E+003    9.02030E+002
   6.5750   1.66617E+003    8.92920E+002
   6.5770   1.65181E+003    8.85290E+002
   6.5800   1.63178E+003    8.99570E+002
   6.5820   1.67073E+003    8.75220E+002
   6.5840   1.59786E+003    8.69600E+002
   6.5860   1.62258E+003    8.95790E+002
   6.5900   1.62142E+003    8.73620E+002
   6.5930   1.60054E+003    8.71240E+002
   6.5950   1.63301E+003    9.05650E+002
   6.5970   1.65404E+003    8.85070E+002
   6.6000   1.65820E+003    8.73480E+002
   6.6030   1.64082E+003    8.49150E+002
   6.6060   1.65657E+003    8.79510E+002
   6.6080   1.66881E+003    8.59770E+002
   6.6100   1.62448E+003    8.82140E+002
   6.6110   1.60978E+003    8.63210E+002
   6.6150   1.62309E+003    8.92600E+002
   6.6170   1.62773E+003    8.77040E+002
   6.6200   1.61770E+003    8.92030E+002
   6.6220   1.60553E+003    8.66580E+002
   6.6260   1.63297E+003    8.70790E+002
   6.6270   1.61041E+003    8.89780E+002
   6.6310   1.63227E+003    8.64610E+002
   6.6340   1.62424E+003    8.79470E+002
   6.6360   1.63857E+003    8.57970E+002
   6.6380   1.61434E+003    8.55130E+002
   6.6410   1.64324E+003    8.67960E+002
   6.6430   1.62715E+003    8.60800E+002
   6.6460   1.62561E+003    8.83800E+002
   6.6480   1.61961E+003    8.65410E+002
   6.6510   1.60763E+003    8.70440E+002
   6.6530   1.62367E+003    8.66220E+002
   6.6560   1.60754E+003    8.61670E+002
   6.6600   1.62465E+003    8.57020E+002
   6.6620   1.61533E+003    8.58980E+002
   6.6650   1.60504E+003    8.60460E+002
   6.6680   1.62109E+003    8.67140E+002
   6.6700   1.59519E+003    8.55290E+002
   6.6720   1.59324E+003    8.35860E+002
   6.6750   1.57494E+003    8.50840E+002
   6.6780   1.59611E+003    8.51280E+002
   6.6800   1.60537E+003    8.57110E+002
   6.6820   1.58425E+003    8.45480E+002
   6.6850   1.57997E+003    8.32480E+002
   6.6870   1.56732E+003    8.66410E+002
   6.6890   1.57253E+003    8.73170E+002
   6.6900   1.58047E+003    8.54030E+002
   6.6940   1.60531E+003    8.68610E+002
   6.6980   1.57905E+003    8.48230E+002
   6.7000   1.54471E+003    8.35610E+002
   6.7010   1.56867E+003    8.43710E+002
   6.7040   1.53045E+003    8.21110E+002
   6.7070   1.54364E+003    8.31730E+002
   6.7100   1.53202E+003    8.22150E+002
   6.7140   1.54308E+003    8.22300E+002
   6.7160   1.57338E+003    8.12850E+002
   6.7180   1.54781E+003    8.35960E+002
   6.7220   1.54603E+003    8.37260E+002
   6.7230   1.57430E+003    8.25690E+002
   6.7260   1.54692E+003    8.13850E+002
   6.7270   1.56234E+003    8.37980E+002
   6.7300   1.50534E+003    8.12740E+002
   6.7320   1.55338E+003    8.07710E+002
   6.7360   1.53024E+003    8.01820E+002
   6.7390   1.51882E+003    8.17240E+002
   6.7400   1.52821E+003    8.16320E+002
   6.7430   1.52533E+003    8.15300E+002
   6.7450   1.49794E+003    8.30790E+002
   6.7470   1.54665E+003    8.23980E+002
   6.7500   1.54121E+003    8.05470E+002
   6.7520   1.52406E+003    8.28640E+002
   6.7550   1.49154E+003    8.12640E+002
   6.7590   1.50443E+003    8.13620E+002
   6.7610   1.55639E+003    7.95430E+002
   6.7630   1.52287E+003    8.08100E+002
   6.7660   1.50922E+003    8.00010E+002
   6.7680   1.48804E+003    8.15250E+002
   6.7730   1.51075E+003    8.05620E+002
   6.7750   1.52807E+003    8.06590E+002
   6.7770   1.51454E+003    8.16980E+002
   6.7800   1.50680E+003    8.23200E+002
   6.7820   1.50542E+003    8.13840E+002
   6.7830   1.50655E+003    8.23160E+002
   6.7880   1.51283E+003    8.19600E+002
   6.7920   1.54547E+003    8.26900E+002
   6.7940   1.54659E+003    8.28900E+002
   6.7950   1.55974E+003    8.18320E+002
   6.7970   1.56232E+003    8.26310E+002
   6.8000   1.55584E+003    8.20820E+002
   6.8040   1.51036E+003    8.31850E+002
   6.8060   1.51977E+003    8.23240E+002
   6.8090   1.56870E+003    8.20140E+002
   6.8110   1.54363E+003    8.22170E+002
   6.8150   1.54788E+003    8.40890E+002
   6.8190   1.55061E+003    8.50500E+002
   6.8220   1.59220E+003    8.40840E+002
   6.8230   1.57137E+003    8.65110E+002
   6.8240   1.58419E+003    8.14780E+002
   6.8290   1.58720E+003    8.36100E+002
   6.8310   1.56212E+003    8.19290E+002
   6.8330   1.59407E+003    8.23050E+002
   6.8360   1.56307E+003    8.53240E+002
   6.8390   1.55255E+003    8.51530E+002
   6.8420   1.55748E+003    8.39410E+002
   6.8450   1.54230E+003    8.08120E+002
   6.8460   1.55169E+003    8.42430E+002
   6.8490   1.55518E+003    8.42690E+002
   6.8520   1.57863E+003    8.51520E+002
   6.8550   1.57934E+003    8.24780E+002
   6.8580   1.58599E+003    8.43620E+002
   6.8600   1.55911E+003    8.21250E+002
   6.8620   1.54806E+003    8.38190E+002
   6.8650   1.56160E+003    8.60330E+002
   6.8670   1.58888E+003    8.34380E+002
   6.8710   1.55572E+003    8.22970E+002
   6.8740   1.59780E+003    8.39570E+002
   6.8760   1.57453E+003    8.26360E+002
   6.8780   1.58773E+003    8.00520E+002
   6.8820   1.55754E+003    8.36080E+002
   6.8850   1.57234E+003    8.59200E+002
   6.8870   1.56220E+003    8.18680E+002
   6.8890   1.56346E+003    8.38960E+002
   6.8910   1.57919E+003    8.44130E+002
   6.8940   1.58389E+003    8.57720E+002
   6.8960   1.55265E+003    8.37690E+002
   6.9000   1.57976E+003    8.29330E+002
   6.9030   1.58927E+003    8.37820E+002
   6.9050   1.57490E+003    8.43760E+002
   6.9080   1.55715E+003    8.36280E+002
   6.9120   1.59696E+003    8.23710E+002
   6.9140   1.57043E+003    8.37950E+002
   6.9170   1.55294E+003    8.07670E+002
   6.9210   1.54638E+003    8.22770E+002
   6.9230   1.58602E+003    8.49860E+002
   6.9250   1.56539E+003    8.32380E+002
   6.9280   1.55907E+003    8.37910E+002
   6.9300   1.56061E+003    8.44300E+002
   6.9340   1.53912E+003    8.35710E+002
   6.9350   1.55382E+003    8.42750E+002
   6.9380   1.52851E+003    8.47860E+002
   6.9410   1.55694E+003    8.32250E+002
   6.9440   1.55000E+003    8.27380E+002
   6.9460   1.54179E+003    8.46150E+002
   6.9480   1.54795E+003    8.02410E+002
   6.9500   1.56269E+003    8.28360E+002
   6.9550   1.51679E+003    8.29040E+002
   6.9570   1.52693E+003    8.16130E+002
   6.9590   1.51935E+003    8.01540E+002
   6.9610   1.52962E+003    8.17480E+002
   6.9640   1.49039E+003    8.16280E+002
   6.9670   1.49077E+003    8.07350E+002
   6.9710   1.52220E+003    8.14750E+002
   6.9730   1.56555E+003    8.23430E+002
   6.9750   1.53557E+003    8.20720E+002
   6.9780   1.54424E+003    8.29540E+002
   6.9800   1.52394E+003    8.29430E+002
   6.9830   1.54258E+003    8.01500E+002
   6.9850   1.54793E+003    8.11700E+002
   6.9880   1.55883E+003    7.96690E+002
   6.9900   1.55949E+003    8.27590E+002
   6.9930   1.52666E+003    8.54290E+002
   6.9970   1.52502E+003    8.18830E+002
   6.9990   1.48659E+003    8.24880E+002
   7.0020   1.53574E+003    8.39200E+002
   7.0050   1.55265E+003    7.96960E+002
   7.0090   1.56879E+003    8.23470E+002
   7.0110   1.56758E+003    8.24160E+002
   7.0140   1.58764E+003    8.42400E+002
   7.0160   1.55679E+003    8.46820E+002
   7.0190   1.50695E+003    8.26900E+002
   7.0210   1.53152E+003    8.32570E+002
   7.0240   1.51613E+003    8.27870E+002
   7.0260   1.50065E+003    8.19910E+002
   7.0310   1.49406E+003    8.31700E+002
   7.0330   1.51246E+003    8.27540E+002
   7.0370   1.54549E+003    8.40200E+002
   7.0400   1.55048E+003    8.20300E+002
   7.0410   1.51757E+003    8.17410E+002
   7.0450   1.51879E+003    8.06100E+002
   7.0470   1.51054E+003    8.23020E+002
   7.0480   1.55384E+003    8.13550E+002
   7.0530   1.54318E+003    8.12640E+002
   7.0550   1.53729E+003    8.09100E+002
   7.0600   1.54324E+003    8.24460E+002
   7.0620   1.53666E+003    8.22550E+002
   7.0640   1.53376E+003    8.18280E+002
   7.0670   1.52821E+003    8.19350E+002
   7.0710   1.55398E+003    8.01150E+002
   7.0730   1.54534E+003    7.94770E+002
   7.0760   1.53233E+003    8.19280E+002
   7.0770   1.53265E+003    8.10770E+002
   7.0800   1.55430E+003    7.79270E+002
   7.0820   1.54234E+003    7.87780E+002
   7.0860   1.55159E+003    7.87650E+002
   7.0890   1.54958E+003    7.88770E+002
   7.0910   1.56855E+003    7.86640E+002
   7.0960   1.50938E+003    8.05130E+002
   7.0980   1.55411E+003    7.60900E+002
   7.1000   1.52867E+003    7.90380E+002
   7.1030   1.53867E+003    7.78260E+002
   7.1060   1.53335E+003    7.92870E+002
   7.1100   1.52686E+003    7.48930E+002
   7.1120   1.51001E+003    7.65010E+002
   7.1150   1.51148E+003    7.52480E+002
   7.1170   1.51835E+003    7.48550E+002
   7.1200   1.51433E+003    7.37530E+002
   7.1220   1.50737E+003    7.39930E+002
   7.1250   1.52354E+003    7.13530E+002
   7.1270   1.48525E+003    6.98610E+002
   7.1320   1.50535E+003    6.62140E+002
   7.1340   1.52769E+003    6.36670E+002
   7.1370   1.50838E+003    6.34040E+002
   7.1410   1.49374E+003    5.80040E+002
   7.1440   1.45683E+003    5.11340E+002
   7.1470   1.41107E+003    4.91780E+002
   7.1500   1.39268E+003    3.77040E+002
   7.1540   1.29791E+003    3.76500E+002
   7.1570   1.21083E+003    2.63850E+002
   7.1590   1.14598E+003    1.02910E+002
   7.1630   1.07006E+003    1.75800E+001
   7.1680   8.19650E+002    7.71000E+000
   7.1710   8.05120E+002    6.35000E+000
   7.1730   3.86620E+002    3.52000E+000
   7.1770   8.79500E+001    1.47000E+000
   7.1800   3.65300E+001    8.70000E-001
   7.1830   1.13000E+001    2.27000E+000
   7.1850   2.48000E+000    5.27000E+000
   7.1880   1.26000E+000    4.00000E-001
   7.1920   1.02000E+000    9.20000E-001
   7.1950   3.42000E+000    2.20000E-001
   7.1980   1.04000E+000    4.50000E-001
   7.2000   5.00000E-001    5.70000E-001
   7.2030   3.69000E+000    3.50000E+000
   7.2060   3.75000E+000    2.72000E+000
   7.2090   3.67000E+000    2.50000E+000
   7.2130   3.73000E+000    9.00000E-002
   7.2160   3.66000E+000    2.30000E-001
   7.2180   3.68000E+000    6.00000E-001
   7.2210   3.86000E+000    4.00000E-002
   7.2230   3.78000E+000    1.62000E+000
   7.2260   3.73000E+000    1.15000E+000
   7.2290   3.72000E+000    2.05000E+000
   7.2320   3.75000E+000    6.00000E-002
   7.2360   3.73000E+000    7.00000E-002
   7.2380   3.71000E+000    1.00000E-001
   7.2410   3.68000E+000    2.00000E-001
   7.2450   3.90000E+000    1.40000E-001
   7.2490   3.80000E+000    2.80000E-001
   7.2520   3.80000E+000    8.00000E-001
   7.2540   3.89000E+000    2.20000E-001
   7.2570   3.71000E+000    2.00000E-002
   7.2590   3.77000E+000    1.60000E-001
   7.2620   3.73000E+000    4.90000E-001
   7.2650   3.70000E+000    8.00000E-002
   7.2680   3.69000E+000    3.00000E-002
   7.2710   3.74000E+000    1.50000E-001
   7.2720   3.66000E+000    6.00000E-002
   7.2760   3.76000E+000    1.80000E-001
   7.2790   3.70000E+000    3.60000E-001
   7.2820   3.75000E+000    3.60000E-001
   7.2850   3.78000E+000    1.80000E-001
   7.2880   3.72000E+000    9.00000E-002
   7.2900   3.80000E+000    2.00000E-002
   7.2930   3.84000E+000    2.00000E-002
   7.2970   3.77000E+000    1.20000E-001
   7.3000   3.76000E+000    9.00000E-002
