# Supplementary material for: Mechanism of the small ATP-independent chaperone Spy is substrate specific
Source: Nat Commun. 2021 Feb 8;12:851. doi: 10.1038/s41467-021-21120-8 (PMC7870927; doi:10.1038/s41467-021-21120-8)
Supplement: Supplementary file 3 — Supplementary Data 1 [file 41467_2021_21120_MOESM3_ESM.zip › Fig 2c-d/181801/00025.RI1]

Sample1/4
I 1 22.0 48000 0003583 8.8490E10 277 1 
   5.8000   3.67000E+000    3.00000E-001
   5.8060   3.60000E+000    1.22000E+000
   5.8070   3.66000E+000    6.00000E+000
   5.8080   1.41000E+000    6.83000E+000
   5.8100   4.80000E-001    9.20000E+000
   5.8130   4.00000E+000    1.30700E+001
   5.8150   8.43000E+000    2.33300E+001
   5.8170   2.97900E+001    2.32500E+001
   5.8190   5.16600E+001    3.59600E+001
   5.8200   1.31310E+002    7.29600E+001
   5.8220   3.25920E+002    1.19680E+002
   5.8240   6.02370E+002    1.55290E+002
   5.8260   7.80920E+002    5.48030E+002
   5.8300   9.13690E+002    6.23130E+002
   5.8330   1.08768E+003    6.55080E+002
   5.8350   1.24731E+003    8.88760E+002
   5.8370   1.43488E+003    1.22524E+003
   5.8390   1.53431E+003    1.48726E+003
   5.8400   1.57287E+003    1.79258E+003
   5.8420   1.68330E+003    1.82935E+003
   5.8440   1.76578E+003    1.85005E+003
   5.8450   1.94456E+003    1.90907E+003
   5.8470   1.97046E+003    2.07933E+003
   5.8490   2.11503E+003    2.14766E+003
   5.8510   2.17854E+003    2.28485E+003
   5.8530   2.38393E+003    2.36229E+003
   5.8560   2.54882E+003    2.61181E+003
   5.8580   2.64124E+003    2.68361E+003
   5.8600   2.73719E+003    2.81670E+003
   5.8630   2.86932E+003    2.92172E+003
   5.8650   3.03355E+003    3.05604E+003
   5.8670   3.04521E+003    3.13240E+003
   5.8690   3.17731E+003    3.22649E+003
   5.8710   3.28303E+003    3.21014E+003
   5.8740   3.31716E+003    3.32990E+003
   5.8760   3.40220E+003    3.37092E+003
   5.8780   3.50994E+003    3.42640E+003
   5.8800   3.45880E+003    3.49627E+003
   5.8830   3.58588E+003    3.51973E+003
   5.8850   3.57954E+003    3.49212E+003
   5.8870   3.59989E+003    3.59151E+003
   5.8890   3.64206E+003    3.59845E+003
   5.8920   3.59640E+003    3.64159E+003
   5.8940   3.57930E+003    3.61875E+003
   5.8960   3.60237E+003    3.57518E+003
   5.8990   3.67836E+003    3.60997E+003
   5.9000   3.64485E+003    3.62331E+003
   5.9030   3.62129E+003    3.60453E+003
   5.9060   3.65786E+003    3.61260E+003
   5.9070   3.71911E+003    3.66615E+003
   5.9090   3.71609E+003    3.71741E+003
   5.9120   3.71746E+003    3.76397E+003
   5.9140   3.72848E+003    3.76541E+003
   5.9160   3.78620E+003    3.77902E+003
   5.9190   3.75378E+003    3.75631E+003
   5.9210   3.72974E+003    3.76479E+003
   5.9240   3.80140E+003    3.69902E+003
   5.9260   3.81411E+003    3.69115E+003
   5.9280   3.78882E+003    3.66163E+003
   5.9300   3.86618E+003    3.88566E+003
   5.9330   3.86935E+003    3.91842E+003
   5.9350   3.90580E+003    3.88448E+003
   5.9370   3.91053E+003    3.91029E+003
   5.9390   4.03674E+003    4.00962E+003
   5.9410   3.97835E+003    3.97539E+003
   5.9430   4.01664E+003    4.04957E+003
   5.9450   4.04524E+003    4.00464E+003
   5.9480   4.08971E+003    4.03528E+003
   5.9500   4.01882E+003    4.00991E+003
   5.9530   4.03710E+003    4.00633E+003
   5.9550   4.04926E+003    4.01553E+003
   5.9570   4.04692E+003    4.06722E+003
   5.9600   4.12540E+003    4.10971E+003
   5.9620   4.02327E+003    4.10620E+003
   5.9640   4.11033E+003    4.03676E+003
   5.9660   4.05566E+003    4.09753E+003
   5.9680   4.10824E+003    4.11305E+003
   5.9710   4.13240E+003    4.10951E+003
   5.9720   4.10381E+003    4.11424E+003
   5.9740   4.13505E+003    4.09470E+003
   5.9760   4.17440E+003    4.18404E+003
   5.9770   4.15717E+003    4.12525E+003
   5.9790   4.17116E+003    4.16691E+003
   5.9820   4.18173E+003    4.20131E+003
   5.9840   4.23878E+003    4.19291E+003
   5.9860   4.35900E+003    4.29702E+003
   5.9890   4.62708E+003    4.67016E+003
   5.9910   5.50260E+003    6.09505E+003
   5.9930   6.27312E+003    6.30663E+003
   5.9960   6.28186E+003    6.23175E+003
   5.9980   6.17472E+003    6.50642E+003
   6.0000   3.99668E+003    2.49785E+003
   6.0050   1.77970E+002    1.52460E+002
   6.0100   2.11420E+002    2.75510E+002
   6.0120   4.95190E+002    7.13960E+002
   6.0140   2.04909E+003    4.30743E+003
   6.0180   4.50997E+003    3.72261E+003
   6.0220   3.87696E+003    3.63650E+003
   6.0240   3.91775E+003    3.55379E+003
   6.0270   3.81700E+003    3.55543E+003
   6.0290   3.79611E+003    3.46574E+003
   6.0310   3.81571E+003    3.41345E+003
   6.0320   3.79107E+003    3.37077E+003
   6.0340   3.76058E+003    3.43221E+003
   6.0360   3.76597E+003    3.41172E+003
   6.0390   3.76687E+003    3.36421E+003
   6.0410   3.73066E+003    3.31712E+003
   6.0430   3.69362E+003    3.26035E+003
   6.0440   3.70472E+003    3.22730E+003
   6.0460   3.63530E+003    3.21068E+003
   6.0490   3.59813E+003    3.14095E+003
   6.0500   3.58235E+003    3.10678E+003
   6.0520   3.57384E+003    3.05463E+003
   6.0540   3.53634E+003    3.03993E+003
   6.0570   3.46269E+003    2.99275E+003
   6.0590   3.43755E+003    2.93613E+003
   6.0610   3.47551E+003    2.90709E+003
   6.0630   3.41035E+003    2.86297E+003
   6.0660   3.38167E+003    2.82697E+003
   6.0680   3.35703E+003    2.79685E+003
   6.0700   3.33245E+003    2.74171E+003
   6.0730   3.26376E+003    2.72651E+003
   6.0750   3.24237E+003    2.68065E+003
   6.0770   3.24715E+003    2.65821E+003
   6.0790   3.20286E+003    2.58609E+003
   6.0820   3.15806E+003    2.52673E+003
   6.0840   3.12326E+003    2.49210E+003
   6.0860   3.06445E+003    2.47273E+003
   6.0880   3.04950E+003    2.40626E+003
   6.0900   3.00719E+003    2.35381E+003
   6.0930   2.99407E+003    2.33529E+003
   6.0950   2.94539E+003    2.30314E+003
   6.0990   2.90399E+003    2.27840E+003
   6.1000   2.84570E+003    2.25824E+003
   6.1020   2.79244E+003    2.23085E+003
   6.1040   2.83532E+003    2.13565E+003
   6.1070   2.81497E+003    2.10672E+003
   6.1090   2.85474E+003    2.09185E+003
   6.1110   2.75932E+003    2.04893E+003
   6.1130   2.70939E+003    1.98424E+003
   6.1150   2.70197E+003    1.95320E+003
   6.1180   2.66927E+003    1.93601E+003
   6.1190   2.59254E+003    1.96567E+003
   6.1220   2.61181E+003    1.88756E+003
   6.1240   2.64663E+003    1.85934E+003
   6.1260   2.57145E+003    1.83534E+003
   6.1290   2.56139E+003    1.81040E+003
   6.1310   2.48750E+003    1.79050E+003
   6.1330   2.53051E+003    1.79226E+003
   6.1350   2.48475E+003    1.73778E+003
   6.1380   2.42120E+003    1.67692E+003
   6.1400   2.42682E+003    1.63559E+003
   6.1430   2.37423E+003    1.62892E+003
   6.1450   2.37478E+003    1.60765E+003
   6.1470   2.34246E+003    1.58811E+003
   6.1480   2.32297E+003    1.53988E+003
   6.1510   2.29680E+003    1.51682E+003
   6.1530   2.30998E+003    1.46982E+003
   6.1550   2.26396E+003    1.47417E+003
   6.1570   2.26729E+003    1.49286E+003
   6.1590   2.20344E+003    1.44197E+003
   6.1600   2.14655E+003    1.41211E+003
   6.1620   2.17690E+003    1.40164E+003
   6.1660   2.14896E+003    1.39213E+003
   6.1670   2.14133E+003    1.36331E+003
   6.1690   2.13628E+003    1.34239E+003
   6.1710   2.11938E+003    1.33938E+003
   6.1740   2.11659E+003    1.32973E+003
   6.1760   2.11124E+003    1.28967E+003
   6.1790   2.08618E+003    1.29751E+003
   6.1810   2.04205E+003    1.27730E+003
   6.1830   2.06064E+003    1.25999E+003
   6.1860   2.02986E+003    1.24525E+003
   6.1880   2.02427E+003    1.26065E+003
   6.1900   2.03236E+003    1.24052E+003
   6.1920   1.96889E+003    1.23377E+003
   6.1960   1.96609E+003    1.17959E+003
   6.1980   1.98847E+003    1.18676E+003
   6.2000   1.94443E+003    1.19019E+003
   6.2030   1.94180E+003    1.19732E+003
   6.2050   1.96071E+003    1.14929E+003
   6.2070   1.94361E+003    1.14368E+003
   6.2100   1.92206E+003    1.15157E+003
   6.2120   1.92552E+003    1.12179E+003
   6.2140   1.96334E+003    1.12661E+003
   6.2170   1.92422E+003    1.13314E+003
   6.2190   1.93867E+003    1.10445E+003
   6.2240   1.86057E+003    1.07825E+003
   6.2250   1.87683E+003    1.09759E+003
   6.2280   1.86653E+003    1.07823E+003
   6.2310   1.89102E+003    1.06571E+003
   6.2320   1.86729E+003    1.06960E+003
   6.2340   1.86352E+003    1.05736E+003
   6.2370   1.82331E+003    1.02532E+003
   6.2410   1.83984E+003    1.04555E+003
   6.2440   1.83590E+003    1.02893E+003
   6.2460   1.82431E+003    1.01102E+003
   6.2480   1.81011E+003    1.00771E+003
   6.2500   1.82944E+003    1.01981E+003
   6.2550   1.84234E+003    1.02323E+003
   6.2560   1.80474E+003    1.03511E+003
   6.2580   1.82037E+003    1.02581E+003
   6.2600   1.85286E+003    1.00268E+003
   6.2610   1.80686E+003    1.01014E+003
   6.2630   1.83661E+003    9.92710E+002
   6.2660   1.79418E+003    1.00532E+003
   6.2680   1.83787E+003    1.00983E+003
   6.2700   1.81142E+003    1.00105E+003
   6.2740   1.80871E+003    1.02495E+003
   6.2770   1.82125E+003    9.85200E+002
   6.2800   1.80244E+003    9.89000E+002
   6.2820   1.85310E+003    9.92430E+002
   6.2840   1.80391E+003    9.86690E+002
   6.2870   1.76892E+003    1.00526E+003
   6.2890   1.80121E+003    9.93090E+002
   6.2910   1.80977E+003    1.00661E+003
   6.2950   1.79010E+003    9.81780E+002
   6.2960   1.78335E+003    9.88000E+002
   6.2980   1.79611E+003    9.86080E+002
   6.3000   1.78044E+003    9.68620E+002
   6.3020   1.80110E+003    9.83470E+002
   6.3050   1.81591E+003    9.60890E+002
   6.3080   1.80271E+003    9.76340E+002
   6.3110   1.81830E+003    9.77490E+002
   6.3120   1.77886E+003    9.81460E+002
   6.3140   1.77887E+003    9.71900E+002
   6.3160   1.79664E+003    9.71820E+002
   6.3200   1.80311E+003    9.46690E+002
   6.3250   1.77781E+003    9.66810E+002
   6.3260   1.77856E+003    9.68990E+002
   6.3280   1.81075E+003    9.75710E+002
   6.3310   1.77345E+003    9.44050E+002
   6.3330   1.75393E+003    9.44880E+002
   6.3360   1.76291E+003    9.65080E+002
   6.3380   1.76192E+003    9.74250E+002
   6.3400   1.78047E+003    9.76380E+002
   6.3430   1.81104E+003    9.50870E+002
   6.3450   1.80472E+003    9.76720E+002
   6.3480   1.79224E+003    9.82090E+002
   6.3500   1.78952E+003    9.86160E+002
   6.3520   1.79265E+003    9.88770E+002
   6.3560   1.73852E+003    9.50150E+002
   6.3590   1.75837E+003    9.72530E+002
   6.3610   1.78277E+003    9.81240E+002
   6.3630   1.79054E+003    9.54520E+002
   6.3640   1.78573E+003    9.63820E+002
   6.3660   1.75642E+003    9.51520E+002
   6.3670   1.82291E+003    9.76110E+002
   6.3700   1.75118E+003    9.58980E+002
   6.3730   1.76744E+003    9.55490E+002
   6.3750   1.75003E+003    9.65790E+002
   6.3770   1.78131E+003    9.61790E+002
   6.3810   1.76380E+003    9.64280E+002
   6.3840   1.74128E+003    9.91750E+002
   6.3860   1.77422E+003    9.82250E+002
   6.3880   1.77621E+003    9.77330E+002
   6.3900   1.75239E+003    9.86300E+002
   6.3930   1.76460E+003    9.76010E+002
   6.3950   1.77500E+003    9.61180E+002
   6.3990   1.74723E+003    9.52800E+002
   6.4000   1.73109E+003    9.58290E+002
   6.4020   1.78012E+003    9.53370E+002
   6.4040   1.77074E+003    9.52370E+002
   6.4080   1.77580E+003    9.63040E+002
   6.4100   1.81934E+003    9.84170E+002
   6.4130   1.80398E+003    9.71530E+002
   6.4150   1.76649E+003    9.84270E+002
   6.4190   1.76506E+003    9.69120E+002
   6.4220   1.76417E+003    9.73510E+002
   6.4240   1.80708E+003    9.87970E+002
   6.4270   1.79950E+003    9.83750E+002
   6.4290   1.78726E+003    9.88700E+002
   6.4320   1.80026E+003    9.84090E+002
   6.4330   1.82971E+003    1.00741E+003
   6.4360   1.80605E+003    9.96780E+002
   6.4380   1.88481E+003    9.96650E+002
   6.4410   1.81531E+003    1.01864E+003
   6.4440   1.83049E+003    9.92490E+002
   6.4460   1.81836E+003    9.94270E+002
   6.4490   1.85012E+003    9.99470E+002
   6.4500   1.82261E+003    1.00307E+003
   6.4530   1.86046E+003    9.72440E+002
   6.4560   1.85766E+003    1.02081E+003
   6.4580   1.86780E+003    1.01789E+003
   6.4600   1.87214E+003    1.01881E+003
   6.4630   1.86638E+003    1.02912E+003
   6.4670   1.87095E+003    9.98640E+002
   6.4690   1.85455E+003    1.01611E+003
   6.4720   1.86655E+003    1.02549E+003
   6.4730   1.86835E+003    1.02768E+003
   6.4760   1.89658E+003    1.00061E+003
   6.4790   1.86689E+003    1.01178E+003
   6.4800   1.91535E+003    1.02581E+003
   6.4840   1.91524E+003    1.03725E+003
   6.4870   1.87020E+003    1.02316E+003
   6.4900   1.91590E+003    1.04459E+003
   6.4920   1.90166E+003    1.03911E+003
   6.4940   1.85493E+003    1.00505E+003
   6.4960   1.87135E+003    1.03548E+003
   6.4990   1.90403E+003    1.02194E+003
   6.5010   1.89111E+003    1.01481E+003
   6.5040   1.89005E+003    1.03083E+003
   6.5060   1.88399E+003    1.03941E+003
   6.5090   1.92014E+003    1.01930E+003
   6.5120   1.87982E+003    1.02463E+003
   6.5140   1.88269E+003    1.03540E+003
   6.5160   1.95461E+003    1.03549E+003
   6.5190   1.92129E+003    1.03825E+003
   6.5210   1.90848E+003    1.02634E+003
   6.5230   1.88653E+003    1.02773E+003
   6.5250   1.89024E+003    1.03892E+003
   6.5280   1.90855E+003    1.03073E+003
   6.5320   1.90620E+003    1.02280E+003
   6.5350   1.90346E+003    1.03017E+003
   6.5370   1.89180E+003    1.02259E+003
   6.5390   1.87061E+003    1.02270E+003
   6.5420   1.85343E+003    1.00649E+003
   6.5440   1.92754E+003    1.01275E+003
   6.5460   1.88064E+003    1.03471E+003
   6.5500   1.85979E+003    1.00179E+003
   6.5520   1.85937E+003    9.97800E+002
   6.5550   1.87436E+003    1.00058E+003
   6.5570   1.89202E+003    1.03665E+003
   6.5590   1.88598E+003    1.01602E+003
   6.5620   1.83569E+003    9.99680E+002
   6.5640   1.85195E+003    1.00223E+003
   6.5680   1.86406E+003    1.00977E+003
   6.5710   1.89219E+003    9.99440E+002
   6.5730   1.91457E+003    9.97170E+002
   6.5750   1.85412E+003    1.01919E+003
   6.5770   1.87005E+003    1.00811E+003
   6.5810   1.83530E+003    9.99060E+002
   6.5840   1.84573E+003    9.92610E+002
   6.5850   1.85430E+003    1.00478E+003
   6.5860   1.86230E+003    9.88020E+002
   6.5910   1.84522E+003    1.01102E+003
   6.5930   1.85011E+003    1.01296E+003
   6.5950   1.82389E+003    9.96320E+002
   6.5980   1.83460E+003    9.87390E+002
   6.6000   1.81745E+003    9.99980E+002
   6.6020   1.83045E+003    9.92360E+002
   6.6040   1.84366E+003    1.00648E+003
   6.6070   1.81684E+003    1.00845E+003
   6.6090   1.85662E+003    9.83660E+002
   6.6110   1.84941E+003    9.92210E+002
   6.6140   1.86797E+003    1.01369E+003
   6.6180   1.83770E+003    9.84540E+002
   6.6190   1.83911E+003    9.63930E+002
   6.6220   1.82219E+003    9.75690E+002
   6.6240   1.84527E+003    9.75750E+002
   6.6270   1.81791E+003    9.77090E+002
   6.6300   1.81425E+003    9.92550E+002
   6.6330   1.83336E+003    9.88070E+002
   6.6360   1.80128E+003    9.85890E+002
   6.6380   1.84462E+003    9.63910E+002
   6.6410   1.79238E+003    9.65800E+002
   6.6430   1.80986E+003    9.91240E+002
   6.6460   1.79873E+003    9.74440E+002
   6.6480   1.80592E+003    9.95610E+002
   6.6510   1.79763E+003    9.85330E+002
   6.6530   1.80057E+003    9.74020E+002
   6.6550   1.82068E+003    9.87430E+002
   6.6580   1.78230E+003    9.85270E+002
   6.6600   1.79091E+003    9.77550E+002
   6.6620   1.79863E+003    9.92810E+002
   6.6650   1.75760E+003    9.87020E+002
   6.6690   1.79787E+003    9.70680E+002
   6.6720   1.77840E+003    9.46940E+002
   6.6750   1.74651E+003    9.66110E+002
   6.6760   1.78261E+003    9.75790E+002
   6.6800   1.74289E+003    9.59100E+002
   6.6820   1.75966E+003    9.34780E+002
   6.6840   1.79611E+003    9.46540E+002
   6.6870   1.78619E+003    9.66250E+002
   6.6890   1.76337E+003    9.70280E+002
   6.6910   1.79360E+003    9.83090E+002
   6.6940   1.75960E+003    9.65470E+002
   6.6980   1.74599E+003    9.45540E+002
   6.7010   1.75347E+003    9.34300E+002
   6.7030   1.73914E+003    9.31420E+002
   6.7060   1.77422E+003    9.41010E+002
   6.7080   1.74554E+003    9.58970E+002
   6.7100   1.74866E+003    9.41070E+002
   6.7130   1.71246E+003    9.72380E+002
   6.7160   1.74279E+003    9.42600E+002
   6.7190   1.73192E+003    9.19450E+002
   6.7230   1.74018E+003    9.27630E+002
   6.7250   1.73459E+003    9.42860E+002
   6.7270   1.73225E+003    9.19560E+002
   6.7300   1.71777E+003    9.03480E+002
   6.7330   1.69865E+003    8.91970E+002
   6.7340   1.67146E+003    9.17590E+002
   6.7390   1.67071E+003    9.02430E+002
   6.7410   1.67592E+003    9.19500E+002
   6.7430   1.70803E+003    9.50540E+002
   6.7450   1.71704E+003    9.26760E+002
   6.7470   1.72351E+003    9.43770E+002
   6.7500   1.70898E+003    9.22520E+002
   6.7520   1.70674E+003    9.48770E+002
   6.7540   1.73203E+003    9.47020E+002
   6.7570   1.71678E+003    9.09930E+002
   6.7600   1.71508E+003    8.93550E+002
   6.7630   1.67858E+003    9.48830E+002
   6.7660   1.68509E+003    9.27830E+002
   6.7680   1.70349E+003    9.22030E+002
   6.7720   1.66673E+003    9.24380E+002
   6.7750   1.71318E+003    9.05990E+002
   6.7770   1.73008E+003    9.13160E+002
   6.7790   1.71053E+003    9.16750E+002
   6.7810   1.72791E+003    9.26130E+002
   6.7860   1.70451E+003    9.52000E+002
   6.7880   1.70197E+003    9.22510E+002
   6.7900   1.68897E+003    9.41920E+002
   6.7910   1.72749E+003    9.43370E+002
   6.7950   1.74077E+003    9.29830E+002
   6.7970   1.77227E+003    9.53870E+002
   6.8020   1.79549E+003    9.36010E+002
   6.8040   1.71268E+003    9.12220E+002
   6.8060   1.73225E+003    9.53490E+002
   6.8090   1.72436E+003    9.18060E+002
   6.8120   1.73601E+003    9.30350E+002
   6.8150   1.75459E+003    9.61610E+002
   6.8170   1.74028E+003    9.67590E+002
   6.8210   1.76307E+003    9.68150E+002
   6.8220   1.76103E+003    9.55060E+002
   6.8240   1.77499E+003    9.61400E+002
   6.8290   1.78631E+003    9.57110E+002
   6.8310   1.73698E+003    9.03910E+002
   6.8340   1.75639E+003    9.37600E+002
   6.8360   1.74802E+003    9.55230E+002
   6.8380   1.74851E+003    9.53250E+002
   6.8420   1.78741E+003    9.52170E+002
   6.8450   1.76316E+003    9.61700E+002
   6.8470   1.76225E+003    9.31840E+002
   6.8490   1.74248E+003    9.56170E+002
   6.8520   1.76514E+003    9.64830E+002
   6.8560   1.76397E+003    9.47170E+002
   6.8580   1.77735E+003    9.48400E+002
   6.8600   1.74030E+003    9.33890E+002
   6.8630   1.75250E+003    9.46120E+002
   6.8650   1.75307E+003    9.64660E+002
   6.8690   1.76187E+003    9.50410E+002
   6.8720   1.74837E+003    9.60790E+002
   6.8740   1.78960E+003    9.63610E+002
   6.8780   1.78512E+003    9.64880E+002
   6.8800   1.78821E+003    9.55020E+002
   6.8820   1.75656E+003    9.56540E+002
   6.8850   1.74485E+003    9.35090E+002
   6.8870   1.72709E+003    9.66060E+002
   6.8910   1.75887E+003    9.56430E+002
   6.8920   1.77005E+003    9.56850E+002
   6.8940   1.75296E+003    9.51780E+002
   6.8960   1.76130E+003    9.89960E+002
   6.8990   1.73507E+003    9.42920E+002
   6.9030   1.76471E+003    9.59570E+002
   6.9050   1.76493E+003    9.63450E+002
   6.9070   1.75504E+003    9.57330E+002
   6.9110   1.74795E+003    9.52660E+002
   6.9130   1.76604E+003    9.55540E+002
   6.9150   1.76825E+003    9.57500E+002
   6.9190   1.77739E+003    9.45080E+002
   6.9210   1.78860E+003    9.61290E+002
   6.9240   1.74546E+003    9.49840E+002
   6.9270   1.75807E+003    9.52470E+002
   6.9300   1.74948E+003    9.31720E+002
   6.9320   1.76816E+003    9.43580E+002
   6.9340   1.73994E+003    9.30920E+002
   6.9380   1.74293E+003    9.26380E+002
   6.9410   1.76496E+003    9.64140E+002
   6.9440   1.73056E+003    9.40650E+002
   6.9460   1.72353E+003    9.61790E+002
   6.9480   1.72990E+003    9.27990E+002
   6.9510   1.76288E+003    9.34610E+002
   6.9540   1.71997E+003    9.21000E+002
   6.9580   1.72719E+003    9.07250E+002
   6.9600   1.70919E+003    9.36740E+002
   6.9630   1.68667E+003    9.21490E+002
   6.9660   1.68728E+003    9.15670E+002
   6.9680   1.71098E+003    9.56210E+002
   6.9710   1.73046E+003    9.22500E+002
   6.9730   1.69022E+003    9.53330E+002
   6.9760   1.69879E+003    9.54860E+002
   6.9780   1.72116E+003    9.49480E+002
   6.9810   1.75291E+003    9.46830E+002
   6.9830   1.77736E+003    9.30230E+002
   6.9860   1.70738E+003    9.32820E+002
   6.9900   1.69012E+003    9.34920E+002
   6.9920   1.71298E+003    9.54940E+002
   6.9940   1.73592E+003    9.50840E+002
   6.9970   1.76147E+003    9.63580E+002
   6.9990   1.74964E+003    9.36450E+002
   7.0020   1.74890E+003    9.53230E+002
   7.0040   1.74461E+003    9.38260E+002
   7.0070   1.77118E+003    9.42560E+002
   7.0100   1.75503E+003    9.45080E+002
   7.0120   1.76349E+003    9.41630E+002
   7.0140   1.73712E+003    9.55330E+002
   7.0170   1.74324E+003    9.47040E+002
   7.0210   1.76888E+003    9.29960E+002
   7.0220   1.73535E+003    9.39330E+002
   7.0260   1.74882E+003    9.28240E+002
   7.0300   1.71493E+003    9.42810E+002
   7.0330   1.72028E+003    9.35850E+002
   7.0350   1.74687E+003    9.19330E+002
   7.0370   1.72234E+003    9.06070E+002
   7.0400   1.74849E+003    9.52500E+002
   7.0440   1.74948E+003    9.27960E+002
   7.0460   1.78718E+003    9.15870E+002
   7.0480   1.73953E+003    9.49920E+002
   7.0510   1.76914E+003    9.38680E+002
   7.0540   1.69583E+003    9.25360E+002
   7.0570   1.70191E+003    9.17260E+002
   7.0600   1.70505E+003    9.31680E+002
   7.0630   1.73014E+003    9.44970E+002
   7.0670   1.68309E+003    9.35170E+002
   7.0690   1.72995E+003    9.27300E+002
   7.0710   1.71687E+003    9.02780E+002
   7.0730   1.71455E+003    8.89810E+002
   7.0770   1.67379E+003    9.28750E+002
   7.0800   1.73060E+003    9.19710E+002
   7.0820   1.71818E+003    8.89200E+002
   7.0850   1.70437E+003    9.05680E+002
   7.0880   1.72092E+003    9.08370E+002
   7.0900   1.66167E+003    8.92460E+002
   7.0930   1.65571E+003    8.74160E+002
   7.0960   1.64437E+003    8.57160E+002
   7.0980   1.71118E+003    8.48870E+002
   7.1030   1.63420E+003    8.73330E+002
   7.1050   1.62988E+003    7.96470E+002
   7.1070   1.61013E+003    8.44410E+002
   7.1100   1.59220E+003    8.15140E+002
   7.1130   1.60427E+003    8.21910E+002
   7.1160   1.56263E+003    7.88760E+002
   7.1180   1.55537E+003    7.47790E+002
   7.1210   1.51109E+003    7.30730E+002
   7.1250   1.52847E+003    7.13210E+002
   7.1270   1.49049E+003    6.75310E+002
   7.1300   1.44045E+003    6.56230E+002
   7.1320   1.42693E+003    6.33680E+002
   7.1340   1.40210E+003    6.25800E+002
   7.1370   1.35142E+003    5.72320E+002
   7.1410   1.28470E+003    5.24610E+002
   7.1430   1.23618E+003    4.86500E+002
   7.1460   1.16696E+003    4.47740E+002
   7.1500   1.10797E+003    3.87480E+002
   7.1520   1.05272E+003    3.54900E+002
   7.1540   9.33280E+002    3.12050E+002
   7.1580   8.43440E+002    2.24690E+002
   7.1630   7.20930E+002    2.00460E+002
   7.1660   6.22580E+002    1.53070E+002
   7.1680   5.36720E+002    1.08640E+002
   7.1720   4.24120E+002    7.93800E+001
   7.1750   3.48020E+002    6.33700E+001
   7.1780   2.67840E+002    4.89400E+001
   7.1820   2.12240E+002    3.03800E+001
   7.1850   1.46630E+002    2.31900E+001
   7.1870   1.16960E+002    1.15500E+001
   7.1900   9.35600E+001    9.16000E+000
   7.1930   6.25400E+001    7.00000E+000
   7.1960   2.70500E+001    4.75000E+000
   7.2000   1.67000E+000    3.08000E+000
   7.2020   3.68000E+000    7.60000E-001
   7.2060   3.81000E+000    1.30000E-001
   7.2090   3.79000E+000    3.80000E-001
   7.2120   3.73000E+000    1.98000E+000
   7.2160   3.72000E+000    2.12000E+000
   7.2180   3.70000E+000    2.87000E+000
   7.2200   3.39000E+000    1.77000E+000
   7.2230   3.80000E+000    2.27000E+000
   7.2250   3.73000E+000    2.00000E-002
   7.2290   3.80000E+000    7.00000E-002
   7.2310   3.73000E+000    1.60000E-001
   7.2340   3.65000E+000    1.40000E-001
   7.2360   3.67000E+000    3.80000E-001
   7.2390   3.68000E+000    2.00000E-002
   7.2420   3.70000E+000    0.00000E+000
   7.2450   3.72000E+000    1.40000E-001
   7.2470   3.82000E+000    3.10000E-001
   7.2500   3.74000E+000    4.00000E-001
   7.2520   3.75000E+000    3.40000E-001
   7.2570   3.76000E+000    1.40000E-001
   7.2590   3.76000E+000    7.00000E-002
   7.2610   3.77000E+000    1.50000E-001
   7.2650   3.74000E+000    3.70000E-001
   7.2680   3.71000E+000    1.10000E-001
   7.2710   3.32000E+000    2.80000E-001
   7.2720   3.66000E+000    1.60000E-001
   7.2760   3.75000E+000    5.00000E-002
   7.2790   3.74000E+000    3.90000E-001
   7.2810   3.80000E+000    3.00000E-002
   7.2840   3.77000E+000    3.00000E-001
   7.2860   3.70000E+000    2.60000E-001
   7.2890   3.68000E+000    2.10000E-001
   7.2910   3.36000E+000    4.00000E-002
   7.2950   3.87000E+000    1.00000E-002
   7.2980   3.88000E+000    3.30000E-001
   7.3010   3.28000E+000    1.70000E-001
