# Supplementary material for: Mechanism of the small ATP-independent chaperone Spy is substrate specific
Source: Nat Commun. 2021 Feb 8;12:851. doi: 10.1038/s41467-021-21120-8 (PMC7870927; doi:10.1038/s41467-021-21120-8)
Supplement: Supplementary file 3 — Supplementary Data 1 [file 41467_2021_21120_MOESM3_ESM.zip › Fig 2c-d/181801/00025.RI3]

Sample3/6
I 3 22.0 48000 0003654 9.0260E10 277 1 
   5.7990   3.76000E+000    2.39000E+000
   5.8010   3.73000E+000    4.40000E-001
   5.8030   3.70000E+000    1.93000E+000
   5.8060   3.74000E+000    8.22000E+000
   5.8080   3.77000E+000    7.75000E+000
   5.8090   3.71000E+000    1.30200E+001
   5.8100   3.22000E+000    1.81800E+001
   5.8130   6.02000E+000    1.72400E+001
   5.8150   8.89000E+000    3.54600E+001
   5.8170   2.80700E+001    3.77700E+001
   5.8180   3.93500E+001    5.59400E+001
   5.8190   5.24500E+001    7.96000E+001
   5.8220   2.01430E+002    3.48610E+002
   5.8240   4.20350E+002    4.54750E+002
   5.8260   5.41380E+002    6.49440E+002
   5.8270   7.34120E+002    6.44940E+002
   5.8290   7.96690E+002    8.49360E+002
   5.8310   9.52910E+002    9.93760E+002
   5.8330   1.16794E+003    1.13999E+003
   5.8350   1.26989E+003    1.21873E+003
   5.8370   1.34861E+003    1.33792E+003
   5.8400   1.47944E+003    1.48448E+003
   5.8420   1.70461E+003    1.72734E+003
   5.8440   1.75977E+003    1.81401E+003
   5.8460   1.92743E+003    1.94460E+003
   5.8470   1.99829E+003    2.09318E+003
   5.8490   2.17355E+003    2.15129E+003
   5.8510   2.25306E+003    2.27534E+003
   5.8530   2.41930E+003    2.51697E+003
   5.8560   2.55035E+003    2.60687E+003
   5.8580   2.65845E+003    2.72084E+003
   5.8600   2.76543E+003    2.81015E+003
   5.8630   2.81202E+003    2.87503E+003
   5.8650   3.07913E+003    3.04236E+003
   5.8670   3.13661E+003    3.15531E+003
   5.8690   3.21104E+003    3.22800E+003
   5.8710   3.32594E+003    3.24682E+003
   5.8730   3.40830E+003    3.28436E+003
   5.8760   3.44732E+003    3.42448E+003
   5.8780   3.54630E+003    3.58577E+003
   5.8800   3.63581E+003    3.60428E+003
   5.8830   3.56790E+003    3.55704E+003
   5.8850   3.66909E+003    3.54873E+003
   5.8860   3.62301E+003    3.65113E+003
   5.8870   3.67307E+003    3.56128E+003
   5.8890   3.71154E+003    3.62148E+003
   5.8920   3.69399E+003    3.67534E+003
   5.8940   3.68320E+003    3.71287E+003
   5.8960   3.68848E+003    3.70918E+003
   5.8990   3.67820E+003    3.76326E+003
   5.9000   3.73930E+003    3.64321E+003
   5.9030   3.69826E+003    3.70920E+003
   5.9060   3.71118E+003    3.64403E+003
   5.9070   3.78559E+003    3.74242E+003
   5.9100   3.76631E+003    3.74653E+003
   5.9120   3.77595E+003    3.75408E+003
   5.9140   3.79867E+003    3.74487E+003
   5.9150   3.76457E+003    3.76394E+003
   5.9160   3.88751E+003    3.77516E+003
   5.9190   3.85977E+003    3.81266E+003
   5.9210   3.82185E+003    3.84877E+003
   5.9230   3.82197E+003    3.83618E+003
   5.9250   3.97020E+003    3.82575E+003
   5.9280   3.88098E+003    3.91001E+003
   5.9300   3.94661E+003    3.84873E+003
   5.9320   3.91503E+003    3.96289E+003
   5.9350   3.95161E+003    3.97876E+003
   5.9360   3.96853E+003    4.00943E+003
   5.9390   4.15565E+003    3.95694E+003
   5.9420   4.03432E+003    4.02731E+003
   5.9430   4.02688E+003    4.08266E+003
   5.9460   4.03202E+003    4.09762E+003
   5.9480   4.10888E+003    4.20994E+003
   5.9500   4.13586E+003    4.14391E+003
   5.9520   4.20263E+003    4.08607E+003
   5.9550   4.09799E+003    4.17240E+003
   5.9570   4.16966E+003    4.21916E+003
   5.9590   4.10463E+003    4.29796E+003
   5.9610   4.15755E+003    4.50684E+003
   5.9620   4.20604E+003    5.04699E+003
   5.9640   4.23621E+003    6.24346E+003
   5.9660   4.24326E+003    6.36875E+003
   5.9690   4.27641E+003    6.37718E+003
   5.9710   4.87164E+003    6.19701E+003
   5.9730   6.32651E+003    3.80113E+003
   5.9760   6.08733E+003    7.15500E+002
   5.9770   6.19701E+003    1.61430E+002
   5.9820   4.46273E+003    6.52910E+002
   5.9870   3.46970E+002    4.96039E+003
   5.9890   1.37320E+002    5.21751E+003
   5.9910   2.00090E+002    3.93256E+003
   5.9930   5.26360E+002    4.26278E+003
   5.9950   2.65391E+003    4.11685E+003
   5.9980   5.34551E+003    4.02876E+003
   6.0000   4.14008E+003    4.01918E+003
   6.0020   4.31540E+003    3.97999E+003
   6.0030   4.19490E+003    3.89112E+003
   6.0070   4.13790E+003    3.99391E+003
   6.0090   4.11183E+003    3.93967E+003
   6.0120   4.08653E+003    3.90907E+003
   6.0140   4.09861E+003    3.91533E+003
   6.0160   4.08517E+003    3.96554E+003
   6.0180   4.07100E+003    3.84910E+003
   6.0200   4.06631E+003    3.89014E+003
   6.0210   4.03361E+003    3.80875E+003
   6.0230   3.99724E+003    3.95649E+003
   6.0250   3.99498E+003    3.79922E+003
   6.0270   4.03333E+003    3.77918E+003
   6.0300   4.04458E+003    3.76465E+003
   6.0320   4.02332E+003    3.78802E+003
   6.0340   4.02440E+003    3.73765E+003
   6.0370   4.02392E+003    3.71805E+003
   6.0390   4.05483E+003    3.69641E+003
   6.0410   3.95680E+003    3.66791E+003
   6.0430   4.00266E+003    3.68353E+003
   6.0440   3.96478E+003    3.58952E+003
   6.0470   3.96547E+003    3.63687E+003
   6.0490   4.02170E+003    3.60884E+003
   6.0520   4.00400E+003    3.63389E+003
   6.0530   3.86256E+003    3.49449E+003
   6.0560   3.94432E+003    3.52321E+003
   6.0590   3.85804E+003    3.54904E+003
   6.0610   3.78676E+003    3.51716E+003
   6.0630   3.80563E+003    3.43053E+003
   6.0660   3.82398E+003    3.35291E+003
   6.0700   3.82379E+003    3.32295E+003
   6.0720   3.80839E+003    3.30258E+003
   6.0750   3.80985E+003    3.28043E+003
   6.0770   3.73120E+003    3.17571E+003
   6.0790   3.77921E+003    3.19310E+003
   6.0820   3.76628E+003    3.23009E+003
   6.0830   3.73495E+003    3.12533E+003
   6.0860   3.71869E+003    3.07091E+003
   6.0880   3.65876E+003    3.08515E+003
   6.0900   3.69193E+003    3.07173E+003
   6.0930   3.62029E+003    2.97122E+003
   6.0950   3.62620E+003    3.01400E+003
   6.0970   3.53321E+003    2.90784E+003
   6.0990   3.53736E+003    2.91030E+003
   6.1020   3.49961E+003    2.85493E+003
   6.1040   3.47178E+003    2.78364E+003
   6.1060   3.49684E+003    2.77989E+003
   6.1080   3.43461E+003    2.75147E+003
   6.1110   3.47192E+003    2.69647E+003
   6.1130   3.45257E+003    2.65880E+003
   6.1150   3.39941E+003    2.61469E+003
   6.1180   3.34638E+003    2.59062E+003
   6.1200   3.26638E+003    2.52287E+003
   6.1220   3.28517E+003    2.48283E+003
   6.1250   3.24988E+003    2.47815E+003
   6.1260   3.19901E+003    2.42310E+003
   6.1300   3.20192E+003    2.40578E+003
   6.1320   3.21963E+003    2.30908E+003
   6.1350   3.03664E+003    2.32295E+003
   6.1380   3.06075E+003    2.27582E+003
   6.1400   3.09591E+003    2.20762E+003
   6.1420   3.05167E+003    2.19034E+003
   6.1430   3.02441E+003    2.17052E+003
   6.1460   3.02833E+003    2.12638E+003
   6.1480   2.95158E+003    2.06697E+003
   6.1510   2.91300E+003    1.97121E+003
   6.1530   2.86580E+003    1.99110E+003
   6.1550   2.82488E+003    1.94776E+003
   6.1580   2.83237E+003    1.88399E+003
   6.1600   2.75622E+003    1.86755E+003
   6.1610   2.74999E+003    1.84341E+003
   6.1630   2.68811E+003    1.78630E+003
   6.1660   2.65936E+003    1.80055E+003
   6.1690   2.59197E+003    1.73886E+003
   6.1710   2.62718E+003    1.77347E+003
   6.1730   2.61852E+003    1.68294E+003
   6.1760   2.56393E+003    1.66621E+003
   6.1780   2.53382E+003    1.60462E+003
   6.1790   2.50071E+003    1.60967E+003
   6.1810   2.50814E+003    1.58648E+003
   6.1830   2.46172E+003    1.55102E+003
   6.1850   2.47444E+003    1.51597E+003
   6.1880   2.36567E+003    1.50346E+003
   6.1900   2.37077E+003    1.47871E+003
   6.1920   2.35891E+003    1.45759E+003
   6.1940   2.34112E+003    1.41319E+003
   6.1960   2.30731E+003    1.41200E+003
   6.1980   2.29221E+003    1.42195E+003
   6.2010   2.23640E+003    1.36301E+003
   6.2030   2.20137E+003    1.35209E+003
   6.2050   2.18401E+003    1.33007E+003
   6.2070   2.19822E+003    1.29189E+003
   6.2100   2.14380E+003    1.28775E+003
   6.2120   2.15181E+003    1.26344E+003
   6.2150   2.11872E+003    1.26142E+003
   6.2170   2.12584E+003    1.21668E+003
   6.2190   2.09347E+003    1.21834E+003
   6.2230   2.08476E+003    1.19955E+003
   6.2250   1.99686E+003    1.16122E+003
   6.2270   2.00217E+003    1.16314E+003
   6.2300   1.99942E+003    1.13440E+003
   6.2320   1.95300E+003    1.13955E+003
   6.2340   1.99582E+003    1.11714E+003
   6.2360   1.97321E+003    1.10851E+003
   6.2370   1.95731E+003    1.06966E+003
   6.2390   1.91225E+003    1.07082E+003
   6.2410   1.89808E+003    1.08501E+003
   6.2440   1.89914E+003    1.06297E+003
   6.2470   1.89071E+003    1.06976E+003
   6.2490   1.86783E+003    1.04210E+003
   6.2530   1.82178E+003    1.02228E+003
   6.2550   1.83436E+003    1.04189E+003
   6.2560   1.82455E+003    1.00925E+003
   6.2580   1.82787E+003    1.01666E+003
   6.2610   1.82791E+003    1.01057E+003
   6.2640   1.78941E+003    9.95670E+002
   6.2660   1.82134E+003    9.92150E+002
   6.2680   1.79065E+003    9.73300E+002
   6.2710   1.77416E+003    9.74490E+002
   6.2720   1.78157E+003    9.58820E+002
   6.2750   1.74513E+003    9.80790E+002
   6.2760   1.77443E+003    9.63440E+002
   6.2790   1.74874E+003    9.56340E+002
   6.2820   1.75708E+003    9.75080E+002
   6.2840   1.77182E+003    9.59910E+002
   6.2870   1.71685E+003    9.40310E+002
   6.2890   1.74460E+003    9.43740E+002
   6.2910   1.73310E+003    9.32380E+002
   6.2940   1.72592E+003    9.27870E+002
   6.2960   1.69255E+003    9.52540E+002
   6.2980   1.72955E+003    9.19230E+002
   6.3000   1.70974E+003    9.25480E+002
   6.3020   1.70294E+003    9.36910E+002
   6.3050   1.67308E+003    9.04570E+002
   6.3090   1.64762E+003    9.38090E+002
   6.3110   1.64749E+003    8.98080E+002
   6.3120   1.67634E+003    9.00950E+002
   6.3160   1.64835E+003    8.93860E+002
   6.3180   1.64327E+003    9.14580E+002
   6.3210   1.68150E+003    8.97740E+002
   6.3230   1.66996E+003    9.08770E+002
   6.3250   1.67911E+003    9.10120E+002
   6.3260   1.67083E+003    9.14140E+002
   6.3290   1.67296E+003    8.81990E+002
   6.3310   1.67436E+003    9.01750E+002
   6.3340   1.66049E+003    8.86300E+002
   6.3360   1.65775E+003    8.87890E+002
   6.3380   1.66324E+003    8.94470E+002
   6.3410   1.66830E+003    8.99190E+002
   6.3430   1.64450E+003    9.08900E+002
   6.3450   1.66621E+003    8.81630E+002
   6.3470   1.65221E+003    8.87560E+002
   6.3520   1.66502E+003    8.90400E+002
   6.3540   1.64552E+003    9.01740E+002
   6.3560   1.63990E+003    8.80090E+002
   6.3590   1.61524E+003    8.77140E+002
   6.3610   1.64822E+003    8.90620E+002
   6.3640   1.62217E+003    8.91450E+002
   6.3660   1.64597E+003    8.85650E+002
   6.3670   1.62722E+003    9.03970E+002
   6.3700   1.64458E+003    9.11120E+002
   6.3720   1.63155E+003    8.97710E+002
   6.3740   1.65261E+003    8.67530E+002
   6.3760   1.61480E+003    8.82410E+002
   6.3790   1.66462E+003    9.14270E+002
   6.3810   1.62951E+003    9.11750E+002
   6.3830   1.64202E+003    8.76340E+002
   6.3850   1.63449E+003    8.91260E+002
   6.3880   1.64829E+003    8.75570E+002
   6.3900   1.61967E+003    8.80350E+002
   6.3950   1.59751E+003    8.71640E+002
   6.3970   1.62422E+003    8.81840E+002
   6.3990   1.62512E+003    8.82300E+002
   6.4020   1.62248E+003    8.67140E+002
   6.4030   1.63583E+003    8.85840E+002
   6.4070   1.64306E+003    8.83820E+002
   6.4090   1.64394E+003    8.79320E+002
   6.4110   1.64624E+003    8.80020E+002
   6.4140   1.62688E+003    8.67050E+002
   6.4170   1.62013E+003    8.70610E+002
   6.4190   1.66664E+003    8.75190E+002
   6.4220   1.65178E+003    8.74280E+002
   6.4240   1.62705E+003    8.73000E+002
   6.4270   1.60512E+003    8.76560E+002
   6.4310   1.61364E+003    8.82580E+002
   6.4330   1.65130E+003    9.04280E+002
   6.4350   1.67284E+003    9.08090E+002
   6.4360   1.68397E+003    9.01070E+002
   6.4390   1.70314E+003    8.71440E+002
   6.4410   1.71312E+003    9.12590E+002
   6.4440   1.70530E+003    8.82340E+002
   6.4460   1.69705E+003    9.21960E+002
   6.4490   1.70258E+003    8.92210E+002
   6.4510   1.71658E+003    9.33510E+002
   6.4540   1.74449E+003    9.44760E+002
   6.4560   1.70878E+003    9.34890E+002
   6.4580   1.72965E+003    9.28270E+002
   6.4620   1.71220E+003    9.28790E+002
   6.4650   1.69619E+003    9.39840E+002
   6.4670   1.72227E+003    9.12590E+002
   6.4680   1.72546E+003    9.23880E+002
   6.4720   1.72748E+003    9.72890E+002
   6.4730   1.74067E+003    9.30940E+002
   6.4760   1.75138E+003    9.45290E+002
   6.4790   1.71917E+003    9.38880E+002
   6.4800   1.71607E+003    9.38000E+002
   6.4830   1.70151E+003    9.39480E+002
   6.4850   1.72273E+003    9.57940E+002
   6.4870   1.67725E+003    9.44990E+002
   6.4890   1.76499E+003    9.40970E+002
   6.4920   1.76350E+003    9.41070E+002
   6.4960   1.73923E+003    9.65760E+002
   6.4970   1.76369E+003    9.42980E+002
   6.5010   1.77731E+003    9.30510E+002
   6.5030   1.73083E+003    9.17140E+002
   6.5060   1.74636E+003    9.42670E+002
   6.5080   1.74349E+003    9.23350E+002
   6.5100   1.74397E+003    9.33500E+002
   6.5120   1.74586E+003    9.37230E+002
   6.5160   1.74318E+003    9.34560E+002
   6.5180   1.74142E+003    9.44440E+002
   6.5210   1.74536E+003    9.21870E+002
   6.5230   1.74412E+003    9.66660E+002
   6.5260   1.74659E+003    9.24810E+002
   6.5280   1.66370E+003    9.50680E+002
   6.5300   1.73569E+003    9.18560E+002
   6.5320   1.78090E+003    9.46720E+002
   6.5350   1.75955E+003    9.39600E+002
   6.5370   1.73883E+003    9.41200E+002
   6.5390   1.77595E+003    9.24560E+002
   6.5410   1.72642E+003    9.42150E+002
   6.5440   1.73653E+003    9.45450E+002
   6.5450   1.75580E+003    9.27930E+002
   6.5480   1.70811E+003    9.41150E+002
   6.5500   1.73501E+003    9.20790E+002
   6.5540   1.72103E+003    9.43430E+002
   6.5570   1.72228E+003    9.34010E+002
   6.5590   1.70758E+003    9.15800E+002
   6.5610   1.67799E+003    9.13580E+002
   6.5640   1.65856E+003    9.00080E+002
   6.5660   1.66126E+003    9.47410E+002
   6.5680   1.69781E+003    8.97530E+002
   6.5710   1.70298E+003    8.86230E+002
   6.5750   1.70086E+003    9.27290E+002
   6.5770   1.68224E+003    9.05210E+002
   6.5800   1.66865E+003    9.03380E+002
   6.5820   1.68538E+003    8.96360E+002
   6.5840   1.72319E+003    9.02350E+002
   6.5860   1.66374E+003    8.92230E+002
   6.5880   1.67796E+003    8.94120E+002
   6.5910   1.66036E+003    9.11990E+002
   6.5940   1.69824E+003    9.19450E+002
   6.5970   1.71126E+003    9.14510E+002
   6.6000   1.71229E+003    9.06280E+002
   6.6020   1.68196E+003    8.84840E+002
   6.6040   1.68506E+003    9.06990E+002
   6.6070   1.68140E+003    9.06220E+002
   6.6090   1.68075E+003    9.01000E+002
   6.6110   1.65079E+003    8.85060E+002
   6.6140   1.65600E+003    8.99930E+002
   6.6170   1.67348E+003    9.11990E+002
   6.6190   1.66698E+003    9.14700E+002
   6.6210   1.66976E+003    8.96010E+002
   6.6240   1.65301E+003    9.31060E+002
   6.6280   1.62216E+003    9.00220E+002
   6.6300   1.63316E+003    9.05420E+002
   6.6320   1.70418E+003    8.87880E+002
   6.6340   1.66305E+003    9.03670E+002
   6.6360   1.64429E+003    8.84830E+002
   6.6380   1.65447E+003    8.97140E+002
   6.6420   1.67494E+003    8.76100E+002
   6.6450   1.65460E+003    8.83800E+002
   6.6470   1.62955E+003    9.01920E+002
   6.6500   1.63869E+003    9.06580E+002
   6.6510   1.67513E+003    8.99410E+002
   6.6550   1.63588E+003    8.72630E+002
   6.6580   1.61958E+003    8.97090E+002
   6.6600   1.65539E+003    8.72150E+002
   6.6620   1.62745E+003    8.89630E+002
   6.6640   1.65468E+003    8.81670E+002
   6.6670   1.65835E+003    9.14400E+002
   6.6690   1.65447E+003    8.74110E+002
   6.6730   1.62523E+003    8.79130E+002
   6.6740   1.67248E+003    8.69610E+002
   6.6780   1.66013E+003    8.83500E+002
   6.6800   1.64012E+003    8.95030E+002
   6.6820   1.62266E+003    8.76120E+002
   6.6850   1.62056E+003    8.78210E+002
   6.6870   1.61690E+003    8.79850E+002
   6.6890   1.61012E+003    8.77610E+002
   6.6910   1.60059E+003    8.65700E+002
   6.6940   1.59544E+003    8.65480E+002
   6.6960   1.60432E+003    8.63650E+002
   6.7000   1.59322E+003    8.83450E+002
   6.7030   1.58162E+003    8.61290E+002
   6.7040   1.59018E+003    8.59650E+002
   6.7070   1.59294E+003    8.64370E+002
   6.7080   1.59113E+003    8.52660E+002
   6.7110   1.56606E+003    8.36070E+002
   6.7150   1.59300E+003    8.47720E+002
   6.7180   1.58426E+003    8.53020E+002
   6.7200   1.61213E+003    8.63300E+002
   6.7230   1.60198E+003    8.43920E+002
   6.7250   1.57377E+003    8.63840E+002
   6.7260   1.56616E+003    8.54590E+002
   6.7300   1.57811E+003    8.44120E+002
   6.7320   1.57107E+003    8.27090E+002
   6.7350   1.55689E+003    8.43500E+002
   6.7390   1.54492E+003    8.40560E+002
   6.7410   1.57054E+003    8.28010E+002
   6.7440   1.58060E+003    8.33570E+002
   6.7450   1.62471E+003    8.36780E+002
   6.7470   1.57530E+003    8.51430E+002
   6.7500   1.55677E+003    8.67320E+002
   6.7530   1.59493E+003    8.43790E+002
   6.7560   1.54706E+003    8.48600E+002
   6.7590   1.56024E+003    8.43470E+002
   6.7610   1.55943E+003    8.36080E+002
   6.7630   1.55061E+003    8.46590E+002
   6.7660   1.53463E+003    8.29780E+002
   6.7690   1.55689E+003    8.38900E+002
   6.7710   1.56077E+003    8.47100E+002
   6.7750   1.57480E+003    8.23490E+002
   6.7780   1.53808E+003    8.35910E+002
   6.7800   1.57800E+003    8.56440E+002
   6.7840   1.57507E+003    8.52840E+002
   6.7870   1.53823E+003    8.40330E+002
   6.7880   1.58009E+003    8.37980E+002
   6.7920   1.58419E+003    8.53160E+002
   6.7950   1.57569E+003    8.52180E+002
   6.7970   1.56539E+003    8.46520E+002
   6.8010   1.58611E+003    8.61440E+002
   6.8020   1.57376E+003    8.33980E+002
   6.8060   1.54146E+003    8.63200E+002
   6.8090   1.57398E+003    8.41890E+002
   6.8110   1.58104E+003    8.51680E+002
   6.8130   1.59082E+003    8.44950E+002
   6.8160   1.58050E+003    8.23540E+002
   6.8180   1.59154E+003    8.57350E+002
   6.8200   1.55342E+003    8.59990E+002
   6.8220   1.59118E+003    8.44770E+002
   6.8240   1.60646E+003    8.41880E+002
   6.8280   1.61062E+003    8.51320E+002
   6.8310   1.57407E+003    8.61850E+002
   6.8330   1.58096E+003    8.58330E+002
   6.8370   1.58647E+003    8.67800E+002
   6.8390   1.61010E+003    8.41750E+002
   6.8410   1.60279E+003    8.60700E+002
   6.8450   1.57917E+003    8.48200E+002
   6.8460   1.59494E+003    8.38930E+002
   6.8500   1.61834E+003    8.72820E+002
   6.8530   1.59747E+003    8.49160E+002
   6.8540   1.59191E+003    8.65380E+002
   6.8580   1.57618E+003    8.56660E+002
   6.8600   1.63515E+003    8.63740E+002
   6.8630   1.57290E+003    8.54520E+002
   6.8650   1.62335E+003    8.50620E+002
   6.8670   1.57940E+003    8.52760E+002
   6.8710   1.61089E+003    8.67250E+002
   6.8740   1.61730E+003    8.55620E+002
   6.8750   1.59136E+003    8.42330E+002
   6.8780   1.59362E+003    8.71100E+002
   6.8810   1.59502E+003    8.64500E+002
   6.8820   1.63076E+003    8.32520E+002
   6.8850   1.62372E+003    8.61060E+002
   6.8890   1.58133E+003    8.42800E+002
   6.8920   1.58675E+003    8.55910E+002
   6.8940   1.60739E+003    8.59720E+002
   6.8980   1.62536E+003    8.45080E+002
   6.9010   1.61855E+003    8.55140E+002
   6.9030   1.59058E+003    8.28040E+002
   6.9050   1.61030E+003    8.46940E+002
   6.9080   1.59171E+003    8.59910E+002
   6.9110   1.63106E+003    8.60650E+002
   6.9130   1.59590E+003    8.52910E+002
   6.9150   1.61069E+003    8.54920E+002
   6.9170   1.60055E+003    8.44580E+002
   6.9190   1.63461E+003    8.53650E+002
   6.9230   1.60538E+003    8.54500E+002
   6.9250   1.59075E+003    8.58480E+002
   6.9280   1.60673E+003    8.38200E+002
   6.9300   1.59294E+003    8.49330E+002
   6.9330   1.58150E+003    8.80660E+002
   6.9370   1.57034E+003    8.51410E+002
   6.9390   1.56554E+003    8.40900E+002
   6.9410   1.59985E+003    8.51700E+002
   6.9440   1.59526E+003    8.42410E+002
   6.9470   1.57717E+003    8.37200E+002
   6.9490   1.59830E+003    8.35780E+002
   6.9520   1.55541E+003    8.38400E+002
   6.9560   1.55288E+003    8.05580E+002
   6.9580   1.59057E+003    8.28120E+002
   6.9600   1.58380E+003    8.18280E+002
   6.9640   1.55239E+003    8.44710E+002
   6.9660   1.55662E+003    8.36220E+002
   6.9680   1.57053E+003    8.35300E+002
   6.9700   1.54175E+003    8.31890E+002
   6.9730   1.56349E+003    8.43880E+002
   6.9760   1.61209E+003    8.47610E+002
   6.9800   1.59899E+003    8.48440E+002
   6.9820   1.53774E+003    8.92050E+002
   6.9840   1.54506E+003    8.51800E+002
   6.9870   1.58172E+003    8.63750E+002
   6.9900   1.60629E+003    8.44560E+002
   6.9930   1.59556E+003    8.33090E+002
   6.9970   1.56710E+003    8.43980E+002
   6.9990   1.55917E+003    8.52400E+002
   7.0010   1.55439E+003    8.53440E+002
   7.0040   1.58925E+003    8.25390E+002
   7.0080   1.55748E+003    8.48050E+002
   7.0110   1.58607E+003    8.55860E+002
   7.0120   1.61338E+003    8.60030E+002
   7.0160   1.59121E+003    8.32480E+002
   7.0170   1.55689E+003    8.54220E+002
   7.0210   1.58872E+003    8.51620E+002
   7.0240   1.55954E+003    8.60120E+002
   7.0260   1.55470E+003    8.34150E+002
   7.0280   1.52606E+003    8.21670E+002
   7.0310   1.53151E+003    8.33220E+002
   7.0340   1.54883E+003    8.59470E+002
   7.0370   1.57050E+003    8.52270E+002
   7.0400   1.55742E+003    8.28730E+002
   7.0410   1.57235E+003    8.32950E+002
   7.0450   1.57093E+003    8.31870E+002
   7.0480   1.56472E+003    8.04380E+002
   7.0510   1.59162E+003    8.39510E+002
   7.0530   1.58309E+003    8.43720E+002
   7.0550   1.60539E+003    8.24370E+002
   7.0590   1.56966E+003    8.33690E+002
   7.0620   1.61037E+003    8.51680E+002
   7.0670   1.58500E+003    8.09660E+002
   7.0690   1.59049E+003    8.43270E+002
   7.0730   1.58633E+003    8.20890E+002
   7.0760   1.59624E+003    8.22200E+002
   7.0800   1.57990E+003    8.31370E+002
   7.0820   1.58091E+003    8.37860E+002
   7.0850   1.58172E+003    8.17250E+002
   7.0860   1.58410E+003    8.23820E+002
   7.0890   1.57748E+003    8.40300E+002
   7.0930   1.57664E+003    8.02710E+002
   7.0960   1.55518E+003    7.95130E+002
   7.0980   1.56541E+003    7.89030E+002
   7.1010   1.57836E+003    7.78160E+002
   7.1030   1.56097E+003    7.94010E+002
   7.1070   1.54846E+003    7.98460E+002
   7.1090   1.56472E+003    7.61700E+002
   7.1140   1.55351E+003    7.87870E+002
   7.1150   1.57743E+003    7.73750E+002
   7.1170   1.58500E+003    7.52180E+002
   7.1200   1.55814E+003    7.47430E+002
   7.1230   1.56507E+003    7.10430E+002
   7.1270   1.54493E+003    7.02360E+002
   7.1300   1.52469E+003    6.90590E+002
   7.1320   1.49910E+003    6.72170E+002
   7.1340   1.52761E+003    6.62280E+002
   7.1390   1.53040E+003    6.18980E+002
   7.1410   1.50745E+003    5.70460E+002
   7.1430   1.48621E+003    5.33220E+002
   7.1480   1.43729E+003    4.74720E+002
   7.1510   1.41417E+003    3.97020E+002
   7.1530   1.35480E+003    3.84310E+002
   7.1540   1.27156E+003    3.11680E+002
   7.1590   1.15471E+003    4.25200E+001
   7.1640   9.60790E+002    2.15700E+001
   7.1660   8.41780E+002    6.85000E+000
   7.1700   8.03420E+002    7.66000E+000
   7.1730   4.11310E+002    4.72000E+000
   7.1780   8.91300E+001    4.17000E+000
   7.1800   2.22000E+001    1.43000E+000
   7.1830   8.04000E+000    4.70000E-001
   7.1860   5.94000E+000    7.60000E-001
   7.1870   2.08000E+000    3.10000E-001
   7.1910   1.88000E+000    6.60000E-001
   7.1940   3.45000E+000    2.15000E+000
   7.1960   8.90000E-001    3.16000E+000
   7.1990   3.84000E+000    3.72000E+000
   7.2020   3.87000E+000    2.17000E+000
   7.2040   3.83000E+000    9.60000E-001
   7.2070   3.84000E+000    1.82000E+000
   7.2110   3.37000E+000    2.20000E-001
   7.2140   3.79000E+000    1.30000E-001
   7.2160   3.84000E+000    1.40000E-001
   7.2190   3.82000E+000    6.80000E-001
   7.2230   3.79000E+000    5.00000E-001
   7.2250   3.92000E+000    2.20000E-001
   7.2280   3.78000E+000    1.90000E+000
   7.2300   3.81000E+000    1.33000E+000
   7.2330   3.40000E+000    1.58000E+000
   7.2360   3.89000E+000    9.40000E-001
   7.2400   3.89000E+000    1.80000E-001
   7.2420   3.87000E+000    2.00000E-002
   7.2450   3.47000E+000    2.00000E-002
   7.2470   3.78000E+000    4.10000E-001
   7.2490   3.87000E+000    7.00000E-002
   7.2530   3.88000E+000    7.10000E-001
   7.2540   3.76000E+000    5.90000E-001
   7.2570   3.44000E+000    5.00000E-002
   7.2600   3.47000E+000    5.00000E-002
   7.2640   3.39000E+000    9.00000E-002
   7.2660   3.78000E+000    0.00000E+000
   7.2700   3.82000E+000    1.00000E-001
   7.2720   3.88000E+000    1.00000E-002
   7.2750   3.84000E+000    9.00000E-002
   7.2780   3.89000E+000    7.60000E-001
   7.2800   3.87000E+000    2.70000E-001
   7.2840   3.89000E+000    2.50000E-001
   7.2890   3.85000E+000    6.00000E-002
   7.2930   3.74000E+000    1.30000E-001
   7.2960   3.88000E+000    2.00000E-002
   7.2970   3.98000E+000    8.70000E-001
   7.3000   3.87000E+000    3.10000E-001
