# Supplementary material for: Mechanism of the small ATP-independent chaperone Spy is substrate specific
Source: Nat Commun. 2021 Feb 8;12:851. doi: 10.1038/s41467-021-21120-8 (PMC7870927; doi:10.1038/s41467-021-21120-8)
Supplement: Supplementary file 3 — Supplementary Data 1 [file 41467_2021_21120_MOESM3_ESM.zip › Fig 2c-d/181801/00026.RI1]

Sample1/4
I 1 22.0 48000 0003727 9.2140E10 278 1 
   5.7990   3.69000E+000    3.04000E+000
   5.8010   3.26000E+000    2.70000E-001
   5.8030   3.66000E+000    3.00000E-001
   5.8040   3.62000E+000    5.90000E-001
   5.8060   3.32000E+000    1.16000E+000
   5.8080   3.60000E+000    6.27000E+000
   5.8100   3.61000E+000    6.40000E+000
   5.8130   7.67000E+000    1.63400E+001
   5.8150   1.74300E+001    1.66600E+001
   5.8170   2.22300E+001    3.12200E+001
   5.8190   6.17000E+001    2.96600E+001
   5.8220   1.90980E+002    8.56300E+001
   5.8230   4.66360E+002    2.20310E+002
   5.8260   8.13940E+002    2.82180E+002
   5.8300   8.98400E+002    5.52970E+002
   5.8320   1.01312E+003    6.47510E+002
   5.8330   1.21413E+003    7.98420E+002
   5.8350   1.27661E+003    9.04530E+002
   5.8380   1.51321E+003    1.58162E+003
   5.8400   1.63170E+003    1.76765E+003
   5.8420   1.76774E+003    1.84322E+003
   5.8440   1.91866E+003    1.86579E+003
   5.8470   1.98011E+003    1.92660E+003
   5.8490   2.12730E+003    2.20235E+003
   5.8510   2.29955E+003    2.34857E+003
   5.8530   2.46083E+003    2.49825E+003
   5.8560   2.61887E+003    2.54973E+003
   5.8580   2.63645E+003    2.70720E+003
   5.8590   2.81538E+003    2.77475E+003
   5.8610   2.85511E+003    2.86115E+003
   5.8620   2.89210E+003    2.94037E+003
   5.8650   2.98661E+003    3.06190E+003
   5.8680   3.12593E+003    3.20381E+003
   5.8700   3.24201E+003    3.27277E+003
   5.8720   3.32434E+003    3.33308E+003
   5.8730   3.34074E+003    3.34932E+003
   5.8750   3.37834E+003    3.45574E+003
   5.8760   3.45924E+003    3.38980E+003
   5.8780   3.48912E+003    3.46948E+003
   5.8800   3.47649E+003    3.51133E+003
   5.8830   3.55666E+003    3.50843E+003
   5.8850   3.57764E+003    3.59515E+003
   5.8870   3.59880E+003    3.58750E+003
   5.8900   3.60455E+003    3.58697E+003
   5.8920   3.59896E+003    3.56415E+003
   5.8940   3.62964E+003    3.61409E+003
   5.8960   3.59929E+003    3.63150E+003
   5.8990   3.59518E+003    3.64274E+003
   5.9000   3.64265E+003    3.60680E+003
   5.9030   3.60399E+003    3.63646E+003
   5.9060   3.66553E+003    3.64690E+003
   5.9070   3.68187E+003    3.62795E+003
   5.9100   3.67395E+003    3.72719E+003
   5.9120   3.75755E+003    3.70831E+003
   5.9140   3.69974E+003    3.64540E+003
   5.9160   3.78636E+003    3.73441E+003
   5.9190   3.75254E+003    3.72446E+003
   5.9210   3.77596E+003    3.67842E+003
   5.9230   3.82130E+003    3.68349E+003
   5.9240   3.79177E+003    3.64393E+003
   5.9250   3.86790E+003    3.69408E+003
   5.9280   3.87952E+003    3.79375E+003
   5.9310   3.86250E+003    3.91409E+003
   5.9350   3.94416E+003    3.87872E+003
   5.9360   3.98528E+003    3.98507E+003
   5.9390   3.98471E+003    3.98567E+003
   5.9420   3.98505E+003    3.97466E+003
   5.9430   4.07227E+003    3.95192E+003
   5.9460   4.07453E+003    4.02510E+003
   5.9470   4.00045E+003    3.97637E+003
   5.9480   4.00728E+003    4.00335E+003
   5.9500   3.99013E+003    3.98920E+003
   5.9550   4.09392E+003    4.03508E+003
   5.9570   4.05263E+003    4.06091E+003
   5.9590   4.07209E+003    4.02930E+003
   5.9620   4.08156E+003    4.04633E+003
   5.9640   4.12808E+003    4.08219E+003
   5.9660   4.07546E+003    4.03317E+003
   5.9680   4.12957E+003    4.17371E+003
   5.9690   4.09846E+003    4.12992E+003
   5.9710   4.16490E+003    4.09024E+003
   5.9730   4.21851E+003    4.15133E+003
   5.9760   4.15769E+003    4.21864E+003
   5.9770   4.15511E+003    4.13703E+003
   5.9800   4.13516E+003    4.18538E+003
   5.9830   4.18460E+003    4.21224E+003
   5.9840   4.23234E+003    4.25869E+003
   5.9870   4.40617E+003    4.36177E+003
   5.9890   4.71077E+003    4.71797E+003
   5.9910   5.25531E+003    5.71119E+003
   5.9930   6.15060E+003    6.05636E+003
   5.9950   6.22353E+003    6.21574E+003
   5.9960   6.21535E+003    6.55195E+003
   5.9980   6.01778E+003    5.96422E+003
   6.0000   5.25523E+003    4.34879E+003
   6.0030   9.07930E+002    1.20550E+002
   6.0090   1.51570E+002    2.37920E+002
   6.0120   4.61100E+002    1.33276E+003
   6.0130   2.25967E+003    4.69402E+003
   6.0180   4.14735E+003    3.65283E+003
   6.0200   4.03037E+003    3.80711E+003
   6.0220   3.90641E+003    3.71021E+003
   6.0250   3.86875E+003    3.56078E+003
   6.0270   3.85013E+003    3.55818E+003
   6.0300   3.85888E+003    3.54950E+003
   6.0320   3.85038E+003    3.47863E+003
   6.0340   3.81808E+003    3.50028E+003
   6.0360   3.77488E+003    3.47816E+003
   6.0380   3.81577E+003    3.42222E+003
   6.0400   3.78608E+003    3.39299E+003
   6.0430   3.71595E+003    3.32458E+003
   6.0450   3.67855E+003    3.32580E+003
   6.0480   3.74140E+003    3.32448E+003
   6.0500   3.66490E+003    3.25067E+003
   6.0530   3.68406E+003    3.18992E+003
   6.0540   3.60501E+003    3.14157E+003
   6.0570   3.54405E+003    3.08120E+003
   6.0610   3.48288E+003    3.04698E+003
   6.0630   3.43082E+003    2.95228E+003
   6.0660   3.42602E+003    2.89806E+003
   6.0680   3.41543E+003    2.91770E+003
   6.0700   3.38174E+003    2.81243E+003
   6.0740   3.39038E+003    2.81722E+003
   6.0750   3.30819E+003    2.76282E+003
   6.0770   3.31163E+003    2.77820E+003
   6.0790   3.26155E+003    2.67835E+003
   6.0820   3.24291E+003    2.60944E+003
   6.0840   3.18124E+003    2.59340E+003
   6.0860   3.15540E+003    2.54148E+003
   6.0870   3.16223E+003    2.53490E+003
   6.0900   3.13517E+003    2.47167E+003
   6.0920   3.11719E+003    2.44964E+003
   6.0930   3.04927E+003    2.40856E+003
   6.0970   3.03040E+003    2.35011E+003
   6.0990   2.94757E+003    2.28154E+003
   6.1020   2.94949E+003    2.31716E+003
   6.1040   2.92139E+003    2.25736E+003
   6.1070   2.87338E+003    2.26965E+003
   6.1090   2.84132E+003    2.23512E+003
   6.1110   2.84930E+003    2.19584E+003
   6.1130   2.81106E+003    2.11204E+003
   6.1150   2.80646E+003    2.05921E+003
   6.1180   2.71843E+003    2.04255E+003
   6.1200   2.72034E+003    1.99835E+003
   6.1220   2.69986E+003    1.96546E+003
   6.1250   2.68171E+003    1.95537E+003
   6.1270   2.68039E+003    1.97397E+003
   6.1290   2.59695E+003    1.89495E+003
   6.1320   2.57556E+003    1.85225E+003
   6.1340   2.58310E+003    1.81668E+003
   6.1370   2.56505E+003    1.78756E+003
   6.1400   2.50499E+003    1.76996E+003
   6.1430   2.44551E+003    1.71508E+003
   6.1450   2.43481E+003    1.69294E+003
   6.1480   2.41786E+003    1.67018E+003
   6.1510   2.37416E+003    1.60202E+003
   6.1530   2.31269E+003    1.57485E+003
   6.1540   2.30138E+003    1.56481E+003
   6.1570   2.29015E+003    1.52117E+003
   6.1590   2.27580E+003    1.52128E+003
   6.1620   2.24936E+003    1.50952E+003
   6.1640   2.23448E+003    1.46842E+003
   6.1670   2.19318E+003    1.44748E+003
   6.1690   2.19422E+003    1.43182E+003
   6.1730   2.19526E+003    1.40145E+003
   6.1760   2.11579E+003    1.38381E+003
   6.1780   2.10115E+003    1.34120E+003
   6.1810   2.14968E+003    1.33282E+003
   6.1830   2.07719E+003    1.33360E+003
   6.1850   2.06687E+003    1.28324E+003
   6.1880   2.09703E+003    1.28045E+003
   6.1900   2.06195E+003    1.28055E+003
   6.1920   2.05528E+003    1.25609E+003
   6.1940   2.06409E+003    1.22821E+003
   6.1960   2.01463E+003    1.25707E+003
   6.1980   1.99775E+003    1.21011E+003
   6.2010   2.02950E+003    1.21639E+003
   6.2050   1.99335E+003    1.21426E+003
   6.2060   1.98927E+003    1.19861E+003
   6.2080   1.95317E+003    1.17884E+003
   6.2100   1.96888E+003    1.16296E+003
   6.2140   1.97134E+003    1.15685E+003
   6.2170   1.96760E+003    1.14265E+003
   6.2190   1.96049E+003    1.13104E+003
   6.2210   1.88605E+003    1.13309E+003
   6.2230   1.93571E+003    1.12525E+003
   6.2250   1.93610E+003    1.08785E+003
   6.2270   1.90067E+003    1.09564E+003
   6.2310   1.90156E+003    1.08824E+003
   6.2320   1.88673E+003    1.08541E+003
   6.2350   1.90728E+003    1.07120E+003
   6.2370   1.85444E+003    1.05893E+003
   6.2390   1.89812E+003    1.04150E+003
   6.2430   1.83811E+003    1.04833E+003
   6.2450   1.84873E+003    1.04642E+003
   6.2460   1.86931E+003    1.06662E+003
   6.2490   1.85401E+003    1.04473E+003
   6.2520   1.83375E+003    1.02757E+003
   6.2550   1.82008E+003    1.03500E+003
   6.2570   1.79780E+003    1.02264E+003
   6.2590   1.82608E+003    1.01768E+003
   6.2610   1.82774E+003    1.03983E+003
   6.2630   1.83054E+003    1.04268E+003
   6.2660   1.86470E+003    1.02810E+003
   6.2680   1.86591E+003    9.95140E+002
   6.2700   1.80789E+003    9.98290E+002
   6.2730   1.81908E+003    1.00424E+003
   6.2750   1.84644E+003    1.02285E+003
   6.2770   1.80601E+003    1.02023E+003
   6.2780   1.83941E+003    1.02007E+003
   6.2820   1.79909E+003    9.97750E+002
   6.2840   1.81729E+003    9.83160E+002
   6.2870   1.81618E+003    1.00699E+003
   6.2890   1.80832E+003    1.00510E+003
   6.2900   1.83216E+003    9.84560E+002
   6.2940   1.81778E+003    9.78280E+002
   6.2970   1.81758E+003    9.96220E+002
   6.3000   1.80074E+003    9.58960E+002
   6.3040   1.81707E+003    9.75100E+002
   6.3070   1.81217E+003    9.65940E+002
   6.3090   1.83383E+003    9.99990E+002
   6.3110   1.79727E+003    9.86220E+002
   6.3140   1.82885E+003    9.77010E+002
   6.3160   1.82172E+003    9.67470E+002
   6.3190   1.78865E+003    9.48080E+002
   6.3230   1.81300E+003    9.83140E+002
   6.3250   1.79175E+003    9.49400E+002
   6.3270   1.79404E+003    9.98350E+002
   6.3290   1.77944E+003    9.71820E+002
   6.3320   1.78854E+003    9.73140E+002
   6.3340   1.81352E+003    9.62330E+002
   6.3360   1.80012E+003    9.79000E+002
   6.3390   1.77184E+003    1.00059E+003
   6.3410   1.78192E+003    9.68890E+002
   6.3450   1.79843E+003    9.66040E+002
   6.3470   1.81718E+003    9.72480E+002
   6.3500   1.79694E+003    9.91370E+002
   6.3520   1.79834E+003    9.82970E+002
   6.3540   1.78524E+003    9.79240E+002
   6.3570   1.75277E+003    9.67450E+002
   6.3590   1.76581E+003    9.46010E+002
   6.3630   1.76686E+003    9.78970E+002
   6.3650   1.79082E+003    9.82690E+002
   6.3670   1.81773E+003    9.65730E+002
   6.3700   1.76991E+003    9.60510E+002
   6.3720   1.76230E+003    9.82910E+002
   6.3740   1.74974E+003    9.84180E+002
   6.3770   1.80552E+003    9.52350E+002
   6.3790   1.78990E+003    9.75430E+002
   6.3810   1.78470E+003    9.61980E+002
   6.3830   1.76368E+003    9.76010E+002
   6.3860   1.76253E+003    9.73730E+002
   6.3880   1.75724E+003    9.70200E+002
   6.3900   1.77852E+003    9.61570E+002
   6.3930   1.78176E+003    9.52620E+002
   6.3970   1.76392E+003    9.63000E+002
   6.3990   1.75443E+003    9.53630E+002
   6.4010   1.74860E+003    9.58430E+002
   6.4020   1.74812E+003    9.68800E+002
   6.4070   1.76689E+003    9.50880E+002
   6.4100   1.77848E+003    9.60500E+002
   6.4130   1.80642E+003    9.78780E+002
   6.4140   1.80541E+003    9.75220E+002
   6.4170   1.77769E+003    9.59730E+002
   6.4190   1.79255E+003    9.83350E+002
   6.4220   1.74336E+003    9.80390E+002
   6.4240   1.75644E+003    1.01529E+003
   6.4270   1.80924E+003    9.96020E+002
   6.4290   1.80394E+003    9.78880E+002
   6.4310   1.81362E+003    9.98790E+002
   6.4340   1.81305E+003    9.93200E+002
   6.4360   1.80871E+003    9.88100E+002
   6.4400   1.80329E+003    9.94250E+002
   6.4420   1.84486E+003    9.78900E+002
   6.4440   1.85998E+003    9.97460E+002
   6.4460   1.82872E+003    1.01585E+003
   6.4490   1.81265E+003    1.03169E+003
   6.4530   1.87030E+003    1.00283E+003
   6.4560   1.88164E+003    1.02066E+003
   6.4580   1.84437E+003    1.00879E+003
   6.4600   1.87491E+003    1.02204E+003
   6.4630   1.86686E+003    1.03302E+003
   6.4650   1.86547E+003    1.02824E+003
   6.4680   1.87176E+003    1.02577E+003
   6.4690   1.87829E+003    1.02576E+003
   6.4730   1.90507E+003    1.02142E+003
   6.4760   1.85740E+003    1.02908E+003
   6.4770   1.88614E+003    1.05041E+003
   6.4800   1.92408E+003    1.01253E+003
   6.4820   1.89076E+003    1.03501E+003
   6.4850   1.92128E+003    1.04659E+003
   6.4870   1.91346E+003    1.03816E+003
   6.4900   1.89851E+003    1.03461E+003
   6.4930   1.86593E+003    1.03742E+003
   6.4950   1.94087E+003    1.04697E+003
   6.4990   1.89913E+003    1.04270E+003
   6.5010   1.89956E+003    1.01640E+003
   6.5040   1.88033E+003    1.01860E+003
   6.5070   1.87074E+003    1.02567E+003
   6.5080   1.88224E+003    1.02788E+003
   6.5100   1.89902E+003    1.04501E+003
   6.5120   1.91913E+003    1.03359E+003
   6.5160   1.92523E+003    1.03720E+003
   6.5190   1.91989E+003    1.03905E+003
   6.5210   1.92792E+003    1.03240E+003
   6.5230   1.92598E+003    1.01881E+003
   6.5260   1.87214E+003    1.02150E+003
   6.5280   1.92304E+003    1.02972E+003
   6.5310   1.91444E+003    1.04585E+003
   6.5330   1.90785E+003    1.01809E+003
   6.5350   1.90953E+003    1.01790E+003
   6.5380   1.86822E+003    1.05362E+003
   6.5420   1.89466E+003    1.03442E+003
   6.5430   1.89632E+003    1.03440E+003
   6.5460   1.87754E+003    1.01953E+003
   6.5480   1.85766E+003    1.02920E+003
   6.5520   1.86406E+003    1.03351E+003
   6.5550   1.84728E+003    1.01348E+003
   6.5570   1.85668E+003    1.02932E+003
   6.5590   1.86585E+003    1.01488E+003
   6.5620   1.85985E+003    9.97900E+002
   6.5640   1.85348E+003    1.00524E+003
   6.5660   1.85931E+003    1.01405E+003
   6.5690   1.86895E+003    1.02220E+003
   6.5710   1.85995E+003    9.91640E+002
   6.5750   1.87472E+003    1.02825E+003
   6.5780   1.90764E+003    1.00317E+003
   6.5800   1.84014E+003    1.00791E+003
   6.5810   1.82197E+003    9.83440E+002
   6.5850   1.83253E+003    1.01470E+003
   6.5880   1.85315E+003    1.01340E+003
   6.5920   1.82569E+003    9.96820E+002
   6.5950   1.81202E+003    1.00302E+003
   6.5980   1.82549E+003    1.00653E+003
   6.6000   1.82734E+003    9.97550E+002
   6.6040   1.82104E+003    9.87540E+002
   6.6070   1.87658E+003    9.95190E+002
   6.6090   1.83972E+003    9.92500E+002
   6.6100   1.82745E+003    1.00775E+003
   6.6130   1.79664E+003    1.01154E+003
   6.6150   1.83769E+003    9.99620E+002
   6.6180   1.85516E+003    1.00047E+003
   6.6210   1.80894E+003    9.66490E+002
   6.6220   1.79208E+003    9.57850E+002
   6.6240   1.83976E+003    1.00080E+003
   6.6270   1.80037E+003    9.95320E+002
   6.6310   1.80575E+003    1.00570E+003
   6.6330   1.80941E+003    9.74450E+002
   6.6360   1.83174E+003    9.89320E+002
   6.6380   1.80779E+003    9.79370E+002
   6.6410   1.82631E+003    9.87380E+002
   6.6430   1.82885E+003    1.00887E+003
   6.6440   1.79634E+003    9.69010E+002
   6.6480   1.83111E+003    9.55530E+002
   6.6510   1.80427E+003    9.76430E+002
   6.6530   1.83668E+003    9.83410E+002
   6.6550   1.82402E+003    9.90790E+002
   6.6580   1.79834E+003    9.84740E+002
   6.6600   1.78162E+003    9.96860E+002
   6.6620   1.79224E+003    9.74190E+002
   6.6650   1.80522E+003    9.70110E+002
   6.6670   1.79828E+003    9.89570E+002
   6.6680   1.79253E+003    9.76740E+002
   6.6740   1.78121E+003    9.69300E+002
   6.6760   1.80938E+003    9.79920E+002
   6.6790   1.73968E+003    9.81020E+002
   6.6800   1.75441E+003    9.41330E+002
   6.6820   1.75834E+003    9.54900E+002
   6.6840   1.77308E+003    9.58680E+002
   6.6880   1.74318E+003    9.58670E+002
   6.6910   1.76291E+003    9.65500E+002
   6.6940   1.79540E+003    9.41710E+002
   6.6960   1.74878E+003    9.79960E+002
   6.6980   1.76641E+003    9.65730E+002
   6.7010   1.76917E+003    9.49690E+002
   6.7040   1.74172E+003    9.40870E+002
   6.7070   1.69764E+003    9.69610E+002
   6.7100   1.72888E+003    9.64290E+002
   6.7110   1.73952E+003    9.57950E+002
   6.7140   1.75710E+003    9.38710E+002
   6.7180   1.73572E+003    9.44770E+002
   6.7200   1.72513E+003    9.15620E+002
   6.7220   1.73064E+003    9.18920E+002
   6.7240   1.74488E+003    9.43020E+002
   6.7270   1.71143E+003    9.19360E+002
   6.7300   1.70275E+003    9.05470E+002
   6.7320   1.68280E+003    9.03610E+002
   6.7360   1.68485E+003    9.15070E+002
   6.7390   1.69095E+003    9.12370E+002
   6.7410   1.69761E+003    9.20610E+002
   6.7440   1.72628E+003    9.27840E+002
   6.7460   1.72481E+003    9.18380E+002
   6.7510   1.71962E+003    9.54010E+002
   6.7520   1.72188E+003    9.38670E+002
   6.7540   1.70384E+003    9.48360E+002
   6.7570   1.71982E+003    9.13620E+002
   6.7590   1.70943E+003    9.06390E+002
   6.7620   1.70313E+003    9.25070E+002
   6.7640   1.72233E+003    9.25160E+002
   6.7660   1.72378E+003    9.37050E+002
   6.7700   1.70323E+003    9.19980E+002
   6.7730   1.72283E+003    9.29800E+002
   6.7750   1.69044E+003    9.32050E+002
   6.7770   1.72383E+003    9.52290E+002
   6.7800   1.71213E+003    9.41860E+002
   6.7830   1.73664E+003    9.25670E+002
   6.7860   1.73731E+003    9.28690E+002
   6.7880   1.72834E+003    9.42840E+002
   6.7920   1.75103E+003    9.38310E+002
   6.7930   1.72729E+003    9.64790E+002
   6.7970   1.74554E+003    9.20210E+002
   6.7980   1.75207E+003    9.22450E+002
   6.8020   1.74391E+003    9.38490E+002
   6.8040   1.74814E+003    9.14960E+002
   6.8070   1.74084E+003    9.33140E+002
   6.8090   1.74749E+003    9.32550E+002
   6.8110   1.76014E+003    9.39070E+002
   6.8150   1.73215E+003    9.16070E+002
   6.8170   1.74841E+003    9.56350E+002
   6.8200   1.75699E+003    9.65850E+002
   6.8220   1.76474E+003    9.36900E+002
   6.8240   1.75674E+003    9.56200E+002
   6.8260   1.73510E+003    9.53590E+002
   6.8300   1.74986E+003    9.65370E+002
   6.8330   1.77922E+003    9.38940E+002
   6.8360   1.75212E+003    9.54220E+002
   6.8400   1.75788E+003    9.48700E+002
   6.8430   1.75335E+003    9.66900E+002
   6.8450   1.74593E+003    9.58870E+002
   6.8460   1.74745E+003    9.43740E+002
   6.8510   1.76300E+003    9.47640E+002
   6.8530   1.74761E+003    9.66940E+002
   6.8560   1.74461E+003    9.68330E+002
   6.8580   1.75817E+003    9.62000E+002
   6.8600   1.73721E+003    9.60590E+002
   6.8640   1.77383E+003    9.64490E+002
   6.8650   1.75564E+003    9.78930E+002
   6.8670   1.77498E+003    9.62210E+002
   6.8710   1.77343E+003    9.65810E+002
   6.8740   1.73148E+003    9.42260E+002
   6.8750   1.77151E+003    9.50100E+002
   6.8780   1.75762E+003    9.48190E+002
   6.8810   1.73530E+003    9.63210E+002
   6.8850   1.76839E+003    9.56950E+002
   6.8870   1.74582E+003    9.69270E+002
   6.8890   1.76684E+003    9.60100E+002
   6.8920   1.76614E+003    9.51920E+002
   6.8960   1.76962E+003    9.54890E+002
   6.8980   1.80198E+003    9.66030E+002
   6.9010   1.74153E+003    9.63660E+002
   6.9030   1.80568E+003    9.53930E+002
   6.9060   1.76108E+003    9.71260E+002
   6.9100   1.78679E+003    9.67830E+002
   6.9120   1.74692E+003    9.77270E+002
   6.9140   1.76392E+003    9.55120E+002
   6.9170   1.72699E+003    9.47210E+002
   6.9180   1.76218E+003    9.48700E+002
   6.9220   1.76345E+003    9.46330E+002
   6.9260   1.75707E+003    9.53380E+002
   6.9280   1.73067E+003    9.44170E+002
   6.9300   1.75907E+003    9.69170E+002
   6.9340   1.74532E+003    9.42460E+002
   6.9360   1.74536E+003    9.42330E+002
   6.9390   1.75636E+003    9.55930E+002
   6.9410   1.76329E+003    9.53470E+002
   6.9440   1.72719E+003    9.45570E+002
   6.9470   1.72429E+003    9.36540E+002
   6.9490   1.74377E+003    9.47100E+002
   6.9530   1.74371E+003    9.39060E+002
   6.9560   1.71700E+003    9.45260E+002
   6.9580   1.72514E+003    9.14470E+002
   6.9610   1.72380E+003    9.32880E+002
   6.9630   1.71122E+003    9.17010E+002
   6.9660   1.67224E+003    9.10850E+002
   6.9680   1.66291E+003    9.20960E+002
   6.9710   1.70510E+003    9.25610E+002
   6.9740   1.73317E+003    9.37890E+002
   6.9780   1.74997E+003    9.18820E+002
   6.9800   1.73254E+003    9.33640E+002
   6.9830   1.76840E+003    9.47530E+002
   6.9850   1.71828E+003    9.30290E+002
   6.9880   1.74571E+003    9.41860E+002
   6.9900   1.68532E+003    9.87870E+002
   6.9930   1.71648E+003    9.43040E+002
   6.9970   1.74632E+003    9.44800E+002
   6.9990   1.75004E+003    9.46320E+002
   7.0020   1.71784E+003    9.47040E+002
   7.0040   1.75720E+003    9.42310E+002
   7.0070   1.74171E+003    9.45380E+002
   7.0100   1.73394E+003    9.42990E+002
   7.0110   1.75529E+003    9.24730E+002
   7.0150   1.72598E+003    9.34690E+002
   7.0170   1.78566E+003    9.56680E+002
   7.0210   1.75310E+003    9.46080E+002
   7.0230   1.76411E+003    9.30110E+002
   7.0260   1.74888E+003    9.48670E+002
   7.0300   1.75124E+003    9.50230E+002
   7.0330   1.74877E+003    9.41410E+002
   7.0350   1.75404E+003    9.12990E+002
   7.0370   1.75821E+003    9.56200E+002
   7.0410   1.72558E+003    9.43300E+002
   7.0440   1.74916E+003    9.22140E+002
   7.0460   1.76267E+003    9.28970E+002
   7.0480   1.75182E+003    9.58330E+002
   7.0530   1.75001E+003    9.15800E+002
   7.0550   1.70058E+003    9.36410E+002
   7.0570   1.74242E+003    9.12330E+002
   7.0600   1.74418E+003    9.18080E+002
   7.0620   1.73902E+003    9.10480E+002
   7.0640   1.71100E+003    9.14300E+002
   7.0680   1.71163E+003    9.37280E+002
   7.0710   1.71655E+003    9.04640E+002
   7.0740   1.70855E+003    9.37980E+002
   7.0760   1.70399E+003    9.20190E+002
   7.0780   1.70670E+003    9.26000E+002
   7.0800   1.71191E+003    9.03000E+002
   7.0840   1.73897E+003    9.11980E+002
   7.0870   1.72118E+003    8.87960E+002
   7.0890   1.68828E+003    9.08540E+002
   7.0910   1.66862E+003    8.84070E+002
   7.0960   1.67425E+003    8.63920E+002
   7.0980   1.65270E+003    8.57940E+002
   7.1000   1.66423E+003    8.37200E+002
   7.1030   1.68014E+003    8.14440E+002
   7.1060   1.63467E+003    8.31580E+002
   7.1090   1.62599E+003    8.00670E+002
   7.1120   1.59023E+003    7.95140E+002
   7.1140   1.59511E+003    7.80720E+002
   7.1180   1.57164E+003    7.29540E+002
   7.1200   1.53026E+003    7.40210E+002
   7.1230   1.51719E+003    6.98410E+002
   7.1270   1.48994E+003    6.74230E+002
   7.1300   1.44745E+003    6.40360E+002
   7.1320   1.40084E+003    5.83800E+002
   7.1360   1.34772E+003    6.03200E+002
   7.1390   1.33827E+003    5.37180E+002
   7.1410   1.27622E+003    5.06690E+002
   7.1430   1.20969E+003    4.74670E+002
   7.1470   1.11048E+003    4.31020E+002
   7.1500   1.04717E+003    3.56120E+002
   7.1530   9.68940E+002    3.13040E+002
   7.1560   9.14440E+002    2.76370E+002
   7.1590   7.85460E+002    2.24180E+002
   7.1620   6.73100E+002    1.86830E+002
   7.1660   6.15360E+002    1.40280E+002
   7.1680   5.07050E+002    1.04220E+002
   7.1710   4.40330E+002    8.56400E+001
   7.1740   3.64090E+002    5.67000E+001
   7.1780   3.01640E+002    4.91100E+001
   7.1800   2.21580E+002    2.59900E+001
   7.1840   1.42400E+002    1.60500E+001
   7.1860   1.29660E+002    1.11800E+001
   7.1900   8.88500E+001    8.75000E+000
   7.1940   5.36200E+001    7.77000E+000
   7.1960   2.37600E+001    5.71000E+000
   7.1990   8.19000E+000    2.80000E-001
   7.2020   2.99000E+000    3.60000E-001
   7.2050   3.79000E+000    3.80000E-001
   7.2070   3.64000E+000    2.03000E+000
   7.2110   3.78000E+000    2.76000E+000
   7.2120   3.75000E+000    3.81000E+000
   7.2160   3.69000E+000    1.60000E+000
   7.2190   3.70000E+000    1.21000E+000
   7.2230   3.93000E+000    3.00000E-001
   7.2250   3.75000E+000    2.40000E-001
   7.2280   3.71000E+000    2.30000E-001
   7.2310   3.81000E+000    7.00000E-002
   7.2350   3.77000E+000    1.90000E-001
   7.2380   3.73000E+000    8.60000E-001
   7.2400   3.78000E+000    9.90000E-001
   7.2420   3.77000E+000    8.60000E-001
   7.2450   3.73000E+000    2.70000E-001
   7.2470   3.31000E+000    8.00000E-002
   7.2510   3.78000E+000    4.00000E-002
   7.2530   3.74000E+000    2.00000E-002
   7.2550   3.68000E+000    9.00000E-002
   7.2580   3.76000E+000    5.00000E-002
   7.2610   3.74000E+000    6.00000E-002
   7.2650   3.69000E+000    4.00000E-001
   7.2680   3.78000E+000    2.70000E-001
   7.2710   3.68000E+000    4.00000E-001
   7.2720   3.70000E+000    4.00000E-002
   7.2770   3.91000E+000    1.20000E-001
   7.2810   3.79000E+000    7.00000E-002
   7.2840   3.77000E+000    6.00000E-002
   7.2860   3.89000E+000    2.10000E-001
   7.2880   3.66000E+000    1.20000E-001
   7.2910   3.76000E+000    9.00000E-002
   7.2930   3.84000E+000    1.40000E-001
   7.2950   3.29000E+000    1.70000E-001
   7.2990   3.40000E+000    5.00000E-002
   7.3000   3.94000E+000    7.00000E-002
