# Supplementary material for: Mechanism of the small ATP-independent chaperone Spy is substrate specific
Source: Nat Commun. 2021 Feb 8;12:851. doi: 10.1038/s41467-021-21120-8 (PMC7870927; doi:10.1038/s41467-021-21120-8)
Supplement: Supplementary file 3 — Supplementary Data 1 [file 41467_2021_21120_MOESM3_ESM.zip › Fig 2c-d/181801/00026.RI3]

Sample3/6
I 3 22.0 48000 0003795 9.3860E10 278 1 
   5.8010   3.74000E+000    5.86000E+000
   5.8060   3.72000E+000    1.14900E+001
   5.8080   3.71000E+000    1.51800E+001
   5.8100   1.98000E+000    1.89000E+001
   5.8110   6.18000E+000    1.88400E+001
   5.8130   8.94000E+000    1.77300E+001
   5.8150   2.07700E+001    3.24300E+001
   5.8170   4.71700E+001    6.80000E+001
   5.8200   6.76500E+001    1.40610E+002
   5.8220   2.47520E+002    3.50950E+002
   5.8240   3.93410E+002    5.21560E+002
   5.8270   8.09950E+002    8.08270E+002
   5.8290   9.21010E+002    8.53210E+002
   5.8300   9.42640E+002    9.52730E+002
   5.8330   1.12124E+003    1.14242E+003
   5.8350   1.32944E+003    1.29910E+003
   5.8370   1.36950E+003    1.35925E+003
   5.8400   1.53615E+003    1.53032E+003
   5.8420   1.68272E+003    1.65657E+003
   5.8440   1.89973E+003    1.88462E+003
   5.8470   2.00952E+003    2.10268E+003
   5.8490   2.16048E+003    2.17935E+003
   5.8510   2.24086E+003    2.36170E+003
   5.8530   2.35346E+003    2.43145E+003
   5.8560   2.61763E+003    2.63098E+003
   5.8580   2.65666E+003    2.67980E+003
   5.8600   2.81239E+003    2.80322E+003
   5.8630   3.00353E+003    2.93832E+003
   5.8670   3.05936E+003    3.12177E+003
   5.8680   3.22395E+003    3.22257E+003
   5.8690   3.27706E+003    3.23106E+003
   5.8710   3.26584E+003    3.21487E+003
   5.8740   3.30582E+003    3.32211E+003
   5.8760   3.34646E+003    3.41152E+003
   5.8780   3.51090E+003    3.48713E+003
   5.8800   3.54997E+003    3.58345E+003
   5.8820   3.54788E+003    3.47225E+003
   5.8830   3.53819E+003    3.46057E+003
   5.8850   3.60804E+003    3.56419E+003
   5.8870   3.62812E+003    3.61144E+003
   5.8890   3.58913E+003    3.54333E+003
   5.8920   3.67576E+003    3.64077E+003
   5.8940   3.57652E+003    3.67235E+003
   5.8960   3.62249E+003    3.68801E+003
   5.8990   3.61538E+003    3.68224E+003
   5.9010   3.63729E+003    3.58358E+003
   5.9030   3.71413E+003    3.60490E+003
   5.9060   3.65191E+003    3.60648E+003
   5.9070   3.68651E+003    3.72167E+003
   5.9100   3.72435E+003    3.69289E+003
   5.9120   3.69437E+003    3.73992E+003
   5.9140   3.76599E+003    3.72811E+003
   5.9160   3.77695E+003    3.73953E+003
   5.9190   3.76107E+003    3.82540E+003
   5.9210   3.78073E+003    3.76133E+003
   5.9230   3.77258E+003    3.84087E+003
   5.9260   3.85719E+003    3.79490E+003
   5.9280   3.84654E+003    3.87939E+003
   5.9300   3.88481E+003    3.84180E+003
   5.9330   3.87422E+003    3.83808E+003
   5.9350   3.93041E+003    3.92369E+003
   5.9360   3.92645E+003    3.87271E+003
   5.9390   4.01286E+003    3.94765E+003
   5.9420   4.02939E+003    4.04492E+003
   5.9430   4.00124E+003    4.03365E+003
   5.9460   4.00408E+003    4.06026E+003
   5.9480   4.02685E+003    4.11106E+003
   5.9520   4.09380E+003    4.01240E+003
   5.9530   4.09343E+003    4.10228E+003
   5.9550   4.07509E+003    4.06245E+003
   5.9570   4.04883E+003    4.23738E+003
   5.9590   4.08046E+003    4.25647E+003
   5.9620   4.10081E+003    4.58336E+003
   5.9640   4.16165E+003    6.09296E+003
   5.9660   4.21459E+003    6.27252E+003
   5.9690   4.28793E+003    6.03311E+003
   5.9710   5.00080E+003    6.15809E+003
   5.9730   6.16609E+003    3.69454E+003
   5.9760   6.15847E+003    1.29690E+002
   5.9800   6.37329E+003    1.73940E+002
   5.9820   4.41834E+003    2.25576E+003
   5.9890   1.22370E+002    4.88200E+003
   5.9910   2.09730E+002    3.87877E+003
   5.9930   6.46940E+002    4.13198E+003
   5.9950   2.15116E+003    4.06990E+003
   5.9980   5.00513E+003    3.95701E+003
   6.0000   4.23145E+003    4.00113E+003
   6.0030   4.02069E+003    3.98989E+003
   6.0050   4.07670E+003    3.89539E+003
   6.0070   4.10321E+003    3.98996E+003
   6.0090   4.08282E+003    3.94188E+003
   6.0120   4.09394E+003    3.83725E+003
   6.0130   4.04620E+003    3.89602E+003
   6.0170   4.00713E+003    3.87843E+003
   6.0180   4.09917E+003    3.80215E+003
   6.0200   4.01598E+003    3.84856E+003
   6.0220   4.01432E+003    3.77266E+003
   6.0230   3.98717E+003    3.78312E+003
   6.0240   4.01253E+003    3.81306E+003
   6.0270   4.00180E+003    3.78097E+003
   6.0290   4.01253E+003    3.72853E+003
   6.0320   3.91134E+003    3.74916E+003
   6.0340   4.00260E+003    3.65126E+003
   6.0360   3.92387E+003    3.67171E+003
   6.0380   3.91482E+003    3.68752E+003
   6.0410   3.98343E+003    3.64355E+003
   6.0430   3.96110E+003    3.63940E+003
   6.0450   3.93400E+003    3.64378E+003
   6.0480   3.94552E+003    3.57108E+003
   6.0500   3.93522E+003    3.55418E+003
   6.0520   3.82652E+003    3.58311E+003
   6.0540   3.87940E+003    3.57774E+003
   6.0570   3.85369E+003    3.49507E+003
   6.0590   3.81149E+003    3.46967E+003
   6.0610   3.82299E+003    3.44154E+003
   6.0630   3.75788E+003    3.45464E+003
   6.0650   3.80925E+003    3.38956E+003
   6.0680   3.82355E+003    3.36821E+003
   6.0710   3.82426E+003    3.31659E+003
   6.0730   3.77007E+003    3.31210E+003
   6.0750   3.75193E+003    3.27943E+003
   6.0770   3.77053E+003    3.26430E+003
   6.0790   3.72308E+003    3.20807E+003
   6.0820   3.72748E+003    3.18913E+003
   6.0840   3.69164E+003    3.14973E+003
   6.0860   3.69111E+003    3.09717E+003
   6.0880   3.65931E+003    3.06880E+003
   6.0900   3.62385E+003    3.09668E+003
   6.0930   3.65087E+003    3.05689E+003
   6.0950   3.62009E+003    3.08900E+003
   6.0970   3.58405E+003    2.97733E+003
   6.0990   3.56922E+003    2.90427E+003
   6.1020   3.56384E+003    2.89149E+003
   6.1040   3.50568E+003    2.85540E+003
   6.1070   3.50079E+003    2.83570E+003
   6.1090   3.49197E+003    2.83074E+003
   6.1110   3.47540E+003    2.73648E+003
   6.1130   3.41940E+003    2.74308E+003
   6.1150   3.42028E+003    2.66190E+003
   6.1180   3.38034E+003    2.67977E+003
   6.1190   3.33495E+003    2.64493E+003
   6.1220   3.36192E+003    2.58892E+003
   6.1240   3.38682E+003    2.55711E+003
   6.1260   3.25929E+003    2.49329E+003
   6.1290   3.26431E+003    2.48992E+003
   6.1330   3.17990E+003    2.40976E+003
   6.1350   3.15018E+003    2.38038E+003
   6.1370   3.08075E+003    2.36608E+003
   6.1390   3.14414E+003    2.36467E+003
   6.1420   3.11892E+003    2.28062E+003
   6.1440   3.11327E+003    2.22944E+003
   6.1470   2.98636E+003    2.18844E+003
   6.1510   2.97814E+003    2.13310E+003
   6.1520   2.96589E+003    2.07704E+003
   6.1540   2.89733E+003    2.06727E+003
   6.1550   2.87998E+003    1.99473E+003
   6.1590   2.82313E+003    1.95424E+003
   6.1600   2.79135E+003    1.94273E+003
   6.1620   2.77969E+003    1.89049E+003
   6.1640   2.77131E+003    1.86978E+003
   6.1660   2.71172E+003    1.85680E+003
   6.1690   2.69090E+003    1.80294E+003
   6.1710   2.68706E+003    1.79698E+003
   6.1740   2.64017E+003    1.72714E+003
   6.1760   2.66668E+003    1.74671E+003
   6.1770   2.59616E+003    1.74860E+003
   6.1800   2.58970E+003    1.63454E+003
   6.1830   2.54465E+003    1.62203E+003
   6.1870   2.49026E+003    1.62316E+003
   6.1890   2.47069E+003    1.58332E+003
   6.1900   2.42889E+003    1.53596E+003
   6.1930   2.43832E+003    1.54316E+003
   6.1950   2.40954E+003    1.50866E+003
   6.1960   2.38793E+003    1.52008E+003
   6.1990   2.32730E+003    1.49474E+003
   6.2010   2.28070E+003    1.41164E+003
   6.2050   2.26125E+003    1.38860E+003
   6.2060   2.27799E+003    1.40738E+003
   6.2070   2.26039E+003    1.38128E+003
   6.2100   2.25240E+003    1.39334E+003
   6.2120   2.23973E+003    1.36260E+003
   6.2140   2.18120E+003    1.31444E+003
   6.2160   2.14421E+003    1.30874E+003
   6.2190   2.14246E+003    1.27533E+003
   6.2210   2.11111E+003    1.27816E+003
   6.2230   2.15907E+003    1.22683E+003
   6.2250   2.10568E+003    1.17356E+003
   6.2290   2.03576E+003    1.19315E+003
   6.2320   2.00888E+003    1.16756E+003
   6.2350   1.98524E+003    1.17235E+003
   6.2370   1.99713E+003    1.16389E+003
   6.2390   1.99212E+003    1.14868E+003
   6.2410   1.94457E+003    1.09815E+003
   6.2430   1.94480E+003    1.12316E+003
   6.2460   1.94907E+003    1.09563E+003
   6.2480   1.91279E+003    1.07577E+003
   6.2500   1.89857E+003    1.05396E+003
   6.2530   1.87555E+003    1.06374E+003
   6.2570   1.84270E+003    1.04601E+003
   6.2590   1.83001E+003    1.00965E+003
   6.2610   1.84710E+003    1.02739E+003
   6.2630   1.81671E+003    1.02153E+003
   6.2640   1.80880E+003    1.01461E+003
   6.2670   1.77499E+003    9.80940E+002
   6.2680   1.78935E+003    9.89630E+002
   6.2700   1.76676E+003    1.00161E+003
   6.2730   1.79057E+003    9.87390E+002
   6.2750   1.77985E+003    9.97320E+002
   6.2770   1.73481E+003    9.98860E+002
   6.2800   1.74505E+003    9.63380E+002
   6.2820   1.71251E+003    9.48720E+002
   6.2840   1.73677E+003    9.61010E+002
   6.2860   1.72799E+003    9.73770E+002
   6.2890   1.73051E+003    9.29670E+002
   6.2910   1.69188E+003    9.13100E+002
   6.2940   1.72071E+003    9.67450E+002
   6.2960   1.71549E+003    9.54370E+002
   6.2970   1.70641E+003    9.30250E+002
   6.3020   1.67976E+003    9.23260E+002
   6.3040   1.69192E+003    9.13090E+002
   6.3070   1.69042E+003    9.24750E+002
   6.3080   1.64426E+003    8.99220E+002
   6.3110   1.65424E+003    8.97880E+002
   6.3130   1.67955E+003    9.02790E+002
   6.3150   1.66228E+003    9.04900E+002
   6.3180   1.68285E+003    9.09770E+002
   6.3200   1.65231E+003    9.01770E+002
   6.3230   1.64566E+003    8.93310E+002
   6.3260   1.65668E+003    8.87270E+002
   6.3290   1.66384E+003    9.01350E+002
   6.3300   1.62452E+003    9.02300E+002
   6.3330   1.60673E+003    9.16310E+002
   6.3360   1.64588E+003    9.04580E+002
   6.3380   1.65120E+003    8.83860E+002
   6.3420   1.64207E+003    8.81990E+002
   6.3430   1.63318E+003    8.69840E+002
   6.3450   1.64444E+003    8.66900E+002
   6.3470   1.63644E+003    8.65990E+002
   6.3490   1.64887E+003    8.58020E+002
   6.3520   1.62403E+003    8.71260E+002
   6.3540   1.63202E+003    8.96280E+002
   6.3560   1.63850E+003    8.70070E+002
   6.3590   1.63100E+003    8.72160E+002
   6.3600   1.64087E+003    8.70180E+002
   6.3610   1.58411E+003    8.75100E+002
   6.3630   1.61893E+003    8.95980E+002
   6.3660   1.62247E+003    9.10650E+002
   6.3670   1.62885E+003    9.05880E+002
   6.3710   1.63180E+003    8.81560E+002
   6.3720   1.63608E+003    8.87930E+002
   6.3740   1.62893E+003    8.81110E+002
   6.3770   1.61216E+003    8.94880E+002
   6.3810   1.62139E+003    8.89270E+002
   6.3830   1.61476E+003    8.64370E+002
   6.3860   1.63921E+003    8.57830E+002
   6.3880   1.61228E+003    8.70070E+002
   6.3900   1.59977E+003    8.81550E+002
   6.3920   1.62015E+003    8.80530E+002
   6.3950   1.59077E+003    8.98860E+002
   6.3970   1.57678E+003    8.91180E+002
   6.3990   1.61042E+003    8.77370E+002
   6.4020   1.60582E+003    8.88420E+002
   6.4040   1.59474E+003    8.63940E+002
   6.4060   1.60037E+003    8.84530E+002
   6.4080   1.62678E+003    8.64490E+002
   6.4110   1.58639E+003    8.93980E+002
   6.4130   1.60035E+003    8.76540E+002
   6.4150   1.62888E+003    8.78960E+002
   6.4190   1.60732E+003    8.81980E+002
   6.4220   1.60843E+003    8.87150E+002
   6.4250   1.62333E+003    8.89970E+002
   6.4280   1.60060E+003    8.85850E+002
   6.4290   1.58377E+003    8.92590E+002
   6.4310   1.62007E+003    9.13910E+002
   6.4350   1.64151E+003    8.94230E+002
   6.4380   1.70091E+003    9.39450E+002
   6.4400   1.66858E+003    9.21820E+002
   6.4420   1.65209E+003    9.11660E+002
   6.4440   1.66297E+003    8.98830E+002
   6.4460   1.70120E+003    8.97880E+002
   6.4490   1.66555E+003    9.21770E+002
   6.4510   1.68890E+003    9.10060E+002
   6.4550   1.66903E+003    9.05200E+002
   6.4560   1.68852E+003    9.33310E+002
   6.4590   1.69227E+003    9.32390E+002
   6.4600   1.71098E+003    9.16620E+002
   6.4630   1.68389E+003    9.21370E+002
   6.4650   1.67649E+003    9.28390E+002
   6.4690   1.71362E+003    9.27860E+002
   6.4700   1.70476E+003    9.40880E+002
   6.4730   1.69853E+003    9.33990E+002
   6.4760   1.70313E+003    9.27370E+002
   6.4790   1.69037E+003    9.17300E+002
   6.4810   1.67261E+003    9.25700E+002
   6.4830   1.66975E+003    9.45490E+002
   6.4850   1.69887E+003    8.99290E+002
   6.4880   1.69614E+003    9.20740E+002
   6.4920   1.74980E+003    9.40190E+002
   6.4940   1.76589E+003    9.37850E+002
   6.4960   1.69582E+003    9.45090E+002
   6.4990   1.74482E+003    9.18440E+002
   6.5010   1.71475E+003    9.22390E+002
   6.5040   1.70680E+003    9.49580E+002
   6.5060   1.73749E+003    9.47160E+002
   6.5090   1.76947E+003    9.15670E+002
   6.5120   1.76248E+003    9.21720E+002
   6.5130   1.71835E+003    9.30480E+002
   6.5160   1.73016E+003    9.50140E+002
   6.5190   1.74658E+003    9.52450E+002
   6.5210   1.72012E+003    9.34660E+002
   6.5240   1.69649E+003    9.36750E+002
   6.5260   1.73134E+003    9.35660E+002
   6.5280   1.71574E+003    9.04140E+002
   6.5310   1.71937E+003    9.05700E+002
   6.5350   1.71129E+003    9.23020E+002
   6.5370   1.72477E+003    9.19130E+002
   6.5390   1.73367E+003    9.08710E+002
   6.5410   1.70496E+003    9.28080E+002
   6.5440   1.67826E+003    9.12410E+002
   6.5460   1.71000E+003    9.04080E+002
   6.5490   1.69064E+003    9.12430E+002
   6.5520   1.71221E+003    9.10540E+002
   6.5540   1.70570E+003    9.15730E+002
   6.5570   1.68962E+003    9.11550E+002
   6.5600   1.64947E+003    9.03450E+002
   6.5620   1.64715E+003    8.87680E+002
   6.5640   1.68803E+003    8.81020E+002
   6.5670   1.66551E+003    9.11390E+002
   6.5700   1.67248E+003    9.20710E+002
   6.5710   1.65730E+003    9.18130E+002
   6.5730   1.69387E+003    8.95980E+002
   6.5750   1.66034E+003    9.01480E+002
   6.5800   1.66762E+003    9.06720E+002
   6.5820   1.68808E+003    9.05160E+002
   6.5850   1.62468E+003    8.77730E+002
   6.5860   1.65149E+003    8.69090E+002
   6.5900   1.64677E+003    9.02000E+002
   6.5930   1.68457E+003    8.63860E+002
   6.5950   1.65541E+003    9.10290E+002
   6.5980   1.65164E+003    8.88990E+002
   6.6000   1.69966E+003    8.72780E+002
   6.6020   1.66267E+003    9.10530E+002
   6.6040   1.64302E+003    8.96880E+002
   6.6080   1.67684E+003    8.96660E+002
   6.6100   1.67326E+003    9.02860E+002
   6.6130   1.65479E+003    8.64250E+002
   6.6140   1.64436E+003    8.99100E+002
   6.6180   1.66150E+003    9.11900E+002
   6.6200   1.65678E+003    8.71190E+002
   6.6220   1.62735E+003    9.04720E+002
   6.6250   1.62472E+003    8.82460E+002
   6.6270   1.60722E+003    8.84370E+002
   6.6300   1.64792E+003    8.74420E+002
   6.6330   1.69048E+003    8.93130E+002
   6.6360   1.64360E+003    8.83870E+002
   6.6380   1.63123E+003    8.80860E+002
   6.6410   1.66472E+003    8.82470E+002
   6.6430   1.62673E+003    8.86510E+002
   6.6450   1.64228E+003    8.69560E+002
   6.6480   1.63937E+003    8.68320E+002
   6.6510   1.62646E+003    8.75100E+002
   6.6530   1.61963E+003    8.79570E+002
   6.6550   1.61594E+003    9.10050E+002
   6.6580   1.62946E+003    8.63070E+002
   6.6620   1.61649E+003    8.56710E+002
   6.6640   1.61370E+003    8.57380E+002
   6.6670   1.62278E+003    8.94740E+002
   6.6680   1.62914E+003    8.68690E+002
   6.6710   1.61068E+003    8.72670E+002
   6.6750   1.62536E+003    8.43790E+002
   6.6780   1.64133E+003    8.68790E+002
   6.6800   1.61750E+003    8.63800E+002
   6.6820   1.59584E+003    8.60600E+002
   6.6840   1.60855E+003    8.44180E+002
   6.6870   1.63139E+003    8.46940E+002
   6.6900   1.61078E+003    8.56070E+002
   6.6930   1.60393E+003    8.59330E+002
   6.6980   1.63220E+003    8.49230E+002
   6.6990   1.59549E+003    8.44120E+002
   6.7030   1.55559E+003    8.42060E+002
   6.7040   1.59014E+003    8.63760E+002
   6.7080   1.53748E+003    8.34810E+002
   6.7110   1.57312E+003    8.51280E+002
   6.7120   1.55849E+003    8.45230E+002
   6.7150   1.57045E+003    8.57110E+002
   6.7180   1.56224E+003    8.49560E+002
   6.7200   1.54787E+003    8.38540E+002
   6.7240   1.57146E+003    8.53460E+002
   6.7260   1.55469E+003    8.28440E+002
   6.7280   1.54809E+003    8.22750E+002
   6.7320   1.51770E+003    8.05540E+002
   6.7340   1.51518E+003    8.35750E+002
   6.7370   1.52828E+003    8.26980E+002
   6.7390   1.52416E+003    8.26800E+002
   6.7420   1.53431E+003    8.34400E+002
   6.7440   1.53314E+003    8.26290E+002
   6.7470   1.56316E+003    8.19250E+002
   6.7490   1.53623E+003    8.27430E+002
   6.7520   1.56344E+003    8.17560E+002
   6.7530   1.53456E+003    8.27720E+002
   6.7560   1.57288E+003    8.24260E+002
   6.7590   1.57582E+003    8.14800E+002
   6.7610   1.52915E+003    8.22620E+002
   6.7640   1.54411E+003    8.19030E+002
   6.7660   1.53534E+003    8.14480E+002
   6.7680   1.49799E+003    8.39030E+002
   6.7710   1.53439E+003    8.29830E+002
   6.7730   1.53962E+003    8.23410E+002
   6.7760   1.54332E+003    8.12810E+002
   6.7790   1.54551E+003    8.42860E+002
   6.7820   1.53751E+003    8.35490E+002
   6.7840   1.53303E+003    8.27080E+002
   6.7860   1.54363E+003    8.23530E+002
   6.7880   1.54474E+003    8.21440E+002
   6.7910   1.54097E+003    8.37870E+002
   6.7950   1.53840E+003    8.40160E+002
   6.7970   1.55433E+003    8.58750E+002
   6.8000   1.54340E+003    8.24540E+002
   6.8010   1.53334E+003    8.32300E+002
   6.8040   1.55154E+003    8.52080E+002
   6.8060   1.52958E+003    8.35590E+002
   6.8090   1.58651E+003    8.29390E+002
   6.8120   1.56191E+003    8.38050E+002
   6.8150   1.58365E+003    8.35920E+002
   6.8170   1.55272E+003    8.38670E+002
   6.8210   1.58669E+003    8.30500E+002
   6.8230   1.56352E+003    8.48310E+002
   6.8270   1.57852E+003    8.56100E+002
   6.8280   1.58114E+003    8.43750E+002
   6.8310   1.59274E+003    8.34640E+002
   6.8330   1.58247E+003    8.49610E+002
   6.8360   1.58365E+003    8.47510E+002
   6.8380   1.58483E+003    8.46700E+002
   6.8400   1.58170E+003    8.35110E+002
   6.8450   1.59073E+003    8.32330E+002
   6.8460   1.56355E+003    8.47340E+002
   6.8480   1.53900E+003    8.60460E+002
   6.8510   1.55313E+003    8.36660E+002
   6.8530   1.51299E+003    8.25880E+002
   6.8570   1.59848E+003    8.55860E+002
   6.8600   1.57835E+003    8.31590E+002
   6.8620   1.58223E+003    8.46670E+002
   6.8650   1.59383E+003    8.55420E+002
   6.8680   1.60220E+003    8.44750E+002
   6.8710   1.59101E+003    8.35000E+002
   6.8740   1.58562E+003    8.40120E+002
   6.8760   1.58563E+003    8.29600E+002
   6.8780   1.56860E+003    8.59800E+002
   6.8800   1.59379E+003    8.47710E+002
   6.8830   1.60148E+003    8.47450E+002
   6.8870   1.62020E+003    8.29200E+002
   6.8890   1.57121E+003    8.33710E+002
   6.8920   1.58818E+003    8.37020E+002
   6.8940   1.59014E+003    8.36260E+002
   6.8960   1.59062E+003    8.65520E+002
   6.8980   1.59245E+003    8.62710E+002
   6.9010   1.57284E+003    8.55850E+002
   6.9030   1.58741E+003    8.63780E+002
   6.9080   1.58921E+003    8.44940E+002
   6.9100   1.58729E+003    8.64010E+002
   6.9110   1.58838E+003    8.21590E+002
   6.9120   1.60037E+003    8.44520E+002
   6.9170   1.56944E+003    8.46390E+002
   6.9210   1.59152E+003    8.51950E+002
   6.9230   1.58432E+003    8.55360E+002
   6.9250   1.60845E+003    8.39350E+002
   6.9280   1.58300E+003    8.45610E+002
   6.9320   1.55569E+003    8.37670E+002
   6.9340   1.54084E+003    8.45250E+002
   6.9370   1.55691E+003    8.51830E+002
   6.9390   1.54946E+003    8.40590E+002
   6.9420   1.54863E+003    8.29420E+002
   6.9440   1.54651E+003    8.11540E+002
   6.9470   1.58127E+003    8.25690E+002
   6.9490   1.57504E+003    8.19860E+002
   6.9520   1.54544E+003    8.18320E+002
   6.9560   1.54308E+003    7.98960E+002
   6.9580   1.54617E+003    8.05240E+002
   6.9610   1.54751E+003    8.27950E+002
   6.9630   1.53425E+003    8.16350E+002
   6.9660   1.52335E+003    8.22460E+002
   6.9700   1.51970E+003    8.20070E+002
   6.9730   1.54121E+003    8.28520E+002
   6.9750   1.58683E+003    8.11110E+002
   6.9780   1.55037E+003    8.18860E+002
   6.9800   1.54109E+003    8.61230E+002
   6.9840   1.53574E+003    8.37570E+002
   6.9870   1.54680E+003    8.09530E+002
   6.9900   1.57834E+003    8.19340E+002
   6.9910   1.55839E+003    8.16760E+002
   6.9940   1.54787E+003    8.27550E+002
   6.9970   1.53648E+003    8.50760E+002
   6.9990   1.52134E+003    8.57030E+002
   7.0020   1.54193E+003    8.53860E+002
   7.0050   1.57323E+003    8.31260E+002
   7.0080   1.53327E+003    8.25760E+002
   7.0110   1.57665E+003    8.26160E+002
   7.0130   1.56993E+003    8.35300E+002
   7.0160   1.58818E+003    8.20490E+002
   7.0190   1.54870E+003    8.33020E+002
   7.0210   1.57454E+003    8.25490E+002
   7.0240   1.55601E+003    8.07920E+002
   7.0260   1.50811E+003    8.28390E+002
   7.0290   1.51124E+003    8.16250E+002
   7.0330   1.52386E+003    8.23870E+002
   7.0350   1.52394E+003    8.13890E+002
   7.0370   1.58193E+003    8.42240E+002
   7.0400   1.57078E+003    8.18880E+002
   7.0440   1.55743E+003    8.30970E+002
   7.0460   1.56522E+003    8.48540E+002
   7.0480   1.56389E+003    8.21060E+002
   7.0510   1.51985E+003    8.51500E+002
   7.0550   1.53927E+003    8.16450E+002
   7.0570   1.57835E+003    8.16050E+002
   7.0600   1.58445E+003    8.09400E+002
   7.0640   1.56814E+003    8.37040E+002
   7.0670   1.54141E+003    8.29830E+002
   7.0690   1.54537E+003    8.15570E+002
   7.0710   1.56215E+003    8.26320E+002
   7.0760   1.54890E+003    8.22070E+002
   7.0780   1.53735E+003    8.07760E+002
   7.0800   1.54126E+003    8.19570E+002
   7.0820   1.55869E+003    8.35320E+002
   7.0850   1.56202E+003    8.17950E+002
   7.0880   1.53486E+003    8.10860E+002
   7.0910   1.53498E+003    7.77730E+002
   7.0930   1.55659E+003    7.96800E+002
   7.0970   1.52484E+003    7.71950E+002
   7.1000   1.55552E+003    7.75990E+002
   7.1010   1.57312E+003    7.74750E+002
   7.1050   1.56681E+003    7.74970E+002
   7.1100   1.54245E+003    7.65540E+002
   7.1120   1.52379E+003    7.64050E+002
   7.1130   1.52468E+003    7.52970E+002
   7.1160   1.53063E+003    7.37330E+002
   7.1180   1.53215E+003    7.52620E+002
   7.1230   1.52547E+003    7.29010E+002
   7.1250   1.50094E+003    7.08830E+002
   7.1270   1.48183E+003    6.71570E+002
   7.1300   1.50678E+003    6.91830E+002
   7.1320   1.52001E+003    6.37580E+002
   7.1360   1.53615E+003    6.28920E+002
   7.1390   1.51839E+003    5.89130E+002
   7.1410   1.45884E+003    5.53750E+002
   7.1440   1.46772E+003    5.16660E+002
   7.1460   1.43069E+003    4.37190E+002
   7.1500   1.36507E+003    3.71230E+002
   7.1540   1.26409E+003    3.44390E+002
   7.1570   1.18309E+003    1.16300E+002
   7.1590   1.09604E+003    4.13900E+001
   7.1640   9.24600E+002    1.01700E+001
   7.1680   8.11690E+002    7.20000E+000
   7.1700   6.35590E+002    5.56000E+000
   7.1730   3.17870E+002    2.36000E+000
   7.1770   8.53000E+001    1.74000E+000
   7.1800   2.22200E+001    1.51000E+000
   7.1820   8.03000E+000    7.60000E-001
   7.1850   8.63000E+000    7.80000E-001
   7.1870   3.23000E+000    2.95000E+000
   7.1890   1.05000E+000    3.44000E+000
   7.1910   1.10000E-001    3.76000E+000
   7.1930   8.80000E-001    2.84000E+000
   7.1990   2.70000E-001    1.00000E+000
   7.2000   2.63000E+000    2.64000E+000
   7.2030   2.59000E+000    2.39000E+000
   7.2070   3.83000E+000    2.42000E+000
   7.2110   3.73000E+000    2.99000E+000
   7.2120   3.86000E+000    3.13000E+000
   7.2150   3.91000E+000    1.72000E+000
   7.2180   3.89000E+000    3.40000E-001
   7.2210   3.79000E+000    1.50000E-001
   7.2240   3.84000E+000    4.80000E-001
   7.2270   3.94000E+000    3.00000E-002
   7.2290   3.90000E+000    2.70000E-001
   7.2310   3.75000E+000    3.30000E-001
   7.2330   3.87000E+000    4.90000E-001
   7.2360   3.83000E+000    1.10000E+000
   7.2380   3.78000E+000    5.70000E-001
   7.2420   3.94000E+000    1.49000E+000
   7.2450   3.71000E+000    5.00000E-001
   7.2480   3.78000E+000    2.10000E-001
   7.2510   3.75000E+000    1.90000E-001
   7.2530   3.90000E+000    1.10000E-001
   7.2570   3.84000E+000    2.30000E-001
   7.2600   3.43000E+000    8.00000E-002
   7.2610   3.78000E+000    1.50000E-001
   7.2650   3.71000E+000    9.00000E-002
   7.2680   3.80000E+000    1.30000E-001
   7.2710   3.80000E+000    1.90000E-001
   7.2720   3.78000E+000    2.60000E-001
   7.2740   3.73000E+000    1.20000E-001
   7.2790   3.72000E+000    3.10000E-001
   7.2810   3.75000E+000    2.10000E-001
   7.2830   3.79000E+000    3.70000E-001
   7.2850   3.41000E+000    1.40000E-001
   7.2880   3.77000E+000    1.10000E-001
   7.2910   3.79000E+000    1.00000E-002
   7.2940   3.76000E+000    2.30000E-001
   7.2980   3.77000E+000    5.70000E-001
   7.3000   3.73000E+000    5.00000E-002
