# Supplementary material for: Mechanism of the small ATP-independent chaperone Spy is substrate specific
Source: Nat Commun. 2021 Feb 8;12:851. doi: 10.1038/s41467-021-21120-8 (PMC7870927; doi:10.1038/s41467-021-21120-8)
Supplement: Supplementary file 3 — Supplementary Data 1 [file 41467_2021_21120_MOESM3_ESM.zip › Fig 2c-d/181801/00027.RI1]

Sample1/4
I 1 22.0 48000 0003868 9.5680E10 278 1 
   5.8010   3.79000E+000    5.10000E-001
   5.8030   3.77000E+000    5.50000E-001
   5.8040   3.87000E+000    4.90000E-001
   5.8060   3.84000E+000    2.14000E+000
   5.8080   3.78000E+000    1.33000E+000
   5.8100   3.50000E+000    9.44000E+000
   5.8130   3.58000E+000    1.46900E+001
   5.8150   1.24900E+001    1.60400E+001
   5.8160   3.08200E+001    1.97300E+001
   5.8170   3.11900E+001    3.10600E+001
   5.8180   6.18600E+001    3.65400E+001
   5.8200   1.20510E+002    6.02800E+001
   5.8220   2.97920E+002    1.17980E+002
   5.8230   6.16720E+002    1.58450E+002
   5.8260   7.07590E+002    2.29030E+002
   5.8270   8.71370E+002    2.56500E+002
   5.8300   9.22410E+002    5.76990E+002
   5.8310   9.89810E+002    6.15230E+002
   5.8330   1.09694E+003    7.15140E+002
   5.8350   1.28507E+003    9.28730E+002
   5.8370   1.35053E+003    1.08642E+003
   5.8380   1.53721E+003    1.42193E+003
   5.8400   1.56185E+003    1.77565E+003
   5.8420   1.75583E+003    1.89357E+003
   5.8440   1.85480E+003    1.90652E+003
   5.8470   2.02922E+003    2.11059E+003
   5.8490   2.09229E+003    2.20147E+003
   5.8510   2.25264E+003    2.36171E+003
   5.8530   2.46909E+003    2.39128E+003
   5.8560   2.62574E+003    2.66158E+003
   5.8580   2.79051E+003    2.79403E+003
   5.8600   2.98985E+003    2.97333E+003
   5.8630   3.04893E+003    3.05610E+003
   5.8650   3.10336E+003    3.19962E+003
   5.8670   3.18487E+003    3.17968E+003
   5.8700   3.23150E+003    3.28027E+003
   5.8710   3.34493E+003    3.29335E+003
   5.8740   3.41410E+003    3.41438E+003
   5.8760   3.57024E+003    3.48292E+003
   5.8780   3.62570E+003    3.63639E+003
   5.8800   3.66004E+003    3.63613E+003
   5.8830   3.62699E+003    3.59530E+003
   5.8850   3.65171E+003    3.63595E+003
   5.8870   3.66334E+003    3.65249E+003
   5.8890   3.72176E+003    3.66950E+003
   5.8920   3.68021E+003    3.73648E+003
   5.8940   3.65236E+003    3.70781E+003
   5.8960   3.71368E+003    3.74168E+003
   5.8990   3.79953E+003    3.66440E+003
   5.9000   3.72531E+003    3.67088E+003
   5.9030   3.74646E+003    3.68818E+003
   5.9060   3.86330E+003    3.72776E+003
   5.9070   3.73434E+003    3.72334E+003
   5.9100   3.78938E+003    3.78293E+003
   5.9130   3.82336E+003    3.82219E+003
   5.9140   3.85584E+003    3.85278E+003
   5.9180   3.93263E+003    3.90868E+003
   5.9190   3.94785E+003    3.92639E+003
   5.9210   3.89480E+003    3.82909E+003
   5.9230   3.86920E+003    3.74684E+003
   5.9240   3.88273E+003    3.79402E+003
   5.9250   3.90437E+003    3.77681E+003
   5.9280   3.90174E+003    3.83839E+003
   5.9300   3.86946E+003    3.88784E+003
   5.9320   3.89097E+003    4.00665E+003
   5.9350   3.93537E+003    4.04870E+003
   5.9360   4.08249E+003    3.97325E+003
   5.9390   4.08306E+003    4.03851E+003
   5.9410   4.08376E+003    4.16154E+003
   5.9420   4.08677E+003    4.05816E+003
   5.9430   4.08385E+003    4.12453E+003
   5.9460   4.14594E+003    4.11561E+003
   5.9500   4.16877E+003    4.18011E+003
   5.9530   4.13402E+003    4.10451E+003
   5.9550   4.11909E+003    4.11050E+003
   5.9560   4.22395E+003    4.14904E+003
   5.9570   4.16902E+003    4.17191E+003
   5.9620   4.18565E+003    4.17061E+003
   5.9640   4.19011E+003    4.14811E+003
   5.9660   4.18438E+003    4.17277E+003
   5.9690   4.19667E+003    4.25115E+003
   5.9710   4.20603E+003    4.17793E+003
   5.9730   4.26457E+003    4.19830E+003
   5.9750   4.25624E+003    4.27335E+003
   5.9770   4.24507E+003    4.24921E+003
   5.9780   4.29895E+003    4.32708E+003
   5.9800   4.34566E+003    4.40557E+003
   5.9820   4.25395E+003    4.26595E+003
   5.9840   4.36160E+003    4.26498E+003
   5.9870   4.50379E+003    4.47243E+003
   5.9890   4.57843E+003    4.78941E+003
   5.9910   5.39222E+003    5.67252E+003
   5.9940   6.48501E+003    6.52117E+003
   5.9960   6.30957E+003    6.46900E+003
   5.9980   6.20429E+003    6.48630E+003
   6.0000   6.61002E+003    6.43509E+003
   6.0020   4.61271E+003    2.59117E+003
   6.0050   3.62050E+002    1.51770E+002
   6.0090   1.78430E+002    2.79440E+002
   6.0120   6.05190E+002    1.30141E+003
   6.0160   3.18628E+003    4.89795E+003
   6.0180   4.50564E+003    3.72797E+003
   6.0200   4.22547E+003    3.97868E+003
   6.0220   4.17961E+003    3.76515E+003
   6.0250   4.04279E+003    3.80675E+003
   6.0270   4.01211E+003    3.70065E+003
   6.0300   3.94238E+003    3.68369E+003
   6.0320   3.96055E+003    3.58020E+003
   6.0340   3.96393E+003    3.65224E+003
   6.0360   3.87487E+003    3.57173E+003
   6.0390   3.91928E+003    3.62643E+003
   6.0410   3.96856E+003    3.56268E+003
   6.0430   3.88499E+003    3.51808E+003
   6.0460   3.83367E+003    3.47698E+003
   6.0480   3.84961E+003    3.39223E+003
   6.0510   3.81345E+003    3.35790E+003
   6.0530   3.79324E+003    3.30378E+003
   6.0540   3.74632E+003    3.36769E+003
   6.0560   3.73224E+003    3.31376E+003
   6.0590   3.64104E+003    3.23840E+003
   6.0610   3.63627E+003    3.19279E+003
   6.0630   3.66190E+003    3.12063E+003
   6.0650   3.58891E+003    3.06295E+003
   6.0660   3.55738E+003    3.06556E+003
   6.0680   3.50368E+003    3.03154E+003
   6.0700   3.57320E+003    2.98983E+003
   6.0720   3.49798E+003    2.96826E+003
   6.0750   3.50669E+003    2.95139E+003
   6.0790   3.46401E+003    2.89041E+003
   6.0820   3.42763E+003    2.80377E+003
   6.0830   3.39272E+003    2.79323E+003
   6.0840   3.33649E+003    2.76881E+003
   6.0860   3.29831E+003    2.72170E+003
   6.0880   3.30299E+003    2.66683E+003
   6.0900   3.27907E+003    2.60294E+003
   6.0930   3.23426E+003    2.58922E+003
   6.0950   3.20167E+003    2.58159E+003
   6.0970   3.16003E+003    2.48710E+003
   6.1000   3.09365E+003    2.51581E+003
   6.1020   3.12001E+003    2.41566E+003
   6.1040   3.07207E+003    2.34249E+003
   6.1080   3.02910E+003    2.35738E+003
   6.1090   3.01069E+003    2.32076E+003
   6.1110   3.00853E+003    2.32508E+003
   6.1130   2.99415E+003    2.30605E+003
   6.1140   2.91928E+003    2.23042E+003
   6.1170   2.88668E+003    2.18265E+003
   6.1190   2.89195E+003    2.17776E+003
   6.1220   2.89685E+003    2.12149E+003
   6.1240   2.80908E+003    2.07805E+003
   6.1260   2.76430E+003    2.10624E+003
   6.1280   2.77462E+003    2.04563E+003
   6.1310   2.76485E+003    1.96920E+003
   6.1340   2.70339E+003    1.95656E+003
   6.1370   2.67496E+003    1.92999E+003
   6.1380   2.65152E+003    1.86832E+003
   6.1400   2.64521E+003    1.91956E+003
   6.1420   2.59001E+003    1.83174E+003
   6.1460   2.59626E+003    1.79662E+003
   6.1480   2.54875E+003    1.78550E+003
   6.1500   2.57037E+003    1.73410E+003
   6.1530   2.46396E+003    1.67816E+003
   6.1550   2.46785E+003    1.66899E+003
   6.1570   2.43830E+003    1.61920E+003
   6.1600   2.43481E+003    1.62629E+003
   6.1620   2.34239E+003    1.65436E+003
   6.1640   2.35121E+003    1.57622E+003
   6.1650   2.30205E+003    1.57537E+003
   6.1670   2.33528E+003    1.51882E+003
   6.1690   2.29380E+003    1.49957E+003
   6.1720   2.24681E+003    1.50633E+003
   6.1750   2.28898E+003    1.47472E+003
   6.1780   2.26052E+003    1.46748E+003
   6.1800   2.23112E+003    1.44946E+003
   6.1820   2.19805E+003    1.41593E+003
   6.1850   2.24688E+003    1.37955E+003
   6.1870   2.17038E+003    1.38203E+003
   6.1900   2.14638E+003    1.36860E+003
   6.1920   2.17317E+003    1.37129E+003
   6.1950   2.11600E+003    1.34782E+003
   6.1960   2.10515E+003    1.32413E+003
   6.2000   2.12564E+003    1.27578E+003
   6.2030   2.11416E+003    1.31464E+003
   6.2050   2.10331E+003    1.27845E+003
   6.2070   2.08712E+003    1.25194E+003
   6.2090   2.05726E+003    1.25314E+003
   6.2100   2.08196E+003    1.22625E+003
   6.2130   2.08094E+003    1.23719E+003
   6.2160   2.04822E+003    1.24444E+003
   6.2190   2.05001E+003    1.22826E+003
   6.2200   1.99526E+003    1.20001E+003
   6.2230   1.98728E+003    1.21280E+003
   6.2250   2.00824E+003    1.16215E+003
   6.2280   1.99452E+003    1.15688E+003
   6.2310   1.93724E+003    1.13841E+003
   6.2350   1.96817E+003    1.15526E+003
   6.2370   1.95832E+003    1.16102E+003
   6.2390   1.95784E+003    1.12457E+003
   6.2430   1.91754E+003    1.09842E+003
   6.2460   1.90921E+003    1.10463E+003
   6.2480   1.90729E+003    1.08540E+003
   6.2500   1.90562E+003    1.08795E+003
   6.2520   1.94310E+003    1.10022E+003
   6.2550   1.91480E+003    1.09970E+003
   6.2580   1.89686E+003    1.07985E+003
   6.2590   1.90151E+003    1.08276E+003
   6.2610   1.93191E+003    1.08158E+003
   6.2630   1.89846E+003    1.06515E+003
   6.2660   1.90512E+003    1.09669E+003
   6.2680   1.89616E+003    1.04461E+003
   6.2700   1.88425E+003    1.05337E+003
   6.2730   1.89141E+003    1.05757E+003
   6.2750   1.90581E+003    1.03322E+003
   6.2770   1.89756E+003    1.02775E+003
   6.2800   1.83206E+003    1.04746E+003
   6.2820   1.90869E+003    1.05460E+003
   6.2850   1.86566E+003    1.04729E+003
   6.2860   1.88040E+003    1.05446E+003
   6.2890   1.86644E+003    1.02393E+003
   6.2920   1.87029E+003    1.03180E+003
   6.2940   1.88048E+003    1.03379E+003
   6.2960   1.88179E+003    1.03346E+003
   6.2970   1.89022E+003    1.03327E+003
   6.3000   1.85823E+003    9.97620E+002
   6.3020   1.85235E+003    1.02816E+003
   6.3040   1.87868E+003    1.03341E+003
   6.3070   1.85594E+003    1.02426E+003
   6.3090   1.91970E+003    1.02859E+003
   6.3110   1.84579E+003    1.00946E+003
   6.3140   1.85322E+003    1.01492E+003
   6.3160   1.88686E+003    1.03492E+003
   6.3180   1.87081E+003    1.03276E+003
   6.3200   1.83838E+003    1.00010E+003
   6.3210   1.85933E+003    9.92590E+002
   6.3250   1.84873E+003    9.91320E+002
   6.3270   1.86739E+003    9.94950E+002
   6.3300   1.82724E+003    1.00215E+003
   6.3320   1.87164E+003    1.00997E+003
   6.3350   1.90252E+003    1.00418E+003
   6.3370   1.81757E+003    9.65870E+002
   6.3410   1.86009E+003    1.00563E+003
   6.3430   1.87348E+003    9.96180E+002
   6.3450   1.84027E+003    1.01293E+003
   6.3470   1.85656E+003    1.00476E+003
   6.3490   1.82391E+003    1.00470E+003
   6.3510   1.81360E+003    9.97000E+002
   6.3540   1.84452E+003    9.88340E+002
   6.3570   1.84695E+003    1.00585E+003
   6.3580   1.81795E+003    9.81620E+002
   6.3610   1.82632E+003    9.78500E+002
   6.3620   1.83992E+003    1.00681E+003
   6.3650   1.83218E+003    9.87750E+002
   6.3670   1.83022E+003    1.00509E+003
   6.3700   1.80340E+003    1.00151E+003
   6.3720   1.78094E+003    1.00516E+003
   6.3740   1.83084E+003    1.01632E+003
   6.3770   1.85056E+003    9.74410E+002
   6.3790   1.82553E+003    9.79670E+002
   6.3810   1.82429E+003    9.81470E+002
   6.3840   1.80809E+003    9.89590E+002
   6.3880   1.80421E+003    9.98860E+002
   6.3900   1.84033E+003    9.87150E+002
   6.3920   1.83366E+003    1.00849E+003
   6.3950   1.81679E+003    9.85630E+002
   6.3970   1.84567E+003    9.85630E+002
   6.4000   1.83830E+003    1.00507E+003
   6.4020   1.86188E+003    9.72430E+002
   6.4030   1.81076E+003    9.90670E+002
   6.4040   1.82561E+003    9.85750E+002
   6.4060   1.82846E+003    9.87850E+002
   6.4080   1.83996E+003    1.00260E+003
   6.4130   1.79805E+003    9.91860E+002
   6.4150   1.83020E+003    1.00965E+003
   6.4170   1.82152E+003    1.01564E+003
   6.4180   1.83400E+003    9.96610E+002
   6.4220   1.79839E+003    1.01310E+003
   6.4240   1.86251E+003    1.02951E+003
   6.4260   1.82352E+003    1.04668E+003
   6.4290   1.85107E+003    1.01531E+003
   6.4310   1.85515E+003    1.04978E+003
   6.4330   1.86340E+003    1.01570E+003
   6.4360   1.89472E+003    1.01123E+003
   6.4380   1.89694E+003    1.02546E+003
   6.4410   1.86191E+003    1.03076E+003
   6.4440   1.90829E+003    1.02927E+003
   6.4450   1.88750E+003    1.03874E+003
   6.4470   1.91893E+003    1.06413E+003
   6.4490   1.90170E+003    1.03530E+003
   6.4510   1.89942E+003    1.04173E+003
   6.4530   1.87954E+003    1.02986E+003
   6.4560   1.91971E+003    1.06018E+003
   6.4580   1.92161E+003    1.04643E+003
   6.4600   1.92250E+003    1.06443E+003
   6.4630   1.92146E+003    1.02541E+003
   6.4670   1.95731E+003    1.05678E+003
   6.4690   1.88478E+003    1.03589E+003
   6.4710   1.92237E+003    1.05511E+003
   6.4730   1.91824E+003    1.04897E+003
   6.4760   1.95029E+003    1.05759E+003
   6.4780   1.95402E+003    1.05164E+003
   6.4830   1.92396E+003    1.07828E+003
   6.4850   1.94121E+003    1.04865E+003
   6.4870   1.95311E+003    1.06041E+003
   6.4890   1.95528E+003    1.05311E+003
   6.4920   1.94207E+003    1.07183E+003
   6.4940   1.95503E+003    1.07188E+003
   6.4970   1.97175E+003    1.07002E+003
   6.4990   1.98066E+003    1.03581E+003
   6.5030   1.94526E+003    1.05919E+003
   6.5050   1.97639E+003    1.06711E+003
   6.5060   1.95682E+003    1.08815E+003
   6.5100   1.98005E+003    1.08634E+003
   6.5120   1.98540E+003    1.08093E+003
   6.5150   2.00680E+003    1.07168E+003
   6.5170   1.96736E+003    1.06696E+003
   6.5190   1.99444E+003    1.07777E+003
   6.5210   1.97784E+003    1.08014E+003
   6.5230   1.93578E+003    1.05608E+003
   6.5270   1.92788E+003    1.08078E+003
   6.5290   1.93480E+003    1.07056E+003
   6.5320   1.96130E+003    1.05624E+003
   6.5350   1.92317E+003    1.05546E+003
   6.5370   1.94168E+003    1.06378E+003
   6.5390   1.92088E+003    1.06655E+003
   6.5410   1.97031E+003    1.07230E+003
   6.5450   1.96468E+003    1.06380E+003
   6.5490   1.91242E+003    1.04699E+003
   6.5520   1.97479E+003    1.05692E+003
   6.5540   1.92184E+003    1.06165E+003
   6.5570   1.94736E+003    1.04865E+003
   6.5590   1.95324E+003    1.06955E+003
   6.5620   1.94497E+003    1.03925E+003
   6.5640   1.90077E+003    1.07118E+003
   6.5680   1.91826E+003    1.06450E+003
   6.5710   1.87216E+003    1.04224E+003
   6.5730   1.91997E+003    1.03038E+003
   6.5750   1.90813E+003    1.04420E+003
   6.5770   1.95687E+003    1.02080E+003
   6.5810   1.89194E+003    1.00076E+003
   6.5840   1.92693E+003    1.03883E+003
   6.5880   1.93395E+003    1.02795E+003
   6.5910   1.91288E+003    1.02615E+003
   6.5930   1.90922E+003    1.03586E+003
   6.5950   1.88180E+003    1.01705E+003
   6.5980   1.87392E+003    1.02682E+003
   6.6000   1.87340E+003    1.02069E+003
   6.6020   1.87158E+003    1.02087E+003
   6.6050   1.86917E+003    1.01911E+003
   6.6070   1.91361E+003    1.05152E+003
   6.6110   1.84966E+003    1.00689E+003
   6.6140   1.86114E+003    1.01000E+003
   6.6150   1.87843E+003    1.01888E+003
   6.6200   1.86572E+003    1.02200E+003
   6.6210   1.90582E+003    1.03948E+003
   6.6240   1.85904E+003    1.03009E+003
   6.6260   1.85960E+003    1.03007E+003
   6.6290   1.87016E+003    1.02553E+003
   6.6310   1.85479E+003    1.02227E+003
   6.6340   1.90364E+003    1.04715E+003
   6.6380   1.87843E+003    1.00605E+003
   6.6390   1.87268E+003    1.01951E+003
   6.6420   1.86481E+003    1.01306E+003
   6.6440   1.85976E+003    9.84790E+002
   6.6460   1.85745E+003    9.73840E+002
   6.6490   1.86805E+003    9.89940E+002
   6.6510   1.84904E+003    1.02666E+003
   6.6530   1.85339E+003    1.00332E+003
   6.6570   1.86514E+003    1.03111E+003
   6.6600   1.86656E+003    1.02077E+003
   6.6620   1.83384E+003    1.02187E+003
   6.6650   1.84724E+003    1.01607E+003
   6.6680   1.87031E+003    1.00037E+003
   6.6700   1.83187E+003    9.99970E+002
   6.6740   1.83140E+003    1.00618E+003
   6.6750   1.84229E+003    9.92690E+002
   6.6790   1.80622E+003    9.86310E+002
   6.6810   1.79960E+003    9.98070E+002
   6.6820   1.81914E+003    1.00774E+003
   6.6860   1.80275E+003    1.01646E+003
   6.6890   1.81095E+003    9.90010E+002
   6.6910   1.81441E+003    1.00307E+003
   6.6940   1.78815E+003    1.02078E+003
   6.6960   1.77712E+003    9.99580E+002
   6.6980   1.79390E+003    9.90380E+002
   6.7010   1.81150E+003    1.00335E+003
   6.7030   1.80080E+003    9.59590E+002
   6.7050   1.79673E+003    9.71970E+002
   6.7090   1.77646E+003    9.69480E+002
   6.7110   1.75736E+003    9.69010E+002
   6.7130   1.80888E+003    9.71880E+002
   6.7160   1.80373E+003    9.74360E+002
   6.7180   1.77707E+003    9.52730E+002
   6.7230   1.77530E+003    9.70380E+002
   6.7260   1.79119E+003    9.71700E+002
   6.7280   1.76498E+003    9.53350E+002
   6.7320   1.77151E+003    9.33810E+002
   6.7330   1.78010E+003    9.47120E+002
   6.7360   1.71236E+003    9.47700E+002
   6.7390   1.72649E+003    9.38740E+002
   6.7410   1.75318E+003    9.57820E+002
   6.7440   1.75497E+003    9.65270E+002
   6.7450   1.73561E+003    9.37200E+002
   6.7480   1.77105E+003    9.69230E+002
   6.7520   1.76897E+003    9.72610E+002
   6.7540   1.76420E+003    9.46410E+002
   6.7570   1.77446E+003    9.24260E+002
   6.7600   1.73860E+003    9.01020E+002
   6.7620   1.76460E+003    9.29550E+002
   6.7660   1.76546E+003    9.61570E+002
   6.7680   1.75858E+003    9.67030E+002
   6.7710   1.75453E+003    9.38040E+002
   6.7730   1.74293E+003    9.48830E+002
   6.7750   1.76968E+003    9.38640E+002
   6.7790   1.75117E+003    9.61840E+002
   6.7810   1.81059E+003    9.72730E+002
   6.7840   1.78146E+003    9.68220E+002
   6.7860   1.78220E+003    9.57450E+002
   6.7890   1.75194E+003    9.74330E+002
   6.7930   1.75025E+003    9.89520E+002
   6.7950   1.76837E+003    9.53790E+002
   6.7970   1.79788E+003    9.62970E+002
   6.7990   1.79322E+003    9.57390E+002
   6.8020   1.79386E+003    9.56390E+002
   6.8060   1.78477E+003    9.55650E+002
   6.8090   1.79663E+003    9.89900E+002
   6.8110   1.78337E+003    9.52790E+002
   6.8140   1.80382E+003    9.59580E+002
   6.8170   1.77419E+003    9.98080E+002
   6.8200   1.79192E+003    9.71490E+002
   6.8220   1.79676E+003    9.81950E+002
   6.8240   1.80735E+003    9.84860E+002
   6.8280   1.81876E+003    1.00925E+003
   6.8310   1.84090E+003    9.77640E+002
   6.8330   1.80169E+003    9.55950E+002
   6.8360   1.81225E+003    9.82130E+002
   6.8380   1.79403E+003    9.74480E+002
   6.8400   1.82233E+003    9.96610E+002
   6.8420   1.82589E+003    9.96940E+002
   6.8450   1.80279E+003    1.00274E+003
   6.8470   1.82878E+003    9.91390E+002
   6.8510   1.78111E+003    9.80130E+002
   6.8530   1.80467E+003    1.01034E+003
   6.8560   1.78858E+003    9.81120E+002
   6.8580   1.78554E+003    9.66860E+002
   6.8600   1.82976E+003    9.53710E+002
   6.8630   1.81995E+003    9.64240E+002
   6.8670   1.77588E+003    9.92590E+002
   6.8690   1.77928E+003    9.74240E+002
   6.8720   1.78171E+003    9.90400E+002
   6.8740   1.83306E+003    9.57840E+002
   6.8760   1.82773E+003    9.57800E+002
   6.8800   1.81428E+003    9.83140E+002
   6.8820   1.81840E+003    9.90160E+002
   6.8850   1.83263E+003    1.00262E+003
   6.8870   1.81292E+003    9.73890E+002
   6.8900   1.80504E+003    9.68590E+002
   6.8940   1.80303E+003    9.98530E+002
   6.8960   1.84754E+003    9.93510E+002
   6.8980   1.80124E+003    1.00775E+003
   6.9010   1.79604E+003    9.82670E+002
   6.9050   1.81443E+003    9.75570E+002
   6.9080   1.75626E+003    9.94630E+002
   6.9100   1.77933E+003    9.72140E+002
   6.9130   1.80453E+003    9.93830E+002
   6.9170   1.79715E+003    9.84590E+002
   6.9190   1.82591E+003    9.60110E+002
   6.9210   1.84028E+003    9.82640E+002
   6.9230   1.77911E+003    9.63580E+002
   6.9270   1.81632E+003    1.01218E+003
   6.9300   1.83035E+003    9.48890E+002
   6.9320   1.81108E+003    9.73500E+002
   6.9350   1.76890E+003    9.82540E+002
   6.9380   1.77860E+003    9.76170E+002
   6.9400   1.77866E+003    9.52710E+002
   6.9440   1.81068E+003    9.69250E+002
   6.9460   1.79783E+003    9.65180E+002
   6.9490   1.80203E+003    9.64500E+002
   6.9520   1.79476E+003    9.68070E+002
   6.9540   1.79180E+003    9.33740E+002
   6.9570   1.76569E+003    9.63970E+002
   6.9590   1.79777E+003    9.48160E+002
   6.9620   1.75925E+003    9.26510E+002
   6.9650   1.75808E+003    9.51220E+002
   6.9680   1.77626E+003    9.57260E+002
   6.9710   1.74174E+003    9.63890E+002
   6.9730   1.71891E+003    9.95610E+002
   6.9770   1.77479E+003    9.65850E+002
   6.9800   1.79619E+003    9.57110E+002
   6.9820   1.76922E+003    9.59310E+002
   6.9840   1.76881E+003    9.86950E+002
   6.9880   1.74433E+003    9.96050E+002
   6.9900   1.75668E+003    9.65970E+002
   6.9930   1.72552E+003    9.71780E+002
   6.9950   1.80313E+003    9.76340E+002
   6.9990   1.79857E+003    9.71290E+002
   7.0010   1.79773E+003    9.76980E+002
   7.0040   1.79696E+003    9.61530E+002
   7.0070   1.80515E+003    9.79350E+002
   7.0090   1.84377E+003    9.65430E+002
   7.0120   1.78845E+003    9.84050E+002
   7.0160   1.82937E+003    9.61540E+002
   7.0190   1.77582E+003    9.74820E+002
   7.0210   1.82639E+003    9.75930E+002
   7.0240   1.80430E+003    9.77970E+002
   7.0260   1.80440E+003    9.55000E+002
   7.0280   1.77331E+003    9.67210E+002
   7.0300   1.77860E+003    9.61950E+002
   7.0350   1.78133E+003    9.74380E+002
   7.0370   1.78407E+003    9.44560E+002
   7.0390   1.78798E+003    9.72770E+002
   7.0420   1.76302E+003    9.53450E+002
   7.0460   1.78139E+003    9.66820E+002
   7.0480   1.76284E+003    9.81900E+002
   7.0510   1.81420E+003    9.23540E+002
   7.0530   1.80517E+003    9.60980E+002
   7.0550   1.78061E+003    9.64290E+002
   7.0600   1.74454E+003    9.42030E+002
   7.0620   1.80433E+003    9.55340E+002
   7.0640   1.79946E+003    9.35810E+002
   7.0670   1.76941E+003    9.57240E+002
   7.0690   1.73364E+003    9.32700E+002
   7.0730   1.77480E+003    9.42770E+002
   7.0760   1.77387E+003    9.35000E+002
   7.0780   1.77854E+003    9.45780E+002
   7.0810   1.75384E+003    9.20380E+002
   7.0850   1.74124E+003    9.41240E+002
   7.0870   1.74976E+003    9.34540E+002
   7.0890   1.77451E+003    9.23830E+002
   7.0910   1.71654E+003    8.98230E+002
   7.0960   1.67885E+003    9.07730E+002
   7.0980   1.70173E+003    8.63580E+002
   7.1010   1.67525E+003    8.60700E+002
   7.1050   1.67640E+003    8.20660E+002
   7.1070   1.65325E+003    8.13460E+002
   7.1090   1.64299E+003    7.90850E+002
   7.1130   1.61246E+003    7.94980E+002
   7.1170   1.62298E+003    7.85210E+002
   7.1180   1.59616E+003    7.75610E+002
   7.1200   1.55886E+003    7.18700E+002
   7.1250   1.52763E+003    7.01760E+002
   7.1270   1.49176E+003    6.82640E+002
   7.1300   1.45566E+003    6.55540E+002
   7.1320   1.39791E+003    6.17000E+002
   7.1350   1.37126E+003    5.74370E+002
   7.1390   1.34968E+003    5.37880E+002
   7.1410   1.29035E+003    5.04460E+002
   7.1450   1.19871E+003    4.64190E+002
   7.1480   1.10431E+003    3.87540E+002
   7.1520   1.04562E+003    3.13280E+002
   7.1540   9.50520E+002    2.69390E+002
   7.1580   8.39360E+002    2.37890E+002
   7.1600   7.72580E+002    2.04780E+002
   7.1620   7.05280E+002    1.92910E+002
   7.1650   6.14120E+002    1.27000E+002
   7.1690   4.75970E+002    8.93000E+001
   7.1710   4.30020E+002    7.11400E+001
   7.1750   3.33510E+002    5.90700E+001
   7.1760   3.03810E+002    5.16700E+001
   7.1780   2.31930E+002    3.58300E+001
   7.1820   1.78500E+002    2.34900E+001
   7.1860   1.14800E+002    1.29800E+001
   7.1900   8.67100E+001    5.42000E+000
   7.1940   5.74100E+001    4.82000E+000
   7.1960   2.46800E+001    8.06000E+000
   7.2000   3.34000E+000    3.32000E+000
   7.2030   3.87000E+000    3.37000E+000
   7.2060   3.98000E+000    7.10000E-001
   7.2080   3.89000E+000    6.00000E-001
   7.2110   3.89000E+000    2.60000E-001
   7.2140   3.81000E+000    3.90000E-001
   7.2160   3.82000E+000    1.30000E-001
   7.2180   3.99000E+000    7.00000E-001
   7.2220   3.89000E+000    3.77000E+000
   7.2260   3.78000E+000    2.10000E-001
   7.2280   3.77000E+000    2.20000E-001
   7.2300   3.95000E+000    2.80000E-001
   7.2330   3.81000E+000    4.90000E-001
   7.2360   3.85000E+000    9.30000E-001
   7.2400   3.88000E+000    8.80000E-001
   7.2420   3.41000E+000    7.00000E-002
   7.2450   3.86000E+000    4.00000E-001
   7.2480   3.88000E+000    1.60000E-001
   7.2500   3.85000E+000    1.00000E-001
   7.2530   3.86000E+000    1.70000E-001
   7.2580   3.88000E+000    3.10000E-001
   7.2590   3.86000E+000    1.00000E-001
   7.2620   3.91000E+000    3.40000E-001
   7.2660   3.90000E+000    1.80000E-001
   7.2690   3.84000E+000    1.90000E-001
   7.2720   3.98000E+000    3.30000E-001
   7.2730   3.47000E+000    4.30000E-001
   7.2770   3.51000E+000    1.20000E-001
   7.2790   3.86000E+000    4.70000E-001
   7.2830   3.91000E+000    4.40000E-001
   7.2860   3.86000E+000    1.80000E-001
   7.2880   3.84000E+000    3.30000E-001
   7.2910   3.99000E+000    3.30000E-001
   7.2950   3.46000E+000    2.50000E-001
   7.2980   3.80000E+000    2.00000E-001
   7.3010   3.79000E+000    1.90000E-001
