# Supplementary material for: Mechanism of the small ATP-independent chaperone Spy is substrate specific
Source: Nat Commun. 2021 Feb 8;12:851. doi: 10.1038/s41467-021-21120-8 (PMC7870927; doi:10.1038/s41467-021-21120-8)
Supplement: Supplementary file 3 — Supplementary Data 1 [file 41467_2021_21120_MOESM3_ESM.zip › Fig 2c-d/181801/00027.RI3]

Sample3/6
I 3 22.1 48000 0003937 9.7450E10 278 1 
   5.7990   3.66000E+000    8.70000E+000
   5.8060   3.65000E+000    2.02000E+000
   5.8070   3.24000E+000    9.03000E+000
   5.8090   3.64000E+000    9.54000E+000
   5.8100   1.73000E+000    1.81500E+001
   5.8130   5.02000E+000    1.77600E+001
   5.8150   2.07700E+001    4.12800E+001
   5.8170   2.63000E+001    4.50000E+001
   5.8190   5.41000E+001    7.01000E+001
   5.8230   2.48720E+002    3.25520E+002
   5.8260   5.26860E+002    6.53020E+002
   5.8290   8.70720E+002    8.47910E+002
   5.8310   9.24930E+002    9.59490E+002
   5.8330   1.04502E+003    1.05532E+003
   5.8350   1.22264E+003    1.22464E+003
   5.8370   1.34453E+003    1.27148E+003
   5.8380   1.45350E+003    1.41135E+003
   5.8400   1.46692E+003    1.55962E+003
   5.8420   1.67498E+003    1.76887E+003
   5.8440   1.78914E+003    1.81893E+003
   5.8470   1.95649E+003    2.00151E+003
   5.8490   2.04690E+003    2.06970E+003
   5.8510   2.21585E+003    2.22666E+003
   5.8520   2.29085E+003    2.27979E+003
   5.8530   2.37013E+003    2.35240E+003
   5.8560   2.45176E+003    2.54962E+003
   5.8580   2.63341E+003    2.62488E+003
   5.8600   2.69288E+003    2.72578E+003
   5.8630   2.76291E+003    2.86228E+003
   5.8650   2.93411E+003    2.96910E+003
   5.8670   3.05970E+003    3.09931E+003
   5.8680   3.14535E+003    3.14560E+003
   5.8690   3.23656E+003    3.14605E+003
   5.8710   3.34055E+003    3.19566E+003
   5.8740   3.27652E+003    3.31466E+003
   5.8760   3.32923E+003    3.31707E+003
   5.8780   3.50326E+003    3.49418E+003
   5.8800   3.46450E+003    3.52444E+003
   5.8830   3.46133E+003    3.44335E+003
   5.8850   3.52022E+003    3.49183E+003
   5.8870   3.57498E+003    3.49117E+003
   5.8880   3.57259E+003    3.49856E+003
   5.8900   3.60672E+003    3.51754E+003
   5.8920   3.50812E+003    3.60395E+003
   5.8940   3.52175E+003    3.64852E+003
   5.8960   3.51312E+003    3.63009E+003
   5.8990   3.62287E+003    3.61105E+003
   5.9010   3.63720E+003    3.59267E+003
   5.9030   3.60089E+003    3.54723E+003
   5.9050   3.62396E+003    3.52827E+003
   5.9070   3.67080E+003    3.57582E+003
   5.9080   3.61778E+003    3.63160E+003
   5.9090   3.61260E+003    3.67112E+003
   5.9120   3.64970E+003    3.70467E+003
   5.9140   3.72041E+003    3.61177E+003
   5.9160   3.74487E+003    3.66752E+003
   5.9190   3.74293E+003    3.74796E+003
   5.9210   3.71369E+003    3.75239E+003
   5.9230   3.82156E+003    3.75011E+003
   5.9240   3.73703E+003    3.70229E+003
   5.9280   3.78485E+003    3.77034E+003
   5.9300   3.84741E+003    3.83997E+003
   5.9320   3.88057E+003    3.84013E+003
   5.9350   3.83407E+003    3.84653E+003
   5.9360   3.90486E+003    3.80315E+003
   5.9390   3.88070E+003    3.90644E+003
   5.9410   3.94709E+003    3.90234E+003
   5.9430   3.85571E+003    3.95167E+003
   5.9440   3.87902E+003    4.06487E+003
   5.9460   3.94553E+003    4.03136E+003
   5.9480   4.00501E+003    4.02201E+003
   5.9500   4.01133E+003    4.02260E+003
   5.9530   4.08186E+003    3.98886E+003
   5.9550   4.05335E+003    4.09452E+003
   5.9570   4.06431E+003    4.09105E+003
   5.9590   4.02581E+003    4.11617E+003
   5.9610   4.00072E+003    4.23281E+003
   5.9620   4.03527E+003    4.48269E+003
   5.9640   4.14973E+003    4.84632E+003
   5.9650   4.13542E+003    6.06438E+003
   5.9690   4.17075E+003    6.07262E+003
   5.9710   4.48884E+003    5.96445E+003
   5.9730   5.67504E+003    4.42513E+003
   5.9760   6.08839E+003    2.21280E+002
   5.9790   5.98693E+003    1.45320E+002
   5.9820   5.97283E+003    3.37400E+002
   5.9860   9.31190E+002    3.89799E+003
   5.9890   1.37390E+002    5.12008E+003
   5.9910   1.97280E+002    4.00063E+003
   5.9930   4.78810E+002    4.18161E+003
   5.9960   1.41214E+003    4.05985E+003
   5.9980   4.87867E+003    3.92634E+003
   6.0000   4.13813E+003    3.91468E+003
   6.0020   4.18198E+003    3.87428E+003
   6.0060   4.09680E+003    3.90762E+003
   6.0070   4.05348E+003    3.90208E+003
   6.0090   4.08140E+003    3.87780E+003
   6.0120   4.00942E+003    3.82286E+003
   6.0130   4.08241E+003    3.84984E+003
   6.0150   3.94795E+003    3.83216E+003
   6.0160   4.01218E+003    3.78272E+003
   6.0180   4.00038E+003    3.73441E+003
   6.0200   4.00190E+003    3.75894E+003
   6.0230   4.01416E+003    3.86479E+003
   6.0260   4.06879E+003    3.76486E+003
   6.0290   3.96153E+003    3.70243E+003
   6.0300   3.98501E+003    3.76344E+003
   6.0320   3.95634E+003    3.68104E+003
   6.0340   4.00684E+003    3.68586E+003
   6.0360   3.92976E+003    3.74630E+003
   6.0390   3.88702E+003    3.65926E+003
   6.0410   3.96479E+003    3.62976E+003
   6.0430   3.93188E+003    3.66116E+003
   6.0450   3.87910E+003    3.70993E+003
   6.0460   3.93119E+003    3.64771E+003
   6.0480   3.84393E+003    3.63788E+003
   6.0500   3.88673E+003    3.63578E+003
   6.0530   3.93518E+003    3.57888E+003
   6.0540   3.88390E+003    3.55961E+003
   6.0560   3.88557E+003    3.61031E+003
   6.0590   3.79393E+003    3.54006E+003
   6.0610   3.72411E+003    3.46238E+003
   6.0630   3.82085E+003    3.41374E+003
   6.0660   3.73492E+003    3.46938E+003
   6.0680   3.84990E+003    3.37582E+003
   6.0700   3.81143E+003    3.39691E+003
   6.0730   3.79767E+003    3.33337E+003
   6.0750   3.72742E+003    3.34476E+003
   6.0770   3.73681E+003    3.32952E+003
   6.0790   3.72929E+003    3.35230E+003
   6.0820   3.72323E+003    3.18776E+003
   6.0840   3.72938E+003    3.20497E+003
   6.0860   3.70472E+003    3.13744E+003
   6.0880   3.68938E+003    3.11799E+003
   6.0900   3.66563E+003    3.16260E+003
   6.0920   3.65153E+003    3.12119E+003
   6.0950   3.63261E+003    3.07689E+003
   6.0970   3.59473E+003    3.07206E+003
   6.1000   3.61512E+003    3.02682E+003
   6.1020   3.54614E+003    3.01708E+003
   6.1030   3.52887E+003    2.93412E+003
   6.1060   3.49698E+003    2.87361E+003
   6.1080   3.54233E+003    2.88200E+003
   6.1110   3.53423E+003    2.86431E+003
   6.1130   3.49811E+003    2.82672E+003
   6.1150   3.43960E+003    2.75790E+003
   6.1180   3.39362E+003    2.78718E+003
   6.1190   3.36366E+003    2.74883E+003
   6.1220   3.38377E+003    2.66919E+003
   6.1250   3.29742E+003    2.64656E+003
   6.1260   3.31939E+003    2.60393E+003
   6.1290   3.30912E+003    2.55877E+003
   6.1300   3.27284E+003    2.54246E+003
   6.1320   3.31515E+003    2.52021E+003
   6.1350   3.22219E+003    2.49315E+003
   6.1370   3.14945E+003    2.44607E+003
   6.1400   3.12517E+003    2.37533E+003
   6.1420   3.13896E+003    2.34191E+003
   6.1440   3.14145E+003    2.34371E+003
   6.1470   3.08236E+003    2.24483E+003
   6.1500   3.04366E+003    2.22854E+003
   6.1520   3.02202E+003    2.15013E+003
   6.1550   2.98275E+003    2.15842E+003
   6.1570   2.93681E+003    2.11317E+003
   6.1600   2.88015E+003    2.05617E+003
   6.1620   2.89263E+003    2.01645E+003
   6.1640   2.83539E+003    1.96910E+003
   6.1660   2.79590E+003    1.95196E+003
   6.1690   2.76300E+003    1.91499E+003
   6.1710   2.72647E+003    1.91514E+003
   6.1730   2.76155E+003    1.89451E+003
   6.1760   2.69072E+003    1.84938E+003
   6.1780   2.67688E+003    1.78927E+003
   6.1810   2.68096E+003    1.76190E+003
   6.1830   2.63600E+003    1.75374E+003
   6.1850   2.59624E+003    1.69857E+003
   6.1870   2.58868E+003    1.68834E+003
   6.1880   2.56398E+003    1.68699E+003
   6.1910   2.51535E+003    1.65974E+003
   6.1920   2.52101E+003    1.61670E+003
   6.1960   2.46913E+003    1.56313E+003
   6.1990   2.42305E+003    1.54076E+003
   6.2000   2.43731E+003    1.52101E+003
   6.2030   2.39846E+003    1.47508E+003
   6.2050   2.36768E+003    1.44175E+003
   6.2080   2.30750E+003    1.46042E+003
   6.2100   2.31240E+003    1.41575E+003
   6.2120   2.30364E+003    1.41432E+003
   6.2150   2.30983E+003    1.40952E+003
   6.2170   2.24105E+003    1.35087E+003
   6.2190   2.20537E+003    1.31380E+003
   6.2210   2.20263E+003    1.33596E+003
   6.2240   2.15291E+003    1.30796E+003
   6.2270   2.11065E+003    1.24542E+003
   6.2280   2.09728E+003    1.25682E+003
   6.2320   2.11659E+003    1.21384E+003
   6.2340   2.08465E+003    1.22700E+003
   6.2360   2.05877E+003    1.21093E+003
   6.2370   2.04305E+003    1.21749E+003
   6.2390   2.03970E+003    1.18890E+003
   6.2410   2.00955E+003    1.16452E+003
   6.2440   1.96941E+003    1.16211E+003
   6.2460   1.95485E+003    1.14674E+003
   6.2480   1.93642E+003    1.10362E+003
   6.2510   1.95250E+003    1.10602E+003
   6.2530   1.90217E+003    1.09366E+003
   6.2550   1.88435E+003    1.09196E+003
   6.2580   1.92203E+003    1.07637E+003
   6.2600   1.89358E+003    1.07575E+003
   6.2640   1.84623E+003    1.08471E+003
   6.2650   1.87796E+003    1.02207E+003
   6.2670   1.81478E+003    1.05933E+003
   6.2680   1.84735E+003    1.02111E+003
   6.2710   1.81202E+003    1.01799E+003
   6.2730   1.81081E+003    1.01136E+003
   6.2770   1.80821E+003    9.95990E+002
   6.2800   1.79841E+003    9.72760E+002
   6.2820   1.78072E+003    9.63300E+002
   6.2840   1.76700E+003    9.77230E+002
   6.2880   1.77388E+003    9.77210E+002
   6.2900   1.76504E+003    9.58740E+002
   6.2930   1.75641E+003    9.53490E+002
   6.2960   1.75151E+003    9.41000E+002
   6.2970   1.76899E+003    9.54170E+002
   6.2990   1.68979E+003    9.51150E+002
   6.3000   1.71816E+003    9.36310E+002
   6.3020   1.70921E+003    9.49490E+002
   6.3040   1.67972E+003    9.25090E+002
   6.3080   1.67160E+003    9.09810E+002
   6.3100   1.65322E+003    9.18140E+002
   6.3110   1.67795E+003    9.16710E+002
   6.3150   1.67418E+003    9.36260E+002
   6.3180   1.70166E+003    9.26440E+002
   6.3210   1.64229E+003    9.00240E+002
   6.3220   1.69951E+003    9.01900E+002
   6.3240   1.60917E+003    9.06410E+002
   6.3260   1.64879E+003    8.85330E+002
   6.3290   1.64480E+003    8.94760E+002
   6.3320   1.64134E+003    8.93580E+002
   6.3330   1.64815E+003    9.03480E+002
   6.3350   1.59193E+003    8.60200E+002
   6.3380   1.64027E+003    8.61580E+002
   6.3410   1.65261E+003    8.85530E+002
   6.3430   1.61922E+003    8.84760E+002
   6.3450   1.61593E+003    8.66870E+002
   6.3470   1.62370E+003    8.72340E+002
   6.3500   1.60810E+003    8.82810E+002
   6.3530   1.65959E+003    8.99700E+002
   6.3540   1.65134E+003    8.89040E+002
   6.3570   1.64462E+003    8.87110E+002
   6.3600   1.57422E+003    8.79920E+002
   6.3630   1.61325E+003    8.71720E+002
   6.3650   1.65440E+003    8.87650E+002
   6.3670   1.62412E+003    8.97770E+002
   6.3690   1.64197E+003    8.74970E+002
   6.3720   1.64628E+003    8.95230E+002
   6.3730   1.61633E+003    8.54130E+002
   6.3740   1.62154E+003    8.78140E+002
   6.3790   1.64573E+003    9.07290E+002
   6.3810   1.60569E+003    8.62340E+002
   6.3830   1.59937E+003    8.73520E+002
   6.3860   1.63180E+003    8.54380E+002
   6.3880   1.58589E+003    8.65180E+002
   6.3900   1.62162E+003    8.76960E+002
   6.3910   1.60958E+003    8.77340E+002
   6.3940   1.62985E+003    8.76850E+002
   6.3970   1.58001E+003    8.60820E+002
   6.4000   1.58202E+003    8.86170E+002
   6.4020   1.58016E+003    8.55040E+002
   6.4050   1.60480E+003    8.85310E+002
   6.4080   1.62415E+003    8.77510E+002
   6.4110   1.60824E+003    8.71700E+002
   6.4130   1.63582E+003    8.61460E+002
   6.4160   1.59246E+003    8.89900E+002
   6.4190   1.60921E+003    8.69110E+002
   6.4200   1.60290E+003    8.97160E+002
   6.4220   1.62251E+003    8.73040E+002
   6.4240   1.58633E+003    8.63220E+002
   6.4260   1.59447E+003    8.87870E+002
   6.4300   1.58718E+003    9.13900E+002
   6.4310   1.60086E+003    8.87530E+002
   6.4330   1.64128E+003    9.06290E+002
   6.4360   1.63275E+003    9.05730E+002
   6.4380   1.67612E+003    8.88930E+002
   6.4410   1.68718E+003    8.93610E+002
   6.4440   1.64367E+003    8.99550E+002
   6.4470   1.66330E+003    9.15460E+002
   6.4500   1.65686E+003    9.18420E+002
   6.4520   1.68057E+003    9.22090E+002
   6.4560   1.67668E+003    9.07870E+002
   6.4600   1.69566E+003    9.05750E+002
   6.4610   1.67811E+003    9.22700E+002
   6.4650   1.67722E+003    9.20070E+002
   6.4670   1.70835E+003    9.26550E+002
   6.4690   1.68992E+003    9.06730E+002
   6.4720   1.68633E+003    9.28600E+002
   6.4740   1.70749E+003    9.22700E+002
   6.4760   1.71107E+003    9.28930E+002
   6.4790   1.68030E+003    9.14020E+002
   6.4800   1.71529E+003    9.14580E+002
   6.4850   1.68282E+003    9.23930E+002
   6.4870   1.68566E+003    8.96690E+002
   6.4900   1.70594E+003    9.22000E+002
   6.4920   1.71810E+003    9.17100E+002
   6.4940   1.75321E+003    9.17790E+002
   6.4960   1.74923E+003    9.21760E+002
   6.5000   1.71893E+003    9.38470E+002
   6.5030   1.72469E+003    9.18010E+002
   6.5080   1.71581E+003    9.12650E+002
   6.5090   1.70412E+003    9.03160E+002
   6.5130   1.71363E+003    9.37120E+002
   6.5150   1.72161E+003    9.38990E+002
   6.5170   1.70728E+003    9.14000E+002
   6.5190   1.71603E+003    9.22070E+002
   6.5230   1.70304E+003    9.34940E+002
   6.5240   1.72645E+003    9.30370E+002
   6.5260   1.68060E+003    9.18650E+002
   6.5290   1.71497E+003    9.33870E+002
   6.5320   1.71229E+003    9.22290E+002
   6.5350   1.67306E+003    9.17990E+002
   6.5370   1.69154E+003    9.27220E+002
   6.5390   1.72915E+003    9.27770E+002
   6.5410   1.68776E+003    8.98420E+002
   6.5440   1.70096E+003    9.06780E+002
   6.5460   1.67080E+003    9.18600E+002
   6.5490   1.67663E+003    9.05750E+002
   6.5510   1.68862E+003    9.14060E+002
   6.5540   1.67690E+003    8.96490E+002
   6.5570   1.64658E+003    8.99700E+002
   6.5590   1.63286E+003    8.93450E+002
   6.5610   1.65255E+003    8.98640E+002
   6.5640   1.66098E+003    9.27050E+002
   6.5660   1.65178E+003    9.18350E+002
   6.5680   1.68299E+003    9.11170E+002
   6.5710   1.65686E+003    8.86380E+002
   6.5750   1.66684E+003    9.10500E+002
   6.5780   1.64306E+003    9.12940E+002
   6.5800   1.69058E+003    8.84800E+002
   6.5820   1.66292E+003    9.04000E+002
   6.5860   1.62425E+003    8.87030E+002
   6.5880   1.62663E+003    8.77130E+002
   6.5910   1.63130E+003    8.99230E+002
   6.5930   1.65382E+003    8.81000E+002
   6.5970   1.64204E+003    8.94230E+002
   6.6000   1.65287E+003    8.96420E+002
   6.6020   1.64902E+003    8.82300E+002
   6.6040   1.64266E+003    8.81510E+002
   6.6070   1.64390E+003    8.66910E+002
   6.6110   1.64135E+003    8.77580E+002
   6.6140   1.66473E+003    8.87670E+002
   6.6160   1.62842E+003    8.75880E+002
   6.6200   1.66438E+003    8.79250E+002
   6.6220   1.63694E+003    8.92990E+002
   6.6240   1.61609E+003    8.91880E+002
   6.6260   1.60554E+003    8.82950E+002
   6.6290   1.58617E+003    8.97730E+002
   6.6310   1.62420E+003    9.13820E+002
   6.6330   1.65594E+003    8.94650E+002
   6.6360   1.60505E+003    8.67460E+002
   6.6380   1.63444E+003    8.50460E+002
   6.6410   1.63156E+003    8.87490E+002
   6.6440   1.63272E+003    8.58710E+002
   6.6460   1.62367E+003    8.96760E+002
   6.6490   1.60787E+003    8.76750E+002
   6.6510   1.61969E+003    8.69630E+002
   6.6530   1.62228E+003    8.83320E+002
   6.6550   1.61633E+003    8.43600E+002
   6.6600   1.63074E+003    8.77630E+002
   6.6630   1.59982E+003    8.52600E+002
   6.6650   1.59608E+003    8.74060E+002
   6.6660   1.59775E+003    8.42100E+002
   6.6680   1.59486E+003    8.59560E+002
   6.6720   1.62073E+003    8.85760E+002
   6.6740   1.59772E+003    8.50140E+002
   6.6780   1.60396E+003    8.43210E+002
   6.6800   1.59889E+003    8.57180E+002
   6.6820   1.59207E+003    8.65260E+002
   6.6840   1.62134E+003    8.42470E+002
   6.6870   1.59081E+003    8.82560E+002
   6.6890   1.57447E+003    8.50740E+002
   6.6910   1.57957E+003    8.46520E+002
   6.6940   1.57446E+003    8.59770E+002
   6.6980   1.58382E+003    8.31620E+002
   6.7000   1.56623E+003    8.49070E+002
   6.7030   1.57087E+003    8.37270E+002
   6.7070   1.57407E+003    8.27250E+002
   6.7080   1.54583E+003    8.55740E+002
   6.7100   1.53271E+003    8.37710E+002
   6.7140   1.52150E+003    8.47210E+002
   6.7180   1.55857E+003    8.46220E+002
   6.7210   1.56550E+003    8.30140E+002
   6.7220   1.56380E+003    8.58710E+002
   6.7250   1.53755E+003    8.44950E+002
   6.7270   1.52576E+003    8.55430E+002
   6.7300   1.52645E+003    8.12460E+002
   6.7320   1.51881E+003    8.17950E+002
   6.7340   1.51867E+003    8.21800E+002
   6.7370   1.50248E+003    8.21020E+002
   6.7390   1.52222E+003    8.20760E+002
   6.7440   1.52606E+003    8.28420E+002
   6.7460   1.53426E+003    8.37340E+002
   6.7480   1.53364E+003    8.26440E+002
   6.7520   1.53969E+003    8.34610E+002
   6.7540   1.53688E+003    8.13230E+002
   6.7570   1.54152E+003    8.27390E+002
   6.7590   1.53213E+003    8.06470E+002
   6.7610   1.50932E+003    8.38880E+002
   6.7630   1.52225E+003    8.39570E+002
   6.7660   1.53199E+003    8.09000E+002
   6.7700   1.53793E+003    8.02700E+002
   6.7730   1.51717E+003    8.45950E+002
   6.7750   1.53601E+003    8.20170E+002
   6.7760   1.53438E+003    8.31120E+002
   6.7780   1.53454E+003    8.14730E+002
   6.7810   1.52727E+003    8.12140E+002
   6.7830   1.51254E+003    8.25230E+002
   6.7860   1.54298E+003    8.22870E+002
   6.7890   1.55281E+003    8.32860E+002
   6.7920   1.50808E+003    8.20540E+002
   6.7950   1.56537E+003    8.32690E+002
   6.7970   1.54028E+003    8.25330E+002
   6.8000   1.55063E+003    8.33200E+002
   6.8030   1.52942E+003    8.39240E+002
   6.8050   1.51483E+003    8.39400E+002
   6.8070   1.52200E+003    8.34100E+002
   6.8100   1.60539E+003    8.24110E+002
   6.8130   1.52446E+003    8.37810E+002
   6.8150   1.54499E+003    8.15320E+002
   6.8170   1.57463E+003    8.30280E+002
   6.8200   1.56212E+003    8.24460E+002
   6.8220   1.55544E+003    8.05810E+002
   6.8260   1.55924E+003    8.57880E+002
   6.8290   1.57813E+003    8.37970E+002
   6.8310   1.56677E+003    8.46820E+002
   6.8330   1.60493E+003    8.56010E+002
   6.8360   1.57224E+003    8.51840E+002
   6.8380   1.58318E+003    8.46410E+002
   6.8410   1.56855E+003    8.37920E+002
   6.8450   1.56408E+003    8.46540E+002
   6.8460   1.57944E+003    8.32850E+002
   6.8490   1.56537E+003    8.56670E+002
   6.8530   1.54605E+003    8.36030E+002
   6.8550   1.56896E+003    8.40300E+002
   6.8580   1.55955E+003    8.41240E+002
   6.8590   1.58621E+003    8.59080E+002
   6.8620   1.57016E+003    8.38310E+002
   6.8650   1.59399E+003    8.33560E+002
   6.8690   1.54960E+003    8.51260E+002
   6.8710   1.55180E+003    8.46250E+002
   6.8750   1.56105E+003    8.36270E+002
   6.8770   1.56932E+003    8.59060E+002
   6.8810   1.56372E+003    8.61570E+002
   6.8820   1.53623E+003    8.38360E+002
   6.8850   1.56311E+003    8.42960E+002
   6.8870   1.56745E+003    8.14210E+002
   6.8900   1.57469E+003    8.29140E+002
   6.8940   1.55777E+003    8.52580E+002
   6.8960   1.57292E+003    8.66820E+002
   6.8980   1.59210E+003    8.36150E+002
   6.9010   1.56613E+003    8.35020E+002
   6.9030   1.59267E+003    8.41770E+002
   6.9060   1.60704E+003    8.34610E+002
   6.9080   1.58421E+003    8.34340E+002
   6.9120   1.59327E+003    8.29600E+002
   6.9150   1.59002E+003    8.29780E+002
   6.9170   1.57059E+003    8.46560E+002
   6.9190   1.58025E+003    8.28690E+002
   6.9210   1.57675E+003    8.31220E+002
   6.9250   1.56906E+003    8.40310E+002
   6.9280   1.60143E+003    8.42430E+002
   6.9290   1.56714E+003    8.27160E+002
   6.9330   1.55518E+003    8.40140E+002
   6.9350   1.54474E+003    8.44510E+002
   6.9390   1.54615E+003    8.18570E+002
   6.9420   1.54650E+003    8.30120E+002
   6.9440   1.54336E+003    8.16010E+002
   6.9470   1.55069E+003    8.30500E+002
   6.9490   1.53734E+003    8.22950E+002
   6.9520   1.50326E+003    8.06480E+002
   6.9550   1.51736E+003    8.15400E+002
   6.9570   1.55297E+003    7.96740E+002
   6.9590   1.52281E+003    8.07750E+002
   6.9630   1.54268E+003    8.25780E+002
   6.9640   1.54046E+003    8.20980E+002
   6.9680   1.51429E+003    8.18700E+002
   6.9710   1.49153E+003    8.35430E+002
   6.9730   1.55486E+003    7.90210E+002
   6.9770   1.53204E+003    8.26020E+002
   6.9800   1.51355E+003    8.52140E+002
   6.9820   1.50982E+003    8.28300E+002
   6.9840   1.50231E+003    8.29050E+002
   6.9870   1.52805E+003    8.54970E+002
   6.9900   1.52477E+003    8.17640E+002
   6.9920   1.55001E+003    8.36900E+002
   6.9950   1.55876E+003    8.18580E+002
   6.9970   1.53961E+003    8.24120E+002
   7.0010   1.54540E+003    8.39910E+002
   7.0040   1.56366E+003    8.12490E+002
   7.0050   1.56180E+003    8.46690E+002
   7.0080   1.56886E+003    8.35810E+002
   7.0110   1.58122E+003    8.46190E+002
   7.0140   1.54585E+003    8.38950E+002
   7.0160   1.53737E+003    8.30970E+002
   7.0170   1.50687E+003    8.41600E+002
   7.0210   1.52529E+003    8.23760E+002
   7.0240   1.54106E+003    8.10240E+002
   7.0260   1.50250E+003    8.28320E+002
   7.0300   1.49956E+003    8.12390E+002
   7.0330   1.51722E+003    8.33670E+002
   7.0350   1.54695E+003    8.24740E+002
   7.0400   1.52058E+003    8.22570E+002
   7.0420   1.54270E+003    8.31490E+002
   7.0440   1.55815E+003    8.12190E+002
   7.0460   1.54581E+003    8.22510E+002
   7.0480   1.52422E+003    8.05880E+002
   7.0530   1.54643E+003    7.97630E+002
   7.0550   1.51937E+003    8.30460E+002
   7.0570   1.53794E+003    8.05160E+002
   7.0600   1.53015E+003    8.11780E+002
   7.0620   1.56588E+003    8.28240E+002
   7.0640   1.53392E+003    8.12130E+002
   7.0670   1.55070E+003    8.02450E+002
   7.0690   1.55081E+003    8.24160E+002
   7.0730   1.56338E+003    8.25510E+002
   7.0760   1.55367E+003    8.13010E+002
   7.0800   1.54391E+003    8.21180E+002
   7.0820   1.52560E+003    8.02180E+002
   7.0860   1.56626E+003    8.12400E+002
   7.0890   1.53853E+003    7.71070E+002
   7.0910   1.55440E+003    7.94220E+002
   7.0940   1.53382E+003    8.02770E+002
   7.0980   1.50355E+003    7.84600E+002
   7.1010   1.54514E+003    8.01640E+002
   7.1050   1.50162E+003    7.62630E+002
   7.1070   1.53144E+003    7.66120E+002
   7.1100   1.55851E+003    7.65090E+002
   7.1120   1.51188E+003    7.55960E+002
   7.1130   1.51156E+003    7.25070E+002
   7.1160   1.48820E+003    7.31780E+002
   7.1180   1.52877E+003    7.34820E+002
   7.1230   1.49687E+003    6.90670E+002
   7.1250   1.52737E+003    6.95150E+002
   7.1270   1.50500E+003    6.72010E+002
   7.1300   1.51706E+003    6.33510E+002
   7.1320   1.48523E+003    6.28350E+002
   7.1370   1.49843E+003    5.92930E+002
   7.1390   1.47383E+003    5.77050E+002
   7.1420   1.44083E+003    5.13380E+002
   7.1460   1.40196E+003    4.86000E+002
   7.1490   1.36502E+003    4.02360E+002
   7.1500   1.35692E+003    3.65840E+002
   7.1530   1.29717E+003    3.45120E+002
   7.1560   1.20751E+003    1.71800E+002
   7.1590   1.09274E+003    4.14900E+001
   7.1630   9.69710E+002    9.87000E+000
   7.1660   8.00040E+002    8.92000E+000
   7.1700   7.51610E+002    5.39000E+000
   7.1730   3.33070E+002    4.58000E+000
   7.1760   7.30800E+001    4.93000E+000
   7.1790   2.09800E+001    5.65000E+000
   7.1800   8.55000E+000    3.62000E+000
   7.1840   4.34000E+000    3.07000E+000
   7.1870   1.79000E+000    4.00000E-002
   7.1900   3.67000E+000    3.27000E+000
   7.1940   3.00000E+000    7.00000E-001
   7.1960   3.81000E+000    2.61000E+000
   7.1980   3.87000E+000    2.70000E+000
   7.2000   3.08000E+000    3.93000E+000
   7.2030   3.00000E+000    3.81000E+000
   7.2060   3.71000E+000    2.79000E+000
   7.2080   3.34000E+000    2.54000E+000
   7.2110   3.37000E+000    9.00000E-002
   7.2140   3.81000E+000    7.00000E-002
   7.2180   2.91000E+000    1.90000E-001
   7.2200   3.69000E+000    3.60000E-001
   7.2230   3.69000E+000    4.60000E-001
   7.2240   3.68000E+000    1.79000E+000
   7.2300   3.29000E+000    8.30000E-001
   7.2330   3.40000E+000    1.10000E-001
   7.2360   3.74000E+000    1.10000E-001
   7.2380   3.66000E+000    7.00000E-001
   7.2410   3.91000E+000    3.30000E-001
   7.2430   3.41000E+000    1.80000E-001
   7.2470   3.73000E+000    4.90000E-001
   7.2490   3.81000E+000    2.00000E-001
   7.2520   3.75000E+000    1.50000E-001
   7.2540   3.71000E+000    1.60000E-001
   7.2570   3.40000E+000    2.00000E-001
   7.2600   3.40000E+000    5.00000E-002
   7.2630   3.73000E+000    5.00000E-002
   7.2650   3.38000E+000    1.10000E-001
   7.2680   3.71000E+000    7.00000E-002
   7.2710   3.91000E+000    2.10000E-001
   7.2740   3.76000E+000    5.30000E-001
   7.2770   3.42000E+000    5.10000E-001
   7.2810   3.31000E+000    2.00000E-002
   7.2840   3.80000E+000    9.00000E-002
   7.2860   3.72000E+000    9.00000E-002
   7.2890   3.66000E+000    1.80000E-001
   7.2930   3.85000E+000    3.10000E-001
   7.2950   3.78000E+000    4.20000E-001
   7.2980   3.86000E+000    1.90000E-001
   7.3010   3.70000E+000    4.60000E-001
