# Supplementary material for: Mechanism of the small ATP-independent chaperone Spy is substrate specific
Source: Nat Commun. 2021 Feb 8;12:851. doi: 10.1038/s41467-021-21120-8 (PMC7870927; doi:10.1038/s41467-021-21120-8)
Supplement: Supplementary file 3 — Supplementary Data 1 [file 41467_2021_21120_MOESM3_ESM.zip › Fig 2c-d/181801/00028.RI1]

Sample1/4
I 1 22.1 48000 0004009 9.9250E10 278 1 
   5.7990   3.28000E+000    7.60000E-001
   5.8040   3.61000E+000    1.14000E+000
   5.8060   3.71000E+000    1.20000E-001
   5.8080   3.61000E+000    7.13000E+000
   5.8110   1.25000E+000    7.58000E+000
   5.8130   1.43000E+000    1.06700E+001
   5.8150   7.18000E+000    1.61700E+001
   5.8170   2.54900E+001    3.05400E+001
   5.8190   6.02500E+001    3.30300E+001
   5.8220   1.09220E+002    6.23300E+001
   5.8230   2.74260E+002    9.05900E+001
   5.8260   5.99790E+002    2.74760E+002
   5.8290   8.61130E+002    5.30300E+002
   5.8310   8.83030E+002    6.81250E+002
   5.8330   1.04472E+003    6.99280E+002
   5.8350   1.26486E+003    8.95520E+002
   5.8370   1.40063E+003    1.10781E+003
   5.8400   1.51766E+003    1.74716E+003
   5.8430   1.68880E+003    1.84279E+003
   5.8440   1.81506E+003    1.86705E+003
   5.8470   1.99068E+003    2.02577E+003
   5.8490   2.11112E+003    2.16721E+003
   5.8510   2.24262E+003    2.25202E+003
   5.8530   2.31429E+003    2.31000E+003
   5.8560   2.41472E+003    2.60517E+003
   5.8580   2.67017E+003    2.65211E+003
   5.8600   2.68472E+003    2.74620E+003
   5.8630   2.82530E+003    2.87401E+003
   5.8650   2.97222E+003    3.00353E+003
   5.8670   3.06805E+003    3.13347E+003
   5.8700   3.14735E+003    3.18419E+003
   5.8710   3.25086E+003    3.22948E+003
   5.8730   3.29811E+003    3.25842E+003
   5.8740   3.28953E+003    3.29591E+003
   5.8760   3.39104E+003    3.36877E+003
   5.8780   3.40586E+003    3.41057E+003
   5.8800   3.49585E+003    3.47424E+003
   5.8820   3.46155E+003    3.47371E+003
   5.8830   3.58792E+003    3.49022E+003
   5.8850   3.56128E+003    3.53170E+003
   5.8870   3.54582E+003    3.47842E+003
   5.8890   3.63587E+003    3.52553E+003
   5.8920   3.55026E+003    3.59542E+003
   5.8940   3.54582E+003    3.55347E+003
   5.8960   3.61367E+003    3.48249E+003
   5.8990   3.68107E+003    3.58607E+003
   5.9000   3.59577E+003    3.56789E+003
   5.9030   3.60743E+003    3.53319E+003
   5.9060   3.58722E+003    3.60510E+003
   5.9070   3.65728E+003    3.63665E+003
   5.9090   3.66927E+003    3.66636E+003
   5.9110   3.67154E+003    3.73408E+003
   5.9120   3.69225E+003    3.66733E+003
   5.9160   3.75428E+003    3.69360E+003
   5.9180   3.75459E+003    3.84570E+003
   5.9190   3.76712E+003    3.73258E+003
   5.9210   3.72068E+003    3.77373E+003
   5.9230   3.74343E+003    3.65078E+003
   5.9250   3.72547E+003    3.68617E+003
   5.9280   3.82177E+003    3.68422E+003
   5.9300   3.83756E+003    3.69901E+003
   5.9320   3.86476E+003    3.73803E+003
   5.9330   3.83647E+003    3.86094E+003
   5.9350   3.80921E+003    3.86778E+003
   5.9380   3.89859E+003    3.85277E+003
   5.9420   3.96729E+003    3.88161E+003
   5.9430   3.93014E+003    3.90158E+003
   5.9440   3.94172E+003    3.98566E+003
   5.9450   3.99953E+003    3.97411E+003
   5.9480   4.01518E+003    3.98563E+003
   5.9500   4.03421E+003    3.96134E+003
   5.9530   4.03635E+003    3.93471E+003
   5.9550   3.97920E+003    4.02948E+003
   5.9570   3.99415E+003    4.00563E+003
   5.9590   4.00980E+003    3.97599E+003
   5.9600   4.09067E+003    4.04005E+003
   5.9620   3.97103E+003    3.98154E+003
   5.9640   4.05953E+003    4.07321E+003
   5.9660   4.07413E+003    4.09693E+003
   5.9690   4.04266E+003    4.05257E+003
   5.9710   4.08275E+003    4.09701E+003
   5.9730   4.07602E+003    4.02467E+003
   5.9760   4.13261E+003    4.13169E+003
   5.9800   4.18751E+003    4.10046E+003
   5.9820   4.18738E+003    4.12877E+003
   5.9840   4.16671E+003    4.08373E+003
   5.9860   4.23525E+003    4.22699E+003
   5.9890   4.25098E+003    4.35213E+003
   5.9910   4.42963E+003    4.73530E+003
   5.9930   5.71281E+003    6.11980E+003
   5.9950   6.08011E+003    6.04873E+003
   5.9960   6.26707E+003    6.13582E+003
   5.9980   6.15231E+003    6.24203E+003
   6.0000   6.03354E+003    6.23373E+003
   6.0030   3.08239E+003    2.93690E+002
   6.0070   1.19230E+002    1.49600E+002
   6.0120   2.09760E+002    6.58070E+002
   6.0150   1.54805E+003    4.80724E+003
   6.0200   4.01871E+003    3.51671E+003
   6.0220   4.05556E+003    3.74329E+003
   6.0250   3.93836E+003    3.70462E+003
   6.0270   3.88115E+003    3.65441E+003
   6.0300   3.88561E+003    3.60338E+003
   6.0320   3.83527E+003    3.60706E+003
   6.0340   3.81557E+003    3.56380E+003
   6.0360   3.81252E+003    3.56842E+003
   6.0390   3.84885E+003    3.44209E+003
   6.0410   3.77485E+003    3.46469E+003
   6.0430   3.79239E+003    3.41652E+003
   6.0460   3.75890E+003    3.37547E+003
   6.0480   3.75707E+003    3.36002E+003
   6.0510   3.70856E+003    3.31951E+003
   6.0540   3.67280E+003    3.26811E+003
   6.0560   3.64133E+003    3.23724E+003
   6.0580   3.58894E+003    3.19602E+003
   6.0610   3.60754E+003    3.11998E+003
   6.0630   3.51348E+003    3.09688E+003
   6.0660   3.44982E+003    3.05803E+003
   6.0680   3.43518E+003    2.99975E+003
   6.0700   3.45935E+003    3.01180E+003
   6.0730   3.36615E+003    2.96450E+003
   6.0750   3.35527E+003    2.93449E+003
   6.0770   3.38915E+003    2.86924E+003
   6.0790   3.34584E+003    2.81424E+003
   6.0820   3.36905E+003    2.77697E+003
   6.0830   3.29645E+003    2.79846E+003
   6.0850   3.29497E+003    2.70994E+003
   6.0870   3.24584E+003    2.66436E+003
   6.0900   3.24517E+003    2.65042E+003
   6.0930   3.16311E+003    2.63789E+003
   6.0950   3.12119E+003    2.54675E+003
   6.0970   3.10947E+003    2.47968E+003
   6.0990   3.09379E+003    2.48903E+003
   6.1020   3.07922E+003    2.46317E+003
   6.1040   3.02344E+003    2.36992E+003
   6.1060   3.01195E+003    2.33199E+003
   6.1090   2.93221E+003    2.30690E+003
   6.1120   2.87845E+003    2.28747E+003
   6.1160   2.92918E+003    2.25079E+003
   6.1180   2.88979E+003    2.17163E+003
   6.1190   2.81584E+003    2.14327E+003
   6.1220   2.82716E+003    2.13187E+003
   6.1240   2.82050E+003    2.08469E+003
   6.1270   2.74342E+003    2.07905E+003
   6.1290   2.76491E+003    2.02979E+003
   6.1310   2.72056E+003    2.01691E+003
   6.1320   2.68469E+003    1.96583E+003
   6.1350   2.65282E+003    1.95128E+003
   6.1380   2.63332E+003    1.89400E+003
   6.1400   2.58146E+003    1.90245E+003
   6.1410   2.58115E+003    1.83566E+003
   6.1440   2.56661E+003    1.82755E+003
   6.1450   2.54184E+003    1.82005E+003
   6.1470   2.47774E+003    1.75747E+003
   6.1500   2.49509E+003    1.71536E+003
   6.1520   2.48984E+003    1.72176E+003
   6.1550   2.41486E+003    1.68699E+003
   6.1570   2.39868E+003    1.64429E+003
   6.1600   2.34915E+003    1.61760E+003
   6.1610   2.33683E+003    1.59911E+003
   6.1630   2.33140E+003    1.57034E+003
   6.1670   2.31074E+003    1.56040E+003
   6.1690   2.25834E+003    1.55506E+003
   6.1710   2.25184E+003    1.48732E+003
   6.1740   2.22726E+003    1.49279E+003
   6.1760   2.18967E+003    1.45078E+003
   6.1790   2.23032E+003    1.41755E+003
   6.1810   2.20203E+003    1.43926E+003
   6.1830   2.18811E+003    1.39588E+003
   6.1860   2.17078E+003    1.41807E+003
   6.1870   2.11294E+003    1.39581E+003
   6.1900   2.17730E+003    1.38338E+003
   6.1920   2.12021E+003    1.36650E+003
   6.1940   2.10813E+003    1.34577E+003
   6.1960   2.06916E+003    1.32410E+003
   6.1980   2.05034E+003    1.29597E+003
   6.2010   2.05689E+003    1.28741E+003
   6.2030   2.05035E+003    1.27914E+003
   6.2050   2.07678E+003    1.25306E+003
   6.2080   2.04947E+003    1.25705E+003
   6.2100   1.98224E+003    1.23966E+003
   6.2130   1.97941E+003    1.24425E+003
   6.2150   2.02591E+003    1.22388E+003
   6.2170   2.00023E+003    1.21256E+003
   6.2190   2.02204E+003    1.22675E+003
   6.2210   2.01388E+003    1.22127E+003
   6.2240   1.96709E+003    1.16133E+003
   6.2280   1.96474E+003    1.15207E+003
   6.2290   1.92608E+003    1.13299E+003
   6.2320   1.90383E+003    1.13313E+003
   6.2350   1.91691E+003    1.13410E+003
   6.2370   1.90898E+003    1.14450E+003
   6.2390   1.87536E+003    1.13331E+003
   6.2410   1.86222E+003    1.11298E+003
   6.2440   1.88314E+003    1.11582E+003
   6.2460   1.89190E+003    1.05706E+003
   6.2480   1.85740E+003    1.10750E+003
   6.2510   1.88771E+003    1.06903E+003
   6.2530   1.87470E+003    1.06922E+003
   6.2550   1.87230E+003    1.05377E+003
   6.2570   1.86578E+003    1.05906E+003
   6.2600   1.87232E+003    1.03766E+003
   6.2640   1.82423E+003    1.06232E+003
   6.2670   1.84934E+003    1.03816E+003
   6.2680   1.84313E+003    1.06235E+003
   6.2700   1.86517E+003    1.01636E+003
   6.2720   1.88388E+003    1.01972E+003
   6.2740   1.86499E+003    1.04101E+003
   6.2780   1.82174E+003    1.02761E+003
   6.2800   1.87560E+003    1.01047E+003
   6.2820   1.85161E+003    1.02398E+003
   6.2840   1.84586E+003    1.01909E+003
   6.2860   1.82158E+003    1.00894E+003
   6.2870   1.82805E+003    9.99220E+002
   6.2890   1.84108E+003    1.01001E+003
   6.2930   1.79263E+003    1.01673E+003
   6.2940   1.81943E+003    1.00485E+003
   6.2970   1.83827E+003    1.00127E+003
   6.2980   1.77553E+003    1.00253E+003
   6.3010   1.80958E+003    1.02308E+003
   6.3040   1.84103E+003    9.82570E+002
   6.3060   1.83972E+003    1.00631E+003
   6.3080   1.79338E+003    9.80490E+002
   6.3110   1.80697E+003    9.89830E+002
   6.3130   1.78564E+003    9.85560E+002
   6.3160   1.79850E+003    9.96010E+002
   6.3180   1.80806E+003    9.83590E+002
   6.3200   1.80186E+003    9.82430E+002
   6.3230   1.77820E+003    9.68140E+002
   6.3250   1.79415E+003    9.63170E+002
   6.3270   1.81041E+003    9.83840E+002
   6.3300   1.81211E+003    9.96860E+002
   6.3320   1.79869E+003    9.75170E+002
   6.3340   1.80676E+003    9.70170E+002
   6.3370   1.79368E+003    9.88210E+002
   6.3380   1.78247E+003    9.68070E+002
   6.3410   1.78346E+003    9.79260E+002
   6.3430   1.78535E+003    9.76930E+002
   6.3450   1.80194E+003    9.75980E+002
   6.3490   1.83211E+003    9.77060E+002
   6.3520   1.80348E+003    9.80580E+002
   6.3540   1.78536E+003    9.82010E+002
   6.3560   1.76393E+003    9.47390E+002
   6.3610   1.75133E+003    9.49240E+002
   6.3630   1.81234E+003    9.70560E+002
   6.3660   1.80809E+003    9.60860E+002
   6.3670   1.77807E+003    9.55910E+002
   6.3690   1.79401E+003    9.67770E+002
   6.3730   1.74000E+003    9.75050E+002
   6.3740   1.72929E+003    9.65030E+002
   6.3770   1.75998E+003    9.54550E+002
   6.3790   1.73565E+003    9.35390E+002
   6.3810   1.75039E+003    9.71720E+002
   6.3830   1.75683E+003    9.76960E+002
   6.3860   1.74722E+003    9.56840E+002
   6.3880   1.78892E+003    9.76680E+002
   6.3900   1.75227E+003    9.77300E+002
   6.3930   1.74729E+003    9.79620E+002
   6.3970   1.77383E+003    9.65580E+002
   6.4000   1.79843E+003    9.61610E+002
   6.4030   1.75769E+003    9.62790E+002
   6.4060   1.79862E+003    9.72300E+002
   6.4080   1.76501E+003    9.74470E+002
   6.4100   1.76932E+003    9.68220E+002
   6.4130   1.75722E+003    9.75240E+002
   6.4150   1.74450E+003    9.69640E+002
   6.4180   1.74565E+003    9.64670E+002
   6.4210   1.74969E+003    9.62850E+002
   6.4240   1.80088E+003    1.00037E+003
   6.4260   1.78325E+003    9.82790E+002
   6.4290   1.78536E+003    1.00909E+003
   6.4320   1.80939E+003    9.79710E+002
   6.4330   1.81716E+003    1.01146E+003
   6.4360   1.78159E+003    1.00588E+003
   6.4380   1.83524E+003    1.00350E+003
   6.4410   1.79326E+003    1.01321E+003
   6.4440   1.80725E+003    9.81410E+002
   6.4460   1.85197E+003    1.01769E+003
   6.4500   1.82033E+003    9.96490E+002
   6.4530   1.85666E+003    1.01976E+003
   6.4560   1.85497E+003    1.01276E+003
   6.4580   1.89072E+003    1.00024E+003
   6.4600   1.87528E+003    9.85330E+002
   6.4630   1.88127E+003    1.02744E+003
   6.4650   1.92048E+003    1.03125E+003
   6.4680   1.84943E+003    1.01245E+003
   6.4690   1.88013E+003    1.03800E+003
   6.4720   1.87494E+003    1.00700E+003
   6.4740   1.84923E+003    1.02974E+003
   6.4760   1.84136E+003    9.87030E+002
   6.4790   1.89865E+003    9.88360E+002
   6.4820   1.82321E+003    1.02046E+003
   6.4840   1.84671E+003    1.03682E+003
   6.4870   1.89007E+003    1.02276E+003
   6.4900   1.87269E+003    1.04242E+003
   6.4920   1.88533E+003    1.04734E+003
   6.4940   1.89302E+003    1.00049E+003
   6.4960   1.86671E+003    1.02912E+003
   6.5000   1.91662E+003    1.02575E+003
   6.5030   1.93888E+003    1.04111E+003
   6.5080   1.87984E+003    1.03734E+003
   6.5110   1.92473E+003    1.06210E+003
   6.5120   1.90323E+003    1.04302E+003
   6.5150   1.87819E+003    1.03240E+003
   6.5160   1.90204E+003    1.02092E+003
   6.5190   1.90650E+003    1.02812E+003
   6.5210   1.88048E+003    1.01985E+003
   6.5240   1.89472E+003    1.03602E+003
   6.5260   1.88736E+003    1.03781E+003
   6.5280   1.90726E+003    1.04453E+003
   6.5300   1.88900E+003    1.04364E+003
   6.5330   1.88237E+003    1.02646E+003
   6.5370   1.89567E+003    1.02795E+003
   6.5390   1.92737E+003    1.03619E+003
   6.5410   1.88573E+003    1.02744E+003
   6.5440   1.87668E+003    1.03431E+003
   6.5460   1.86280E+003    1.04029E+003
   6.5490   1.88268E+003    1.02537E+003
   6.5510   1.85469E+003    1.04529E+003
   6.5550   1.88656E+003    1.03251E+003
   6.5570   1.84645E+003    1.00823E+003
   6.5610   1.91272E+003    9.96980E+002
   6.5620   1.85249E+003    1.00880E+003
   6.5650   1.84094E+003    9.97840E+002
   6.5680   1.83187E+003    1.03295E+003
   6.5690   1.85285E+003    1.00677E+003
   6.5730   1.85611E+003    1.02466E+003
   6.5750   1.87933E+003    1.00030E+003
   6.5770   1.85697E+003    1.00960E+003
   6.5800   1.84386E+003    9.92040E+002
   6.5820   1.85868E+003    1.00800E+003
   6.5840   1.84741E+003    1.00174E+003
   6.5860   1.84671E+003    1.00063E+003
   6.5880   1.85947E+003    9.82700E+002
   6.5930   1.81897E+003    9.76120E+002
   6.5950   1.84600E+003    1.00010E+003
   6.5980   1.82526E+003    9.93090E+002
   6.6000   1.85829E+003    1.00163E+003
   6.6020   1.80965E+003    9.96660E+002
   6.6040   1.81920E+003    9.97580E+002
   6.6080   1.86102E+003    1.01175E+003
   6.6110   1.81035E+003    9.85940E+002
   6.6130   1.83760E+003    9.90560E+002
   6.6150   1.82187E+003    9.60920E+002
   6.6180   1.82582E+003    9.64430E+002
   6.6200   1.82686E+003    9.81610E+002
   6.6220   1.81889E+003    9.92910E+002
   6.6250   1.81912E+003    9.78600E+002
   6.6270   1.80320E+003    9.94960E+002
   6.6290   1.82298E+003    9.83290E+002
   6.6310   1.80597E+003    9.79790E+002
   6.6340   1.81080E+003    9.85290E+002
   6.6360   1.81082E+003    9.71310E+002
   6.6390   1.83134E+003    1.00938E+003
   6.6420   1.81426E+003    9.79400E+002
   6.6450   1.82085E+003    9.77350E+002
   6.6480   1.79848E+003    9.44250E+002
   6.6530   1.81468E+003    9.67860E+002
   6.6550   1.78293E+003    9.64280E+002
   6.6580   1.80342E+003    9.84140E+002
   6.6600   1.78612E+003    9.76810E+002
   6.6620   1.79414E+003    9.83240E+002
   6.6640   1.78883E+003    9.81130E+002
   6.6670   1.80656E+003    9.67660E+002
   6.6690   1.78586E+003    9.66740E+002
   6.6730   1.75999E+003    9.80130E+002
   6.6750   1.77520E+003    9.58590E+002
   6.6760   1.80370E+003    9.69730E+002
   6.6800   1.76900E+003    9.62040E+002
   6.6810   1.75071E+003    9.71130E+002
   6.6840   1.75003E+003    9.69140E+002
   6.6870   1.78025E+003    9.63240E+002
   6.6890   1.74833E+003    9.69250E+002
   6.6910   1.73336E+003    9.59590E+002
   6.6940   1.78215E+003    9.60800E+002
   6.6980   1.73347E+003    9.65320E+002
   6.7010   1.77942E+003    9.43530E+002
   6.7030   1.74287E+003    9.42710E+002
   6.7040   1.72474E+003    9.05970E+002
   6.7090   1.73512E+003    9.37440E+002
   6.7120   1.71466E+003    9.35590E+002
   6.7150   1.72396E+003    9.33110E+002
   6.7170   1.76426E+003    9.62780E+002
   6.7190   1.71273E+003    9.36810E+002
   6.7230   1.74100E+003    9.13400E+002
   6.7250   1.71151E+003    9.26490E+002
   6.7280   1.70913E+003    9.43600E+002
   6.7300   1.70873E+003    9.41880E+002
   6.7320   1.71092E+003    8.91700E+002
   6.7350   1.67371E+003    8.96350E+002
   6.7390   1.68390E+003    9.02920E+002
   6.7400   1.68024E+003    9.17850E+002
   6.7430   1.73485E+003    9.16910E+002
   6.7450   1.71228E+003    9.46080E+002
   6.7490   1.72200E+003    9.33620E+002
   6.7520   1.71615E+003    9.33980E+002
   6.7540   1.70581E+003    9.48980E+002
   6.7560   1.70383E+003    9.03560E+002
   6.7590   1.72128E+003    8.93440E+002
   6.7630   1.68372E+003    9.10200E+002
   6.7660   1.70731E+003    9.11120E+002
   6.7680   1.69445E+003    9.16960E+002
   6.7700   1.72338E+003    9.28870E+002
   6.7720   1.69158E+003    8.98400E+002
   6.7750   1.72020E+003    9.12990E+002
   6.7780   1.72870E+003    9.41340E+002
   6.7790   1.72032E+003    9.46720E+002
   6.7830   1.72705E+003    9.35850E+002
   6.7870   1.71329E+003    9.36320E+002
   6.7900   1.72434E+003    9.45480E+002
   6.7920   1.71301E+003    9.39790E+002
   6.7950   1.71127E+003    9.43110E+002
   6.7970   1.71735E+003    9.20300E+002
   6.8010   1.74218E+003    9.47480E+002
   6.8040   1.77402E+003    9.22650E+002
   6.8060   1.71815E+003    9.03250E+002
   6.8090   1.72557E+003    9.32990E+002
   6.8110   1.72401E+003    9.23280E+002
   6.8140   1.73043E+003    9.56240E+002
   6.8170   1.75915E+003    9.36330E+002
   6.8200   1.73314E+003    9.33140E+002
   6.8220   1.70479E+003    9.62560E+002
   6.8240   1.75765E+003    9.42570E+002
   6.8280   1.77130E+003    9.66450E+002
   6.8310   1.72210E+003    9.44670E+002
   6.8330   1.75056E+003    9.15740E+002
   6.8350   1.72316E+003    9.51270E+002
   6.8380   1.76548E+003    9.38640E+002
   6.8400   1.73872E+003    9.64350E+002
   6.8440   1.73066E+003    9.45230E+002
   6.8460   1.75073E+003    9.41620E+002
   6.8490   1.77148E+003    9.67120E+002
   6.8520   1.76637E+003    9.60860E+002
   6.8530   1.75997E+003    9.55510E+002
   6.8570   1.77755E+003    9.65250E+002
   6.8600   1.70773E+003    9.35830E+002
   6.8630   1.72551E+003    9.55660E+002
   6.8650   1.77528E+003    9.73800E+002
   6.8670   1.75164E+003    9.54080E+002
   6.8700   1.75613E+003    9.30530E+002
   6.8740   1.76496E+003    9.43180E+002
   6.8760   1.77584E+003    9.48640E+002
   6.8780   1.77989E+003    9.70170E+002
   6.8810   1.73702E+003    9.79310E+002
   6.8850   1.72684E+003    9.44530E+002
   6.8860   1.73574E+003    9.50700E+002
   6.8920   1.76570E+003    9.44030E+002
   6.8960   1.76376E+003    9.38370E+002
   6.8980   1.76384E+003    9.63360E+002
   6.9010   1.78384E+003    9.47700E+002
   6.9030   1.78219E+003    9.61530E+002
   6.9050   1.75079E+003    9.62950E+002
   6.9100   1.75339E+003    9.24460E+002
   6.9120   1.73292E+003    9.45740E+002
   6.9140   1.72896E+003    9.63100E+002
   6.9170   1.75558E+003    9.71470E+002
   6.9210   1.75247E+003    9.58580E+002
   6.9230   1.75623E+003    9.51670E+002
   6.9250   1.78620E+003    9.56560E+002
   6.9280   1.74472E+003    9.51090E+002
   6.9300   1.72110E+003    9.35650E+002
   6.9320   1.74029E+003    9.50320E+002
   6.9350   1.71069E+003    9.25980E+002
   6.9380   1.73520E+003    9.49390E+002
   6.9410   1.75652E+003    9.56530E+002
   6.9440   1.73863E+003    9.45810E+002
   6.9470   1.71865E+003    9.43380E+002
   6.9480   1.71827E+003    9.40840E+002
   6.9520   1.72539E+003    9.31140E+002
   6.9560   1.70128E+003    9.22550E+002
   6.9590   1.68009E+003    9.17360E+002
   6.9610   1.73438E+003    9.14370E+002
   6.9650   1.71377E+003    9.16160E+002
   6.9680   1.67108E+003    9.64020E+002
   6.9700   1.69176E+003    9.42590E+002
   6.9730   1.68386E+003    9.38710E+002
   6.9750   1.71530E+003    9.37140E+002
   6.9780   1.69703E+003    9.33050E+002
   6.9830   1.76151E+003    9.31690E+002
   6.9850   1.72093E+003    9.61250E+002
   6.9880   1.70284E+003    9.53300E+002
   6.9900   1.67095E+003    9.55150E+002
   6.9930   1.72302E+003    9.55590E+002
   6.9970   1.72664E+003    9.52330E+002
   6.9990   1.73032E+003    9.42230E+002
   7.0010   1.76701E+003    9.48680E+002
   7.0040   1.73147E+003    9.42970E+002
   7.0050   1.70497E+003    9.39330E+002
   7.0080   1.74874E+003    9.29070E+002
   7.0110   1.74110E+003    9.45070E+002
   7.0140   1.75095E+003    9.23940E+002
   7.0160   1.74221E+003    9.55870E+002
   7.0190   1.74112E+003    9.18890E+002
   7.0210   1.72543E+003    9.41740E+002
   7.0240   1.74888E+003    9.31660E+002
   7.0280   1.74916E+003    9.34640E+002
   7.0310   1.71747E+003    9.44090E+002
   7.0330   1.72217E+003    9.33640E+002
   7.0370   1.71030E+003    9.46620E+002
   7.0400   1.74216E+003    9.42500E+002
   7.0420   1.73723E+003    9.28260E+002
   7.0460   1.69332E+003    9.41280E+002
   7.0480   1.73689E+003    9.28860E+002
   7.0510   1.73526E+003    9.29330E+002
   7.0530   1.71838E+003    9.36050E+002
   7.0540   1.72729E+003    9.18550E+002
   7.0570   1.71069E+003    9.33270E+002
   7.0600   1.73573E+003    9.34870E+002
   7.0620   1.70519E+003    9.14140E+002
   7.0650   1.71771E+003    9.36620E+002
   7.0670   1.73808E+003    9.21060E+002
   7.0690   1.71282E+003    9.22410E+002
   7.0740   1.70624E+003    9.01080E+002
   7.0760   1.68333E+003    8.71990E+002
   7.0800   1.71229E+003    8.96710E+002
   7.0820   1.66701E+003    9.02060E+002
   7.0840   1.67695E+003    9.02180E+002
   7.0870   1.67525E+003    9.00990E+002
   7.0910   1.67267E+003    8.87370E+002
   7.0930   1.65190E+003    8.59660E+002
   7.0960   1.62393E+003    8.57890E+002
   7.0980   1.64656E+003    8.28820E+002
   7.1010   1.64467E+003    8.26610E+002
   7.1050   1.62771E+003    7.92310E+002
   7.1070   1.59311E+003    8.06260E+002
   7.1100   1.56498E+003    7.78350E+002
   7.1120   1.59200E+003    7.72370E+002
   7.1140   1.54434E+003    7.57270E+002
   7.1180   1.49172E+003    7.06230E+002
   7.1230   1.45886E+003    6.76260E+002
   7.1250   1.45064E+003    6.63040E+002
   7.1270   1.41633E+003    6.47610E+002
   7.1300   1.37310E+003    5.99920E+002
   7.1340   1.34257E+003    5.72230E+002
   7.1370   1.30402E+003    5.27680E+002
   7.1410   1.21922E+003    4.84910E+002
   7.1420   1.19130E+003    4.69580E+002
   7.1460   1.11968E+003    3.95350E+002
   7.1500   9.75740E+002    3.15850E+002
   7.1520   9.34860E+002    2.93010E+002
   7.1550   8.95090E+002    2.57280E+002
   7.1570   7.92310E+002    2.18460E+002
   7.1600   6.97210E+002    1.92870E+002
   7.1630   6.15150E+002    1.39210E+002
   7.1660   5.02370E+002    1.02810E+002
   7.1700   4.20300E+002    7.75600E+001
   7.1730   3.31380E+002    5.14900E+001
   7.1770   2.46950E+002    3.95000E+001
   7.1800   1.84320E+002    1.94300E+001
   7.1850   1.26290E+002    1.04700E+001
   7.1870   9.38200E+001    6.60000E+000
   7.1900   6.84800E+001    4.10000E+000
   7.1940   4.72200E+001    3.99000E+000
   7.1960   2.56900E+001    3.98000E+000
   7.1990   4.76000E+000    4.61000E+000
   7.2020   3.75000E+000    2.87000E+000
   7.2050   3.72000E+000    1.54000E+000
   7.2070   3.87000E+000    2.20000E-001
   7.2090   3.26000E+000    2.40000E-001
   7.2120   3.69000E+000    1.19000E+000
   7.2160   3.71000E+000    1.48000E+000
   7.2190   3.68000E+000    7.80000E-001
   7.2230   3.79000E+000    2.00000E-002
   7.2260   3.77000E+000    1.50000E-001
   7.2290   3.70000E+000    2.20000E-001
   7.2310   3.73000E+000    1.20000E+000
   7.2360   3.69000E+000    1.20000E+000
   7.2380   3.79000E+000    5.00000E-002
   7.2420   3.81000E+000    1.90000E-001
   7.2450   3.78000E+000    0.00000E+000
   7.2470   3.63000E+000    1.30000E-001
   7.2490   3.80000E+000    1.50000E-001
   7.2520   3.35000E+000    1.60000E-001
   7.2540   3.73000E+000    4.00000E-002
   7.2570   3.75000E+000    5.00000E-002
   7.2600   3.89000E+000    0.00000E+000
   7.2650   3.69000E+000    1.00000E-001
   7.2660   3.64000E+000    2.00000E-002
   7.2700   3.80000E+000    3.20000E-001
   7.2720   3.28000E+000    1.80000E-001
   7.2750   3.73000E+000    2.30000E-001
   7.2800   3.73000E+000    9.00000E-002
   7.2830   3.69000E+000    4.00000E-001
   7.2840   3.63000E+000    3.00000E-002
   7.2880   3.86000E+000    5.00000E-002
   7.2910   3.75000E+000    2.70000E-001
   7.2930   3.64000E+000    8.00000E-002
   7.2960   3.37000E+000    8.00000E-002
   7.2980   3.68000E+000    3.00000E-002
   7.3010   3.73000E+000    0.00000E+000
