# Supplementary material for: Mechanism of the small ATP-independent chaperone Spy is substrate specific
Source: Nat Commun. 2021 Feb 8;12:851. doi: 10.1038/s41467-021-21120-8 (PMC7870927; doi:10.1038/s41467-021-21120-8)
Supplement: Supplementary file 3 — Supplementary Data 1 [file 41467_2021_21120_MOESM3_ESM.zip › Fig 2c-d/181801/00028.RI3]

Sample3/6
I 3 22.0 48000 0004079 1.0100E11 278 1 
   5.8010   3.30000E+000    4.13000E+000
   5.8060   3.64000E+000    2.44000E+000
   5.8080   3.63000E+000    1.00600E+001
   5.8100   1.05000E+000    1.11200E+001
   5.8110   1.10000E-001    1.28000E+001
   5.8130   3.55000E+000    2.05500E+001
   5.8150   1.52000E+001    2.53000E+001
   5.8170   2.34900E+001    4.02100E+001
   5.8200   6.59800E+001    1.15960E+002
   5.8220   1.22650E+002    1.50340E+002
   5.8230   2.01010E+002    2.69780E+002
   5.8250   3.47800E+002    4.89440E+002
   5.8260   6.61970E+002    6.58200E+002
   5.8290   8.17890E+002    7.53450E+002
   5.8300   9.39380E+002    9.85250E+002
   5.8330   1.07734E+003    1.05005E+003
   5.8350   1.21851E+003    1.10351E+003
   5.8370   1.29471E+003    1.26308E+003
   5.8400   1.46089E+003    1.51811E+003
   5.8420   1.59838E+003    1.58062E+003
   5.8440   1.70267E+003    1.71451E+003
   5.8470   1.87836E+003    1.88725E+003
   5.8490   1.98581E+003    2.07839E+003
   5.8510   2.20275E+003    2.27007E+003
   5.8520   2.25545E+003    2.33575E+003
   5.8530   2.39016E+003    2.36969E+003
   5.8560   2.44405E+003    2.51305E+003
   5.8580   2.56616E+003    2.64457E+003
   5.8600   2.69991E+003    2.74709E+003
   5.8630   2.73334E+003    2.89176E+003
   5.8650   2.88608E+003    2.96555E+003
   5.8670   3.16549E+003    3.11031E+003
   5.8690   3.13999E+003    3.15974E+003
   5.8710   3.22341E+003    3.24342E+003
   5.8740   3.31919E+003    3.28378E+003
   5.8760   3.39629E+003    3.34674E+003
   5.8780   3.41466E+003    3.34225E+003
   5.8810   3.50702E+003    3.57440E+003
   5.8830   3.55833E+003    3.52220E+003
   5.8850   3.58965E+003    3.51922E+003
   5.8870   3.62334E+003    3.53099E+003
   5.8890   3.66153E+003    3.64178E+003
   5.8920   3.57987E+003    3.51312E+003
   5.8940   3.63040E+003    3.61944E+003
   5.8960   3.56342E+003    3.61317E+003
   5.8990   3.63782E+003    3.66263E+003
   5.9000   3.63111E+003    3.58997E+003
   5.9030   3.61046E+003    3.55992E+003
   5.9060   3.65836E+003    3.65953E+003
   5.9070   3.61649E+003    3.62633E+003
   5.9100   3.71089E+003    3.67813E+003
   5.9120   3.74568E+003    3.71031E+003
   5.9140   3.72815E+003    3.69940E+003
   5.9170   3.77364E+003    3.64900E+003
   5.9190   3.80482E+003    3.75889E+003
   5.9210   3.82411E+003    3.73550E+003
   5.9230   3.73316E+003    3.75913E+003
   5.9250   3.77629E+003    3.76082E+003
   5.9260   3.85051E+003    3.76527E+003
   5.9280   3.78661E+003    3.89038E+003
   5.9300   3.88455E+003    3.85595E+003
   5.9320   3.80072E+003    3.90577E+003
   5.9350   3.92181E+003    3.87912E+003
   5.9370   3.93677E+003    3.92333E+003
   5.9390   3.95664E+003    3.84745E+003
   5.9420   3.96700E+003    3.92486E+003
   5.9430   3.97513E+003    3.99973E+003
   5.9440   3.92587E+003    4.04168E+003
   5.9460   4.04743E+003    4.03885E+003
   5.9480   4.02892E+003    4.10658E+003
   5.9530   4.03744E+003    4.07441E+003
   5.9550   4.04256E+003    4.05660E+003
   5.9570   4.10882E+003    4.09825E+003
   5.9600   4.02358E+003    4.20266E+003
   5.9620   4.18166E+003    4.46799E+003
   5.9640   4.12597E+003    5.06625E+003
   5.9670   4.18835E+003    6.24733E+003
   5.9690   4.17479E+003    6.24733E+003
   5.9710   4.39483E+003    6.29711E+003
   5.9730   5.26927E+003    4.60473E+003
   5.9760   6.15010E+003    1.41290E+002
   5.9830   6.19024E+003    2.87810E+002
   5.9840   2.48149E+003    1.24136E+003
   5.9870   1.56710E+002    3.88215E+003
   5.9890   1.42250E+002    4.63890E+003
   5.9910   2.78710E+002    3.97497E+003
   5.9930   7.85710E+002    4.08251E+003
   5.9970   3.57214E+003    4.00870E+003
   6.0000   4.66091E+003    3.97279E+003
   6.0020   4.17713E+003    3.96323E+003
   6.0030   4.12933E+003    3.96393E+003
   6.0050   4.07587E+003    3.99264E+003
   6.0070   4.07922E+003    3.92221E+003
   6.0090   4.03270E+003    3.92364E+003
   6.0120   4.06783E+003    3.92534E+003
   6.0140   4.11285E+003    3.88500E+003
   6.0160   4.00309E+003    3.93041E+003
   6.0180   4.11241E+003    3.89123E+003
   6.0200   4.06062E+003    3.82522E+003
   6.0240   4.05621E+003    3.80337E+003
   6.0270   4.06590E+003    3.84433E+003
   6.0290   3.99624E+003    3.78073E+003
   6.0310   3.99851E+003    3.78771E+003
   6.0320   4.03791E+003    3.80085E+003
   6.0340   4.07208E+003    3.82761E+003
   6.0360   4.01357E+003    3.73945E+003
   6.0390   3.98046E+003    3.68900E+003
   6.0410   3.92949E+003    3.77091E+003
   6.0420   3.92649E+003    3.73730E+003
   6.0450   4.01388E+003    3.70992E+003
   6.0480   3.94435E+003    3.67091E+003
   6.0490   3.93349E+003    3.64615E+003
   6.0520   4.00383E+003    3.65785E+003
   6.0530   4.01433E+003    3.68032E+003
   6.0560   3.90485E+003    3.60566E+003
   6.0580   3.93400E+003    3.62489E+003
   6.0600   3.85834E+003    3.59599E+003
   6.0610   3.89010E+003    3.53717E+003
   6.0630   3.87118E+003    3.49504E+003
   6.0650   3.83741E+003    3.56745E+003
   6.0680   3.79806E+003    3.47744E+003
   6.0700   3.92898E+003    3.46309E+003
   6.0730   3.81118E+003    3.39900E+003
   6.0740   3.84322E+003    3.49316E+003
   6.0750   3.84500E+003    3.39118E+003
   6.0770   3.82041E+003    3.41468E+003
   6.0790   3.78594E+003    3.39022E+003
   6.0820   3.76941E+003    3.43436E+003
   6.0830   3.78422E+003    3.31929E+003
   6.0860   3.75445E+003    3.20603E+003
   6.0890   3.75543E+003    3.19400E+003
   6.0900   3.67603E+003    3.26194E+003
   6.0930   3.67839E+003    3.23720E+003
   6.0950   3.77215E+003    3.19118E+003
   6.0970   3.64317E+003    3.13550E+003
   6.0990   3.65502E+003    3.10129E+003
   6.1020   3.63064E+003    3.09837E+003
   6.1040   3.62752E+003    3.04099E+003
   6.1060   3.57410E+003    3.04826E+003
   6.1090   3.59852E+003    3.02607E+003
   6.1110   3.61905E+003    2.99291E+003
   6.1130   3.53161E+003    2.93931E+003
   6.1160   3.53292E+003    2.88097E+003
   6.1180   3.50698E+003    2.86842E+003
   6.1190   3.51684E+003    2.87053E+003
   6.1220   3.47440E+003    2.84658E+003
   6.1240   3.44682E+003    2.73500E+003
   6.1260   3.42143E+003    2.68211E+003
   6.1290   3.38003E+003    2.66483E+003
   6.1310   3.37047E+003    2.64832E+003
   6.1320   3.36545E+003    2.64361E+003
   6.1360   3.35477E+003    2.64911E+003
   6.1380   3.28100E+003    2.56204E+003
   6.1400   3.29590E+003    2.56036E+003
   6.1420   3.16576E+003    2.49647E+003
   6.1450   3.19362E+003    2.50292E+003
   6.1470   3.22673E+003    2.41035E+003
   6.1480   3.15393E+003    2.36448E+003
   6.1510   3.14142E+003    2.34063E+003
   6.1540   3.10308E+003    2.30308E+003
   6.1550   3.12412E+003    2.22720E+003
   6.1580   3.03593E+003    2.23451E+003
   6.1600   2.99780E+003    2.17636E+003
   6.1620   2.94828E+003    2.12278E+003
   6.1660   2.91375E+003    2.07763E+003
   6.1670   2.88047E+003    2.03823E+003
   6.1700   2.88851E+003    2.05495E+003
   6.1710   2.88643E+003    2.06647E+003
   6.1740   2.87463E+003    1.99603E+003
   6.1760   2.80281E+003    1.97882E+003
   6.1780   2.83038E+003    1.90433E+003
   6.1810   2.78217E+003    1.92099E+003
   6.1830   2.74094E+003    1.85912E+003
   6.1850   2.73478E+003    1.85420E+003
   6.1880   2.67067E+003    1.78858E+003
   6.1890   2.72965E+003    1.80411E+003
   6.1930   2.69206E+003    1.78634E+003
   6.1950   2.63246E+003    1.73264E+003
   6.1960   2.58790E+003    1.68232E+003
   6.1990   2.56222E+003    1.67219E+003
   6.2010   2.53797E+003    1.62459E+003
   6.2030   2.48109E+003    1.58769E+003
   6.2060   2.42950E+003    1.58320E+003
   6.2090   2.42787E+003    1.53470E+003
   6.2100   2.43248E+003    1.53230E+003
   6.2120   2.42493E+003    1.50952E+003
   6.2140   2.38658E+003    1.45895E+003
   6.2170   2.36126E+003    1.44972E+003
   6.2190   2.29848E+003    1.43163E+003
   6.2220   2.32237E+003    1.40566E+003
   6.2240   2.32537E+003    1.37318E+003
   6.2270   2.25795E+003    1.35536E+003
   6.2320   2.19719E+003    1.32657E+003
   6.2350   2.20250E+003    1.28888E+003
   6.2370   2.17363E+003    1.27111E+003
   6.2400   2.10307E+003    1.25012E+003
   6.2430   2.11939E+003    1.23986E+003
   6.2460   2.07583E+003    1.21080E+003
   6.2480   2.05527E+003    1.17843E+003
   6.2530   2.01970E+003    1.18418E+003
   6.2550   2.01082E+003    1.16247E+003
   6.2580   2.00060E+003    1.12059E+003
   6.2600   1.97862E+003    1.13264E+003
   6.2630   1.93378E+003    1.12364E+003
   6.2660   1.98222E+003    1.10356E+003
   6.2680   1.92670E+003    1.09711E+003
   6.2700   1.91921E+003    1.07940E+003
   6.2730   1.89934E+003    1.06357E+003
   6.2750   1.89535E+003    1.06292E+003
   6.2770   1.86564E+003    1.06755E+003
   6.2790   1.88100E+003    1.03579E+003
   6.2820   1.84137E+003    1.02710E+003
   6.2840   1.83823E+003    1.05151E+003
   6.2870   1.83762E+003    1.02624E+003
   6.2890   1.81641E+003    1.03101E+003
   6.2910   1.79983E+003    9.92120E+002
   6.2940   1.77795E+003    9.97270E+002
   6.2950   1.81730E+003    1.01238E+003
   6.2970   1.76078E+003    9.94020E+002
   6.2980   1.77588E+003    9.87380E+002
   6.3000   1.80759E+003    9.90530E+002
   6.3020   1.77905E+003    9.63400E+002
   6.3040   1.75847E+003    9.92200E+002
   6.3080   1.73219E+003    9.53770E+002
   6.3100   1.66970E+003    9.48580E+002
   6.3120   1.72203E+003    9.17110E+002
   6.3130   1.72863E+003    9.25900E+002
   6.3160   1.73668E+003    9.38250E+002
   6.3180   1.73528E+003    9.29340E+002
   6.3220   1.71212E+003    9.67020E+002
   6.3250   1.68735E+003    9.30770E+002
   6.3260   1.64632E+003    9.29830E+002
   6.3290   1.65374E+003    9.09810E+002
   6.3320   1.69713E+003    9.40000E+002
   6.3330   1.66882E+003    9.38540E+002
   6.3360   1.70052E+003    9.16720E+002
   6.3380   1.63068E+003    9.10850E+002
   6.3400   1.68941E+003    8.90360E+002
   6.3430   1.66065E+003    9.11440E+002
   6.3450   1.70223E+003    9.14240E+002
   6.3470   1.70612E+003    8.88220E+002
   6.3480   1.65636E+003    8.77200E+002
   6.3520   1.66404E+003    9.02890E+002
   6.3540   1.68412E+003    8.88810E+002
   6.3560   1.64962E+003    9.03220E+002
   6.3570   1.63914E+003    9.06180E+002
   6.3590   1.65607E+003    8.85730E+002
   6.3610   1.64435E+003    8.69470E+002
   6.3630   1.66165E+003    8.91330E+002
   6.3660   1.63321E+003    9.21840E+002
   6.3690   1.64479E+003    8.82090E+002
   6.3700   1.67558E+003    8.85810E+002
   6.3740   1.64852E+003    8.68820E+002
   6.3760   1.64691E+003    8.76640E+002
   6.3790   1.59849E+003    8.92320E+002
   6.3830   1.63918E+003    8.93130E+002
   6.3840   1.63701E+003    8.97030E+002
   6.3860   1.64328E+003    9.00720E+002
   6.3880   1.63856E+003    8.89660E+002
   6.3920   1.63069E+003    9.03480E+002
   6.3930   1.64410E+003    8.85330E+002
   6.3950   1.64384E+003    9.02110E+002
   6.3970   1.63320E+003    8.78040E+002
   6.3990   1.59366E+003    8.93320E+002
   6.4020   1.63004E+003    8.61140E+002
   6.4040   1.58655E+003    8.83480E+002
   6.4060   1.63299E+003    8.81070E+002
   6.4080   1.62626E+003    8.72280E+002
   6.4100   1.60923E+003    8.75400E+002
   6.4120   1.63495E+003    8.97760E+002
   6.4150   1.62240E+003    8.75890E+002
   6.4170   1.66278E+003    8.90750E+002
   6.4200   1.63516E+003    9.00830E+002
   6.4220   1.63687E+003    8.89770E+002
   6.4240   1.64795E+003    8.92960E+002
   6.4270   1.62548E+003    8.90860E+002
   6.4290   1.62362E+003    9.07010E+002
   6.4310   1.63828E+003    9.11130E+002
   6.4330   1.64696E+003    9.03630E+002
   6.4360   1.67104E+003    9.08630E+002
   6.4390   1.70522E+003    9.07160E+002
   6.4410   1.69840E+003    9.14320E+002
   6.4430   1.68767E+003    8.83600E+002
   6.4440   1.71009E+003    9.11320E+002
   6.4470   1.71509E+003    9.27510E+002
   6.4500   1.67861E+003    9.33580E+002
   6.4530   1.70936E+003    9.21540E+002
   6.4540   1.70994E+003    9.28730E+002
   6.4560   1.73044E+003    9.41200E+002
   6.4580   1.71098E+003    9.29450E+002
   6.4620   1.72364E+003    9.29960E+002
   6.4650   1.71770E+003    9.21710E+002
   6.4670   1.70255E+003    9.19190E+002
   6.4690   1.72686E+003    9.32200E+002
   6.4710   1.73581E+003    9.26900E+002
   6.4740   1.68524E+003    9.56340E+002
   6.4770   1.68194E+003    9.21080E+002
   6.4800   1.70030E+003    9.54500E+002
   6.4830   1.71671E+003    9.48440E+002
   6.4850   1.71388E+003    9.26950E+002
   6.4870   1.75388E+003    9.38510E+002
   6.4890   1.75265E+003    9.38980E+002
   6.4940   1.75494E+003    9.44260E+002
   6.4960   1.74454E+003    9.48440E+002
   6.4980   1.74811E+003    9.39890E+002
   6.4990   1.73627E+003    9.28640E+002
   6.5010   1.70593E+003    9.46440E+002
   6.5030   1.73678E+003    9.27510E+002
   6.5050   1.72669E+003    9.42080E+002
   6.5080   1.72915E+003    9.49320E+002
   6.5110   1.73003E+003    9.49070E+002
   6.5130   1.76436E+003    9.22220E+002
   6.5150   1.72884E+003    9.28050E+002
   6.5190   1.73682E+003    9.21740E+002
   6.5210   1.75621E+003    9.58620E+002
   6.5250   1.72056E+003    9.30750E+002
   6.5280   1.72265E+003    9.18400E+002
   6.5300   1.73922E+003    9.51420E+002
   6.5330   1.70188E+003    9.64770E+002
   6.5360   1.74697E+003    9.47050E+002
   6.5390   1.72693E+003    9.22530E+002
   6.5410   1.75223E+003    9.24230E+002
   6.5440   1.70317E+003    9.25700E+002
   6.5460   1.74273E+003    9.07990E+002
   6.5480   1.70592E+003    9.37800E+002
   6.5510   1.70284E+003    9.21510E+002
   6.5530   1.69418E+003    9.50890E+002
   6.5550   1.68295E+003    9.14960E+002
   6.5570   1.70622E+003    9.23210E+002
   6.5590   1.67568E+003    9.18320E+002
   6.5620   1.66313E+003    9.17430E+002
   6.5660   1.71878E+003    9.16070E+002
   6.5690   1.68980E+003    9.33570E+002
   6.5710   1.67652E+003    9.10710E+002
   6.5730   1.67067E+003    8.94540E+002
   6.5750   1.69264E+003    8.82140E+002
   6.5780   1.71383E+003    9.32390E+002
   6.5820   1.66797E+003    9.21350E+002
   6.5840   1.70302E+003    9.15130E+002
   6.5860   1.66486E+003    9.08860E+002
   6.5880   1.65650E+003    9.09920E+002
   6.5910   1.66205E+003    9.10820E+002
   6.5930   1.64776E+003    8.99770E+002
   6.5950   1.69184E+003    9.05460E+002
   6.6000   1.67583E+003    8.95580E+002
   6.6020   1.69090E+003    9.02830E+002
   6.6040   1.68686E+003    8.87850E+002
   6.6080   1.65844E+003    9.00800E+002
   6.6100   1.70908E+003    8.83710E+002
   6.6130   1.67687E+003    8.83800E+002
   6.6150   1.65749E+003    9.05380E+002
   6.6170   1.65678E+003    9.03950E+002
   6.6190   1.65659E+003    9.12680E+002
   6.6220   1.65723E+003    9.15730E+002
   6.6250   1.63527E+003    8.91760E+002
   6.6270   1.64176E+003    8.89570E+002
   6.6290   1.61067E+003    9.03140E+002
   6.6310   1.64114E+003    8.84800E+002
   6.6350   1.67258E+003    8.88530E+002
   6.6380   1.64990E+003    8.83140E+002
   6.6400   1.64103E+003    9.09420E+002
   6.6430   1.64503E+003    8.85090E+002
   6.6440   1.63684E+003    8.81210E+002
   6.6460   1.61134E+003    8.83630E+002
   6.6480   1.65688E+003    8.71880E+002
   6.6510   1.66495E+003    9.00130E+002
   6.6530   1.65522E+003    8.78700E+002
   6.6560   1.61692E+003    8.81220E+002
   6.6600   1.63453E+003    8.69140E+002
   6.6620   1.63164E+003    8.63640E+002
   6.6640   1.63355E+003    8.86430E+002
   6.6670   1.64384E+003    8.87710E+002
   6.6690   1.62432E+003    8.93530E+002
   6.6730   1.62456E+003    8.61560E+002
   6.6750   1.61907E+003    8.51250E+002
   6.6780   1.62037E+003    8.66030E+002
   6.6800   1.61055E+003    8.37660E+002
   6.6820   1.60338E+003    8.92700E+002
   6.6850   1.60222E+003    8.76860E+002
   6.6870   1.60585E+003    8.66250E+002
   6.6910   1.59468E+003    8.65630E+002
   6.6940   1.59985E+003    8.58370E+002
   6.6960   1.57918E+003    8.55350E+002
   6.6980   1.58606E+003    8.70770E+002
   6.7010   1.58313E+003    8.57480E+002
   6.7030   1.57570E+003    8.73340E+002
   6.7050   1.57594E+003    8.36040E+002
   6.7100   1.57423E+003    8.59480E+002
   6.7110   1.57021E+003    8.47720E+002
   6.7130   1.60381E+003    8.38280E+002
   6.7160   1.61364E+003    8.55760E+002
   6.7190   1.58114E+003    8.60760E+002
   6.7230   1.57238E+003    8.51030E+002
   6.7250   1.55075E+003    8.54810E+002
   6.7270   1.55713E+003    8.41330E+002
   6.7300   1.55888E+003    8.31570E+002
   6.7320   1.53485E+003    8.56040E+002
   6.7350   1.58367E+003    8.59970E+002
   6.7370   1.56294E+003    8.18390E+002
   6.7400   1.54411E+003    8.37410E+002
   6.7410   1.54631E+003    8.24990E+002
   6.7430   1.56155E+003    8.27440E+002
   6.7470   1.57456E+003    8.40590E+002
   6.7490   1.54718E+003    8.53710E+002
   6.7520   1.55106E+003    8.33580E+002
   6.7540   1.58092E+003    8.24160E+002
   6.7570   1.54513E+003    8.25030E+002
   6.7590   1.54915E+003    8.38890E+002
   6.7620   1.57370E+003    8.16260E+002
   6.7660   1.55328E+003    8.21310E+002
   6.7680   1.51792E+003    8.17720E+002
   6.7700   1.53520E+003    8.25200E+002
   6.7730   1.53603E+003    8.39420E+002
   6.7750   1.54604E+003    8.40070E+002
   6.7790   1.58985E+003    8.29640E+002
   6.7800   1.53168E+003    8.43930E+002
   6.7830   1.55587E+003    8.41730E+002
   6.7850   1.57632E+003    8.57150E+002
   6.7880   1.55334E+003    8.23910E+002
   6.7910   1.57635E+003    8.36770E+002
   6.7930   1.56888E+003    8.40140E+002
   6.7960   1.53359E+003    8.21690E+002
   6.7970   1.54116E+003    8.33950E+002
   6.8020   1.57768E+003    8.44790E+002
   6.8040   1.54593E+003    8.46970E+002
   6.8070   1.50458E+003    8.43570E+002
   6.8100   1.59230E+003    8.55520E+002
   6.8130   1.59940E+003    8.59130E+002
   6.8160   1.55081E+003    8.43680E+002
   6.8170   1.59019E+003    8.55760E+002
   6.8220   1.59911E+003    8.34580E+002
   6.8240   1.56916E+003    8.76690E+002
   6.8290   1.56998E+003    8.50840E+002
   6.8310   1.57165E+003    8.61830E+002
   6.8330   1.59988E+003    8.47680E+002
   6.8360   1.60355E+003    8.47210E+002
   6.8380   1.59757E+003    8.34950E+002
   6.8400   1.59181E+003    8.43370E+002
   6.8430   1.58066E+003    8.56470E+002
   6.8450   1.58249E+003    8.82480E+002
   6.8490   1.58072E+003    8.49020E+002
   6.8510   1.58897E+003    8.45020E+002
   6.8530   1.59432E+003    8.36440E+002
   6.8580   1.58224E+003    8.71310E+002
   6.8600   1.61083E+003    8.60580E+002
   6.8630   1.59135E+003    8.76040E+002
   6.8650   1.60865E+003    8.32350E+002
   6.8690   1.60894E+003    8.65220E+002
   6.8710   1.59240E+003    8.34860E+002
   6.8740   1.59209E+003    8.43500E+002
   6.8760   1.58389E+003    8.48200E+002
   6.8790   1.56954E+003    8.41220E+002
   6.8820   1.60040E+003    8.61230E+002
   6.8840   1.58428E+003    8.44870E+002
   6.8860   1.58806E+003    8.57960E+002
   6.8890   1.59365E+003    8.41350E+002
   6.8920   1.58497E+003    8.58270E+002
   6.8940   1.57808E+003    8.75760E+002
   6.8960   1.61560E+003    8.37140E+002
   6.8990   1.57308E+003    8.58180E+002
   6.9030   1.59726E+003    8.43540E+002
   6.9050   1.63819E+003    8.46220E+002
   6.9090   1.56689E+003    8.53850E+002
   6.9120   1.57045E+003    8.53150E+002
   6.9150   1.60037E+003    8.64020E+002
   6.9170   1.58055E+003    8.54820E+002
   6.9190   1.58800E+003    8.66660E+002
   6.9220   1.59737E+003    8.49650E+002
   6.9230   1.58441E+003    8.61680E+002
   6.9260   1.60763E+003    8.46290E+002
   6.9300   1.61346E+003    8.34110E+002
   6.9320   1.56698E+003    8.46510E+002
   6.9350   1.56939E+003    8.35910E+002
   6.9370   1.56996E+003    8.43000E+002
   6.9390   1.56685E+003    8.30920E+002
   6.9410   1.57089E+003    8.64190E+002
   6.9440   1.55927E+003    8.37820E+002
   6.9470   1.55218E+003    8.35610E+002
   6.9490   1.56860E+003    8.50060E+002
   6.9510   1.55724E+003    8.51910E+002
   6.9550   1.55174E+003    8.42730E+002
   6.9570   1.55752E+003    8.39290E+002
   6.9610   1.56644E+003    8.12940E+002
   6.9640   1.55177E+003    8.20730E+002
   6.9650   1.52042E+003    8.04430E+002
   6.9680   1.50493E+003    8.24800E+002
   6.9700   1.52835E+003    8.25360E+002
   6.9740   1.56336E+003    8.16350E+002
   6.9770   1.57613E+003    8.20490E+002
   6.9790   1.56108E+003    8.45530E+002
   6.9820   1.59180E+003    8.39910E+002
   6.9850   1.56308E+003    8.47140E+002
   6.9880   1.58340E+003    8.58710E+002
   6.9900   1.57265E+003    8.34160E+002
   6.9920   1.54098E+003    8.37790E+002
   6.9950   1.57013E+003    8.38000E+002
   6.9970   1.55555E+003    8.32560E+002
   7.0020   1.56182E+003    8.44610E+002
   7.0040   1.55751E+003    8.63490E+002
   7.0050   1.56877E+003    8.53100E+002
   7.0090   1.57695E+003    8.50760E+002
   7.0120   1.55626E+003    8.34810E+002
   7.0160   1.58391E+003    8.33000E+002
   7.0170   1.56554E+003    8.21390E+002
   7.0190   1.56486E+003    8.40300E+002
   7.0210   1.51700E+003    8.36870E+002
   7.0260   1.56492E+003    8.62720E+002
   7.0290   1.51086E+003    8.28950E+002
   7.0310   1.52424E+003    8.48950E+002
   7.0330   1.56120E+003    8.36090E+002
   7.0350   1.55086E+003    8.36210E+002
   7.0400   1.54145E+003    8.53460E+002
   7.0410   1.54909E+003    8.32880E+002
   7.0440   1.55582E+003    8.12720E+002
   7.0460   1.56939E+003    8.43880E+002
   7.0480   1.55880E+003    8.26250E+002
   7.0530   1.55810E+003    8.32920E+002
   7.0550   1.56375E+003    8.27240E+002
   7.0580   1.54790E+003    8.37200E+002
   7.0600   1.56822E+003    8.33280E+002
   7.0620   1.54499E+003    8.23810E+002
   7.0670   1.57737E+003    8.15280E+002
   7.0690   1.54980E+003    8.18100E+002
   7.0700   1.57008E+003    7.96150E+002
   7.0760   1.57672E+003    7.83910E+002
   7.0770   1.58287E+003    8.20220E+002
   7.0800   1.53477E+003    8.05270E+002
   7.0820   1.54765E+003    8.10560E+002
   7.0850   1.55701E+003    8.18810E+002
   7.0880   1.55322E+003    7.92250E+002
   7.0910   1.55295E+003    8.25360E+002
   7.0930   1.56352E+003    8.13730E+002
   7.0960   1.56781E+003    7.89460E+002
   7.1000   1.53282E+003    7.92860E+002
   7.1030   1.57824E+003    7.84740E+002
   7.1050   1.54147E+003    7.61360E+002
   7.1070   1.56407E+003    7.83550E+002
   7.1100   1.59748E+003    7.58670E+002
   7.1140   1.53320E+003    7.31220E+002
   7.1170   1.53184E+003    7.49920E+002
   7.1190   1.54868E+003    7.40420E+002
   7.1230   1.52654E+003    7.17180E+002
   7.1260   1.53593E+003    6.85010E+002
   7.1300   1.51295E+003    6.72550E+002
   7.1320   1.54601E+003    6.63550E+002
   7.1340   1.49920E+003    6.34170E+002
   7.1370   1.51086E+003    6.11080E+002
   7.1390   1.51007E+003    5.82100E+002
   7.1420   1.45506E+003    5.12240E+002
   7.1450   1.43381E+003    4.82430E+002
   7.1480   1.42190E+003    4.08430E+002
   7.1500   1.38205E+003    3.78460E+002
   7.1540   1.25793E+003    3.31910E+002
   7.1570   1.19746E+003    1.76530E+002
   7.1600   1.08428E+003    3.64200E+001
   7.1640   8.97570E+002    1.52100E+001
   7.1680   8.13330E+002    7.55000E+000
   7.1710   6.43140E+002    4.14000E+000
   7.1730   2.62660E+002    5.49000E+000
   7.1760   8.80200E+001    5.05000E+000
   7.1800   2.59200E+001    3.86000E+000
   7.1820   4.83000E+000    5.28000E+000
   7.1840   2.88000E+000    1.10000E+000
   7.1870   5.10000E-001    1.00000E-001
   7.1900   6.60000E-001    1.08000E+000
   7.1940   1.82000E+000    1.05000E+000
   7.1960   2.23000E+000    3.88000E+000
   7.1990   3.39000E+000    4.08000E+000
   7.2020   3.78000E+000    7.70000E-001
   7.2050   3.71000E+000    3.35000E+000
   7.2070   3.92000E+000    2.29000E+000
   7.2110   3.35000E+000    5.10000E-001
   7.2140   3.80000E+000    2.50000E-001
   7.2160   3.70000E+000    1.11000E+000
   7.2180   3.82000E+000    4.70000E-001
   7.2210   3.91000E+000    1.61000E+000
   7.2240   3.90000E+000    2.11000E+000
   7.2270   3.81000E+000    1.00000E+000
   7.2300   3.82000E+000    1.70000E+000
   7.2310   3.85000E+000    3.50000E-001
   7.2350   3.72000E+000    1.46000E+000
   7.2380   3.83000E+000    3.20000E-001
   7.2410   3.40000E+000    3.80000E-001
   7.2450   3.87000E+000    0.00000E+000
   7.2470   3.40000E+000    5.10000E-001
   7.2500   3.76000E+000    1.30000E-001
   7.2530   3.86000E+000    4.00000E-002
   7.2570   3.47000E+000    1.10000E-001
   7.2590   3.75000E+000    4.00000E-002
   7.2610   3.78000E+000    3.10000E-001
   7.2640   3.39000E+000    3.60000E-001
   7.2670   3.80000E+000    2.30000E-001
   7.2700   3.74000E+000    8.00000E-002
   7.2720   3.75000E+000    9.00000E-002
   7.2750   3.82000E+000    1.20000E-001
   7.2770   3.72000E+000    2.40000E-001
   7.2790   3.69000E+000    3.30000E-001
   7.2840   3.39000E+000    2.00000E-001
   7.2860   3.77000E+000    1.40000E-001
   7.2880   3.72000E+000    2.00000E-002
   7.2920   3.90000E+000    0.00000E+000
   7.2950   3.90000E+000    1.70000E-001
   7.3000   3.84000E+000    0.00000E+000
