# Supplementary material for: Mechanism of the small ATP-independent chaperone Spy is substrate specific
Source: Nat Commun. 2021 Feb 8;12:851. doi: 10.1038/s41467-021-21120-8 (PMC7870927; doi:10.1038/s41467-021-21120-8)
Supplement: Supplementary file 3 — Supplementary Data 1 [file 41467_2021_21120_MOESM3_ESM.zip › Fig 2c-d/181801/00029.RI1]

Sample1/4
I 1 22.0 48000 0004152 1.0290E11 278 1 
   5.8010   3.65000E+000    3.90000E-001
   5.8060   3.67000E+000    1.00000E+000
   5.8080   3.64000E+000    4.62000E+000
   5.8100   3.23000E+000    4.40000E+000
   5.8130   1.03300E+001    1.15400E+001
   5.8150   9.19000E+000    1.28400E+001
   5.8170   2.63300E+001    2.55000E+001
   5.8190   4.88800E+001    3.15000E+001
   5.8220   1.13860E+002    6.22400E+001
   5.8240   2.47440E+002    5.78700E+001
   5.8260   6.50130E+002    3.02350E+002
   5.8290   9.36890E+002    5.87070E+002
   5.8300   8.85410E+002    5.18180E+002
   5.8330   1.07841E+003    6.88680E+002
   5.8350   1.21486E+003    9.78040E+002
   5.8370   1.36698E+003    1.10469E+003
   5.8400   1.50774E+003    1.32664E+003
   5.8410   1.58899E+003    1.76987E+003
   5.8420   1.68264E+003    1.81504E+003
   5.8440   1.83323E+003    1.85739E+003
   5.8470   1.95047E+003    1.97057E+003
   5.8490   2.05685E+003    1.97186E+003
   5.8510   2.23696E+003    2.21557E+003
   5.8530   2.23243E+003    2.31723E+003
   5.8550   2.40294E+003    2.46018E+003
   5.8560   2.48185E+003    2.55325E+003
   5.8580   2.57161E+003    2.59278E+003
   5.8590   2.66718E+003    2.72476E+003
   5.8630   2.81204E+003    2.89454E+003
   5.8650   2.89502E+003    2.99758E+003
   5.8670   3.08062E+003    3.01428E+003
   5.8690   3.10028E+003    3.14459E+003
   5.8710   3.23748E+003    3.29429E+003
   5.8740   3.36836E+003    3.38075E+003
   5.8760   3.35540E+003    3.36000E+003
   5.8780   3.44314E+003    3.38988E+003
   5.8800   3.44547E+003    3.50635E+003
   5.8810   3.47902E+003    3.50112E+003
   5.8830   3.53294E+003    3.57664E+003
   5.8850   3.58300E+003    3.48385E+003
   5.8870   3.54101E+003    3.51703E+003
   5.8880   3.55148E+003    3.60833E+003
   5.8920   3.54124E+003    3.59872E+003
   5.8930   3.57603E+003    3.61777E+003
   5.8940   3.54113E+003    3.58628E+003
   5.8960   3.52883E+003    3.58766E+003
   5.8970   3.57622E+003    3.61956E+003
   5.8990   3.60081E+003    3.58247E+003
   5.9000   3.59937E+003    3.58820E+003
   5.9030   3.63044E+003    3.61148E+003
   5.9050   3.59050E+003    3.59949E+003
   5.9070   3.62954E+003    3.62020E+003
   5.9090   3.57676E+003    3.64822E+003
   5.9120   3.68098E+003    3.66660E+003
   5.9140   3.70948E+003    3.65606E+003
   5.9180   3.77652E+003    3.71585E+003
   5.9190   3.75998E+003    3.70807E+003
   5.9210   3.75851E+003    3.77325E+003
   5.9230   3.77349E+003    3.62030E+003
   5.9250   3.79256E+003    3.72686E+003
   5.9280   3.79410E+003    3.66587E+003
   5.9300   3.80384E+003    3.73582E+003
   5.9320   3.80504E+003    3.88232E+003
   5.9350   3.85270E+003    3.87372E+003
   5.9360   3.88053E+003    3.92184E+003
   5.9390   3.94090E+003    3.89771E+003
   5.9410   3.90615E+003    3.95517E+003
   5.9430   3.94699E+003    3.90819E+003
   5.9450   4.01631E+003    3.96584E+003
   5.9480   3.95039E+003    3.92905E+003
   5.9500   4.05979E+003    3.99095E+003
   5.9530   4.01263E+003    3.96190E+003
   5.9550   3.96652E+003    3.95253E+003
   5.9570   4.05842E+003    3.98885E+003
   5.9590   4.01222E+003    4.03986E+003
   5.9620   4.02885E+003    4.03929E+003
   5.9640   4.05357E+003    4.08291E+003
   5.9660   4.00049E+003    4.06986E+003
   5.9690   4.06541E+003    4.08367E+003
   5.9710   4.06156E+003    4.07632E+003
   5.9730   4.12318E+003    4.13363E+003
   5.9750   4.10212E+003    4.12755E+003
   5.9770   4.11495E+003    4.10524E+003
   5.9790   4.18817E+003    4.10977E+003
   5.9810   4.16686E+003    4.11781E+003
   5.9820   4.17035E+003    4.08798E+003
   5.9840   4.23773E+003    4.18399E+003
   5.9870   4.25669E+003    4.19353E+003
   5.9880   4.28416E+003    4.30171E+003
   5.9890   4.66713E+003    4.63843E+003
   5.9910   5.17089E+003    5.68081E+003
   5.9940   6.11182E+003    6.07223E+003
   5.9960   6.08011E+003    6.06438E+003
   5.9980   6.07223E+003    6.08801E+003
   6.0000   6.08011E+003    4.80483E+003
   6.0030   1.90002E+003    1.38200E+002
   6.0100   1.59610E+002    2.80980E+002
   6.0130   5.99510E+002    2.27063E+003
   6.0160   4.20061E+003    4.21013E+003
   6.0180   4.41053E+003    3.55781E+003
   6.0230   4.07411E+003    3.73727E+003
   6.0250   3.90423E+003    3.67469E+003
   6.0270   3.93363E+003    3.63700E+003
   6.0300   3.90658E+003    3.64249E+003
   6.0320   3.93019E+003    3.59742E+003
   6.0340   3.85587E+003    3.60493E+003
   6.0370   3.81751E+003    3.57086E+003
   6.0390   3.73282E+003    3.50548E+003
   6.0410   3.82135E+003    3.46174E+003
   6.0430   3.84282E+003    3.46268E+003
   6.0460   3.77828E+003    3.42254E+003
   6.0480   3.74663E+003    3.44413E+003
   6.0490   3.72320E+003    3.40528E+003
   6.0520   3.74231E+003    3.32434E+003
   6.0540   3.66598E+003    3.27981E+003
   6.0560   3.71023E+003    3.33279E+003
   6.0570   3.64146E+003    3.21507E+003
   6.0590   3.65240E+003    3.21047E+003
   6.0610   3.62592E+003    3.15192E+003
   6.0630   3.61444E+003    3.08273E+003
   6.0660   3.53774E+003    3.11228E+003
   6.0680   3.50975E+003    3.07329E+003
   6.0700   3.49346E+003    3.04204E+003
   6.0750   3.44370E+003    3.01682E+003
   6.0770   3.45454E+003    2.92669E+003
   6.0790   3.38362E+003    2.93839E+003
   6.0800   3.37770E+003    2.88371E+003
   6.0820   3.38555E+003    2.78796E+003
   6.0840   3.34794E+003    2.80671E+003
   6.0860   3.28384E+003    2.75362E+003
   6.0880   3.29089E+003    2.69802E+003
   6.0900   3.26485E+003    2.66936E+003
   6.0950   3.19224E+003    2.62515E+003
   6.0970   3.16280E+003    2.54792E+003
   6.0990   3.13220E+003    2.55405E+003
   6.1020   3.09688E+003    2.51601E+003
   6.1030   3.05445E+003    2.53900E+003
   6.1060   3.04582E+003    2.48178E+003
   6.1090   3.03307E+003    2.42039E+003
   6.1130   2.98271E+003    2.35290E+003
   6.1160   2.96506E+003    2.28767E+003
   6.1180   2.91278E+003    2.23853E+003
   6.1220   2.86444E+003    2.18018E+003
   6.1250   2.85980E+003    2.16701E+003
   6.1280   2.82840E+003    2.14178E+003
   6.1300   2.75636E+003    2.09766E+003
   6.1310   2.77190E+003    2.07960E+003
   6.1330   2.78480E+003    2.02577E+003
   6.1360   2.72467E+003    2.01879E+003
   6.1390   2.68248E+003    1.95764E+003
   6.1410   2.67016E+003    1.90611E+003
   6.1430   2.59675E+003    1.92048E+003
   6.1450   2.59582E+003    1.85953E+003
   6.1470   2.60380E+003    1.83543E+003
   6.1490   2.56435E+003    1.83513E+003
   6.1520   2.52679E+003    1.79582E+003
   6.1540   2.47193E+003    1.75460E+003
   6.1560   2.44841E+003    1.75636E+003
   6.1580   2.46870E+003    1.70414E+003
   6.1600   2.42240E+003    1.67506E+003
   6.1620   2.42683E+003    1.64054E+003
   6.1640   2.37140E+003    1.61123E+003
   6.1670   2.31721E+003    1.61110E+003
   6.1690   2.35065E+003    1.60137E+003
   6.1720   2.29158E+003    1.54443E+003
   6.1740   2.33755E+003    1.54987E+003
   6.1760   2.25005E+003    1.52591E+003
   6.1780   2.28626E+003    1.47353E+003
   6.1810   2.30180E+003    1.50730E+003
   6.1830   2.23988E+003    1.47024E+003
   6.1860   2.22258E+003    1.47636E+003
   6.1880   2.21197E+003    1.43323E+003
   6.1900   2.21282E+003    1.40923E+003
   6.1920   2.17685E+003    1.42377E+003
   6.1940   2.15095E+003    1.37076E+003
   6.1960   2.09787E+003    1.34640E+003
   6.1980   2.14605E+003    1.35902E+003
   6.2010   2.09132E+003    1.33061E+003
   6.2030   2.12045E+003    1.32350E+003
   6.2050   2.12388E+003    1.32019E+003
   6.2070   2.08261E+003    1.27025E+003
   6.2100   2.05531E+003    1.29124E+003
   6.2120   2.07316E+003    1.25614E+003
   6.2140   2.02354E+003    1.25970E+003
   6.2160   2.07198E+003    1.26617E+003
   6.2190   2.03114E+003    1.23007E+003
   6.2200   2.04182E+003    1.23674E+003
   6.2230   2.01342E+003    1.20242E+003
   6.2250   2.01954E+003    1.18290E+003
   6.2280   2.01804E+003    1.18905E+003
   6.2310   1.94976E+003    1.17995E+003
   6.2350   1.93279E+003    1.15794E+003
   6.2370   1.92141E+003    1.14746E+003
   6.2390   1.96884E+003    1.14045E+003
   6.2410   1.91444E+003    1.13266E+003
   6.2430   1.92902E+003    1.12759E+003
   6.2460   1.88495E+003    1.10108E+003
   6.2480   1.88169E+003    1.10428E+003
   6.2500   1.88405E+003    1.09509E+003
   6.2530   1.90144E+003    1.08950E+003
   6.2550   1.91815E+003    1.10498E+003
   6.2570   1.87563E+003    1.10770E+003
   6.2580   1.87858E+003    1.07852E+003
   6.2590   1.87151E+003    1.09636E+003
   6.2640   1.87386E+003    1.07299E+003
   6.2650   1.86156E+003    1.07543E+003
   6.2680   1.84077E+003    1.06787E+003
   6.2700   1.86551E+003    1.06143E+003
   6.2720   1.87010E+003    1.07293E+003
   6.2750   1.88743E+003    1.04084E+003
   6.2770   1.85381E+003    1.06183E+003
   6.2800   1.86309E+003    1.03983E+003
   6.2820   1.85308E+003    1.06085E+003
   6.2830   1.83200E+003    1.03417E+003
   6.2840   1.88181E+003    1.05570E+003
   6.2870   1.85654E+003    1.04466E+003
   6.2900   1.80129E+003    1.01874E+003
   6.2950   1.85056E+003    1.03877E+003
   6.2970   1.88836E+003    9.97340E+002
   6.2980   1.84602E+003    1.01948E+003
   6.2990   1.80659E+003    1.00502E+003
   6.3020   1.83907E+003    1.02939E+003
   6.3040   1.81904E+003    1.01706E+003
   6.3090   1.85178E+003    1.00486E+003
   6.3130   1.85339E+003    1.00509E+003
   6.3140   1.78943E+003    9.86270E+002
   6.3170   1.81185E+003    9.97300E+002
   6.3190   1.80045E+003    9.76060E+002
   6.3220   1.82424E+003    9.82820E+002
   6.3230   1.77857E+003    9.86270E+002
   6.3260   1.78536E+003    9.69210E+002
   6.3270   1.77901E+003    9.84910E+002
   6.3290   1.81479E+003    9.79310E+002
   6.3320   1.76926E+003    9.64490E+002
   6.3340   1.81043E+003    9.86270E+002
   6.3370   1.79878E+003    9.59990E+002
   6.3400   1.80074E+003    9.87130E+002
   6.3420   1.80462E+003    9.68590E+002
   6.3430   1.82629E+003    9.83680E+002
   6.3470   1.77802E+003    9.62420E+002
   6.3500   1.78289E+003    9.70530E+002
   6.3540   1.77704E+003    1.00068E+003
   6.3550   1.78347E+003    9.79420E+002
   6.3560   1.79180E+003    9.93020E+002
   6.3590   1.78125E+003    9.68570E+002
   6.3610   1.79601E+003    9.76960E+002
   6.3640   1.80610E+003    9.81650E+002
   6.3660   1.82038E+003    9.56030E+002
   6.3680   1.80105E+003    9.58760E+002
   6.3690   1.78263E+003    9.87010E+002
   6.3720   1.75457E+003    9.76200E+002
   6.3750   1.77913E+003    9.90220E+002
   6.3780   1.79641E+003    9.92600E+002
   6.3810   1.80407E+003    9.68030E+002
   6.3830   1.78267E+003    9.93580E+002
   6.3860   1.78938E+003    9.60550E+002
   6.3900   1.74695E+003    9.34760E+002
   6.3940   1.75841E+003    9.66720E+002
   6.3970   1.75958E+003    9.79050E+002
   6.3990   1.75657E+003    9.78830E+002
   6.4030   1.75213E+003    9.53400E+002
   6.4060   1.81413E+003    9.56960E+002
   6.4080   1.79339E+003    9.69180E+002
   6.4100   1.78313E+003    9.64140E+002
   6.4110   1.78040E+003    9.69450E+002
   6.4150   1.80481E+003    9.71070E+002
   6.4180   1.74961E+003    9.67360E+002
   6.4200   1.74758E+003    9.63360E+002
   6.4220   1.79091E+003    9.66580E+002
   6.4240   1.80085E+003    9.98940E+002
   6.4260   1.77449E+003    9.81670E+002
   6.4280   1.79188E+003    1.01087E+003
   6.4310   1.78646E+003    9.91760E+002
   6.4330   1.78131E+003    9.76780E+002
   6.4350   1.81772E+003    9.97210E+002
   6.4380   1.82656E+003    1.00167E+003
   6.4400   1.79863E+003    9.98580E+002
   6.4430   1.78058E+003    9.76010E+002
   6.4460   1.85103E+003    9.92450E+002
   6.4490   1.86916E+003    1.01524E+003
   6.4510   1.81124E+003    1.00328E+003
   6.4530   1.82398E+003    1.01512E+003
   6.4560   1.87548E+003    1.01147E+003
   6.4580   1.88504E+003    1.03154E+003
   6.4600   1.85108E+003    1.01813E+003
   6.4630   1.87407E+003    1.03548E+003
   6.4650   1.86074E+003    1.02532E+003
   6.4680   1.89398E+003    1.02045E+003
   6.4700   1.86532E+003    1.03215E+003
   6.4720   1.87613E+003    1.00636E+003
   6.4750   1.87357E+003    1.01480E+003
   6.4760   1.83113E+003    9.99970E+002
   6.4800   1.86267E+003    1.02377E+003
   6.4830   1.87561E+003    1.04194E+003
   6.4850   1.86379E+003    1.03100E+003
   6.4870   1.87006E+003    1.03828E+003
   6.4900   1.88243E+003    1.02763E+003
   6.4940   1.88184E+003    1.03703E+003
   6.4960   1.85402E+003    1.04292E+003
   6.4990   1.91049E+003    1.04556E+003
   6.5010   1.89773E+003    1.00820E+003
   6.5030   1.89064E+003    1.03696E+003
   6.5060   1.88028E+003    1.03097E+003
   6.5080   1.88471E+003    1.05871E+003
   6.5110   1.89770E+003    1.04578E+003
   6.5120   1.93246E+003    1.05566E+003
   6.5160   1.89867E+003    1.03536E+003
   6.5190   1.91862E+003    1.04293E+003
   6.5210   1.93106E+003    1.03533E+003
   6.5230   1.91094E+003    1.02039E+003
   6.5260   1.89525E+003    1.01632E+003
   6.5280   1.87834E+003    1.01523E+003
   6.5300   1.87735E+003    1.01424E+003
   6.5340   1.90979E+003    1.02379E+003
   6.5370   1.83578E+003    1.04785E+003
   6.5390   1.87695E+003    1.01469E+003
   6.5420   1.89688E+003    1.03029E+003
   6.5440   1.85994E+003    1.02119E+003
   6.5460   1.86133E+003    1.05577E+003
   6.5490   1.88323E+003    9.92500E+002
   6.5510   1.86774E+003    1.04182E+003
   6.5540   1.87937E+003    1.03808E+003
   6.5570   1.86350E+003    1.04848E+003
   6.5590   1.87189E+003    1.00513E+003
   6.5620   1.87788E+003    1.02239E+003
   6.5640   1.88330E+003    1.02536E+003
   6.5660   1.84474E+003    1.01378E+003
   6.5680   1.88264E+003    1.02765E+003
   6.5730   1.86625E+003    1.03196E+003
   6.5770   1.86848E+003    9.88690E+002
   6.5800   1.86057E+003    9.97760E+002
   6.5810   1.85970E+003    9.67450E+002
   6.5840   1.84287E+003    9.99960E+002
   6.5860   1.83886E+003    9.86300E+002
   6.5900   1.83486E+003    1.00474E+003
   6.5920   1.85283E+003    9.82550E+002
   6.5950   1.85351E+003    1.00282E+003
   6.5980   1.82713E+003    9.87600E+002
   6.6000   1.84236E+003    9.90560E+002
   6.6020   1.81586E+003    9.95070E+002
   6.6040   1.86100E+003    1.01877E+003
   6.6080   1.83672E+003    1.01089E+003
   6.6100   1.81669E+003    9.71660E+002
   6.6110   1.85469E+003    1.01367E+003
   6.6140   1.83258E+003    9.96740E+002
   6.6170   1.82383E+003    9.83800E+002
   6.6200   1.80124E+003    1.00131E+003
   6.6210   1.81144E+003    9.87890E+002
   6.6240   1.81117E+003    9.78790E+002
   6.6270   1.81676E+003    9.74750E+002
   6.6310   1.80879E+003    9.82640E+002
   6.6330   1.79839E+003    1.01654E+003
   6.6350   1.80855E+003    9.95430E+002
   6.6380   1.78334E+003    9.71670E+002
   6.6390   1.77804E+003    9.99740E+002
   6.6430   1.81466E+003    9.94350E+002
   6.6450   1.83302E+003    9.63570E+002
   6.6480   1.82028E+003    9.77710E+002
   6.6500   1.81416E+003    9.85280E+002
   6.6530   1.76750E+003    9.68810E+002
   6.6550   1.80733E+003    1.00226E+003
   6.6580   1.77636E+003    9.70600E+002
   6.6600   1.75922E+003    9.94900E+002
   6.6620   1.80266E+003    9.69210E+002
   6.6650   1.79126E+003    9.61980E+002
   6.6670   1.78703E+003    9.65600E+002
   6.6690   1.78681E+003    9.61230E+002
   6.6730   1.78017E+003    9.73170E+002
   6.6750   1.75465E+003    1.00306E+003
   6.6780   1.78794E+003    9.63260E+002
   6.6800   1.75284E+003    9.47730E+002
   6.6820   1.71394E+003    9.55080E+002
   6.6860   1.76036E+003    9.45650E+002
   6.6890   1.76377E+003    9.66060E+002
   6.6910   1.76806E+003    9.46100E+002
   6.6940   1.77033E+003    9.74090E+002
   6.6960   1.78368E+003    9.83740E+002
   6.6980   1.77358E+003    9.48590E+002
   6.7000   1.73764E+003    9.34790E+002
   6.7030   1.74788E+003    9.23330E+002
   6.7060   1.75192E+003    9.35270E+002
   6.7100   1.75997E+003    9.36550E+002
   6.7110   1.72568E+003    9.29980E+002
   6.7130   1.78054E+003    9.58790E+002
   6.7160   1.76195E+003    9.59100E+002
   6.7180   1.73544E+003    9.63860E+002
   6.7200   1.75047E+003    9.16090E+002
   6.7230   1.72306E+003    9.01330E+002
   6.7270   1.72477E+003    9.46510E+002
   6.7290   1.70683E+003    9.24750E+002
   6.7320   1.72122E+003    9.10880E+002
   6.7340   1.68826E+003    8.85990E+002
   6.7370   1.68187E+003    9.04840E+002
   6.7400   1.66749E+003    9.17100E+002
   6.7430   1.70213E+003    9.45450E+002
   6.7450   1.74200E+003    9.39520E+002
   6.7470   1.74502E+003    9.34100E+002
   6.7500   1.71681E+003    9.19230E+002
   6.7530   1.70893E+003    9.36730E+002
   6.7550   1.72852E+003    9.38950E+002
   6.7570   1.67858E+003    9.07230E+002
   6.7610   1.71788E+003    8.96480E+002
   6.7620   1.70615E+003    9.35830E+002
   6.7660   1.67809E+003    9.58060E+002
   6.7680   1.71039E+003    9.05450E+002
   6.7710   1.67775E+003    9.37810E+002
   6.7730   1.68690E+003    9.17060E+002
   6.7750   1.70644E+003    9.12920E+002
   6.7790   1.69561E+003    9.16310E+002
   6.7810   1.73172E+003    9.27510E+002
   6.7830   1.71301E+003    9.38280E+002
   6.7860   1.74612E+003    9.26140E+002
   6.7900   1.69458E+003    9.57660E+002
   6.7930   1.71145E+003    9.19370E+002
   6.7950   1.76035E+003    9.51790E+002
   6.7970   1.74056E+003    9.20110E+002
   6.8010   1.73476E+003    9.38970E+002
   6.8040   1.70781E+003    9.37090E+002
   6.8060   1.75454E+003    9.33470E+002
   6.8080   1.77049E+003    9.32160E+002
   6.8100   1.71822E+003    9.45190E+002
   6.8120   1.72821E+003    9.08810E+002
   6.8150   1.69870E+003    9.32390E+002
   6.8190   1.72495E+003    9.35030E+002
   6.8210   1.76343E+003    9.57490E+002
   6.8230   1.73500E+003    9.52900E+002
   6.8260   1.76377E+003    9.52770E+002
   6.8290   1.76727E+003    9.39090E+002
   6.8310   1.74898E+003    9.09610E+002
   6.8340   1.71611E+003    9.29660E+002
   6.8380   1.76759E+003    9.41520E+002
   6.8400   1.72601E+003    9.62220E+002
   6.8440   1.74348E+003    9.65250E+002
   6.8460   1.80607E+003    9.73870E+002
   6.8480   1.76419E+003    9.56670E+002
   6.8510   1.71953E+003    9.48990E+002
   6.8530   1.76609E+003    9.74720E+002
   6.8560   1.76111E+003    9.60590E+002
   6.8580   1.75268E+003    9.72790E+002
   6.8600   1.76751E+003    9.53290E+002
   6.8620   1.72892E+003    9.52230E+002
   6.8650   1.78703E+003    9.24460E+002
   6.8670   1.75923E+003    9.62020E+002
   6.8700   1.78064E+003    9.40250E+002
   6.8740   1.76914E+003    9.29940E+002
   6.8750   1.73720E+003    9.47640E+002
   6.8780   1.73978E+003    9.79000E+002
   6.8820   1.72519E+003    9.46910E+002
   6.8850   1.75648E+003    9.60990E+002
   6.8870   1.72493E+003    9.74050E+002
   6.8900   1.72928E+003    9.54500E+002
   6.8920   1.76502E+003    9.68420E+002
   6.8960   1.75620E+003    9.74040E+002
   6.8980   1.76455E+003    9.59710E+002
   6.9000   1.75923E+003    9.79650E+002
   6.9030   1.74258E+003    9.60540E+002
   6.9060   1.75839E+003    9.73040E+002
   6.9080   1.75479E+003    9.98440E+002
   6.9110   1.76671E+003    9.63350E+002
   6.9130   1.75158E+003    9.42890E+002
   6.9170   1.72599E+003    9.38260E+002
   6.9190   1.73730E+003    9.57710E+002
   6.9230   1.75725E+003    9.70910E+002
   6.9250   1.73940E+003    9.67990E+002
   6.9280   1.74614E+003    9.45060E+002
   6.9300   1.72105E+003    9.44500E+002
   6.9340   1.73774E+003    9.41810E+002
   6.9370   1.73427E+003    9.60160E+002
   6.9400   1.72696E+003    9.52160E+002
   6.9420   1.73098E+003    9.61120E+002
   6.9440   1.69527E+003    9.37820E+002
   6.9480   1.72619E+003    9.33500E+002
   6.9500   1.74932E+003    9.42200E+002
   6.9520   1.73454E+003    9.24870E+002
   6.9560   1.70151E+003    9.33640E+002
   6.9580   1.70336E+003    9.22320E+002
   6.9610   1.73163E+003    9.40930E+002
   6.9630   1.69278E+003    8.89240E+002
   6.9660   1.69428E+003    9.26070E+002
   6.9680   1.65647E+003    9.50940E+002
   6.9710   1.69279E+003    9.28350E+002
   6.9740   1.73014E+003    9.46860E+002
   6.9780   1.73033E+003    9.45150E+002
   6.9800   1.70416E+003    9.10750E+002
   6.9820   1.71509E+003    9.40680E+002
   6.9840   1.73462E+003    9.41040E+002
   6.9880   1.71833E+003    9.23200E+002
   6.9910   1.68160E+003    9.55000E+002
   6.9930   1.68947E+003    9.63680E+002
   6.9970   1.75199E+003    9.45170E+002
   6.9990   1.73360E+003    9.43940E+002
   7.0010   1.74401E+003    9.50020E+002
   7.0040   1.76074E+003    9.46320E+002
   7.0050   1.73953E+003    9.54770E+002
   7.0090   1.74566E+003    9.40810E+002
   7.0110   1.76615E+003    9.48490E+002
   7.0140   1.72985E+003    9.51020E+002
   7.0170   1.68159E+003    9.58280E+002
   7.0210   1.75461E+003    9.43800E+002
   7.0260   1.71501E+003    9.25120E+002
   7.0280   1.73268E+003    9.20890E+002
   7.0300   1.69611E+003    9.40270E+002
   7.0330   1.74271E+003    9.52790E+002
   7.0370   1.73434E+003    9.40380E+002
   7.0400   1.71416E+003    9.32020E+002
   7.0420   1.74858E+003    9.45400E+002
   7.0470   1.72852E+003    9.49990E+002
   7.0480   1.70600E+003    9.43320E+002
   7.0500   1.72430E+003    9.41650E+002
   7.0530   1.74154E+003    9.19210E+002
   7.0550   1.74196E+003    9.25270E+002
   7.0570   1.71246E+003    9.32260E+002
   7.0620   1.73223E+003    9.21710E+002
   7.0650   1.70128E+003    9.11280E+002
   7.0680   1.74014E+003    9.17210E+002
   7.0710   1.70581E+003    9.16260E+002
   7.0730   1.66709E+003    9.19680E+002
   7.0760   1.68910E+003    8.78910E+002
   7.0800   1.69833E+003    8.95300E+002
   7.0820   1.68520E+003    8.77030E+002
   7.0840   1.72450E+003    8.82010E+002
   7.0870   1.68409E+003    8.70160E+002
   7.0910   1.65728E+003    8.71600E+002
   7.0930   1.65186E+003    8.55440E+002
   7.0960   1.64158E+003    8.42690E+002
   7.1000   1.62660E+003    8.11580E+002
   7.1010   1.56449E+003    8.20360E+002
   7.1040   1.61402E+003    8.18100E+002
   7.1070   1.61518E+003    8.05570E+002
   7.1100   1.57594E+003    7.81760E+002
   7.1140   1.59478E+003    7.57380E+002
   7.1160   1.56615E+003    7.39320E+002
   7.1180   1.52031E+003    6.93120E+002
   7.1230   1.45874E+003    6.77290E+002
   7.1250   1.44373E+003    6.41280E+002
   7.1280   1.38759E+003    6.27640E+002
   7.1300   1.36398E+003    5.84140E+002
   7.1340   1.30932E+003    5.43060E+002
   7.1360   1.29466E+003    5.12190E+002
   7.1390   1.22142E+003    4.79570E+002
   7.1430   1.19194E+003    4.48670E+002
   7.1440   1.10882E+003    4.03680E+002
   7.1470   1.03145E+003    3.63820E+002
   7.1510   9.48540E+002    3.00980E+002
   7.1540   8.82710E+002    2.55210E+002
   7.1570   7.76580E+002    2.25380E+002
   7.1590   7.18400E+002    1.84810E+002
   7.1620   6.38490E+002    1.52160E+002
   7.1660   5.29940E+002    1.16000E+002
   7.1700   4.28230E+002    8.81000E+001
   7.1710   3.53650E+002    5.34400E+001
   7.1750   2.70350E+002    4.22900E+001
   7.1780   2.05010E+002    3.33200E+001
   7.1820   1.54600E+002    1.75600E+001
   7.1850   1.19630E+002    1.35600E+001
   7.1870   9.40800E+001    1.17800E+001
   7.1890   7.66700E+001    7.97000E+000
   7.1930   3.95300E+001    1.48000E+000
   7.1950   2.12800E+001    7.00000E-001
   7.1990   1.00100E+001    4.73000E+000
   7.2000   4.90000E-001    4.09000E+000
   7.2050   3.83000E+000    2.63000E+000
   7.2090   3.70000E+000    4.60000E-001
   7.2100   3.70000E+000    8.00000E-002
   7.2140   3.33000E+000    1.60000E-001
   7.2180   3.75000E+000    5.20000E-001
   7.2200   3.73000E+000    4.60000E-001
   7.2230   3.59000E+000    4.80000E-001
   7.2250   3.66000E+000    5.40000E-001
   7.2280   3.34000E+000    5.60000E-001
   7.2310   3.32000E+000    2.54000E+000
   7.2330   3.37000E+000    1.39000E+000
   7.2360   3.40000E+000    4.30000E-001
   7.2390   3.71000E+000    2.40000E-001
   7.2410   3.69000E+000    4.70000E-001
   7.2450   3.73000E+000    1.30000E-001
   7.2470   3.69000E+000    7.00000E-002
   7.2500   3.72000E+000    4.90000E-001
   7.2520   3.72000E+000    1.60000E-001
   7.2540   3.64000E+000    7.20000E-001
   7.2580   3.77000E+000    4.80000E-001
   7.2610   3.67000E+000    2.70000E-001
   7.2640   3.71000E+000    2.00000E-002
   7.2670   3.73000E+000    5.00000E-002
   7.2700   3.72000E+000    3.40000E-001
   7.2720   3.71000E+000    4.00000E-002
   7.2750   3.76000E+000    1.00000E-001
   7.2790   3.65000E+000    2.90000E-001
   7.2820   3.33000E+000    1.50000E-001
   7.2850   3.69000E+000    3.70000E-001
   7.2860   3.31000E+000    4.00000E-002
   7.2890   3.70000E+000    4.50000E-001
   7.2920   3.74000E+000    4.70000E-001
   7.2950   3.68000E+000    1.00000E-001
   7.2980   3.69000E+000    2.80000E-001
   7.3000   3.66000E+000    2.70000E-001
