# Supplementary material for: Mechanism of the small ATP-independent chaperone Spy is substrate specific
Source: Nat Commun. 2021 Feb 8;12:851. doi: 10.1038/s41467-021-21120-8 (PMC7870927; doi:10.1038/s41467-021-21120-8)
Supplement: Supplementary file 3 — Supplementary Data 1 [file 41467_2021_21120_MOESM3_ESM.zip › Fig 2c-d/181801/00029.RI3]

Sample3/6
I 3 22.0 48000 0004221 1.0460E11 278 1 
   5.8000   3.73000E+000    3.26000E+000
   5.8060   3.77000E+000    8.10000E+000
   5.8100   3.38000E+000    1.24200E+001
   5.8130   8.57000E+000    1.76100E+001
   5.8150   1.56000E+001    2.36200E+001
   5.8170   2.67500E+001    5.10000E+001
   5.8200   6.22900E+001    9.01700E+001
   5.8220   2.01570E+002    2.41020E+002
   5.8240   3.16070E+002    3.31110E+002
   5.8260   5.23130E+002    6.05960E+002
   5.8280   8.54270E+002    8.76620E+002
   5.8300   9.48270E+002    9.45910E+002
   5.8330   1.05249E+003    1.03509E+003
   5.8350   1.20781E+003    1.17812E+003
   5.8370   1.31696E+003    1.30222E+003
   5.8390   1.43976E+003    1.43300E+003
   5.8400   1.56880E+003    1.63964E+003
   5.8420   1.62739E+003    1.60792E+003
   5.8440   1.77747E+003    1.86706E+003
   5.8470   2.02274E+003    1.99919E+003
   5.8490   2.12594E+003    2.14930E+003
   5.8510   2.20630E+003    2.26049E+003
   5.8530   2.33703E+003    2.34926E+003
   5.8540   2.45577E+003    2.47893E+003
   5.8560   2.61350E+003    2.65622E+003
   5.8580   2.64658E+003    2.75512E+003
   5.8600   2.74691E+003    2.81796E+003
   5.8630   2.75840E+003    2.87179E+003
   5.8650   3.04313E+003    3.00121E+003
   5.8670   3.15193E+003    3.18862E+003
   5.8690   3.19429E+003    3.23713E+003
   5.8720   3.28467E+003    3.27524E+003
   5.8740   3.37923E+003    3.34375E+003
   5.8760   3.35756E+003    3.36312E+003
   5.8780   3.41277E+003    3.46503E+003
   5.8790   3.46973E+003    3.58607E+003
   5.8820   3.60647E+003    3.53930E+003
   5.8830   3.53459E+003    3.60964E+003
   5.8840   3.59235E+003    3.50798E+003
   5.8850   3.61125E+003    3.58684E+003
   5.8870   3.67416E+003    3.55800E+003
   5.8890   3.70973E+003    3.62110E+003
   5.8920   3.63336E+003    3.59190E+003
   5.8940   3.63805E+003    3.74142E+003
   5.8960   3.65041E+003    3.66458E+003
   5.8980   3.63746E+003    3.70472E+003
   5.9000   3.66263E+003    3.70389E+003
   5.9030   3.69887E+003    3.60759E+003
   5.9050   3.68508E+003    3.69301E+003
   5.9070   3.68674E+003    3.62707E+003
   5.9100   3.71646E+003    3.71304E+003
   5.9120   3.74831E+003    3.77324E+003
   5.9140   3.74909E+003    3.76060E+003
   5.9160   3.77221E+003    3.78913E+003
   5.9190   3.77902E+003    3.80996E+003
   5.9210   3.84311E+003    3.85695E+003
   5.9230   3.81068E+003    3.83321E+003
   5.9260   3.83086E+003    3.84208E+003
   5.9280   3.82750E+003    3.82771E+003
   5.9300   3.89336E+003    3.84895E+003
   5.9320   3.87537E+003    3.99321E+003
   5.9350   3.96278E+003    3.87578E+003
   5.9370   3.95397E+003    3.90909E+003
   5.9400   4.01174E+003    3.98255E+003
   5.9420   3.96984E+003    3.99661E+003
   5.9430   3.96569E+003    4.09860E+003
   5.9460   4.01322E+003    4.03314E+003
   5.9480   4.07918E+003    4.11495E+003
   5.9500   4.04926E+003    4.11883E+003
   5.9510   4.11808E+003    4.10654E+003
   5.9550   4.09315E+003    4.20662E+003
   5.9570   4.04220E+003    4.19059E+003
   5.9590   4.07023E+003    4.28148E+003
   5.9620   4.13112E+003    4.36060E+003
   5.9640   4.14905E+003    5.19190E+003
   5.9660   4.18623E+003    6.23770E+003
   5.9690   4.27336E+003    6.33697E+003
   5.9710   4.59697E+003    6.22957E+003
   5.9730   5.24518E+003    6.41313E+003
   5.9750   6.13361E+003    3.20438E+003
   5.9770   6.34579E+003    1.46890E+002
   5.9820   6.16526E+003    3.32100E+002
   5.9840   1.34427E+003    4.14972E+003
   5.9890   1.40960E+002    5.19558E+003
   5.9910   2.20790E+002    3.93075E+003
   5.9930   4.74750E+002    4.27355E+003
   5.9950   1.38121E+003    4.14636E+003
   5.9980   4.08365E+003    4.03372E+003
   6.0000   4.77898E+003    3.92564E+003
   6.0020   4.24808E+003    4.07350E+003
   6.0040   4.11193E+003    3.96809E+003
   6.0050   4.17382E+003    4.02942E+003
   6.0090   4.14350E+003    3.96556E+003
   6.0120   4.12553E+003    3.91313E+003
   6.0130   4.13561E+003    3.91602E+003
   6.0160   4.08121E+003    3.93997E+003
   6.0180   4.13172E+003    3.90470E+003
   6.0200   4.05779E+003    3.99345E+003
   6.0220   4.08444E+003    3.91966E+003
   6.0250   4.11931E+003    3.86007E+003
   6.0270   4.09599E+003    3.84885E+003
   6.0300   4.12494E+003    3.83676E+003
   6.0320   4.05250E+003    3.84285E+003
   6.0340   4.07617E+003    3.83879E+003
   6.0360   3.99627E+003    3.87931E+003
   6.0390   4.05922E+003    3.77595E+003
   6.0410   4.03121E+003    3.80964E+003
   6.0430   4.06801E+003    3.77937E+003
   6.0450   4.02734E+003    3.77348E+003
   6.0470   4.04572E+003    3.73183E+003
   6.0480   3.98469E+003    3.69648E+003
   6.0510   3.98892E+003    3.69010E+003
   6.0540   3.98060E+003    3.67739E+003
   6.0560   3.98970E+003    3.65283E+003
   6.0590   3.91979E+003    3.66379E+003
   6.0610   3.89922E+003    3.65838E+003
   6.0630   3.86139E+003    3.58608E+003
   6.0660   3.86689E+003    3.55396E+003
   6.0680   3.94143E+003    3.54016E+003
   6.0700   3.89266E+003    3.54632E+003
   6.0730   3.87886E+003    3.55033E+003
   6.0750   3.89025E+003    3.49577E+003
   6.0790   3.87414E+003    3.54559E+003
   6.0820   3.89618E+003    3.44227E+003
   6.0830   3.79408E+003    3.44222E+003
   6.0850   3.83904E+003    3.33091E+003
   6.0880   3.86643E+003    3.29169E+003
   6.0900   3.81094E+003    3.34318E+003
   6.0930   3.80537E+003    3.30060E+003
   6.0950   3.80227E+003    3.30804E+003
   6.0970   3.76450E+003    3.23118E+003
   6.1000   3.73278E+003    3.20366E+003
   6.1020   3.76393E+003    3.13351E+003
   6.1040   3.70741E+003    3.13129E+003
   6.1060   3.69866E+003    3.15055E+003
   6.1080   3.67223E+003    3.12278E+003
   6.1110   3.71223E+003    3.10274E+003
   6.1150   3.58570E+003    2.98301E+003
   6.1180   3.67094E+003    2.96010E+003
   6.1190   3.57510E+003    2.97925E+003
   6.1200   3.57714E+003    2.98935E+003
   6.1220   3.52676E+003    2.84439E+003
   6.1250   3.54542E+003    2.87243E+003
   6.1280   3.51018E+003    2.79588E+003
   6.1300   3.41645E+003    2.81366E+003
   6.1330   3.45474E+003    2.78731E+003
   6.1340   3.49172E+003    2.74824E+003
   6.1350   3.44184E+003    2.71402E+003
   6.1370   3.39311E+003    2.72236E+003
   6.1400   3.41536E+003    2.65857E+003
   6.1420   3.32007E+003    2.60130E+003
   6.1460   3.35193E+003    2.55189E+003
   6.1480   3.27930E+003    2.55737E+003
   6.1510   3.29480E+003    2.49843E+003
   6.1540   3.21388E+003    2.42506E+003
   6.1550   3.18753E+003    2.40802E+003
   6.1590   3.13119E+003    2.30699E+003
   6.1620   3.07615E+003    2.27953E+003
   6.1640   3.03873E+003    2.25648E+003
   6.1660   3.00035E+003    2.23115E+003
   6.1670   2.99300E+003    2.18724E+003
   6.1690   2.97924E+003    2.17779E+003
   6.1720   2.99337E+003    2.13119E+003
   6.1760   2.95948E+003    2.11894E+003
   6.1780   2.95047E+003    2.04605E+003
   6.1790   2.88837E+003    2.03856E+003
   6.1830   2.89268E+003    2.01637E+003
   6.1860   2.83669E+003    1.99034E+003
   6.1900   2.76700E+003    1.90485E+003
   6.1920   2.78870E+003    1.90667E+003
   6.1940   2.69818E+003    1.82488E+003
   6.1960   2.69832E+003    1.75363E+003
   6.2010   2.62424E+003    1.75713E+003
   6.2030   2.60300E+003    1.72471E+003
   6.2060   2.58640E+003    1.70370E+003
   6.2070   2.53684E+003    1.66808E+003
   6.2080   2.55238E+003    1.66830E+003
   6.2110   2.56510E+003    1.68225E+003
   6.2140   2.55729E+003    1.63595E+003
   6.2170   2.50143E+003    1.55467E+003
   6.2190   2.44791E+003    1.53860E+003
   6.2200   2.43262E+003    1.53815E+003
   6.2230   2.40218E+003    1.51163E+003
   6.2250   2.37706E+003    1.46155E+003
   6.2270   2.33973E+003    1.44604E+003
   6.2300   2.28390E+003    1.44977E+003
   6.2320   2.31487E+003    1.39280E+003
   6.2350   2.26615E+003    1.38242E+003
   6.2360   2.23110E+003    1.35205E+003
   6.2410   2.22465E+003    1.37784E+003
   6.2430   2.19859E+003    1.29482E+003
   6.2450   2.15428E+003    1.30548E+003
   6.2480   2.14500E+003    1.26848E+003
   6.2490   2.15593E+003    1.25487E+003
   6.2530   2.10500E+003    1.23096E+003
   6.2550   2.07253E+003    1.22358E+003
   6.2580   2.08121E+003    1.22464E+003
   6.2590   2.06117E+003    1.19920E+003
   6.2610   2.05103E+003    1.18823E+003
   6.2630   2.03580E+003    1.17462E+003
   6.2660   2.00036E+003    1.18010E+003
   6.2680   2.00046E+003    1.14483E+003
   6.2700   2.00807E+003    1.11005E+003
   6.2720   1.96809E+003    1.12695E+003
   6.2730   1.97396E+003    1.12140E+003
   6.2750   1.95020E+003    1.15092E+003
   6.2780   1.96507E+003    1.10822E+003
   6.2790   1.93119E+003    1.10194E+003
   6.2820   1.90288E+003    1.07843E+003
   6.2840   1.91168E+003    1.04479E+003
   6.2880   1.88501E+003    1.07419E+003
   6.2900   1.88548E+003    1.06820E+003
   6.2930   1.88621E+003    1.05069E+003
   6.2960   1.86238E+003    1.03562E+003
   6.2970   1.80932E+003    1.02693E+003
   6.3000   1.87154E+003    1.01409E+003
   6.3020   1.82964E+003    1.00959E+003
   6.3040   1.81418E+003    1.02900E+003
   6.3070   1.78424E+003    1.03101E+003
   6.3080   1.78167E+003    9.81470E+002
   6.3110   1.74810E+003    9.83190E+002
   6.3130   1.79839E+003    9.77880E+002
   6.3160   1.77010E+003    9.80720E+002
   6.3180   1.77798E+003    9.78170E+002
   6.3200   1.75393E+003    9.54890E+002
   6.3220   1.75003E+003    9.63770E+002
   6.3250   1.74256E+003    9.54780E+002
   6.3280   1.70326E+003    9.39630E+002
   6.3320   1.74179E+003    9.51170E+002
   6.3330   1.71652E+003    9.47430E+002
   6.3350   1.69898E+003    9.32210E+002
   6.3380   1.73040E+003    9.53670E+002
   6.3410   1.72842E+003    9.25970E+002
   6.3430   1.72789E+003    9.63430E+002
   6.3450   1.70321E+003    9.44160E+002
   6.3470   1.71423E+003    9.00050E+002
   6.3500   1.68748E+003    9.25590E+002
   6.3540   1.72603E+003    9.07540E+002
   6.3560   1.67596E+003    9.43030E+002
   6.3590   1.68725E+003    9.00830E+002
   6.3610   1.69828E+003    8.77120E+002
   6.3620   1.70465E+003    9.01030E+002
   6.3660   1.68201E+003    9.17440E+002
   6.3670   1.66371E+003    9.35370E+002
   6.3690   1.65659E+003    9.15310E+002
   6.3720   1.64967E+003    9.21890E+002
   6.3750   1.69122E+003    8.99450E+002
   6.3770   1.65222E+003    8.97770E+002
   6.3790   1.67926E+003    9.27540E+002
   6.3810   1.67917E+003    9.12460E+002
   6.3850   1.65751E+003    8.88200E+002
   6.3880   1.66749E+003    8.89800E+002
   6.3900   1.65743E+003    8.77210E+002
   6.3920   1.65907E+003    9.09550E+002
   6.3950   1.67303E+003    8.98340E+002
   6.3980   1.67603E+003    9.08050E+002
   6.4000   1.66929E+003    9.16980E+002
   6.4020   1.66427E+003    9.01760E+002
   6.4030   1.62420E+003    8.97380E+002
   6.4080   1.64811E+003    8.95000E+002
   6.4100   1.67582E+003    9.10440E+002
   6.4130   1.69470E+003    9.00240E+002
   6.4150   1.68063E+003    8.92270E+002
   6.4170   1.66194E+003    9.02030E+002
   6.4190   1.66607E+003    9.02220E+002
   6.4210   1.66946E+003    8.88660E+002
   6.4240   1.64182E+003    8.92700E+002
   6.4260   1.66091E+003    9.03100E+002
   6.4290   1.67841E+003    9.07550E+002
   6.4310   1.60584E+003    9.25650E+002
   6.4330   1.62863E+003    9.06160E+002
   6.4350   1.67651E+003    9.00460E+002
   6.4380   1.71167E+003    9.36280E+002
   6.4400   1.71879E+003    9.34770E+002
   6.4420   1.70184E+003    9.30750E+002
   6.4440   1.72089E+003    9.45330E+002
   6.4460   1.69770E+003    9.17570E+002
   6.4490   1.71560E+003    9.25230E+002
   6.4520   1.70937E+003    9.42520E+002
   6.4540   1.72539E+003    9.31700E+002
   6.4560   1.71652E+003    9.24650E+002
   6.4590   1.75291E+003    9.57020E+002
   6.4610   1.73015E+003    9.29330E+002
   6.4650   1.77391E+003    9.63080E+002
   6.4680   1.72656E+003    9.24150E+002
   6.4720   1.73981E+003    9.41970E+002
   6.4740   1.72387E+003    9.49480E+002
   6.4760   1.74117E+003    9.44610E+002
   6.4780   1.74421E+003    9.39790E+002
   6.4820   1.75411E+003    9.27970E+002
   6.4850   1.72038E+003    9.80940E+002
   6.4860   1.71192E+003    9.64550E+002
   6.4880   1.74158E+003    9.59920E+002
   6.4910   1.72507E+003    9.67510E+002
   6.4940   1.75818E+003    9.45400E+002
   6.4970   1.79001E+003    9.64240E+002
   6.4990   1.75908E+003    9.38360E+002
   6.5020   1.73563E+003    9.28320E+002
   6.5040   1.75473E+003    9.46900E+002
   6.5080   1.76182E+003    9.71750E+002
   6.5090   1.77126E+003    9.54670E+002
   6.5120   1.74750E+003    9.48140E+002
   6.5130   1.75421E+003    9.64560E+002
   6.5160   1.74653E+003    9.50220E+002
   6.5180   1.75663E+003    9.62050E+002
   6.5230   1.74514E+003    9.34770E+002
   6.5260   1.77535E+003    9.36020E+002
   6.5280   1.75728E+003    9.42110E+002
   6.5300   1.76835E+003    9.33450E+002
   6.5350   1.74702E+003    9.41120E+002
   6.5370   1.74391E+003    9.66480E+002
   6.5380   1.74678E+003    9.33900E+002
   6.5420   1.72552E+003    9.40040E+002
   6.5440   1.75562E+003    9.42450E+002
   6.5460   1.74468E+003    9.42050E+002
   6.5480   1.71361E+003    9.13170E+002
   6.5520   1.72212E+003    9.36700E+002
   6.5550   1.75054E+003    9.19450E+002
   6.5570   1.75664E+003    9.27050E+002
   6.5590   1.69841E+003    9.12400E+002
   6.5620   1.68526E+003    9.30530E+002
   6.5640   1.70643E+003    9.36330E+002
   6.5680   1.69343E+003    9.30850E+002
   6.5690   1.70999E+003    9.23930E+002
   6.5710   1.71222E+003    9.21850E+002
   6.5730   1.73209E+003    9.32760E+002
   6.5770   1.72078E+003    9.23170E+002
   6.5800   1.72700E+003    9.22840E+002
   6.5820   1.69702E+003    9.29460E+002
   6.5840   1.70881E+003    9.18030E+002
   6.5860   1.67828E+003    9.18680E+002
   6.5890   1.65045E+003    9.13780E+002
   6.5920   1.68066E+003    9.15900E+002
   6.5930   1.70182E+003    9.14700E+002
   6.5980   1.66680E+003    9.25600E+002
   6.6000   1.68924E+003    9.45080E+002
   6.6030   1.71880E+003    8.97480E+002
   6.6070   1.65148E+003    9.14610E+002
   6.6090   1.67755E+003    9.04430E+002
   6.6120   1.68269E+003    9.19670E+002
   6.6130   1.67669E+003    8.97910E+002
   6.6150   1.68666E+003    8.79130E+002
   6.6180   1.62056E+003    9.09920E+002
   6.6210   1.71611E+003    9.09050E+002
   6.6220   1.68868E+003    9.14220E+002
   6.6250   1.65218E+003    8.79650E+002
   6.6280   1.64935E+003    8.93840E+002
   6.6310   1.68478E+003    9.02990E+002
   6.6330   1.69959E+003    8.98700E+002
   6.6350   1.68449E+003    9.13180E+002
   6.6370   1.67082E+003    8.85970E+002
   6.6410   1.66017E+003    8.97680E+002
   6.6440   1.64511E+003    8.96270E+002
   6.6450   1.67541E+003    8.98380E+002
   6.6470   1.65251E+003    8.96670E+002
   6.6510   1.66549E+003    9.09970E+002
   6.6530   1.64472E+003    9.01420E+002
   6.6550   1.68133E+003    9.02070E+002
   6.6580   1.67620E+003    8.91730E+002
   6.6600   1.63306E+003    9.08450E+002
   6.6620   1.68391E+003    8.88040E+002
   6.6650   1.67416E+003    8.95080E+002
   6.6680   1.65529E+003    8.86680E+002
   6.6690   1.62746E+003    8.70250E+002
   6.6720   1.65843E+003    8.88990E+002
   6.6750   1.61787E+003    8.92370E+002
   6.6780   1.65743E+003    8.74940E+002
   6.6810   1.62522E+003    8.77500E+002
   6.6840   1.64143E+003    8.59070E+002
   6.6870   1.63792E+003    8.98600E+002
   6.6890   1.61675E+003    8.77720E+002
   6.6910   1.61861E+003    8.70370E+002
   6.6940   1.60831E+003    8.79670E+002
   6.6960   1.58526E+003    8.88350E+002
   6.6980   1.63131E+003    8.66670E+002
   6.7010   1.61817E+003    8.73390E+002
   6.7030   1.59983E+003    8.62870E+002
   6.7060   1.55845E+003    8.36980E+002
   6.7090   1.61465E+003    8.40570E+002
   6.7110   1.58670E+003    8.73240E+002
   6.7140   1.59801E+003    8.41050E+002
   6.7150   1.58080E+003    8.44010E+002
   6.7180   1.62169E+003    8.52660E+002
   6.7230   1.58173E+003    8.61360E+002
   6.7250   1.60862E+003    8.38490E+002
   6.7270   1.58215E+003    8.40260E+002
   6.7300   1.60980E+003    8.38210E+002
   6.7320   1.55646E+003    8.63640E+002
   6.7350   1.53545E+003    8.43530E+002
   6.7390   1.54173E+003    8.54690E+002
   6.7410   1.53401E+003    8.52240E+002
   6.7430   1.54137E+003    8.39580E+002
   6.7450   1.59145E+003    8.41210E+002
   6.7470   1.57094E+003    8.41160E+002
   6.7510   1.58494E+003    8.42050E+002
   6.7520   1.57700E+003    8.33570E+002
   6.7540   1.57991E+003    8.47170E+002
   6.7570   1.59230E+003    8.64530E+002
   6.7600   1.55719E+003    8.40040E+002
   6.7620   1.56772E+003    8.32750E+002
   6.7640   1.57504E+003    8.71650E+002
   6.7660   1.56373E+003    8.43710E+002
   6.7690   1.54648E+003    8.31990E+002
   6.7720   1.53674E+003    8.52960E+002
   6.7750   1.58660E+003    8.17940E+002
   6.7770   1.56647E+003    8.75950E+002
   6.7800   1.57908E+003    8.69850E+002
   6.7830   1.55374E+003    8.74630E+002
   6.7860   1.57740E+003    8.63510E+002
   6.7880   1.57237E+003    8.54990E+002
   6.7920   1.53121E+003    8.49510E+002
   6.7940   1.58580E+003    8.44260E+002
   6.7970   1.56229E+003    8.35760E+002
   6.7980   1.56707E+003    8.43760E+002
   6.8020   1.57325E+003    8.42470E+002
   6.8040   1.53144E+003    8.39820E+002
   6.8070   1.52579E+003    8.54720E+002
   6.8100   1.59386E+003    8.28200E+002
   6.8120   1.59082E+003    8.49370E+002
   6.8150   1.60955E+003    8.56520E+002
   6.8170   1.60104E+003    8.47770E+002
   6.8220   1.59684E+003    8.66750E+002
   6.8240   1.59162E+003    8.62840E+002
   6.8260   1.62258E+003    8.58210E+002
   6.8290   1.60145E+003    8.63530E+002
   6.8330   1.58649E+003    8.55480E+002
   6.8340   1.61963E+003    8.51260E+002
   6.8380   1.60095E+003    8.42460E+002
   6.8410   1.60660E+003    8.52600E+002
   6.8440   1.61456E+003    8.84490E+002
   6.8450   1.61458E+003    8.49640E+002
   6.8460   1.58805E+003    8.48380E+002
   6.8500   1.58786E+003    8.57020E+002
   6.8520   1.62854E+003    8.65410E+002
   6.8550   1.61528E+003    8.66960E+002
   6.8580   1.61152E+003    8.59740E+002
   6.8600   1.63255E+003    8.79050E+002
   6.8620   1.59915E+003    8.59800E+002
   6.8650   1.59219E+003    8.64220E+002
   6.8680   1.62902E+003    8.74670E+002
   6.8700   1.63781E+003    8.53050E+002
   6.8740   1.62268E+003    8.66220E+002
   6.8760   1.60547E+003    8.63120E+002
   6.8790   1.60111E+003    8.49580E+002
   6.8820   1.61067E+003    8.63870E+002
   6.8840   1.61208E+003    8.54680E+002
   6.8870   1.60266E+003    8.54460E+002
   6.8910   1.61989E+003    8.49330E+002
   6.8940   1.59331E+003    8.37880E+002
   6.8960   1.60739E+003    8.64380E+002
   6.8990   1.61838E+003    8.57580E+002
   6.9010   1.59064E+003    8.61130E+002
   6.9050   1.59750E+003    8.51540E+002
   6.9080   1.57481E+003    8.73430E+002
   6.9100   1.62074E+003    8.94890E+002
   6.9110   1.60547E+003    8.56420E+002
   6.9140   1.59933E+003    8.59220E+002
   6.9170   1.59315E+003    8.65610E+002
   6.9210   1.62890E+003    8.66470E+002
   6.9230   1.57794E+003    8.55970E+002
   6.9250   1.58860E+003    8.45800E+002
   6.9270   1.60203E+003    8.58940E+002
   6.9300   1.58948E+003    8.64810E+002
   6.9340   1.58279E+003    8.75350E+002
   6.9370   1.58486E+003    8.59550E+002
   6.9390   1.59902E+003    8.72230E+002
   6.9410   1.62097E+003    8.69880E+002
   6.9460   1.58251E+003    8.45870E+002
   6.9480   1.58456E+003    8.44240E+002
   6.9510   1.60397E+003    8.40710E+002
   6.9540   1.57154E+003    8.51370E+002
   6.9550   1.54835E+003    8.46260E+002
   6.9580   1.55820E+003    8.22510E+002
   6.9610   1.52161E+003    8.14710E+002
   6.9640   1.57292E+003    8.33110E+002
   6.9660   1.56021E+003    8.32840E+002
   6.9680   1.54548E+003    8.43370E+002
   6.9700   1.59285E+003    8.37000E+002
   6.9740   1.58414E+003    8.25520E+002
   6.9780   1.57765E+003    8.49940E+002
   6.9790   1.56142E+003    8.41570E+002
   6.9820   1.59659E+003    8.33420E+002
   6.9850   1.59272E+003    8.61170E+002
   6.9880   1.59449E+003    8.29170E+002
   6.9910   1.60157E+003    8.61840E+002
   6.9930   1.57240E+003    8.56340E+002
   6.9950   1.56396E+003    8.37430E+002
   6.9970   1.59125E+003    8.39460E+002
   7.0010   1.57639E+003    8.48810E+002
   7.0040   1.59579E+003    8.33590E+002
   7.0060   1.58827E+003    8.70770E+002
   7.0090   1.56753E+003    8.64410E+002
   7.0110   1.58590E+003    8.52380E+002
   7.0160   1.60877E+003    8.27110E+002
   7.0190   1.57883E+003    8.35330E+002
   7.0210   1.56080E+003    8.52600E+002
   7.0230   1.56513E+003    8.53230E+002
   7.0260   1.55695E+003    8.72090E+002
   7.0280   1.53384E+003    8.43490E+002
   7.0310   1.52364E+003    8.43830E+002
   7.0330   1.55334E+003    8.24130E+002
   7.0370   1.56314E+003    8.43800E+002
   7.0400   1.58442E+003    8.44040E+002
   7.0420   1.56320E+003    8.28390E+002
   7.0460   1.55641E+003    8.34780E+002
   7.0480   1.58687E+003    8.14330E+002
   7.0500   1.57465E+003    8.43220E+002
   7.0530   1.58788E+003    8.37270E+002
   7.0550   1.59014E+003    8.31500E+002
   7.0570   1.55741E+003    8.23820E+002
   7.0620   1.60824E+003    8.30700E+002
   7.0640   1.57543E+003    8.33770E+002
   7.0670   1.58860E+003    8.18100E+002
   7.0700   1.56312E+003    8.22710E+002
   7.0730   1.56408E+003    8.48530E+002
   7.0770   1.57588E+003    8.19100E+002
   7.0800   1.57375E+003    8.36110E+002
   7.0820   1.57651E+003    8.35240E+002
   7.0840   1.58471E+003    8.13900E+002
   7.0880   1.56650E+003    8.09170E+002
   7.0910   1.52315E+003    8.01290E+002
   7.0930   1.55397E+003    8.24490E+002
   7.0960   1.56138E+003    8.09250E+002
   7.0990   1.59131E+003    7.92810E+002
   7.1030   1.58606E+003    7.94510E+002
   7.1040   1.57400E+003    7.99550E+002
   7.1070   1.57477E+003    7.93610E+002
   7.1120   1.55400E+003    7.61170E+002
   7.1140   1.56876E+003    7.66460E+002
   7.1160   1.54208E+003    7.57550E+002
   7.1180   1.56752E+003    7.61920E+002
   7.1210   1.54347E+003    7.21600E+002
   7.1250   1.52300E+003    7.01770E+002
   7.1270   1.52020E+003    7.00410E+002
   7.1300   1.53424E+003    6.55440E+002
   7.1340   1.55344E+003    6.47310E+002
   7.1350   1.51341E+003    5.99170E+002
   7.1390   1.50561E+003    5.63530E+002
   7.1420   1.47910E+003    5.16860E+002
   7.1430   1.42867E+003    5.02070E+002
   7.1470   1.42339E+003    4.24440E+002
   7.1500   1.38065E+003    3.75660E+002
   7.1530   1.28154E+003    3.21800E+002
   7.1560   1.20195E+003    1.49230E+002
   7.1590   1.12045E+003    2.41600E+001
   7.1650   8.52890E+002    1.11600E+001
   7.1680   8.23570E+002    3.54000E+000
   7.1710   5.66020E+002    4.25000E+000
   7.1730   2.89420E+002    4.54000E+000
   7.1770   6.55600E+001    4.62000E+000
   7.1800   2.09200E+001    6.73000E+000
   7.1840   3.30000E+000    4.16000E+000
   7.1870   1.07000E+000    1.85000E+000
   7.1890   2.24000E+000    2.80000E-001
   7.1910   2.23000E+000    7.00000E-001
   7.1950   2.90000E+000    6.20000E-001
   7.2000   3.42000E+000    1.35000E+000
   7.2030   3.82000E+000    2.17000E+000
   7.2060   3.78000E+000    3.20000E+000
   7.2090   3.80000E+000    4.08000E+000
   7.2110   3.80000E+000    2.30000E-001
   7.2160   3.74000E+000    3.30000E-001
   7.2180   3.80000E+000    1.93000E+000
   7.2210   3.96000E+000    1.93000E+000
   7.2240   3.70000E+000    1.92000E+000
   7.2260   3.90000E+000    1.60000E+000
   7.2290   3.83000E+000    1.98000E+000
   7.2320   3.84000E+000    1.24000E+000
   7.2350   3.78000E+000    1.30000E-001
   7.2380   3.82000E+000    3.00000E-001
   7.2400   3.84000E+000    2.40000E-001
   7.2430   3.77000E+000    3.10000E-001
   7.2450   3.85000E+000    5.80000E-001
   7.2480   3.93000E+000    1.10000E-001
   7.2520   3.76000E+000    1.80000E-001
   7.2550   3.79000E+000    1.50000E-001
   7.2590   3.83000E+000    2.70000E-001
   7.2610   3.34000E+000    3.50000E-001
   7.2640   3.73000E+000    4.00000E-001
   7.2670   3.84000E+000    2.10000E-001
   7.2690   3.37000E+000    3.60000E-001
   7.2720   3.91000E+000    2.00000E-001
   7.2750   3.83000E+000    1.00000E-002
   7.2770   3.43000E+000    7.00000E-002
   7.2810   3.50000E+000    1.00000E-002
   7.2840   3.77000E+000    2.90000E-001
   7.2860   3.79000E+000    3.60000E-001
   7.2890   3.92000E+000    3.00000E-002
   7.2910   3.88000E+000    1.80000E-001
   7.2950   3.92000E+000    5.00000E-002
   7.2980   3.96000E+000    1.00000E-002
   7.3000   3.83000E+000    2.90000E-001
