# Supplementary material for: Mechanism of the small ATP-independent chaperone Spy is substrate specific
Source: Nat Commun. 2021 Feb 8;12:851. doi: 10.1038/s41467-021-21120-8 (PMC7870927; doi:10.1038/s41467-021-21120-8)
Supplement: Supplementary file 3 — Supplementary Data 1 [file 41467_2021_21120_MOESM3_ESM.zip › Fig 2c-d/181801/00030.RI1]

Sample1/4
I 1 22.0 48000 0004294 1.0640E11 278 1 
   5.8010   3.67000E+000    8.30000E-001
   5.8040   3.75000E+000    4.90000E-001
   5.8060   3.77000E+000    7.90000E-001
   5.8080   3.63000E+000    5.60000E-001
   5.8100   3.66000E+000    7.46000E+000
   5.8130   1.66000E+000    1.11500E+001
   5.8150   1.43700E+001    1.96500E+001
   5.8170   2.17100E+001    2.51200E+001
   5.8190   4.70800E+001    3.55800E+001
   5.8220   1.34330E+002    6.84200E+001
   5.8240   2.68290E+002    1.24230E+002
   5.8260   5.98380E+002    1.73380E+002
   5.8270   7.88440E+002    3.00500E+002
   5.8280   8.33200E+002    3.16300E+002
   5.8310   9.27830E+002    6.07140E+002
   5.8330   1.04209E+003    6.61830E+002
   5.8350   1.14421E+003    7.79220E+002
   5.8380   1.42912E+003    1.29319E+003
   5.8400   1.54210E+003    1.72792E+003
   5.8420   1.68710E+003    1.83690E+003
   5.8440   1.73132E+003    1.84701E+003
   5.8470   1.93306E+003    1.93991E+003
   5.8490   2.08440E+003    2.09774E+003
   5.8510   2.26578E+003    2.32572E+003
   5.8540   2.34266E+003    2.37318E+003
   5.8560   2.43301E+003    2.51483E+003
   5.8580   2.56561E+003    2.62106E+003
   5.8600   2.73324E+003    2.81270E+003
   5.8620   2.84829E+003    2.91639E+003
   5.8650   3.01020E+003    3.02077E+003
   5.8670   3.03093E+003    3.11847E+003
   5.8690   3.09393E+003    3.07877E+003
   5.8700   3.14174E+003    3.19964E+003
   5.8720   3.22562E+003    3.19243E+003
   5.8730   3.23897E+003    3.24524E+003
   5.8760   3.37778E+003    3.28572E+003
   5.8780   3.41260E+003    3.37100E+003
   5.8800   3.43952E+003    3.44444E+003
   5.8820   3.54121E+003    3.43524E+003
   5.8850   3.50003E+003    3.56042E+003
   5.8870   3.53509E+003    3.49101E+003
   5.8890   3.55325E+003    3.50527E+003
   5.8900   3.66437E+003    3.59351E+003
   5.8920   3.57960E+003    3.57589E+003
   5.8940   3.64497E+003    3.54604E+003
   5.8960   3.65607E+003    3.55275E+003
   5.8990   3.63562E+003    3.59369E+003
   5.9010   3.60261E+003    3.63851E+003
   5.9030   3.57855E+003    3.61665E+003
   5.9040   3.63882E+003    3.71832E+003
   5.9060   3.62430E+003    3.68900E+003
   5.9070   3.60467E+003    3.59041E+003
   5.9100   3.68223E+003    3.59324E+003
   5.9120   3.71167E+003    3.68633E+003
   5.9140   3.71887E+003    3.76967E+003
   5.9170   3.74088E+003    3.67281E+003
   5.9190   3.78870E+003    3.70783E+003
   5.9210   3.76176E+003    3.78152E+003
   5.9250   3.76007E+003    3.62893E+003
   5.9280   3.79487E+003    3.71040E+003
   5.9300   3.87421E+003    3.71515E+003
   5.9320   3.79930E+003    3.74857E+003
   5.9330   3.84990E+003    3.80657E+003
   5.9350   3.87481E+003    3.96601E+003
   5.9370   3.80027E+003    3.88547E+003
   5.9390   3.96452E+003    3.91903E+003
   5.9420   4.03266E+003    3.97163E+003
   5.9430   3.91904E+003    4.00911E+003
   5.9440   3.94613E+003    4.01390E+003
   5.9460   3.94543E+003    3.92399E+003
   5.9480   4.05357E+003    4.01388E+003
   5.9500   3.98748E+003    3.94211E+003
   5.9530   4.00492E+003    4.00066E+003
   5.9570   4.03934E+003    4.09270E+003
   5.9590   4.05486E+003    3.98364E+003
   5.9620   4.06594E+003    4.09773E+003
   5.9660   4.04396E+003    4.08581E+003
   5.9680   4.04678E+003    4.02549E+003
   5.9710   4.04321E+003    4.04103E+003
   5.9730   4.08140E+003    4.09383E+003
   5.9750   4.11274E+003    4.08498E+003
   5.9780   4.16416E+003    4.17138E+003
   5.9800   4.15734E+003    4.13499E+003
   5.9820   4.16301E+003    4.13335E+003
   5.9860   4.22761E+003    4.10413E+003
   5.9870   4.29914E+003    4.30167E+003
   5.9890   4.38261E+003    4.39972E+003
   5.9910   4.57292E+003    4.86068E+003
   5.9930   6.20075E+003    6.22545E+003
   5.9960   6.16039E+003    6.08839E+003
   5.9980   6.14386E+003    6.07262E+003
   6.0000   6.10424E+003    6.20114E+003
   6.0030   4.49233E+003    2.97550E+003
   6.0050   7.26850E+002    1.50020E+002
   6.0120   2.59760E+002    4.89960E+002
   6.0140   9.96590E+002    3.54695E+003
   6.0180   5.15205E+003    4.15265E+003
   6.0200   3.87206E+003    3.78567E+003
   6.0230   4.05254E+003    3.79016E+003
   6.0250   3.99875E+003    3.74458E+003
   6.0270   3.94759E+003    3.68894E+003
   6.0290   3.96213E+003    3.69041E+003
   6.0300   3.88394E+003    3.75041E+003
   6.0320   3.93750E+003    3.63074E+003
   6.0340   3.91527E+003    3.61723E+003
   6.0360   3.89523E+003    3.63034E+003
   6.0380   3.89946E+003    3.56229E+003
   6.0410   3.85548E+003    3.58900E+003
   6.0430   3.88951E+003    3.48886E+003
   6.0460   3.86985E+003    3.51254E+003
   6.0480   3.75899E+003    3.55734E+003
   6.0500   3.81519E+003    3.39095E+003
   6.0520   3.83044E+003    3.42739E+003
   6.0540   3.72704E+003    3.35957E+003
   6.0560   3.76883E+003    3.28851E+003
   6.0590   3.62706E+003    3.29417E+003
   6.0610   3.67138E+003    3.26854E+003
   6.0630   3.64922E+003    3.19149E+003
   6.0660   3.62833E+003    3.13644E+003
   6.0680   3.60347E+003    3.12209E+003
   6.0700   3.51827E+003    3.12881E+003
   6.0730   3.47302E+003    3.11239E+003
   6.0740   3.48254E+003    3.05463E+003
   6.0770   3.46503E+003    3.03495E+003
   6.0790   3.42112E+003    2.97163E+003
   6.0820   3.32313E+003    2.93059E+003
   6.0830   3.41158E+003    2.87062E+003
   6.0860   3.37562E+003    2.85551E+003
   6.0890   3.33867E+003    2.82345E+003
   6.0900   3.31616E+003    2.77264E+003
   6.0930   3.26607E+003    2.75940E+003
   6.0950   3.24294E+003    2.69259E+003
   6.0970   3.21476E+003    2.65573E+003
   6.0990   3.18546E+003    2.64106E+003
   6.1020   3.19239E+003    2.61998E+003
   6.1040   3.13782E+003    2.50376E+003
   6.1080   3.07706E+003    2.54417E+003
   6.1110   3.01730E+003    2.44887E+003
   6.1130   3.05882E+003    2.42548E+003
   6.1160   2.98719E+003    2.31370E+003
   6.1180   2.96646E+003    2.29702E+003
   6.1210   2.88891E+003    2.25187E+003
   6.1220   2.87356E+003    2.22105E+003
   6.1240   2.87780E+003    2.24721E+003
   6.1260   2.89136E+003    2.19970E+003
   6.1280   2.88565E+003    2.17491E+003
   6.1310   2.80691E+003    2.13274E+003
   6.1330   2.79140E+003    2.12484E+003
   6.1350   2.74816E+003    2.11539E+003
   6.1370   2.77083E+003    2.04203E+003
   6.1400   2.74278E+003    2.04399E+003
   6.1410   2.71654E+003    1.98191E+003
   6.1440   2.66599E+003    1.97528E+003
   6.1470   2.65899E+003    1.92882E+003
   6.1480   2.63196E+003    1.86990E+003
   6.1500   2.56403E+003    1.83967E+003
   6.1540   2.57893E+003    1.85661E+003
   6.1550   2.49624E+003    1.81663E+003
   6.1570   2.55441E+003    1.76094E+003
   6.1600   2.45247E+003    1.74479E+003
   6.1620   2.45457E+003    1.69348E+003
   6.1660   2.38523E+003    1.65920E+003
   6.1670   2.41213E+003    1.68855E+003
   6.1690   2.37154E+003    1.61441E+003
   6.1710   2.36869E+003    1.61673E+003
   6.1740   2.32932E+003    1.59044E+003
   6.1770   2.30844E+003    1.56651E+003
   6.1790   2.30421E+003    1.55769E+003
   6.1810   2.32372E+003    1.56648E+003
   6.1830   2.30150E+003    1.50766E+003
   6.1850   2.25058E+003    1.51252E+003
   6.1880   2.20557E+003    1.50018E+003
   6.1900   2.25057E+003    1.44278E+003
   6.1910   2.21183E+003    1.43815E+003
   6.1950   2.16639E+003    1.43429E+003
   6.1970   2.19744E+003    1.39034E+003
   6.1990   2.17382E+003    1.40120E+003
   6.2020   2.16286E+003    1.37830E+003
   6.2030   2.13936E+003    1.36008E+003
   6.2070   2.13935E+003    1.33708E+003
   6.2080   2.16113E+003    1.36617E+003
   6.2100   2.09118E+003    1.33333E+003
   6.2120   2.11386E+003    1.31959E+003
   6.2150   2.08618E+003    1.27921E+003
   6.2160   2.10853E+003    1.28434E+003
   6.2190   2.05756E+003    1.24492E+003
   6.2210   2.05731E+003    1.25008E+003
   6.2240   2.00786E+003    1.24732E+003
   6.2250   2.01324E+003    1.23675E+003
   6.2280   2.02405E+003    1.23092E+003
   6.2300   1.98120E+003    1.22109E+003
   6.2320   1.96622E+003    1.21831E+003
   6.2340   2.02642E+003    1.18805E+003
   6.2360   1.98938E+003    1.16893E+003
   6.2390   1.97012E+003    1.16278E+003
   6.2420   1.94120E+003    1.16368E+003
   6.2450   1.95208E+003    1.12875E+003
   6.2470   1.91731E+003    1.10414E+003
   6.2490   1.95097E+003    1.14078E+003
   6.2510   1.93887E+003    1.12492E+003
   6.2550   1.91264E+003    1.13050E+003
   6.2560   1.92527E+003    1.10882E+003
   6.2590   1.90883E+003    1.12073E+003
   6.2600   1.92233E+003    1.10946E+003
   6.2640   1.88558E+003    1.08238E+003
   6.2670   1.89836E+003    1.06739E+003
   6.2680   1.87978E+003    1.05054E+003
   6.2700   1.92560E+003    1.06884E+003
   6.2720   1.91441E+003    1.08251E+003
   6.2750   1.84346E+003    1.05490E+003
   6.2770   1.87599E+003    1.06169E+003
   6.2780   1.85767E+003    1.03205E+003
   6.2810   1.87276E+003    1.05362E+003
   6.2840   1.87405E+003    1.05578E+003
   6.2850   1.88050E+003    1.04978E+003
   6.2870   1.82565E+003    1.04903E+003
   6.2900   1.88589E+003    1.02802E+003
   6.2920   1.82329E+003    1.03142E+003
   6.2940   1.83447E+003    1.04345E+003
   6.2960   1.86699E+003    1.01849E+003
   6.2980   1.83088E+003    1.02325E+003
   6.3020   1.85193E+003    1.03751E+003
   6.3040   1.80964E+003    1.00827E+003
   6.3070   1.85817E+003    9.91700E+002
   6.3090   1.82494E+003    1.00405E+003
   6.3110   1.83244E+003    9.96340E+002
   6.3130   1.86105E+003    1.01679E+003
   6.3150   1.83163E+003    1.01243E+003
   6.3180   1.80952E+003    9.98510E+002
   6.3200   1.82800E+003    9.85150E+002
   6.3220   1.82727E+003    1.01282E+003
   6.3240   1.84771E+003    9.75350E+002
   6.3250   1.79825E+003    9.96290E+002
   6.3290   1.79718E+003    9.92410E+002
   6.3310   1.80117E+003    9.94260E+002
   6.3330   1.82564E+003    9.86530E+002
   6.3340   1.79951E+003    9.93460E+002
   6.3380   1.82534E+003    9.77490E+002
   6.3400   1.80984E+003    9.91980E+002
   6.3430   1.82220E+003    9.96850E+002
   6.3450   1.78878E+003    9.96570E+002
   6.3470   1.83059E+003    9.94400E+002
   6.3490   1.79269E+003    9.87480E+002
   6.3520   1.79364E+003    9.89050E+002
   6.3550   1.77698E+003    9.98840E+002
   6.3580   1.79047E+003    9.73640E+002
   6.3600   1.78217E+003    9.82950E+002
   6.3610   1.76681E+003    9.78910E+002
   6.3630   1.82416E+003    9.70340E+002
   6.3660   1.80709E+003    9.82870E+002
   6.3680   1.80855E+003    9.83420E+002
   6.3700   1.76227E+003    9.80970E+002
   6.3730   1.77135E+003    9.79780E+002
   6.3740   1.78380E+003    9.61440E+002
   6.3780   1.79317E+003    9.73670E+002
   6.3810   1.81457E+003    9.92410E+002
   6.3830   1.75078E+003    9.83310E+002
   6.3850   1.78450E+003    9.66290E+002
   6.3880   1.74580E+003    9.85650E+002
   6.3900   1.75997E+003    9.51960E+002
   6.3920   1.80662E+003    9.61870E+002
   6.3950   1.76800E+003    9.58320E+002
   6.3970   1.77231E+003    9.75100E+002
   6.4000   1.75959E+003    9.82870E+002
   6.4020   1.79968E+003    9.53200E+002
   6.4040   1.80289E+003    9.50130E+002
   6.4070   1.77855E+003    9.80570E+002
   6.4100   1.78516E+003    9.47860E+002
   6.4130   1.80506E+003    9.56870E+002
   6.4150   1.79128E+003    9.71300E+002
   6.4170   1.78989E+003    9.99260E+002
   6.4190   1.74686E+003    9.73630E+002
   6.4220   1.77939E+003    9.81060E+002
   6.4240   1.76342E+003    9.98290E+002
   6.4290   1.81345E+003    9.94880E+002
   6.4310   1.80277E+003    9.66560E+002
   6.4330   1.81691E+003    9.76690E+002
   6.4350   1.81125E+003    1.00084E+003
   6.4380   1.84070E+003    9.97680E+002
   6.4430   1.80369E+003    1.00644E+003
   6.4440   1.83362E+003    1.00902E+003
   6.4460   1.87610E+003    1.01009E+003
   6.4490   1.84052E+003    1.01125E+003
   6.4510   1.81554E+003    1.01477E+003
   6.4530   1.86144E+003    1.02031E+003
   6.4570   1.87378E+003    1.03563E+003
   6.4590   1.85597E+003    1.02511E+003
   6.4610   1.86063E+003    1.04044E+003
   6.4630   1.85350E+003    1.03558E+003
   6.4650   1.88606E+003    1.03863E+003
   6.4680   1.88996E+003    1.04014E+003
   6.4700   1.86179E+003    1.02834E+003
   6.4730   1.88530E+003    9.90830E+002
   6.4760   1.89605E+003    1.02119E+003
   6.4780   1.86392E+003    1.02969E+003
   6.4810   1.88236E+003    1.02209E+003
   6.4850   1.84737E+003    1.03234E+003
   6.4870   1.89265E+003    1.04345E+003
   6.4890   1.91255E+003    1.03360E+003
   6.4920   1.88585E+003    1.03209E+003
   6.4940   1.91223E+003    1.02665E+003
   6.4970   1.90631E+003    1.03337E+003
   6.4990   1.89217E+003    1.02704E+003
   6.5030   1.88300E+003    1.01202E+003
   6.5060   1.88016E+003    1.04937E+003
   6.5080   1.89196E+003    1.04079E+003
   6.5100   1.91886E+003    1.04375E+003
   6.5120   1.91467E+003    1.02274E+003
   6.5140   1.89228E+003    1.00875E+003
   6.5160   1.89248E+003    1.04275E+003
   6.5190   1.89865E+003    1.06515E+003
   6.5210   1.88819E+003    1.03736E+003
   6.5250   1.90182E+003    1.01959E+003
   6.5280   1.91400E+003    1.04182E+003
   6.5300   1.88054E+003    1.02133E+003
   6.5320   1.87781E+003    1.05370E+003
   6.5350   1.89670E+003    1.02046E+003
   6.5370   1.91407E+003    1.03688E+003
   6.5390   1.88849E+003    1.02355E+003
   6.5440   1.90359E+003    1.01744E+003
   6.5460   1.88780E+003    1.02111E+003
   6.5480   1.87357E+003    1.04838E+003
   6.5500   1.85213E+003    1.05706E+003
   6.5520   1.88905E+003    1.00521E+003
   6.5550   1.88562E+003    1.05613E+003
   6.5570   1.88357E+003    1.02017E+003
   6.5600   1.87468E+003    1.00364E+003
   6.5640   1.90845E+003    1.03924E+003
   6.5660   1.88145E+003    1.00573E+003
   6.5710   1.88441E+003    1.02695E+003
   6.5730   1.83505E+003    1.01228E+003
   6.5750   1.82389E+003    9.92740E+002
   6.5770   1.85752E+003    1.01111E+003
   6.5810   1.85474E+003    1.03794E+003
   6.5840   1.87757E+003    9.88210E+002
   6.5860   1.86012E+003    1.03396E+003
   6.5880   1.85411E+003    9.91130E+002
   6.5910   1.85268E+003    1.00250E+003
   6.5930   1.81326E+003    1.01905E+003
   6.5950   1.87765E+003    1.01230E+003
   6.6000   1.85416E+003    9.84750E+002
   6.6020   1.82952E+003    1.00266E+003
   6.6040   1.85586E+003    1.00330E+003
   6.6070   1.81920E+003    9.86260E+002
   6.6090   1.79430E+003    9.87110E+002
   6.6110   1.81587E+003    1.03374E+003
   6.6130   1.82875E+003    1.00457E+003
   6.6180   1.81602E+003    9.86520E+002
   6.6190   1.84135E+003    1.01201E+003
   6.6210   1.83208E+003    9.91660E+002
   6.6240   1.80298E+003    1.00159E+003
   6.6260   1.82831E+003    1.00645E+003
   6.6290   1.85484E+003    9.87700E+002
   6.6310   1.79012E+003    1.00816E+003
   6.6340   1.81491E+003    9.69480E+002
   6.6360   1.80179E+003    9.92370E+002
   6.6390   1.79338E+003    1.00298E+003
   6.6420   1.82367E+003    9.99880E+002
   6.6450   1.83332E+003    9.89100E+002
   6.6480   1.82255E+003    9.80200E+002
   6.6500   1.84208E+003    9.83820E+002
   6.6520   1.81738E+003    9.87010E+002
   6.6550   1.79054E+003    9.87730E+002
   6.6580   1.78886E+003    9.68780E+002
   6.6600   1.79723E+003    9.65800E+002
   6.6630   1.81700E+003    9.79550E+002
   6.6650   1.80438E+003    1.00330E+003
   6.6670   1.78142E+003    9.76780E+002
   6.6710   1.80315E+003    9.84620E+002
   6.6730   1.78710E+003    9.44260E+002
   6.6750   1.76537E+003    9.79550E+002
   6.6780   1.78777E+003    9.77030E+002
   6.6800   1.77325E+003    9.70100E+002
   6.6820   1.74389E+003    9.66400E+002
   6.6850   1.75961E+003    9.36770E+002
   6.6890   1.75126E+003    9.48450E+002
   6.6910   1.77063E+003    9.65440E+002
   6.6940   1.76817E+003    9.73550E+002
   6.6960   1.74397E+003    9.73530E+002
   6.6980   1.75349E+003    9.58250E+002
   6.7010   1.75767E+003    9.52590E+002
   6.7030   1.74948E+003    9.29260E+002
   6.7070   1.73430E+003    9.44530E+002
   6.7100   1.75237E+003    9.47560E+002
   6.7110   1.74869E+003    9.40670E+002
   6.7140   1.71550E+003    9.57470E+002
   6.7160   1.75768E+003    9.42290E+002
   6.7190   1.74240E+003    9.40180E+002
   6.7230   1.75501E+003    9.16420E+002
   6.7250   1.73880E+003    9.52380E+002
   6.7280   1.72195E+003    9.35120E+002
   6.7300   1.68719E+003    9.18570E+002
   6.7330   1.71649E+003    9.05380E+002
   6.7370   1.69089E+003    9.15910E+002
   6.7390   1.71665E+003    9.39050E+002
   6.7420   1.69007E+003    9.21080E+002
   6.7450   1.70129E+003    9.01220E+002
   6.7470   1.73549E+003    9.20810E+002
   6.7500   1.71844E+003    9.45010E+002
   6.7530   1.70988E+003    9.36240E+002
   6.7560   1.72335E+003    9.40490E+002
   6.7590   1.70336E+003    8.92860E+002
   6.7610   1.71628E+003    9.04810E+002
   6.7630   1.70832E+003    9.27680E+002
   6.7640   1.70916E+003    9.37080E+002
   6.7680   1.71914E+003    9.17010E+002
   6.7720   1.70735E+003    9.40630E+002
   6.7750   1.71666E+003    9.32070E+002
   6.7760   1.73495E+003    9.29550E+002
   6.7780   1.70738E+003    9.50660E+002
   6.7810   1.71816E+003    9.22850E+002
   6.7840   1.74495E+003    9.31120E+002
   6.7860   1.73410E+003    9.57920E+002
   6.7890   1.74923E+003    9.44800E+002
   6.7920   1.73566E+003    9.58390E+002
   6.7950   1.70886E+003    9.42500E+002
   6.7970   1.74366E+003    9.78410E+002
   6.8010   1.72510E+003    9.27830E+002
   6.8020   1.74279E+003    9.26950E+002
   6.8040   1.72516E+003    8.99510E+002
   6.8060   1.74354E+003    9.54390E+002
   6.8100   1.73018E+003    9.55510E+002
   6.8130   1.75104E+003    9.65860E+002
   6.8150   1.74603E+003    9.32660E+002
   6.8160   1.69992E+003    9.63940E+002
   6.8200   1.76345E+003    9.57850E+002
   6.8220   1.72723E+003    9.74510E+002
   6.8250   1.75179E+003    9.59900E+002
   6.8290   1.76456E+003    9.54870E+002
   6.8310   1.75067E+003    9.28180E+002
   6.8330   1.76604E+003    9.53390E+002
   6.8360   1.78487E+003    9.58600E+002
   6.8400   1.77881E+003    9.45190E+002
   6.8420   1.76761E+003    9.44530E+002
   6.8450   1.76153E+003    9.52420E+002
   6.8470   1.75805E+003    9.76990E+002
   6.8520   1.75761E+003    9.49570E+002
   6.8530   1.75434E+003    9.48720E+002
   6.8570   1.78145E+003    9.47290E+002
   6.8580   1.75457E+003    9.39680E+002
   6.8600   1.76149E+003    9.56170E+002
   6.8650   1.74359E+003    9.58850E+002
   6.8690   1.74576E+003    9.71780E+002
   6.8720   1.78604E+003    9.66360E+002
   6.8740   1.76301E+003    9.72230E+002
   6.8750   1.74548E+003    9.39950E+002
   6.8780   1.77099E+003    9.60450E+002
   6.8820   1.76528E+003    9.87270E+002
   6.8840   1.74237E+003    9.46870E+002
   6.8870   1.73834E+003    9.48830E+002
   6.8890   1.77745E+003    9.42780E+002
   6.8900   1.75203E+003    9.54970E+002
   6.8940   1.76267E+003    9.72570E+002
   6.8960   1.76344E+003    9.67270E+002
   6.8980   1.75996E+003    9.59830E+002
   6.9010   1.76421E+003    9.66300E+002
   6.9030   1.76852E+003    9.90980E+002
   6.9060   1.75388E+003    9.71760E+002
   6.9090   1.75633E+003    9.45170E+002
   6.9120   1.73317E+003    9.95030E+002
   6.9140   1.74865E+003    9.40360E+002
   6.9180   1.77213E+003    9.56880E+002
   6.9210   1.74394E+003    9.46530E+002
   6.9230   1.76495E+003    9.38410E+002
   6.9270   1.73814E+003    9.63150E+002
   6.9300   1.74742E+003    9.44870E+002
   6.9320   1.70952E+003    9.59080E+002
   6.9340   1.73917E+003    9.47400E+002
   6.9370   1.72728E+003    9.39790E+002
   6.9400   1.73606E+003    9.56160E+002
   6.9420   1.74947E+003    9.55200E+002
   6.9460   1.74002E+003    9.36950E+002
   6.9480   1.70707E+003    9.34780E+002
   6.9500   1.73101E+003    9.41460E+002
   6.9520   1.75519E+003    9.31200E+002
   6.9540   1.73995E+003    9.38030E+002
   6.9570   1.70167E+003    9.17410E+002
   6.9590   1.75168E+003    9.35200E+002
   6.9620   1.68941E+003    9.11250E+002
   6.9660   1.68796E+003    9.21110E+002
   6.9710   1.69918E+003    9.49330E+002
   6.9730   1.71000E+003    9.30970E+002
   6.9750   1.75226E+003    9.21920E+002
   6.9780   1.69696E+003    9.48340E+002
   6.9810   1.72179E+003    9.37210E+002
   6.9830   1.74332E+003    9.63430E+002
   6.9850   1.69149E+003    9.41590E+002
   6.9880   1.69745E+003    9.86530E+002
   6.9900   1.68593E+003    9.61080E+002
   6.9940   1.72691E+003    9.48570E+002
   6.9970   1.74102E+003    9.72800E+002
   6.9990   1.75613E+003    9.56510E+002
   7.0020   1.76926E+003    9.30780E+002
   7.0050   1.74620E+003    9.31900E+002
   7.0080   1.73030E+003    9.52040E+002
   7.0110   1.73340E+003    9.19810E+002
   7.0140   1.75526E+003    9.39780E+002
   7.0170   1.76231E+003    9.53590E+002
   7.0190   1.75415E+003    9.53790E+002
   7.0230   1.73207E+003    9.57020E+002
   7.0260   1.75315E+003    9.58790E+002
   7.0280   1.72745E+003    9.39130E+002
   7.0310   1.75451E+003    9.39920E+002
   7.0350   1.69422E+003    9.34480E+002
   7.0370   1.71697E+003    9.39800E+002
   7.0400   1.73403E+003    9.16620E+002
   7.0410   1.71248E+003    9.41550E+002
   7.0440   1.74461E+003    9.50840E+002
   7.0460   1.72195E+003    9.49180E+002
   7.0490   1.72146E+003    9.43860E+002
   7.0530   1.71106E+003    9.24200E+002
   7.0550   1.70454E+003    8.98590E+002
   7.0600   1.73093E+003    9.12100E+002
   7.0620   1.68081E+003    9.24690E+002
   7.0640   1.75054E+003    9.22090E+002
   7.0690   1.73329E+003    9.35890E+002
   7.0710   1.68583E+003    9.07520E+002
   7.0740   1.67967E+003    9.00870E+002
   7.0770   1.69344E+003    8.87160E+002
   7.0800   1.68862E+003    8.92700E+002
   7.0830   1.68630E+003    8.72350E+002
   7.0860   1.68930E+003    8.62200E+002
   7.0890   1.69852E+003    8.90910E+002
   7.0910   1.65894E+003    8.58900E+002
   7.0940   1.65417E+003    8.59550E+002
   7.0960   1.60393E+003    8.51950E+002
   7.0980   1.62289E+003    8.26190E+002
   7.1030   1.55830E+003    8.04980E+002
   7.1050   1.57883E+003    8.01610E+002
   7.1070   1.54075E+003    8.03710E+002
   7.1120   1.55735E+003    7.72750E+002
   7.1130   1.54019E+003    7.36830E+002
   7.1170   1.49956E+003    7.40500E+002
   7.1200   1.46578E+003    6.97030E+002
   7.1250   1.45295E+003    6.49770E+002
   7.1300   1.35707E+003    5.97850E+002
   7.1320   1.34126E+003    5.77820E+002
   7.1340   1.29713E+003    5.31510E+002
   7.1370   1.26134E+003    4.92210E+002
   7.1410   1.20091E+003    4.42610E+002
   7.1430   1.10177E+003    4.09460E+002
   7.1460   1.05527E+003    3.64370E+002
   7.1490   9.91400E+002    3.12370E+002
   7.1530   8.97860E+002    2.62470E+002
   7.1560   8.00320E+002    2.18710E+002
   7.1580   6.91730E+002    1.81290E+002
   7.1610   6.13270E+002    1.52870E+002
   7.1650   5.32370E+002    1.09560E+002
   7.1690   3.99600E+002    7.48700E+001
   7.1730   3.37080E+002    5.11500E+001
   7.1760   2.53580E+002    4.29000E+001
   7.1780   1.84790E+002    3.06600E+001
   7.1820   1.37570E+002    1.50900E+001
   7.1860   9.63800E+001    1.06800E+001
   7.1890   7.31800E+001    7.87000E+000
   7.1920   5.12400E+001    7.65000E+000
   7.1940   2.82300E+001    2.12000E+000
   7.1960   1.25100E+001    1.21000E+000
   7.1990   1.65000E+000    7.10000E-001
   7.2010   1.06000E+000    1.00000E-001
   7.2060   3.40000E+000    7.70000E-001
   7.2070   3.80000E+000    1.81000E+000
   7.2100   3.83000E+000    1.04000E+000
   7.2130   3.34000E+000    2.49000E+000
   7.2160   3.69000E+000    9.70000E-001
   7.2190   3.78000E+000    1.88000E+000
   7.2210   3.73000E+000    2.30000E-001
   7.2230   3.73000E+000    3.40000E-001
   7.2280   3.64000E+000    1.50000E-001
   7.2310   3.79000E+000    6.00000E-002
   7.2330   3.71000E+000    1.05000E+000
   7.2360   3.80000E+000    1.62000E+000
   7.2380   3.75000E+000    7.30000E-001
   7.2430   3.75000E+000    2.30000E-001
   7.2450   3.67000E+000    3.40000E-001
   7.2470   3.68000E+000    1.60000E-001
   7.2500   3.79000E+000    1.70000E-001
   7.2530   3.78000E+000    7.00000E-002
   7.2560   3.77000E+000    4.70000E-001
   7.2590   3.46000E+000    2.10000E-001
   7.2620   3.38000E+000    2.70000E-001
   7.2650   3.67000E+000    1.70000E-001
   7.2680   3.65000E+000    5.60000E-001
   7.2710   3.73000E+000    1.00000E-001
   7.2730   3.71000E+000    2.70000E-001
   7.2760   3.34000E+000    7.00000E-002
   7.2790   3.65000E+000    5.10000E-001
   7.2810   3.73000E+000    3.80000E-001
   7.2850   3.68000E+000    3.30000E-001
   7.2880   3.67000E+000    0.00000E+000
   7.2910   3.72000E+000    2.00000E-002
   7.2930   3.69000E+000    2.30000E-001
   7.2960   3.75000E+000    9.00000E-002
   7.3000   3.71000E+000    5.00000E-001
