# Supplementary material for: Mechanism of the small ATP-independent chaperone Spy is substrate specific
Source: Nat Commun. 2021 Feb 8;12:851. doi: 10.1038/s41467-021-21120-8 (PMC7870927; doi:10.1038/s41467-021-21120-8)
Supplement: Supplementary file 3 — Supplementary Data 1 [file 41467_2021_21120_MOESM3_ESM.zip › Fig 2c-d/181801/00030.RI3]

Sample3/6
I 3 22.0 48000 0004363 1.0820E11 278 1 
   5.7990   3.69000E+000    2.63000E+000
   5.8030   3.71000E+000    9.40000E-001
   5.8060   3.59000E+000    4.09000E+000
   5.8080   3.78000E+000    1.24600E+001
   5.8100   2.80000E-001    1.30100E+001
   5.8110   6.40000E-001    1.60800E+001
   5.8130   6.93000E+000    2.61900E+001
   5.8150   1.42000E+001    3.19000E+001
   5.8170   2.74000E+001    5.59700E+001
   5.8200   5.27400E+001    7.86700E+001
   5.8220   1.33260E+002    1.56320E+002
   5.8240   3.20530E+002    4.78740E+002
   5.8260   6.02940E+002    6.52860E+002
   5.8290   9.30820E+002    7.77020E+002
   5.8300   8.95210E+002    8.90270E+002
   5.8310   9.97580E+002    9.86090E+002
   5.8330   1.08252E+003    1.07503E+003
   5.8350   1.22727E+003    1.16199E+003
   5.8370   1.32899E+003    1.32229E+003
   5.8400   1.53205E+003    1.62917E+003
   5.8440   1.71362E+003    1.77209E+003
   5.8470   1.94086E+003    1.94915E+003
   5.8490   2.04509E+003    2.12697E+003
   5.8510   2.17405E+003    2.25744E+003
   5.8530   2.28693E+003    2.35909E+003
   5.8560   2.47976E+003    2.54044E+003
   5.8580   2.58539E+003    2.64002E+003
   5.8600   2.72810E+003    2.73588E+003
   5.8630   2.76015E+003    2.83639E+003
   5.8650   3.00838E+003    3.00392E+003
   5.8670   3.04894E+003    3.08028E+003
   5.8690   3.17113E+003    3.19858E+003
   5.8710   3.18529E+003    3.20348E+003
   5.8730   3.35810E+003    3.29014E+003
   5.8760   3.36884E+003    3.41254E+003
   5.8780   3.44070E+003    3.40926E+003
   5.8800   3.50687E+003    3.54304E+003
   5.8830   3.57639E+003    3.50815E+003
   5.8850   3.60727E+003    3.53791E+003
   5.8870   3.59398E+003    3.62528E+003
   5.8890   3.66256E+003    3.55738E+003
   5.8920   3.65621E+003    3.63523E+003
   5.8930   3.60146E+003    3.60599E+003
   5.8940   3.60652E+003    3.61916E+003
   5.8960   3.57294E+003    3.61156E+003
   5.8990   3.62752E+003    3.69672E+003
   5.9030   3.62898E+003    3.57722E+003
   5.9050   3.62035E+003    3.60873E+003
   5.9060   3.70954E+003    3.59391E+003
   5.9070   3.68230E+003    3.63199E+003
   5.9100   3.68851E+003    3.66135E+003
   5.9110   3.75300E+003    3.74775E+003
   5.9140   3.78290E+003    3.69959E+003
   5.9170   3.80053E+003    3.76446E+003
   5.9190   3.71990E+003    3.78749E+003
   5.9200   3.82048E+003    3.78863E+003
   5.9230   3.78311E+003    3.73565E+003
   5.9260   3.83805E+003    3.76471E+003
   5.9280   3.83317E+003    3.82391E+003
   5.9300   3.91880E+003    3.85337E+003
   5.9320   3.88189E+003    3.86374E+003
   5.9350   3.92550E+003    3.86863E+003
   5.9370   3.95306E+003    3.91363E+003
   5.9410   3.94640E+003    3.97174E+003
   5.9430   3.97003E+003    3.92103E+003
   5.9460   4.00087E+003    4.07057E+003
   5.9480   4.04350E+003    4.04275E+003
   5.9500   3.99716E+003    4.09468E+003
   5.9530   4.13305E+003    4.08958E+003
   5.9550   4.04831E+003    4.05749E+003
   5.9570   4.07483E+003    4.08396E+003
   5.9590   4.08251E+003    4.16380E+003
   5.9620   4.14054E+003    4.70616E+003
   5.9640   4.10925E+003    6.07914E+003
   5.9690   4.23210E+003    6.42510E+003
   5.9710   4.56595E+003    6.41641E+003
   5.9720   4.85152E+003    6.15847E+003
   5.9730   5.59682E+003    4.81795E+003
   5.9750   6.38187E+003    2.98555E+003
   5.9770   6.23950E+003    1.72800E+002
   5.9840   3.50093E+003    1.19515E+003
   5.9870   2.08020E+002    3.92510E+003
   5.9890   1.28040E+002    5.26256E+003
   5.9910   2.71080E+002    4.13874E+003
   5.9950   1.14153E+003    4.11218E+003
   5.9980   4.09710E+003    4.00461E+003
   6.0000   4.75155E+003    3.97357E+003
   6.0030   4.21475E+003    3.94396E+003
   6.0050   4.13849E+003    3.89525E+003
   6.0070   4.11588E+003    4.00693E+003
   6.0090   4.10876E+003    3.98445E+003
   6.0120   4.04887E+003    3.94376E+003
   6.0130   4.11347E+003    3.94273E+003
   6.0160   4.08427E+003    3.89341E+003
   6.0180   4.10727E+003    3.91616E+003
   6.0200   4.08446E+003    3.93946E+003
   6.0220   4.07969E+003    3.92722E+003
   6.0240   4.05109E+003    3.87362E+003
   6.0260   4.04194E+003    3.89444E+003
   6.0270   4.02806E+003    3.86151E+003
   6.0300   4.04618E+003    3.84541E+003
   6.0320   4.02855E+003    3.82245E+003
   6.0340   4.04075E+003    3.83809E+003
   6.0360   3.98800E+003    3.81406E+003
   6.0390   4.01221E+003    3.75825E+003
   6.0410   4.00790E+003    3.83456E+003
   6.0430   4.00194E+003    3.78325E+003
   6.0450   4.03705E+003    3.77003E+003
   6.0480   3.98901E+003    3.80586E+003
   6.0500   3.99295E+003    3.79030E+003
   6.0520   3.98303E+003    3.73465E+003
   6.0540   4.00480E+003    3.71254E+003
   6.0560   3.92606E+003    3.68455E+003
   6.0590   3.92775E+003    3.62778E+003
   6.0610   3.88609E+003    3.69803E+003
   6.0630   3.88897E+003    3.59630E+003
   6.0660   3.89422E+003    3.58011E+003
   6.0680   3.95793E+003    3.57153E+003
   6.0700   3.93756E+003    3.56111E+003
   6.0730   3.88882E+003    3.54071E+003
   6.0750   3.78595E+003    3.48557E+003
   6.0790   3.87106E+003    3.48345E+003
   6.0820   3.84954E+003    3.47403E+003
   6.0830   3.84530E+003    3.40368E+003
   6.0860   3.83744E+003    3.35098E+003
   6.0880   3.87276E+003    3.39145E+003
   6.0920   3.78981E+003    3.31930E+003
   6.0950   3.74789E+003    3.28519E+003
   6.0960   3.78639E+003    3.27199E+003
   6.0970   3.76068E+003    3.33288E+003
   6.0990   3.74085E+003    3.22684E+003
   6.1020   3.73211E+003    3.22646E+003
   6.1040   3.65690E+003    3.20494E+003
   6.1070   3.73459E+003    3.10415E+003
   6.1090   3.67500E+003    3.14549E+003
   6.1110   3.70127E+003    3.13710E+003
   6.1130   3.68672E+003    3.10952E+003
   6.1150   3.67733E+003    3.03629E+003
   6.1180   3.59147E+003    3.01062E+003
   6.1200   3.55331E+003    2.96827E+003
   6.1230   3.54796E+003    2.93614E+003
   6.1250   3.51900E+003    2.89744E+003
   6.1260   3.49406E+003    2.88013E+003
   6.1310   3.44697E+003    2.83750E+003
   6.1330   3.49044E+003    2.86639E+003
   6.1350   3.46229E+003    2.77152E+003
   6.1360   3.45860E+003    2.77477E+003
   6.1400   3.41525E+003    2.72259E+003
   6.1410   3.36600E+003    2.73401E+003
   6.1430   3.45015E+003    2.66985E+003
   6.1460   3.37299E+003    2.62064E+003
   6.1470   3.27685E+003    2.57970E+003
   6.1500   3.29431E+003    2.52058E+003
   6.1520   3.30868E+003    2.52504E+003
   6.1540   3.21060E+003    2.46433E+003
   6.1550   3.21154E+003    2.44256E+003
   6.1580   3.19281E+003    2.41016E+003
   6.1600   3.15408E+003    2.37464E+003
   6.1630   3.13621E+003    2.31954E+003
   6.1650   3.10653E+003    2.28112E+003
   6.1670   3.10381E+003    2.30320E+003
   6.1700   3.08120E+003    2.26858E+003
   6.1720   3.02322E+003    2.24896E+003
   6.1750   3.04317E+003    2.19831E+003
   6.1780   3.01556E+003    2.11974E+003
   6.1810   2.96905E+003    2.09294E+003
   6.1830   2.94659E+003    2.07981E+003
   6.1840   2.89250E+003    2.03036E+003
   6.1870   2.88623E+003    2.02076E+003
   6.1890   2.91028E+003    2.00939E+003
   6.1910   2.83421E+003    1.95343E+003
   6.1940   2.77065E+003    1.88491E+003
   6.1960   2.75147E+003    1.85718E+003
   6.1980   2.74839E+003    1.86242E+003
   6.2000   2.76434E+003    1.82293E+003
   6.2030   2.70395E+003    1.78762E+003
   6.2050   2.65913E+003    1.80445E+003
   6.2070   2.61710E+003    1.74475E+003
   6.2090   2.60058E+003    1.75577E+003
   6.2100   2.62985E+003    1.73810E+003
   6.2120   2.60389E+003    1.70839E+003
   6.2150   2.59415E+003    1.66305E+003
   6.2170   2.53015E+003    1.65743E+003
   6.2190   2.53519E+003    1.62134E+003
   6.2210   2.46486E+003    1.56833E+003
   6.2230   2.44722E+003    1.54808E+003
   6.2250   2.46585E+003    1.50493E+003
   6.2280   2.37774E+003    1.46868E+003
   6.2300   2.40591E+003    1.46054E+003
   6.2340   2.32472E+003    1.46211E+003
   6.2360   2.33351E+003    1.44898E+003
   6.2390   2.28784E+003    1.41422E+003
   6.2410   2.26909E+003    1.38073E+003
   6.2430   2.28532E+003    1.37107E+003
   6.2480   2.21634E+003    1.32687E+003
   6.2500   2.18593E+003    1.32237E+003
   6.2520   2.21522E+003    1.29219E+003
   6.2550   2.17476E+003    1.27976E+003
   6.2560   2.16764E+003    1.29843E+003
   6.2590   2.14976E+003    1.25456E+003
   6.2600   2.13425E+003    1.23074E+003
   6.2630   2.13193E+003    1.25630E+003
   6.2660   2.07861E+003    1.21774E+003
   6.2680   2.01552E+003    1.19318E+003
   6.2710   2.05820E+003    1.17946E+003
   6.2720   2.02848E+003    1.17028E+003
   6.2750   2.04749E+003    1.18077E+003
   6.2780   1.98375E+003    1.13495E+003
   6.2820   1.96034E+003    1.13660E+003
   6.2840   1.96540E+003    1.11288E+003
   6.2860   1.94436E+003    1.11939E+003
   6.2890   1.89588E+003    1.12475E+003
   6.2910   1.91372E+003    1.09121E+003
   6.2930   1.86849E+003    1.07817E+003
   6.2950   1.87572E+003    1.09757E+003
   6.2970   1.88523E+003    1.08167E+003
   6.2990   1.86137E+003    1.05856E+003
   6.3020   1.89404E+003    1.04036E+003
   6.3040   1.84988E+003    1.05250E+003
   6.3060   1.77638E+003    1.05594E+003
   6.3080   1.79459E+003    1.02037E+003
   6.3110   1.80693E+003    1.01351E+003
   6.3130   1.82353E+003    9.81120E+002
   6.3150   1.79121E+003    1.00512E+003
   6.3180   1.79389E+003    9.90750E+002
   6.3200   1.77426E+003    9.99030E+002
   6.3220   1.75761E+003    9.91050E+002
   6.3250   1.76430E+003    1.00577E+003
   6.3280   1.74128E+003    9.53660E+002
   6.3310   1.74699E+003    9.76240E+002
   6.3320   1.75200E+003    9.55440E+002
   6.3340   1.72622E+003    9.59600E+002
   6.3350   1.73387E+003    9.47930E+002
   6.3380   1.75308E+003    9.48350E+002
   6.3400   1.74653E+003    9.44960E+002
   6.3430   1.72807E+003    9.60440E+002
   6.3450   1.68705E+003    9.40420E+002
   6.3470   1.71465E+003    9.48510E+002
   6.3490   1.67930E+003    9.01090E+002
   6.3500   1.72993E+003    9.09440E+002
   6.3530   1.69765E+003    9.19440E+002
   6.3560   1.72903E+003    9.16690E+002
   6.3580   1.69707E+003    9.31740E+002
   6.3610   1.71214E+003    9.24130E+002
   6.3630   1.69827E+003    9.13960E+002
   6.3650   1.65844E+003    9.34530E+002
   6.3670   1.67866E+003    9.09530E+002
   6.3700   1.68786E+003    9.24930E+002
   6.3730   1.67318E+003    8.82210E+002
   6.3740   1.66536E+003    9.15380E+002
   6.3780   1.67625E+003    9.02350E+002
   6.3790   1.69558E+003    9.27120E+002
   6.3810   1.66642E+003    9.18800E+002
   6.3840   1.68260E+003    9.06420E+002
   6.3860   1.66666E+003    9.13580E+002
   6.3880   1.64993E+003    8.82790E+002
   6.3900   1.68337E+003    8.86100E+002
   6.3930   1.63992E+003    9.14870E+002
   6.3950   1.67020E+003    9.14270E+002
   6.3960   1.63047E+003    9.02790E+002
   6.3990   1.64035E+003    8.90660E+002
   6.4020   1.66549E+003    8.88790E+002
   6.4040   1.64539E+003    8.79840E+002
   6.4050   1.66088E+003    9.02840E+002
   6.4080   1.65862E+003    9.15720E+002
   6.4100   1.64241E+003    8.92840E+002
   6.4130   1.69738E+003    8.82650E+002
   6.4150   1.62802E+003    9.26400E+002
   6.4180   1.67260E+003    9.14850E+002
   6.4200   1.66464E+003    9.11830E+002
   6.4220   1.67988E+003    8.79500E+002
   6.4240   1.64780E+003    8.91860E+002
   6.4260   1.64550E+003    9.07720E+002
   6.4290   1.61509E+003    8.96990E+002
   6.4330   1.63494E+003    9.12130E+002
   6.4350   1.68456E+003    9.19860E+002
   6.4360   1.69750E+003    9.11070E+002
   6.4390   1.66883E+003    9.26070E+002
   6.4420   1.72117E+003    9.32670E+002
   6.4440   1.69485E+003    9.15320E+002
   6.4470   1.72481E+003    9.20420E+002
   6.4490   1.72398E+003    9.31420E+002
   6.4510   1.73972E+003    9.49800E+002
   6.4520   1.72554E+003    9.39990E+002
   6.4560   1.72647E+003    9.47840E+002
   6.4580   1.71763E+003    9.10450E+002
   6.4600   1.74545E+003    9.29860E+002
   6.4620   1.74491E+003    9.34180E+002
   6.4650   1.71126E+003    9.31510E+002
   6.4680   1.74264E+003    9.31680E+002
   6.4720   1.76494E+003    9.36020E+002
   6.4730   1.73414E+003    9.73280E+002
   6.4740   1.72697E+003    9.54760E+002
   6.4770   1.76260E+003    9.60870E+002
   6.4800   1.72997E+003    9.54620E+002
   6.4840   1.73962E+003    9.30300E+002
   6.4850   1.70188E+003    9.51690E+002
   6.4880   1.74296E+003    9.31910E+002
   6.4890   1.75038E+003    9.47840E+002
   6.4920   1.73573E+003    9.49100E+002
   6.4950   1.74646E+003    9.45770E+002
   6.4990   1.71977E+003    9.59030E+002
   6.5010   1.75763E+003    9.60430E+002
   6.5030   1.72327E+003    9.42780E+002
   6.5050   1.74219E+003    9.43760E+002
   6.5080   1.75314E+003    9.55410E+002
   6.5100   1.75289E+003    9.63520E+002
   6.5120   1.69350E+003    9.36470E+002
   6.5150   1.77384E+003    9.54720E+002
   6.5190   1.77041E+003    9.58170E+002
   6.5210   1.78257E+003    9.33700E+002
   6.5230   1.73860E+003    9.43270E+002
   6.5250   1.73964E+003    9.34920E+002
   6.5280   1.76336E+003    9.42940E+002
   6.5320   1.77264E+003    9.34670E+002
   6.5350   1.77353E+003    9.34310E+002
   6.5390   1.70795E+003    9.44700E+002
   6.5420   1.73193E+003    9.17930E+002
   6.5440   1.73855E+003    9.29890E+002
   6.5460   1.73304E+003    9.45000E+002
   6.5480   1.70813E+003    9.20080E+002
   6.5520   1.71496E+003    9.37340E+002
   6.5540   1.71150E+003    9.21100E+002
   6.5570   1.71402E+003    9.18650E+002
   6.5590   1.69620E+003    9.41130E+002
   6.5620   1.69054E+003    9.16410E+002
   6.5660   1.70641E+003    9.25130E+002
   6.5710   1.68349E+003    9.18230E+002
   6.5730   1.72708E+003    9.17600E+002
   6.5750   1.71751E+003    9.31330E+002
   6.5780   1.69312E+003    8.98640E+002
   6.5800   1.67433E+003    9.46990E+002
   6.5810   1.68259E+003    9.24470E+002
   6.5860   1.63735E+003    9.17780E+002
   6.5880   1.64831E+003    9.14280E+002
   6.5910   1.66595E+003    9.12790E+002
   6.5930   1.64322E+003    9.23710E+002
   6.5960   1.69841E+003    9.20970E+002
   6.5980   1.66375E+003    9.24170E+002
   6.6000   1.68115E+003    9.00600E+002
   6.6020   1.70650E+003    8.99820E+002
   6.6050   1.67606E+003    9.02240E+002
   6.6090   1.72909E+003    9.03550E+002
   6.6120   1.67654E+003    8.81790E+002
   6.6140   1.67202E+003    8.92800E+002
   6.6180   1.69484E+003    9.12160E+002
   6.6200   1.68986E+003    9.07480E+002
   6.6220   1.64291E+003    8.89770E+002
   6.6240   1.66532E+003    9.10940E+002
   6.6270   1.64014E+003    9.09010E+002
   6.6310   1.65117E+003    8.94790E+002
   6.6330   1.66951E+003    8.92370E+002
   6.6360   1.61742E+003    9.03570E+002
   6.6390   1.66365E+003    9.11730E+002
   6.6420   1.68391E+003    8.93790E+002
   6.6450   1.66135E+003    9.12290E+002
   6.6460   1.62877E+003    9.08470E+002
   6.6490   1.63964E+003    9.01860E+002
   6.6510   1.65022E+003    8.69060E+002
   6.6530   1.67837E+003    9.07030E+002
   6.6580   1.65591E+003    8.99240E+002
   6.6600   1.65969E+003    8.80050E+002
   6.6620   1.67385E+003    8.89750E+002
   6.6640   1.62360E+003    8.74210E+002
   6.6670   1.63592E+003    8.93700E+002
   6.6690   1.67078E+003    8.83530E+002
   6.6720   1.64314E+003    9.00010E+002
   6.6750   1.65711E+003    8.89350E+002
   6.6760   1.64904E+003    8.79550E+002
   6.6790   1.62915E+003    8.62940E+002
   6.6820   1.61200E+003    8.85240E+002
   6.6840   1.63791E+003    8.81970E+002
   6.6870   1.63121E+003    9.01950E+002
   6.6910   1.59362E+003    8.67740E+002
   6.6940   1.60214E+003    8.66020E+002
   6.6960   1.61202E+003    8.54710E+002
   6.6990   1.59652E+003    8.55810E+002
   6.7010   1.59180E+003    8.82250E+002
   6.7050   1.56784E+003    8.70890E+002
   6.7070   1.57581E+003    8.56420E+002
   6.7100   1.60135E+003    8.42190E+002
   6.7140   1.60556E+003    8.55480E+002
   6.7150   1.57570E+003    8.72010E+002
   6.7180   1.60462E+003    8.60740E+002
   6.7210   1.60253E+003    8.59080E+002
   6.7250   1.59700E+003    8.61630E+002
   6.7270   1.54692E+003    8.56700E+002
   6.7280   1.58286E+003    8.54710E+002
   6.7300   1.55763E+003    8.24360E+002
   6.7330   1.53417E+003    8.29110E+002
   6.7360   1.55479E+003    8.32880E+002
   6.7390   1.55704E+003    8.35150E+002
   6.7420   1.59350E+003    8.38500E+002
   6.7450   1.53467E+003    8.54130E+002
   6.7460   1.56066E+003    8.65110E+002
   6.7480   1.57300E+003    8.58280E+002
   6.7510   1.56599E+003    8.52850E+002
   6.7540   1.56642E+003    8.28180E+002
   6.7570   1.55488E+003    8.25480E+002
   6.7590   1.55547E+003    8.28690E+002
   6.7620   1.56058E+003    8.46900E+002
   6.7640   1.56588E+003    8.17710E+002
   6.7670   1.54980E+003    8.48910E+002
   6.7700   1.55437E+003    8.51050E+002
   6.7730   1.57826E+003    8.54190E+002
   6.7750   1.55559E+003    8.96350E+002
   6.7770   1.55957E+003    8.49990E+002
   6.7790   1.56416E+003    8.47710E+002
   6.7810   1.55706E+003    8.36090E+002
   6.7840   1.58166E+003    8.45780E+002
   6.7860   1.55667E+003    8.57390E+002
   6.7880   1.56363E+003    8.56040E+002
   6.7900   1.56577E+003    8.54430E+002
   6.7930   1.58364E+003    8.67260E+002
   6.7970   1.57801E+003    8.45180E+002
   6.8000   1.58088E+003    8.37110E+002
   6.8020   1.59180E+003    8.45380E+002
   6.8060   1.53296E+003    8.57700E+002
   6.8090   1.60252E+003    8.43500E+002
   6.8110   1.58967E+003    8.43820E+002
   6.8130   1.53840E+003    8.53050E+002
   6.8160   1.57117E+003    8.54110E+002
   6.8190   1.57773E+003    8.52290E+002
   6.8220   1.57890E+003    8.47860E+002
   6.8240   1.60700E+003    8.96560E+002
   6.8260   1.60760E+003    8.76760E+002
   6.8290   1.62368E+003    8.44060E+002
   6.8310   1.60963E+003    8.47760E+002
   6.8330   1.58183E+003    8.51170E+002
   6.8380   1.62787E+003    8.61560E+002
   6.8430   1.58478E+003    8.73270E+002
   6.8450   1.62584E+003    8.55550E+002
   6.8460   1.60434E+003    8.70710E+002
   6.8480   1.64263E+003    8.45630E+002
   6.8520   1.60029E+003    8.64340E+002
   6.8540   1.57531E+003    8.49210E+002
   6.8580   1.61502E+003    8.70040E+002
   6.8600   1.57420E+003    8.58800E+002
   6.8630   1.60228E+003    8.56490E+002
   6.8650   1.59300E+003    8.69890E+002
   6.8690   1.58587E+003    8.62890E+002
   6.8720   1.58861E+003    8.44690E+002
   6.8740   1.59854E+003    8.49190E+002
   6.8760   1.62034E+003    8.76770E+002
   6.8780   1.60111E+003    8.70560E+002
   6.8810   1.56856E+003    8.64760E+002
   6.8820   1.58671E+003    8.66420E+002
   6.8850   1.60112E+003    8.59650E+002
   6.8870   1.61917E+003    8.54220E+002
   6.8910   1.59732E+003    8.73900E+002
   6.8940   1.60696E+003    8.61230E+002
   6.8960   1.60423E+003    8.64810E+002
   6.8980   1.62430E+003    8.52290E+002
   6.9010   1.60669E+003    8.60660E+002
   6.9030   1.61872E+003    8.42010E+002
   6.9080   1.63436E+003    8.53060E+002
   6.9100   1.59808E+003    8.50040E+002
   6.9130   1.60937E+003    8.54860E+002
   6.9150   1.58376E+003    8.78450E+002
   6.9170   1.62289E+003    8.57570E+002
   6.9210   1.61524E+003    8.59050E+002
   6.9240   1.59960E+003    8.28460E+002
   6.9250   1.57448E+003    8.60100E+002
   6.9280   1.58808E+003    8.46700E+002
   6.9300   1.58339E+003    8.42590E+002
   6.9340   1.57663E+003    8.44720E+002
   6.9370   1.57099E+003    8.40860E+002
   6.9390   1.55810E+003    8.51190E+002
   6.9410   1.55743E+003    8.47760E+002
   6.9440   1.58584E+003    8.33140E+002
   6.9460   1.59989E+003    8.33830E+002
   6.9490   1.59918E+003    8.32500E+002
   6.9520   1.58195E+003    8.44410E+002
   6.9550   1.57552E+003    8.36280E+002
   6.9570   1.55936E+003    8.31970E+002
   6.9610   1.55330E+003    8.16450E+002
   6.9630   1.53260E+003    8.41500E+002
   6.9660   1.56274E+003    8.20090E+002
   6.9680   1.55604E+003    8.28090E+002
   6.9710   1.54183E+003    8.20730E+002
   6.9740   1.55346E+003    8.32830E+002
   6.9760   1.54588E+003    8.54120E+002
   6.9780   1.56401E+003    8.54430E+002
   6.9800   1.55760E+003    8.68040E+002
   6.9830   1.59252E+003    8.47930E+002
   6.9850   1.56214E+003    8.43540E+002
   6.9880   1.56872E+003    8.57160E+002
   6.9920   1.56927E+003    8.60700E+002
   6.9940   1.56528E+003    8.34830E+002
   6.9990   1.56843E+003    8.56290E+002
   7.0010   1.58897E+003    8.33070E+002
   7.0040   1.55281E+003    8.34610E+002
   7.0070   1.57948E+003    8.47470E+002
   7.0090   1.59003E+003    8.35530E+002
   7.0120   1.57835E+003    8.33550E+002
   7.0160   1.60544E+003    8.56800E+002
   7.0190   1.57009E+003    8.28920E+002
   7.0210   1.56143E+003    8.59470E+002
   7.0240   1.55925E+003    8.30300E+002
   7.0270   1.53907E+003    8.27270E+002
   7.0310   1.54645E+003    8.44080E+002
   7.0330   1.56191E+003    8.32800E+002
   7.0350   1.52474E+003    8.46000E+002
   7.0370   1.56197E+003    8.16060E+002
   7.0400   1.57044E+003    8.31020E+002
   7.0440   1.57073E+003    8.40390E+002
   7.0470   1.55024E+003    8.32510E+002
   7.0480   1.56201E+003    8.21600E+002
   7.0510   1.55128E+003    8.14600E+002
   7.0550   1.59829E+003    8.37670E+002
   7.0570   1.58366E+003    8.20450E+002
   7.0600   1.56097E+003    8.41090E+002
   7.0620   1.56303E+003    8.16740E+002
   7.0670   1.58675E+003    8.00700E+002
   7.0690   1.59923E+003    8.09370E+002
   7.0720   1.54865E+003    8.22240E+002
   7.0760   1.54295E+003    8.26080E+002
   7.0800   1.57420E+003    8.20350E+002
   7.0820   1.56133E+003    8.23620E+002
   7.0840   1.60179E+003    8.04210E+002
   7.0870   1.58248E+003    7.89010E+002
   7.0890   1.57105E+003    8.19360E+002
   7.0910   1.54980E+003    7.97920E+002
   7.0940   1.55049E+003    8.19690E+002
   7.0980   1.52005E+003    8.04620E+002
   7.1000   1.54441E+003    7.99980E+002
   7.1030   1.55830E+003    7.72180E+002
   7.1070   1.52041E+003    7.87070E+002
   7.1090   1.56266E+003    7.64340E+002
   7.1120   1.55643E+003    7.78510E+002
   7.1150   1.51259E+003    7.40640E+002
   7.1180   1.52445E+003    7.20640E+002
   7.1200   1.52858E+003    7.05190E+002
   7.1230   1.53054E+003    6.99010E+002
   7.1250   1.50421E+003    6.82830E+002
   7.1270   1.54768E+003    6.77540E+002
   7.1310   1.51417E+003    6.28390E+002
   7.1340   1.49653E+003    6.10490E+002
   7.1370   1.49979E+003    5.58620E+002
   7.1400   1.48266E+003    5.27890E+002
   7.1430   1.45638E+003    5.01640E+002
   7.1460   1.39210E+003    4.03780E+002
   7.1480   1.33870E+003    3.60990E+002
   7.1530   1.27646E+003    3.49940E+002
   7.1540   1.17138E+003    1.85030E+002
   7.1580   1.12363E+003    4.01800E+001
   7.1620   9.35470E+002    6.49000E+000
   7.1660   8.09990E+002    4.02000E+000
   7.1690   6.34000E+002    1.83000E+000
   7.1730   2.62360E+002    3.58000E+000
   7.1750   7.10700E+001    3.00000E+000
   7.1780   2.40600E+001    1.12000E+000
   7.1790   1.32300E+001    4.62000E+000
   7.1820   2.45000E+000    4.19000E+000
   7.1860   3.65000E+000    5.47000E+000
   7.1880   6.60000E-001    2.81000E+000
   7.1920   2.20000E+000    5.63000E+000
   7.1940   2.70000E-001    1.99000E+000
   7.1970   3.77000E+000    6.60000E-001
   7.2000   3.35000E+000    5.30000E-001
   7.2020   3.81000E+000    4.10000E-001
   7.2060   3.73000E+000    8.80000E-001
   7.2070   3.38000E+000    2.60000E-001
   7.2100   3.35000E+000    5.10000E-001
   7.2120   3.36000E+000    9.00000E-001
   7.2160   3.43000E+000    1.75000E+000
   7.2190   3.34000E+000    8.70000E-001
   7.2210   3.73000E+000    1.30000E+000
   7.2240   3.75000E+000    1.70000E+000
   7.2260   3.38000E+000    1.30000E+000
   7.2300   3.79000E+000    5.90000E-001
   7.2330   3.80000E+000    4.30000E-001
   7.2360   3.46000E+000    0.00000E+000
   7.2380   3.78000E+000    3.20000E-001
   7.2410   3.81000E+000    1.60000E-001
   7.2450   3.84000E+000    1.30000E-001
   7.2470   3.76000E+000    1.20000E-001
   7.2500   3.82000E+000    6.20000E-001
   7.2530   3.72000E+000    1.20000E-001
   7.2560   3.79000E+000    3.10000E-001
   7.2590   3.72000E+000    5.10000E-001
   7.2600   3.76000E+000    1.40000E-001
   7.2640   3.83000E+000    4.20000E-001
   7.2660   3.76000E+000    4.40000E-001
   7.2690   3.65000E+000    1.30000E-001
   7.2720   3.75000E+000    2.20000E-001
   7.2750   3.82000E+000    4.20000E-001
   7.2770   3.77000E+000    1.40000E-001
   7.2790   3.74000E+000    2.00000E-002
   7.2840   3.74000E+000    8.00000E-002
   7.2860   3.67000E+000    2.90000E-001
   7.2890   3.78000E+000    3.80000E-001
   7.2920   3.73000E+000    4.00000E-001
   7.2950   3.81000E+000    6.80000E-001
   7.2980   3.77000E+000    3.00000E-002
   7.3010   3.74000E+000    8.00000E-002
