# Supplementary material for: Mechanism of the small ATP-independent chaperone Spy is substrate specific
Source: Nat Commun. 2021 Feb 8;12:851. doi: 10.1038/s41467-021-21120-8 (PMC7870927; doi:10.1038/s41467-021-21120-8)
Supplement: Supplementary file 3 — Supplementary Data 1 [file 41467_2021_21120_MOESM3_ESM.zip › Fig 2c-d/181801/00031.RI1]

Sample1/4
I 1 22.0 48000 0004435 1.1000E11 278 1 
   5.7990   3.28000E+000    5.40000E-001
   5.8030   3.68000E+000    4.90000E-001
   5.8060   3.83000E+000    3.44000E+000
   5.8080   3.59000E+000    3.37000E+000
   5.8100   3.67000E+000    6.46000E+000
   5.8120   4.80000E-001    5.97000E+000
   5.8130   5.02000E+000    1.32100E+001
   5.8150   1.90000E+001    2.21300E+001
   5.8170   3.47100E+001    2.44700E+001
   5.8190   6.30600E+001    2.62800E+001
   5.8220   1.32620E+002    7.03400E+001
   5.8230   3.24990E+002    1.18420E+002
   5.8260   4.87080E+002    1.49330E+002
   5.8280   8.73500E+002    3.53140E+002
   5.8290   8.91420E+002    5.54710E+002
   5.8320   8.76270E+002    6.27900E+002
   5.8330   9.32820E+002    6.31290E+002
   5.8350   1.19410E+003    7.46580E+002
   5.8370   1.30321E+003    1.00450E+003
   5.8400   1.49146E+003    1.75836E+003
   5.8440   1.69949E+003    1.89746E+003
   5.8460   1.92165E+003    1.90566E+003
   5.8490   2.02291E+003    2.06408E+003
   5.8510   2.19682E+003    2.30078E+003
   5.8530   2.35736E+003    2.32595E+003
   5.8560   2.48118E+003    2.52521E+003
   5.8580   2.60237E+003    2.62086E+003
   5.8600   2.67939E+003    2.74561E+003
   5.8630   2.91807E+003    2.90644E+003
   5.8650   2.92315E+003    2.94254E+003
   5.8670   3.05324E+003    3.06483E+003
   5.8680   3.11833E+003    3.11490E+003
   5.8700   3.14246E+003    3.19847E+003
   5.8710   3.21035E+003    3.19958E+003
   5.8730   3.30934E+003    3.29014E+003
   5.8760   3.39843E+003    3.30391E+003
   5.8780   3.41549E+003    3.39029E+003
   5.8800   3.49103E+003    3.52712E+003
   5.8830   3.53030E+003    3.51073E+003
   5.8870   3.56338E+003    3.57913E+003
   5.8890   3.55756E+003    3.49581E+003
   5.8920   3.55674E+003    3.58124E+003
   5.8940   3.59560E+003    3.63782E+003
   5.8960   3.63111E+003    3.56212E+003
   5.8990   3.56154E+003    3.62753E+003
   5.9010   3.67781E+003    3.60848E+003
   5.9030   3.61734E+003    3.61597E+003
   5.9050   3.64244E+003    3.65144E+003
   5.9070   3.64004E+003    3.71935E+003
   5.9090   3.66529E+003    3.59584E+003
   5.9120   3.69431E+003    3.60008E+003
   5.9140   3.70529E+003    3.66454E+003
   5.9160   3.74535E+003    3.73678E+003
   5.9190   3.73818E+003    3.76483E+003
   5.9210   3.78352E+003    3.66188E+003
   5.9240   3.79418E+003    3.64694E+003
   5.9250   3.83175E+003    3.68872E+003
   5.9280   3.80961E+003    3.70717E+003
   5.9300   3.84891E+003    3.71990E+003
   5.9320   3.82751E+003    3.81916E+003
   5.9350   3.84941E+003    3.92252E+003
   5.9360   3.87043E+003    3.99568E+003
   5.9390   3.97611E+003    3.98156E+003
   5.9420   3.92745E+003    3.97801E+003
   5.9430   3.96368E+003    3.99639E+003
   5.9460   4.01156E+003    3.97273E+003
   5.9480   3.99013E+003    3.99716E+003
   5.9500   4.03174E+003    3.97440E+003
   5.9530   4.04628E+003    3.94745E+003
   5.9550   4.00902E+003    4.01716E+003
   5.9570   4.06156E+003    3.99934E+003
   5.9610   4.10055E+003    4.07795E+003
   5.9640   4.09385E+003    3.97323E+003
   5.9650   4.07072E+003    4.04103E+003
   5.9680   4.07575E+003    4.07222E+003
   5.9710   4.10157E+003    4.09750E+003
   5.9730   4.10879E+003    4.09263E+003
   5.9750   4.06617E+003    4.13322E+003
   5.9770   4.20806E+003    4.13130E+003
   5.9780   4.15571E+003    4.13748E+003
   5.9800   4.16990E+003    4.18425E+003
   5.9820   4.21952E+003    4.14638E+003
   5.9840   4.23209E+003    4.19324E+003
   5.9860   4.25997E+003    4.24496E+003
   5.9890   4.44752E+003    4.52385E+003
   5.9910   5.01862E+003    5.21160E+003
   5.9930   6.14892E+003    6.15928E+003
   5.9950   6.18356E+003    6.22485E+003
   5.9980   6.22446E+003    6.00982E+003
   6.0000   6.19986E+003    6.08795E+003
   6.0030   3.66041E+003    1.40420E+002
   6.0090   1.90770E+002    3.17700E+002
   6.0120   5.78650E+002    1.85918E+003
   6.0160   3.63915E+003    4.77380E+003
   6.0180   4.53476E+003    3.85424E+003
   6.0200   3.95891E+003    3.86801E+003
   6.0250   4.03403E+003    3.78178E+003
   6.0280   3.98717E+003    3.70754E+003
   6.0320   3.92796E+003    3.65551E+003
   6.0340   3.92912E+003    3.73291E+003
   6.0360   3.90772E+003    3.65045E+003
   6.0380   3.89909E+003    3.61120E+003
   6.0410   3.91461E+003    3.54161E+003
   6.0440   3.92573E+003    3.59622E+003
   6.0460   3.89009E+003    3.57510E+003
   6.0480   3.84263E+003    3.48886E+003
   6.0500   3.74906E+003    3.47152E+003
   6.0540   3.76516E+003    3.40616E+003
   6.0550   3.72512E+003    3.38103E+003
   6.0570   3.72026E+003    3.40120E+003
   6.0590   3.68417E+003    3.30795E+003
   6.0610   3.65508E+003    3.32304E+003
   6.0630   3.63264E+003    3.25871E+003
   6.0650   3.63789E+003    3.22985E+003
   6.0670   3.60332E+003    3.17990E+003
   6.0700   3.60460E+003    3.13627E+003
   6.0730   3.55251E+003    3.16194E+003
   6.0750   3.54440E+003    3.09145E+003
   6.0770   3.56359E+003    3.06089E+003
   6.0800   3.50336E+003    2.98607E+003
   6.0820   3.47147E+003    2.96837E+003
   6.0840   3.44445E+003    2.96378E+003
   6.0860   3.40665E+003    2.86850E+003
   6.0880   3.40439E+003    2.85469E+003
   6.0900   3.32637E+003    2.80429E+003
   6.0930   3.31846E+003    2.76065E+003
   6.0950   3.28279E+003    2.73720E+003
   6.0970   3.29448E+003    2.70064E+003
   6.1000   3.26121E+003    2.67363E+003
   6.1020   3.22092E+003    2.65903E+003
   6.1040   3.17513E+003    2.68707E+003
   6.1060   3.12934E+003    2.59478E+003
   6.1090   3.16342E+003    2.54255E+003
   6.1100   3.09588E+003    2.52110E+003
   6.1120   3.10429E+003    2.44512E+003
   6.1140   3.06902E+003    2.42293E+003
   6.1160   3.04730E+003    2.40149E+003
   6.1190   3.04493E+003    2.36169E+003
   6.1220   2.97459E+003    2.35544E+003
   6.1250   2.91762E+003    2.30566E+003
   6.1260   2.88346E+003    2.26889E+003
   6.1300   2.90689E+003    2.27503E+003
   6.1330   2.83368E+003    2.22495E+003
   6.1350   2.79419E+003    2.15759E+003
   6.1360   2.80325E+003    2.11615E+003
   6.1380   2.75138E+003    2.10420E+003
   6.1400   2.82734E+003    2.11872E+003
   6.1430   2.71901E+003    2.05259E+003
   6.1460   2.68905E+003    2.00277E+003
   6.1470   2.67254E+003    2.00485E+003
   6.1490   2.66198E+003    1.98588E+003
   6.1530   2.62740E+003    1.92556E+003
   6.1550   2.57196E+003    1.83534E+003
   6.1580   2.53294E+003    1.84452E+003
   6.1600   2.56016E+003    1.81330E+003
   6.1620   2.50172E+003    1.74593E+003
   6.1660   2.47664E+003    1.73333E+003
   6.1670   2.43907E+003    1.73354E+003
   6.1690   2.42563E+003    1.70035E+003
   6.1710   2.37058E+003    1.70229E+003
   6.1740   2.42148E+003    1.62883E+003
   6.1760   2.38620E+003    1.65226E+003
   6.1800   2.36150E+003    1.59609E+003
   6.1810   2.33293E+003    1.57862E+003
   6.1830   2.33256E+003    1.55845E+003
   6.1850   2.31934E+003    1.57294E+003
   6.1870   2.33856E+003    1.56375E+003
   6.1900   2.30923E+003    1.53774E+003
   6.1920   2.27065E+003    1.53425E+003
   6.1940   2.25764E+003    1.45438E+003
   6.1970   2.25669E+003    1.47092E+003
   6.1990   2.20074E+003    1.42809E+003
   6.2000   2.21144E+003    1.45262E+003
   6.2030   2.20345E+003    1.41838E+003
   6.2060   2.24412E+003    1.41859E+003
   6.2080   2.14869E+003    1.39978E+003
   6.2100   2.13577E+003    1.37334E+003
   6.2120   2.14858E+003    1.31652E+003
   6.2140   2.14223E+003    1.32620E+003
   6.2170   2.09885E+003    1.30972E+003
   6.2200   2.09904E+003    1.31901E+003
   6.2220   2.11073E+003    1.26760E+003
   6.2240   2.09815E+003    1.26563E+003
   6.2250   2.05744E+003    1.25961E+003
   6.2280   2.04590E+003    1.25826E+003
   6.2320   2.04929E+003    1.22606E+003
   6.2350   2.00786E+003    1.23307E+003
   6.2370   2.01929E+003    1.18144E+003
   6.2390   2.00896E+003    1.19049E+003
   6.2420   1.99761E+003    1.18904E+003
   6.2460   1.97051E+003    1.17590E+003
   6.2480   1.99522E+003    1.18368E+003
   6.2500   1.96836E+003    1.18308E+003
   6.2530   1.97799E+003    1.15403E+003
   6.2550   1.96974E+003    1.14944E+003
   6.2560   1.94744E+003    1.13902E+003
   6.2580   1.95700E+003    1.12738E+003
   6.2600   1.98311E+003    1.11030E+003
   6.2630   1.92842E+003    1.14323E+003
   6.2660   1.95133E+003    1.11619E+003
   6.2680   1.91149E+003    1.11236E+003
   6.2700   1.90082E+003    1.11843E+003
   6.2730   1.90858E+003    1.10421E+003
   6.2750   1.94832E+003    1.09753E+003
   6.2770   1.94250E+003    1.09416E+003
   6.2790   1.90133E+003    1.07789E+003
   6.2810   1.92520E+003    1.08330E+003
   6.2840   1.94086E+003    1.07235E+003
   6.2860   1.90087E+003    1.09062E+003
   6.2890   1.88833E+003    1.06206E+003
   6.2910   1.90222E+003    1.06375E+003
   6.2930   1.88568E+003    1.04707E+003
   6.2950   1.87087E+003    1.07963E+003
   6.2980   1.86142E+003    1.04858E+003
   6.3000   1.86578E+003    1.03407E+003
   6.3020   1.85007E+003    1.04288E+003
   6.3040   1.86604E+003    1.04799E+003
   6.3090   1.88460E+003    1.00437E+003
   6.3100   1.83470E+003    1.02376E+003
   6.3120   1.84398E+003    1.04875E+003
   6.3160   1.82390E+003    1.02188E+003
   6.3200   1.82237E+003    1.00343E+003
   6.3230   1.81442E+003    1.00965E+003
   6.3250   1.82438E+003    1.00248E+003
   6.3270   1.82265E+003    1.01479E+003
   6.3320   1.82391E+003    1.02577E+003
   6.3340   1.82990E+003    9.92490E+002
   6.3370   1.83524E+003    9.79650E+002
   6.3380   1.80410E+003    1.00273E+003
   6.3400   1.81152E+003    1.01052E+003
   6.3430   1.81205E+003    9.93760E+002
   6.3450   1.80063E+003    1.00755E+003
   6.3470   1.80429E+003    9.90550E+002
   6.3500   1.81657E+003    9.89300E+002
   6.3520   1.78780E+003    1.00014E+003
   6.3540   1.79097E+003    9.99300E+002
   6.3570   1.80978E+003    9.90140E+002
   6.3590   1.76243E+003    9.88630E+002
   6.3630   1.77659E+003    9.92700E+002
   6.3660   1.78531E+003    1.00338E+003
   6.3690   1.81625E+003    1.00414E+003
   6.3720   1.79421E+003    9.70010E+002
   6.3740   1.80088E+003    9.97670E+002
   6.3770   1.80371E+003    9.75160E+002
   6.3790   1.78538E+003    1.00045E+003
   6.3810   1.81085E+003    9.92720E+002
   6.3830   1.74668E+003    9.71860E+002
   6.3860   1.79144E+003    9.71560E+002
   6.3890   1.79903E+003    9.80230E+002
   6.3900   1.78084E+003    9.87340E+002
   6.3920   1.81853E+003    9.73910E+002
   6.3930   1.75918E+003    9.81710E+002
   6.3960   1.77252E+003    9.65040E+002
   6.3990   1.77130E+003    9.67060E+002
   6.4020   1.79300E+003    9.78130E+002
   6.4040   1.81246E+003    9.51950E+002
   6.4060   1.79819E+003    9.87590E+002
   6.4090   1.79562E+003    9.72990E+002
   6.4120   1.81414E+003    9.69470E+002
   6.4140   1.79237E+003    9.85960E+002
   6.4170   1.78980E+003    9.76660E+002
   6.4200   1.78588E+003    9.94730E+002
   6.4220   1.78377E+003    9.87580E+002
   6.4240   1.77286E+003    9.70470E+002
   6.4260   1.86170E+003    1.00212E+003
   6.4290   1.79735E+003    1.00277E+003
   6.4330   1.83887E+003    9.91240E+002
   6.4350   1.81925E+003    1.00013E+003
   6.4380   1.84122E+003    1.03923E+003
   6.4400   1.81787E+003    1.01459E+003
   6.4440   1.87208E+003    1.01516E+003
   6.4470   1.86176E+003    1.02184E+003
   6.4490   1.83421E+003    1.00665E+003
   6.4510   1.84773E+003    1.02276E+003
   6.4530   1.85626E+003    1.01148E+003
   6.4560   1.84053E+003    1.02412E+003
   6.4590   1.90572E+003    1.01955E+003
   6.4620   1.90115E+003    1.04844E+003
   6.4650   1.85213E+003    1.02966E+003
   6.4670   1.88491E+003    1.02997E+003
   6.4690   1.89376E+003    1.04462E+003
   6.4720   1.88205E+003    1.04987E+003
   6.4750   1.87278E+003    1.01590E+003
   6.4790   1.84347E+003    1.03970E+003
   6.4800   1.89040E+003    1.02870E+003
   6.4830   1.91948E+003    1.04928E+003
   6.4860   1.89366E+003    1.02465E+003
   6.4890   1.86667E+003    1.05771E+003
   6.4920   1.87589E+003    1.07199E+003
   6.4940   1.89338E+003    1.03107E+003
   6.4960   1.88121E+003    1.06919E+003
   6.4980   1.90387E+003    1.04684E+003
   6.5010   1.89426E+003    1.04153E+003
   6.5030   1.94726E+003    1.02326E+003
   6.5060   1.89632E+003    1.05855E+003
   6.5080   1.90726E+003    1.05793E+003
   6.5110   1.92169E+003    1.03185E+003
   6.5150   1.86743E+003    1.04418E+003
   6.5160   1.88553E+003    1.04438E+003
   6.5190   1.93386E+003    1.04641E+003
   6.5200   1.92800E+003    1.04977E+003
   6.5230   1.89437E+003    1.06196E+003
   6.5250   1.89043E+003    1.04393E+003
   6.5280   1.90008E+003    1.05319E+003
   6.5320   1.89147E+003    1.04631E+003
   6.5350   1.93309E+003    1.04759E+003
   6.5370   1.90366E+003    1.05549E+003
   6.5390   1.89953E+003    1.04476E+003
   6.5420   1.87710E+003    1.03395E+003
   6.5440   1.87152E+003    9.99360E+002
   6.5460   1.87007E+003    1.02566E+003
   6.5480   1.87318E+003    1.04864E+003
   6.5500   1.85503E+003    1.03848E+003
   6.5540   1.89975E+003    1.05510E+003
   6.5570   1.89960E+003    1.02314E+003
   6.5590   1.89105E+003    1.03426E+003
   6.5620   1.83696E+003    1.04740E+003
   6.5630   1.88297E+003    1.02344E+003
   6.5660   1.83830E+003    1.03474E+003
   6.5680   1.88369E+003    1.02713E+003
   6.5710   1.86290E+003    1.04780E+003
   6.5730   1.89412E+003    1.04648E+003
   6.5780   1.88406E+003    1.03542E+003
   6.5800   1.82864E+003    1.02059E+003
   6.5830   1.86220E+003    9.86440E+002
   6.5860   1.86294E+003    1.00510E+003
   6.5890   1.84361E+003    1.00866E+003
   6.5910   1.83156E+003    1.02312E+003
   6.5930   1.85987E+003    9.91970E+002
   6.5950   1.84501E+003    9.90460E+002
   6.5970   1.84571E+003    9.91450E+002
   6.6020   1.82832E+003    1.00398E+003
   6.6050   1.85239E+003    1.02097E+003
   6.6070   1.84398E+003    9.89200E+002
   6.6090   1.86159E+003    1.01808E+003
   6.6110   1.82051E+003    9.91600E+002
   6.6150   1.87189E+003    1.01431E+003
   6.6180   1.81231E+003    1.00028E+003
   6.6190   1.82217E+003    1.00992E+003
   6.6210   1.85702E+003    9.88890E+002
   6.6240   1.85940E+003    9.86380E+002
   6.6280   1.84571E+003    1.01435E+003
   6.6310   1.84359E+003    9.97750E+002
   6.6330   1.81753E+003    1.00413E+003
   6.6350   1.81536E+003    9.98850E+002
   6.6360   1.83825E+003    9.81020E+002
   6.6390   1.80790E+003    1.00421E+003
   6.6410   1.83909E+003    1.00925E+003
   6.6440   1.81896E+003    9.94740E+002
   6.6460   1.81241E+003    9.67430E+002
   6.6500   1.78665E+003    9.76230E+002
   6.6530   1.82352E+003    9.88140E+002
   6.6550   1.79307E+003    9.69910E+002
   6.6580   1.84091E+003    9.79970E+002
   6.6620   1.78784E+003    9.58630E+002
   6.6640   1.82452E+003    9.56940E+002
   6.6670   1.77512E+003    9.90150E+002
   6.6680   1.82760E+003    9.89060E+002
   6.6720   1.82975E+003    9.82650E+002
   6.6730   1.78734E+003    9.75670E+002
   6.6760   1.80659E+003    9.75570E+002
   6.6790   1.77172E+003    9.81880E+002
   6.6810   1.77813E+003    9.51410E+002
   6.6840   1.77108E+003    9.43760E+002
   6.6870   1.78438E+003    9.70290E+002
   6.6890   1.78324E+003    9.63940E+002
   6.6920   1.75622E+003    9.80780E+002
   6.6960   1.77324E+003    9.69720E+002
   6.6980   1.78038E+003    9.52560E+002
   6.7010   1.73945E+003    9.48630E+002
   6.7030   1.75758E+003    9.43410E+002
   6.7050   1.76213E+003    9.35560E+002
   6.7080   1.74517E+003    9.67920E+002
   6.7110   1.75152E+003    9.41300E+002
   6.7140   1.72247E+003    9.43270E+002
   6.7160   1.75909E+003    9.64100E+002
   6.7190   1.75476E+003    9.65850E+002
   6.7210   1.74189E+003    9.39800E+002
   6.7230   1.74671E+003    9.30370E+002
   6.7250   1.74154E+003    9.36260E+002
   6.7280   1.73270E+003    9.48810E+002
   6.7320   1.73882E+003    9.46660E+002
   6.7340   1.70327E+003    9.18320E+002
   6.7370   1.69723E+003    9.36380E+002
   6.7410   1.70388E+003    9.28930E+002
   6.7430   1.73413E+003    9.36630E+002
   6.7450   1.73031E+003    9.41930E+002
   6.7480   1.70903E+003    9.36730E+002
   6.7500   1.76472E+003    9.50140E+002
   6.7540   1.72654E+003    9.58260E+002
   6.7560   1.69721E+003    9.13900E+002
   6.7600   1.71984E+003    9.05670E+002
   6.7610   1.73041E+003    9.11540E+002
   6.7640   1.71477E+003    9.40570E+002
   6.7660   1.69538E+003    9.30890E+002
   6.7700   1.72236E+003    9.38850E+002
   6.7730   1.73374E+003    9.41880E+002
   6.7750   1.72108E+003    9.40770E+002
   6.7770   1.69984E+003    9.35210E+002
   6.7800   1.70180E+003    9.45600E+002
   6.7820   1.76275E+003    9.54850E+002
   6.7850   1.73348E+003    9.40690E+002
   6.7870   1.69958E+003    9.34950E+002
   6.7900   1.73864E+003    9.69640E+002
   6.7920   1.76668E+003    9.29260E+002
   6.7950   1.75297E+003    9.66270E+002
   6.7970   1.78516E+003    9.63520E+002
   6.7990   1.71850E+003    9.66090E+002
   6.8040   1.74374E+003    9.13070E+002
   6.8060   1.74083E+003    9.41670E+002
   6.8090   1.76392E+003    9.49120E+002
   6.8120   1.75738E+003    9.33500E+002
   6.8150   1.72779E+003    9.60450E+002
   6.8170   1.76063E+003    9.59860E+002
   6.8200   1.74419E+003    9.57330E+002
   6.8220   1.75043E+003    9.76340E+002
   6.8240   1.78923E+003    9.50650E+002
   6.8260   1.76161E+003    9.64060E+002
   6.8310   1.77313E+003    9.54680E+002
   6.8330   1.79555E+003    9.29530E+002
   6.8350   1.75821E+003    9.62180E+002
   6.8380   1.78542E+003    9.24480E+002
   6.8400   1.75819E+003    9.51270E+002
   6.8420   1.77211E+003    9.97360E+002
   6.8450   1.74915E+003    9.56150E+002
   6.8490   1.74437E+003    9.66040E+002
   6.8510   1.77691E+003    9.69140E+002
   6.8540   1.81130E+003    9.44860E+002
   6.8570   1.78128E+003    9.39680E+002
   6.8600   1.79490E+003    9.52230E+002
   6.8620   1.72442E+003    9.62370E+002
   6.8650   1.77483E+003    9.72630E+002
   6.8690   1.76898E+003    9.61800E+002
   6.8710   1.75494E+003    9.64190E+002
   6.8740   1.79393E+003    9.71640E+002
   6.8760   1.78786E+003    9.72810E+002
   6.8780   1.79850E+003    9.59010E+002
   6.8810   1.78574E+003    9.81110E+002
   6.8820   1.75293E+003    9.56730E+002
   6.8850   1.80072E+003    9.58610E+002
   6.8890   1.79586E+003    9.74260E+002
   6.8920   1.78300E+003    9.46090E+002
   6.8960   1.78420E+003    9.82310E+002
   6.8980   1.78714E+003    9.59140E+002
   6.8990   1.75010E+003    9.82840E+002
   6.9030   1.76322E+003    9.64790E+002
   6.9060   1.73996E+003    9.84950E+002
   6.9100   1.77795E+003    9.58190E+002
   6.9130   1.75471E+003    9.74830E+002
   6.9150   1.77633E+003    9.56030E+002
   6.9170   1.74702E+003    9.61590E+002
   6.9200   1.78263E+003    9.66260E+002
   6.9230   1.73366E+003    9.73600E+002
   6.9250   1.76943E+003    9.48460E+002
   6.9270   1.75083E+003    9.65360E+002
   6.9300   1.75990E+003    9.34400E+002
   6.9330   1.72550E+003    9.44100E+002
   6.9350   1.75862E+003    9.41650E+002
   6.9390   1.76423E+003    9.33800E+002
   6.9410   1.76355E+003    9.56140E+002
   6.9440   1.74128E+003    9.64080E+002
   6.9470   1.75920E+003    9.46350E+002
   6.9490   1.72631E+003    9.52270E+002
   6.9520   1.72814E+003    9.60120E+002
   6.9550   1.73522E+003    9.31720E+002
   6.9570   1.73912E+003    9.20460E+002
   6.9600   1.72344E+003    9.64930E+002
   6.9630   1.71116E+003    9.09350E+002
   6.9660   1.68260E+003    9.35590E+002
   6.9690   1.69345E+003    9.56740E+002
   6.9710   1.71939E+003    9.45380E+002
   6.9740   1.69712E+003    9.45350E+002
   6.9780   1.72501E+003    9.53120E+002
   6.9800   1.71487E+003    9.77120E+002
   6.9830   1.78443E+003    9.46280E+002
   6.9850   1.75218E+003    9.44810E+002
   6.9880   1.70294E+003    9.53480E+002
   6.9900   1.70554E+003    9.50160E+002
   6.9930   1.71759E+003    9.40230E+002
   6.9970   1.73027E+003    9.82160E+002
   6.9990   1.72441E+003    9.63880E+002
   7.0010   1.75152E+003    9.44670E+002
   7.0040   1.76442E+003    9.65950E+002
   7.0080   1.72657E+003    9.68050E+002
   7.0100   1.76940E+003    9.49910E+002
   7.0120   1.76864E+003    9.68710E+002
   7.0150   1.74794E+003    9.55650E+002
   7.0190   1.72062E+003    9.43730E+002
   7.0210   1.76942E+003    9.51450E+002
   7.0240   1.74224E+003    9.16760E+002
   7.0260   1.72539E+003    9.55530E+002
   7.0280   1.75709E+003    9.52440E+002
   7.0310   1.74499E+003    9.49590E+002
   7.0330   1.72645E+003    9.49730E+002
   7.0370   1.71761E+003    9.16690E+002
   7.0400   1.76590E+003    9.37610E+002
   7.0410   1.74646E+003    9.57840E+002
   7.0460   1.76087E+003    9.43690E+002
   7.0480   1.73330E+003    9.24750E+002
   7.0510   1.73626E+003    9.42560E+002
   7.0550   1.75438E+003    9.27590E+002
   7.0580   1.70663E+003    9.30850E+002
   7.0600   1.70833E+003    9.30110E+002
   7.0620   1.72009E+003    9.09880E+002
   7.0670   1.70604E+003    9.24060E+002
   7.0690   1.70227E+003    9.02700E+002
   7.0710   1.71793E+003    8.97830E+002
   7.0730   1.71947E+003    9.00060E+002
   7.0760   1.69324E+003    9.00500E+002
   7.0790   1.71187E+003    9.02030E+002
   7.0810   1.72857E+003    8.94250E+002
   7.0850   1.72420E+003    9.04080E+002
   7.0880   1.68556E+003    8.91350E+002
   7.0910   1.66573E+003    8.65260E+002
   7.0930   1.66147E+003    8.46920E+002
   7.0950   1.63014E+003    8.41720E+002
   7.0980   1.66438E+003    8.27270E+002
   7.1030   1.61264E+003    8.28660E+002
   7.1050   1.59012E+003    8.09550E+002
   7.1070   1.59761E+003    7.89080E+002
   7.1100   1.54695E+003    7.54430E+002
   7.1140   1.54926E+003    7.42390E+002
   7.1170   1.49158E+003    7.10050E+002
   7.1200   1.46797E+003    6.94100E+002
   7.1230   1.44475E+003    6.39560E+002
   7.1250   1.42676E+003    6.38220E+002
   7.1270   1.36987E+003    5.98030E+002
   7.1300   1.33613E+003    5.55300E+002
   7.1340   1.29425E+003    5.22330E+002
   7.1370   1.24080E+003    5.01930E+002
   7.1400   1.16098E+003    4.51930E+002
   7.1420   1.12548E+003    4.26580E+002
   7.1440   1.07127E+003    3.89930E+002
   7.1470   9.99890E+002    3.26120E+002
   7.1520   9.14130E+002    2.55790E+002
   7.1540   8.22870E+002    2.26850E+002
   7.1570   7.46220E+002    2.07100E+002
   7.1580   6.86250E+002    1.72980E+002
   7.1620   5.92740E+002    1.44210E+002
   7.1660   4.78420E+002    9.05600E+001
   7.1680   3.86620E+002    7.57600E+001
   7.1700   3.57130E+002    5.39500E+001
   7.1750   2.50460E+002    3.70100E+001
   7.1780   1.90910E+002    2.33300E+001
   7.1800   1.44880E+002    1.70300E+001
   7.1850   1.02390E+002    6.62000E+000
   7.1870   6.83800E+001    7.44000E+000
   7.1900   5.71700E+001    4.79000E+000
   7.1940   3.20800E+001    3.94000E+000
   7.1960   1.66700E+001    3.08000E+000
   7.1990   9.19000E+000    3.60000E+000
   7.2020   2.56000E+000    3.23000E+000
   7.2050   3.72000E+000    2.17000E+000
   7.2080   3.72000E+000    1.30000E-001
   7.2110   3.68000E+000    5.40000E-001
   7.2130   3.70000E+000    5.90000E-001
   7.2160   3.71000E+000    2.79000E+000
   7.2190   3.71000E+000    2.82000E+000
   7.2210   3.80000E+000    7.80000E-001
   7.2230   3.72000E+000    2.50000E-001
   7.2260   3.76000E+000    1.77000E+000
   7.2300   3.75000E+000    3.80000E-001
   7.2340   3.82000E+000    5.00000E-002
   7.2360   3.79000E+000    4.70000E-001
   7.2380   3.68000E+000    3.00000E-001
   7.2400   3.72000E+000    3.30000E-001
   7.2450   3.75000E+000    3.20000E-001
   7.2470   3.74000E+000    1.19000E+000
   7.2500   3.72000E+000    1.07000E+000
   7.2520   3.79000E+000    1.34000E+000
   7.2550   3.97000E+000    4.20000E-001
   7.2570   3.87000E+000    3.20000E-001
   7.2600   3.30000E+000    3.70000E-001
   7.2630   3.78000E+000    2.80000E-001
   7.2660   3.89000E+000    2.00000E-002
   7.2680   3.78000E+000    3.40000E-001
   7.2700   3.68000E+000    2.20000E-001
   7.2740   3.80000E+000    5.00000E-002
   7.2790   3.67000E+000    8.00000E-002
   7.2810   3.74000E+000    2.20000E-001
   7.2830   3.79000E+000    2.90000E-001
   7.2880   3.68000E+000    1.90000E-001
   7.2900   3.77000E+000    2.00000E-002
   7.2930   3.84000E+000    3.60000E-001
   7.2960   3.75000E+000    4.10000E-001
   7.2980   3.65000E+000    2.10000E-001
   7.3020   3.85000E+000    1.10000E-001
