# Supplementary material for: Mechanism of the small ATP-independent chaperone Spy is substrate specific
Source: Nat Commun. 2021 Feb 8;12:851. doi: 10.1038/s41467-021-21120-8 (PMC7870927; doi:10.1038/s41467-021-21120-8)
Supplement: Supplementary file 3 — Supplementary Data 1 [file 41467_2021_21120_MOESM3_ESM.zip › Fig 2c-d/181801/00031.RI3]

Sample3/6
I 3 22.0 48000 0004504 1.1170E11 278 1 
   5.8010   3.67000E+000    4.02000E+000
   5.8040   3.66000E+000    8.60000E-001
   5.8050   3.66000E+000    9.54000E+000
   5.8060   3.71000E+000    7.83000E+000
   5.8080   3.70000E+000    1.31700E+001
   5.8100   1.00000E+000    1.29300E+001
   5.8130   6.93000E+000    1.79100E+001
   5.8150   1.70600E+001    2.72800E+001
   5.8170   2.03500E+001    3.92500E+001
   5.8190   6.26300E+001    9.13200E+001
   5.8220   1.03250E+002    1.58150E+002
   5.8240   3.00740E+002    4.18540E+002
   5.8260   6.77270E+002    6.51100E+002
   5.8290   8.46370E+002    8.51810E+002
   5.8310   9.34530E+002    9.15950E+002
   5.8330   1.10031E+003    1.05311E+003
   5.8350   1.17992E+003    1.18654E+003
   5.8370   1.32039E+003    1.35405E+003
   5.8390   1.38626E+003    1.38965E+003
   5.8400   1.45831E+003    1.48345E+003
   5.8420   1.62975E+003    1.63451E+003
   5.8440   1.80984E+003    1.80061E+003
   5.8470   1.87054E+003    1.87211E+003
   5.8480   1.98234E+003    2.00410E+003
   5.8490   2.05494E+003    2.13608E+003
   5.8510   2.16355E+003    2.25833E+003
   5.8530   2.32053E+003    2.31350E+003
   5.8560   2.41492E+003    2.44970E+003
   5.8580   2.63413E+003    2.72934E+003
   5.8600   2.68241E+003    2.69940E+003
   5.8620   2.72889E+003    2.78665E+003
   5.8630   2.78912E+003    2.92412E+003
   5.8650   2.94873E+003    2.93412E+003
   5.8670   3.02310E+003    3.09311E+003
   5.8690   3.09417E+003    3.20964E+003
   5.8710   3.26637E+003    3.14913E+003
   5.8730   3.34258E+003    3.23171E+003
   5.8740   3.32304E+003    3.22830E+003
   5.8760   3.39231E+003    3.36170E+003
   5.8770   3.35053E+003    3.44762E+003
   5.8800   3.43909E+003    3.46343E+003
   5.8830   3.53917E+003    3.51043E+003
   5.8850   3.53162E+003    3.50025E+003
   5.8870   3.57891E+003    3.47116E+003
   5.8900   3.56617E+003    3.50227E+003
   5.8920   3.59905E+003    3.58888E+003
   5.8940   3.54457E+003    3.60051E+003
   5.8960   3.55538E+003    3.64061E+003
   5.8990   3.57517E+003    3.74704E+003
   5.9000   3.60810E+003    3.66229E+003
   5.9030   3.56372E+003    3.54641E+003
   5.9060   3.56736E+003    3.51573E+003
   5.9070   3.64946E+003    3.57734E+003
   5.9090   3.68339E+003    3.66947E+003
   5.9120   3.65775E+003    3.67821E+003
   5.9140   3.75776E+003    3.61574E+003
   5.9170   3.67493E+003    3.73019E+003
   5.9190   3.71189E+003    3.69371E+003
   5.9230   3.73784E+003    3.70934E+003
   5.9250   3.74777E+003    3.75432E+003
   5.9280   3.80345E+003    3.84833E+003
   5.9300   3.87311E+003    3.80905E+003
   5.9320   3.80025E+003    3.83158E+003
   5.9350   3.80950E+003    3.78337E+003
   5.9370   3.90257E+003    3.89441E+003
   5.9390   3.91084E+003    3.85042E+003
   5.9420   3.91527E+003    3.93623E+003
   5.9430   3.97968E+003    3.97172E+003
   5.9460   3.94134E+003    4.01882E+003
   5.9480   4.01655E+003    4.00436E+003
   5.9510   3.99873E+003    4.05536E+003
   5.9550   4.01735E+003    4.03292E+003
   5.9570   4.01719E+003    4.15051E+003
   5.9590   4.04471E+003    4.19501E+003
   5.9620   4.10825E+003    4.38539E+003
   5.9640   4.08233E+003    5.33290E+003
   5.9660   4.09415E+003    6.11182E+003
   5.9680   4.16686E+003    6.20896E+003
   5.9710   4.26658E+003    6.21758E+003
   5.9730   5.14872E+003    6.36060E+003
   5.9760   6.16811E+003    6.83340E+002
   5.9790   6.16039E+003    1.51080E+002
   5.9820   6.11182E+003    2.87590E+002
   5.9840   2.79048E+003    6.74840E+002
   5.9870   2.24320E+002    5.14459E+003
   5.9910   2.53780E+002    4.06261E+003
   5.9940   7.58540E+002    3.96544E+003
   5.9960   1.89647E+003    4.05069E+003
   5.9980   4.75236E+003    4.00457E+003
   6.0000   4.73612E+003    3.96467E+003
   6.0020   4.19636E+003    4.06126E+003
   6.0050   4.10383E+003    3.98576E+003
   6.0070   4.12831E+003    3.92671E+003
   6.0090   4.04917E+003    3.95772E+003
   6.0120   4.06114E+003    3.92621E+003
   6.0140   3.99588E+003    3.95422E+003
   6.0160   4.01157E+003    3.89577E+003
   6.0170   4.04849E+003    3.86155E+003
   6.0200   4.00518E+003    3.86530E+003
   6.0230   4.02920E+003    3.90974E+003
   6.0250   4.04788E+003    3.90937E+003
   6.0270   3.99945E+003    3.86319E+003
   6.0290   3.99034E+003    3.87649E+003
   6.0320   4.07793E+003    3.84021E+003
   6.0340   3.96589E+003    3.76314E+003
   6.0360   3.98605E+003    3.85695E+003
   6.0380   4.00616E+003    3.76565E+003
   6.0410   4.01278E+003    3.81290E+003
   6.0420   3.97573E+003    3.72640E+003
   6.0430   3.95883E+003    3.76277E+003
   6.0460   3.99256E+003    3.75884E+003
   6.0480   4.03450E+003    3.70511E+003
   6.0510   3.96705E+003    3.77451E+003
   6.0530   3.91187E+003    3.71134E+003
   6.0550   4.01454E+003    3.69836E+003
   6.0570   3.95089E+003    3.70399E+003
   6.0590   3.95475E+003    3.65946E+003
   6.0610   3.87607E+003    3.61212E+003
   6.0630   3.86472E+003    3.61302E+003
   6.0660   3.88279E+003    3.54962E+003
   6.0680   3.92547E+003    3.56123E+003
   6.0710   3.86174E+003    3.50359E+003
   6.0720   3.81784E+003    3.55241E+003
   6.0750   3.83932E+003    3.50470E+003
   6.0770   3.78128E+003    3.53903E+003
   6.0790   3.84430E+003    3.48519E+003
   6.0820   3.90316E+003    3.43687E+003
   6.0830   3.83461E+003    3.47809E+003
   6.0860   3.83964E+003    3.33527E+003
   6.0880   3.80663E+003    3.39125E+003
   6.0890   3.79479E+003    3.40944E+003
   6.0900   3.78330E+003    3.43267E+003
   6.0930   3.82473E+003    3.41886E+003
   6.0950   3.81916E+003    3.32362E+003
   6.0970   3.73418E+003    3.30685E+003
   6.0990   3.77424E+003    3.27893E+003
   6.1020   3.70853E+003    3.26360E+003
   6.1070   3.67410E+003    3.16826E+003
   6.1080   3.65721E+003    3.15127E+003
   6.1090   3.73411E+003    3.17032E+003
   6.1130   3.69095E+003    3.15349E+003
   6.1150   3.65971E+003    3.16028E+003
   6.1160   3.60115E+003    3.08674E+003
   6.1190   3.63286E+003    3.08517E+003
   6.1210   3.52779E+003    3.02524E+003
   6.1230   3.53850E+003    2.90817E+003
   6.1250   3.51647E+003    2.93106E+003
   6.1270   3.54756E+003    2.95928E+003
   6.1290   3.58102E+003    2.94346E+003
   6.1310   3.48212E+003    2.85960E+003
   6.1350   3.43971E+003    2.84350E+003
   6.1370   3.43868E+003    2.82029E+003
   6.1390   3.45835E+003    2.81783E+003
   6.1410   3.42064E+003    2.77842E+003
   6.1420   3.37863E+003    2.74759E+003
   6.1450   3.36345E+003    2.71012E+003
   6.1470   3.37541E+003    2.68737E+003
   6.1490   3.33744E+003    2.61699E+003
   6.1520   3.30101E+003    2.59033E+003
   6.1540   3.31668E+003    2.55245E+003
   6.1550   3.23823E+003    2.48563E+003
   6.1580   3.25039E+003    2.45020E+003
   6.1600   3.18781E+003    2.42709E+003
   6.1630   3.16556E+003    2.39324E+003
   6.1650   3.12202E+003    2.36356E+003
   6.1670   3.13051E+003    2.37840E+003
   6.1690   3.11292E+003    2.33524E+003
   6.1720   3.14621E+003    2.29562E+003
   6.1750   3.05605E+003    2.26994E+003
   6.1760   3.07624E+003    2.24896E+003
   6.1780   3.05920E+003    2.17999E+003
   6.1800   3.00230E+003    2.21739E+003
   6.1830   2.97681E+003    2.11812E+003
   6.1840   2.95375E+003    2.14370E+003
   6.1860   2.89999E+003    2.10951E+003
   6.1880   2.93606E+003    2.10153E+003
   6.1900   2.90297E+003    2.04089E+003
   6.1930   2.88344E+003    1.97212E+003
   6.1960   2.79256E+003    1.98937E+003
   6.1990   2.80181E+003    1.92950E+003
   6.2010   2.78372E+003    1.89980E+003
   6.2030   2.71547E+003    1.86360E+003
   6.2050   2.76123E+003    1.81630E+003
   6.2070   2.74018E+003    1.82959E+003
   6.2100   2.72246E+003    1.81241E+003
   6.2120   2.65559E+003    1.79914E+003
   6.2150   2.64261E+003    1.74110E+003
   6.2170   2.61797E+003    1.73446E+003
   6.2190   2.60188E+003    1.69795E+003
   6.2210   2.56769E+003    1.68044E+003
   6.2240   2.51347E+003    1.60792E+003
   6.2260   2.51280E+003    1.61560E+003
   6.2270   2.46523E+003    1.57909E+003
   6.2300   2.45604E+003    1.57837E+003
   6.2320   2.48015E+003    1.57704E+003
   6.2350   2.37347E+003    1.53481E+003
   6.2370   2.40582E+003    1.52701E+003
   6.2390   2.32077E+003    1.47007E+003
   6.2410   2.32552E+003    1.46064E+003
   6.2440   2.31455E+003    1.40572E+003
   6.2460   2.29213E+003    1.40823E+003
   6.2480   2.26504E+003    1.39895E+003
   6.2510   2.23496E+003    1.34474E+003
   6.2530   2.24262E+003    1.32505E+003
   6.2550   2.18468E+003    1.35161E+003
   6.2580   2.20147E+003    1.32791E+003
   6.2600   2.22384E+003    1.31586E+003
   6.2610   2.16127E+003    1.28982E+003
   6.2640   2.17635E+003    1.28702E+003
   6.2660   2.10417E+003    1.24328E+003
   6.2680   2.14263E+003    1.25176E+003
   6.2710   2.08472E+003    1.21307E+003
   6.2730   2.07925E+003    1.21835E+003
   6.2770   2.04007E+003    1.19176E+003
   6.2790   1.98759E+003    1.17297E+003
   6.2820   2.03540E+003    1.17769E+003
   6.2840   1.98528E+003    1.17822E+003
   6.2860   1.97394E+003    1.11853E+003
   6.2880   1.93436E+003    1.13154E+003
   6.2910   1.97620E+003    1.11970E+003
   6.2930   1.96815E+003    1.12536E+003
   6.2940   1.93861E+003    1.11033E+003
   6.2970   1.91242E+003    1.08678E+003
   6.2990   1.90411E+003    1.09159E+003
   6.3010   1.89652E+003    1.06151E+003
   6.3020   1.89491E+003    1.08540E+003
   6.3050   1.85893E+003    1.09174E+003
   6.3070   1.82455E+003    1.05633E+003
   6.3110   1.80887E+003    1.03747E+003
   6.3120   1.85896E+003    9.95820E+002
   6.3160   1.83063E+003    1.00240E+003
   6.3180   1.80559E+003    9.99270E+002
   6.3200   1.81552E+003    1.00681E+003
   6.3210   1.77640E+003    1.01932E+003
   6.3230   1.79781E+003    1.00582E+003
   6.3260   1.75612E+003    9.65240E+002
   6.3290   1.74167E+003    9.70100E+002
   6.3300   1.74837E+003    9.85030E+002
   6.3320   1.78917E+003    9.75700E+002
   6.3340   1.75921E+003    9.64340E+002
   6.3380   1.76112E+003    9.49650E+002
   6.3400   1.73438E+003    9.52430E+002
   6.3420   1.73003E+003    9.52620E+002
   6.3430   1.75096E+003    9.41140E+002
   6.3470   1.76625E+003    9.28120E+002
   6.3500   1.72279E+003    9.56000E+002
   6.3520   1.70823E+003    9.37080E+002
   6.3540   1.68842E+003    9.29030E+002
   6.3570   1.66601E+003    9.56750E+002
   6.3590   1.69396E+003    9.36050E+002
   6.3610   1.67096E+003    9.11410E+002
   6.3640   1.66688E+003    9.28970E+002
   6.3650   1.67494E+003    9.25990E+002
   6.3670   1.68641E+003    9.31250E+002
   6.3690   1.68463E+003    9.15360E+002
   6.3730   1.70426E+003    9.03310E+002
   6.3750   1.65991E+003    9.01630E+002
   6.3770   1.66134E+003    9.46890E+002
   6.3780   1.65638E+003    9.27860E+002
   6.3830   1.66817E+003    8.97990E+002
   6.3860   1.64937E+003    9.04320E+002
   6.3880   1.67741E+003    9.04430E+002
   6.3900   1.63465E+003    8.90780E+002
   6.3930   1.64728E+003    9.10420E+002
   6.3950   1.65275E+003    9.10000E+002
   6.3970   1.60836E+003    9.07380E+002
   6.4000   1.63130E+003    8.94680E+002
   6.4020   1.62123E+003    9.02790E+002
   6.4040   1.66530E+003    8.87330E+002
   6.4070   1.65633E+003    9.18460E+002
   6.4090   1.64550E+003    9.12950E+002
   6.4110   1.64536E+003    9.05850E+002
   6.4130   1.65134E+003    8.89970E+002
   6.4150   1.62560E+003    9.05410E+002
   6.4170   1.63345E+003    9.10430E+002
   6.4200   1.66974E+003    9.02540E+002
   6.4220   1.64221E+003    8.76230E+002
   6.4260   1.63869E+003    8.78270E+002
   6.4270   1.63076E+003    9.13150E+002
   6.4290   1.61841E+003    8.99020E+002
   6.4310   1.65809E+003    8.98670E+002
   6.4330   1.64344E+003    9.18360E+002
   6.4360   1.68469E+003    9.36290E+002
   6.4390   1.68920E+003    9.31110E+002
   6.4420   1.72190E+003    9.30450E+002
   6.4440   1.69467E+003    9.09470E+002
   6.4460   1.69435E+003    9.18190E+002
   6.4490   1.72021E+003    9.33950E+002
   6.4530   1.71274E+003    9.36920E+002
   6.4540   1.69778E+003    9.46060E+002
   6.4560   1.67971E+003    9.28060E+002
   6.4590   1.68501E+003    9.15440E+002
   6.4610   1.70686E+003    9.39150E+002
   6.4630   1.72468E+003    9.45610E+002
   6.4660   1.73567E+003    9.36420E+002
   6.4680   1.72211E+003    9.29720E+002
   6.4700   1.73018E+003    9.29600E+002
   6.4710   1.70491E+003    9.19120E+002
   6.4750   1.72468E+003    9.41470E+002
   6.4780   1.70438E+003    9.38240E+002
   6.4800   1.66936E+003    9.52590E+002
   6.4830   1.69320E+003    9.36000E+002
   6.4850   1.69908E+003    9.23500E+002
   6.4870   1.71615E+003    9.48340E+002
   6.4920   1.73989E+003    9.26290E+002
   6.4940   1.74308E+003    9.59240E+002
   6.4970   1.75299E+003    9.53200E+002
   6.4990   1.75497E+003    9.39620E+002
   6.5010   1.74907E+003    9.40630E+002
   6.5030   1.74805E+003    9.07530E+002
   6.5050   1.74100E+003    9.53270E+002
   6.5080   1.73562E+003    9.47610E+002
   6.5100   1.73038E+003    9.48950E+002
   6.5120   1.70875E+003    9.38970E+002
   6.5150   1.75351E+003    9.30880E+002
   6.5170   1.75264E+003    9.50960E+002
   6.5190   1.70594E+003    9.64690E+002
   6.5210   1.75470E+003    9.60260E+002
   6.5230   1.71449E+003    9.47680E+002
   6.5260   1.73029E+003    9.41950E+002
   6.5280   1.71865E+003    9.40810E+002
   6.5300   1.74938E+003    9.54490E+002
   6.5330   1.77891E+003    9.38990E+002
   6.5370   1.72305E+003    9.30890E+002
   6.5390   1.70167E+003    9.18210E+002
   6.5420   1.73056E+003    9.31930E+002
   6.5440   1.73454E+003    9.59450E+002
   6.5460   1.68163E+003    9.35880E+002
   6.5490   1.70588E+003    9.37310E+002
   6.5520   1.67867E+003    9.45460E+002
   6.5550   1.69413E+003    9.28890E+002
   6.5570   1.69962E+003    9.15720E+002
   6.5590   1.70679E+003    9.32990E+002
   6.5620   1.69083E+003    9.29030E+002
   6.5640   1.63956E+003    9.24200E+002
   6.5660   1.67229E+003    9.26780E+002
   6.5680   1.67984E+003    9.08310E+002
   6.5710   1.66319E+003    8.95570E+002
   6.5730   1.70865E+003    9.16810E+002
   6.5750   1.70072E+003    8.96100E+002
   6.5790   1.67624E+003    9.18550E+002
   6.5820   1.67416E+003    9.03060E+002
   6.5850   1.68442E+003    9.05460E+002
   6.5860   1.68392E+003    9.11710E+002
   6.5890   1.63259E+003    8.62380E+002
   6.5910   1.65007E+003    8.93800E+002
   6.5950   1.65947E+003    9.21980E+002
   6.5980   1.70077E+003    9.07350E+002
   6.6000   1.65815E+003    9.18760E+002
   6.6020   1.68497E+003    8.91850E+002
   6.6040   1.67213E+003    8.75440E+002
   6.6080   1.62329E+003    8.94330E+002
   6.6100   1.64866E+003    8.91690E+002
   6.6130   1.65421E+003    8.97250E+002
   6.6140   1.64367E+003    9.05110E+002
   6.6160   1.66215E+003    8.92020E+002
   6.6190   1.68628E+003    8.91060E+002
   6.6220   1.68218E+003    9.10250E+002
   6.6240   1.63509E+003    9.26090E+002
   6.6260   1.61091E+003    8.74720E+002
   6.6280   1.62577E+003    9.06660E+002
   6.6310   1.64594E+003    9.02410E+002
   6.6340   1.65142E+003    9.01070E+002
   6.6370   1.65065E+003    8.97040E+002
   6.6390   1.64422E+003    8.98690E+002
   6.6420   1.65504E+003    9.09400E+002
   6.6440   1.65644E+003    8.86010E+002
   6.6470   1.66460E+003    8.73060E+002
   6.6490   1.62612E+003    8.78960E+002
   6.6530   1.64811E+003    8.84850E+002
   6.6560   1.66359E+003    9.06590E+002
   6.6600   1.62732E+003    8.78790E+002
   6.6630   1.63573E+003    8.71120E+002
   6.6650   1.60586E+003    8.82090E+002
   6.6660   1.60299E+003    8.83360E+002
   6.6680   1.65336E+003    8.87200E+002
   6.6730   1.63195E+003    8.69440E+002
   6.6750   1.60892E+003    8.61110E+002
   6.6800   1.61554E+003    8.79930E+002
   6.6820   1.60613E+003    8.77480E+002
   6.6850   1.61636E+003    8.74700E+002
   6.6870   1.60750E+003    8.75850E+002
   6.6890   1.58183E+003    8.48930E+002
   6.6920   1.57369E+003    8.67030E+002
   6.6940   1.61786E+003    8.87370E+002
   6.6970   1.62668E+003    8.84990E+002
   6.7000   1.59529E+003    8.46280E+002
   6.7030   1.60636E+003    8.83430E+002
   6.7050   1.58180E+003    8.58370E+002
   6.7090   1.54990E+003    8.37560E+002
   6.7110   1.57929E+003    8.49530E+002
   6.7120   1.58722E+003    8.49560E+002
   6.7150   1.59759E+003    8.72620E+002
   6.7180   1.59455E+003    8.60280E+002
   6.7210   1.56847E+003    8.68840E+002
   6.7230   1.54758E+003    8.40690E+002
   6.7250   1.59118E+003    8.64560E+002
   6.7270   1.57787E+003    8.34050E+002
   6.7310   1.56602E+003    8.20520E+002
   6.7330   1.56705E+003    8.59490E+002
   6.7360   1.53323E+003    8.52500E+002
   6.7390   1.51978E+003    8.42120E+002
   6.7400   1.53484E+003    8.23640E+002
   6.7430   1.57227E+003    8.42000E+002
   6.7450   1.55671E+003    8.40510E+002
   6.7480   1.56977E+003    8.36540E+002
   6.7520   1.53883E+003    8.31740E+002
   6.7530   1.55895E+003    8.45840E+002
   6.7540   1.55506E+003    8.59340E+002
   6.7590   1.55502E+003    8.22620E+002
   6.7610   1.54943E+003    8.26640E+002
   6.7640   1.58906E+003    8.31420E+002
   6.7660   1.53039E+003    8.37740E+002
   6.7680   1.54223E+003    8.22940E+002
   6.7720   1.50591E+003    8.18090E+002
   6.7750   1.56276E+003    8.34510E+002
   6.7770   1.56208E+003    8.38490E+002
   6.7800   1.56211E+003    8.53350E+002
   6.7810   1.54642E+003    8.47710E+002
   6.7860   1.51408E+003    8.53450E+002
   6.7880   1.55483E+003    8.56190E+002
   6.7920   1.56069E+003    8.26520E+002
   6.7930   1.56083E+003    8.33780E+002
   6.7950   1.53378E+003    8.40740E+002
   6.7970   1.55397E+003    8.56450E+002
   6.8010   1.52943E+003    8.52070E+002
   6.8040   1.52667E+003    8.43170E+002
   6.8060   1.54803E+003    8.49420E+002
   6.8090   1.57914E+003    8.47200E+002
   6.8110   1.57404E+003    8.54810E+002
   6.8130   1.56562E+003    8.35910E+002
   6.8160   1.56248E+003    8.41870E+002
   6.8190   1.57609E+003    8.55350E+002
   6.8220   1.58568E+003    8.34750E+002
   6.8240   1.57180E+003    8.54770E+002
   6.8260   1.56169E+003    8.54440E+002
   6.8290   1.59459E+003    8.36090E+002
   6.8330   1.57268E+003    8.49640E+002
   6.8360   1.55387E+003    8.56060E+002
   6.8380   1.54560E+003    8.55490E+002
   6.8410   1.54675E+003    8.38130E+002
   6.8430   1.59606E+003    8.46510E+002
   6.8450   1.54534E+003    8.62690E+002
   6.8480   1.59207E+003    8.31030E+002
   6.8500   1.57796E+003    8.33550E+002
   6.8520   1.60002E+003    8.63180E+002
   6.8540   1.57619E+003    8.63780E+002
   6.8580   1.57549E+003    8.71860E+002
   6.8600   1.56283E+003    8.52780E+002
   6.8620   1.56332E+003    8.53810E+002
   6.8650   1.59524E+003    8.35470E+002
   6.8670   1.56485E+003    8.43000E+002
   6.8710   1.57202E+003    8.45210E+002
   6.8740   1.56848E+003    8.54520E+002
   6.8760   1.58061E+003    8.49920E+002
   6.8810   1.58475E+003    8.61420E+002
   6.8820   1.58530E+003    8.38660E+002
   6.8850   1.59763E+003    8.50500E+002
   6.8870   1.58905E+003    8.60810E+002
   6.8890   1.57438E+003    8.42720E+002
   6.8920   1.61035E+003    8.43120E+002
   6.8940   1.57581E+003    8.52460E+002
   6.8970   1.59073E+003    8.53400E+002
   6.9010   1.61484E+003    8.72140E+002
   6.9030   1.57298E+003    8.32130E+002
   6.9050   1.61149E+003    8.66720E+002
   6.9080   1.60527E+003    8.38510E+002
   6.9100   1.60731E+003    8.54510E+002
   6.9120   1.61165E+003    8.50860E+002
   6.9150   1.56705E+003    8.36250E+002
   6.9200   1.59946E+003    8.63510E+002
   6.9220   1.55076E+003    8.62500E+002
   6.9240   1.61242E+003    8.34850E+002
   6.9270   1.57860E+003    8.59350E+002
   6.9300   1.58129E+003    8.58100E+002
   6.9320   1.56070E+003    8.51840E+002
   6.9350   1.57284E+003    8.41580E+002
   6.9370   1.56473E+003    8.42550E+002
   6.9390   1.55744E+003    8.40100E+002
   6.9420   1.58308E+003    8.49820E+002
   6.9450   1.53589E+003    8.31000E+002
   6.9480   1.54163E+003    8.41300E+002
   6.9490   1.55029E+003    8.36630E+002
   6.9510   1.56660E+003    8.64550E+002
   6.9550   1.57918E+003    8.40240E+002
   6.9570   1.54778E+003    8.36550E+002
   6.9610   1.56069E+003    8.61150E+002
   6.9630   1.53156E+003    8.21110E+002
   6.9660   1.54943E+003    8.32250E+002
   6.9680   1.52332E+003    8.32750E+002
   6.9710   1.54152E+003    8.30730E+002
   6.9740   1.55070E+003    8.34450E+002
   6.9760   1.57006E+003    8.35590E+002
   6.9790   1.53782E+003    8.41410E+002
   6.9820   1.53475E+003    8.31280E+002
   6.9850   1.55880E+003    8.46800E+002
   6.9870   1.56305E+003    8.34100E+002
   6.9900   1.55548E+003    8.42170E+002
   6.9920   1.56819E+003    8.41860E+002
   6.9970   1.56763E+003    8.68250E+002
   6.9990   1.53010E+003    8.32440E+002
   7.0010   1.51658E+003    8.60000E+002
   7.0040   1.54162E+003    8.49580E+002
   7.0050   1.54174E+003    8.35240E+002
   7.0090   1.55702E+003    8.29600E+002
   7.0110   1.59096E+003    8.58260E+002
   7.0160   1.54743E+003    8.46230E+002
   7.0170   1.55097E+003    8.21720E+002
   7.0190   1.52780E+003    8.73880E+002
   7.0240   1.54415E+003    8.43450E+002
   7.0270   1.51388E+003    8.25060E+002
   7.0310   1.52147E+003    8.32850E+002
   7.0330   1.52177E+003    8.36590E+002
   7.0350   1.54467E+003    8.35910E+002
   7.0370   1.55649E+003    8.30910E+002
   7.0400   1.56761E+003    8.31480E+002
   7.0420   1.55629E+003    8.32070E+002
   7.0450   1.54529E+003    8.33980E+002
   7.0470   1.57920E+003    8.18130E+002
   7.0480   1.55238E+003    8.33260E+002
   7.0520   1.58174E+003    8.34120E+002
   7.0550   1.58523E+003    8.36880E+002
   7.0570   1.54754E+003    8.17470E+002
   7.0600   1.55119E+003    8.22690E+002
   7.0620   1.55594E+003    8.34680E+002
   7.0650   1.57804E+003    8.17630E+002
   7.0690   1.55607E+003    8.12460E+002
   7.0730   1.54095E+003    8.14530E+002
   7.0760   1.59391E+003    8.19720E+002
   7.0800   1.58748E+003    8.51810E+002
   7.0840   1.56859E+003    8.14380E+002
   7.0860   1.56066E+003    8.25600E+002
   7.0890   1.55671E+003    8.17290E+002
   7.0910   1.53731E+003    8.03060E+002
   7.0950   1.55315E+003    7.97070E+002
   7.0980   1.55750E+003    7.82930E+002
   7.1000   1.54132E+003    7.93720E+002
   7.1030   1.54747E+003    7.81310E+002
   7.1070   1.54408E+003    7.47890E+002
   7.1090   1.52714E+003    7.66130E+002
   7.1120   1.55679E+003    7.66030E+002
   7.1150   1.54918E+003    7.15840E+002
   7.1170   1.54135E+003    7.28800E+002
   7.1200   1.51847E+003    6.95550E+002
   7.1250   1.50846E+003    6.99790E+002
   7.1270   1.49835E+003    6.55840E+002
   7.1290   1.46887E+003    6.57940E+002
   7.1320   1.45613E+003    6.00180E+002
   7.1340   1.50656E+003    5.96750E+002
   7.1370   1.51103E+003    5.59990E+002
   7.1410   1.43229E+003    4.89860E+002
   7.1430   1.40495E+003    4.57030E+002
   7.1460   1.37989E+003    3.78560E+002
   7.1490   1.33106E+003    3.46960E+002
   7.1530   1.25622E+003    3.19780E+002
   7.1550   1.18131E+003    1.24110E+002
   7.1590   1.06750E+003    3.42200E+001
   7.1620   8.96960E+002    7.46000E+000
   7.1670   7.98010E+002    3.90000E+000
   7.1700   5.03910E+002    1.34000E+000
   7.1730   2.33470E+002    9.50000E-001
   7.1750   8.98300E+001    1.67000E+000
   7.1780   2.00900E+001    4.00000E-001
   7.1800   1.23000E+001    1.47000E+000
   7.1850   3.70000E+000    4.51000E+000
   7.1870   1.27000E+000    4.38000E+000
   7.1880   2.70000E-001    2.47000E+000
   7.1920   3.81000E+000    6.00000E-001
   7.1950   3.80000E+000    6.80000E-001
   7.1980   6.60000E-001    9.60000E-001
   7.2000   2.96000E+000    2.98000E+000
   7.2040   3.36000E+000    3.66000E+000
   7.2070   3.81000E+000    1.01000E+000
   7.2110   3.72000E+000    7.00000E-001
   7.2130   3.70000E+000    2.40000E-001
   7.2150   3.95000E+000    1.80000E-001
   7.2180   3.78000E+000    6.80000E-001
   7.2210   3.78000E+000    4.10000E-001
   7.2240   3.31000E+000    1.10000E-001
   7.2280   3.84000E+000    1.00000E-001
   7.2300   3.69000E+000    3.80000E-001
   7.2320   3.77000E+000    6.50000E-001
   7.2350   3.73000E+000    1.30000E+000
   7.2380   3.73000E+000    2.20000E-001
   7.2420   3.92000E+000    2.20000E-001
   7.2450   3.79000E+000    1.50000E-001
   7.2460   3.75000E+000    1.10000E-001
   7.2490   3.73000E+000    2.60000E-001
   7.2520   3.84000E+000    6.10000E-001
   7.2550   3.74000E+000    2.20000E-001
   7.2570   3.72000E+000    1.20000E-001
   7.2590   3.68000E+000    2.70000E-001
   7.2630   3.77000E+000    2.00000E-001
   7.2660   3.85000E+000    1.40000E-001
   7.2680   3.76000E+000    1.00000E-001
   7.2710   3.63000E+000    1.80000E-001
   7.2720   3.75000E+000    1.50000E-001
   7.2760   3.78000E+000    1.30000E-001
   7.2790   3.74000E+000    4.30000E-001
   7.2840   3.77000E+000    2.60000E-001
   7.2860   3.84000E+000    4.60000E-001
   7.2880   3.69000E+000    2.70000E-001
   7.2910   3.77000E+000    2.50000E-001
   7.2940   3.90000E+000    7.00000E-002
   7.2970   3.90000E+000    1.80000E-001
   7.3000   3.70000E+000    4.40000E-001
