# Supplementary material for: Mechanism of the small ATP-independent chaperone Spy is substrate specific
Source: Nat Commun. 2021 Feb 8;12:851. doi: 10.1038/s41467-021-21120-8 (PMC7870927; doi:10.1038/s41467-021-21120-8)
Supplement: Supplementary file 3 — Supplementary Data 1 [file 41467_2021_21120_MOESM3_ESM.zip › Fig 2c-d/181801/00032.RI1]

Sample1/4
I 1 22.0 48000 0004578 1.1360E11 278 1 
   5.8010   3.66000E+000    7.10000E-001
   5.8030   3.62000E+000    1.70000E-001
   5.8060   3.66000E+000    4.90000E-001
   5.8070   3.58000E+000    8.40000E-001
   5.8080   3.66000E+000    4.64000E+000
   5.8100   1.46000E+000    7.14000E+000
   5.8130   1.23000E+000    9.12000E+000
   5.8150   7.03000E+000    1.45200E+001
   5.8170   2.07400E+001    2.34200E+001
   5.8190   5.90900E+001    3.54500E+001
   5.8220   1.37860E+002    6.95200E+001
   5.8230   2.75930E+002    1.11540E+002
   5.8250   5.42340E+002    1.59890E+002
   5.8260   6.01790E+002    1.56670E+002
   5.8280   9.45590E+002    4.90800E+002
   5.8300   9.34350E+002    6.43530E+002
   5.8330   1.03332E+003    6.60920E+002
   5.8350   1.22320E+003    8.49170E+002
   5.8370   1.37154E+003    1.02965E+003
   5.8400   1.55717E+003    1.76886E+003
   5.8420   1.69112E+003    1.88210E+003
   5.8440   1.76264E+003    1.87011E+003
   5.8460   1.95714E+003    1.92461E+003
   5.8470   1.96339E+003    2.05755E+003
   5.8510   2.14840E+003    2.20051E+003
   5.8530   2.32414E+003    2.39247E+003
   5.8540   2.37947E+003    2.39850E+003
   5.8560   2.53013E+003    2.61857E+003
   5.8580   2.62895E+003    2.70399E+003
   5.8600   2.77151E+003    2.76262E+003
   5.8630   2.91550E+003    2.92144E+003
   5.8650   2.99037E+003    2.97513E+003
   5.8670   3.03843E+003    3.06808E+003
   5.8690   3.15399E+003    3.23416E+003
   5.8710   3.21773E+003    3.22232E+003
   5.8730   3.34842E+003    3.28348E+003
   5.8760   3.40071E+003    3.38758E+003
   5.8780   3.43922E+003    3.39750E+003
   5.8800   3.49283E+003    3.49427E+003
   5.8830   3.50543E+003    3.51520E+003
   5.8850   3.55210E+003    3.49676E+003
   5.8870   3.56682E+003    3.49476E+003
   5.8880   3.59192E+003    3.55724E+003
   5.8890   3.56746E+003    3.49937E+003
   5.8910   3.59435E+003    3.54462E+003
   5.8940   3.59332E+003    3.60830E+003
   5.8960   3.58709E+003    3.58952E+003
   5.8990   3.59729E+003    3.63107E+003
   5.9010   3.62469E+003    3.57469E+003
   5.9040   3.65486E+003    3.63332E+003
   5.9050   3.65719E+003    3.60392E+003
   5.9060   3.60085E+003    3.63004E+003
   5.9070   3.68049E+003    3.68035E+003
   5.9100   3.65321E+003    3.67625E+003
   5.9110   3.62705E+003    3.73475E+003
   5.9120   3.66181E+003    3.72479E+003
   5.9140   3.69924E+003    3.70180E+003
   5.9160   3.69130E+003    3.77944E+003
   5.9190   3.77558E+003    3.74269E+003
   5.9210   3.77597E+003    3.71883E+003
   5.9230   3.73737E+003    3.71503E+003
   5.9240   3.72632E+003    3.64811E+003
   5.9260   3.85302E+003    3.67282E+003
   5.9280   3.77964E+003    3.74378E+003
   5.9320   3.78607E+003    3.82016E+003
   5.9330   3.85425E+003    3.87358E+003
   5.9350   3.89931E+003    3.95205E+003
   5.9360   3.89733E+003    3.83117E+003
   5.9390   3.91624E+003    3.97359E+003
   5.9420   3.85437E+003    4.06940E+003
   5.9430   3.98455E+003    3.98343E+003
   5.9460   4.01031E+003    3.95198E+003
   5.9480   3.99494E+003    3.95528E+003
   5.9500   4.03266E+003    3.93226E+003
   5.9530   4.00410E+003    3.98502E+003
   5.9550   3.98695E+003    3.99011E+003
   5.9560   4.09487E+003    4.20329E+003
   5.9570   4.02403E+003    3.96779E+003
   5.9590   4.06080E+003    4.01787E+003
   5.9620   4.01069E+003    4.00202E+003
   5.9640   4.03357E+003    4.04787E+003
   5.9660   4.06385E+003    4.10388E+003
   5.9690   4.06194E+003    4.04349E+003
   5.9710   4.09583E+003    4.07213E+003
   5.9750   4.07660E+003    4.11866E+003
   5.9770   4.19800E+003    4.07658E+003
   5.9800   4.21030E+003    4.13963E+003
   5.9840   4.15715E+003    4.23651E+003
   5.9870   4.30660E+003    4.32295E+003
   5.9890   4.74442E+003    4.88282E+003
   5.9910   5.52339E+003    5.57735E+003
   5.9930   6.20075E+003    6.12780E+003
   5.9980   6.11182E+003    6.19256E+003
   6.0000   6.31814E+003    6.24242E+003
   6.0030   3.42456E+003    2.72008E+003
   6.0090   1.75250E+002    5.71420E+002
   6.0140   1.47453E+003    4.84818E+003
   6.0180   4.82875E+003    4.00075E+003
   6.0200   4.00032E+003    3.84411E+003
   6.0210   4.03450E+003    3.77856E+003
   6.0230   3.98782E+003    3.82630E+003
   6.0250   3.96956E+003    3.80978E+003
   6.0270   3.94571E+003    3.75551E+003
   6.0300   3.93492E+003    3.68115E+003
   6.0320   3.95358E+003    3.68529E+003
   6.0340   3.94455E+003    3.70000E+003
   6.0360   3.91275E+003    3.68905E+003
   6.0390   3.94571E+003    3.64992E+003
   6.0410   3.87555E+003    3.59571E+003
   6.0430   3.86700E+003    3.57684E+003
   6.0450   3.89621E+003    3.50122E+003
   6.0480   3.85520E+003    3.56781E+003
   6.0490   3.81364E+003    3.54878E+003
   6.0520   3.80825E+003    3.52874E+003
   6.0530   3.76540E+003    3.45417E+003
   6.0540   3.77496E+003    3.40153E+003
   6.0570   3.74668E+003    3.41186E+003
   6.0590   3.73307E+003    3.36511E+003
   6.0610   3.72781E+003    3.33381E+003
   6.0630   3.67347E+003    3.34021E+003
   6.0660   3.64088E+003    3.29374E+003
   6.0680   3.59754E+003    3.21403E+003
   6.0720   3.61636E+003    3.16362E+003
   6.0750   3.57034E+003    3.18062E+003
   6.0770   3.49965E+003    3.11040E+003
   6.0790   3.52371E+003    3.02333E+003
   6.0820   3.50258E+003    3.08898E+003
   6.0840   3.42128E+003    2.98565E+003
   6.0860   3.42953E+003    2.94328E+003
   6.0880   3.39853E+003    2.98041E+003
   6.0900   3.44317E+003    2.92392E+003
   6.0930   3.36286E+003    2.90167E+003
   6.0950   3.31421E+003    2.79193E+003
   6.0970   3.26452E+003    2.76760E+003
   6.0990   3.27179E+003    2.71106E+003
   6.1020   3.26058E+003    2.68197E+003
   6.1040   3.22907E+003    2.66176E+003
   6.1060   3.24039E+003    2.64913E+003
   6.1090   3.18176E+003    2.61982E+003
   6.1110   3.18357E+003    2.54299E+003
   6.1130   3.11916E+003    2.49728E+003
   6.1150   3.10770E+003    2.46588E+003
   6.1180   3.10111E+003    2.46617E+003
   6.1200   3.01536E+003    2.41050E+003
   6.1220   2.99146E+003    2.43651E+003
   6.1250   2.99945E+003    2.33017E+003
   6.1260   2.96999E+003    2.32451E+003
   6.1290   2.94170E+003    2.29642E+003
   6.1310   2.91475E+003    2.30113E+003
   6.1330   2.95002E+003    2.26391E+003
   6.1370   2.88596E+003    2.20939E+003
   6.1390   2.83503E+003    2.19952E+003
   6.1420   2.80191E+003    2.15288E+003
   6.1440   2.79277E+003    2.05227E+003
   6.1460   2.77840E+003    2.07327E+003
   6.1490   2.70393E+003    2.02192E+003
   6.1510   2.73230E+003    1.97395E+003
   6.1530   2.67009E+003    1.97197E+003
   6.1550   2.62892E+003    1.94424E+003
   6.1570   2.62144E+003    1.89712E+003
   6.1600   2.54566E+003    1.86725E+003
   6.1640   2.55907E+003    1.83170E+003
   6.1660   2.53271E+003    1.84944E+003
   6.1670   2.52223E+003    1.80404E+003
   6.1700   2.49976E+003    1.76449E+003
   6.1720   2.47849E+003    1.73490E+003
   6.1740   2.48862E+003    1.68337E+003
   6.1770   2.44490E+003    1.64502E+003
   6.1790   2.42522E+003    1.66712E+003
   6.1810   2.41248E+003    1.64241E+003
   6.1830   2.34463E+003    1.64750E+003
   6.1850   2.35621E+003    1.60038E+003
   6.1870   2.34608E+003    1.58815E+003
   6.1900   2.29075E+003    1.56258E+003
   6.1930   2.29852E+003    1.53119E+003
   6.1960   2.28562E+003    1.52863E+003
   6.1980   2.30072E+003    1.49529E+003
   6.1990   2.25795E+003    1.52512E+003
   6.2010   2.20866E+003    1.47803E+003
   6.2030   2.27083E+003    1.48347E+003
   6.2050   2.24042E+003    1.44935E+003
   6.2070   2.25259E+003    1.44995E+003
   6.2100   2.18447E+003    1.41535E+003
   6.2120   2.23691E+003    1.43405E+003
   6.2140   2.16707E+003    1.35870E+003
   6.2170   2.16388E+003    1.36611E+003
   6.2190   2.18119E+003    1.34973E+003
   6.2220   2.12460E+003    1.34745E+003
   6.2260   2.13308E+003    1.32519E+003
   6.2270   2.14330E+003    1.33200E+003
   6.2280   2.10436E+003    1.29717E+003
   6.2300   2.08750E+003    1.28834E+003
   6.2320   2.06470E+003    1.26671E+003
   6.2360   2.02026E+003    1.22840E+003
   6.2390   2.03311E+003    1.26649E+003
   6.2410   1.99387E+003    1.20840E+003
   6.2420   2.03790E+003    1.23155E+003
   6.2430   2.01050E+003    1.17179E+003
   6.2460   2.00026E+003    1.19203E+003
   6.2480   1.99832E+003    1.18054E+003
   6.2520   1.98994E+003    1.18802E+003
   6.2540   1.99510E+003    1.19080E+003
   6.2560   2.00072E+003    1.17386E+003
   6.2590   1.98481E+003    1.17600E+003
   6.2600   1.96404E+003    1.15672E+003
   6.2640   1.96015E+003    1.12304E+003
   6.2670   1.95932E+003    1.14465E+003
   6.2680   1.94545E+003    1.14830E+003
   6.2690   1.99500E+003    1.14843E+003
   6.2720   1.96421E+003    1.10612E+003
   6.2750   1.93649E+003    1.10396E+003
   6.2770   1.93070E+003    1.12301E+003
   6.2790   1.93423E+003    1.08649E+003
   6.2820   1.89742E+003    1.09066E+003
   6.2840   1.94409E+003    1.10376E+003
   6.2870   1.88617E+003    1.07701E+003
   6.2900   1.90491E+003    1.08028E+003
   6.2910   1.87589E+003    1.06698E+003
   6.2940   1.91096E+003    1.07016E+003
   6.2960   1.89279E+003    1.09604E+003
   6.2970   1.88974E+003    1.06585E+003
   6.2990   1.86942E+003    1.03898E+003
   6.3020   1.86518E+003    1.05897E+003
   6.3040   1.89012E+003    1.06034E+003
   6.3070   1.86860E+003    1.01871E+003
   6.3090   1.86608E+003    1.05286E+003
   6.3130   1.85362E+003    1.04806E+003
   6.3140   1.88297E+003    1.02656E+003
   6.3160   1.87713E+003    1.03371E+003
   6.3190   1.87154E+003    1.02963E+003
   6.3240   1.82014E+003    9.89640E+002
   6.3270   1.86265E+003    1.02552E+003
   6.3280   1.84403E+003    1.01866E+003
   6.3300   1.86188E+003    1.02771E+003
   6.3320   1.83870E+003    9.73570E+002
   6.3360   1.82793E+003    1.00146E+003
   6.3370   1.82495E+003    1.00334E+003
   6.3380   1.82392E+003    1.00388E+003
   6.3410   1.83554E+003    1.00846E+003
   6.3430   1.82616E+003    1.02291E+003
   6.3450   1.81433E+003    9.94040E+002
   6.3470   1.83577E+003    9.82890E+002
   6.3490   1.80287E+003    1.00981E+003
   6.3520   1.83165E+003    9.76100E+002
   6.3540   1.81282E+003    9.96060E+002
   6.3570   1.79343E+003    1.01283E+003
   6.3590   1.83381E+003    9.92370E+002
   6.3610   1.79632E+003    9.94850E+002
   6.3630   1.83088E+003    9.67920E+002
   6.3660   1.82762E+003    9.81110E+002
   6.3680   1.81958E+003    9.74960E+002
   6.3700   1.76497E+003    9.82560E+002
   6.3720   1.76507E+003    9.89300E+002
   6.3740   1.78095E+003    1.00104E+003
   6.3760   1.79580E+003    1.01635E+003
   6.3800   1.81172E+003    9.91120E+002
   6.3810   1.80371E+003    9.68610E+002
   6.3830   1.77602E+003    9.66780E+002
   6.3860   1.79381E+003    9.78110E+002
   6.3890   1.79052E+003    9.96730E+002
   6.3910   1.80678E+003    9.73710E+002
   6.3930   1.79068E+003    9.85440E+002
   6.3950   1.77683E+003    9.89300E+002
   6.3970   1.79385E+003    9.78810E+002
   6.4000   1.78734E+003    9.86410E+002
   6.4020   1.76793E+003    9.68460E+002
   6.4060   1.79779E+003    1.00961E+003
   6.4080   1.80538E+003    9.87760E+002
   6.4100   1.79183E+003    9.80850E+002
   6.4130   1.79478E+003    9.80230E+002
   6.4150   1.79645E+003    9.86070E+002
   6.4170   1.79071E+003    1.00449E+003
   6.4200   1.78239E+003    9.86650E+002
   6.4240   1.80811E+003    9.83740E+002
   6.4280   1.82426E+003    1.02562E+003
   6.4310   1.79805E+003    1.00504E+003
   6.4330   1.80549E+003    9.97230E+002
   6.4360   1.79810E+003    1.01697E+003
   6.4380   1.86540E+003    1.02003E+003
   6.4410   1.81434E+003    1.01563E+003
   6.4440   1.87102E+003    1.01846E+003
   6.4460   1.84502E+003    1.01618E+003
   6.4490   1.88588E+003    1.02251E+003
   6.4510   1.85674E+003    1.00094E+003
   6.4540   1.86380E+003    1.00690E+003
   6.4570   1.86782E+003    1.01093E+003
   6.4600   1.89781E+003    1.01170E+003
   6.4620   1.88909E+003    1.02465E+003
   6.4630   1.87504E+003    1.05342E+003
   6.4650   1.85026E+003    1.02125E+003
   6.4680   1.89688E+003    1.02805E+003
   6.4720   1.88409E+003    1.03321E+003
   6.4730   1.89182E+003    1.03260E+003
   6.4760   1.88878E+003    1.03708E+003
   6.4780   1.89246E+003    1.02018E+003
   6.4800   1.91544E+003    1.03447E+003
   6.4830   1.87663E+003    1.01569E+003
   6.4850   1.89727E+003    1.01812E+003
   6.4890   1.90669E+003    1.02409E+003
   6.4920   1.87345E+003    1.05030E+003
   6.4940   1.90132E+003    1.04998E+003
   6.4960   1.88517E+003    1.03792E+003
   6.4990   1.91131E+003    1.02091E+003
   6.5010   1.93198E+003    1.02337E+003
   6.5040   1.92086E+003    1.04806E+003
   6.5060   1.89436E+003    1.05462E+003
   6.5080   1.92980E+003    1.04989E+003
   6.5110   1.90499E+003    1.02900E+003
   6.5150   1.91201E+003    1.05785E+003
   6.5180   1.91498E+003    1.04623E+003
   6.5210   1.90535E+003    1.05863E+003
   6.5230   1.92236E+003    1.05923E+003
   6.5280   1.89147E+003    1.04697E+003
   6.5300   1.89535E+003    1.03408E+003
   6.5320   1.90569E+003    1.06658E+003
   6.5350   1.90346E+003    1.06075E+003
   6.5370   1.89570E+003    1.01835E+003
   6.5400   1.90979E+003    1.03681E+003
   6.5440   1.92325E+003    1.03268E+003
   6.5460   1.91962E+003    1.03794E+003
   6.5480   1.86945E+003    1.02359E+003
   6.5500   1.87546E+003    1.01456E+003
   6.5520   1.84702E+003    1.02896E+003
   6.5570   1.88953E+003    1.04338E+003
   6.5590   1.86074E+003    1.01753E+003
   6.5620   1.85653E+003    1.02155E+003
   6.5640   1.89223E+003    1.04519E+003
   6.5660   1.89454E+003    1.05415E+003
   6.5690   1.87010E+003    1.02322E+003
   6.5710   1.86470E+003    1.01612E+003
   6.5730   1.90167E+003    1.03565E+003
   6.5770   1.84846E+003    1.00352E+003
   6.5800   1.83410E+003    1.01960E+003
   6.5820   1.87470E+003    9.80550E+002
   6.5840   1.85624E+003    9.87180E+002
   6.5860   1.83993E+003    1.01564E+003
   6.5880   1.86543E+003    1.00986E+003
   6.5910   1.85713E+003    9.97900E+002
   6.5930   1.85282E+003    1.00691E+003
   6.5970   1.87112E+003    1.01981E+003
   6.5980   1.85986E+003    1.00253E+003
   6.6020   1.82642E+003    1.01612E+003
   6.6040   1.85441E+003    9.76250E+002
   6.6070   1.86222E+003    9.94150E+002
   6.6100   1.81094E+003    9.90610E+002
   6.6120   1.83179E+003    1.00201E+003
   6.6150   1.85542E+003    1.00703E+003
   6.6190   1.82171E+003    9.72340E+002
   6.6210   1.81784E+003    9.93760E+002
   6.6240   1.84719E+003    9.88470E+002
   6.6270   1.82436E+003    9.96920E+002
   6.6290   1.79997E+003    1.00672E+003
   6.6330   1.80524E+003    9.97720E+002
   6.6340   1.81881E+003    9.96670E+002
   6.6360   1.79986E+003    9.80030E+002
   6.6380   1.85384E+003    9.88280E+002
   6.6420   1.80927E+003    9.78560E+002
   6.6440   1.80683E+003    1.00954E+003
   6.6460   1.80571E+003    9.90460E+002
   6.6500   1.81399E+003    9.87770E+002
   6.6530   1.82569E+003    9.79290E+002
   6.6550   1.82297E+003    9.87400E+002
   6.6570   1.79359E+003    9.78200E+002
   6.6600   1.77905E+003    9.84230E+002
   6.6620   1.79433E+003    9.85150E+002
   6.6640   1.82594E+003    9.75080E+002
   6.6670   1.79027E+003    9.83450E+002
   6.6680   1.79683E+003    1.00001E+003
   6.6720   1.75458E+003    9.73640E+002
   6.6750   1.78215E+003    9.82970E+002
   6.6770   1.80675E+003    1.00343E+003
   6.6780   1.78902E+003    9.93870E+002
   6.6800   1.77908E+003    9.64740E+002
   6.6820   1.75103E+003    9.53200E+002
   6.6850   1.76379E+003    9.42700E+002
   6.6890   1.76904E+003    9.94760E+002
   6.6910   1.77477E+003    9.67520E+002
   6.6940   1.75221E+003    9.57860E+002
   6.6960   1.74986E+003    9.78270E+002
   6.6980   1.77040E+003    9.66810E+002
   6.7010   1.77328E+003    9.73580E+002
   6.7030   1.75315E+003    9.46910E+002
   6.7050   1.73350E+003    9.58220E+002
   6.7090   1.74393E+003    9.58530E+002
   6.7120   1.73923E+003    9.87210E+002
   6.7150   1.74171E+003    9.72770E+002
   6.7160   1.79832E+003    9.78380E+002
   6.7190   1.70670E+003    9.50910E+002
   6.7210   1.72401E+003    9.45820E+002
   6.7250   1.76230E+003    9.60970E+002
   6.7270   1.75506E+003    9.56290E+002
   6.7290   1.73506E+003    9.46980E+002
   6.7320   1.70357E+003    8.89070E+002
   6.7330   1.67825E+003    9.16360E+002
   6.7370   1.69237E+003    9.44820E+002
   6.7410   1.70804E+003    9.19610E+002
   6.7430   1.70220E+003    9.14720E+002
   6.7450   1.72420E+003    9.31560E+002
   6.7460   1.70052E+003    9.47350E+002
   6.7500   1.68795E+003    9.36410E+002
   6.7530   1.74645E+003    9.28240E+002
   6.7560   1.71183E+003    9.40370E+002
   6.7590   1.72304E+003    9.02370E+002
   6.7620   1.73228E+003    9.13900E+002
   6.7640   1.71821E+003    9.32040E+002
   6.7680   1.71117E+003    9.19020E+002
   6.7710   1.72171E+003    9.03930E+002
   6.7720   1.73220E+003    9.37450E+002
   6.7750   1.72486E+003    9.32840E+002
   6.7770   1.72719E+003    9.52900E+002
   6.7800   1.72693E+003    9.39180E+002
   6.7810   1.73535E+003    9.63790E+002
   6.7840   1.74811E+003    9.16120E+002
   6.7860   1.67814E+003    9.32310E+002
   6.7880   1.69718E+003    9.74230E+002
   6.7930   1.75100E+003    9.39050E+002
   6.7970   1.71240E+003    9.52340E+002
   6.7990   1.74580E+003    9.65840E+002
   6.8020   1.74304E+003    9.55580E+002
   6.8040   1.74853E+003    9.06420E+002
   6.8070   1.74786E+003    9.62070E+002
   6.8100   1.74519E+003    9.39520E+002
   6.8130   1.76114E+003    9.58840E+002
   6.8160   1.73775E+003    9.73880E+002
   6.8170   1.76431E+003    9.35340E+002
   6.8190   1.77932E+003    9.75180E+002
   6.8220   1.76504E+003    9.75880E+002
   6.8240   1.75884E+003    9.71710E+002
   6.8270   1.74216E+003    9.62760E+002
   6.8290   1.78423E+003    9.78110E+002
   6.8320   1.76890E+003    9.26670E+002
   6.8350   1.76036E+003    9.60680E+002
   6.8380   1.77046E+003    9.38450E+002
   6.8400   1.76264E+003    9.66300E+002
   6.8440   1.78343E+003    9.70970E+002
   6.8460   1.79797E+003    9.63290E+002
   6.8490   1.76705E+003    9.45040E+002
   6.8520   1.76152E+003    9.58980E+002
   6.8540   1.76804E+003    9.52710E+002
   6.8580   1.77473E+003    9.68670E+002
   6.8600   1.77114E+003    9.39310E+002
   6.8630   1.75066E+003    9.72330E+002
   6.8660   1.77004E+003    9.74800E+002
   6.8680   1.78409E+003    9.71460E+002
   6.8700   1.77906E+003    9.79630E+002
   6.8720   1.76417E+003    9.65540E+002
   6.8740   1.79177E+003    9.57510E+002
   6.8780   1.77680E+003    9.56530E+002
   6.8810   1.75845E+003    9.67670E+002
   6.8830   1.75762E+003    9.65190E+002
   6.8860   1.76035E+003    9.83050E+002
   6.8870   1.75159E+003    9.57500E+002
   6.8900   1.76863E+003    9.70850E+002
   6.8940   1.78263E+003    9.54780E+002
   6.8980   1.78889E+003    9.88510E+002
   6.9010   1.78212E+003    9.45780E+002
   6.9020   1.74202E+003    9.81630E+002
   6.9050   1.78061E+003    9.60400E+002
   6.9080   1.76789E+003    9.62380E+002
   6.9110   1.76224E+003    9.38970E+002
   6.9140   1.75225E+003    9.64500E+002
   6.9170   1.71025E+003    9.65780E+002
   6.9190   1.75958E+003    9.71800E+002
   6.9220   1.75009E+003    9.81040E+002
   6.9230   1.79521E+003    9.60620E+002
   6.9270   1.76190E+003    9.63080E+002
   6.9300   1.74803E+003    9.48670E+002
   6.9320   1.73887E+003    9.65210E+002
   6.9350   1.75562E+003    9.67670E+002
   6.9380   1.72883E+003    9.73100E+002
   6.9410   1.74180E+003    9.40510E+002
   6.9440   1.71183E+003    9.58390E+002
   6.9460   1.74675E+003    9.58150E+002
   6.9490   1.73026E+003    9.63220E+002
   6.9510   1.74742E+003    9.22970E+002
   6.9550   1.72720E+003    9.38240E+002
   6.9580   1.72440E+003    9.39420E+002
   6.9590   1.73086E+003    9.31830E+002
   6.9630   1.69565E+003    8.97840E+002
   6.9650   1.68266E+003    9.40290E+002
   6.9680   1.70587E+003    9.37710E+002
   6.9710   1.72094E+003    9.40830E+002
   6.9730   1.70019E+003    9.34340E+002
   6.9760   1.72796E+003    9.41360E+002
   6.9800   1.72457E+003    9.47410E+002
   6.9820   1.72241E+003    9.53590E+002
   6.9850   1.76621E+003    9.56130E+002
   6.9870   1.70463E+003    9.16520E+002
   6.9900   1.71938E+003    9.62980E+002
   6.9920   1.70475E+003    9.63660E+002
   6.9950   1.73194E+003    9.61430E+002
   6.9990   1.74790E+003    9.42750E+002
   7.0010   1.75919E+003    9.61990E+002
   7.0030   1.76507E+003    9.47210E+002
   7.0050   1.72136E+003    9.54600E+002
   7.0080   1.78079E+003    9.42470E+002
   7.0110   1.76309E+003    9.66370E+002
   7.0120   1.75093E+003    9.54290E+002
   7.0160   1.71510E+003    9.37660E+002
   7.0190   1.75079E+003    9.47970E+002
   7.0210   1.75008E+003    9.38950E+002
   7.0240   1.72131E+003    9.42240E+002
   7.0280   1.73298E+003    9.58030E+002
   7.0300   1.73868E+003    9.37880E+002
   7.0330   1.71978E+003    9.54180E+002
   7.0370   1.74951E+003    9.38480E+002
   7.0400   1.71190E+003    9.45590E+002
   7.0410   1.74629E+003    9.24180E+002
   7.0450   1.75557E+003    9.24150E+002
   7.0480   1.69894E+003    9.31170E+002
   7.0510   1.74851E+003    9.24820E+002
   7.0530   1.70721E+003    9.08970E+002
   7.0550   1.69574E+003    9.36370E+002
   7.0570   1.73796E+003    9.15390E+002
   7.0600   1.71876E+003    8.97370E+002
   7.0640   1.73947E+003    9.05200E+002
   7.0670   1.70000E+003    9.14310E+002
   7.0710   1.67818E+003    9.18200E+002
   7.0760   1.69833E+003    9.07540E+002
   7.0780   1.69033E+003    9.11280E+002
   7.0790   1.69685E+003    9.05700E+002
   7.0820   1.69608E+003    8.88130E+002
   7.0860   1.71843E+003    8.79810E+002
   7.0880   1.66130E+003    8.62210E+002
   7.0910   1.67313E+003    8.65440E+002
   7.0940   1.62624E+003    8.61960E+002
   7.0970   1.65305E+003    8.16220E+002
   7.0990   1.62799E+003    8.26110E+002
   7.1010   1.61228E+003    8.00140E+002
   7.1050   1.58362E+003    7.67220E+002
   7.1070   1.55394E+003    7.66800E+002
   7.1100   1.55054E+003    7.48120E+002
   7.1120   1.53475E+003    7.49560E+002
   7.1150   1.49772E+003    7.18050E+002
   7.1180   1.50782E+003    7.08620E+002
   7.1210   1.46428E+003    6.71150E+002
   7.1230   1.47336E+003    6.35340E+002
   7.1250   1.39337E+003    6.32760E+002
   7.1290   1.30607E+003    5.60810E+002
   7.1320   1.26446E+003    5.24880E+002
   7.1350   1.25533E+003    5.12150E+002
   7.1390   1.20171E+003    4.50240E+002
   7.1410   1.14687E+003    4.17100E+002
   7.1450   1.06338E+003    3.57260E+002
   7.1470   9.55370E+002    3.14050E+002
   7.1500   9.20840E+002    2.60950E+002
   7.1540   8.07260E+002    2.19140E+002
   7.1570   7.09410E+002    1.80930E+002
   7.1600   6.18040E+002    1.48930E+002
   7.1630   5.46620E+002    1.17230E+002
   7.1660   4.73620E+002    9.70400E+001
   7.1680   4.00250E+002    5.52100E+001
   7.1720   3.01130E+002    4.61300E+001
   7.1750   2.47170E+002    3.41000E+001
   7.1780   1.78920E+002    1.90200E+001
   7.1820   1.11870E+002    8.30000E+000
   7.1870   7.79500E+001    4.25000E+000
   7.1890   5.71900E+001    3.78000E+000
   7.1920   4.45700E+001    6.36000E+000
   7.1940   2.33300E+001    5.69000E+000
   7.1960   8.69000E+000    4.78000E+000
   7.2000   2.56000E+000    1.64000E+000
   7.2030   3.71000E+000    1.67000E+000
   7.2050   3.77000E+000    4.50000E-001
   7.2070   3.75000E+000    4.00000E-001
   7.2090   3.74000E+000    2.40000E-001
   7.2120   3.75000E+000    3.80000E-001
   7.2150   3.73000E+000    1.38000E+000
   7.2180   3.74000E+000    2.63000E+000
   7.2210   3.74000E+000    1.07000E+000
   7.2240   3.81000E+000    5.00000E-002
   7.2280   3.36000E+000    2.30000E-001
   7.2300   3.76000E+000    1.60000E-001
   7.2340   3.79000E+000    3.00000E-002
   7.2360   3.68000E+000    7.20000E-001
   7.2400   3.83000E+000    1.14000E+000
   7.2430   3.82000E+000    6.90000E-001
   7.2450   3.63000E+000    1.50000E-001
   7.2490   3.73000E+000    2.90000E-001
   7.2520   3.85000E+000    3.00000E-002
   7.2530   3.71000E+000    4.00000E-002
   7.2560   3.74000E+000    9.00000E-002
   7.2590   3.71000E+000    4.00000E-002
   7.2610   3.69000E+000    6.70000E-001
   7.2640   3.74000E+000    3.00000E-001
   7.2660   3.75000E+000    9.20000E-001
   7.2680   3.77000E+000    1.05000E+000
   7.2720   3.73000E+000    2.10000E-001
   7.2740   3.37000E+000    2.10000E-001
   7.2770   3.66000E+000    2.20000E-001
   7.2810   3.34000E+000    1.00000E-001
   7.2830   3.68000E+000    1.70000E-001
   7.2870   3.70000E+000    4.80000E-001
   7.2900   3.79000E+000    5.10000E-001
   7.2930   3.78000E+000    3.20000E-001
   7.2950   3.72000E+000    3.40000E-001
   7.2980   3.73000E+000    2.80000E-001
   7.3010   3.68000E+000    3.00000E-002
