# Supplementary material for: Mechanism of the small ATP-independent chaperone Spy is substrate specific
Source: Nat Commun. 2021 Feb 8;12:851. doi: 10.1038/s41467-021-21120-8 (PMC7870927; doi:10.1038/s41467-021-21120-8)
Supplement: Supplementary file 3 — Supplementary Data 1 [file 41467_2021_21120_MOESM3_ESM.zip › Fig 2c-d/181801/00032.RI3]

Sample3/6
I 3 22.0 48000 0004646 1.1530E11 278 1 
   5.7990   3.72000E+000    1.32100E+001
   5.8080   3.72000E+000    1.00700E+001
   5.8100   3.49000E+000    1.93700E+001
   5.8130   7.90000E+000    2.19000E+001
   5.8140   1.82400E+001    3.42400E+001
   5.8150   2.84200E+001    5.86800E+001
   5.8170   4.26700E+001    6.59100E+001
   5.8180   5.67800E+001    7.67100E+001
   5.8190   7.12800E+001    8.03400E+001
   5.8200   1.16750E+002    2.05700E+002
   5.8220   2.67350E+002    3.22250E+002
   5.8240   4.05340E+002    4.39500E+002
   5.8260   6.18970E+002    6.94670E+002
   5.8290   9.10540E+002    8.95710E+002
   5.8300   9.68700E+002    9.94670E+002
   5.8310   1.10505E+003    1.04682E+003
   5.8320   1.15750E+003    1.17516E+003
   5.8350   1.22786E+003    1.31788E+003
   5.8370   1.42270E+003    1.43066E+003
   5.8400   1.54785E+003    1.71138E+003
   5.8440   1.81886E+003    1.83792E+003
   5.8470   1.94701E+003    2.06892E+003
   5.8480   2.06459E+003    2.16410E+003
   5.8490   2.19080E+003    2.22340E+003
   5.8510   2.24033E+003    2.26713E+003
   5.8530   2.40119E+003    2.40960E+003
   5.8560   2.59274E+003    2.67561E+003
   5.8580   2.66799E+003    2.75428E+003
   5.8590   2.76211E+003    2.77997E+003
   5.8600   2.75180E+003    2.82460E+003
   5.8610   2.75017E+003    2.82254E+003
   5.8630   2.95887E+003    3.01084E+003
   5.8650   3.07258E+003    3.05680E+003
   5.8670   3.18529E+003    3.15543E+003
   5.8680   3.21285E+003    3.25092E+003
   5.8690   3.24944E+003    3.19116E+003
   5.8720   3.36031E+003    3.31262E+003
   5.8740   3.32987E+003    3.35796E+003
   5.8760   3.36081E+003    3.41113E+003
   5.8770   3.40158E+003    3.46451E+003
   5.8790   3.45770E+003    3.58843E+003
   5.8810   3.55963E+003    3.52626E+003
   5.8830   3.57941E+003    3.54898E+003
   5.8860   3.60127E+003    3.56537E+003
   5.8880   3.64144E+003    3.56980E+003
   5.8900   3.59606E+003    3.54885E+003
   5.8920   3.62747E+003    3.60127E+003
   5.8940   3.62613E+003    3.68408E+003
   5.8960   3.66775E+003    3.78556E+003
   5.8990   3.61775E+003    3.71185E+003
   5.9010   3.67472E+003    3.66018E+003
   5.9030   3.65287E+003    3.61341E+003
   5.9040   3.65557E+003    3.59781E+003
   5.9060   3.64855E+003    3.58403E+003
   5.9070   3.68455E+003    3.62057E+003
   5.9090   3.72247E+003    3.73585E+003
   5.9120   3.70403E+003    3.73293E+003
   5.9130   3.76346E+003    3.68002E+003
   5.9140   3.72760E+003    3.68055E+003
   5.9160   3.79312E+003    3.68124E+003
   5.9190   3.88059E+003    3.75009E+003
   5.9210   3.79219E+003    3.87317E+003
   5.9230   3.75093E+003    3.80596E+003
   5.9260   3.81724E+003    3.90264E+003
   5.9280   3.89789E+003    3.86257E+003
   5.9300   3.83328E+003    3.91553E+003
   5.9330   3.92369E+003    3.86681E+003
   5.9350   3.92856E+003    3.93062E+003
   5.9360   3.98092E+003    3.87976E+003
   5.9390   4.01626E+003    3.89945E+003
   5.9410   3.93217E+003    4.00556E+003
   5.9440   3.95599E+003    4.04598E+003
   5.9460   3.98960E+003    4.03036E+003
   5.9480   4.02990E+003    4.07023E+003
   5.9500   4.02571E+003    4.07211E+003
   5.9530   4.09493E+003    4.07763E+003
   5.9550   4.05273E+003    4.11418E+003
   5.9570   4.11161E+003    4.12968E+003
   5.9590   4.07577E+003    4.24660E+003
   5.9610   4.11544E+003    4.40957E+003
   5.9620   4.16773E+003    5.26860E+003
   5.9640   4.13058E+003    6.10299E+003
   5.9670   4.18780E+003    6.39087E+003
   5.9690   4.25784E+003    6.11836E+003
   5.9710   4.56583E+003    6.24772E+003
   5.9730   5.32660E+003    6.32230E+003
   5.9750   6.23091E+003    1.32160E+003
   5.9770   6.11836E+003    1.71210E+002
   5.9830   4.08889E+003    2.18129E+003
   5.9870   1.20090E+002    5.22440E+003
   5.9890   1.68960E+002    4.78947E+003
   5.9910   3.09980E+002    4.12597E+003
   5.9930   1.16496E+003    4.11441E+003
   5.9960   3.71031E+003    4.08381E+003
   5.9980   5.28895E+003    3.96054E+003
   6.0000   3.96960E+003    4.00027E+003
   6.0020   4.18116E+003    3.99484E+003
   6.0030   4.15361E+003    4.02902E+003
   6.0050   4.19488E+003    4.06666E+003
   6.0070   4.18131E+003    3.95625E+003
   6.0090   4.09649E+003    3.99476E+003
   6.0110   4.06882E+003    3.99666E+003
   6.0140   4.08598E+003    3.98928E+003
   6.0160   4.09260E+003    3.97989E+003
   6.0180   4.02315E+003    3.99149E+003
   6.0220   4.09010E+003    3.88560E+003
   6.0250   4.11285E+003    3.93014E+003
   6.0270   4.09681E+003    3.85332E+003
   6.0290   4.03783E+003    3.91233E+003
   6.0320   4.12808E+003    3.85003E+003
   6.0340   4.09711E+003    3.86812E+003
   6.0360   4.04380E+003    3.84509E+003
   6.0390   4.08258E+003    3.85631E+003
   6.0410   4.07951E+003    3.85062E+003
   6.0430   3.97417E+003    3.86687E+003
   6.0460   4.02688E+003    3.86976E+003
   6.0480   4.08384E+003    3.72947E+003
   6.0500   4.06892E+003    3.77788E+003
   6.0520   4.01552E+003    3.81847E+003
   6.0540   4.01022E+003    3.73018E+003
   6.0570   3.98887E+003    3.80804E+003
   6.0590   3.93408E+003    3.78522E+003
   6.0610   3.86296E+003    3.75480E+003
   6.0620   3.94364E+003    3.75606E+003
   6.0650   3.93283E+003    3.61182E+003
   6.0680   3.96266E+003    3.66270E+003
   6.0700   3.91668E+003    3.63161E+003
   6.0730   3.89734E+003    3.62706E+003
   6.0750   3.94358E+003    3.64196E+003
   6.0770   3.93640E+003    3.56818E+003
   6.0790   3.92177E+003    3.56231E+003
   6.0810   3.94920E+003    3.65001E+003
   6.0830   3.89418E+003    3.54309E+003
   6.0860   3.92169E+003    3.45656E+003
   6.0890   3.93131E+003    3.50608E+003
   6.0900   3.88634E+003    3.55987E+003
   6.0930   3.87822E+003    3.49946E+003
   6.0950   3.80618E+003    3.41311E+003
   6.0970   3.82246E+003    3.41467E+003
   6.1000   3.84457E+003    3.40650E+003
   6.1020   3.76890E+003    3.38853E+003
   6.1060   3.82376E+003    3.31799E+003
   6.1070   3.75044E+003    3.32793E+003
   6.1090   3.79408E+003    3.36117E+003
   6.1110   3.74441E+003    3.24681E+003
   6.1130   3.68744E+003    3.18990E+003
   6.1160   3.70358E+003    3.20837E+003
   6.1180   3.69833E+003    3.16356E+003
   6.1210   3.70351E+003    3.13375E+003
   6.1240   3.60803E+003    3.15198E+003
   6.1260   3.58885E+003    3.12205E+003
   6.1280   3.67020E+003    3.04869E+003
   6.1290   3.60637E+003    3.03298E+003
   6.1330   3.63007E+003    3.01564E+003
   6.1340   3.59261E+003    2.98027E+003
   6.1370   3.54557E+003    2.95885E+003
   6.1400   3.52999E+003    2.87450E+003
   6.1420   3.51618E+003    2.86920E+003
   6.1440   3.49676E+003    2.91069E+003
   6.1460   3.47092E+003    2.87509E+003
   6.1480   3.48485E+003    2.79777E+003
   6.1500   3.50085E+003    2.71971E+003
   6.1530   3.42012E+003    2.68746E+003
   6.1550   3.37805E+003    2.66755E+003
   6.1570   3.35044E+003    2.70682E+003
   6.1600   3.37096E+003    2.61481E+003
   6.1620   3.31258E+003    2.52081E+003
   6.1640   3.26705E+003    2.50815E+003
   6.1660   3.25489E+003    2.49828E+003
   6.1670   3.21409E+003    2.50573E+003
   6.1700   3.18143E+003    2.49710E+003
   6.1730   3.17756E+003    2.41450E+003
   6.1750   3.23521E+003    2.43241E+003
   6.1780   3.17206E+003    2.31919E+003
   6.1800   3.12196E+003    2.30960E+003
   6.1820   3.12149E+003    2.30341E+003
   6.1850   3.07489E+003    2.26043E+003
   6.1870   3.06230E+003    2.27131E+003
   6.1890   3.03914E+003    2.17644E+003
   6.1910   3.03176E+003    2.20741E+003
   6.1950   2.97263E+003    2.14101E+003
   6.1960   2.97298E+003    2.09583E+003
   6.1990   2.98436E+003    2.07335E+003
   6.2010   2.88534E+003    2.05336E+003
   6.2050   2.82945E+003    2.00763E+003
   6.2080   2.79805E+003    1.98382E+003
   6.2100   2.85536E+003    1.95335E+003
   6.2120   2.82357E+003    1.91701E+003
   6.2150   2.81232E+003    1.90818E+003
   6.2170   2.72730E+003    1.88008E+003
   6.2190   2.73850E+003    1.77741E+003
   6.2220   2.70130E+003    1.78239E+003
   6.2240   2.64208E+003    1.73625E+003
   6.2270   2.64466E+003    1.72931E+003
   6.2290   2.57594E+003    1.70902E+003
   6.2320   2.54805E+003    1.64652E+003
   6.2350   2.59128E+003    1.65321E+003
   6.2370   2.49549E+003    1.61400E+003
   6.2390   2.50861E+003    1.61014E+003
   6.2410   2.47577E+003    1.57255E+003
   6.2440   2.45643E+003    1.54408E+003
   6.2460   2.38837E+003    1.53313E+003
   6.2480   2.37820E+003    1.50112E+003
   6.2510   2.36588E+003    1.45601E+003
   6.2530   2.33565E+003    1.45975E+003
   6.2550   2.36863E+003    1.44042E+003
   6.2570   2.34157E+003    1.44279E+003
   6.2600   2.33307E+003    1.41881E+003
   6.2610   2.23847E+003    1.37532E+003
   6.2630   2.24246E+003    1.38492E+003
   6.2670   2.24628E+003    1.35787E+003
   6.2680   2.18460E+003    1.34839E+003
   6.2700   2.20776E+003    1.33778E+003
   6.2730   2.20453E+003    1.29355E+003
   6.2750   2.18313E+003    1.29341E+003
   6.2780   2.14313E+003    1.27661E+003
   6.2800   2.14650E+003    1.27070E+003
   6.2820   2.10688E+003    1.22319E+003
   6.2840   2.08815E+003    1.24808E+003
   6.2870   2.08015E+003    1.20382E+003
   6.2890   2.05041E+003    1.19992E+003
   6.2910   2.08180E+003    1.18581E+003
   6.2930   2.03825E+003    1.16469E+003
   6.2960   1.99432E+003    1.15278E+003
   6.2990   2.00583E+003    1.16599E+003
   6.3020   2.02741E+003    1.12505E+003
   6.3040   1.96441E+003    1.11905E+003
   6.3060   1.93137E+003    1.13390E+003
   6.3080   1.93650E+003    1.11116E+003
   6.3090   1.89484E+003    1.06498E+003
   6.3130   1.92064E+003    1.06347E+003
   6.3160   1.88599E+003    1.04464E+003
   6.3180   1.91681E+003    1.03509E+003
   6.3210   1.87578E+003    1.07784E+003
   6.3220   1.87351E+003    1.06080E+003
   6.3250   1.82153E+003    1.02951E+003
   6.3270   1.85323E+003    1.02684E+003
   6.3290   1.84053E+003    1.01792E+003
   6.3320   1.84581E+003    1.01618E+003
   6.3350   1.78887E+003    1.00836E+003
   6.3360   1.80647E+003    1.02475E+003
   6.3380   1.79675E+003    1.02024E+003
   6.3400   1.77945E+003    9.93790E+002
   6.3430   1.80627E+003    9.80020E+002
   6.3450   1.77598E+003    9.88900E+002
   6.3490   1.77713E+003    9.67180E+002
   6.3500   1.79055E+003    9.74130E+002
   6.3540   1.75808E+003    9.74840E+002
   6.3560   1.75317E+003    9.41290E+002
   6.3590   1.77620E+003    9.70610E+002
   6.3620   1.72946E+003    9.24540E+002
   6.3630   1.76187E+003    9.56560E+002
   6.3660   1.72860E+003    9.63980E+002
   6.3670   1.75463E+003    9.49270E+002
   6.3700   1.70172E+003    9.35450E+002
   6.3720   1.69794E+003    9.37810E+002
   6.3740   1.75149E+003    9.37720E+002
   6.3770   1.67787E+003    9.35760E+002
   6.3790   1.70002E+003    9.30110E+002
   6.3810   1.66965E+003    9.26010E+002
   6.3850   1.71553E+003    9.26660E+002
   6.3880   1.71558E+003    9.07690E+002
   6.3900   1.65430E+003    9.11660E+002
   6.3920   1.66717E+003    9.27460E+002
   6.3950   1.69782E+003    9.36950E+002
   6.3990   1.66078E+003    9.33650E+002
   6.4000   1.67358E+003    9.13760E+002
   6.4020   1.65743E+003    9.29230E+002
   6.4030   1.66315E+003    9.06770E+002
   6.4060   1.68569E+003    9.34060E+002
   6.4080   1.67773E+003    9.34460E+002
   6.4130   1.69018E+003    9.04640E+002
   6.4150   1.64435E+003    9.39930E+002
   6.4200   1.66545E+003    9.43370E+002
   6.4220   1.68731E+003    9.22400E+002
   6.4260   1.66872E+003    9.22980E+002
   6.4290   1.65461E+003    9.16000E+002
   6.4310   1.64997E+003    9.27310E+002
   6.4320   1.66212E+003    9.24330E+002
   6.4350   1.70261E+003    9.26250E+002
   6.4380   1.72466E+003    9.38710E+002
   6.4400   1.72600E+003    9.32990E+002
   6.4420   1.74320E+003    9.59380E+002
   6.4440   1.75814E+003    9.20100E+002
   6.4460   1.74111E+003    9.40870E+002
   6.4500   1.73699E+003    9.21710E+002
   6.4510   1.70885E+003    9.60100E+002
   6.4530   1.76836E+003    9.38730E+002
   6.4560   1.74939E+003    9.47940E+002
   6.4600   1.75466E+003    9.59440E+002
   6.4630   1.72294E+003    9.45960E+002
   6.4650   1.76359E+003    9.42780E+002
   6.4680   1.75439E+003    9.65650E+002
   6.4720   1.74704E+003    9.55830E+002
   6.4750   1.74545E+003    9.49480E+002
   6.4770   1.74894E+003    9.38070E+002
   6.4790   1.73805E+003    9.65060E+002
   6.4800   1.75784E+003    9.44710E+002
   6.4840   1.76808E+003    9.49030E+002
   6.4860   1.75621E+003    9.65370E+002
   6.4880   1.77371E+003    9.50980E+002
   6.4910   1.81666E+003    9.57330E+002
   6.4920   1.76199E+003    9.59140E+002
   6.4940   1.80531E+003    9.79950E+002
   6.4960   1.75514E+003    9.52670E+002
   6.4990   1.78258E+003    9.53580E+002
   6.5030   1.73430E+003    9.39990E+002
   6.5050   1.73426E+003    9.44240E+002
   6.5080   1.78333E+003    9.62030E+002
   6.5100   1.76083E+003    9.36450E+002
   6.5120   1.77214E+003    9.50790E+002
   6.5160   1.76211E+003    9.65280E+002
   6.5190   1.77699E+003    9.57700E+002
   6.5210   1.77822E+003    9.81370E+002
   6.5220   1.76943E+003    9.57350E+002
   6.5250   1.77032E+003    9.49580E+002
   6.5280   1.78613E+003    9.34960E+002
   6.5310   1.73549E+003    9.67960E+002
   6.5330   1.77870E+003    9.44200E+002
   6.5350   1.73602E+003    9.62210E+002
   6.5370   1.73709E+003    9.34880E+002
   6.5400   1.75852E+003    9.45820E+002
   6.5430   1.73205E+003    9.38710E+002
   6.5440   1.72603E+003    9.92680E+002
   6.5470   1.78263E+003    9.60630E+002
   6.5500   1.74829E+003    9.64980E+002
   6.5520   1.78140E+003    9.32340E+002
   6.5550   1.72395E+003    9.48290E+002
   6.5580   1.71715E+003    9.43120E+002
   6.5600   1.71155E+003    9.51590E+002
   6.5610   1.68078E+003    9.30870E+002
   6.5640   1.70400E+003    9.41590E+002
   6.5680   1.69348E+003    9.39930E+002
   6.5710   1.70133E+003    9.41410E+002
   6.5740   1.71531E+003    9.17130E+002
   6.5750   1.70670E+003    9.21230E+002
   6.5780   1.70438E+003    9.43690E+002
   6.5800   1.69486E+003    9.52030E+002
   6.5820   1.72428E+003    9.24900E+002
   6.5840   1.70661E+003    9.27210E+002
   6.5880   1.68956E+003    9.11000E+002
   6.5910   1.70908E+003    9.05440E+002
   6.5930   1.71478E+003    9.12410E+002
   6.5950   1.67643E+003    9.00350E+002
   6.5980   1.67935E+003    9.51760E+002
   6.6000   1.69770E+003    8.85790E+002
   6.6040   1.70467E+003    9.05860E+002
   6.6070   1.71583E+003    9.08270E+002
   6.6090   1.67753E+003    9.12790E+002
   6.6110   1.68532E+003    9.17950E+002
   6.6140   1.71071E+003    9.25730E+002
   6.6160   1.67126E+003    9.24020E+002
   6.6180   1.69086E+003    9.05910E+002
   6.6210   1.68828E+003    9.05750E+002
   6.6240   1.66652E+003    9.17760E+002
   6.6260   1.66838E+003    9.07760E+002
   6.6290   1.63356E+003    9.18040E+002
   6.6310   1.65325E+003    9.19690E+002
   6.6340   1.66702E+003    8.94220E+002
   6.6360   1.65577E+003    9.17830E+002
   6.6390   1.64448E+003    9.24020E+002
   6.6410   1.65312E+003    8.92960E+002
   6.6430   1.66917E+003    8.95390E+002
   6.6450   1.65074E+003    9.00510E+002
   6.6460   1.65829E+003    9.12280E+002
   6.6490   1.66827E+003    9.03010E+002
   6.6530   1.66052E+003    9.08380E+002
   6.6550   1.66307E+003    8.79710E+002
   6.6580   1.65209E+003    9.02610E+002
   6.6600   1.67250E+003    9.31270E+002
   6.6620   1.66501E+003    8.81410E+002
   6.6640   1.63915E+003    9.07250E+002
   6.6680   1.64965E+003    8.95030E+002
   6.6710   1.67609E+003    8.88990E+002
   6.6730   1.66755E+003    9.19120E+002
   6.6750   1.64205E+003    8.85050E+002
   6.6780   1.66545E+003    8.78110E+002
   6.6810   1.63660E+003    9.03130E+002
   6.6830   1.64218E+003    8.90660E+002
   6.6840   1.63318E+003    8.90850E+002
   6.6870   1.64442E+003    8.89240E+002
   6.6890   1.60884E+003    8.71260E+002
   6.6920   1.61636E+003    8.85320E+002
   6.6940   1.64816E+003    8.65990E+002
   6.6980   1.59882E+003    8.67730E+002
   6.7000   1.62145E+003    8.74370E+002
   6.7010   1.61412E+003    8.59570E+002
   6.7040   1.60415E+003    8.68080E+002
   6.7070   1.61273E+003    8.62760E+002
   6.7100   1.62115E+003    8.54510E+002
   6.7120   1.60074E+003    8.62400E+002
   6.7150   1.61754E+003    8.79970E+002
   6.7170   1.60315E+003    8.68210E+002
   6.7190   1.60800E+003    8.91370E+002
   6.7230   1.60445E+003    8.71830E+002
   6.7250   1.58814E+003    8.59740E+002
   6.7280   1.56437E+003    8.48820E+002
   6.7300   1.57906E+003    8.44760E+002
   6.7320   1.58683E+003    8.41120E+002
   6.7340   1.55753E+003    8.68890E+002
   6.7370   1.53960E+003    8.38980E+002
   6.7400   1.56257E+003    8.30490E+002
   6.7420   1.55945E+003    8.39320E+002
   6.7450   1.55991E+003    8.55740E+002
   6.7460   1.57715E+003    8.64290E+002
   6.7500   1.57856E+003    8.56340E+002
   6.7520   1.57413E+003    8.33200E+002
   6.7550   1.56535E+003    8.53770E+002
   6.7570   1.58633E+003    8.23370E+002
   6.7590   1.59316E+003    8.44960E+002
   6.7620   1.57656E+003    8.34210E+002
   6.7650   1.56560E+003    8.47270E+002
   6.7680   1.50946E+003    8.31640E+002
   6.7720   1.56811E+003    8.51660E+002
   6.7750   1.55437E+003    8.41060E+002
   6.7780   1.56811E+003    8.62220E+002
   6.7810   1.56983E+003    8.55230E+002
   6.7830   1.58169E+003    8.60420E+002
   6.7860   1.55991E+003    8.45900E+002
   6.7880   1.56404E+003    8.68630E+002
   6.7900   1.58931E+003    8.26800E+002
   6.7930   1.56016E+003    8.69300E+002
   6.7960   1.56612E+003    8.62010E+002
   6.7990   1.53788E+003    8.59880E+002
   6.8020   1.57403E+003    8.57520E+002
   6.8040   1.56352E+003    8.70270E+002
   6.8060   1.55165E+003    8.66100E+002
   6.8100   1.57296E+003    8.44690E+002
   6.8130   1.57277E+003    8.47370E+002
   6.8150   1.59931E+003    8.64760E+002
   6.8170   1.56625E+003    8.65790E+002
   6.8210   1.63221E+003    8.83750E+002
   6.8230   1.58506E+003    8.44420E+002
   6.8260   1.59700E+003    8.70910E+002
   6.8290   1.57796E+003    8.61310E+002
   6.8310   1.61993E+003    8.57980E+002
   6.8330   1.60721E+003    8.73920E+002
   6.8350   1.63458E+003    8.79090E+002
   6.8380   1.60844E+003    8.71050E+002
   6.8420   1.58867E+003    8.69510E+002
   6.8450   1.59979E+003    8.74030E+002
   6.8480   1.62852E+003    8.68510E+002
   6.8510   1.59510E+003    8.63730E+002
   6.8530   1.62100E+003    8.75740E+002
   6.8570   1.57205E+003    8.75340E+002
   6.8580   1.62293E+003    8.48630E+002
   6.8610   1.62329E+003    8.76850E+002
   6.8630   1.60581E+003    8.74000E+002
   6.8670   1.58962E+003    8.90870E+002
   6.8690   1.57608E+003    8.61430E+002
   6.8720   1.62118E+003    8.78040E+002
   6.8740   1.58717E+003    8.61620E+002
   6.8760   1.59293E+003    8.92460E+002
   6.8790   1.59476E+003    8.81980E+002
   6.8820   1.60879E+003    8.53620E+002
   6.8830   1.60987E+003    8.86620E+002
   6.8870   1.58987E+003    8.62150E+002
   6.8900   1.59297E+003    8.54320E+002
   6.8940   1.63940E+003    8.65520E+002
   6.8960   1.57126E+003    8.92450E+002
   6.8980   1.60773E+003    8.60600E+002
   6.9010   1.62817E+003    8.48320E+002
   6.9050   1.61385E+003    8.76020E+002
   6.9070   1.65380E+003    8.74600E+002
   6.9100   1.60447E+003    8.73640E+002
   6.9120   1.59482E+003    8.56010E+002
   6.9140   1.58813E+003    8.59270E+002
   6.9170   1.63079E+003    8.74070E+002
   6.9180   1.61904E+003    8.56440E+002
   6.9230   1.59098E+003    8.54100E+002
   6.9250   1.60662E+003    8.57150E+002
   6.9280   1.59515E+003    8.68820E+002
   6.9300   1.59969E+003    8.53460E+002
   6.9340   1.60108E+003    8.43140E+002
   6.9360   1.57480E+003    8.62360E+002
   6.9380   1.59096E+003    8.57700E+002
   6.9410   1.60715E+003    8.56950E+002
   6.9440   1.59570E+003    8.38970E+002
   6.9470   1.56269E+003    8.47870E+002
   6.9510   1.59696E+003    8.33530E+002
   6.9540   1.55316E+003    8.30290E+002
   6.9550   1.53334E+003    8.37570E+002
   6.9580   1.55697E+003    8.46690E+002
   6.9610   1.56821E+003    8.45280E+002
   6.9640   1.54545E+003    8.48800E+002
   6.9670   1.53805E+003    8.60430E+002
   6.9680   1.54364E+003    8.65380E+002
   6.9710   1.56329E+003    8.46890E+002
   6.9750   1.58391E+003    8.57890E+002
   6.9760   1.56640E+003    8.31910E+002
   6.9800   1.54641E+003    8.61730E+002
   6.9820   1.58097E+003    8.56660E+002
   6.9840   1.57521E+003    8.79150E+002
   6.9880   1.57416E+003    8.69160E+002
   6.9900   1.57806E+003    8.47480E+002
   6.9950   1.55647E+003    8.56770E+002
   6.9970   1.57755E+003    8.57900E+002
   6.9990   1.54831E+003    8.70750E+002
   7.0010   1.56528E+003    8.61500E+002
   7.0050   1.59535E+003    8.40400E+002
   7.0080   1.57690E+003    8.24770E+002
   7.0100   1.60089E+003    8.60760E+002
   7.0120   1.60894E+003    8.37130E+002
   7.0150   1.58107E+003    8.26000E+002
   7.0170   1.56670E+003    8.50860E+002
   7.0210   1.56787E+003    8.64310E+002
   7.0230   1.55570E+003    8.39960E+002
   7.0260   1.53955E+003    8.04050E+002
   7.0280   1.54534E+003    8.36700E+002
   7.0330   1.53664E+003    8.47350E+002
   7.0350   1.55653E+003    8.44160E+002
   7.0380   1.58547E+003    8.59940E+002
   7.0400   1.57868E+003    8.15660E+002
   7.0410   1.57851E+003    8.45720E+002
   7.0460   1.55658E+003    8.42450E+002
   7.0490   1.56938E+003    8.23540E+002
   7.0530   1.59460E+003    8.26620E+002
   7.0540   1.57042E+003    8.24940E+002
   7.0560   1.61094E+003    8.39270E+002
   7.0600   1.56256E+003    8.14700E+002
   7.0620   1.57042E+003    8.51460E+002
   7.0650   1.56148E+003    8.19030E+002
   7.0660   1.57044E+003    8.20680E+002
   7.0690   1.56854E+003    8.31620E+002
   7.0710   1.56939E+003    8.48960E+002
   7.0760   1.57692E+003    8.37750E+002
   7.0770   1.58758E+003    8.37440E+002
   7.0800   1.58869E+003    8.38770E+002
   7.0830   1.58002E+003    8.32280E+002
   7.0870   1.56521E+003    8.23820E+002
   7.0890   1.60308E+003    8.01080E+002
   7.0920   1.55238E+003    8.17250E+002
   7.0960   1.55437E+003    7.90010E+002
   7.0980   1.54246E+003    8.14630E+002
   7.1010   1.53730E+003    8.05630E+002
   7.1050   1.53751E+003    7.71850E+002
   7.1070   1.56326E+003    7.76210E+002
   7.1100   1.54732E+003    7.56150E+002
   7.1120   1.54268E+003    7.35020E+002
   7.1160   1.54889E+003    7.29780E+002
   7.1180   1.53104E+003    7.28410E+002
   7.1200   1.50693E+003    7.06790E+002
   7.1230   1.54206E+003    6.78400E+002
   7.1250   1.50225E+003    6.78590E+002
   7.1270   1.52579E+003    6.70110E+002
   7.1300   1.51566E+003    6.37930E+002
   7.1340   1.50819E+003    5.98020E+002
   7.1350   1.48457E+003    5.55310E+002
   7.1390   1.45907E+003    5.02310E+002
   7.1440   1.40941E+003    4.54790E+002
   7.1460   1.37925E+003    3.67930E+002
   7.1490   1.31312E+003    3.65880E+002
   7.1530   1.26383E+003    3.06290E+002
   7.1540   1.18775E+003    9.35100E+001
   7.1590   1.05756E+003    2.08800E+001
   7.1630   8.14110E+002    4.64000E+000
   7.1670   7.92150E+002    6.42000E+000
   7.1700   5.74800E+002    6.76000E+000
   7.1710   2.61500E+002    5.83000E+000
   7.1750   5.50000E+001    4.43000E+000
   7.1780   1.63200E+001    1.77000E+000
   7.1800   5.66000E+000    2.32000E+000
   7.1830   6.70000E-001    2.01000E+000
   7.1860   1.80000E+000    3.80000E-001
   7.1890   2.61000E+000    4.80000E-001
   7.1920   2.27000E+000    1.50000E-001
   7.1940   1.04000E+000    1.70000E-001
   7.1970   2.64000E+000    1.90000E-001
   7.2000   3.69000E+000    1.77000E+000
   7.2030   9.00000E-001    2.16000E+000
   7.2060   3.87000E+000    3.28000E+000
   7.2080   3.80000E+000    1.90000E-001
   7.2120   3.73000E+000    2.30000E-001
   7.2160   3.79000E+000    2.80000E-001
   7.2180   3.74000E+000    1.34000E+000
   7.2200   3.37000E+000    2.03000E+000
   7.2230   3.78000E+000    7.00000E-001
   7.2260   3.77000E+000    4.30000E-001
   7.2290   3.88000E+000    0.00000E+000
   7.2310   3.77000E+000    2.10000E-001
   7.2340   3.81000E+000    2.10000E-001
   7.2360   3.73000E+000    1.80000E-001
   7.2380   3.70000E+000    2.10000E-001
   7.2430   3.79000E+000    8.30000E-001
   7.2450   3.96000E+000    6.00000E-002
   7.2490   3.75000E+000    3.20000E-001
   7.2500   3.80000E+000    3.20000E-001
   7.2530   3.74000E+000    3.30000E-001
   7.2570   3.84000E+000    5.00000E-002
   7.2600   3.79000E+000    1.00000E-002
   7.2630   3.72000E+000    2.20000E-001
   7.2650   3.84000E+000    0.00000E+000
   7.2670   3.69000E+000    1.10000E-001
   7.2700   3.33000E+000    2.50000E-001
   7.2720   3.82000E+000    1.00000E-002
   7.2760   3.71000E+000    2.50000E-001
   7.2770   3.80000E+000    4.00000E-001
   7.2810   3.34000E+000    8.10000E-001
   7.2840   3.92000E+000    5.10000E-001
   7.2870   3.92000E+000    2.70000E-001
   7.2890   3.91000E+000    2.70000E-001
   7.2930   3.85000E+000    2.60000E-001
   7.2950   3.72000E+000    4.40000E-001
   7.2990   3.78000E+000    3.10000E-001
   7.3020   3.83000E+000    2.00000E-001
