# Supplementary material for: Mechanism of the small ATP-independent chaperone Spy is substrate specific
Source: Nat Commun. 2021 Feb 8;12:851. doi: 10.1038/s41467-021-21120-8 (PMC7870927; doi:10.1038/s41467-021-21120-8)
Supplement: Supplementary file 3 — Supplementary Data 1 [file 41467_2021_21120_MOESM3_ESM.zip › Fig 2c-d/181801/00033.RI1]

Sample1/4
I 1 22.0 48000 0004720 1.1720E11 278 1 
   5.7990   3.68000E+000    5.70000E-001
   5.8040   3.67000E+000    3.50000E-001
   5.8060   3.77000E+000    8.80000E-001
   5.8080   3.76000E+000    1.82000E+000
   5.8100   2.55000E+000    9.18000E+000
   5.8130   5.31000E+000    1.00400E+001
   5.8150   1.30700E+001    1.88100E+001
   5.8170   2.41500E+001    2.41700E+001
   5.8190   6.34800E+001    3.22000E+001
   5.8210   1.05680E+002    5.47600E+001
   5.8220   1.92400E+002    7.05400E+001
   5.8240   3.55410E+002    1.24390E+002
   5.8260   5.96140E+002    2.70960E+002
   5.8270   8.79300E+002    4.59080E+002
   5.8290   8.68000E+002    5.43390E+002
   5.8300   8.99080E+002    6.55610E+002
   5.8330   1.03413E+003    6.62680E+002
   5.8340   1.09166E+003    7.21120E+002
   5.8350   1.22459E+003    9.72670E+002
   5.8370   1.43851E+003    1.25128E+003
   5.8400   1.51427E+003    1.53651E+003
   5.8420   1.58822E+003    1.72554E+003
   5.8440   1.75923E+003    1.84780E+003
   5.8470   1.93718E+003    1.97125E+003
   5.8490   2.04818E+003    2.13694E+003
   5.8510   2.16779E+003    2.20977E+003
   5.8530   2.40502E+003    2.46441E+003
   5.8560   2.45550E+003    2.58159E+003
   5.8580   2.56875E+003    2.62177E+003
   5.8600   2.73392E+003    2.79691E+003
   5.8610   2.82803E+003    2.83764E+003
   5.8630   2.88334E+003    2.93297E+003
   5.8650   2.96341E+003    3.00625E+003
   5.8670   3.09168E+003    3.09814E+003
   5.8690   3.11460E+003    3.14480E+003
   5.8710   3.21763E+003    3.30227E+003
   5.8730   3.23371E+003    3.30461E+003
   5.8760   3.37427E+003    3.37162E+003
   5.8780   3.43670E+003    3.36673E+003
   5.8800   3.44680E+003    3.40723E+003
   5.8830   3.55278E+003    3.50879E+003
   5.8850   3.50828E+003    3.50832E+003
   5.8870   3.51540E+003    3.50296E+003
   5.8900   3.60154E+003    3.54368E+003
   5.8920   3.59044E+003    3.58210E+003
   5.8950   3.56752E+003    3.53155E+003
   5.8960   3.64028E+003    3.60320E+003
   5.8990   3.60910E+003    3.59307E+003
   5.9000   3.63305E+003    3.56397E+003
   5.9040   3.59116E+003    3.58737E+003
   5.9070   3.63506E+003    3.63496E+003
   5.9090   3.64624E+003    3.63438E+003
   5.9100   3.65964E+003    3.72287E+003
   5.9120   3.69829E+003    3.64066E+003
   5.9150   3.73495E+003    3.72990E+003
   5.9160   3.70581E+003    3.72425E+003
   5.9190   3.73876E+003    3.73195E+003
   5.9210   3.78707E+003    3.67168E+003
   5.9230   3.73395E+003    3.65957E+003
   5.9250   3.81245E+003    3.65811E+003
   5.9300   3.82816E+003    3.73515E+003
   5.9320   3.83293E+003    3.85422E+003
   5.9350   3.85990E+003    3.88416E+003
   5.9360   3.85486E+003    3.92292E+003
   5.9390   3.94227E+003    3.98107E+003
   5.9420   3.91412E+003    3.93064E+003
   5.9430   3.98697E+003    3.98912E+003
   5.9460   3.96866E+003    3.92787E+003
   5.9480   3.97935E+003    3.91301E+003
   5.9500   4.05787E+003    3.96799E+003
   5.9530   4.01247E+003    3.98171E+003
   5.9550   3.99763E+003    3.97176E+003
   5.9570   4.02040E+003    3.99690E+003
   5.9600   4.06105E+003    4.05041E+003
   5.9620   4.00072E+003    4.01488E+003
   5.9640   4.05419E+003    3.98564E+003
   5.9650   4.05934E+003    4.06649E+003
   5.9670   4.08059E+003    4.05718E+003
   5.9690   4.11779E+003    3.98626E+003
   5.9710   4.08571E+003    4.08473E+003
   5.9730   4.13385E+003    4.15638E+003
   5.9760   4.10711E+003    4.10293E+003
   5.9770   4.14586E+003    4.18821E+003
   5.9800   4.16320E+003    4.16339E+003
   5.9810   4.18570E+003    4.12869E+003
   5.9840   4.15284E+003    4.14106E+003
   5.9870   4.31489E+003    4.24231E+003
   5.9890   4.38212E+003    4.39749E+003
   5.9910   4.60281E+003    4.91317E+003
   5.9940   6.00996E+003    5.90436E+003
   5.9950   6.01767E+003    6.17624E+003
   5.9980   6.11980E+003    6.36925E+003
   6.0000   6.16811E+003    6.18439E+003
   6.0030   3.68631E+003    2.51155E+003
   6.0050   5.25370E+002    1.41190E+002
   6.0100   1.63120E+002    3.57050E+002
   6.0140   8.34240E+002    2.93973E+003
   6.0180   5.06932E+003    4.62118E+003
   6.0200   3.93373E+003    3.90957E+003
   6.0230   3.97083E+003    3.83368E+003
   6.0250   4.00850E+003    3.77671E+003
   6.0270   4.02430E+003    3.78949E+003
   6.0300   3.99311E+003    3.80818E+003
   6.0320   3.92983E+003    3.70290E+003
   6.0340   3.91774E+003    3.71341E+003
   6.0360   3.96037E+003    3.67764E+003
   6.0380   3.96094E+003    3.71325E+003
   6.0410   3.89645E+003    3.62587E+003
   6.0430   3.92773E+003    3.56885E+003
   6.0450   3.86612E+003    3.63445E+003
   6.0480   3.92331E+003    3.60609E+003
   6.0530   3.89821E+003    3.49030E+003
   6.0540   3.83629E+003    3.50873E+003
   6.0560   3.76200E+003    3.49760E+003
   6.0570   3.77512E+003    3.50152E+003
   6.0590   3.82561E+003    3.42875E+003
   6.0610   3.68329E+003    3.38509E+003
   6.0630   3.76118E+003    3.30837E+003
   6.0660   3.74225E+003    3.29627E+003
   6.0700   3.71660E+003    3.28060E+003
   6.0750   3.55269E+003    3.25790E+003
   6.0770   3.60815E+003    3.14960E+003
   6.0790   3.56490E+003    3.17749E+003
   6.0820   3.55838E+003    3.07378E+003
   6.0830   3.56391E+003    3.06453E+003
   6.0880   3.45951E+003    3.03244E+003
   6.0890   3.51787E+003    3.02563E+003
   6.0900   3.48233E+003    2.90960E+003
   6.0930   3.39442E+003    2.90481E+003
   6.0970   3.40354E+003    2.84540E+003
   6.0990   3.32524E+003    2.78950E+003
   6.1020   3.30187E+003    2.74385E+003
   6.1040   3.30817E+003    2.75780E+003
   6.1060   3.25848E+003    2.71589E+003
   6.1090   3.24296E+003    2.69162E+003
   6.1110   3.23495E+003    2.69055E+003
   6.1130   3.21828E+003    2.59991E+003
   6.1160   3.16565E+003    2.55878E+003
   6.1180   3.13929E+003    2.50656E+003
   6.1190   3.09882E+003    2.48813E+003
   6.1220   3.15998E+003    2.49240E+003
   6.1250   3.08121E+003    2.42506E+003
   6.1280   3.05566E+003    2.39529E+003
   6.1300   3.06302E+003    2.38161E+003
   6.1310   2.97952E+003    2.34031E+003
   6.1340   2.96870E+003    2.30314E+003
   6.1360   2.94605E+003    2.25226E+003
   6.1400   2.87227E+003    2.24329E+003
   6.1440   2.86261E+003    2.20308E+003
   6.1450   2.79186E+003    2.17957E+003
   6.1480   2.79270E+003    2.11810E+003
   6.1500   2.74325E+003    2.10302E+003
   6.1520   2.75665E+003    2.03672E+003
   6.1550   2.69447E+003    2.03445E+003
   6.1580   2.69009E+003    1.95908E+003
   6.1600   2.62096E+003    1.93037E+003
   6.1620   2.63009E+003    1.90803E+003
   6.1640   2.58122E+003    1.85564E+003
   6.1670   2.56585E+003    1.85372E+003
   6.1690   2.55041E+003    1.82340E+003
   6.1710   2.54999E+003    1.83984E+003
   6.1740   2.49758E+003    1.78474E+003
   6.1760   2.45915E+003    1.75957E+003
   6.1790   2.49769E+003    1.74190E+003
   6.1810   2.44669E+003    1.73271E+003
   6.1830   2.45453E+003    1.66785E+003
   6.1850   2.40891E+003    1.69995E+003
   6.1870   2.44634E+003    1.66003E+003
   6.1900   2.39536E+003    1.65605E+003
   6.1910   2.37440E+003    1.63330E+003
   6.1930   2.33350E+003    1.59190E+003
   6.1960   2.30537E+003    1.59512E+003
   6.1980   2.29454E+003    1.55572E+003
   6.2000   2.30525E+003    1.53603E+003
   6.2010   2.29089E+003    1.53440E+003
   6.2030   2.29031E+003    1.50322E+003
   6.2050   2.29614E+003    1.47948E+003
   6.2070   2.22468E+003    1.51114E+003
   6.2100   2.25548E+003    1.45902E+003
   6.2120   2.23282E+003    1.45597E+003
   6.2150   2.23824E+003    1.43934E+003
   6.2190   2.19779E+003    1.46481E+003
   6.2210   2.22718E+003    1.38990E+003
   6.2230   2.19819E+003    1.37125E+003
   6.2250   2.13049E+003    1.36010E+003
   6.2280   2.16063E+003    1.33311E+003
   6.2300   2.13545E+003    1.31944E+003
   6.2320   2.10732E+003    1.30841E+003
   6.2350   2.06932E+003    1.29366E+003
   6.2370   2.08930E+003    1.28182E+003
   6.2390   2.07404E+003    1.27436E+003
   6.2410   2.08517E+003    1.25454E+003
   6.2430   2.06422E+003    1.24112E+003
   6.2460   2.04490E+003    1.21467E+003
   6.2480   2.03511E+003    1.22290E+003
   6.2510   2.00546E+003    1.22951E+003
   6.2530   1.99858E+003    1.21338E+003
   6.2550   2.02123E+003    1.19003E+003
   6.2560   1.99412E+003    1.19006E+003
   6.2590   2.02123E+003    1.18075E+003
   6.2630   1.96682E+003    1.19197E+003
   6.2660   1.97777E+003    1.18208E+003
   6.2680   1.97803E+003    1.16488E+003
   6.2700   1.99379E+003    1.14684E+003
   6.2720   1.97298E+003    1.15427E+003
   6.2750   1.96295E+003    1.13870E+003
   6.2770   1.97006E+003    1.12598E+003
   6.2800   1.94498E+003    1.16077E+003
   6.2820   1.96189E+003    1.12045E+003
   6.2840   1.96263E+003    1.10753E+003
   6.2850   1.92978E+003    1.07711E+003
   6.2890   1.92048E+003    1.10239E+003
   6.2930   1.88573E+003    1.08620E+003
   6.2950   1.90571E+003    1.10850E+003
   6.2970   1.88970E+003    1.08922E+003
   6.2980   1.93804E+003    1.09302E+003
   6.2990   1.90688E+003    1.08312E+003
   6.3020   1.86636E+003    1.06730E+003
   6.3040   1.90570E+003    1.07116E+003
   6.3070   1.88093E+003    1.06653E+003
   6.3090   1.89681E+003    1.05846E+003
   6.3130   1.88561E+003    1.05137E+003
   6.3140   1.85046E+003    1.05048E+003
   6.3180   1.91252E+003    1.05348E+003
   6.3200   1.84869E+003    1.04493E+003
   6.3210   1.84672E+003    9.88060E+002
   6.3250   1.85453E+003    1.01360E+003
   6.3260   1.87522E+003    1.00931E+003
   6.3290   1.86078E+003    1.04252E+003
   6.3310   1.84329E+003    1.04891E+003
   6.3330   1.83507E+003    1.01922E+003
   6.3340   1.83765E+003    1.01689E+003
   6.3380   1.84854E+003    1.01934E+003
   6.3400   1.82877E+003    1.03694E+003
   6.3430   1.84677E+003    1.01251E+003
   6.3450   1.81185E+003    1.02359E+003
   6.3470   1.84908E+003    9.98210E+002
   6.3510   1.82063E+003    1.02326E+003
   6.3520   1.82668E+003    1.00351E+003
   6.3540   1.81142E+003    1.03221E+003
   6.3570   1.77936E+003    1.01174E+003
   6.3610   1.80724E+003    1.00919E+003
   6.3630   1.79878E+003    9.75130E+002
   6.3660   1.82501E+003    1.01085E+003
   6.3670   1.79732E+003    1.00882E+003
   6.3700   1.78890E+003    9.84030E+002
   6.3720   1.78293E+003    1.00093E+003
   6.3750   1.77492E+003    9.94610E+002
   6.3770   1.79635E+003    9.99330E+002
   6.3790   1.82125E+003    9.96920E+002
   6.3810   1.80063E+003    9.90840E+002
   6.3830   1.80374E+003    9.92270E+002
   6.3860   1.80573E+003    9.80600E+002
   6.3880   1.81030E+003    9.78930E+002
   6.3900   1.80372E+003    9.76950E+002
   6.3930   1.79965E+003    9.86800E+002
   6.3950   1.80038E+003    9.86530E+002
   6.3970   1.80770E+003    1.00239E+003
   6.3990   1.78837E+003    9.76020E+002
   6.4020   1.80387E+003    9.89190E+002
   6.4060   1.78364E+003    9.72410E+002
   6.4080   1.75998E+003    9.73580E+002
   6.4090   1.78843E+003    9.79650E+002
   6.4120   1.78869E+003    9.88400E+002
   6.4150   1.80681E+003    9.99730E+002
   6.4170   1.78004E+003    9.99010E+002
   6.4190   1.76861E+003    1.00377E+003
   6.4220   1.78610E+003    1.01813E+003
   6.4250   1.80189E+003    9.81780E+002
   6.4260   1.79761E+003    9.83740E+002
   6.4290   1.78703E+003    1.00200E+003
   6.4310   1.80977E+003    1.03750E+003
   6.4350   1.83351E+003    9.95600E+002
   6.4380   1.81714E+003    1.00900E+003
   6.4400   1.81388E+003    1.03653E+003
   6.4430   1.88829E+003    9.90610E+002
   6.4450   1.87674E+003    1.03056E+003
   6.4490   1.86897E+003    1.02985E+003
   6.4510   1.81996E+003    1.03380E+003
   6.4530   1.89695E+003    1.02318E+003
   6.4560   1.88650E+003    1.02908E+003
   6.4580   1.87459E+003    1.04963E+003
   6.4620   1.89069E+003    1.02618E+003
   6.4650   1.88960E+003    1.05741E+003
   6.4670   1.88367E+003    1.01940E+003
   6.4690   1.87788E+003    1.06059E+003
   6.4720   1.89867E+003    1.01689E+003
   6.4750   1.85880E+003    1.02890E+003
   6.4770   1.89391E+003    1.03919E+003
   6.4810   1.88789E+003    1.02344E+003
   6.4840   1.89584E+003    1.03404E+003
   6.4860   1.89985E+003    1.04821E+003
   6.4890   1.90746E+003    1.03596E+003
   6.4910   1.91405E+003    1.05876E+003
   6.4940   1.89641E+003    1.04246E+003
   6.4960   1.90985E+003    1.02596E+003
   6.4970   1.90195E+003    1.05143E+003
   6.5010   1.92803E+003    1.03790E+003
   6.5050   1.89541E+003    1.04126E+003
   6.5080   1.90122E+003    1.04784E+003
   6.5090   1.89788E+003    1.05594E+003
   6.5120   1.91862E+003    1.06989E+003
   6.5150   1.91249E+003    1.06481E+003
   6.5170   1.92545E+003    1.06422E+003
   6.5200   1.90273E+003    1.04498E+003
   6.5210   1.92439E+003    1.05822E+003
   6.5240   1.87889E+003    1.04660E+003
   6.5260   1.90534E+003    1.04307E+003
   6.5290   1.93586E+003    1.05830E+003
   6.5300   1.88950E+003    1.03174E+003
   6.5330   1.90381E+003    1.03932E+003
   6.5350   1.88988E+003    1.03652E+003
   6.5370   1.90611E+003    1.04101E+003
   6.5390   1.91506E+003    1.03103E+003
   6.5410   1.85473E+003    1.03317E+003
   6.5440   1.88831E+003    1.03650E+003
   6.5480   1.89300E+003    1.05156E+003
   6.5500   1.88332E+003    1.03280E+003
   6.5530   1.88134E+003    1.04749E+003
   6.5550   1.90943E+003    1.03051E+003
   6.5590   1.84287E+003    1.03497E+003
   6.5620   1.87651E+003    1.02956E+003
   6.5640   1.89200E+003    1.01753E+003
   6.5660   1.89025E+003    1.03217E+003
   6.5690   1.86119E+003    1.00749E+003
   6.5730   1.89306E+003    1.04642E+003
   6.5760   1.88533E+003    1.02254E+003
   6.5800   1.85558E+003    1.01902E+003
   6.5820   1.86499E+003    1.01245E+003
   6.5850   1.86523E+003    9.97310E+002
   6.5880   1.86009E+003    1.01059E+003
   6.5910   1.85265E+003    1.01528E+003
   6.5950   1.83946E+003    9.92530E+002
   6.5980   1.85142E+003    1.03212E+003
   6.6010   1.84474E+003    9.98680E+002
   6.6040   1.81807E+003    1.01116E+003
   6.6070   1.82011E+003    9.94180E+002
   6.6110   1.84760E+003    1.01860E+003
   6.6150   1.84753E+003    1.01076E+003
   6.6180   1.83448E+003    1.01207E+003
   6.6190   1.84573E+003    9.86690E+002
   6.6210   1.84717E+003    1.01237E+003
   6.6220   1.87114E+003    9.99070E+002
   6.6270   1.82404E+003    1.00197E+003
   6.6290   1.81576E+003    9.70890E+002
   6.6320   1.84322E+003    9.92850E+002
   6.6340   1.83361E+003    1.02354E+003
   6.6350   1.80063E+003    1.00187E+003
   6.6380   1.83125E+003    9.83800E+002
   6.6410   1.83333E+003    9.91660E+002
   6.6440   1.82782E+003    1.00262E+003
   6.6460   1.81750E+003    9.89510E+002
   6.6480   1.83730E+003    9.74870E+002
   6.6510   1.84725E+003    1.00698E+003
   6.6530   1.79351E+003    9.86290E+002
   6.6580   1.83469E+003    9.75510E+002
   6.6600   1.82198E+003    9.90620E+002
   6.6620   1.81116E+003    9.75870E+002
   6.6640   1.82425E+003    9.80010E+002
   6.6670   1.77526E+003    9.73750E+002
   6.6710   1.78703E+003    9.74190E+002
   6.6730   1.80485E+003    9.82370E+002
   6.6750   1.80227E+003    9.85740E+002
   6.6780   1.81731E+003    9.68050E+002
   6.6800   1.77380E+003    9.83330E+002
   6.6820   1.74742E+003    9.80350E+002
   6.6850   1.77308E+003    9.63400E+002
   6.6880   1.79054E+003    9.61910E+002
   6.6910   1.78749E+003    9.72840E+002
   6.6960   1.76449E+003    9.62800E+002
   6.6980   1.78325E+003    9.54560E+002
   6.7010   1.77004E+003    9.56980E+002
   6.7030   1.76112E+003    9.45050E+002
   6.7060   1.75916E+003    9.54870E+002
   6.7090   1.76747E+003    9.65290E+002
   6.7110   1.72030E+003    9.39210E+002
   6.7150   1.75958E+003    9.64700E+002
   6.7180   1.76495E+003    9.33740E+002
   6.7210   1.80708E+003    9.45940E+002
   6.7230   1.75065E+003    9.58780E+002
   6.7260   1.73590E+003    9.36930E+002
   6.7290   1.71056E+003    9.35860E+002
   6.7320   1.72434E+003    9.34430E+002
   6.7340   1.70964E+003    9.21570E+002
   6.7360   1.71118E+003    9.14560E+002
   6.7370   1.67706E+003    9.23900E+002
   6.7410   1.69644E+003    9.30570E+002
   6.7450   1.71381E+003    9.38420E+002
   6.7470   1.71577E+003    9.36050E+002
   6.7500   1.74564E+003    9.37510E+002
   6.7520   1.72774E+003    9.51290E+002
   6.7540   1.74043E+003    9.61540E+002
   6.7570   1.74261E+003    9.42530E+002
   6.7610   1.75271E+003    9.10820E+002
   6.7630   1.71196E+003    9.27340E+002
   6.7650   1.69137E+003    9.50430E+002
   6.7680   1.75376E+003    9.40420E+002
   6.7710   1.75914E+003    9.53790E+002
   6.7730   1.74223E+003    9.32380E+002
   6.7770   1.71691E+003    9.37280E+002
   6.7790   1.74059E+003    9.47600E+002
   6.7810   1.73903E+003    9.34600E+002
   6.7840   1.74761E+003    9.40900E+002
   6.7860   1.73278E+003    9.65650E+002
   6.7890   1.72792E+003    9.41490E+002
   6.7930   1.73163E+003    9.48910E+002
   6.7950   1.75495E+003    9.59960E+002
   6.7970   1.73482E+003    9.45290E+002
   6.8020   1.72358E+003    9.59290E+002
   6.8040   1.71518E+003    9.26060E+002
   6.8060   1.72959E+003    9.16340E+002
   6.8090   1.71266E+003    9.65290E+002
   6.8110   1.74118E+003    9.28440E+002
   6.8140   1.73748E+003    9.58530E+002
   6.8170   1.73905E+003    9.50760E+002
   6.8190   1.75435E+003    9.53390E+002
   6.8220   1.77798E+003    9.48120E+002
   6.8260   1.75462E+003    9.63630E+002
   6.8290   1.80400E+003    9.73570E+002
   6.8310   1.75411E+003    9.55170E+002
   6.8330   1.78125E+003    9.41060E+002
   6.8350   1.75531E+003    9.52990E+002
   6.8380   1.75808E+003    9.57330E+002
   6.8400   1.75880E+003    9.76340E+002
   6.8450   1.76807E+003    9.65700E+002
   6.8470   1.73358E+003    9.54280E+002
   6.8480   1.77086E+003    9.72830E+002
   6.8510   1.76930E+003    9.79700E+002
   6.8530   1.77174E+003    9.44280E+002
   6.8550   1.77035E+003    9.70890E+002
   6.8580   1.73584E+003    9.77490E+002
   6.8600   1.75059E+003    9.80830E+002
   6.8630   1.74035E+003    9.72240E+002
   6.8650   1.76231E+003    9.50760E+002
   6.8690   1.75921E+003    9.63430E+002
   6.8710   1.76867E+003    9.59330E+002
   6.8730   1.77323E+003    9.78440E+002
   6.8760   1.74653E+003    9.58500E+002
   6.8780   1.79374E+003    9.57360E+002
   6.8810   1.79442E+003    9.63590E+002
   6.8840   1.72884E+003    9.55820E+002
   6.8870   1.78440E+003    9.79770E+002
   6.8890   1.77269E+003    9.77900E+002
   6.8920   1.75209E+003    9.86610E+002
   6.8940   1.78162E+003    9.89650E+002
   6.8960   1.78120E+003    9.83920E+002
   6.9010   1.73234E+003    9.74490E+002
   6.9030   1.75842E+003    9.55480E+002
   6.9050   1.78159E+003    9.65240E+002
   6.9080   1.75261E+003    9.57190E+002
   6.9110   1.79272E+003    9.52000E+002
   6.9140   1.76349E+003    9.80710E+002
   6.9150   1.76227E+003    9.84870E+002
   6.9180   1.75695E+003    9.58150E+002
   6.9210   1.77390E+003    9.77180E+002
   6.9230   1.76112E+003    9.56450E+002
   6.9250   1.74390E+003    9.66700E+002
   6.9280   1.74418E+003    9.34700E+002
   6.9310   1.76451E+003    9.39150E+002
   6.9340   1.75236E+003    9.30320E+002
   6.9370   1.71668E+003    9.31810E+002
   6.9400   1.72923E+003    9.28210E+002
   6.9440   1.73869E+003    9.48250E+002
   6.9460   1.77602E+003    9.63060E+002
   6.9480   1.74846E+003    9.41700E+002
   6.9490   1.74336E+003    9.30720E+002
   6.9540   1.74801E+003    9.16030E+002
   6.9580   1.72449E+003    9.27170E+002
   6.9600   1.70503E+003    9.25670E+002
   6.9610   1.72391E+003    9.26710E+002
   6.9640   1.71480E+003    9.24490E+002
   6.9670   1.69645E+003    9.34070E+002
   6.9710   1.71827E+003    9.45760E+002
   6.9720   1.70735E+003    9.23620E+002
   6.9740   1.72058E+003    9.46430E+002
   6.9760   1.73294E+003    9.29950E+002
   6.9800   1.71359E+003    9.42670E+002
   6.9830   1.74756E+003    9.75650E+002
   6.9850   1.74556E+003    9.59190E+002
   6.9880   1.72311E+003    9.81590E+002
   6.9900   1.68632E+003    9.75940E+002
   6.9920   1.71544E+003    9.56660E+002
   6.9970   1.75916E+003    9.67720E+002
   7.0010   1.77981E+003    9.60310E+002
   7.0030   1.73565E+003    9.52220E+002
   7.0060   1.72913E+003    9.40280E+002
   7.0090   1.74274E+003    9.52930E+002
   7.0110   1.72853E+003    9.65440E+002
   7.0130   1.72215E+003    9.48640E+002
   7.0160   1.73427E+003    9.57100E+002
   7.0190   1.76534E+003    9.24780E+002
   7.0210   1.72164E+003    9.52520E+002
   7.0240   1.71158E+003    9.26270E+002
   7.0260   1.73778E+003    9.43920E+002
   7.0280   1.73327E+003    9.42960E+002
   7.0310   1.73697E+003    9.48190E+002
   7.0350   1.71246E+003    9.31220E+002
   7.0380   1.71448E+003    9.58300E+002
   7.0410   1.74435E+003    9.44210E+002
   7.0420   1.68264E+003    9.51900E+002
   7.0470   1.75843E+003    9.38950E+002
   7.0480   1.73772E+003    9.40940E+002
   7.0530   1.71005E+003    9.36000E+002
   7.0550   1.75075E+003    9.24600E+002
   7.0560   1.74138E+003    9.24580E+002
   7.0600   1.70472E+003    9.10550E+002
   7.0620   1.69391E+003    9.14310E+002
   7.0640   1.68565E+003    9.18500E+002
   7.0690   1.70683E+003    9.27530E+002
   7.0700   1.71190E+003    8.98980E+002
   7.0720   1.69219E+003    8.95520E+002
   7.0760   1.67991E+003    9.06350E+002
   7.0800   1.70158E+003    8.76450E+002
   7.0840   1.67960E+003    8.84840E+002
   7.0870   1.64908E+003    8.77140E+002
   7.0910   1.67476E+003    8.33570E+002
   7.0930   1.63860E+003    8.67010E+002
   7.0960   1.63634E+003    7.94420E+002
   7.0990   1.61762E+003    8.07560E+002
   7.1030   1.60521E+003    7.85550E+002
   7.1050   1.57224E+003    7.93200E+002
   7.1070   1.56844E+003    7.68820E+002
   7.1090   1.54621E+003    7.44300E+002
   7.1120   1.55992E+003    7.36680E+002
   7.1140   1.49495E+003    7.13250E+002
   7.1180   1.49362E+003    6.87870E+002
   7.1200   1.45039E+003    6.70530E+002
   7.1230   1.41982E+003    6.36920E+002
   7.1250   1.38211E+003    6.31950E+002
   7.1270   1.37719E+003    5.60060E+002
   7.1320   1.26418E+003    5.19990E+002
   7.1370   1.22231E+003    4.83970E+002
   7.1380   1.17614E+003    4.55210E+002
   7.1400   1.10865E+003    4.23110E+002
   7.1430   1.07486E+003    3.68700E+002
   7.1460   9.50290E+002    3.11250E+002
   7.1500   8.80030E+002    2.61300E+002
   7.1530   8.06120E+002    2.24340E+002
   7.1550   7.32940E+002    1.90530E+002
   7.1580   6.50670E+002    1.57270E+002
   7.1610   5.30200E+002    1.16930E+002
   7.1650   4.46330E+002    8.96100E+001
   7.1660   4.04530E+002    8.08400E+001
   7.1690   3.51470E+002    6.13300E+001
   7.1730   2.67480E+002    3.78200E+001
   7.1760   1.96650E+002    2.03900E+001
   7.1780   1.54640E+002    1.76500E+001
   7.1820   1.10000E+002    1.36400E+001
   7.1850   8.15100E+001    8.12000E+000
   7.1880   5.22100E+001    8.21000E+000
   7.1920   3.35600E+001    8.62000E+000
   7.1940   1.62400E+001    7.16000E+000
   7.1970   4.71000E+000    3.91000E+000
   7.1990   6.70000E-001    3.19000E+000
   7.2000   3.80000E+000    1.30000E-001
   7.2050   3.79000E+000    2.00000E-002
   7.2070   3.35000E+000    2.70000E-001
   7.2110   3.75000E+000    1.75000E+000
   7.2130   3.71000E+000    8.50000E-001
   7.2160   3.74000E+000    2.25000E+000
   7.2190   3.68000E+000    1.61000E+000
   7.2220   3.77000E+000    2.78000E+000
   7.2240   3.70000E+000    2.80000E-001
   7.2260   3.81000E+000    1.40000E-001
   7.2300   3.67000E+000    0.00000E+000
   7.2330   3.66000E+000    5.00000E-002
   7.2360   3.63000E+000    1.40000E-001
   7.2380   3.75000E+000    3.00000E-002
   7.2410   3.68000E+000    6.50000E-001
   7.2450   3.69000E+000    6.90000E-001
   7.2470   3.69000E+000    1.54000E+000
   7.2500   3.75000E+000    3.00000E-002
   7.2540   3.77000E+000    1.20000E-001
   7.2550   3.69000E+000    2.20000E-001
   7.2580   3.74000E+000    2.00000E-002
   7.2610   3.73000E+000    1.10000E-001
   7.2650   3.71000E+000    4.00000E-002
   7.2690   3.61000E+000    3.30000E-001
   7.2710   3.66000E+000    1.30000E-001
   7.2750   3.63000E+000    1.60000E-001
   7.2770   3.78000E+000    2.40000E-001
   7.2790   3.32000E+000    9.00000E-002
   7.2820   3.67000E+000    1.00000E-001
   7.2860   3.76000E+000    1.30000E-001
   7.2890   3.73000E+000    4.00000E-002
   7.2930   3.84000E+000    7.00000E-002
   7.2950   3.83000E+000    2.70000E-001
   7.2970   3.67000E+000    1.90000E-001
   7.3000   3.75000E+000    1.80000E-001
