# Supplementary material for: Mechanism of the small ATP-independent chaperone Spy is substrate specific
Source: Nat Commun. 2021 Feb 8;12:851. doi: 10.1038/s41467-021-21120-8 (PMC7870927; doi:10.1038/s41467-021-21120-8)
Supplement: Supplementary file 3 — Supplementary Data 1 [file 41467_2021_21120_MOESM3_ESM.zip › Fig 2c-d/181801/00033.RI3]

Sample3/6
I 3 22.0 48000 0004787 1.1890E11 278 1 
   5.8010   3.68000E+000    7.90000E-001
   5.8030   3.68000E+000    5.31000E+000
   5.8060   3.63000E+000    6.83000E+000
   5.8080   3.70000E+000    1.10000E+001
   5.8110   8.80000E-001    1.84800E+001
   5.8130   1.07600E+001    3.11600E+001
   5.8150   2.30800E+001    3.87800E+001
   5.8170   3.21600E+001    5.84600E+001
   5.8190   9.01000E+001    1.44160E+002
   5.8200   1.63710E+002    2.74460E+002
   5.8220   3.68400E+002    5.21380E+002
   5.8240   6.25460E+002    5.86540E+002
   5.8260   8.02460E+002    7.89320E+002
   5.8290   9.15390E+002    8.64570E+002
   5.8300   1.00624E+003    9.51520E+002
   5.8330   1.20643E+003    1.14600E+003
   5.8350   1.22424E+003    1.27599E+003
   5.8360   1.39517E+003    1.44310E+003
   5.8400   1.52827E+003    1.60453E+003
   5.8420   1.66778E+003    1.65288E+003
   5.8440   1.90280E+003    1.97366E+003
   5.8470   2.01219E+003    2.04706E+003
   5.8490   2.09556E+003    2.12891E+003
   5.8510   2.29691E+003    2.28703E+003
   5.8530   2.44737E+003    2.50679E+003
   5.8550   2.54809E+003    2.56416E+003
   5.8560   2.56922E+003    2.61414E+003
   5.8580   2.64234E+003    2.74327E+003
   5.8610   2.71184E+003    2.89416E+003
   5.8630   2.88311E+003    2.96219E+003
   5.8650   3.09222E+003    3.14014E+003
   5.8670   3.17978E+003    3.12462E+003
   5.8680   3.19341E+003    3.19287E+003
   5.8690   3.22299E+003    3.20691E+003
   5.8700   3.23204E+003    3.26831E+003
   5.8710   3.29538E+003    3.26420E+003
   5.8740   3.31179E+003    3.38756E+003
   5.8760   3.46241E+003    3.40225E+003
   5.8780   3.52171E+003    3.50363E+003
   5.8800   3.53603E+003    3.50206E+003
   5.8820   3.51451E+003    3.44982E+003
   5.8850   3.60897E+003    3.46301E+003
   5.8870   3.60790E+003    3.54487E+003
   5.8890   3.55970E+003    3.59760E+003
   5.8900   3.56474E+003    3.55629E+003
   5.8920   3.55162E+003    3.58006E+003
   5.8940   3.54812E+003    3.66848E+003
   5.8960   3.59306E+003    3.62068E+003
   5.8990   3.61541E+003    3.60304E+003
   5.9000   3.64515E+003    3.57298E+003
   5.9030   3.59367E+003    3.53783E+003
   5.9050   3.64649E+003    3.65306E+003
   5.9060   3.69201E+003    3.58399E+003
   5.9070   3.62258E+003    3.70527E+003
   5.9090   3.64936E+003    3.64208E+003
   5.9120   3.67805E+003    3.68484E+003
   5.9140   3.64781E+003    3.74524E+003
   5.9160   3.80240E+003    3.70440E+003
   5.9190   3.72636E+003    3.79173E+003
   5.9210   3.73844E+003    3.75356E+003
   5.9240   3.74345E+003    3.86817E+003
   5.9250   3.79411E+003    3.79663E+003
   5.9280   3.80080E+003    3.82152E+003
   5.9300   3.85576E+003    3.81626E+003
   5.9320   3.81885E+003    3.82746E+003
   5.9350   3.95004E+003    3.92759E+003
   5.9370   3.93028E+003    3.90616E+003
   5.9390   3.97204E+003    3.91051E+003
   5.9420   3.98365E+003    3.93821E+003
   5.9430   3.97225E+003    3.96907E+003
   5.9440   3.94661E+003    4.04727E+003
   5.9460   4.02347E+003    3.95259E+003
   5.9480   4.01264E+003    4.04676E+003
   5.9500   4.03376E+003    4.14192E+003
   5.9520   4.02156E+003    4.05716E+003
   5.9550   4.06673E+003    4.06657E+003
   5.9570   4.09750E+003    4.04538E+003
   5.9590   4.00744E+003    4.07962E+003
   5.9600   4.10351E+003    4.27401E+003
   5.9620   4.13623E+003    4.49293E+003
   5.9640   4.12817E+003    5.60737E+003
   5.9660   4.13760E+003    6.15123E+003
   5.9690   4.19199E+003    6.29103E+003
   5.9710   4.50273E+003    6.35086E+003
   5.9730   4.82678E+003    6.28302E+003
   5.9740   6.04562E+003    3.62568E+003
   5.9760   6.17545E+003    1.42020E+002
   5.9820   6.24965E+003    2.54590E+002
   5.9840   3.08949E+003    7.28670E+002
   5.9860   5.55670E+002    4.84779E+003
   5.9910   1.74530E+002    3.98350E+003
   5.9930   4.76970E+002    4.18689E+003
   5.9950   1.25742E+003    4.07858E+003
   5.9980   4.20408E+003    4.02703E+003
   6.0000   4.01245E+003    3.96266E+003
   6.0010   4.13321E+003    3.99777E+003
   6.0040   4.03705E+003    3.98982E+003
   6.0070   4.16670E+003    4.05528E+003
   6.0090   4.06800E+003    4.00694E+003
   6.0120   4.07057E+003    3.96657E+003
   6.0140   4.06934E+003    3.98375E+003
   6.0160   4.08337E+003    3.97746E+003
   6.0180   4.05384E+003    3.93234E+003
   6.0200   4.02838E+003    3.92017E+003
   6.0230   4.00432E+003    4.00654E+003
   6.0250   4.08768E+003    3.90984E+003
   6.0270   4.06787E+003    3.91647E+003
   6.0290   4.01922E+003    3.85133E+003
   6.0310   4.03362E+003    3.89047E+003
   6.0340   3.99869E+003    3.87631E+003
   6.0360   3.98579E+003    3.84708E+003
   6.0380   3.99953E+003    3.81264E+003
   6.0410   4.00758E+003    3.83294E+003
   6.0420   4.00017E+003    3.84311E+003
   6.0430   3.99761E+003    3.85339E+003
   6.0460   4.02655E+003    3.81737E+003
   6.0500   4.09119E+003    3.82384E+003
   6.0520   4.03575E+003    3.82741E+003
   6.0540   3.99679E+003    3.78971E+003
   6.0560   4.03574E+003    3.74662E+003
   6.0590   3.97051E+003    3.72179E+003
   6.0610   3.87006E+003    3.67416E+003
   6.0630   3.90178E+003    3.69083E+003
   6.0660   3.88868E+003    3.68367E+003
   6.0680   3.92579E+003    3.69874E+003
   6.0700   3.94417E+003    3.64692E+003
   6.0730   3.93076E+003    3.65376E+003
   6.0750   3.87973E+003    3.61583E+003
   6.0770   3.89880E+003    3.62018E+003
   6.0790   3.85315E+003    3.61492E+003
   6.0820   3.90409E+003    3.56151E+003
   6.0840   3.96837E+003    3.61854E+003
   6.0860   3.90697E+003    3.49020E+003
   6.0890   3.87343E+003    3.51083E+003
   6.0900   3.91118E+003    3.45509E+003
   6.0950   3.87791E+003    3.44831E+003
   6.0970   3.82622E+003    3.44194E+003
   6.0990   3.80614E+003    3.45592E+003
   6.1000   3.89570E+003    3.41486E+003
   6.1020   3.83487E+003    3.33410E+003
   6.1040   3.78250E+003    3.33626E+003
   6.1090   3.77386E+003    3.32111E+003
   6.1110   3.71729E+003    3.37384E+003
   6.1130   3.83520E+003    3.28786E+003
   6.1180   3.74692E+003    3.23323E+003
   6.1190   3.69067E+003    3.20236E+003
   6.1220   3.71540E+003    3.10707E+003
   6.1250   3.70836E+003    3.13627E+003
   6.1260   3.67100E+003    3.08963E+003
   6.1290   3.64042E+003    3.17193E+003
   6.1310   3.66927E+003    3.07067E+003
   6.1350   3.60353E+003    3.01868E+003
   6.1380   3.56398E+003    2.99737E+003
   6.1400   3.56052E+003    2.92702E+003
   6.1430   3.50038E+003    2.90623E+003
   6.1450   3.49347E+003    2.85451E+003
   6.1480   3.50990E+003    2.86719E+003
   6.1500   3.43385E+003    2.83293E+003
   6.1530   3.44961E+003    2.79472E+003
   6.1550   3.40324E+003    2.74520E+003
   6.1580   3.41026E+003    2.67868E+003
   6.1600   3.33592E+003    2.70489E+003
   6.1620   3.30783E+003    2.64398E+003
   6.1630   3.35651E+003    2.59470E+003
   6.1660   3.27382E+003    2.57393E+003
   6.1670   3.33002E+003    2.56683E+003
   6.1690   3.23631E+003    2.56947E+003
   6.1720   3.24524E+003    2.49855E+003
   6.1760   3.20874E+003    2.49564E+003
   6.1780   3.21847E+003    2.43091E+003
   6.1800   3.19615E+003    2.45290E+003
   6.1820   3.18827E+003    2.39588E+003
   6.1860   3.13689E+003    2.32168E+003
   6.1880   3.12154E+003    2.31890E+003
   6.1900   3.09667E+003    2.30551E+003
   6.1910   3.06608E+003    2.25580E+003
   6.1940   3.09541E+003    2.25600E+003
   6.1960   3.04054E+003    2.21086E+003
   6.1980   3.00875E+003    2.21856E+003
   6.2010   2.98224E+003    2.16552E+003
   6.2030   2.93588E+003    2.11391E+003
   6.2060   2.84385E+003    2.11045E+003
   6.2070   2.93511E+003    2.04774E+003
   6.2080   2.92938E+003    2.07227E+003
   6.2090   2.88260E+003    2.03584E+003
   6.2140   2.90667E+003    1.99131E+003
   6.2160   2.81897E+003    1.91569E+003
   6.2200   2.79706E+003    1.90894E+003
   6.2210   2.77580E+003    1.89024E+003
   6.2230   2.79688E+003    1.83993E+003
   6.2250   2.74430E+003    1.79480E+003
   6.2270   2.70300E+003    1.81859E+003
   6.2300   2.62921E+003    1.76999E+003
   6.2320   2.61515E+003    1.78395E+003
   6.2340   2.62882E+003    1.71825E+003
   6.2370   2.59940E+003    1.70446E+003
   6.2390   2.54579E+003    1.67182E+003
   6.2410   2.49738E+003    1.67580E+003
   6.2450   2.48458E+003    1.59097E+003
   6.2480   2.47450E+003    1.58411E+003
   6.2510   2.46563E+003    1.55610E+003
   6.2530   2.44257E+003    1.52312E+003
   6.2560   2.37305E+003    1.51977E+003
   6.2580   2.35431E+003    1.50869E+003
   6.2590   2.41268E+003    1.49142E+003
   6.2610   2.30528E+003    1.44399E+003
   6.2640   2.29164E+003    1.43769E+003
   6.2670   2.24555E+003    1.40863E+003
   6.2680   2.23298E+003    1.40990E+003
   6.2700   2.22214E+003    1.35193E+003
   6.2750   2.19278E+003    1.33515E+003
   6.2780   2.18717E+003    1.31665E+003
   6.2820   2.15052E+003    1.30966E+003
   6.2840   2.15540E+003    1.28818E+003
   6.2870   2.13864E+003    1.27446E+003
   6.2900   2.11326E+003    1.25180E+003
   6.2930   2.11967E+003    1.22173E+003
   6.2940   2.05780E+003    1.20570E+003
   6.2960   2.02785E+003    1.18650E+003
   6.2970   2.06243E+003    1.20475E+003
   6.3000   2.06404E+003    1.19002E+003
   6.3020   2.01530E+003    1.18525E+003
   6.3040   1.98383E+003    1.16089E+003
   6.3070   1.97564E+003    1.15107E+003
   6.3100   1.94130E+003    1.11090E+003
   6.3130   1.94460E+003    1.09179E+003
   6.3160   1.92584E+003    1.09760E+003
   6.3170   1.90081E+003    1.09822E+003
   6.3200   1.89885E+003    1.09144E+003
   6.3230   1.88183E+003    1.08449E+003
   6.3250   1.88159E+003    1.04606E+003
   6.3270   1.87108E+003    1.06461E+003
   6.3300   1.85752E+003    1.05786E+003
   6.3320   1.84897E+003    1.05633E+003
   6.3330   1.85252E+003    1.03107E+003
   6.3370   1.81194E+003    1.03097E+003
   6.3380   1.82475E+003    1.01577E+003
   6.3410   1.80141E+003    1.00623E+003
   6.3430   1.82762E+003    1.00208E+003
   6.3450   1.80410E+003    9.89900E+002
   6.3480   1.77604E+003    9.90640E+002
   6.3500   1.74404E+003    1.00337E+003
   6.3520   1.78950E+003    9.96980E+002
   6.3540   1.76631E+003    9.93810E+002
   6.3580   1.75783E+003    9.76090E+002
   6.3610   1.78167E+003    9.35810E+002
   6.3630   1.75384E+003    9.46590E+002
   6.3650   1.73309E+003    9.58570E+002
   6.3670   1.72649E+003    9.69740E+002
   6.3700   1.74999E+003    9.54820E+002
   6.3720   1.71480E+003    9.51420E+002
   6.3740   1.73431E+003    9.44470E+002
   6.3760   1.73309E+003    9.34670E+002
   6.3790   1.70647E+003    9.43950E+002
   6.3810   1.72664E+003    9.46340E+002
   6.3850   1.70687E+003    9.39020E+002
   6.3880   1.69288E+003    9.43740E+002
   6.3900   1.67645E+003    9.19780E+002
   6.3930   1.69297E+003    9.26080E+002
   6.3950   1.66642E+003    9.42420E+002
   6.3980   1.67984E+003    9.10620E+002
   6.4010   1.68779E+003    9.27310E+002
   6.4020   1.71137E+003    9.08770E+002
   6.4050   1.65799E+003    9.25810E+002
   6.4080   1.67186E+003    9.00670E+002
   6.4110   1.69073E+003    9.21100E+002
   6.4130   1.65677E+003    9.41860E+002
   6.4150   1.65879E+003    9.19570E+002
   6.4170   1.69898E+003    9.29550E+002
   6.4200   1.66761E+003    8.96050E+002
   6.4220   1.67520E+003    9.23930E+002
   6.4250   1.69597E+003    9.08660E+002
   6.4280   1.64274E+003    9.25340E+002
   6.4290   1.63176E+003    9.21790E+002
   6.4310   1.66562E+003    9.54050E+002
   6.4330   1.67929E+003    8.95220E+002
   6.4360   1.71911E+003    9.35260E+002
   6.4380   1.71560E+003    9.37110E+002
   6.4400   1.68947E+003    9.61040E+002
   6.4440   1.68472E+003    9.42680E+002
   6.4460   1.73021E+003    9.52280E+002
   6.4490   1.74172E+003    9.52540E+002
   6.4510   1.74760E+003    9.31990E+002
   6.4530   1.73594E+003    9.54370E+002
   6.4550   1.70658E+003    9.50290E+002
   6.4580   1.72550E+003    9.43830E+002
   6.4610   1.70848E+003    9.36660E+002
   6.4630   1.73353E+003    9.40840E+002
   6.4650   1.72817E+003    9.59310E+002
   6.4680   1.72779E+003    9.32160E+002
   6.4700   1.72359E+003    9.57730E+002
   6.4720   1.73912E+003    9.48200E+002
   6.4730   1.72794E+003    9.44680E+002
   6.4770   1.74971E+003    9.62310E+002
   6.4800   1.74542E+003    9.52450E+002
   6.4820   1.75756E+003    9.52180E+002
   6.4840   1.73890E+003    9.57130E+002
   6.4850   1.73158E+003    9.34470E+002
   6.4880   1.73448E+003    9.68230E+002
   6.4920   1.74812E+003    9.39730E+002
   6.4940   1.76471E+003    9.44940E+002
   6.4960   1.74829E+003    9.47980E+002
   6.4990   1.74575E+003    9.41350E+002
   6.5010   1.75825E+003    9.48200E+002
   6.5040   1.74884E+003    9.62720E+002
   6.5080   1.73512E+003    9.56220E+002
   6.5090   1.72855E+003    9.48450E+002
   6.5120   1.74778E+003    9.51020E+002
   6.5150   1.74558E+003    9.67450E+002
   6.5160   1.74149E+003    9.43660E+002
   6.5180   1.72776E+003    9.57830E+002
   6.5210   1.76900E+003    9.51080E+002
   6.5230   1.74159E+003    9.59670E+002
   6.5280   1.73843E+003    9.40890E+002
   6.5290   1.76235E+003    9.57130E+002
   6.5300   1.73805E+003    9.57430E+002
   6.5320   1.76350E+003    9.52750E+002
   6.5350   1.74624E+003    9.71800E+002
   6.5390   1.72068E+003    9.56930E+002
   6.5410   1.70419E+003    9.45850E+002
   6.5440   1.78130E+003    9.25200E+002
   6.5470   1.75296E+003    9.72370E+002
   6.5500   1.72857E+003    9.37650E+002
   6.5520   1.72177E+003    9.35880E+002
   6.5550   1.70005E+003    9.26000E+002
   6.5570   1.71324E+003    9.30180E+002
   6.5590   1.69548E+003    9.35640E+002
   6.5620   1.66941E+003    9.23200E+002
   6.5660   1.69625E+003    9.34250E+002
   6.5680   1.70605E+003    8.99320E+002
   6.5710   1.70180E+003    9.27050E+002
   6.5730   1.70244E+003    9.23760E+002
   6.5750   1.69314E+003    9.13130E+002
   6.5780   1.71197E+003    9.32560E+002
   6.5820   1.70340E+003    9.18630E+002
   6.5840   1.75948E+003    9.01190E+002
   6.5860   1.65969E+003    9.14300E+002
   6.5890   1.66978E+003    9.10330E+002
   6.5910   1.67666E+003    9.16450E+002
   6.5930   1.66155E+003    9.44270E+002
   6.5950   1.67770E+003    9.26560E+002
   6.5980   1.69800E+003    9.13940E+002
   6.6020   1.69719E+003    9.20700E+002
   6.6040   1.70188E+003    9.14580E+002
   6.6070   1.66877E+003    9.11260E+002
   6.6090   1.69794E+003    9.21120E+002
   6.6110   1.68072E+003    9.21490E+002
   6.6140   1.64199E+003    9.03510E+002
   6.6170   1.68853E+003    9.06670E+002
   6.6200   1.67492E+003    9.15440E+002
   6.6220   1.66942E+003    8.96890E+002
   6.6250   1.66705E+003    9.19260E+002
   6.6270   1.66827E+003    9.10650E+002
   6.6290   1.66007E+003    9.08600E+002
   6.6310   1.64690E+003    9.04330E+002
   6.6340   1.70385E+003    9.05760E+002
   6.6380   1.67588E+003    8.84930E+002
   6.6410   1.67452E+003    9.00680E+002
   6.6420   1.66022E+003    9.12010E+002
   6.6440   1.64660E+003    8.94580E+002
   6.6470   1.62699E+003    8.84370E+002
   6.6510   1.64174E+003    9.10790E+002
   6.6530   1.65403E+003    8.94350E+002
   6.6550   1.66349E+003    8.85620E+002
   6.6580   1.64620E+003    9.10610E+002
   6.6600   1.67582E+003    8.98360E+002
   6.6620   1.65229E+003    8.99710E+002
   6.6670   1.64268E+003    8.98440E+002
   6.6680   1.67501E+003    8.86110E+002
   6.6710   1.65144E+003    8.83290E+002
   6.6740   1.65570E+003    8.84500E+002
   6.6760   1.63555E+003    8.66370E+002
   6.6800   1.63988E+003    8.90850E+002
   6.6840   1.60542E+003    8.87840E+002
   6.6870   1.61941E+003    8.89750E+002
   6.6890   1.60842E+003    8.65510E+002
   6.6910   1.60297E+003    8.61200E+002
   6.6940   1.58418E+003    8.74620E+002
   6.6980   1.63329E+003    8.84380E+002
   6.7010   1.61172E+003    8.90000E+002
   6.7030   1.59300E+003    8.73550E+002
   6.7050   1.59290E+003    8.72080E+002
   6.7070   1.60219E+003    8.57960E+002
   6.7110   1.57847E+003    8.49390E+002
   6.7140   1.57187E+003    8.36690E+002
   6.7160   1.60297E+003    8.67040E+002
   6.7180   1.59551E+003    8.70050E+002
   6.7220   1.59058E+003    8.46120E+002
   6.7250   1.55559E+003    8.68010E+002
   6.7270   1.57525E+003    8.53380E+002
   6.7290   1.56676E+003    8.50160E+002
   6.7320   1.56369E+003    8.59440E+002
   6.7340   1.53562E+003    8.09450E+002
   6.7370   1.54420E+003    8.56840E+002
   6.7390   1.53759E+003    8.44300E+002
   6.7420   1.51820E+003    8.37080E+002
   6.7440   1.56535E+003    8.58430E+002
   6.7460   1.56828E+003    8.56030E+002
   6.7500   1.56566E+003    8.43810E+002
   6.7510   1.57058E+003    8.47620E+002
   6.7540   1.56503E+003    8.60330E+002
   6.7570   1.56639E+003    8.51540E+002
   6.7590   1.57908E+003    8.22390E+002
   6.7610   1.55646E+003    8.40300E+002
   6.7640   1.55536E+003    8.48640E+002
   6.7670   1.54256E+003    8.50160E+002
   6.7700   1.50137E+003    8.52750E+002
   6.7730   1.53683E+003    8.47620E+002
   6.7750   1.57432E+003    8.52930E+002
   6.7770   1.55003E+003    8.46570E+002
   6.7800   1.57537E+003    8.42130E+002
   6.7810   1.58673E+003    8.52440E+002
   6.7860   1.53931E+003    8.59820E+002
   6.7880   1.53757E+003    8.40730E+002
   6.7910   1.55718E+003    8.52870E+002
   6.7950   1.56009E+003    8.43290E+002
   6.7970   1.57007E+003    8.59510E+002
   6.7990   1.56162E+003    8.60410E+002
   6.8020   1.57059E+003    8.61640E+002
   6.8040   1.51976E+003    8.59010E+002
   6.8080   1.55153E+003    8.67660E+002
   6.8100   1.58467E+003    8.66480E+002
   6.8120   1.56406E+003    8.53350E+002
   6.8140   1.53989E+003    8.55560E+002
   6.8170   1.58080E+003    8.52830E+002
   6.8190   1.57612E+003    8.52230E+002
   6.8220   1.63284E+003    8.79430E+002
   6.8250   1.59137E+003    8.86970E+002
   6.8280   1.63399E+003    8.73960E+002
   6.8310   1.59915E+003    8.53460E+002
   6.8330   1.60803E+003    8.55850E+002
   6.8360   1.59932E+003    8.65110E+002
   6.8400   1.59013E+003    8.44790E+002
   6.8420   1.60327E+003    8.65330E+002
   6.8450   1.57876E+003    8.75350E+002
   6.8460   1.61219E+003    8.66640E+002
   6.8490   1.58588E+003    8.51610E+002
   6.8530   1.58811E+003    8.70660E+002
   6.8560   1.57451E+003    8.78180E+002
   6.8580   1.61402E+003    8.65480E+002
   6.8600   1.59728E+003    8.51500E+002
   6.8620   1.59484E+003    8.66570E+002
   6.8650   1.61082E+003    8.41300E+002
   6.8680   1.61582E+003    8.73790E+002
   6.8690   1.60163E+003    8.65410E+002
   6.8720   1.63559E+003    8.65210E+002
   6.8750   1.60154E+003    8.75310E+002
   6.8780   1.56969E+003    8.46040E+002
   6.8810   1.59992E+003    8.35450E+002
   6.8830   1.60357E+003    8.50210E+002
   6.8870   1.61432E+003    8.41850E+002
   6.8890   1.57161E+003    8.39490E+002
   6.8920   1.61824E+003    8.66640E+002
   6.8960   1.62844E+003    8.59670E+002
   6.8980   1.59788E+003    8.60160E+002
   6.9000   1.58695E+003    8.58080E+002
   6.9030   1.61633E+003    8.61990E+002
   6.9050   1.60044E+003    8.52100E+002
   6.9080   1.64145E+003    8.69300E+002
   6.9110   1.62135E+003    8.42700E+002
   6.9130   1.58152E+003    8.61430E+002
   6.9160   1.62807E+003    8.45090E+002
   6.9180   1.60941E+003    8.87210E+002
   6.9210   1.59260E+003    8.82470E+002
   6.9230   1.58127E+003    8.68380E+002
   6.9260   1.59089E+003    8.61400E+002
   6.9300   1.57918E+003    8.67490E+002
   6.9320   1.59800E+003    8.66350E+002
   6.9350   1.58910E+003    8.67970E+002
   6.9380   1.58135E+003    8.58720E+002
   6.9410   1.58913E+003    8.63910E+002
   6.9450   1.56996E+003    8.51970E+002
   6.9480   1.55605E+003    8.63710E+002
   6.9500   1.56982E+003    8.58490E+002
   6.9520   1.56398E+003    8.41300E+002
   6.9550   1.59002E+003    8.36370E+002
   6.9570   1.55816E+003    8.26240E+002
   6.9590   1.57032E+003    8.53660E+002
   6.9630   1.55446E+003    8.28920E+002
   6.9660   1.55371E+003    8.63060E+002
   6.9670   1.53042E+003    8.62090E+002
   6.9710   1.53916E+003    8.51960E+002
   6.9730   1.56597E+003    8.18430E+002
   6.9750   1.59551E+003    8.16460E+002
   6.9780   1.55820E+003    8.64120E+002
   6.9820   1.55006E+003    8.59530E+002
   6.9840   1.57883E+003    8.42650E+002
   6.9880   1.56632E+003    8.53580E+002
   6.9900   1.58645E+003    8.67590E+002
   6.9930   1.54530E+003    8.50950E+002
   6.9970   1.56031E+003    8.36330E+002
   6.9990   1.55789E+003    8.50460E+002
   7.0020   1.55783E+003    8.44800E+002
   7.0040   1.56244E+003    8.55470E+002
   7.0070   1.61861E+003    8.55860E+002
   7.0100   1.60577E+003    8.53320E+002
   7.0120   1.56879E+003    8.53870E+002
   7.0160   1.54967E+003    8.46770E+002
   7.0190   1.56278E+003    8.54540E+002
   7.0210   1.56398E+003    8.47580E+002
   7.0240   1.54314E+003    8.51330E+002
   7.0280   1.54635E+003    8.41910E+002
   7.0310   1.51477E+003    8.54340E+002
   7.0330   1.56608E+003    8.57340E+002
   7.0370   1.55172E+003    8.32260E+002
   7.0400   1.57621E+003    8.50570E+002
   7.0420   1.57727E+003    8.54850E+002
   7.0450   1.60716E+003    8.18710E+002
   7.0480   1.57609E+003    8.12820E+002
   7.0510   1.58165E+003    8.24240E+002
   7.0530   1.57136E+003    8.32550E+002
   7.0550   1.53053E+003    8.33570E+002
   7.0590   1.58799E+003    8.10350E+002
   7.0620   1.56942E+003    8.18090E+002
   7.0640   1.53642E+003    8.16540E+002
   7.0660   1.60133E+003    8.09370E+002
   7.0700   1.57018E+003    8.02280E+002
   7.0750   1.57198E+003    8.22260E+002
   7.0770   1.57489E+003    8.36020E+002
   7.0780   1.57419E+003    8.38750E+002
   7.0800   1.57949E+003    8.37200E+002
   7.0840   1.53794E+003    7.98070E+002
   7.0890   1.56421E+003    7.86750E+002
   7.0910   1.54726E+003    8.08040E+002
   7.0940   1.57683E+003    8.06300E+002
   7.0960   1.53404E+003    7.93870E+002
   7.1000   1.51128E+003    7.61860E+002
   7.1050   1.54210E+003    7.69920E+002
   7.1070   1.52615E+003    7.69590E+002
   7.1090   1.53371E+003    7.56790E+002
   7.1120   1.53098E+003    7.26670E+002
   7.1140   1.49884E+003    7.52180E+002
   7.1160   1.52084E+003    7.13100E+002
   7.1180   1.52291E+003    6.90990E+002
   7.1230   1.51606E+003    6.98110E+002
   7.1250   1.52207E+003    6.72560E+002
   7.1270   1.45393E+003    6.32950E+002
   7.1300   1.50856E+003    6.18220E+002
   7.1320   1.53136E+003    6.06760E+002
   7.1370   1.44968E+003    5.31110E+002
   7.1390   1.45028E+003    5.29750E+002
   7.1420   1.40308E+003    4.73050E+002
   7.1460   1.40832E+003    3.79020E+002
   7.1470   1.32383E+003    3.50000E+002
   7.1500   1.25497E+003    3.31540E+002
   7.1530   1.17438E+003    2.05710E+002
   7.1570   1.07680E+003    2.25000E+001
   7.1610   8.37480E+002    1.29800E+001
   7.1650   7.97960E+002    8.03000E+000
   7.1670   6.87420E+002    2.72000E+000
   7.1710   2.58670E+002    3.40000E-001
   7.1730   5.61400E+001    9.00000E-001
   7.1760   2.83500E+001    3.34000E+000
   7.1780   1.30000E+001    3.20000E+000
   7.1820   1.65000E+000    3.51000E+000
   7.1850   2.80000E-001    4.10000E+000
   7.1870   4.90000E-001    3.95000E+000
   7.1900   2.20000E+000    2.79000E+000
   7.1920   3.76000E+000    2.50000E-001
   7.1960   3.35000E+000    5.40000E-001
   7.1990   3.75000E+000    3.80000E-001
   7.2000   3.68000E+000    5.80000E-001
   7.2040   3.84000E+000    6.50000E-001
   7.2070   3.76000E+000    1.85000E+000
   7.2090   3.30000E+000    2.39000E+000
   7.2130   3.78000E+000    1.58000E+000
   7.2160   3.36000E+000    1.40000E-001
   7.2180   3.79000E+000    3.10000E-001
   7.2210   3.82000E+000    1.68000E+000
   7.2240   3.74000E+000    1.50000E-001
   7.2280   3.79000E+000    1.00000E-002
   7.2300   3.69000E+000    6.00000E-002
   7.2330   3.74000E+000    4.10000E-001
   7.2360   3.69000E+000    4.90000E-001
   7.2390   3.73000E+000    7.10000E-001
   7.2410   3.70000E+000    1.20000E-001
   7.2450   3.70000E+000    5.20000E-001
   7.2470   3.76000E+000    1.40000E-001
   7.2500   3.81000E+000    4.00000E-002
   7.2520   3.81000E+000    1.00000E-002
   7.2560   3.68000E+000    6.00000E-002
   7.2590   3.81000E+000    3.10000E-001
   7.2600   3.73000E+000    1.30000E-001
   7.2620   3.84000E+000    2.10000E-001
   7.2660   3.74000E+000    4.00000E-001
   7.2690   3.75000E+000    4.80000E-001
   7.2720   3.50000E+000    1.30000E-001
   7.2750   3.80000E+000    1.00000E-002
   7.2770   3.85000E+000    1.20000E-001
   7.2830   3.77000E+000    2.20000E-001
   7.2860   3.68000E+000    6.00000E-002
   7.2880   3.78000E+000    7.00000E-002
   7.2890   3.75000E+000    0.00000E+000
   7.2930   3.78000E+000    2.00000E-002
   7.2950   3.73000E+000    1.10000E-001
   7.2990   3.71000E+000    4.60000E-001
   7.3010   3.81000E+000    4.70000E-001
