# Supplementary material for: Mechanism of the small ATP-independent chaperone Spy is substrate specific
Source: Nat Commun. 2021 Feb 8;12:851. doi: 10.1038/s41467-021-21120-8 (PMC7870927; doi:10.1038/s41467-021-21120-8)
Supplement: Supplementary file 3 — Supplementary Data 1 [file 41467_2021_21120_MOESM3_ESM.zip › Fig 2c-d/181801/00034.RI1]

Sample1/4
I 1 22.0 48000 0004861 1.2080E11 277 1 
   5.8010   3.67000E+000    4.20000E-001
   5.8050   3.62000E+000    1.16000E+000
   5.8060   3.70000E+000    3.31000E+000
   5.8080   3.60000E+000    6.06000E+000
   5.8100   2.55000E+000    7.92000E+000
   5.8130   1.02300E+001    1.37800E+001
   5.8150   1.59300E+001    1.84600E+001
   5.8170   2.79600E+001    2.34300E+001
   5.8190   4.63300E+001    3.37800E+001
   5.8200   1.06250E+002    4.57300E+001
   5.8220   1.69330E+002    7.51000E+001
   5.8240   3.84380E+002    1.61180E+002
   5.8260   7.37470E+002    3.44370E+002
   5.8280   8.77380E+002    4.26370E+002
   5.8290   9.37700E+002    4.58420E+002
   5.8300   9.15080E+002    5.50320E+002
   5.8330   9.87640E+002    6.11640E+002
   5.8350   1.20678E+003    9.25070E+002
   5.8370   1.35577E+003    1.05920E+003
   5.8380   1.44913E+003    1.31579E+003
   5.8400   1.47560E+003    1.65487E+003
   5.8420   1.65101E+003    1.87666E+003
   5.8440   1.83707E+003    1.81903E+003
   5.8470   1.92371E+003    1.88734E+003
   5.8490   2.04194E+003    2.16530E+003
   5.8510   2.27161E+003    2.34577E+003
   5.8540   2.33290E+003    2.36093E+003
   5.8550   2.43246E+003    2.43397E+003
   5.8560   2.51386E+003    2.49034E+003
   5.8580   2.59377E+003    2.55403E+003
   5.8600   2.75888E+003    2.82152E+003
   5.8620   2.91422E+003    2.92766E+003
   5.8650   3.01171E+003    2.97487E+003
   5.8660   3.05437E+003    3.06291E+003
   5.8670   3.05527E+003    3.14273E+003
   5.8690   3.15843E+003    3.13005E+003
   5.8710   3.25512E+003    3.23679E+003
   5.8730   3.30075E+003    3.35619E+003
   5.8760   3.43983E+003    3.37628E+003
   5.8780   3.44608E+003    3.39818E+003
   5.8800   3.45415E+003    3.51239E+003
   5.8830   3.47411E+003    3.52325E+003
   5.8850   3.50427E+003    3.51744E+003
   5.8870   3.59801E+003    3.56179E+003
   5.8900   3.58166E+003    3.53483E+003
   5.8920   3.63548E+003    3.56626E+003
   5.8940   3.60471E+003    3.56383E+003
   5.8960   3.60573E+003    3.57907E+003
   5.8980   3.62396E+003    3.54303E+003
   5.8990   3.63211E+003    3.65820E+003
   5.9000   3.67769E+003    3.55831E+003
   5.9030   3.60365E+003    3.60867E+003
   5.9050   3.62591E+003    3.66775E+003
   5.9070   3.64980E+003    3.63226E+003
   5.9100   3.73846E+003    3.76098E+003
   5.9140   3.67343E+003    3.68895E+003
   5.9150   3.73873E+003    3.77419E+003
   5.9170   3.71808E+003    3.77033E+003
   5.9190   3.77352E+003    3.80166E+003
   5.9210   3.83451E+003    3.76339E+003
   5.9230   3.76614E+003    3.66261E+003
   5.9260   3.78765E+003    3.64515E+003
   5.9280   3.80748E+003    3.72386E+003
   5.9300   3.77508E+003    3.68555E+003
   5.9320   3.87170E+003    3.87400E+003
   5.9350   3.82449E+003    3.88808E+003
   5.9370   3.95103E+003    3.87400E+003
   5.9390   3.95848E+003    3.91703E+003
   5.9420   3.94622E+003    3.95558E+003
   5.9430   3.95900E+003    3.94995E+003
   5.9460   3.94554E+003    3.97536E+003
   5.9480   4.07808E+003    4.08338E+003
   5.9500   4.03980E+003    3.97881E+003
   5.9530   4.10492E+003    4.03092E+003
   5.9550   4.01241E+003    4.00925E+003
   5.9570   3.99977E+003    3.98431E+003
   5.9590   4.00516E+003    4.04884E+003
   5.9620   4.10921E+003    4.07428E+003
   5.9640   4.11102E+003    4.01781E+003
   5.9660   4.05657E+003    4.04224E+003
   5.9690   4.09149E+003    4.04610E+003
   5.9710   4.08815E+003    4.09187E+003
   5.9730   4.09749E+003    4.06925E+003
   5.9760   4.13038E+003    4.11591E+003
   5.9770   4.14980E+003    4.20732E+003
   5.9790   4.16976E+003    4.10475E+003
   5.9820   4.22544E+003    4.17020E+003
   5.9840   4.18210E+003    4.11901E+003
   5.9860   4.19760E+003    4.19223E+003
   5.9870   4.23371E+003    4.29445E+003
   5.9910   4.55435E+003    4.84756E+003
   5.9930   5.75909E+003    6.12759E+003
   5.9950   6.03331E+003    6.10336E+003
   5.9980   6.20842E+003    6.30829E+003
   6.0000   6.19986E+003    6.14358E+003
   6.0020   4.78967E+003    4.80071E+003
   6.0050   1.51532E+003    1.22260E+002
   6.0090   1.39390E+002    1.68770E+002
   6.0110   2.60240E+002    4.79331E+003
   6.0180   4.45150E+003    4.19693E+003
   6.0200   3.89078E+003    3.88848E+003
   6.0220   4.10381E+003    3.84656E+003
   6.0250   4.09711E+003    3.82782E+003
   6.0270   4.05760E+003    3.83833E+003
   6.0290   4.03439E+003    3.79770E+003
   6.0310   3.99518E+003    3.77400E+003
   6.0330   3.96111E+003    3.74088E+003
   6.0350   3.95673E+003    3.71970E+003
   6.0370   4.03587E+003    3.70735E+003
   6.0390   3.94869E+003    3.69865E+003
   6.0410   3.92785E+003    3.70389E+003
   6.0430   3.94466E+003    3.67673E+003
   6.0450   3.91279E+003    3.69125E+003
   6.0480   3.89785E+003    3.65754E+003
   6.0510   3.90675E+003    3.56425E+003
   6.0540   3.87227E+003    3.47747E+003
   6.0560   3.84525E+003    3.48349E+003
   6.0590   3.76724E+003    3.42550E+003
   6.0610   3.76979E+003    3.41785E+003
   6.0630   3.73377E+003    3.37529E+003
   6.0680   3.77809E+003    3.31247E+003
   6.0700   3.69247E+003    3.31253E+003
   6.0730   3.63751E+003    3.28520E+003
   6.0750   3.66663E+003    3.22673E+003
   6.0770   3.63212E+003    3.20746E+003
   6.0800   3.59518E+003    3.18552E+003
   6.0820   3.62810E+003    3.11236E+003
   6.0840   3.52148E+003    3.14472E+003
   6.0860   3.59644E+003    3.07195E+003
   6.0880   3.52126E+003    3.00565E+003
   6.0900   3.51357E+003    2.98953E+003
   6.0930   3.45347E+003    3.01416E+003
   6.0950   3.38377E+003    2.93544E+003
   6.0970   3.40409E+003    2.96628E+003
   6.0990   3.35970E+003    2.84363E+003
   6.1020   3.38584E+003    2.84713E+003
   6.1030   3.31718E+003    2.77909E+003
   6.1040   3.31094E+003    2.73793E+003
   6.1060   3.29299E+003    2.77892E+003
   6.1090   3.31150E+003    2.74708E+003
   6.1110   3.24729E+003    2.64456E+003
   6.1140   3.17658E+003    2.65234E+003
   6.1170   3.16890E+003    2.60264E+003
   6.1190   3.15009E+003    2.58470E+003
   6.1220   3.15894E+003    2.51886E+003
   6.1250   3.11038E+003    2.50735E+003
   6.1270   3.09144E+003    2.49117E+003
   6.1300   3.04096E+003    2.41400E+003
   6.1310   3.02004E+003    2.40602E+003
   6.1330   2.99152E+003    2.33284E+003
   6.1360   2.99339E+003    2.35262E+003
   6.1400   2.93529E+003    2.29799E+003
   6.1420   2.92945E+003    2.25640E+003
   6.1430   2.91735E+003    2.23437E+003
   6.1440   2.86412E+003    2.23823E+003
   6.1450   2.89558E+003    2.22007E+003
   6.1470   2.85096E+003    2.21956E+003
   6.1500   2.83764E+003    2.15724E+003
   6.1520   2.75789E+003    2.12138E+003
   6.1550   2.76582E+003    2.06087E+003
   6.1560   2.72450E+003    2.04756E+003
   6.1590   2.67322E+003    2.00586E+003
   6.1600   2.69966E+003    1.97463E+003
   6.1620   2.65912E+003    1.93151E+003
   6.1660   2.62718E+003    1.97137E+003
   6.1670   2.59232E+003    1.88123E+003
   6.1700   2.59692E+003    1.88753E+003
   6.1710   2.54540E+003    1.84941E+003
   6.1740   2.50425E+003    1.82695E+003
   6.1780   2.49312E+003    1.83123E+003
   6.1790   2.51555E+003    1.79113E+003
   6.1810   2.49967E+003    1.78289E+003
   6.1840   2.47095E+003    1.75924E+003
   6.1850   2.46849E+003    1.74050E+003
   6.1870   2.46022E+003    1.69049E+003
   6.1900   2.43347E+003    1.70128E+003
   6.1910   2.36656E+003    1.65721E+003
   6.1940   2.39867E+003    1.60952E+003
   6.1960   2.35888E+003    1.59846E+003
   6.1990   2.38416E+003    1.61458E+003
   6.2010   2.30675E+003    1.54712E+003
   6.2050   2.34085E+003    1.54016E+003
   6.2070   2.31787E+003    1.51275E+003
   6.2080   2.34742E+003    1.53400E+003
   6.2120   2.30957E+003    1.48426E+003
   6.2130   2.30632E+003    1.49709E+003
   6.2170   2.26062E+003    1.46805E+003
   6.2190   2.24519E+003    1.44101E+003
   6.2220   2.20511E+003    1.40799E+003
   6.2240   2.23305E+003    1.37630E+003
   6.2250   2.19730E+003    1.39161E+003
   6.2280   2.20814E+003    1.42502E+003
   6.2300   2.14962E+003    1.35671E+003
   6.2320   2.16712E+003    1.36207E+003
   6.2350   2.15056E+003    1.33208E+003
   6.2370   2.10960E+003    1.31609E+003
   6.2390   2.09741E+003    1.27373E+003
   6.2410   2.12016E+003    1.32308E+003
   6.2430   2.05518E+003    1.25860E+003
   6.2440   2.09271E+003    1.27814E+003
   6.2460   2.03563E+003    1.26810E+003
   6.2480   2.07065E+003    1.26206E+003
   6.2500   2.05694E+003    1.27568E+003
   6.2530   2.04278E+003    1.21953E+003
   6.2560   2.05539E+003    1.25062E+003
   6.2570   2.04659E+003    1.20522E+003
   6.2590   2.03590E+003    1.21688E+003
   6.2630   2.00475E+003    1.18710E+003
   6.2660   1.99075E+003    1.17347E+003
   6.2670   1.98340E+003    1.20307E+003
   6.2680   1.97618E+003    1.18089E+003
   6.2710   2.01916E+003    1.17373E+003
   6.2750   1.96320E+003    1.15137E+003
   6.2770   1.97340E+003    1.15643E+003
   6.2790   1.97561E+003    1.11896E+003
   6.2820   1.97378E+003    1.13465E+003
   6.2840   1.95921E+003    1.12794E+003
   6.2890   1.96279E+003    1.12347E+003
   6.2900   1.94398E+003    1.10964E+003
   6.2940   1.93815E+003    1.10686E+003
   6.2960   1.94957E+003    1.09871E+003
   6.2970   1.92869E+003    1.09361E+003
   6.3000   1.89305E+003    1.09947E+003
   6.3020   1.89135E+003    1.10704E+003
   6.3040   1.89975E+003    1.07887E+003
   6.3090   1.89155E+003    1.07968E+003
   6.3110   1.91341E+003    1.07435E+003
   6.3140   1.90665E+003    1.07980E+003
   6.3160   1.85646E+003    1.06571E+003
   6.3180   1.88514E+003    1.06446E+003
   6.3200   1.91014E+003    1.03709E+003
   6.3220   1.87000E+003    1.00758E+003
   6.3250   1.85415E+003    1.04287E+003
   6.3270   1.85147E+003    1.02082E+003
   6.3310   1.83821E+003    1.05634E+003
   6.3320   1.84759E+003    1.03937E+003
   6.3330   1.85086E+003    1.01822E+003
   6.3360   1.86184E+003    1.04580E+003
   6.3380   1.82876E+003    1.02991E+003
   6.3410   1.86579E+003    1.05040E+003
   6.3430   1.83258E+003    1.04713E+003
   6.3450   1.87998E+003    1.02323E+003
   6.3480   1.85537E+003    1.02710E+003
   6.3500   1.82019E+003    1.04212E+003
   6.3520   1.81422E+003    1.00892E+003
   6.3540   1.81255E+003    1.01971E+003
   6.3560   1.80520E+003    1.01441E+003
   6.3590   1.79332E+003    1.01307E+003
   6.3610   1.80697E+003    1.01284E+003
   6.3630   1.81459E+003    1.00053E+003
   6.3660   1.83801E+003    1.00684E+003
   6.3670   1.80911E+003    1.00649E+003
   6.3700   1.81162E+003    1.01105E+003
   6.3720   1.79022E+003    9.87580E+002
   6.3740   1.77167E+003    1.01490E+003
   6.3770   1.84618E+003    1.01054E+003
   6.3790   1.78493E+003    1.01189E+003
   6.3810   1.82096E+003    1.00532E+003
   6.3830   1.81524E+003    1.00254E+003
   6.3860   1.80341E+003    9.84060E+002
   6.3900   1.77702E+003    1.01219E+003
   6.3920   1.81566E+003    9.97040E+002
   6.3930   1.78586E+003    9.98190E+002
   6.3970   1.82389E+003    9.77120E+002
   6.3990   1.75164E+003    9.90170E+002
   6.4010   1.78252E+003    9.78930E+002
   6.4030   1.80016E+003    9.73970E+002
   6.4060   1.80503E+003    1.00161E+003
   6.4090   1.81741E+003    9.78510E+002
   6.4110   1.78886E+003    1.00441E+003
   6.4140   1.84484E+003    9.98140E+002
   6.4170   1.83103E+003    1.01092E+003
   6.4200   1.77950E+003    9.95210E+002
   6.4220   1.79522E+003    1.02281E+003
   6.4240   1.76632E+003    9.90090E+002
   6.4250   1.81459E+003    1.00760E+003
   6.4270   1.79063E+003    9.86440E+002
   6.4310   1.83738E+003    9.96950E+002
   6.4340   1.85954E+003    1.05967E+003
   6.4360   1.87074E+003    1.01804E+003
   6.4380   1.81625E+003    1.01052E+003
   6.4410   1.85925E+003    1.01546E+003
   6.4430   1.84310E+003    1.03147E+003
   6.4440   1.84239E+003    1.02288E+003
   6.4480   1.90235E+003    1.02613E+003
   6.4510   1.88783E+003    1.03819E+003
   6.4540   1.90821E+003    1.02655E+003
   6.4550   1.88730E+003    1.03622E+003
   6.4580   1.89056E+003    1.02372E+003
   6.4600   1.87662E+003    1.04162E+003
   6.4630   1.87514E+003    1.04756E+003
   6.4650   1.89929E+003    1.02858E+003
   6.4670   1.90427E+003    1.03286E+003
   6.4680   1.91054E+003    1.06474E+003
   6.4710   1.86956E+003    1.03636E+003
   6.4730   1.89492E+003    1.04531E+003
   6.4770   1.87068E+003    1.03906E+003
   6.4790   1.96292E+003    1.03107E+003
   6.4800   1.88235E+003    1.03357E+003
   6.4830   1.88398E+003    1.05170E+003
   6.4860   1.91054E+003    1.05549E+003
   6.4890   1.88991E+003    1.04844E+003
   6.4920   1.94102E+003    1.03845E+003
   6.4940   1.91514E+003    1.05632E+003
   6.4960   1.92069E+003    1.08044E+003
   6.4990   1.91988E+003    1.01435E+003
   6.5010   1.90704E+003    1.03842E+003
   6.5050   1.88909E+003    1.06644E+003
   6.5060   1.89547E+003    1.03936E+003
   6.5090   1.91495E+003    1.05395E+003
   6.5110   1.93762E+003    1.05495E+003
   6.5150   1.89355E+003    1.07467E+003
   6.5170   1.91140E+003    1.05654E+003
   6.5200   1.95934E+003    1.05526E+003
   6.5220   1.93304E+003    1.08531E+003
   6.5230   1.90611E+003    1.04874E+003
   6.5270   1.90883E+003    1.07917E+003
   6.5300   1.92673E+003    1.05337E+003
   6.5320   1.90246E+003    1.07585E+003
   6.5350   1.93190E+003    1.05716E+003
   6.5370   1.89462E+003    1.04187E+003
   6.5390   1.92078E+003    1.04303E+003
   6.5410   1.91818E+003    1.05471E+003
   6.5440   1.89583E+003    1.00745E+003
   6.5460   1.89371E+003    1.02833E+003
   6.5500   1.92541E+003    1.02149E+003
   6.5520   1.89316E+003    1.02952E+003
   6.5550   1.86997E+003    1.03571E+003
   6.5570   1.89977E+003    1.02451E+003
   6.5590   1.90565E+003    1.05585E+003
   6.5620   1.88438E+003    1.03492E+003
   6.5640   1.87870E+003    1.00769E+003
   6.5680   1.88275E+003    1.07133E+003
   6.5710   1.90283E+003    1.02213E+003
   6.5730   1.89366E+003    1.02937E+003
   6.5780   1.88121E+003    1.03509E+003
   6.5800   1.85845E+003    1.00755E+003
   6.5820   1.85130E+003    1.02624E+003
   6.5840   1.85588E+003    9.98950E+002
   6.5860   1.89501E+003    1.02016E+003
   6.5900   1.87486E+003    1.00416E+003
   6.5930   1.87004E+003    9.98350E+002
   6.5950   1.85510E+003    1.02415E+003
   6.5980   1.89556E+003    1.01559E+003
   6.6000   1.82246E+003    9.93000E+002
   6.6020   1.85928E+003    1.00845E+003
   6.6040   1.87100E+003    1.00184E+003
   6.6090   1.84401E+003    1.01110E+003
   6.6120   1.84561E+003    1.01141E+003
   6.6140   1.84335E+003    9.97370E+002
   6.6150   1.87944E+003    1.01316E+003
   6.6180   1.82638E+003    1.01521E+003
   6.6220   1.84267E+003    1.00924E+003
   6.6240   1.86413E+003    9.91500E+002
   6.6260   1.83207E+003    1.00928E+003
   6.6290   1.85420E+003    1.01406E+003
   6.6310   1.85023E+003    9.91490E+002
   6.6340   1.87083E+003    1.02238E+003
   6.6360   1.81851E+003    9.94690E+002
   6.6390   1.84446E+003    9.96610E+002
   6.6420   1.81255E+003    9.94890E+002
   6.6440   1.83127E+003    1.02039E+003
   6.6480   1.87279E+003    9.89510E+002
   6.6510   1.84246E+003    9.81850E+002
   6.6550   1.82747E+003    9.75020E+002
   6.6580   1.79521E+003    1.00334E+003
   6.6600   1.83293E+003    9.76130E+002
   6.6620   1.81753E+003    1.00474E+003
   6.6640   1.81866E+003    9.78510E+002
   6.6670   1.82446E+003    1.00776E+003
   6.6680   1.81573E+003    1.00780E+003
   6.6720   1.81045E+003    9.89420E+002
   6.6740   1.81444E+003    9.63390E+002
   6.6750   1.81873E+003    9.73510E+002
   6.6780   1.78120E+003    9.98190E+002
   6.6800   1.80095E+003    9.78560E+002
   6.6820   1.78596E+003    9.98480E+002
   6.6840   1.80795E+003    9.78570E+002
   6.6870   1.78529E+003    9.89560E+002
   6.6910   1.81415E+003    9.78300E+002
   6.6940   1.78768E+003    9.60200E+002
   6.6960   1.76478E+003    9.77160E+002
   6.6990   1.79192E+003    9.52290E+002
   6.7030   1.77014E+003    9.49720E+002
   6.7050   1.75401E+003    9.47050E+002
   6.7070   1.75373E+003    9.54240E+002
   6.7100   1.77065E+003    9.55310E+002
   6.7130   1.76824E+003    9.67980E+002
   6.7160   1.73323E+003    9.68040E+002
   6.7180   1.76903E+003    9.52560E+002
   6.7200   1.75660E+003    9.46640E+002
   6.7230   1.75157E+003    9.54040E+002
   6.7270   1.73027E+003    9.56340E+002
   6.7300   1.72209E+003    9.50300E+002
   6.7320   1.73682E+003    9.07440E+002
   6.7350   1.70840E+003    9.46460E+002
   6.7370   1.75312E+003    9.47850E+002
   6.7390   1.73021E+003    9.27500E+002
   6.7430   1.76418E+003    9.52790E+002
   6.7450   1.72623E+003    9.56330E+002
   6.7480   1.75776E+003    9.47460E+002
   6.7500   1.72830E+003    9.39550E+002
   6.7520   1.74238E+003    9.62940E+002
   6.7540   1.74273E+003    9.58030E+002
   6.7570   1.71471E+003    9.34810E+002
   6.7610   1.71775E+003    9.05500E+002
   6.7630   1.72893E+003    9.32980E+002
   6.7650   1.72669E+003    9.25290E+002
   6.7660   1.71395E+003    9.56720E+002
   6.7700   1.69180E+003    9.50070E+002
   6.7730   1.70367E+003    9.27140E+002
   6.7750   1.75158E+003    9.33250E+002
   6.7770   1.75231E+003    9.29880E+002
   6.7780   1.72545E+003    9.54800E+002
   6.7800   1.73017E+003    9.60020E+002
   6.7830   1.72880E+003    9.54330E+002
   6.7860   1.73905E+003    9.45010E+002
   6.7880   1.72102E+003    9.67090E+002
   6.7910   1.76197E+003    9.49460E+002
   6.7930   1.75085E+003    9.55810E+002
   6.7960   1.74963E+003    9.38540E+002
   6.7990   1.76747E+003    9.52910E+002
   6.8020   1.76899E+003    9.40770E+002
   6.8040   1.75314E+003    9.20950E+002
   6.8060   1.76120E+003    9.53850E+002
   6.8090   1.76823E+003    9.40470E+002
   6.8110   1.76192E+003    9.58740E+002
   6.8150   1.73875E+003    9.53190E+002
   6.8170   1.74502E+003    9.56350E+002
   6.8190   1.76014E+003    9.87770E+002
   6.8220   1.78761E+003    9.75160E+002
   6.8240   1.75259E+003    9.40820E+002
   6.8260   1.77472E+003    9.59750E+002
   6.8290   1.74118E+003    9.57430E+002
   6.8330   1.76255E+003    9.30210E+002
   6.8350   1.76823E+003    9.63990E+002
   6.8380   1.76404E+003    9.37720E+002
   6.8400   1.76709E+003    9.44390E+002
   6.8430   1.80321E+003    9.62930E+002
   6.8460   1.77178E+003    9.67650E+002
   6.8490   1.77325E+003    9.63720E+002
   6.8510   1.74522E+003    9.56370E+002
   6.8530   1.78417E+003    9.65470E+002
   6.8580   1.78121E+003    9.71280E+002
   6.8600   1.76204E+003    9.75820E+002
   6.8620   1.77409E+003    1.00433E+003
   6.8650   1.76671E+003    9.59530E+002
   6.8670   1.76632E+003    9.62600E+002
   6.8720   1.78189E+003    9.89410E+002
   6.8740   1.77280E+003    9.75570E+002
   6.8760   1.80419E+003    9.71120E+002
   6.8780   1.78001E+003    9.90760E+002
   6.8800   1.76409E+003    9.78240E+002
   6.8830   1.79093E+003    9.72620E+002
   6.8850   1.77637E+003    9.78800E+002
   6.8880   1.78249E+003    9.52650E+002
   6.8920   1.78547E+003    9.72360E+002
   6.8940   1.76865E+003    9.61850E+002
   6.8960   1.76356E+003    9.79330E+002
   6.9000   1.76137E+003    9.74010E+002
   6.9020   1.79534E+003    9.93050E+002
   6.9050   1.78122E+003    9.66510E+002
   6.9070   1.79169E+003    9.81110E+002
   6.9100   1.77501E+003    9.80060E+002
   6.9130   1.79961E+003    9.76270E+002
   6.9150   1.79120E+003    9.91630E+002
   6.9180   1.73999E+003    9.56720E+002
   6.9210   1.76026E+003    9.73310E+002
   6.9230   1.77713E+003    9.83920E+002
   6.9250   1.76863E+003    9.55480E+002
   6.9280   1.76593E+003    9.61150E+002
   6.9300   1.77584E+003    9.54400E+002
   6.9340   1.76133E+003    9.67240E+002
   6.9370   1.76668E+003    9.38850E+002
   6.9390   1.74111E+003    9.63290E+002
   6.9420   1.77214E+003    9.44070E+002
   6.9440   1.75851E+003    9.59320E+002
   6.9470   1.73813E+003    9.59780E+002
   6.9510   1.74232E+003    9.43080E+002
   6.9520   1.73427E+003    9.38130E+002
   6.9540   1.74449E+003    9.45070E+002
   6.9580   1.75211E+003    9.47530E+002
   6.9610   1.71667E+003    9.42580E+002
   6.9630   1.70725E+003    9.22750E+002
   6.9670   1.70633E+003    9.51270E+002
   6.9710   1.73535E+003    9.73240E+002
   6.9730   1.72897E+003    9.62250E+002
   6.9750   1.74770E+003    9.35980E+002
   6.9760   1.72595E+003    9.63240E+002
   6.9810   1.73500E+003    9.62150E+002
   6.9830   1.74822E+003    9.75840E+002
   6.9850   1.73289E+003    9.65840E+002
   6.9890   1.69738E+003    9.68350E+002
   6.9920   1.70638E+003    9.77420E+002
   6.9930   1.74566E+003    9.33640E+002
   6.9970   1.76143E+003    9.45400E+002
   7.0010   1.71850E+003    9.43490E+002
   7.0040   1.74534E+003    9.85670E+002
   7.0050   1.75558E+003    9.58150E+002
   7.0080   1.75782E+003    9.34890E+002
   7.0110   1.79219E+003    9.53700E+002
   7.0140   1.76174E+003    9.49880E+002
   7.0160   1.73916E+003    9.80480E+002
   7.0190   1.74377E+003    9.37260E+002
   7.0210   1.75880E+003    9.63560E+002
   7.0240   1.74918E+003    9.45810E+002
   7.0260   1.76824E+003    9.37730E+002
   7.0290   1.75741E+003    9.40640E+002
   7.0330   1.75879E+003    9.41190E+002
   7.0350   1.72746E+003    9.32160E+002
   7.0400   1.74600E+003    9.29650E+002
   7.0410   1.73350E+003    9.38500E+002
   7.0440   1.73392E+003    9.40210E+002
   7.0470   1.74868E+003    9.30450E+002
   7.0510   1.75473E+003    9.48690E+002
   7.0530   1.70894E+003    9.38700E+002
   7.0550   1.71229E+003    9.38050E+002
   7.0570   1.78487E+003    9.24980E+002
   7.0600   1.73008E+003    9.36880E+002
   7.0640   1.69190E+003    9.22570E+002
   7.0670   1.71210E+003    9.08690E+002
   7.0690   1.70642E+003    9.20770E+002
   7.0710   1.69837E+003    8.95090E+002
   7.0730   1.70382E+003    9.12060E+002
   7.0780   1.67282E+003    8.88750E+002
   7.0800   1.70556E+003    8.84910E+002
   7.0840   1.69837E+003    9.03510E+002
   7.0870   1.69164E+003    8.69460E+002
   7.0890   1.63715E+003    8.65820E+002
   7.0930   1.65430E+003    8.66050E+002
   7.0960   1.62445E+003    8.36630E+002
   7.1000   1.61336E+003    8.35430E+002
   7.1010   1.63990E+003    8.05240E+002
   7.1050   1.60216E+003    7.72500E+002
   7.1070   1.53502E+003    7.68890E+002
   7.1100   1.52841E+003    7.49370E+002
   7.1130   1.56172E+003    7.28650E+002
   7.1140   1.49096E+003    7.06250E+002
   7.1170   1.47252E+003    6.89540E+002
   7.1200   1.46610E+003    6.39890E+002
   7.1230   1.41012E+003    6.22740E+002
   7.1250   1.35270E+003    5.73440E+002
   7.1300   1.28838E+003    5.30100E+002
   7.1320   1.27018E+003    5.04180E+002
   7.1360   1.18221E+003    4.70520E+002
   7.1390   1.13461E+003    4.10930E+002
   7.1430   1.05890E+003    3.57780E+002
   7.1460   9.62230E+002    3.23210E+002
   7.1490   9.14490E+002    2.60140E+002
   7.1530   7.90570E+002    2.07620E+002
   7.1550   7.21740E+002    1.79920E+002
   7.1580   6.30200E+002    1.52280E+002
   7.1600   5.66630E+002    1.10670E+002
   7.1630   4.45520E+002    8.65700E+001
   7.1680   3.83750E+002    6.56900E+001
   7.1700   2.91640E+002    4.84900E+001
   7.1730   2.47040E+002    4.10200E+001
   7.1750   1.91940E+002    2.44000E+001
   7.1790   1.16230E+002    1.31000E+001
   7.1830   8.93500E+001    6.28000E+000
   7.1860   5.56100E+001    3.28000E+000
   7.1900   3.58500E+001    2.66000E+000
   7.1920   2.51300E+001    7.06000E+000
   7.1950   8.40000E+000    4.67000E+000
   7.1990   6.60000E-001    2.96000E+000
   7.2000   3.35000E+000    8.00000E-002
   7.2040   3.69000E+000    2.10000E-001
   7.2070   3.72000E+000    4.20000E-001
   7.2090   3.73000E+000    8.00000E-001
   7.2130   3.69000E+000    1.02000E+000
   7.2160   3.79000E+000    1.72000E+000
   7.2180   3.40000E+000    6.10000E-001
   7.2210   3.66000E+000    1.30000E-001
   7.2250   3.75000E+000    8.00000E-002
   7.2270   3.68000E+000    2.30000E-001
   7.2300   3.87000E+000    1.81000E+000
   7.2340   3.75000E+000    4.20000E-001
   7.2360   3.70000E+000    3.00000E-002
   7.2390   3.95000E+000    2.00000E-001
   7.2430   3.78000E+000    1.70000E-001
   7.2450   3.66000E+000    1.00000E-001
   7.2480   3.68000E+000    2.00000E-002
   7.2510   3.69000E+000    2.30000E-001
   7.2530   3.77000E+000    1.70000E-001
   7.2560   3.84000E+000    4.70000E-001
   7.2590   3.76000E+000    1.60000E-001
   7.2610   3.87000E+000    1.20000E-001
   7.2650   3.71000E+000    1.70000E-001
   7.2670   3.69000E+000    1.20000E-001
   7.2690   3.81000E+000    4.80000E-001
   7.2720   3.38000E+000    3.00000E-002
   7.2770   3.76000E+000    1.20000E-001
   7.2790   3.82000E+000    1.60000E-001
   7.2830   3.77000E+000    8.00000E-002
   7.2860   3.80000E+000    3.00000E-002
   7.2880   3.69000E+000    4.30000E-001
   7.2920   3.74000E+000    1.00000E-001
   7.2960   3.34000E+000    5.00000E-002
   7.2990   3.79000E+000    1.50000E-001
   7.3000   3.83000E+000    3.00000E-002
