# Supplementary material for: Mechanism of the small ATP-independent chaperone Spy is substrate specific
Source: Nat Commun. 2021 Feb 8;12:851. doi: 10.1038/s41467-021-21120-8 (PMC7870927; doi:10.1038/s41467-021-21120-8)
Supplement: Supplementary file 3 — Supplementary Data 1 [file 41467_2021_21120_MOESM3_ESM.zip › Fig 2c-d/181801/00034.RI3]

Sample3/6
I 3 22.0 48000 0004930 1.2250E11 277 1 
   5.8010   3.76000E+000    5.84000E+000
   5.8060   3.77000E+000    1.12100E+001
   5.8070   3.38000E+000    1.12200E+001
   5.8100   3.64000E+000    1.73900E+001
   5.8130   6.82000E+000    2.10700E+001
   5.8150   1.64400E+001    3.59200E+001
   5.8170   2.83900E+001    4.24600E+001
   5.8200   6.00100E+001    1.13810E+002
   5.8220   1.76670E+002    3.54190E+002
   5.8240   4.62810E+002    6.72770E+002
   5.8280   8.29710E+002    7.74620E+002
   5.8290   9.06510E+002    8.11370E+002
   5.8300   9.03870E+002    8.71130E+002
   5.8330   1.09319E+003    1.05359E+003
   5.8350   1.22457E+003    1.23628E+003
   5.8370   1.36749E+003    1.30347E+003
   5.8400   1.49403E+003    1.54363E+003
   5.8420   1.63236E+003    1.66496E+003
   5.8440   1.76729E+003    1.81323E+003
   5.8470   1.96812E+003    2.00076E+003
   5.8480   2.08300E+003    2.12098E+003
   5.8510   2.15194E+003    2.25817E+003
   5.8530   2.40312E+003    2.37667E+003
   5.8560   2.50812E+003    2.56243E+003
   5.8580   2.65232E+003    2.71556E+003
   5.8590   2.71699E+003    2.79351E+003
   5.8600   2.72685E+003    2.83360E+003
   5.8630   2.77849E+003    2.86748E+003
   5.8650   2.90563E+003    3.06231E+003
   5.8670   3.05492E+003    3.12990E+003
   5.8680   3.15010E+003    3.23919E+003
   5.8700   3.23934E+003    3.19894E+003
   5.8710   3.28973E+003    3.24508E+003
   5.8740   3.32168E+003    3.32296E+003
   5.8760   3.38762E+003    3.44436E+003
   5.8780   3.50422E+003    3.55947E+003
   5.8800   3.56116E+003    3.56367E+003
   5.8830   3.54254E+003    3.58676E+003
   5.8850   3.62471E+003    3.57385E+003
   5.8870   3.68486E+003    3.61491E+003
   5.8890   3.61587E+003    3.62536E+003
   5.8920   3.63707E+003    3.61932E+003
   5.8940   3.64934E+003    3.68618E+003
   5.8960   3.65675E+003    3.70681E+003
   5.8990   3.68021E+003    3.69614E+003
   5.9000   3.68968E+003    3.68298E+003
   5.9030   3.74153E+003    3.59492E+003
   5.9060   3.67773E+003    3.64206E+003
   5.9070   3.73458E+003    3.65269E+003
   5.9100   3.75647E+003    3.70794E+003
   5.9120   3.70954E+003    3.71706E+003
   5.9140   3.73856E+003    3.74821E+003
   5.9160   3.75499E+003    3.73464E+003
   5.9190   3.81880E+003    3.75435E+003
   5.9210   3.80674E+003    3.85243E+003
   5.9230   3.79373E+003    3.79938E+003
   5.9260   3.87991E+003    3.80392E+003
   5.9280   3.96598E+003    3.84686E+003
   5.9300   3.90220E+003    3.94236E+003
   5.9320   3.91316E+003    3.87238E+003
   5.9330   3.90967E+003    3.92203E+003
   5.9350   3.95517E+003    3.92718E+003
   5.9360   3.96123E+003    3.90433E+003
   5.9390   4.02835E+003    3.89033E+003
   5.9420   3.97869E+003    4.04576E+003
   5.9430   3.95631E+003    3.92602E+003
   5.9460   3.99108E+003    4.06559E+003
   5.9480   4.03438E+003    4.11931E+003
   5.9500   4.10815E+003    4.10070E+003
   5.9520   4.08770E+003    4.11470E+003
   5.9550   4.11552E+003    4.19059E+003
   5.9570   4.13913E+003    4.17052E+003
   5.9590   4.08861E+003    4.22354E+003
   5.9620   4.18856E+003    4.64853E+003
   5.9640   4.16154E+003    5.47242E+003
   5.9660   4.21344E+003    6.11828E+003
   5.9690   4.35076E+003    6.07164E+003
   5.9710   4.56279E+003    6.23770E+003
   5.9730   5.21743E+003    6.28695E+003
   5.9760   6.22996E+003    1.50680E+002
   5.9820   6.20530E+003    2.30440E+002
   5.9840   3.29324E+003    1.33690E+003
   5.9860   1.58110E+002    5.12890E+003
   5.9910   2.09970E+002    3.93710E+003
   5.9930   5.11720E+002    4.24407E+003
   5.9960   3.11800E+003    4.15042E+003
   5.9980   5.38377E+003    4.08612E+003
   6.0000   4.06896E+003    4.03663E+003
   6.0020   4.28940E+003    4.03960E+003
   6.0030   4.11175E+003    4.12594E+003
   6.0050   4.18779E+003    4.04020E+003
   6.0070   4.18075E+003    4.08825E+003
   6.0090   4.16486E+003    4.08579E+003
   6.0120   4.09101E+003    4.05676E+003
   6.0130   4.07558E+003    4.05443E+003
   6.0160   4.14904E+003    3.97276E+003
   6.0180   4.11080E+003    3.96454E+003
   6.0200   4.13716E+003    3.94657E+003
   6.0230   4.08783E+003    4.05881E+003
   6.0250   4.09836E+003    3.96933E+003
   6.0270   4.14381E+003    3.94955E+003
   6.0300   4.12664E+003    3.95657E+003
   6.0320   4.11253E+003    3.93862E+003
   6.0340   4.14536E+003    3.96777E+003
   6.0360   4.06371E+003    3.88591E+003
   6.0390   4.06699E+003    3.92132E+003
   6.0410   4.11015E+003    3.94233E+003
   6.0420   4.05395E+003    3.91404E+003
   6.0450   4.10639E+003    3.86008E+003
   6.0460   4.06800E+003    3.95653E+003
   6.0480   4.08941E+003    3.86518E+003
   6.0500   4.06737E+003    3.89231E+003
   6.0520   4.09369E+003    3.86292E+003
   6.0540   4.10470E+003    3.83793E+003
   6.0570   4.08744E+003    3.82083E+003
   6.0590   3.98280E+003    3.81008E+003
   6.0610   3.98894E+003    3.72955E+003
   6.0630   3.97459E+003    3.75967E+003
   6.0660   3.98400E+003    3.78874E+003
   6.0680   3.98093E+003    3.78941E+003
   6.0700   3.98107E+003    3.73896E+003
   6.0720   4.00007E+003    3.68680E+003
   6.0750   4.02733E+003    3.69234E+003
   6.0770   3.94949E+003    3.74364E+003
   6.0790   3.98224E+003    3.62171E+003
   6.0820   3.95433E+003    3.65712E+003
   6.0830   3.99646E+003    3.60361E+003
   6.0860   3.95490E+003    3.62833E+003
   6.0880   3.91436E+003    3.59860E+003
   6.0900   4.00755E+003    3.60429E+003
   6.0930   3.93126E+003    3.55950E+003
   6.0950   3.96839E+003    3.56104E+003
   6.0970   3.87539E+003    3.54918E+003
   6.0980   3.90002E+003    3.48768E+003
   6.1010   3.95019E+003    3.44846E+003
   6.1020   3.85720E+003    3.48547E+003
   6.1040   3.91517E+003    3.46755E+003
   6.1080   3.87046E+003    3.48110E+003
   6.1090   3.87053E+003    3.41985E+003
   6.1120   3.86350E+003    3.39598E+003
   6.1140   3.80617E+003    3.33539E+003
   6.1170   3.76743E+003    3.28470E+003
   6.1190   3.86194E+003    3.27479E+003
   6.1220   3.79677E+003    3.25130E+003
   6.1250   3.74182E+003    3.20478E+003
   6.1260   3.74626E+003    3.22421E+003
   6.1290   3.78373E+003    3.26859E+003
   6.1300   3.74581E+003    3.19880E+003
   6.1310   3.71690E+003    3.21772E+003
   6.1340   3.65272E+003    3.13648E+003
   6.1370   3.64609E+003    3.15679E+003
   6.1380   3.59225E+003    3.06232E+003
   6.1420   3.67546E+003    3.07355E+003
   6.1450   3.58921E+003    2.98948E+003
   6.1470   3.63815E+003    2.96437E+003
   6.1490   3.53730E+003    2.97829E+003
   6.1510   3.57025E+003    2.91781E+003
   6.1540   3.53675E+003    2.89848E+003
   6.1550   3.46334E+003    2.88424E+003
   6.1580   3.44255E+003    2.77722E+003
   6.1600   3.48049E+003    2.80554E+003
   6.1620   3.43330E+003    2.75563E+003
   6.1640   3.39324E+003    2.73737E+003
   6.1670   3.35902E+003    2.66115E+003
   6.1690   3.38087E+003    2.65504E+003
   6.1710   3.44107E+003    2.66804E+003
   6.1740   3.36141E+003    2.59090E+003
   6.1760   3.35199E+003    2.57364E+003
   6.1790   3.32760E+003    2.58763E+003
   6.1810   3.31165E+003    2.49644E+003
   6.1820   3.25839E+003    2.51129E+003
   6.1850   3.26856E+003    2.49771E+003
   6.1870   3.22861E+003    2.50215E+003
   6.1900   3.19957E+003    2.43644E+003
   6.1920   3.22909E+003    2.39144E+003
   6.1940   3.13881E+003    2.40187E+003
   6.1960   3.12246E+003    2.36812E+003
   6.1980   3.16228E+003    2.28306E+003
   6.2010   3.09883E+003    2.26458E+003
   6.2020   3.02695E+003    2.24870E+003
   6.2060   3.05189E+003    2.16209E+003
   6.2080   3.02312E+003    2.15736E+003
   6.2100   2.99523E+003    2.16692E+003
   6.2120   3.00385E+003    2.14386E+003
   6.2150   2.95290E+003    2.06333E+003
   6.2190   2.93012E+003    2.05473E+003
   6.2210   2.95379E+003    2.07262E+003
   6.2230   2.87508E+003    1.97768E+003
   6.2250   2.84561E+003    1.92190E+003
   6.2270   2.79624E+003    1.89574E+003
   6.2300   2.77541E+003    1.89701E+003
   6.2320   2.78421E+003    1.82871E+003
   6.2350   2.74639E+003    1.83867E+003
   6.2360   2.71975E+003    1.79292E+003
   6.2380   2.70525E+003    1.80773E+003
   6.2410   2.65355E+003    1.78791E+003
   6.2440   2.64122E+003    1.72147E+003
   6.2460   2.61167E+003    1.69837E+003
   6.2500   2.55357E+003    1.67977E+003
   6.2510   2.53421E+003    1.63071E+003
   6.2530   2.55484E+003    1.68291E+003
   6.2550   2.50271E+003    1.59884E+003
   6.2580   2.49306E+003    1.58316E+003
   6.2610   2.43287E+003    1.56564E+003
   6.2640   2.45832E+003    1.55374E+003
   6.2660   2.49159E+003    1.52532E+003
   6.2670   2.39945E+003    1.50607E+003
   6.2690   2.36896E+003    1.46573E+003
   6.2720   2.36921E+003    1.46182E+003
   6.2740   2.36551E+003    1.44667E+003
   6.2770   2.31542E+003    1.45245E+003
   6.2780   2.28907E+003    1.38892E+003
   6.2800   2.27828E+003    1.41514E+003
   6.2820   2.26277E+003    1.36070E+003
   6.2840   2.30930E+003    1.40000E+003
   6.2870   2.26432E+003    1.34913E+003
   6.2890   2.19970E+003    1.27766E+003
   6.2910   2.21618E+003    1.32350E+003
   6.2960   2.17606E+003    1.30135E+003
   6.2980   2.14172E+003    1.27568E+003
   6.3000   2.19994E+003    1.24881E+003
   6.3040   2.10882E+003    1.21405E+003
   6.3070   2.11651E+003    1.23391E+003
   6.3090   2.04260E+003    1.18591E+003
   6.3130   2.05141E+003    1.17182E+003
   6.3160   2.00571E+003    1.16629E+003
   6.3180   1.97187E+003    1.16611E+003
   6.3200   1.97770E+003    1.15251E+003
   6.3220   1.98925E+003    1.15057E+003
   6.3230   1.97942E+003    1.15103E+003
   6.3270   1.94381E+003    1.11223E+003
   6.3300   1.93625E+003    1.11535E+003
   6.3320   1.97315E+003    1.07834E+003
   6.3340   1.91257E+003    1.10337E+003
   6.3370   1.93577E+003    1.11551E+003
   6.3380   1.90420E+003    1.06811E+003
   6.3400   1.89651E+003    1.08381E+003
   6.3430   1.90872E+003    1.06962E+003
   6.3450   1.90976E+003    1.01654E+003
   6.3500   1.83291E+003    1.04456E+003
   6.3520   1.88505E+003    1.03063E+003
   6.3540   1.87468E+003    1.02429E+003
   6.3570   1.83872E+003    9.99610E+002
   6.3590   1.80681E+003    1.01696E+003
   6.3610   1.82357E+003    1.00110E+003
   6.3630   1.79189E+003    1.00313E+003
   6.3660   1.79891E+003    9.80140E+002
   6.3670   1.81460E+003    9.91400E+002
   6.3710   1.80988E+003    9.87030E+002
   6.3730   1.80671E+003    9.80280E+002
   6.3750   1.80401E+003    9.75450E+002
   6.3780   1.79229E+003    9.76500E+002
   6.3790   1.76495E+003    9.77190E+002
   6.3810   1.77905E+003    1.00412E+003
   6.3830   1.77304E+003    9.67540E+002
   6.3860   1.74514E+003    9.80980E+002
   6.3880   1.76901E+003    9.68410E+002
   6.3900   1.75541E+003    9.56470E+002
   6.3930   1.69396E+003    9.44020E+002
   6.3950   1.73816E+003    9.48560E+002
   6.3980   1.74911E+003    9.62920E+002
   6.4020   1.72464E+003    9.40880E+002
   6.4040   1.72394E+003    9.57890E+002
   6.4070   1.72984E+003    9.49700E+002
   6.4080   1.72976E+003    9.57990E+002
   6.4120   1.75108E+003    9.41240E+002
   6.4150   1.71674E+003    9.35910E+002
   6.4170   1.70651E+003    9.48940E+002
   6.4190   1.73117E+003    9.34530E+002
   6.4200   1.73739E+003    9.27830E+002
   6.4240   1.71284E+003    9.32430E+002
   6.4260   1.71333E+003    9.43430E+002
   6.4290   1.68196E+003    9.70630E+002
   6.4310   1.67926E+003    9.60590E+002
   6.4350   1.73253E+003    9.47950E+002
   6.4380   1.76227E+003    9.73260E+002
   6.4400   1.75544E+003    9.70200E+002
   6.4420   1.74910E+003    9.59840E+002
   6.4440   1.77089E+003    9.61010E+002
   6.4470   1.74731E+003    9.76310E+002
   6.4490   1.78483E+003    9.55260E+002
   6.4510   1.76853E+003    9.67590E+002
   6.4530   1.75902E+003    9.63330E+002
   6.4560   1.77589E+003    9.76600E+002
   6.4580   1.76047E+003    9.65640E+002
   6.4620   1.79828E+003    9.42680E+002
   6.4640   1.79030E+003    9.76460E+002
   6.4650   1.78782E+003    9.60810E+002
   6.4680   1.78081E+003    9.77600E+002
   6.4700   1.78078E+003    9.72640E+002
   6.4730   1.77183E+003    9.67760E+002
   6.4740   1.77531E+003    9.96880E+002
   6.4770   1.78794E+003    9.77910E+002
   6.4790   1.74931E+003    9.72360E+002
   6.4810   1.75807E+003    9.95340E+002
   6.4840   1.77168E+003    9.68010E+002
   6.4850   1.77156E+003    1.00218E+003
   6.4880   1.77704E+003    9.99140E+002
   6.4920   1.84677E+003    9.72560E+002
   6.4940   1.81036E+003    9.67490E+002
   6.4960   1.77601E+003    9.72560E+002
   6.4990   1.77162E+003    9.58060E+002
   6.5030   1.78790E+003    9.77150E+002
   6.5050   1.82714E+003    9.51240E+002
   6.5080   1.80358E+003    9.66330E+002
   6.5110   1.77391E+003    9.77000E+002
   6.5150   1.78098E+003    9.56780E+002
   6.5180   1.78802E+003    9.71460E+002
   6.5200   1.77817E+003    9.70650E+002
   6.5230   1.76015E+003    9.65870E+002
   6.5250   1.79308E+003    9.67050E+002
   6.5280   1.75539E+003    9.62380E+002
   6.5300   1.76640E+003    9.44090E+002
   6.5320   1.80244E+003    9.66060E+002
   6.5350   1.79706E+003    9.61310E+002
   6.5370   1.75961E+003    9.74280E+002
   6.5390   1.78618E+003    9.47490E+002
   6.5440   1.76217E+003    9.49620E+002
   6.5470   1.72815E+003    9.53420E+002
   6.5500   1.74351E+003    9.75020E+002
   6.5530   1.76718E+003    9.49160E+002
   6.5550   1.76433E+003    9.46660E+002
   6.5570   1.75644E+003    9.49750E+002
   6.5590   1.71892E+003    9.53880E+002
   6.5610   1.71633E+003    9.58380E+002
   6.5640   1.70378E+003    9.39110E+002
   6.5680   1.72434E+003    9.61850E+002
   6.5700   1.77709E+003    9.36470E+002
   6.5730   1.74590E+003    9.51430E+002
   6.5750   1.72219E+003    9.60190E+002
   6.5780   1.73292E+003    9.43640E+002
   6.5800   1.72400E+003    9.23150E+002
   6.5820   1.73673E+003    9.37170E+002
   6.5840   1.73245E+003    9.24480E+002
   6.5860   1.68713E+003    9.29990E+002
   6.5880   1.68365E+003    9.54560E+002
   6.5920   1.69763E+003    9.38390E+002
   6.5950   1.72057E+003    9.48310E+002
   6.5980   1.75038E+003    9.22820E+002
   6.6010   1.72348E+003    9.06380E+002
   6.6020   1.69781E+003    9.16500E+002
   6.6060   1.74455E+003    9.25510E+002
   6.6090   1.70291E+003    9.16530E+002
   6.6110   1.70915E+003    9.27990E+002
   6.6130   1.71568E+003    9.20500E+002
   6.6150   1.67992E+003    9.29600E+002
   6.6190   1.71999E+003    9.19100E+002
   6.6210   1.71606E+003    9.48550E+002
   6.6220   1.71328E+003    9.10990E+002
   6.6250   1.70803E+003    9.07050E+002
   6.6280   1.70065E+003    9.18550E+002
   6.6310   1.66615E+003    9.33660E+002
   6.6330   1.70716E+003    9.26740E+002
   6.6350   1.68391E+003    9.12120E+002
   6.6370   1.71909E+003    9.24740E+002
   6.6390   1.69786E+003    9.07000E+002
   6.6430   1.68683E+003    9.09570E+002
   6.6460   1.66042E+003    9.26480E+002
   6.6480   1.66334E+003    9.18300E+002
   6.6500   1.64530E+003    9.01070E+002
   6.6530   1.67053E+003    9.18110E+002
   6.6570   1.66492E+003    9.11770E+002
   6.6600   1.69831E+003    9.00240E+002
   6.6620   1.69804E+003    9.21140E+002
   6.6630   1.69957E+003    8.96410E+002
   6.6670   1.63556E+003    9.14890E+002
   6.6690   1.69128E+003    8.94210E+002
   6.6730   1.66666E+003    9.11570E+002
   6.6740   1.66826E+003    8.94360E+002
   6.6750   1.67259E+003    8.95710E+002
   6.6780   1.64885E+003    8.88090E+002
   6.6800   1.63860E+003    8.83600E+002
   6.6840   1.66203E+003    9.05960E+002
   6.6870   1.65091E+003    8.99890E+002
   6.6890   1.62529E+003    9.09870E+002
   6.6910   1.62632E+003    8.91270E+002
   6.6940   1.65203E+003    9.02420E+002
   6.6980   1.63465E+003    8.75350E+002
   6.7000   1.59295E+003    8.91140E+002
   6.7030   1.63798E+003    9.04440E+002
   6.7050   1.60864E+003    8.88460E+002
   6.7070   1.60021E+003    8.76600E+002
   6.7100   1.61206E+003    8.73120E+002
   6.7120   1.61394E+003    8.94330E+002
   6.7160   1.62586E+003    8.82530E+002
   6.7200   1.62859E+003    8.75890E+002
   6.7220   1.61823E+003    8.84320E+002
   6.7240   1.61700E+003    8.63350E+002
   6.7270   1.59858E+003    8.84600E+002
   6.7300   1.58818E+003    8.70210E+002
   6.7320   1.63608E+003    8.61560E+002
   6.7360   1.55523E+003    8.37930E+002
   6.7390   1.58197E+003    8.51530E+002
   6.7410   1.57919E+003    8.46910E+002
   6.7450   1.58537E+003    8.68140E+002
   6.7470   1.58494E+003    8.62680E+002
   6.7500   1.57875E+003    8.51840E+002
   6.7520   1.60139E+003    8.81590E+002
   6.7540   1.61153E+003    8.77880E+002
   6.7570   1.60932E+003    8.41770E+002
   6.7600   1.61349E+003    8.63820E+002
   6.7630   1.59539E+003    8.53190E+002
   6.7640   1.57053E+003    8.62680E+002
   6.7680   1.57115E+003    8.65920E+002
   6.7700   1.59331E+003    8.66500E+002
   6.7720   1.58685E+003    8.53850E+002
   6.7750   1.60982E+003    8.52320E+002
   6.7770   1.58186E+003    8.66000E+002
   6.7790   1.57334E+003    8.86180E+002
   6.7810   1.57130E+003    8.76870E+002
   6.7840   1.59553E+003    8.69380E+002
   6.7870   1.55663E+003    8.51540E+002
   6.7890   1.57440E+003    8.89870E+002
   6.7930   1.62009E+003    8.85130E+002
   6.7950   1.63682E+003    8.60450E+002
   6.7970   1.60101E+003    9.00140E+002
   6.8000   1.59811E+003    8.68110E+002
   6.8040   1.58441E+003    8.84550E+002
   6.8060   1.53565E+003    8.63960E+002
   6.8090   1.58781E+003    8.53810E+002
   6.8100   1.62506E+003    8.56320E+002
   6.8130   1.59299E+003    8.86630E+002
   6.8160   1.62814E+003    8.86820E+002
   6.8170   1.58541E+003    8.72230E+002
   6.8190   1.60426E+003    8.68720E+002
   6.8230   1.60401E+003    8.73720E+002
   6.8260   1.61746E+003    8.81460E+002
   6.8290   1.60703E+003    8.85060E+002
   6.8330   1.63245E+003    8.69760E+002
   6.8360   1.61632E+003    8.76800E+002
   6.8380   1.65329E+003    8.81910E+002
   6.8420   1.61568E+003    8.79820E+002
   6.8450   1.61901E+003    8.91710E+002
   6.8460   1.63206E+003    8.77040E+002
   6.8490   1.63066E+003    8.74220E+002
   6.8520   1.62347E+003    8.99520E+002
   6.8550   1.64373E+003    8.73700E+002
   6.8580   1.62364E+003    8.70060E+002
   6.8600   1.66354E+003    8.85890E+002
   6.8630   1.62166E+003    8.89060E+002
   6.8670   1.65835E+003    8.80310E+002
   6.8690   1.62392E+003    8.86190E+002
   6.8700   1.64670E+003    8.90590E+002
   6.8740   1.62194E+003    8.66210E+002
   6.8780   1.61099E+003    8.84930E+002
   6.8810   1.61566E+003    8.87600E+002
   6.8820   1.64532E+003    8.63760E+002
   6.8850   1.60836E+003    8.67620E+002
   6.8870   1.63779E+003    8.50940E+002
   6.8910   1.65561E+003    8.76280E+002
   6.8940   1.62495E+003    8.76180E+002
   6.8960   1.60701E+003    8.85330E+002
   6.8990   1.64026E+003    8.80350E+002
   6.9010   1.63436E+003    8.53350E+002
   6.9030   1.63391E+003    8.89010E+002
   6.9050   1.61427E+003    8.56930E+002
   6.9080   1.60792E+003    8.78230E+002
   6.9110   1.63766E+003    8.90330E+002
   6.9140   1.64080E+003    8.87820E+002
   6.9170   1.60857E+003    8.59550E+002
   6.9190   1.62256E+003    8.70020E+002
   6.9220   1.61753E+003    8.74520E+002
   6.9250   1.66090E+003    8.86300E+002
   6.9270   1.63788E+003    8.31970E+002
   6.9300   1.64452E+003    8.79220E+002
   6.9320   1.58300E+003    8.72390E+002
   6.9350   1.58877E+003    8.82290E+002
   6.9370   1.62051E+003    8.48770E+002
   6.9400   1.62088E+003    8.78740E+002
   6.9430   1.61623E+003    8.74850E+002
   6.9460   1.62871E+003    8.63790E+002
   6.9480   1.60689E+003    8.58890E+002
   6.9510   1.59794E+003    8.55070E+002
   6.9540   1.59305E+003    8.53300E+002
   6.9560   1.58744E+003    8.57200E+002
   6.9580   1.57587E+003    8.47810E+002
   6.9610   1.56229E+003    8.51010E+002
   6.9630   1.56587E+003    8.48200E+002
   6.9660   1.58241E+003    8.48350E+002
   6.9680   1.57276E+003    8.62570E+002
   6.9700   1.56594E+003    8.62560E+002
   6.9730   1.58097E+003    8.36710E+002
   6.9760   1.58097E+003    8.62450E+002
   6.9800   1.55851E+003    8.92380E+002
   6.9830   1.57899E+003    8.64340E+002
   6.9870   1.58296E+003    8.54140E+002
   6.9890   1.61999E+003    8.72190E+002
   6.9900   1.61303E+003    8.48920E+002
   6.9930   1.58262E+003    8.65740E+002
   6.9960   1.56918E+003    8.57200E+002
   6.9990   1.62253E+003    8.70580E+002
   7.0010   1.57619E+003    8.56270E+002
   7.0030   1.59851E+003    8.78640E+002
   7.0050   1.61933E+003    8.64130E+002
   7.0090   1.64062E+003    8.84560E+002
   7.0110   1.59487E+003    8.69450E+002
   7.0140   1.60970E+003    8.53980E+002
   7.0160   1.60680E+003    8.67500E+002
   7.0190   1.59826E+003    8.57810E+002
   7.0210   1.56995E+003    8.73790E+002
   7.0240   1.57473E+003    8.75530E+002
   7.0280   1.57417E+003    8.59280E+002
   7.0310   1.54146E+003    8.43440E+002
   7.0330   1.57171E+003    8.56390E+002
   7.0370   1.61112E+003    8.53120E+002
   7.0380   1.57496E+003    8.79640E+002
   7.0410   1.59448E+003    8.46030E+002
   7.0450   1.60205E+003    8.43380E+002
   7.0480   1.56459E+003    8.36840E+002
   7.0510   1.61381E+003    8.31600E+002
   7.0530   1.60323E+003    8.39060E+002
   7.0550   1.55746E+003    8.19170E+002
   7.0570   1.58839E+003    8.17320E+002
   7.0600   1.60688E+003    8.42880E+002
   7.0640   1.60426E+003    8.30750E+002
   7.0670   1.57988E+003    8.50240E+002
   7.0690   1.62313E+003    8.45560E+002
   7.0710   1.58526E+003    8.51750E+002
   7.0730   1.60005E+003    8.54660E+002
   7.0770   1.60475E+003    8.22310E+002
   7.0800   1.60208E+003    8.37230E+002
   7.0820   1.61466E+003    8.25950E+002
   7.0850   1.60566E+003    8.11640E+002
   7.0870   1.57446E+003    8.16710E+002
   7.0910   1.58266E+003    8.30880E+002
   7.0930   1.59194E+003    8.11170E+002
   7.0960   1.59385E+003    7.97420E+002
   7.1000   1.59630E+003    8.02570E+002
   7.1030   1.59219E+003    7.81610E+002
   7.1050   1.55594E+003    7.85790E+002
   7.1070   1.58143E+003    7.81140E+002
   7.1100   1.60001E+003    7.64970E+002
   7.1120   1.55662E+003    7.60240E+002
   7.1140   1.54734E+003    7.63350E+002
   7.1170   1.52378E+003    7.44500E+002
   7.1200   1.57878E+003    6.91810E+002
   7.1230   1.51718E+003    6.91220E+002
   7.1270   1.53688E+003    6.68100E+002
   7.1300   1.50388E+003    6.25570E+002
   7.1320   1.50118E+003    6.20970E+002
   7.1350   1.47598E+003    5.56330E+002
   7.1390   1.48521E+003    5.19780E+002
   7.1410   1.44154E+003    4.92040E+002
   7.1440   1.40832E+003    4.15130E+002
   7.1470   1.35885E+003    3.68970E+002
   7.1500   1.30722E+003    3.31630E+002
   7.1530   1.18037E+003    1.75500E+002
   7.1570   1.10158E+003    4.35800E+001
   7.1600   9.55710E+002    1.05500E+001
   7.1640   7.97820E+002    4.89000E+000
   7.1660   7.59130E+002    2.81000E+000
   7.1690   4.18530E+002    9.40000E-001
   7.1730   1.24010E+002    2.07000E+000
   7.1760   2.80000E+001    7.60000E-001
   7.1780   1.12500E+001    8.10000E-001
   7.1800   5.56000E+000    2.23000E+000
   7.1840   2.52000E+000    8.10000E-001
   7.1870   2.48000E+000    2.21000E+000
   7.1900   2.23000E+000    3.53000E+000
   7.1920   3.00000E+000    1.05000E+000
   7.1950   3.75000E+000    3.26000E+000
   7.1980   3.42000E+000    1.25000E+000
   7.2010   3.77000E+000    7.80000E-001
   7.2040   3.76000E+000    6.00000E-002
   7.2060   3.88000E+000    4.90000E-001
   7.2090   3.81000E+000    5.50000E-001
   7.2120   3.92000E+000    5.70000E-001
   7.2150   3.73000E+000    1.24000E+000
   7.2180   3.82000E+000    2.24000E+000
   7.2200   3.92000E+000    1.77000E+000
   7.2240   3.75000E+000    1.68000E+000
   7.2250   3.86000E+000    6.80000E-001
   7.2290   3.78000E+000    1.00000E-001
   7.2330   3.88000E+000    3.50000E-001
   7.2360   3.77000E+000    2.10000E-001
   7.2380   3.80000E+000    6.90000E-001
   7.2410   3.75000E+000    4.40000E-001
   7.2450   3.72000E+000    4.00000E-001
   7.2470   3.87000E+000    3.70000E-001
   7.2490   3.79000E+000    9.00000E-002
   7.2520   3.89000E+000    6.00000E-002
   7.2550   3.82000E+000    2.50000E-001
   7.2580   3.41000E+000    2.50000E-001
   7.2600   3.88000E+000    1.30000E-001
   7.2630   3.90000E+000    1.20000E-001
   7.2650   3.86000E+000    2.20000E-001
   7.2690   3.47000E+000    4.10000E-001
   7.2720   3.85000E+000    4.40000E-001
   7.2760   3.95000E+000    8.00000E-002
   7.2790   3.76000E+000    2.20000E-001
   7.2810   3.73000E+000    3.00000E-002
   7.2830   3.81000E+000    6.00000E-002
   7.2860   3.83000E+000    7.00000E-002
   7.2880   3.83000E+000    6.40000E-001
   7.2910   3.39000E+000    1.40000E-001
   7.2950   3.84000E+000    1.70000E-001
   7.2970   3.77000E+000    6.00000E-002
   7.3000   3.79000E+000    2.50000E-001
