# Supplementary material for: Mechanism of the small ATP-independent chaperone Spy is substrate specific
Source: Nat Commun. 2021 Feb 8;12:851. doi: 10.1038/s41467-021-21120-8 (PMC7870927; doi:10.1038/s41467-021-21120-8)
Supplement: Supplementary file 3 — Supplementary Data 1 [file 41467_2021_21120_MOESM3_ESM.zip › Fig 2c-d/181801/00035.RI1]

Sample1/4
I 1 22.0 48000 0005002 1.2430E11 278 1 
   5.7990   3.69000E+000    1.21000E+000
   5.8030   3.25000E+000    2.50000E+000
   5.8060   3.71000E+000    2.97000E+000
   5.8080   3.71000E+000    4.07000E+000
   5.8110   3.63000E+000    7.72000E+000
   5.8130   5.78000E+000    1.44100E+001
   5.8150   1.43700E+001    1.13600E+001
   5.8180   2.80700E+001    2.52200E+001
   5.8200   7.49400E+001    5.25900E+001
   5.8220   1.99480E+002    8.05400E+001
   5.8230   3.38770E+002    1.29260E+002
   5.8260   7.55310E+002    2.52770E+002
   5.8270   8.68270E+002    4.01270E+002
   5.8290   9.25450E+002    4.48040E+002
   5.8300   9.20900E+002    6.48040E+002
   5.8330   1.06306E+003    7.18710E+002
   5.8350   1.24683E+003    9.19580E+002
   5.8370   1.41095E+003    1.16159E+003
   5.8390   1.50895E+003    1.57738E+003
   5.8400   1.64970E+003    1.75785E+003
   5.8420   1.69176E+003    1.86975E+003
   5.8440   1.84361E+003    1.85974E+003
   5.8470   1.95045E+003    1.98687E+003
   5.8490   2.02311E+003    2.14449E+003
   5.8510   2.28010E+003    2.30661E+003
   5.8530   2.34877E+003    2.37743E+003
   5.8560   2.48478E+003    2.54777E+003
   5.8590   2.69612E+003    2.71119E+003
   5.8610   2.83994E+003    2.81708E+003
   5.8630   2.90785E+003    2.97613E+003
   5.8650   2.96906E+003    2.96342E+003
   5.8670   3.06611E+003    3.06202E+003
   5.8700   3.13320E+003    3.21898E+003
   5.8710   3.23129E+003    3.24646E+003
   5.8740   3.23733E+003    3.26896E+003
   5.8760   3.37799E+003    3.37723E+003
   5.8780   3.40799E+003    3.42432E+003
   5.8800   3.46291E+003    3.51437E+003
   5.8830   3.46428E+003    3.47153E+003
   5.8850   3.56149E+003    3.53026E+003
   5.8870   3.56220E+003    3.53912E+003
   5.8900   3.63546E+003    3.55171E+003
   5.8920   3.61737E+003    3.59310E+003
   5.8940   3.56121E+003    3.60842E+003
   5.8950   3.63689E+003    3.59909E+003
   5.8960   3.67822E+003    3.62426E+003
   5.8990   3.56296E+003    3.63137E+003
   5.9020   3.60116E+003    3.59275E+003
   5.9030   3.66967E+003    3.60116E+003
   5.9050   3.62198E+003    3.62307E+003
   5.9070   3.63874E+003    3.63211E+003
   5.9100   3.62811E+003    3.70535E+003
   5.9120   3.74196E+003    3.69675E+003
   5.9140   3.71789E+003    3.71088E+003
   5.9160   3.70372E+003    3.68041E+003
   5.9170   3.72855E+003    3.82953E+003
   5.9190   3.78744E+003    3.68819E+003
   5.9210   3.75422E+003    3.68247E+003
   5.9240   3.72905E+003    3.68774E+003
   5.9260   3.85690E+003    3.67929E+003
   5.9280   3.82759E+003    3.66809E+003
   5.9300   3.80283E+003    3.75099E+003
   5.9320   3.83013E+003    3.83837E+003
   5.9350   3.82123E+003    3.89374E+003
   5.9360   3.91123E+003    3.89987E+003
   5.9390   3.95405E+003    3.94623E+003
   5.9410   3.89367E+003    3.91802E+003
   5.9420   3.96738E+003    4.04589E+003
   5.9430   3.96929E+003    3.97372E+003
   5.9460   3.98518E+003    4.02260E+003
   5.9480   3.99287E+003    4.01275E+003
   5.9500   4.02770E+003    3.92513E+003
   5.9520   4.01538E+003    4.09243E+003
   5.9550   4.01591E+003    4.01846E+003
   5.9570   4.00692E+003    4.01354E+003
   5.9590   4.01239E+003    4.08909E+003
   5.9620   4.06806E+003    4.01964E+003
   5.9640   4.02698E+003    4.01404E+003
   5.9660   4.06018E+003    4.03045E+003
   5.9690   4.06465E+003    4.08608E+003
   5.9710   4.07883E+003    4.02060E+003
   5.9730   4.04873E+003    4.10635E+003
   5.9750   4.09435E+003    4.21116E+003
   5.9770   4.11698E+003    4.12198E+003
   5.9800   4.13703E+003    4.12797E+003
   5.9830   4.16139E+003    4.12540E+003
   5.9840   4.20606E+003    4.20773E+003
   5.9860   4.34965E+003    4.36462E+003
   5.9890   4.64044E+003    4.88933E+003
   5.9910   5.79851E+003    6.05617E+003
   5.9940   6.11980E+003    6.16001E+003
   5.9970   6.16001E+003    6.03354E+003
   6.0000   6.04873E+003    6.07223E+003
   6.0020   3.95500E+003    3.24346E+003
   6.0030   1.19729E+003    1.27830E+002
   6.0090   1.70870E+002    2.88510E+002
   6.0120   6.03750E+002    2.39819E+003
   6.0160   4.50116E+003    4.95269E+003
   6.0180   4.34826E+003    4.09244E+003
   6.0200   4.19644E+003    4.09960E+003
   6.0220   4.00205E+003    3.92530E+003
   6.0250   4.06429E+003    3.83090E+003
   6.0290   4.03097E+003    3.79805E+003
   6.0320   3.97103E+003    3.72553E+003
   6.0340   3.99364E+003    3.75996E+003
   6.0380   3.96173E+003    3.76328E+003
   6.0410   3.94894E+003    3.70814E+003
   6.0430   3.92052E+003    3.65258E+003
   6.0450   3.95024E+003    3.66045E+003
   6.0460   3.88212E+003    3.65711E+003
   6.0480   3.90581E+003    3.62723E+003
   6.0520   3.90828E+003    3.54903E+003
   6.0540   3.87832E+003    3.58636E+003
   6.0570   3.79307E+003    3.55501E+003
   6.0590   3.83324E+003    3.48687E+003
   6.0610   3.77132E+003    3.45638E+003
   6.0630   3.87472E+003    3.44200E+003
   6.0650   3.75535E+003    3.38526E+003
   6.0700   3.72512E+003    3.35352E+003
   6.0730   3.74791E+003    3.33204E+003
   6.0740   3.68182E+003    3.29254E+003
   6.0750   3.65073E+003    3.26918E+003
   6.0770   3.64396E+003    3.26114E+003
   6.0790   3.64341E+003    3.22596E+003
   6.0830   3.60499E+003    3.16469E+003
   6.0860   3.55771E+003    3.10364E+003
   6.0880   3.54374E+003    3.06504E+003
   6.0900   3.55571E+003    3.07060E+003
   6.0930   3.49215E+003    3.00823E+003
   6.0950   3.43693E+003    3.01850E+003
   6.0970   3.46463E+003    2.95250E+003
   6.0990   3.39885E+003    2.93527E+003
   6.1020   3.38898E+003    2.90761E+003
   6.1040   3.38729E+003    2.85153E+003
   6.1060   3.33582E+003    2.83795E+003
   6.1090   3.32600E+003    2.77130E+003
   6.1110   3.31062E+003    2.70291E+003
   6.1130   3.31759E+003    2.68800E+003
   6.1150   3.24125E+003    2.66002E+003
   6.1180   3.22986E+003    2.70216E+003
   6.1190   3.16758E+003    2.63298E+003
   6.1220   3.20832E+003    2.62699E+003
   6.1250   3.17314E+003    2.55957E+003
   6.1260   3.14236E+003    2.57390E+003
   6.1290   3.12503E+003    2.51535E+003
   6.1310   3.04468E+003    2.48988E+003
   6.1340   3.02202E+003    2.46750E+003
   6.1360   2.99820E+003    2.40929E+003
   6.1380   2.98652E+003    2.38544E+003
   6.1420   2.96277E+003    2.30901E+003
   6.1440   2.92248E+003    2.29526E+003
   6.1460   2.90857E+003    2.30802E+003
   6.1480   2.93799E+003    2.19590E+003
   6.1510   2.87502E+003    2.19663E+003
   6.1530   2.85790E+003    2.16507E+003
   6.1540   2.74790E+003    2.12196E+003
   6.1570   2.73911E+003    2.10880E+003
   6.1590   2.72905E+003    2.03182E+003
   6.1600   2.73752E+003    2.03876E+003
   6.1620   2.72126E+003    1.98246E+003
   6.1660   2.71639E+003    2.01665E+003
   6.1670   2.62761E+003    1.94479E+003
   6.1690   2.63044E+003    1.93927E+003
   6.1710   2.60952E+003    1.91836E+003
   6.1740   2.60255E+003    1.87815E+003
   6.1760   2.57304E+003    1.86680E+003
   6.1780   2.53955E+003    1.82403E+003
   6.1800   2.55091E+003    1.82421E+003
   6.1830   2.51917E+003    1.82455E+003
   6.1860   2.48366E+003    1.72556E+003
   6.1880   2.46884E+003    1.73784E+003
   6.1900   2.48384E+003    1.71281E+003
   6.1920   2.48573E+003    1.71021E+003
   6.1950   2.38084E+003    1.67715E+003
   6.1960   2.42533E+003    1.63519E+003
   6.2000   2.37081E+003    1.64269E+003
   6.2030   2.36193E+003    1.60421E+003
   6.2050   2.38160E+003    1.56795E+003
   6.2090   2.26633E+003    1.57219E+003
   6.2100   2.36012E+003    1.52957E+003
   6.2140   2.30475E+003    1.51582E+003
   6.2170   2.30256E+003    1.50163E+003
   6.2190   2.28228E+003    1.48096E+003
   6.2220   2.24043E+003    1.44737E+003
   6.2250   2.22268E+003    1.42690E+003
   6.2270   2.22191E+003    1.40267E+003
   6.2300   2.21866E+003    1.42025E+003
   6.2320   2.17749E+003    1.37103E+003
   6.2340   2.18077E+003    1.39580E+003
   6.2370   2.15430E+003    1.33947E+003
   6.2390   2.14840E+003    1.31694E+003
   6.2410   2.11559E+003    1.34300E+003
   6.2440   2.09632E+003    1.31311E+003
   6.2460   2.09220E+003    1.29093E+003
   6.2480   2.06621E+003    1.25713E+003
   6.2530   2.08910E+003    1.27438E+003
   6.2540   2.06505E+003    1.26627E+003
   6.2550   2.07376E+003    1.26761E+003
   6.2570   2.07033E+003    1.23008E+003
   6.2590   2.05147E+003    1.22046E+003
   6.2610   2.06006E+003    1.20830E+003
   6.2640   2.04829E+003    1.23200E+003
   6.2660   2.05995E+003    1.20071E+003
   6.2680   2.04372E+003    1.18445E+003
   6.2710   2.02192E+003    1.19328E+003
   6.2720   2.02429E+003    1.20772E+003
   6.2750   2.01373E+003    1.19571E+003
   6.2770   2.00903E+003    1.18979E+003
   6.2810   1.97959E+003    1.15817E+003
   6.2830   2.01313E+003    1.17943E+003
   6.2850   2.01681E+003    1.17140E+003
   6.2860   1.99918E+003    1.15736E+003
   6.2910   1.95933E+003    1.13836E+003
   6.2920   1.97885E+003    1.15214E+003
   6.2930   1.93000E+003    1.14540E+003
   6.2960   1.91279E+003    1.08805E+003
   6.2970   1.96475E+003    1.09599E+003
   6.3020   1.93572E+003    1.11996E+003
   6.3040   1.94481E+003    1.10602E+003
   6.3060   1.92666E+003    1.09449E+003
   6.3070   1.92051E+003    1.08802E+003
   6.3090   1.88850E+003    1.09424E+003
   6.3110   1.92115E+003    1.07652E+003
   6.3160   1.91830E+003    1.09971E+003
   6.3180   1.91245E+003    1.09734E+003
   6.3200   1.89228E+003    1.04813E+003
   6.3210   1.90945E+003    1.04501E+003
   6.3250   1.89584E+003    1.06990E+003
   6.3270   1.88164E+003    1.07054E+003
   6.3290   1.91179E+003    1.07483E+003
   6.3320   1.90188E+003    1.05953E+003
   6.3330   1.87734E+003    1.04329E+003
   6.3360   1.90583E+003    1.04860E+003
   6.3380   1.84348E+003    1.04832E+003
   6.3400   1.86780E+003    1.05178E+003
   6.3430   1.89137E+003    1.01464E+003
   6.3450   1.89469E+003    1.05957E+003
   6.3470   1.88866E+003    1.03832E+003
   6.3490   1.85881E+003    1.02532E+003
   6.3520   1.85148E+003    1.03259E+003
   6.3540   1.81531E+003    1.03541E+003
   6.3560   1.84474E+003    1.03203E+003
   6.3590   1.78525E+003    9.95990E+002
   6.3610   1.81650E+003    1.01906E+003
   6.3630   1.84458E+003    1.01795E+003
   6.3660   1.83991E+003    1.04201E+003
   6.3670   1.84535E+003    1.00837E+003
   6.3690   1.80952E+003    1.01305E+003
   6.3740   1.77502E+003    1.02503E+003
   6.3760   1.83194E+003    1.01200E+003
   6.3790   1.81445E+003    9.95810E+002
   6.3810   1.80654E+003    9.89720E+002
   6.3830   1.78657E+003    1.01219E+003
   6.3880   1.82663E+003    9.92840E+002
   6.3900   1.83321E+003    9.84530E+002
   6.3920   1.79046E+003    1.01276E+003
   6.3950   1.79292E+003    1.00665E+003
   6.3970   1.80624E+003    1.01114E+003
   6.3990   1.79603E+003    1.02383E+003
   6.4000   1.83796E+003    9.73020E+002
   6.4020   1.78202E+003    9.99220E+002
   6.4050   1.78897E+003    9.90710E+002
   6.4090   1.77992E+003    1.01347E+003
   6.4110   1.79581E+003    9.95930E+002
   6.4130   1.80233E+003    9.95630E+002
   6.4150   1.80166E+003    1.00243E+003
   6.4170   1.78440E+003    1.00870E+003
   6.4210   1.81593E+003    9.94150E+002
   6.4240   1.79072E+003    1.00377E+003
   6.4260   1.80629E+003    1.00007E+003
   6.4280   1.82516E+003    1.01522E+003
   6.4310   1.83073E+003    1.00697E+003
   6.4340   1.82049E+003    1.01139E+003
   6.4360   1.85271E+003    1.03015E+003
   6.4380   1.83656E+003    1.00285E+003
   6.4400   1.83333E+003    1.02092E+003
   6.4420   1.85523E+003    1.03080E+003
   6.4440   1.87858E+003    1.00313E+003
   6.4470   1.87664E+003    1.03697E+003
   6.4500   1.84981E+003    1.00904E+003
   6.4510   1.87153E+003    1.04721E+003
   6.4530   1.90861E+003    1.04106E+003
   6.4560   1.89983E+003    1.03391E+003
   6.4580   1.90053E+003    1.04300E+003
   6.4630   1.88040E+003    1.01914E+003
   6.4650   1.88639E+003    1.05258E+003
   6.4680   1.92109E+003    1.02773E+003
   6.4690   1.90785E+003    1.04703E+003
   6.4720   1.89024E+003    1.04539E+003
   6.4730   1.91929E+003    1.05312E+003
   6.4770   1.89335E+003    1.04320E+003
   6.4800   1.92831E+003    1.03834E+003
   6.4830   1.88842E+003    1.04334E+003
   6.4850   1.90998E+003    1.05994E+003
   6.4870   1.88316E+003    1.05340E+003
   6.4900   1.89073E+003    1.05986E+003
   6.4930   1.91330E+003    1.04385E+003
   6.4940   1.92489E+003    1.05914E+003
   6.4960   1.92201E+003    1.05227E+003
   6.4990   1.94278E+003    1.02397E+003
   6.5010   1.93503E+003    1.04213E+003
   6.5030   1.93385E+003    1.04145E+003
   6.5060   1.93496E+003    1.04983E+003
   6.5080   1.91225E+003    1.04122E+003
   6.5120   1.94472E+003    1.06397E+003
   6.5150   1.93808E+003    1.06013E+003
   6.5160   1.90480E+003    1.04137E+003
   6.5200   1.92448E+003    1.07903E+003
   6.5210   1.92971E+003    1.06630E+003
   6.5230   1.92661E+003    1.03932E+003
   6.5250   1.89823E+003    1.05003E+003
   6.5280   1.89755E+003    1.05313E+003
   6.5300   1.94849E+003    1.05363E+003
   6.5350   1.89275E+003    1.04370E+003
   6.5370   1.91560E+003    1.06229E+003
   6.5390   1.90323E+003    1.03152E+003
   6.5410   1.91785E+003    1.03012E+003
   6.5440   1.91833E+003    1.03914E+003
   6.5460   1.88159E+003    1.03764E+003
   6.5480   1.89945E+003    1.04705E+003
   6.5500   1.88094E+003    1.03428E+003
   6.5530   1.86444E+003    1.03717E+003
   6.5570   1.91934E+003    1.02178E+003
   6.5590   1.90766E+003    1.03146E+003
   6.5640   1.87688E+003    1.04663E+003
   6.5660   1.86545E+003    1.03203E+003
   6.5690   1.87601E+003    1.03541E+003
   6.5730   1.89457E+003    1.02990E+003
   6.5750   1.88922E+003    1.07706E+003
   6.5780   1.89519E+003    1.01241E+003
   6.5800   1.87920E+003    1.02782E+003
   6.5820   1.83922E+003    1.01337E+003
   6.5850   1.86823E+003    9.93380E+002
   6.5860   1.86042E+003    1.02537E+003
   6.5910   1.84947E+003    1.01742E+003
   6.5930   1.85973E+003    1.00392E+003
   6.5950   1.85686E+003    1.01405E+003
   6.5970   1.86631E+003    1.04373E+003
   6.6000   1.86759E+003    1.01256E+003
   6.6020   1.86692E+003    1.00279E+003
   6.6040   1.85919E+003    1.00451E+003
   6.6070   1.85947E+003    1.00675E+003
   6.6090   1.85285E+003    1.00873E+003
   6.6110   1.87433E+003    1.02852E+003
   6.6130   1.86388E+003    1.01711E+003
   6.6170   1.86424E+003    1.01071E+003
   6.6200   1.82410E+003    9.82970E+002
   6.6220   1.85525E+003    9.84030E+002
   6.6240   1.85511E+003    1.02295E+003
   6.6260   1.85586E+003    1.00406E+003
   6.6290   1.86868E+003    1.02314E+003
   6.6310   1.81473E+003    1.00863E+003
   6.6350   1.82076E+003    1.00764E+003
   6.6370   1.86797E+003    1.00281E+003
   6.6380   1.83305E+003    9.82510E+002
   6.6410   1.83545E+003    9.97760E+002
   6.6430   1.82671E+003    9.97700E+002
   6.6460   1.84164E+003    9.80020E+002
   6.6480   1.80868E+003    9.92820E+002
   6.6510   1.81982E+003    1.00239E+003
   6.6530   1.84112E+003    1.00625E+003
   6.6570   1.82860E+003    9.89630E+002
   6.6600   1.82073E+003    1.01483E+003
   6.6620   1.79426E+003    9.87950E+002
   6.6640   1.80597E+003    9.86750E+002
   6.6660   1.81630E+003    9.78590E+002
   6.6700   1.80875E+003    9.93730E+002
   6.6740   1.81034E+003    9.83990E+002
   6.6780   1.79228E+003    9.91080E+002
   6.6820   1.78246E+003    1.00799E+003
   6.6840   1.80848E+003    9.70640E+002
   6.6870   1.77250E+003    9.50910E+002
   6.6890   1.76651E+003    9.72750E+002
   6.6920   1.74646E+003    9.90370E+002
   6.6940   1.76445E+003    9.71490E+002
   6.6970   1.75881E+003    9.58260E+002
   6.7000   1.74738E+003    9.78140E+002
   6.7030   1.75232E+003    9.59840E+002
   6.7050   1.74195E+003    9.42120E+002
   6.7080   1.74300E+003    9.72670E+002
   6.7110   1.72268E+003    9.40440E+002
   6.7140   1.74635E+003    9.69980E+002
   6.7170   1.76949E+003    9.33200E+002
   6.7200   1.74814E+003    9.32410E+002
   6.7230   1.71562E+003    9.25980E+002
   6.7240   1.71691E+003    9.45500E+002
   6.7270   1.73823E+003    9.56850E+002
   6.7300   1.71438E+003    9.21600E+002
   6.7320   1.69639E+003    9.27050E+002
   6.7360   1.67897E+003    9.19550E+002
   6.7390   1.68431E+003    9.26010E+002
   6.7410   1.72107E+003    9.22300E+002
   6.7440   1.73651E+003    9.25100E+002
   6.7450   1.69764E+003    9.54960E+002
   6.7470   1.76818E+003    9.29730E+002
   6.7500   1.72667E+003    9.37430E+002
   6.7540   1.72883E+003    9.66910E+002
   6.7570   1.72575E+003    9.18020E+002
   6.7590   1.73542E+003    9.13910E+002
   6.7620   1.71936E+003    9.32970E+002
   6.7640   1.72569E+003    9.72170E+002
   6.7680   1.69371E+003    9.30730E+002
   6.7700   1.72704E+003    9.40900E+002
   6.7720   1.70900E+003    9.28130E+002
   6.7750   1.72186E+003    9.38340E+002
   6.7770   1.74446E+003    9.59460E+002
   6.7790   1.74416E+003    9.50500E+002
   6.7810   1.76035E+003    9.33080E+002
   6.7850   1.73105E+003    9.36330E+002
   6.7880   1.72619E+003    9.63660E+002
   6.7900   1.74161E+003    9.58730E+002
   6.7930   1.75576E+003    9.60220E+002
   6.7950   1.75455E+003    9.47590E+002
   6.7970   1.74169E+003    9.51260E+002
   6.8020   1.74770E+003    9.56120E+002
   6.8040   1.72524E+003    9.38060E+002
   6.8070   1.72619E+003    9.57940E+002
   6.8090   1.74778E+003    9.32610E+002
   6.8120   1.76993E+003    9.67660E+002
   6.8150   1.78310E+003    9.45480E+002
   6.8170   1.74576E+003    9.59130E+002
   6.8200   1.74214E+003    9.65700E+002
   6.8220   1.77399E+003    9.53590E+002
   6.8240   1.76884E+003    9.86220E+002
   6.8260   1.74991E+003    9.77110E+002
   6.8290   1.77050E+003    9.48350E+002
   6.8340   1.78989E+003    9.59620E+002
   6.8360   1.78590E+003    9.65630E+002
   6.8380   1.76690E+003    9.58710E+002
   6.8400   1.75805E+003    9.32750E+002
   6.8420   1.79663E+003    9.48510E+002
   6.8450   1.78401E+003    9.63280E+002
   6.8470   1.77335E+003    9.71400E+002
   6.8510   1.78637E+003    9.75450E+002
   6.8530   1.77257E+003    9.54360E+002
   6.8560   1.76383E+003    9.55480E+002
   6.8600   1.75844E+003    9.55070E+002
   6.8620   1.74755E+003    9.78540E+002
   6.8650   1.77378E+003    9.67940E+002
   6.8670   1.76609E+003    9.76180E+002
   6.8700   1.77126E+003    9.69070E+002
   6.8740   1.76112E+003    9.62700E+002
   6.8750   1.77258E+003    9.50020E+002
   6.8770   1.77843E+003    9.54790E+002
   6.8790   1.79854E+003    9.70820E+002
   6.8820   1.75849E+003    9.72300E+002
   6.8850   1.73994E+003    9.71410E+002
   6.8860   1.76568E+003    9.57190E+002
   6.8890   1.76688E+003    9.54660E+002
   6.8900   1.78369E+003    9.46890E+002
   6.8940   1.78038E+003    9.83370E+002
   6.8980   1.80034E+003    9.74100E+002
   6.9010   1.74805E+003    9.53100E+002
   6.9030   1.78589E+003    9.84030E+002
   6.9050   1.77724E+003    9.81120E+002
   6.9090   1.74425E+003    9.72360E+002
   6.9120   1.75505E+003    9.67300E+002
   6.9150   1.77725E+003    9.69810E+002
   6.9170   1.75810E+003    9.94950E+002
   6.9190   1.74717E+003    9.96150E+002
   6.9220   1.77269E+003    9.67520E+002
   6.9250   1.82005E+003    9.78560E+002
   6.9280   1.76794E+003    9.42420E+002
   6.9300   1.78528E+003    9.39660E+002
   6.9320   1.73703E+003    9.48860E+002
   6.9340   1.75723E+003    9.72510E+002
   6.9360   1.73775E+003    9.59610E+002
   6.9400   1.74336E+003    9.75860E+002
   6.9440   1.76151E+003    9.45160E+002
   6.9460   1.77161E+003    9.70050E+002
   6.9480   1.74049E+003    9.55640E+002
   6.9510   1.71659E+003    9.50440E+002
   6.9550   1.72826E+003    9.41880E+002
   6.9570   1.71075E+003    9.36650E+002
   6.9610   1.71598E+003    9.57710E+002
   6.9630   1.70651E+003    9.46190E+002
   6.9650   1.69296E+003    8.98520E+002
   6.9680   1.73278E+003    9.51870E+002
   6.9710   1.70152E+003    9.37840E+002
   6.9740   1.72210E+003    9.41780E+002
   6.9760   1.73479E+003    9.77330E+002
   6.9790   1.73500E+003    9.44130E+002
   6.9820   1.75602E+003    9.44970E+002
   6.9830   1.76385E+003    9.51450E+002
   6.9860   1.73663E+003    9.63370E+002
   6.9880   1.70721E+003    9.53980E+002
   6.9910   1.71209E+003    9.51270E+002
   6.9940   1.78542E+003    9.41830E+002
   6.9970   1.74929E+003    9.72070E+002
   7.0010   1.73616E+003    9.52270E+002
   7.0040   1.77238E+003    9.68060E+002
   7.0050   1.75304E+003    9.51920E+002
   7.0090   1.76968E+003    9.56840E+002
   7.0110   1.75648E+003    9.61150E+002
   7.0150   1.73343E+003    9.51160E+002
   7.0170   1.74045E+003    9.47550E+002
   7.0190   1.73970E+003    9.29360E+002
   7.0210   1.77338E+003    9.49680E+002
   7.0260   1.73403E+003    9.60600E+002
   7.0280   1.75176E+003    9.25770E+002
   7.0310   1.75504E+003    9.49460E+002
   7.0330   1.74597E+003    9.24070E+002
   7.0350   1.71021E+003    9.49410E+002
   7.0400   1.72363E+003    9.44360E+002
   7.0420   1.72156E+003    9.39770E+002
   7.0440   1.75297E+003    9.31380E+002
   7.0470   1.72570E+003    9.40010E+002
   7.0480   1.73046E+003    9.26430E+002
   7.0530   1.72156E+003    9.61830E+002
   7.0570   1.73683E+003    9.09850E+002
   7.0600   1.70693E+003    9.40590E+002
   7.0620   1.74392E+003    9.24380E+002
   7.0640   1.72779E+003    9.12960E+002
   7.0670   1.70011E+003    9.26960E+002
   7.0710   1.69536E+003    9.08690E+002
   7.0730   1.71383E+003    8.98910E+002
   7.0760   1.69649E+003    8.86230E+002
   7.0770   1.70488E+003    8.94880E+002
   7.0800   1.71209E+003    8.73400E+002
   7.0840   1.68126E+003    8.54360E+002
   7.0870   1.67751E+003    8.78530E+002
   7.0890   1.66432E+003    8.79150E+002
   7.0930   1.64977E+003    8.47130E+002
   7.0960   1.59472E+003    8.31450E+002
   7.0990   1.59532E+003    8.10220E+002
   7.1020   1.59159E+003    7.86840E+002
   7.1050   1.57824E+003    7.54520E+002
   7.1090   1.51640E+003    7.35760E+002
   7.1120   1.51247E+003    7.21590E+002
   7.1140   1.48159E+003    7.13320E+002
   7.1170   1.46232E+003    6.85750E+002
   7.1200   1.43664E+003    6.33570E+002
   7.1230   1.39932E+003    6.12950E+002
   7.1250   1.33747E+003    5.82340E+002
   7.1290   1.29347E+003    5.41020E+002
   7.1300   1.28203E+003    5.40680E+002
   7.1320   1.25286E+003    4.83580E+002
   7.1350   1.21790E+003    4.61370E+002
   7.1390   1.12074E+003    4.23060E+002
   7.1410   1.05143E+003    3.75310E+002
   7.1430   1.01781E+003    3.38460E+002
   7.1460   9.36590E+002    2.98550E+002
   7.1500   8.42370E+002    2.32630E+002
   7.1540   7.23720E+002    1.95380E+002
   7.1570   6.30560E+002    1.60250E+002
   7.1590   5.46600E+002    1.34480E+002
   7.1620   4.87270E+002    1.06500E+002
   7.1650   4.03780E+002    6.61500E+001
   7.1690   3.04580E+002    4.85300E+001
   7.1720   2.41970E+002    3.84700E+001
   7.1730   2.14080E+002    2.78600E+001
   7.1770   1.48740E+002    1.79200E+001
   7.1800   1.05910E+002    1.33900E+001
   7.1820   8.22400E+001    7.48000E+000
   7.1850   5.64900E+001    3.50000E+000
   7.1890   3.39600E+001    1.73000E+000
   7.1930   2.21400E+001    3.58000E+000
   7.1960   8.05000E+000    2.86000E+000
   7.1990   2.70000E-001    2.87000E+000
   7.2000   2.99000E+000    2.64000E+000
   7.2040   3.82000E+000    2.70000E+000
   7.2070   3.66000E+000    2.67000E+000
   7.2100   3.78000E+000    2.30000E+000
   7.2130   3.68000E+000    1.47000E+000
   7.2150   3.77000E+000    2.00000E-002
   7.2190   3.62000E+000    1.20000E-001
   7.2220   3.73000E+000    1.70000E-001
   7.2250   3.65000E+000    3.70000E-001
   7.2280   3.73000E+000    2.25000E+000
   7.2290   3.81000E+000    1.28000E+000
   7.2320   3.34000E+000    1.50000E-001
   7.2360   3.76000E+000    2.20000E-001
   7.2380   3.69000E+000    5.00000E-002
   7.2410   3.40000E+000    1.50000E-001
   7.2430   3.87000E+000    2.30000E-001
   7.2450   3.71000E+000    4.00000E-002
   7.2500   3.66000E+000    9.00000E-002
   7.2520   3.32000E+000    6.00000E-002
   7.2540   3.76000E+000    7.20000E-001
   7.2570   3.73000E+000    8.40000E-001
   7.2600   3.81000E+000    4.40000E-001
   7.2630   3.77000E+000    5.30000E-001
   7.2670   3.70000E+000    1.20000E-001
   7.2690   3.63000E+000    3.00000E-002
   7.2710   3.66000E+000    0.00000E+000
   7.2730   3.72000E+000    1.20000E-001
   7.2770   3.79000E+000    9.00000E-002
   7.2790   3.92000E+000    1.00000E-001
   7.2810   3.77000E+000    3.00000E-002
   7.2840   3.78000E+000    4.90000E-001
   7.2880   3.76000E+000    1.80000E-001
   7.2910   3.80000E+000    3.40000E-001
   7.2950   3.61000E+000    2.60000E-001
   7.2980   3.77000E+000    0.00000E+000
   7.3000   3.76000E+000    1.90000E-001
