# Supplementary material for: Mechanism of the small ATP-independent chaperone Spy is substrate specific
Source: Nat Commun. 2021 Feb 8;12:851. doi: 10.1038/s41467-021-21120-8 (PMC7870927; doi:10.1038/s41467-021-21120-8)
Supplement: Supplementary file 3 — Supplementary Data 1 [file 41467_2021_21120_MOESM3_ESM.zip › Fig 2c-d/181801/00035.RI3]

Sample3/6
I 3 22.0 48000 0005071 1.2610E11 278 1 
   5.8000   3.34000E+000    5.77000E+000
   5.8060   3.33000E+000    1.18200E+001
   5.8080   2.54000E+000    1.65800E+001
   5.8110   1.41000E+000    2.03100E+001
   5.8130   1.00200E+001    1.97900E+001
   5.8150   1.88500E+001    3.12700E+001
   5.8170   2.93700E+001    5.67200E+001
   5.8190   9.67500E+001    1.74900E+002
   5.8220   1.87190E+002    2.68500E+002
   5.8230   3.58950E+002    3.85540E+002
   5.8240   4.90130E+002    5.48790E+002
   5.8260   6.93430E+002    6.80360E+002
   5.8290   8.87460E+002    8.41490E+002
   5.8320   1.07248E+003    1.06309E+003
   5.8330   1.21191E+003    1.19650E+003
   5.8350   1.30278E+003    1.26721E+003
   5.8380   1.44792E+003    1.51395E+003
   5.8400   1.56899E+003    1.68653E+003
   5.8420   1.71840E+003    1.77437E+003
   5.8440   1.77605E+003    1.87433E+003
   5.8460   1.92726E+003    1.95379E+003
   5.8490   2.13452E+003    2.26028E+003
   5.8510   2.20773E+003    2.28494E+003
   5.8540   2.39511E+003    2.45074E+003
   5.8560   2.51238E+003    2.55335E+003
   5.8580   2.65310E+003    2.68500E+003
   5.8590   2.69862E+003    2.75182E+003
   5.8600   2.70617E+003    2.78891E+003
   5.8610   2.70064E+003    2.82975E+003
   5.8630   2.84955E+003    2.99463E+003
   5.8650   3.07978E+003    3.07958E+003
   5.8670   3.21378E+003    3.18114E+003
   5.8690   3.21796E+003    3.21109E+003
   5.8700   3.29351E+003    3.20565E+003
   5.8730   3.31947E+003    3.31898E+003
   5.8740   3.38468E+003    3.30923E+003
   5.8760   3.32938E+003    3.42236E+003
   5.8780   3.53234E+003    3.49071E+003
   5.8800   3.52712E+003    3.59445E+003
   5.8830   3.68877E+003    3.48522E+003
   5.8850   3.55915E+003    3.51725E+003
   5.8870   3.61879E+003    3.55532E+003
   5.8890   3.59493E+003    3.59599E+003
   5.8920   3.62027E+003    3.60988E+003
   5.8940   3.62266E+003    3.63660E+003
   5.8960   3.60715E+003    3.70449E+003
   5.8990   3.62409E+003    3.69288E+003
   5.9000   3.63659E+003    3.57780E+003
   5.9010   3.68783E+003    3.55777E+003
   5.9030   3.63367E+003    3.62626E+003
   5.9050   3.70159E+003    3.62204E+003
   5.9070   3.67410E+003    3.68040E+003
   5.9090   3.67618E+003    3.70583E+003
   5.9100   3.70603E+003    3.72021E+003
   5.9120   3.72628E+003    3.73953E+003
   5.9140   3.75675E+003    3.73337E+003
   5.9170   3.75737E+003    3.70859E+003
   5.9190   3.78732E+003    3.72149E+003
   5.9210   3.84682E+003    3.78785E+003
   5.9230   3.77795E+003    3.82306E+003
   5.9260   3.81228E+003    3.82314E+003
   5.9280   3.85330E+003    3.82358E+003
   5.9300   3.95766E+003    3.90313E+003
   5.9330   3.86298E+003    3.84627E+003
   5.9350   3.93798E+003    3.89668E+003
   5.9360   3.93996E+003    3.83626E+003
   5.9380   3.95392E+003    3.89444E+003
   5.9420   3.98476E+003    4.00525E+003
   5.9430   4.00312E+003    3.97782E+003
   5.9460   3.97172E+003    3.99170E+003
   5.9480   4.14600E+003    4.05850E+003
   5.9500   4.02599E+003    4.12801E+003
   5.9520   4.10006E+003    4.05673E+003
   5.9550   4.10933E+003    4.14357E+003
   5.9570   4.06726E+003    4.11738E+003
   5.9590   4.06646E+003    4.20436E+003
   5.9600   4.02937E+003    4.38045E+003
   5.9620   4.12217E+003    4.87810E+003
   5.9640   4.14700E+003    6.07740E+003
   5.9660   4.14120E+003    6.23091E+003
   5.9680   4.23617E+003    6.33960E+003
   5.9710   4.57880E+003    6.15048E+003
   5.9730   5.59117E+003    4.59451E+003
   5.9750   6.15809E+003    2.48951E+003
   5.9820   6.08732E+003    5.61290E+002
   5.9840   6.05910E+002    5.05495E+003
   5.9890   1.58720E+002    4.89019E+003
   5.9910   2.90450E+002    4.05686E+003
   5.9930   5.87990E+002    4.28009E+003
   5.9960   2.09069E+003    4.16611E+003
   5.9980   5.07635E+003    4.07408E+003
   6.0000   4.02909E+003    4.00834E+003
   6.0020   4.27488E+003    4.00361E+003
   6.0030   4.15321E+003    4.03721E+003
   6.0050   4.19766E+003    3.99737E+003
   6.0070   4.16285E+003    4.04567E+003
   6.0090   4.15109E+003    4.04517E+003
   6.0120   4.12217E+003    4.04247E+003
   6.0140   4.10786E+003    3.96188E+003
   6.0160   4.07961E+003    3.95245E+003
   6.0180   4.08880E+003    3.93805E+003
   6.0200   4.05647E+003    3.99635E+003
   6.0230   4.12101E+003    3.93572E+003
   6.0250   4.09570E+003    3.91888E+003
   6.0270   4.09539E+003    3.90845E+003
   6.0320   4.06537E+003    3.93710E+003
   6.0340   4.07910E+003    3.93534E+003
   6.0360   4.05647E+003    3.92649E+003
   6.0390   4.11799E+003    3.86953E+003
   6.0410   4.07939E+003    3.88233E+003
   6.0440   4.07512E+003    3.90904E+003
   6.0460   4.02320E+003    3.92819E+003
   6.0490   4.06409E+003    3.88303E+003
   6.0520   4.11431E+003    3.82109E+003
   6.0530   4.05880E+003    3.84893E+003
   6.0540   4.08626E+003    3.82056E+003
   6.0560   4.07689E+003    3.79173E+003
   6.0590   3.99300E+003    3.80220E+003
   6.0610   3.94059E+003    3.80091E+003
   6.0630   3.99999E+003    3.77256E+003
   6.0660   4.01310E+003    3.74683E+003
   6.0680   3.97668E+003    3.69796E+003
   6.0700   4.00613E+003    3.72842E+003
   6.0730   3.96683E+003    3.75517E+003
   6.0750   3.98642E+003    3.70282E+003
   6.0770   3.93636E+003    3.68321E+003
   6.0810   3.98981E+003    3.67252E+003
   6.0830   3.93138E+003    3.64479E+003
   6.0860   3.92558E+003    3.59676E+003
   6.0880   3.93681E+003    3.58169E+003
   6.0900   3.96003E+003    3.68186E+003
   6.0920   3.93184E+003    3.60785E+003
   6.0950   3.91653E+003    3.55580E+003
   6.0970   3.90754E+003    3.59678E+003
   6.0990   3.87523E+003    3.48482E+003
   6.1020   3.90163E+003    3.46972E+003
   6.1050   3.87668E+003    3.48983E+003
   6.1080   3.85013E+003    3.37868E+003
   6.1100   3.84727E+003    3.44939E+003
   6.1110   3.85913E+003    3.38052E+003
   6.1130   3.81999E+003    3.41837E+003
   6.1150   3.84058E+003    3.36847E+003
   6.1180   3.78035E+003    3.39593E+003
   6.1210   3.74972E+003    3.30180E+003
   6.1240   3.79821E+003    3.26897E+003
   6.1260   3.77291E+003    3.26749E+003
   6.1280   3.66901E+003    3.27108E+003
   6.1290   3.69775E+003    3.26590E+003
   6.1310   3.75387E+003    3.18298E+003
   6.1330   3.70639E+003    3.24624E+003
   6.1370   3.65341E+003    3.16069E+003
   6.1400   3.66516E+003    3.10524E+003
   6.1420   3.64900E+003    3.12210E+003
   6.1440   3.68396E+003    3.06032E+003
   6.1450   3.58340E+003    3.09588E+003
   6.1470   3.56836E+003    3.04396E+003
   6.1500   3.61131E+003    3.03636E+003
   6.1530   3.57456E+003    2.94025E+003
   6.1540   3.57669E+003    2.95242E+003
   6.1550   3.58386E+003    2.87416E+003
   6.1580   3.54709E+003    2.87420E+003
   6.1600   3.47390E+003    2.87863E+003
   6.1620   3.50721E+003    2.76191E+003
   6.1660   3.42225E+003    2.70869E+003
   6.1670   3.38800E+003    2.75563E+003
   6.1690   3.41350E+003    2.78231E+003
   6.1720   3.40181E+003    2.67754E+003
   6.1750   3.37438E+003    2.65982E+003
   6.1770   3.33338E+003    2.65492E+003
   6.1780   3.36841E+003    2.64465E+003
   6.1810   3.36646E+003    2.66200E+003
   6.1830   3.34365E+003    2.55562E+003
   6.1850   3.27383E+003    2.56166E+003
   6.1880   3.28405E+003    2.49677E+003
   6.1900   3.24994E+003    2.45473E+003
   6.1910   3.24934E+003    2.49722E+003
   6.1950   3.18039E+003    2.43509E+003
   6.1960   3.16270E+003    2.38714E+003
   6.1980   3.11034E+003    2.37348E+003
   6.2010   3.12308E+003    2.34011E+003
   6.2030   3.07754E+003    2.36899E+003
   6.2060   3.09849E+003    2.31539E+003
   6.2080   3.06991E+003    2.25923E+003
   6.2100   3.10524E+003    2.28227E+003
   6.2120   3.05871E+003    2.20074E+003
   6.2150   3.02835E+003    2.23254E+003
   6.2180   2.96091E+003    2.15142E+003
   6.2200   2.98023E+003    2.09794E+003
   6.2230   2.96505E+003    2.11621E+003
   6.2250   2.89892E+003    2.02914E+003
   6.2280   2.86566E+003    2.01171E+003
   6.2300   2.84463E+003    1.98906E+003
   6.2320   2.81296E+003    1.95838E+003
   6.2350   2.77266E+003    1.94541E+003
   6.2370   2.78073E+003    1.89864E+003
   6.2390   2.76999E+003    1.86923E+003
   6.2420   2.76003E+003    1.88776E+003
   6.2440   2.75021E+003    1.87364E+003
   6.2460   2.67145E+003    1.83957E+003
   6.2490   2.63835E+003    1.74083E+003
   6.2530   2.66113E+003    1.75987E+003
   6.2550   2.57888E+003    1.68820E+003
   6.2580   2.54955E+003    1.68220E+003
   6.2600   2.57824E+003    1.66192E+003
   6.2620   2.54447E+003    1.64320E+003
   6.2630   2.51977E+003    1.64839E+003
   6.2670   2.51991E+003    1.58763E+003
   6.2680   2.49156E+003    1.54809E+003
   6.2700   2.47253E+003    1.57777E+003
   6.2730   2.45629E+003    1.54826E+003
   6.2750   2.42371E+003    1.49101E+003
   6.2770   2.33739E+003    1.45826E+003
   6.2820   2.35672E+003    1.47487E+003
   6.2840   2.31946E+003    1.44789E+003
   6.2870   2.30665E+003    1.42353E+003
   6.2890   2.28033E+003    1.41523E+003
   6.2910   2.25249E+003    1.38499E+003
   6.2940   2.22662E+003    1.38068E+003
   6.2960   2.22094E+003    1.35214E+003
   6.2970   2.25677E+003    1.30079E+003
   6.2990   2.17781E+003    1.30474E+003
   6.3020   2.18720E+003    1.31197E+003
   6.3040   2.18620E+003    1.29939E+003
   6.3060   2.14836E+003    1.27646E+003
   6.3080   2.09167E+003    1.29338E+003
   6.3110   2.06257E+003    1.23275E+003
   6.3140   2.15404E+003    1.20223E+003
   6.3160   2.08090E+003    1.20271E+003
   6.3180   2.06554E+003    1.21124E+003
   6.3200   2.06862E+003    1.17407E+003
   6.3230   2.01777E+003    1.19287E+003
   6.3250   2.01823E+003    1.16853E+003
   6.3280   2.04195E+003    1.17751E+003
   6.3320   1.99230E+003    1.15536E+003
   6.3350   1.95258E+003    1.11503E+003
   6.3370   1.99892E+003    1.10207E+003
   6.3400   1.95222E+003    1.09415E+003
   6.3410   1.93836E+003    1.08048E+003
   6.3430   1.91647E+003    1.08945E+003
   6.3450   1.89796E+003    1.06741E+003
   6.3470   1.86576E+003    1.06273E+003
   6.3500   1.88218E+003    1.07178E+003
   6.3520   1.85903E+003    1.04713E+003
   6.3540   1.87837E+003    1.05531E+003
   6.3560   1.85570E+003    1.03768E+003
   6.3610   1.83190E+003    1.00999E+003
   6.3630   1.84777E+003    1.00308E+003
   6.3660   1.81948E+003    1.02577E+003
   6.3670   1.82837E+003    1.04498E+003
   6.3700   1.82848E+003    1.01063E+003
   6.3730   1.81329E+003    1.00617E+003
   6.3740   1.80649E+003    1.01259E+003
   6.3780   1.80007E+003    9.92510E+002
   6.3810   1.76952E+003    1.00177E+003
   6.3840   1.82410E+003    9.63100E+002
   6.3860   1.74470E+003    9.78090E+002
   6.3880   1.75830E+003    9.74120E+002
   6.3900   1.74777E+003    9.62450E+002
   6.3920   1.75349E+003    9.62220E+002
   6.3950   1.71693E+003    9.68700E+002
   6.3960   1.70436E+003    9.62510E+002
   6.3980   1.72125E+003    9.68460E+002
   6.4000   1.75031E+003    9.67440E+002
   6.4030   1.72001E+003    9.40660E+002
   6.4060   1.74750E+003    9.62410E+002
   6.4080   1.72877E+003    9.53890E+002
   6.4110   1.72966E+003    9.21010E+002
   6.4140   1.68882E+003    9.64260E+002
   6.4160   1.67645E+003    9.71010E+002
   6.4200   1.71578E+003    9.60780E+002
   6.4210   1.70111E+003    9.33430E+002
   6.4240   1.73379E+003    9.39350E+002
   6.4260   1.72952E+003    9.45230E+002
   6.4290   1.70935E+003    9.53610E+002
   6.4310   1.71296E+003    9.54330E+002
   6.4330   1.72583E+003    9.66070E+002
   6.4350   1.75381E+003    9.61760E+002
   6.4380   1.76114E+003    9.58120E+002
   6.4400   1.73377E+003    9.39540E+002
   6.4420   1.74188E+003    9.68660E+002
   6.4440   1.75955E+003    9.65930E+002
   6.4460   1.75370E+003    9.84680E+002
   6.4490   1.74978E+003    9.72230E+002
   6.4510   1.76263E+003    9.72370E+002
   6.4530   1.75793E+003    9.78950E+002
   6.4560   1.77714E+003    9.53940E+002
   6.4580   1.79152E+003    9.71180E+002
   6.4610   1.73766E+003    9.72690E+002
   6.4630   1.76730E+003    9.46210E+002
   6.4650   1.74828E+003    9.61840E+002
   6.4680   1.76389E+003    9.77600E+002
   6.4720   1.79764E+003    9.45380E+002
   6.4730   1.76611E+003    9.52820E+002
   6.4770   1.76286E+003    9.95620E+002
   6.4780   1.76150E+003    9.72430E+002
   6.4800   1.76005E+003    9.53160E+002
   6.4830   1.77521E+003    9.58780E+002
   6.4860   1.80607E+003    9.77750E+002
   6.4890   1.80471E+003    9.73820E+002
   6.4920   1.78449E+003    9.53110E+002
   6.4940   1.79244E+003    9.99520E+002
   6.4960   1.76839E+003    9.85020E+002
   6.4990   1.80134E+003    9.46570E+002
   6.5010   1.76974E+003    9.61840E+002
   6.5030   1.74269E+003    9.68640E+002
   6.5050   1.78961E+003    9.76440E+002
   6.5080   1.79389E+003    9.45480E+002
   6.5100   1.77545E+003    9.44450E+002
   6.5120   1.78218E+003    9.80790E+002
   6.5150   1.77283E+003    1.00707E+003
   6.5180   1.79924E+003    9.53010E+002
   6.5210   1.78503E+003    9.66480E+002
   6.5230   1.77748E+003    9.82390E+002
   6.5250   1.77626E+003    9.73890E+002
   6.5280   1.78257E+003    9.78730E+002
   6.5320   1.80357E+003    9.59380E+002
   6.5350   1.77452E+003    9.82330E+002
   6.5370   1.77511E+003    9.81420E+002
   6.5390   1.78302E+003    9.56160E+002
   6.5410   1.73893E+003    9.65160E+002
   6.5440   1.74725E+003    9.53370E+002
   6.5460   1.77778E+003    9.38600E+002
   6.5490   1.75640E+003    9.72620E+002
   6.5510   1.73832E+003    9.71560E+002
   6.5540   1.76371E+003    9.57970E+002
   6.5570   1.74279E+003    9.53450E+002
   6.5590   1.70632E+003    9.52230E+002
   6.5610   1.68409E+003    9.45910E+002
   6.5640   1.73537E+003    9.37520E+002
   6.5660   1.69783E+003    9.38150E+002
   6.5690   1.71358E+003    9.46640E+002
   6.5700   1.70167E+003    9.07810E+002
   6.5740   1.73341E+003    9.27610E+002
   6.5750   1.69235E+003    9.32790E+002
   6.5800   1.75739E+003    9.30960E+002
   6.5820   1.69434E+003    9.26190E+002
   6.5840   1.71260E+003    9.17800E+002
   6.5860   1.66506E+003    9.13530E+002
   6.5880   1.68709E+003    9.23550E+002
   6.5910   1.69296E+003    9.12930E+002
   6.5930   1.69988E+003    9.09310E+002
   6.5950   1.69907E+003    9.46730E+002
   6.5970   1.69181E+003    9.50390E+002
   6.6000   1.70417E+003    9.15840E+002
   6.6040   1.71483E+003    9.22680E+002
   6.6070   1.72015E+003    9.27410E+002
   6.6080   1.71431E+003    9.13620E+002
   6.6090   1.74151E+003    9.24240E+002
   6.6120   1.68245E+003    9.19110E+002
   6.6150   1.71167E+003    9.35120E+002
   6.6180   1.73212E+003    9.45120E+002
   6.6200   1.70993E+003    9.33920E+002
   6.6220   1.69379E+003    9.30520E+002
   6.6240   1.69215E+003    9.12590E+002
   6.6270   1.64602E+003    9.13950E+002
   6.6290   1.67849E+003    9.09530E+002
   6.6330   1.69939E+003    9.10540E+002
   6.6340   1.68900E+003    9.32670E+002
   6.6370   1.69468E+003    9.07570E+002
   6.6390   1.71785E+003    9.09890E+002
   6.6420   1.70224E+003    9.23560E+002
   6.6440   1.67206E+003    9.13230E+002
   6.6460   1.67595E+003    9.20140E+002
   6.6480   1.69157E+003    9.06420E+002
   6.6510   1.66579E+003    9.07720E+002
   6.6530   1.67461E+003    9.34720E+002
   6.6580   1.68285E+003    8.93060E+002
   6.6600   1.63861E+003    8.98440E+002
   6.6620   1.65538E+003    9.00100E+002
   6.6640   1.66144E+003    8.93430E+002
   6.6670   1.65275E+003    9.05440E+002
   6.6690   1.65529E+003    8.98500E+002
   6.6710   1.64303E+003    9.00560E+002
   6.6750   1.63393E+003    9.01050E+002
   6.6770   1.65224E+003    8.97590E+002
   6.6800   1.64746E+003    8.92290E+002
   6.6820   1.62048E+003    9.20630E+002
   6.6840   1.63029E+003    8.87720E+002
   6.6870   1.64247E+003    8.75600E+002
   6.6890   1.65059E+003    8.79530E+002
   6.6920   1.65858E+003    9.17770E+002
   6.6940   1.63747E+003    8.87460E+002
   6.6960   1.65595E+003    8.78090E+002
   6.7010   1.61666E+003    8.84990E+002
   6.7030   1.62759E+003    8.96950E+002
   6.7050   1.63591E+003    8.78510E+002
   6.7070   1.60839E+003    8.88840E+002
   6.7090   1.61445E+003    8.73680E+002
   6.7120   1.61283E+003    8.60560E+002
   6.7160   1.61536E+003    8.83160E+002
   6.7180   1.61063E+003    8.77410E+002
   6.7210   1.62244E+003    8.85460E+002
   6.7230   1.61972E+003    8.64360E+002
   6.7250   1.61128E+003    8.80650E+002
   6.7270   1.60983E+003    8.59640E+002
   6.7320   1.52670E+003    8.59800E+002
   6.7350   1.59248E+003    8.60580E+002
   6.7370   1.57500E+003    8.36730E+002
   6.7400   1.55571E+003    8.42720E+002
   6.7430   1.58643E+003    8.48860E+002
   6.7450   1.58039E+003    8.53610E+002
   6.7480   1.57920E+003    8.65960E+002
   6.7520   1.56140E+003    8.65010E+002
   6.7540   1.58020E+003    8.38470E+002
   6.7570   1.61134E+003    8.53760E+002
   6.7590   1.56948E+003    8.56320E+002
   6.7630   1.59039E+003    8.67180E+002
   6.7640   1.57049E+003    8.47550E+002
   6.7680   1.57477E+003    8.43800E+002
   6.7700   1.56620E+003    8.67910E+002
   6.7730   1.58196E+003    8.40600E+002
   6.7760   1.55634E+003    8.42440E+002
   6.7780   1.58147E+003    8.70490E+002
   6.7800   1.61842E+003    8.66770E+002
   6.7830   1.59757E+003    8.70660E+002
   6.7850   1.55159E+003    8.26760E+002
   6.7880   1.58470E+003    8.72720E+002
   6.7900   1.58537E+003    8.36150E+002
   6.7930   1.59773E+003    8.62420E+002
   6.7970   1.58211E+003    8.57110E+002
   6.7990   1.56752E+003    8.65760E+002
   6.8030   1.58646E+003    8.71860E+002
   6.8040   1.54238E+003    8.58930E+002
   6.8070   1.57626E+003    8.45740E+002
   6.8100   1.62338E+003    8.55740E+002
   6.8130   1.57073E+003    8.90060E+002
   6.8160   1.56657E+003    8.68290E+002
   6.8170   1.58613E+003    8.70080E+002
   6.8210   1.58997E+003    8.99520E+002
   6.8240   1.59934E+003    8.70510E+002
   6.8250   1.60517E+003    8.86750E+002
   6.8280   1.59588E+003    8.74310E+002
   6.8310   1.60570E+003    8.80240E+002
   6.8330   1.62880E+003    8.90140E+002
   6.8340   1.61768E+003    8.90760E+002
   6.8380   1.63436E+003    8.77380E+002
   6.8400   1.61383E+003    8.65690E+002
   6.8430   1.62151E+003    8.71000E+002
   6.8460   1.60919E+003    8.73890E+002
   6.8480   1.61637E+003    9.03540E+002
   6.8520   1.64343E+003    8.56490E+002
   6.8550   1.58959E+003    8.87180E+002
   6.8580   1.62062E+003    8.54350E+002
   6.8600   1.62833E+003    8.79000E+002
   6.8610   1.61139E+003    8.95910E+002
   6.8650   1.63520E+003    8.62730E+002
   6.8690   1.59549E+003    8.81400E+002
   6.8720   1.62216E+003    8.75760E+002
   6.8740   1.64210E+003    8.95110E+002
   6.8750   1.59267E+003    8.65790E+002
   6.8780   1.59702E+003    8.69730E+002
   6.8810   1.61785E+003    8.48140E+002
   6.8830   1.60174E+003    8.77790E+002
   6.8850   1.57929E+003    8.75900E+002
   6.8870   1.60914E+003    8.64800E+002
   6.8910   1.62917E+003    8.78260E+002
   6.8940   1.60214E+003    8.85140E+002
   6.8960   1.58124E+003    8.67850E+002
   6.9000   1.59052E+003    8.64710E+002
   6.9010   1.60330E+003    8.64260E+002
   6.9050   1.65534E+003    8.69180E+002
   6.9070   1.64153E+003    8.63300E+002
   6.9100   1.61881E+003    8.69050E+002
   6.9130   1.64029E+003    8.70340E+002
   6.9150   1.62239E+003    8.74750E+002
   6.9190   1.61282E+003    8.74900E+002
   6.9210   1.62121E+003    9.03270E+002
   6.9230   1.64401E+003    8.60760E+002
   6.9250   1.62229E+003    8.75360E+002
   6.9280   1.59979E+003    8.59470E+002
   6.9300   1.61066E+003    8.80650E+002
   6.9320   1.58096E+003    8.60260E+002
   6.9350   1.59540E+003    8.79350E+002
   6.9370   1.60331E+003    8.61280E+002
   6.9400   1.61101E+003    8.47260E+002
   6.9440   1.58631E+003    8.71340E+002
   6.9460   1.55373E+003    8.58170E+002
   6.9490   1.58633E+003    8.66570E+002
   6.9510   1.59817E+003    8.62560E+002
   6.9540   1.59829E+003    8.40920E+002
   6.9580   1.56055E+003    8.58610E+002
   6.9600   1.56475E+003    8.51870E+002
   6.9630   1.58083E+003    8.51800E+002
   6.9650   1.60594E+003    8.62310E+002
   6.9680   1.53762E+003    8.51030E+002
   6.9710   1.57351E+003    8.48070E+002
   6.9740   1.55091E+003    8.56250E+002
   6.9760   1.58607E+003    8.53810E+002
   6.9790   1.56542E+003    8.64070E+002
   6.9820   1.58916E+003    8.66730E+002
   6.9840   1.58609E+003    8.68830E+002
   6.9860   1.60299E+003    8.69900E+002
   6.9880   1.61402E+003    8.72740E+002
   6.9930   1.58651E+003    8.53820E+002
   6.9970   1.59973E+003    8.54370E+002
   6.9990   1.59923E+003    8.54470E+002
   7.0010   1.62916E+003    8.73330E+002
   7.0040   1.57576E+003    8.55930E+002
   7.0060   1.59428E+003    8.59550E+002
   7.0090   1.61364E+003    8.99890E+002
   7.0120   1.60448E+003    8.52960E+002
   7.0160   1.58591E+003    8.58440E+002
   7.0170   1.56366E+003    8.41910E+002
   7.0210   1.56611E+003    8.54790E+002
   7.0230   1.59310E+003    8.55880E+002
   7.0260   1.57497E+003    8.70950E+002
   7.0280   1.58235E+003    8.41890E+002
   7.0300   1.56424E+003    8.49160E+002
   7.0330   1.55617E+003    8.58440E+002
   7.0350   1.56147E+003    8.51030E+002
   7.0400   1.59213E+003    8.30580E+002
   7.0410   1.58717E+003    8.46700E+002
   7.0430   1.56714E+003    8.54960E+002
   7.0470   1.57182E+003    8.25230E+002
   7.0500   1.58708E+003    8.69460E+002
   7.0530   1.59350E+003    8.59230E+002
   7.0550   1.59603E+003    8.31020E+002
   7.0580   1.56367E+003    8.20220E+002
   7.0620   1.58008E+003    8.30150E+002
   7.0640   1.57257E+003    8.44880E+002
   7.0680   1.58699E+003    8.35970E+002
   7.0700   1.59866E+003    8.15160E+002
   7.0730   1.60164E+003    8.62440E+002
   7.0760   1.59692E+003    8.29400E+002
   7.0770   1.61350E+003    8.39050E+002
   7.0820   1.57782E+003    8.20420E+002
   7.0850   1.58626E+003    8.18950E+002
   7.0870   1.60867E+003    8.36840E+002
   7.0890   1.60503E+003    8.29050E+002
   7.0920   1.58531E+003    8.15450E+002
   7.0960   1.56662E+003    8.09270E+002
   7.0980   1.60385E+003    7.89920E+002
   7.1000   1.58886E+003    7.76580E+002
   7.1040   1.55528E+003    7.95890E+002
   7.1070   1.56087E+003    7.79800E+002
   7.1090   1.56242E+003    7.61660E+002
   7.1130   1.54426E+003    7.35030E+002
   7.1140   1.55980E+003    7.38460E+002
   7.1180   1.50447E+003    7.24670E+002
   7.1220   1.52397E+003    6.77890E+002
   7.1230   1.50738E+003    6.88760E+002
   7.1270   1.52793E+003    6.65020E+002
   7.1300   1.52072E+003    6.21700E+002
   7.1320   1.46677E+003    5.84100E+002
   7.1350   1.48573E+003    5.51230E+002
   7.1370   1.47259E+003    5.15990E+002
   7.1410   1.41466E+003    4.78370E+002
   7.1440   1.40852E+003    4.11630E+002
   7.1460   1.33833E+003    3.55840E+002
   7.1500   1.29428E+003    3.25870E+002
   7.1530   1.18898E+003    1.37150E+002
   7.1560   1.09244E+003    2.73500E+001
   7.1610   8.53020E+002    1.01600E+001
   7.1650   7.96970E+002    4.85000E+000
   7.1660   6.46230E+002    2.13000E+000
   7.1700   3.41370E+002    1.89000E+000
   7.1730   1.15050E+002    4.28000E+000
   7.1770   2.79800E+001    2.93000E+000
   7.1790   8.89000E+000    3.05000E+000
   7.1800   2.43000E+000    4.01000E+000
   7.1840   2.84000E+000    3.86000E+000
   7.1860   2.44000E+000    3.38000E+000
   7.1890   3.77000E+000    3.21000E+000
   7.1920   3.89000E+000    4.17000E+000
   7.1960   3.89000E+000    3.70000E-001
   7.1980   3.47000E+000    7.60000E-001
   7.2010   3.73000E+000    9.00000E-002
   7.2040   3.31000E+000    1.00000E-002
   7.2060   3.72000E+000    4.00000E-002
   7.2090   3.90000E+000    6.40000E-001
   7.2100   3.70000E+000    9.40000E-001
   7.2150   3.87000E+000    1.90000E-001
   7.2180   3.81000E+000    3.75000E+000
   7.2200   3.78000E+000    1.00000E+000
   7.2230   3.75000E+000    4.50000E-001
   7.2250   3.44000E+000    9.00000E-002
   7.2270   3.84000E+000    1.10000E-001
   7.2320   3.71000E+000    1.40000E-001
   7.2350   3.74000E+000    7.00000E-002
   7.2380   3.70000E+000    2.40000E-001
   7.2410   3.74000E+000    1.20000E-001
   7.2430   3.34000E+000    2.80000E-001
   7.2460   3.79000E+000    6.00000E-002
   7.2490   3.73000E+000    2.80000E-001
   7.2520   3.76000E+000    2.00000E-002
   7.2550   3.91000E+000    0.00000E+000
   7.2560   3.76000E+000    4.00000E-001
   7.2590   3.82000E+000    2.80000E-001
   7.2620   3.74000E+000    1.40000E-001
   7.2650   3.80000E+000    1.10000E-001
   7.2670   3.73000E+000    4.10000E-001
   7.2690   3.68000E+000    4.00000E-002
   7.2710   3.76000E+000    1.10000E-001
   7.2750   3.80000E+000    5.00000E-002
   7.2790   3.79000E+000    1.30000E-001
   7.2810   3.97000E+000    2.50000E-001
   7.2840   3.73000E+000    6.00000E-002
   7.2880   3.75000E+000    1.20000E-001
   7.2910   3.81000E+000    1.50000E-001
   7.2940   3.76000E+000    2.00000E-002
   7.2960   3.69000E+000    1.10000E-001
   7.2990   3.85000E+000    2.90000E-001
   7.3020   3.78000E+000    4.00000E-002
