# Supplementary material for: Mechanism of the small ATP-independent chaperone Spy is substrate specific
Source: Nat Commun. 2021 Feb 8;12:851. doi: 10.1038/s41467-021-21120-8 (PMC7870927; doi:10.1038/s41467-021-21120-8)
Supplement: Supplementary file 3 — Supplementary Data 1 [file 41467_2021_21120_MOESM3_ESM.zip › Fig 2c-d/181801/00036.RI1]

Sample1/4
I 1 22.0 48000 0005146 1.2790E11 278 1 
   5.8010   3.71000E+000    7.00000E-002
   5.8040   3.72000E+000    1.84000E+000
   5.8060   3.67000E+000    2.36000E+000
   5.8080   3.71000E+000    1.24000E+000
   5.8090   3.73000E+000    7.07000E+000
   5.8110   4.40000E+000    1.18800E+001
   5.8130   1.23600E+001    1.35000E+001
   5.8150   1.52800E+001    2.09000E+001
   5.8170   3.00600E+001    2.75600E+001
   5.8190   7.06100E+001    3.84900E+001
   5.8200   1.00480E+002    4.36300E+001
   5.8220   2.90910E+002    8.21900E+001
   5.8230   4.38230E+002    1.56020E+002
   5.8250   7.35110E+002    2.73490E+002
   5.8260   9.01820E+002    4.98660E+002
   5.8290   9.24770E+002    5.47020E+002
   5.8300   9.03870E+002    6.00690E+002
   5.8320   1.15551E+003    7.81310E+002
   5.8350   1.25793E+003    8.65820E+002
   5.8380   1.34951E+003    1.15784E+003
   5.8400   1.58250E+003    1.65531E+003
   5.8410   1.64626E+003    1.82891E+003
   5.8420   1.78494E+003    1.87676E+003
   5.8440   1.85162E+003    1.90853E+003
   5.8460   1.96083E+003    2.03951E+003
   5.8470   2.06161E+003    2.17298E+003
   5.8490   2.10207E+003    2.19502E+003
   5.8510   2.34997E+003    2.39663E+003
   5.8530   2.36963E+003    2.44971E+003
   5.8560   2.54998E+003    2.51381E+003
   5.8580   2.74729E+003    2.75739E+003
   5.8600   2.81079E+003    2.80756E+003
   5.8610   2.89130E+003    2.92434E+003
   5.8630   2.91259E+003    3.00666E+003
   5.8670   3.10799E+003    3.16498E+003
   5.8690   3.17487E+003    3.22855E+003
   5.8710   3.26278E+003    3.27612E+003
   5.8730   3.30953E+003    3.28780E+003
   5.8740   3.30490E+003    3.32759E+003
   5.8760   3.40665E+003    3.44821E+003
   5.8770   3.45314E+003    3.46883E+003
   5.8800   3.50125E+003    3.51075E+003
   5.8820   3.54015E+003    3.51750E+003
   5.8830   3.57876E+003    3.57127E+003
   5.8850   3.57824E+003    3.55921E+003
   5.8870   3.56038E+003    3.57303E+003
   5.8900   3.62813E+003    3.64873E+003
   5.8920   3.57569E+003    3.63415E+003
   5.8940   3.56820E+003    3.63269E+003
   5.8960   3.68165E+003    3.60806E+003
   5.8980   3.65386E+003    3.68257E+003
   5.9010   3.68259E+003    3.63480E+003
   5.9030   3.63296E+003    3.73863E+003
   5.9050   3.64480E+003    3.64453E+003
   5.9070   3.63752E+003    3.65165E+003
   5.9100   3.72100E+003    3.73228E+003
   5.9120   3.75258E+003    3.72922E+003
   5.9140   3.75686E+003    3.71474E+003
   5.9180   3.75414E+003    3.75526E+003
   5.9190   3.77517E+003    3.81825E+003
   5.9210   3.84291E+003    3.75222E+003
   5.9230   3.80747E+003    3.72058E+003
   5.9250   3.84622E+003    3.74131E+003
   5.9260   3.84771E+003    3.74098E+003
   5.9280   3.85564E+003    3.71836E+003
   5.9300   3.84189E+003    3.76857E+003
   5.9320   3.82100E+003    3.90008E+003
   5.9350   3.87722E+003    3.90090E+003
   5.9360   3.92054E+003    3.98102E+003
   5.9390   3.95251E+003    3.95481E+003
   5.9420   3.97556E+003    4.06232E+003
   5.9430   3.99293E+003    4.02146E+003
   5.9460   4.02575E+003    3.94765E+003
   5.9480   4.06665E+003    4.02201E+003
   5.9500   4.01793E+003    3.99826E+003
   5.9530   4.05634E+003    4.07796E+003
   5.9550   4.07130E+003    4.05154E+003
   5.9570   4.00465E+003    4.12243E+003
   5.9600   4.05926E+003    4.08046E+003
   5.9620   4.07592E+003    4.08854E+003
   5.9640   4.09414E+003    4.05928E+003
   5.9670   4.05855E+003    4.08075E+003
   5.9690   4.12110E+003    4.10651E+003
   5.9710   4.17705E+003    4.10752E+003
   5.9730   4.10996E+003    4.15099E+003
   5.9750   4.15593E+003    4.15245E+003
   5.9770   4.25777E+003    4.19370E+003
   5.9800   4.21112E+003    4.18638E+003
   5.9820   4.19603E+003    4.16636E+003
   5.9840   4.24642E+003    4.15171E+003
   5.9860   4.32083E+003    4.21669E+003
   5.9890   4.38276E+003    4.40957E+003
   5.9910   5.50858E+003    5.74785E+003
   5.9930   6.02469E+003    6.11874E+003
   5.9960   6.15048E+003    6.13419E+003
   5.9980   6.06359E+003    6.28876E+003
   6.0000   6.26384E+003    6.11085E+003
   6.0020   4.66647E+003    3.48829E+003
   6.0050   9.27660E+002    1.31120E+002
   6.0090   1.57200E+002    2.67980E+002
   6.0130   5.59250E+002    1.36353E+003
   6.0160   3.39990E+003    5.03839E+003
   6.0180   4.49709E+003    3.79570E+003
   6.0200   4.24713E+003    4.08494E+003
   6.0230   4.07931E+003    3.94551E+003
   6.0270   4.10683E+003    3.92201E+003
   6.0300   4.03779E+003    3.89677E+003
   6.0320   4.07996E+003    3.87094E+003
   6.0350   4.04945E+003    3.81212E+003
   6.0380   4.03528E+003    3.79734E+003
   6.0390   4.00615E+003    3.76199E+003
   6.0410   4.01179E+003    3.81834E+003
   6.0420   4.01450E+003    3.79760E+003
   6.0440   4.00133E+003    3.72940E+003
   6.0480   3.94422E+003    3.67987E+003
   6.0500   3.97643E+003    3.72783E+003
   6.0520   3.96473E+003    3.65072E+003
   6.0540   3.92600E+003    3.64358E+003
   6.0570   3.90551E+003    3.67083E+003
   6.0590   3.92748E+003    3.55023E+003
   6.0630   3.85794E+003    3.52343E+003
   6.0660   3.84537E+003    3.49841E+003
   6.0680   3.78384E+003    3.50389E+003
   6.0700   3.76003E+003    3.44224E+003
   6.0720   3.72049E+003    3.38745E+003
   6.0750   3.76979E+003    3.41852E+003
   6.0770   3.75587E+003    3.34017E+003
   6.0800   3.67085E+003    3.34177E+003
   6.0830   3.70508E+003    3.21429E+003
   6.0880   3.64964E+003    3.18756E+003
   6.0890   3.64851E+003    3.18253E+003
   6.0910   3.60464E+003    3.13653E+003
   6.0930   3.54896E+003    3.13713E+003
   6.0950   3.51696E+003    3.08826E+003
   6.0970   3.49017E+003    3.04040E+003
   6.0990   3.47737E+003    3.00082E+003
   6.1020   3.44058E+003    2.93847E+003
   6.1040   3.43703E+003    2.94453E+003
   6.1060   3.37118E+003    2.93495E+003
   6.1090   3.33901E+003    2.94825E+003
   6.1110   3.38591E+003    2.88912E+003
   6.1130   3.35107E+003    2.75081E+003
   6.1160   3.36492E+003    2.77735E+003
   6.1180   3.32229E+003    2.76386E+003
   6.1190   3.31282E+003    2.72641E+003
   6.1220   3.26509E+003    2.71111E+003
   6.1250   3.18481E+003    2.61217E+003
   6.1260   3.19831E+003    2.59345E+003
   6.1300   3.19726E+003    2.56138E+003
   6.1310   3.18804E+003    2.57019E+003
   6.1330   3.13067E+003    2.53583E+003
   6.1350   3.07575E+003    2.49615E+003
   6.1370   3.14612E+003    2.46289E+003
   6.1400   3.09172E+003    2.45486E+003
   6.1420   3.04218E+003    2.39335E+003
   6.1440   3.02849E+003    2.36380E+003
   6.1460   2.98610E+003    2.33988E+003
   6.1480   2.97330E+003    2.32268E+003
   6.1510   2.93136E+003    2.25462E+003
   6.1530   2.92783E+003    2.23736E+003
   6.1550   2.88528E+003    2.18815E+003
   6.1560   2.85077E+003    2.19983E+003
   6.1590   2.78096E+003    2.13422E+003
   6.1620   2.79993E+003    2.07958E+003
   6.1650   2.74086E+003    2.06493E+003
   6.1670   2.71233E+003    2.03046E+003
   6.1690   2.70159E+003    2.00468E+003
   6.1710   2.70010E+003    1.99423E+003
   6.1740   2.66678E+003    1.95108E+003
   6.1770   2.67876E+003    1.93303E+003
   6.1790   2.64317E+003    1.93162E+003
   6.1800   2.66241E+003    1.92007E+003
   6.1830   2.62856E+003    1.87331E+003
   6.1850   2.58896E+003    1.83002E+003
   6.1880   2.53049E+003    1.82689E+003
   6.1900   2.53506E+003    1.78200E+003
   6.1910   2.55883E+003    1.77862E+003
   6.1940   2.50129E+003    1.78239E+003
   6.1960   2.47319E+003    1.68356E+003
   6.1980   2.49670E+003    1.71779E+003
   6.2010   2.46576E+003    1.71700E+003
   6.2030   2.45302E+003    1.67363E+003
   6.2050   2.44796E+003    1.63220E+003
   6.2070   2.39982E+003    1.64613E+003
   6.2100   2.41469E+003    1.67451E+003
   6.2120   2.39673E+003    1.58469E+003
   6.2140   2.37930E+003    1.56877E+003
   6.2170   2.35895E+003    1.55692E+003
   6.2190   2.33381E+003    1.54255E+003
   6.2200   2.31835E+003    1.52901E+003
   6.2230   2.31264E+003    1.47918E+003
   6.2250   2.26579E+003    1.50687E+003
   6.2270   2.26189E+003    1.47437E+003
   6.2300   2.27392E+003    1.44795E+003
   6.2320   2.25090E+003    1.44575E+003
   6.2340   2.23350E+003    1.45344E+003
   6.2350   2.25568E+003    1.40738E+003
   6.2370   2.22760E+003    1.39365E+003
   6.2400   2.19578E+003    1.35315E+003
   6.2430   2.13550E+003    1.35196E+003
   6.2460   2.15391E+003    1.33043E+003
   6.2480   2.11238E+003    1.33218E+003
   6.2500   2.13850E+003    1.32918E+003
   6.2530   2.11590E+003    1.33558E+003
   6.2560   2.13189E+003    1.29006E+003
   6.2590   2.11449E+003    1.29056E+003
   6.2610   2.11767E+003    1.29843E+003
   6.2630   2.09955E+003    1.24160E+003
   6.2660   2.09553E+003    1.24333E+003
   6.2680   2.06893E+003    1.23223E+003
   6.2710   2.04416E+003    1.22608E+003
   6.2720   2.06263E+003    1.20886E+003
   6.2750   2.03679E+003    1.19625E+003
   6.2770   2.05160E+003    1.21240E+003
   6.2800   2.04850E+003    1.21722E+003
   6.2810   2.03885E+003    1.21214E+003
   6.2840   2.04348E+003    1.17512E+003
   6.2870   2.01314E+003    1.19761E+003
   6.2890   2.00275E+003    1.19602E+003
   6.2900   2.01380E+003    1.17794E+003
   6.2930   1.98572E+003    1.18884E+003
   6.2970   1.96337E+003    1.13993E+003
   6.3000   1.96442E+003    1.11696E+003
   6.3020   1.95603E+003    1.13958E+003
   6.3030   1.93676E+003    1.13216E+003
   6.3070   1.98460E+003    1.10216E+003
   6.3090   1.97469E+003    1.13087E+003
   6.3130   1.96333E+003    1.11112E+003
   6.3140   1.95289E+003    1.13684E+003
   6.3160   1.90544E+003    1.11564E+003
   6.3180   1.91386E+003    1.10046E+003
   6.3200   1.89661E+003    1.11258E+003
   6.3230   1.90416E+003    1.07748E+003
   6.3250   1.88558E+003    1.09637E+003
   6.3280   1.87981E+003    1.07745E+003
   6.3300   1.90917E+003    1.09422E+003
   6.3320   1.85703E+003    1.06646E+003
   6.3340   1.88275E+003    1.07298E+003
   6.3360   1.90504E+003    1.05720E+003
   6.3380   1.90896E+003    1.07306E+003
   6.3400   1.89663E+003    1.06750E+003
   6.3430   1.89152E+003    1.08046E+003
   6.3470   1.86220E+003    1.04001E+003
   6.3490   1.88307E+003    1.07000E+003
   6.3520   1.89119E+003    1.07157E+003
   6.3540   1.85625E+003    1.05631E+003
   6.3570   1.85073E+003    1.03355E+003
   6.3590   1.86170E+003    1.04375E+003
   6.3610   1.85387E+003    1.03467E+003
   6.3630   1.84783E+003    1.05328E+003
   6.3650   1.90517E+003    1.04406E+003
   6.3670   1.85559E+003    1.04630E+003
   6.3700   1.84812E+003    1.02596E+003
   6.3730   1.83544E+003    1.02759E+003
   6.3750   1.82116E+003    1.02087E+003
   6.3770   1.85105E+003    1.02870E+003
   6.3790   1.80262E+003    1.02719E+003
   6.3810   1.82480E+003    1.04440E+003
   6.3840   1.84021E+003    1.02747E+003
   6.3860   1.81849E+003    1.03415E+003
   6.3900   1.84377E+003    1.00041E+003
   6.3910   1.82510E+003    1.02589E+003
   6.3950   1.79592E+003    1.03163E+003
   6.3970   1.81450E+003    1.00878E+003
   6.4000   1.82760E+003    9.88010E+002
   6.4020   1.82578E+003    1.03825E+003
   6.4040   1.83521E+003    1.03302E+003
   6.4080   1.84522E+003    1.01178E+003
   6.4110   1.83413E+003    1.00531E+003
   6.4130   1.82763E+003    1.01502E+003
   6.4150   1.86891E+003    1.00076E+003
   6.4190   1.79936E+003    1.02236E+003
   6.4210   1.83114E+003    1.02854E+003
   6.4240   1.79277E+003    1.03737E+003
   6.4260   1.79239E+003    1.02343E+003
   6.4270   1.83911E+003    1.02629E+003
   6.4290   1.85278E+003    1.03897E+003
   6.4310   1.83086E+003    1.04820E+003
   6.4330   1.88047E+003    1.04701E+003
   6.4370   1.89075E+003    1.04932E+003
   6.4400   1.86350E+003    1.04029E+003
   6.4420   1.87994E+003    1.04706E+003
   6.4440   1.88988E+003    1.03408E+003
   6.4460   1.89047E+003    1.05387E+003
   6.4500   1.88060E+003    1.05308E+003
   6.4530   1.90893E+003    1.03622E+003
   6.4560   1.91706E+003    1.07068E+003
   6.4580   1.90692E+003    1.04572E+003
   6.4610   1.90465E+003    1.07567E+003
   6.4630   1.95845E+003    1.05197E+003
   6.4650   1.95588E+003    1.04655E+003
   6.4680   1.90873E+003    1.06600E+003
   6.4700   1.93153E+003    1.05781E+003
   6.4720   1.88835E+003    1.04135E+003
   6.4750   1.90827E+003    1.03138E+003
   6.4800   1.91318E+003    1.06611E+003
   6.4820   1.94648E+003    1.05601E+003
   6.4850   1.93847E+003    1.04135E+003
   6.4870   1.91664E+003    1.07205E+003
   6.4890   1.93915E+003    1.07537E+003
   6.4920   1.93237E+003    1.06311E+003
   6.4940   1.92942E+003    1.04837E+003
   6.4970   1.94181E+003    1.04974E+003
   6.4990   1.94131E+003    1.04469E+003
   6.5030   1.93039E+003    1.06120E+003
   6.5040   1.97849E+003    1.05622E+003
   6.5080   1.98388E+003    1.05525E+003
   6.5100   1.96065E+003    1.08719E+003
   6.5130   1.95933E+003    1.09398E+003
   6.5160   1.94414E+003    1.06789E+003
   6.5170   1.93238E+003    1.06531E+003
   6.5200   1.95107E+003    1.06070E+003
   6.5210   1.97330E+003    1.04043E+003
   6.5250   1.94023E+003    1.05178E+003
   6.5280   1.95746E+003    1.06804E+003
   6.5300   1.93521E+003    1.03102E+003
   6.5320   1.93905E+003    1.08850E+003
   6.5330   1.96500E+003    1.07007E+003
   6.5350   1.92805E+003    1.04167E+003
   6.5390   1.91998E+003    1.05742E+003
   6.5420   1.95910E+003    1.03989E+003
   6.5440   1.95256E+003    1.06370E+003
   6.5460   1.90910E+003    1.07989E+003
   6.5480   1.89486E+003    1.05259E+003
   6.5510   1.93829E+003    1.04954E+003
   6.5550   1.88966E+003    1.04533E+003
   6.5560   1.93138E+003    1.03149E+003
   6.5590   1.92980E+003    1.02122E+003
   6.5620   1.90277E+003    1.04333E+003
   6.5640   1.89275E+003    1.03177E+003
   6.5670   1.92327E+003    1.04536E+003
   6.5690   1.90571E+003    1.04480E+003
   6.5730   1.95382E+003    1.04257E+003
   6.5750   1.87854E+003    1.02775E+003
   6.5770   1.90157E+003    1.03751E+003
   6.5800   1.88858E+003    1.05179E+003
   6.5840   1.87800E+003    1.01247E+003
   6.5860   1.86926E+003    1.04289E+003
   6.5880   1.89365E+003    1.05320E+003
   6.5910   1.91879E+003    1.03128E+003
   6.5950   1.90180E+003    1.03635E+003
   6.5980   1.86685E+003    1.02640E+003
   6.6000   1.88802E+003    1.01751E+003
   6.6020   1.89425E+003    1.02089E+003
   6.6040   1.88286E+003    1.02688E+003
   6.6090   1.88611E+003    1.03190E+003
   6.6110   1.85656E+003    1.02219E+003
   6.6130   1.86935E+003    1.02753E+003
   6.6150   1.85838E+003    1.00226E+003
   6.6180   1.85073E+003    1.00848E+003
   6.6220   1.85376E+003    1.00976E+003
   6.6240   1.86301E+003    1.03275E+003
   6.6270   1.85454E+003    1.00221E+003
   6.6290   1.87110E+003    1.00521E+003
   6.6310   1.86699E+003    1.00788E+003
   6.6340   1.83073E+003    1.01498E+003
   6.6380   1.86810E+003    1.03245E+003
   6.6410   1.82976E+003    1.01318E+003
   6.6440   1.86850E+003    1.01245E+003
   6.6460   1.82848E+003    9.77390E+002
   6.6490   1.82061E+003    9.90660E+002
   6.6510   1.84483E+003    9.98450E+002
   6.6550   1.83352E+003    1.00132E+003
   6.6580   1.82789E+003    1.01315E+003
   6.6600   1.84538E+003    1.01155E+003
   6.6620   1.82975E+003    9.83140E+002
   6.6640   1.78364E+003    9.94580E+002
   6.6670   1.82401E+003    9.94770E+002
   6.6710   1.83563E+003    9.96950E+002
   6.6730   1.84282E+003    9.89940E+002
   6.6750   1.84293E+003    9.79430E+002
   6.6780   1.85252E+003    1.01355E+003
   6.6800   1.79311E+003    9.92400E+002
   6.6820   1.79033E+003    1.00060E+003
   6.6850   1.81069E+003    1.01058E+003
   6.6870   1.81558E+003    1.01379E+003
   6.6900   1.80983E+003    9.76920E+002
   6.6920   1.78689E+003    9.70630E+002
   6.6960   1.78214E+003    9.77470E+002
   6.6980   1.78534E+003    1.00701E+003
   6.7020   1.80831E+003    9.87270E+002
   6.7040   1.76585E+003    9.68860E+002
   6.7070   1.78837E+003    9.69510E+002
   6.7100   1.79288E+003    9.65050E+002
   6.7110   1.81077E+003    9.97050E+002
   6.7150   1.78140E+003    9.82410E+002
   6.7180   1.77704E+003    9.66910E+002
   6.7200   1.78373E+003    9.45520E+002
   6.7230   1.77013E+003    9.33060E+002
   6.7250   1.75496E+003    9.64860E+002
   6.7280   1.79395E+003    9.57780E+002
   6.7300   1.76563E+003    9.45760E+002
   6.7320   1.74434E+003    9.24000E+002
   6.7360   1.72648E+003    9.49460E+002
   6.7390   1.73141E+003    9.33450E+002
   6.7410   1.73180E+003    9.26160E+002
   6.7440   1.75311E+003    9.44070E+002
   6.7470   1.76783E+003    9.46650E+002
   6.7490   1.77706E+003    9.41960E+002
   6.7520   1.77752E+003    9.62080E+002
   6.7540   1.75983E+003    9.34250E+002
   6.7570   1.72326E+003    9.16340E+002
   6.7590   1.74490E+003    9.38130E+002
   6.7620   1.74995E+003    9.39990E+002
   6.7640   1.76768E+003    9.67810E+002
   6.7680   1.75565E+003    9.35790E+002
   6.7700   1.74307E+003    9.65470E+002
   6.7720   1.73899E+003    9.62040E+002
   6.7740   1.74107E+003    9.37950E+002
   6.7770   1.77738E+003    9.26870E+002
   6.7790   1.74400E+003    9.44570E+002
   6.7810   1.77709E+003    9.33580E+002
   6.7860   1.76341E+003    9.72270E+002
   6.7880   1.75646E+003    9.61670E+002
   6.7900   1.75637E+003    9.63510E+002
   6.7950   1.78297E+003    9.86720E+002
   6.7970   1.80609E+003    9.58260E+002
   6.8000   1.76506E+003    9.65330E+002
   6.8020   1.79534E+003    9.69860E+002
   6.8040   1.81134E+003    9.29320E+002
   6.8060   1.77488E+003    9.45860E+002
   6.8090   1.77083E+003    9.53370E+002
   6.8120   1.78572E+003    9.71010E+002
   6.8150   1.75856E+003    9.67180E+002
   6.8170   1.79810E+003    9.76050E+002
   6.8200   1.78462E+003    9.72210E+002
   6.8220   1.80118E+003    9.98030E+002
   6.8240   1.80273E+003    9.76270E+002
   6.8270   1.80555E+003    9.68860E+002
   6.8290   1.77789E+003    9.70140E+002
   6.8330   1.77554E+003    9.33940E+002
   6.8350   1.79612E+003    9.49160E+002
   6.8380   1.76645E+003    9.80160E+002
   6.8420   1.79571E+003    9.99760E+002
   6.8450   1.79439E+003    9.68790E+002
   6.8460   1.79081E+003    9.81130E+002
   6.8490   1.79032E+003    9.62950E+002
   6.8520   1.82324E+003    9.92950E+002
   6.8560   1.77870E+003    9.63880E+002
   6.8580   1.78848E+003    9.83120E+002
   6.8600   1.81429E+003    9.86860E+002
   6.8650   1.80941E+003    9.75390E+002
   6.8670   1.76540E+003    9.76400E+002
   6.8690   1.78954E+003    9.74760E+002
   6.8740   1.78701E+003    9.84400E+002
   6.8750   1.75898E+003    9.72140E+002
   6.8760   1.80046E+003    9.95430E+002
   6.8810   1.76601E+003    9.61470E+002
   6.8830   1.79367E+003    9.67060E+002
   6.8850   1.78024E+003    9.93230E+002
   6.8880   1.78062E+003    9.89300E+002
   6.8910   1.78993E+003    9.64370E+002
   6.8940   1.80607E+003    9.67970E+002
   6.8980   1.81636E+003    9.84390E+002
   6.9010   1.77828E+003    9.73410E+002
   6.9030   1.81244E+003    9.73490E+002
   6.9050   1.79101E+003    9.89660E+002
   6.9080   1.77720E+003    9.89170E+002
   6.9100   1.75519E+003    9.98960E+002
   6.9130   1.77147E+003    9.65530E+002
   6.9150   1.76310E+003    9.79070E+002
   6.9180   1.79808E+003    9.93000E+002
   6.9210   1.80593E+003    9.78060E+002
   6.9230   1.76803E+003    9.90370E+002
   6.9250   1.77480E+003    9.72040E+002
   6.9280   1.83932E+003    9.82050E+002
   6.9310   1.79389E+003    9.63750E+002
   6.9340   1.77378E+003    9.86230E+002
   6.9370   1.80111E+003    9.75610E+002
   6.9390   1.79379E+003    9.71080E+002
   6.9420   1.80038E+003    9.79730E+002
   6.9440   1.79206E+003    9.44550E+002
   6.9480   1.75002E+003    9.48930E+002
   6.9510   1.74145E+003    9.80000E+002
   6.9530   1.75852E+003    9.79820E+002
   6.9560   1.74945E+003    9.34940E+002
   6.9570   1.75686E+003    9.58900E+002
   6.9600   1.73675E+003    9.42710E+002
   6.9640   1.71899E+003    9.17330E+002
   6.9660   1.69934E+003    9.58660E+002
   6.9680   1.78022E+003    9.66360E+002
   6.9700   1.72187E+003    9.67750E+002
   6.9730   1.73051E+003    9.45670E+002
   6.9750   1.73988E+003    9.54050E+002
   6.9780   1.74798E+003    9.72540E+002
   6.9820   1.78946E+003    9.73770E+002
   6.9830   1.75808E+003    9.82010E+002
   6.9860   1.75235E+003    9.86650E+002
   6.9900   1.70116E+003    9.70170E+002
   6.9920   1.76014E+003    9.64950E+002
   6.9950   1.77795E+003    9.79870E+002
   6.9980   1.75797E+003    9.52810E+002
   7.0000   1.78612E+003    9.86430E+002
   7.0030   1.76207E+003    9.75960E+002
   7.0060   1.78924E+003    9.71740E+002
   7.0090   1.76211E+003    9.61010E+002
   7.0110   1.78328E+003    9.86190E+002
   7.0120   1.76078E+003    9.73100E+002
   7.0160   1.75750E+003    9.66930E+002
   7.0170   1.77530E+003    9.69440E+002
   7.0210   1.76106E+003    9.46090E+002
   7.0230   1.80100E+003    9.68640E+002
   7.0260   1.75426E+003    9.81900E+002
   7.0290   1.76945E+003    9.70450E+002
   7.0310   1.73193E+003    9.72280E+002
   7.0350   1.74559E+003    9.57980E+002
   7.0370   1.76685E+003    9.48650E+002
   7.0400   1.75877E+003    9.46570E+002
   7.0410   1.74960E+003    9.26980E+002
   7.0450   1.79667E+003    9.22850E+002
   7.0480   1.75191E+003    9.28050E+002
   7.0520   1.77517E+003    9.60690E+002
   7.0550   1.75410E+003    9.51200E+002
   7.0570   1.75651E+003    9.61720E+002
   7.0590   1.72672E+003    9.47280E+002
   7.0620   1.71883E+003    9.23660E+002
   7.0650   1.73616E+003    9.53820E+002
   7.0670   1.70381E+003    9.41620E+002
   7.0690   1.73676E+003    8.83540E+002
   7.0740   1.73384E+003    9.13430E+002
   7.0760   1.71254E+003    9.05070E+002
   7.0770   1.69379E+003    9.08630E+002
   7.0810   1.71269E+003    8.93140E+002
   7.0840   1.69592E+003    9.08510E+002
   7.0870   1.69564E+003    8.78710E+002
   7.0900   1.64713E+003    8.76210E+002
   7.0930   1.62741E+003    8.36220E+002
   7.0960   1.64309E+003    8.49440E+002
   7.0980   1.62994E+003    8.24660E+002
   7.1030   1.57240E+003    8.01140E+002
   7.1050   1.59614E+003    7.75690E+002
   7.1070   1.57362E+003    7.60700E+002
   7.1090   1.55665E+003    7.28540E+002
   7.1130   1.49198E+003    7.24240E+002
   7.1150   1.47423E+003    7.06910E+002
   7.1180   1.45675E+003    6.47910E+002
   7.1220   1.39561E+003    6.15730E+002
   7.1230   1.34667E+003    6.08990E+002
   7.1270   1.31168E+003    5.35160E+002
   7.1320   1.21422E+003    5.02660E+002
   7.1340   1.20239E+003    4.47890E+002
   7.1370   1.14526E+003    4.27240E+002
   7.1390   1.08128E+003    3.74040E+002
   7.1430   1.02029E+003    3.29840E+002
   7.1460   9.16740E+002    2.88910E+002
   7.1490   8.37540E+002    2.39010E+002
   7.1510   7.92550E+002    2.23340E+002
   7.1540   6.91230E+002    1.75310E+002
   7.1580   5.76410E+002    1.23430E+002
   7.1610   4.78370E+002    9.10000E+001
   7.1630   4.09810E+002    8.52300E+001
   7.1660   3.66400E+002    5.64800E+001
   7.1700   2.70290E+002    3.58200E+001
   7.1730   2.09090E+002    2.15700E+001
   7.1770   1.35670E+002    1.45700E+001
   7.1810   9.10700E+001    8.85000E+000
   7.1850   6.99700E+001    4.44000E+000
   7.1870   5.51700E+001    5.35000E+000
   7.1900   3.33100E+001    8.49000E+000
   7.1920   1.73100E+001    5.72000E+000
   7.1950   5.30000E+000    1.57000E+000
   7.1980   2.28000E+000    2.00000E-001
   7.2020   3.73000E+000    2.44000E+000
   7.2040   3.77000E+000    2.64000E+000
   7.2070   3.78000E+000    2.57000E+000
   7.2090   3.74000E+000    3.00000E-002
   7.2120   3.73000E+000    4.00000E-002
   7.2160   3.71000E+000    4.00000E-001
   7.2180   3.75000E+000    6.80000E-001
   7.2210   3.74000E+000    1.62000E+000
   7.2240   3.81000E+000    6.20000E-001
   7.2290   3.70000E+000    1.00000E-002
   7.2310   3.78000E+000    1.50000E-001
   7.2350   3.75000E+000    2.00000E-002
   7.2360   3.71000E+000    5.00000E-002
   7.2400   3.81000E+000    9.50000E-001
   7.2430   3.73000E+000    1.80000E-001
   7.2450   3.73000E+000    2.00000E-002
   7.2490   3.73000E+000    4.00000E-002
   7.2510   3.75000E+000    7.00000E-002
   7.2520   3.93000E+000    2.10000E-001
   7.2560   3.83000E+000    1.40000E-001
   7.2590   3.72000E+000    1.70000E-001
   7.2600   3.92000E+000    2.40000E-001
   7.2640   3.82000E+000    4.00000E-002
   7.2670   3.84000E+000    2.00000E-002
   7.2690   3.68000E+000    2.00000E-002
   7.2730   3.73000E+000    5.00000E-002
   7.2770   3.77000E+000    1.20000E-001
   7.2790   3.78000E+000    1.60000E-001
   7.2810   3.33000E+000    1.70000E-001
   7.2840   3.83000E+000    2.00000E-002
   7.2880   3.75000E+000    6.00000E-002
   7.2910   3.75000E+000    2.80000E-001
   7.2930   3.86000E+000    1.10000E-001
   7.2950   3.72000E+000    1.20000E-001
   7.2980   3.72000E+000    8.00000E-002
   7.3000   3.73000E+000    1.00000E-001
