# Supplementary material for: Mechanism of the small ATP-independent chaperone Spy is substrate specific
Source: Nat Commun. 2021 Feb 8;12:851. doi: 10.1038/s41467-021-21120-8 (PMC7870927; doi:10.1038/s41467-021-21120-8)
Supplement: Supplementary file 3 — Supplementary Data 1 [file 41467_2021_21120_MOESM3_ESM.zip › Fig 2c-d/181801/00036.RI3]

Sample3/6
I 3 22.0 48000 0005216 1.2970E11 278 1 
   5.7990   3.72000E+000    4.40000E+000
   5.8060   3.68000E+000    8.96000E+000
   5.8080   3.71000E+000    1.19700E+001
   5.8100   1.00000E-001    1.64000E+001
   5.8130   8.81000E+000    2.50200E+001
   5.8150   1.40400E+001    2.73200E+001
   5.8190   7.01300E+001    1.53560E+002
   5.8220   2.12770E+002    2.92480E+002
   5.8240   3.62710E+002    3.49180E+002
   5.8250   5.58860E+002    5.64270E+002
   5.8270   7.83650E+002    8.01450E+002
   5.8300   9.29000E+002    9.62350E+002
   5.8330   1.13900E+003    1.04046E+003
   5.8350   1.19966E+003    1.26505E+003
   5.8370   1.37331E+003    1.38308E+003
   5.8400   1.65872E+003    1.66091E+003
   5.8420   1.69037E+003    1.68124E+003
   5.8440   1.77754E+003    1.81537E+003
   5.8460   1.94283E+003    2.02230E+003
   5.8470   2.09083E+003    2.12171E+003
   5.8490   2.17024E+003    2.27444E+003
   5.8510   2.33321E+003    2.30120E+003
   5.8530   2.37960E+003    2.45242E+003
   5.8560   2.50626E+003    2.57335E+003
   5.8580   2.69434E+003    2.77977E+003
   5.8590   2.71665E+003    2.84524E+003
   5.8620   2.73149E+003    2.88897E+003
   5.8630   2.94594E+003    2.99294E+003
   5.8650   3.08645E+003    3.15857E+003
   5.8660   3.06657E+003    3.17924E+003
   5.8670   3.16602E+003    3.19960E+003
   5.8690   3.18088E+003    3.21965E+003
   5.8710   3.27017E+003    3.26856E+003
   5.8740   3.36276E+003    3.33109E+003
   5.8760   3.37430E+003    3.38828E+003
   5.8780   3.47075E+003    3.47422E+003
   5.8800   3.50682E+003    3.55852E+003
   5.8820   3.51651E+003    3.56589E+003
   5.8830   3.51432E+003    3.55335E+003
   5.8850   3.63028E+003    3.53390E+003
   5.8870   3.59804E+003    3.57000E+003
   5.8890   3.62885E+003    3.57889E+003
   5.8920   3.60627E+003    3.61367E+003
   5.8940   3.61111E+003    3.62803E+003
   5.8960   3.60480E+003    3.72124E+003
   5.8990   3.60156E+003    3.68342E+003
   5.9000   3.64346E+003    3.62119E+003
   5.9030   3.70122E+003    3.51702E+003
   5.9060   3.63949E+003    3.64622E+003
   5.9070   3.68615E+003    3.64515E+003
   5.9090   3.69911E+003    3.71821E+003
   5.9110   3.69759E+003    3.75411E+003
   5.9130   3.75033E+003    3.75538E+003
   5.9140   3.74092E+003    3.74386E+003
   5.9160   3.76248E+003    3.72797E+003
   5.9170   3.74587E+003    3.75491E+003
   5.9210   3.75378E+003    3.84145E+003
   5.9240   3.82387E+003    3.82578E+003
   5.9260   3.84320E+003    3.82723E+003
   5.9280   3.89578E+003    3.82548E+003
   5.9300   3.88618E+003    3.90974E+003
   5.9320   3.90937E+003    3.84403E+003
   5.9350   3.97667E+003    3.88584E+003
   5.9370   3.95023E+003    3.88140E+003
   5.9390   4.02918E+003    3.88088E+003
   5.9410   3.96013E+003    4.02327E+003
   5.9420   3.94889E+003    4.02966E+003
   5.9430   4.02571E+003    4.08568E+003
   5.9460   4.06780E+003    4.03737E+003
   5.9490   4.10966E+003    4.11064E+003
   5.9530   4.08868E+003    4.06133E+003
   5.9550   4.01594E+003    4.09662E+003
   5.9570   4.02811E+003    4.10411E+003
   5.9590   4.07085E+003    4.21344E+003
   5.9620   4.12834E+003    4.87157E+003
   5.9640   4.20344E+003    5.85333E+003
   5.9660   4.10217E+003    6.28083E+003
   5.9690   4.38709E+003    5.95694E+003
   5.9710   4.80128E+003    6.39909E+003
   5.9730   6.20645E+003    4.12948E+003
   5.9760   6.09515E+003    1.29790E+002
   5.9800   6.07135E+003    2.68960E+002
   5.9840   2.56580E+003    2.80355E+003
   5.9860   1.17930E+002    5.18382E+003
   5.9890   1.89580E+002    4.06391E+003
   5.9910   3.46650E+002    4.19927E+003
   5.9950   2.01203E+003    4.11448E+003
   5.9960   5.00626E+003    4.03933E+003
   6.0000   4.03469E+003    4.02319E+003
   6.0020   4.26967E+003    4.04026E+003
   6.0040   4.14745E+003    4.00459E+003
   6.0050   4.16878E+003    3.99899E+003
   6.0070   4.13445E+003    4.04344E+003
   6.0100   4.13436E+003    4.02009E+003
   6.0130   4.06154E+003    4.03635E+003
   6.0140   4.05957E+003    4.09968E+003
   6.0160   4.12601E+003    3.94631E+003
   6.0180   4.09563E+003    3.99682E+003
   6.0190   4.11697E+003    3.99708E+003
   6.0200   4.13940E+003    3.97990E+003
   6.0230   4.09033E+003    3.97808E+003
   6.0250   4.11161E+003    3.93808E+003
   6.0270   4.11698E+003    3.97212E+003
   6.0300   4.03473E+003    3.94426E+003
   6.0320   4.06042E+003    3.94261E+003
   6.0340   4.16646E+003    3.93446E+003
   6.0380   4.12017E+003    3.88520E+003
   6.0410   4.08056E+003    3.92376E+003
   6.0430   4.07729E+003    3.91038E+003
   6.0450   4.09301E+003    3.89317E+003
   6.0480   4.07101E+003    3.86289E+003
   6.0500   4.09425E+003    3.92518E+003
   6.0530   4.03413E+003    3.84285E+003
   6.0560   4.09035E+003    3.87271E+003
   6.0570   4.04178E+003    3.85833E+003
   6.0590   3.96046E+003    3.84051E+003
   6.0610   3.95910E+003    3.81136E+003
   6.0630   3.97252E+003    3.76161E+003
   6.0660   4.00558E+003    3.77210E+003
   6.0690   4.00044E+003    3.75850E+003
   6.0700   4.00694E+003    3.72974E+003
   6.0720   3.97714E+003    3.74456E+003
   6.0750   3.96473E+003    3.79125E+003
   6.0770   3.97829E+003    3.74429E+003
   6.0800   3.97882E+003    3.74109E+003
   6.0820   3.95281E+003    3.69514E+003
   6.0830   3.95650E+003    3.63276E+003
   6.0860   3.98576E+003    3.62389E+003
   6.0880   3.96836E+003    3.65849E+003
   6.0920   3.96812E+003    3.60381E+003
   6.0940   3.94632E+003    3.66071E+003
   6.0970   3.93600E+003    3.61022E+003
   6.0990   3.91170E+003    3.54922E+003
   6.1010   3.89611E+003    3.51923E+003
   6.1020   3.92309E+003    3.59992E+003
   6.1040   3.83229E+003    3.56627E+003
   6.1060   3.86178E+003    3.57106E+003
   6.1090   3.86252E+003    3.49721E+003
   6.1130   3.83541E+003    3.49825E+003
   6.1150   3.85415E+003    3.46996E+003
   6.1170   3.78404E+003    3.42316E+003
   6.1190   3.83752E+003    3.39390E+003
   6.1220   3.74708E+003    3.32414E+003
   6.1240   3.77144E+003    3.35429E+003
   6.1260   3.73090E+003    3.30826E+003
   6.1280   3.74465E+003    3.32414E+003
   6.1310   3.77896E+003    3.27361E+003
   6.1340   3.72304E+003    3.24223E+003
   6.1360   3.66046E+003    3.27679E+003
   6.1380   3.71636E+003    3.17204E+003
   6.1420   3.67001E+003    3.24392E+003
   6.1440   3.64800E+003    3.14935E+003
   6.1470   3.69801E+003    3.12305E+003
   6.1500   3.73235E+003    3.04884E+003
   6.1530   3.58432E+003    3.02974E+003
   6.1540   3.59822E+003    3.00875E+003
   6.1550   3.57966E+003    3.01714E+003
   6.1580   3.52050E+003    2.94194E+003
   6.1600   3.49909E+003    2.93769E+003
   6.1620   3.51283E+003    2.92011E+003
   6.1650   3.48895E+003    2.86680E+003
   6.1670   3.44603E+003    2.81033E+003
   6.1690   3.44598E+003    2.84265E+003
   6.1710   3.50727E+003    2.82726E+003
   6.1740   3.43181E+003    2.84503E+003
   6.1770   3.45455E+003    2.74291E+003
   6.1790   3.43117E+003    2.70807E+003
   6.1810   3.44135E+003    2.70674E+003
   6.1830   3.40060E+003    2.64496E+003
   6.1860   3.34314E+003    2.65712E+003
   6.1890   3.32591E+003    2.65291E+003
   6.1900   3.34829E+003    2.55777E+003
   6.1930   3.30687E+003    2.56593E+003
   6.1960   3.29321E+003    2.52766E+003
   6.1980   3.25920E+003    2.49224E+003
   6.2020   3.14843E+003    2.41986E+003
   6.2030   3.11152E+003    2.37741E+003
   6.2080   3.11458E+003    2.32959E+003
   6.2100   3.15315E+003    2.36416E+003
   6.2120   3.19529E+003    2.31807E+003
   6.2150   3.12347E+003    2.29230E+003
   6.2170   3.07491E+003    2.26952E+003
   6.2190   3.10222E+003    2.22777E+003
   6.2230   3.05068E+003    2.17065E+003
   6.2250   2.98761E+003    2.10052E+003
   6.2270   2.93943E+003    2.06747E+003
   6.2290   2.93616E+003    2.08285E+003
   6.2310   2.93587E+003    2.10029E+003
   6.2330   2.90915E+003    2.07116E+003
   6.2360   2.86688E+003    1.98814E+003
   6.2390   2.81079E+003    1.96865E+003
   6.2410   2.78958E+003    1.95894E+003
   6.2440   2.74537E+003    1.91987E+003
   6.2460   2.77479E+003    1.87590E+003
   6.2480   2.74364E+003    1.85030E+003
   6.2500   2.71596E+003    1.86892E+003
   6.2520   2.71765E+003    1.81179E+003
   6.2550   2.72451E+003    1.79371E+003
   6.2570   2.67615E+003    1.78002E+003
   6.2590   2.68507E+003    1.78696E+003
   6.2600   2.64185E+003    1.77121E+003
   6.2630   2.58738E+003    1.70845E+003
   6.2660   2.57568E+003    1.68207E+003
   6.2680   2.53530E+003    1.67269E+003
   6.2710   2.53150E+003    1.63454E+003
   6.2720   2.53629E+003    1.60684E+003
   6.2730   2.51507E+003    1.60642E+003
   6.2770   2.52406E+003    1.60622E+003
   6.2790   2.48148E+003    1.55387E+003
   6.2820   2.41995E+003    1.51956E+003
   6.2840   2.44865E+003    1.51187E+003
   6.2860   2.42006E+003    1.50679E+003
   6.2880   2.41424E+003    1.47722E+003
   6.2900   2.38167E+003    1.45689E+003
   6.2930   2.38295E+003    1.43306E+003
   6.2950   2.33451E+003    1.42694E+003
   6.2960   2.32882E+003    1.43681E+003
   6.2980   2.29903E+003    1.41662E+003
   6.3000   2.27649E+003    1.41849E+003
   6.3040   2.23267E+003    1.35147E+003
   6.3060   2.19873E+003    1.33736E+003
   6.3080   2.12618E+003    1.35171E+003
   6.3100   2.17411E+003    1.31673E+003
   6.3120   2.19884E+003    1.27487E+003
   6.3130   2.20227E+003    1.25877E+003
   6.3180   2.14383E+003    1.27894E+003
   6.3200   2.13404E+003    1.26855E+003
   6.3230   2.10401E+003    1.23599E+003
   6.3250   2.07861E+003    1.21289E+003
   6.3270   2.07232E+003    1.17202E+003
   6.3310   2.02551E+003    1.17722E+003
   6.3330   2.01815E+003    1.16577E+003
   6.3360   2.02595E+003    1.16154E+003
   6.3380   2.00569E+003    1.15192E+003
   6.3410   2.03719E+003    1.13389E+003
   6.3430   1.98492E+003    1.11582E+003
   6.3450   1.97476E+003    1.11121E+003
   6.3470   1.95199E+003    1.09839E+003
   6.3500   1.90201E+003    1.10685E+003
   6.3520   1.92340E+003    1.11943E+003
   6.3560   1.88940E+003    1.08397E+003
   6.3570   1.87994E+003    1.06063E+003
   6.3610   1.91713E+003    1.04239E+003
   6.3630   1.84021E+003    1.04673E+003
   6.3660   1.84635E+003    1.07623E+003
   6.3670   1.85304E+003    1.06907E+003
   6.3690   1.87499E+003    1.03345E+003
   6.3720   1.84214E+003    1.04782E+003
   6.3740   1.84335E+003    1.02062E+003
   6.3770   1.86541E+003    1.04567E+003
   6.3790   1.78916E+003    1.00414E+003
   6.3810   1.78910E+003    1.02460E+003
   6.3830   1.76384E+003    9.98630E+002
   6.3850   1.78836E+003    1.00456E+003
   6.3880   1.82053E+003    9.77620E+002
   6.3920   1.79158E+003    1.00172E+003
   6.3930   1.78463E+003    9.76320E+002
   6.3950   1.78101E+003    9.83520E+002
   6.3970   1.75552E+003    9.89850E+002
   6.3990   1.73245E+003    9.59920E+002
   6.4020   1.73698E+003    9.83850E+002
   6.4040   1.77214E+003    9.68760E+002
   6.4070   1.74005E+003    9.67010E+002
   6.4100   1.78391E+003    9.54120E+002
   6.4130   1.75030E+003    9.51200E+002
   6.4170   1.75081E+003    9.68720E+002
   6.4190   1.76125E+003    9.75290E+002
   6.4220   1.74254E+003    9.62260E+002
   6.4240   1.77743E+003    9.47670E+002
   6.4260   1.74332E+003    9.32190E+002
   6.4290   1.73510E+003    9.77360E+002
   6.4320   1.72861E+003    9.69800E+002
   6.4360   1.76048E+003    9.61180E+002
   6.4380   1.71598E+003    9.48220E+002
   6.4400   1.78140E+003    9.76520E+002
   6.4430   1.77637E+003    9.78980E+002
   6.4450   1.77389E+003    9.80350E+002
   6.4470   1.77904E+003    9.79220E+002
   6.4500   1.77860E+003    9.65880E+002
   6.4510   1.77096E+003    9.65070E+002
   6.4530   1.77179E+003    9.74400E+002
   6.4560   1.79863E+003    9.69790E+002
   6.4590   1.81421E+003    9.61900E+002
   6.4620   1.77085E+003    9.95310E+002
   6.4650   1.78668E+003    9.79350E+002
   6.4670   1.79357E+003    9.66410E+002
   6.4680   1.79130E+003    9.62900E+002
   6.4720   1.79533E+003    9.55680E+002
   6.4730   1.77239E+003    9.94520E+002
   6.4770   1.80905E+003    9.70100E+002
   6.4790   1.80085E+003    9.91570E+002
   6.4820   1.75039E+003    9.61210E+002
   6.4830   1.75627E+003    9.65770E+002
   6.4860   1.75402E+003    9.81620E+002
   6.4880   1.79378E+003    9.79990E+002
   6.4920   1.80866E+003    9.82340E+002
   6.4940   1.86500E+003    9.69600E+002
   6.4960   1.79302E+003    9.69890E+002
   6.4970   1.79902E+003    9.85340E+002
   6.4990   1.79990E+003    9.76270E+002
   6.5020   1.77561E+003    9.88420E+002
   6.5030   1.79349E+003    9.62030E+002
   6.5070   1.81960E+003    9.66360E+002
   6.5080   1.74944E+003    9.70260E+002
   6.5110   1.78871E+003    9.59250E+002
   6.5140   1.78968E+003    9.85110E+002
   6.5160   1.79024E+003    9.71470E+002
   6.5200   1.78100E+003    9.75820E+002
   6.5230   1.79833E+003    9.60350E+002
   6.5240   1.79585E+003    9.50150E+002
   6.5250   1.77983E+003    9.98350E+002
   6.5280   1.75327E+003    9.52410E+002
   6.5320   1.77756E+003    9.70800E+002
   6.5350   1.75061E+003    9.70270E+002
   6.5380   1.77107E+003    9.67510E+002
   6.5390   1.76615E+003    9.63360E+002
   6.5410   1.73961E+003    9.48590E+002
   6.5440   1.75872E+003    9.83980E+002
   6.5460   1.77042E+003    9.65370E+002
   6.5490   1.75105E+003    9.78020E+002
   6.5510   1.74824E+003    9.83540E+002
   6.5530   1.76283E+003    9.60880E+002
   6.5560   1.74970E+003    9.52700E+002
   6.5590   1.71604E+003    9.70700E+002
   6.5610   1.70740E+003    9.45750E+002
   6.5640   1.72462E+003    9.54900E+002
   6.5660   1.73718E+003    9.67230E+002
   6.5680   1.72315E+003    9.51500E+002
   6.5710   1.75247E+003    9.28680E+002
   6.5750   1.69227E+003    9.38950E+002
   6.5780   1.76088E+003    9.63300E+002
   6.5800   1.73193E+003    9.39770E+002
   6.5820   1.74915E+003    9.51480E+002
   6.5840   1.75650E+003    9.28910E+002
   6.5860   1.65704E+003    9.35760E+002
   6.5910   1.72259E+003    9.41110E+002
   6.5960   1.74636E+003    9.28670E+002
   6.5970   1.70315E+003    9.38310E+002
   6.6000   1.70766E+003    9.39770E+002
   6.6020   1.72654E+003    9.20200E+002
   6.6040   1.73901E+003    9.28200E+002
   6.6070   1.70457E+003    9.13370E+002
   6.6090   1.72493E+003    9.37260E+002
   6.6120   1.71915E+003    9.14070E+002
   6.6150   1.72465E+003    9.32490E+002
   6.6180   1.69955E+003    9.32270E+002
   6.6200   1.71078E+003    9.33480E+002
   6.6220   1.67981E+003    9.10900E+002
   6.6250   1.68260E+003    9.29930E+002
   6.6270   1.67375E+003    9.13530E+002
   6.6310   1.70845E+003    9.23720E+002
   6.6330   1.72711E+003    9.15420E+002
   6.6360   1.68888E+003    9.28450E+002
   6.6380   1.68938E+003    9.08940E+002
   6.6400   1.71260E+003    9.00350E+002
   6.6430   1.68682E+003    9.28530E+002
   6.6450   1.70446E+003    9.16390E+002
   6.6490   1.66999E+003    9.19820E+002
   6.6510   1.68476E+003    9.25400E+002
   6.6530   1.68415E+003    9.10970E+002
   6.6580   1.65788E+003    8.99360E+002
   6.6600   1.70404E+003    9.18860E+002
   6.6620   1.66932E+003    9.14010E+002
   6.6650   1.66536E+003    9.18440E+002
   6.6670   1.66833E+003    9.12720E+002
   6.6710   1.67321E+003    9.09650E+002
   6.6740   1.67251E+003    8.79970E+002
   6.6750   1.63765E+003    8.87570E+002
   6.6780   1.65304E+003    8.92530E+002
   6.6800   1.63202E+003    8.99060E+002
   6.6830   1.66189E+003    8.72410E+002
   6.6870   1.65695E+003    8.85670E+002
   6.6910   1.64169E+003    8.97380E+002
   6.6940   1.63413E+003    8.95720E+002
   6.6960   1.62396E+003    9.10790E+002
   6.6980   1.62626E+003    8.82730E+002
   6.7000   1.61918E+003    8.90850E+002
   6.7030   1.62175E+003    8.87680E+002
   6.7070   1.58861E+003    8.70040E+002
   6.7100   1.61914E+003    8.90960E+002
   6.7110   1.60192E+003    8.96250E+002
   6.7150   1.63796E+003    8.89440E+002
   6.7180   1.61139E+003    8.89370E+002
   6.7210   1.63141E+003    8.60870E+002
   6.7230   1.63356E+003    8.98510E+002
   6.7250   1.59925E+003    8.86830E+002
   6.7280   1.61251E+003    8.85680E+002
   6.7320   1.58379E+003    8.59410E+002
   6.7330   1.59975E+003    8.48550E+002
   6.7360   1.57335E+003    8.64590E+002
   6.7390   1.55954E+003    8.61180E+002
   6.7400   1.58666E+003    8.56090E+002
   6.7430   1.61962E+003    8.56910E+002
   6.7450   1.58566E+003    9.01150E+002
   6.7470   1.62582E+003    8.63820E+002
   6.7500   1.61473E+003    8.90040E+002
   6.7530   1.61322E+003    8.50460E+002
   6.7560   1.59788E+003    8.59420E+002
   6.7590   1.56970E+003    8.44850E+002
   6.7610   1.59511E+003    8.51060E+002
   6.7630   1.59191E+003    8.49800E+002
   6.7660   1.55878E+003    8.56960E+002
   6.7680   1.55006E+003    8.60080E+002
   6.7700   1.57626E+003    8.57230E+002
   6.7730   1.59412E+003    8.33110E+002
   6.7770   1.58093E+003    8.62440E+002
   6.7790   1.57934E+003    8.69170E+002
   6.7810   1.58521E+003    8.81610E+002
   6.7840   1.57926E+003    8.53750E+002
   6.7860   1.56727E+003    8.86600E+002
   6.7890   1.62303E+003    8.79990E+002
   6.7910   1.57039E+003    8.74910E+002
   6.7950   1.55610E+003    8.61110E+002
   6.7970   1.57614E+003    8.78090E+002
   6.7990   1.59422E+003    8.71500E+002
   6.8020   1.57561E+003    8.53650E+002
   6.8040   1.54768E+003    8.66580E+002
   6.8070   1.57180E+003    8.66350E+002
   6.8100   1.62231E+003    8.70400E+002
   6.8120   1.63060E+003    8.79870E+002
   6.8160   1.61434E+003    8.88120E+002
   6.8190   1.62318E+003    8.80740E+002
   6.8220   1.58413E+003    8.77410E+002
   6.8240   1.59257E+003    8.98730E+002
   6.8260   1.61611E+003    8.63960E+002
   6.8300   1.62616E+003    8.67990E+002
   6.8310   1.63601E+003    8.68810E+002
   6.8330   1.60745E+003    8.82050E+002
   6.8340   1.65100E+003    8.72510E+002
   6.8380   1.62226E+003    8.70740E+002
   6.8420   1.62319E+003    8.75500E+002
   6.8450   1.62533E+003    8.65630E+002
   6.8470   1.58186E+003    8.81670E+002
   6.8480   1.60992E+003    8.65120E+002
   6.8510   1.60990E+003    8.83040E+002
   6.8530   1.60268E+003    8.89680E+002
   6.8580   1.62223E+003    8.78420E+002
   6.8600   1.61862E+003    8.82200E+002
   6.8610   1.58351E+003    8.76820E+002
   6.8650   1.63002E+003    8.68820E+002
   6.8670   1.61352E+003    8.92180E+002
   6.8700   1.57625E+003    8.67750E+002
   6.8730   1.61879E+003    8.66530E+002
   6.8760   1.64461E+003    8.58690E+002
   6.8780   1.61696E+003    8.93910E+002
   6.8810   1.60888E+003    8.87000E+002
   6.8830   1.64761E+003    9.05880E+002
   6.8850   1.61593E+003    8.97780E+002
   6.8870   1.59737E+003    8.80090E+002
   6.8890   1.62452E+003    8.73650E+002
   6.8920   1.58581E+003    8.97000E+002
   6.8940   1.61729E+003    8.94190E+002
   6.8980   1.61960E+003    8.76020E+002
   6.9010   1.65335E+003    8.68210E+002
   6.9030   1.62795E+003    8.65060E+002
   6.9050   1.61538E+003    8.71830E+002
   6.9080   1.64133E+003    8.80720E+002
   6.9100   1.65656E+003    8.77480E+002
   6.9130   1.63220E+003    8.65630E+002
   6.9170   1.64138E+003    8.68070E+002
   6.9180   1.63924E+003    8.99140E+002
   6.9210   1.61145E+003    8.51660E+002
   6.9230   1.61667E+003    8.80150E+002
   6.9280   1.63781E+003    8.59180E+002
   6.9300   1.61351E+003    8.78160E+002
   6.9320   1.58821E+003    8.74840E+002
   6.9340   1.60467E+003    8.82640E+002
   6.9370   1.60070E+003    8.60820E+002
   6.9390   1.60681E+003    8.59210E+002
   6.9420   1.60958E+003    8.57610E+002
   6.9450   1.59030E+003    8.70900E+002
   6.9470   1.60228E+003    8.94360E+002
   6.9510   1.58994E+003    8.63190E+002
   6.9520   1.56472E+003    8.69550E+002
   6.9560   1.57978E+003    8.72870E+002
   6.9590   1.57930E+003    8.64790E+002
   6.9630   1.62528E+003    8.64680E+002
   6.9650   1.57753E+003    8.35170E+002
   6.9680   1.55542E+003    8.60760E+002
   6.9710   1.58222E+003    8.37370E+002
   6.9730   1.58901E+003    8.36440E+002
   6.9760   1.58063E+003    8.61910E+002
   6.9780   1.58000E+003    8.78060E+002
   6.9800   1.57417E+003    8.76030E+002
   6.9830   1.62468E+003    8.68730E+002
   6.9850   1.61255E+003    8.52290E+002
   6.9880   1.60951E+003    8.75450E+002
   6.9900   1.60346E+003    8.64500E+002
   6.9920   1.58366E+003    8.52550E+002
   6.9950   1.62663E+003    8.65010E+002
   6.9990   1.56451E+003    8.89450E+002
   7.0010   1.59342E+003    8.79700E+002
   7.0040   1.59826E+003    8.81470E+002
   7.0070   1.63062E+003    8.59800E+002
   7.0100   1.61636E+003    8.70430E+002
   7.0140   1.60985E+003    8.65490E+002
   7.0160   1.57389E+003    8.74700E+002
   7.0190   1.55926E+003    8.66890E+002
   7.0210   1.58606E+003    8.76060E+002
   7.0240   1.58051E+003    8.40790E+002
   7.0280   1.54460E+003    8.70260E+002
   7.0300   1.52178E+003    8.77080E+002
   7.0330   1.55349E+003    8.50880E+002
   7.0350   1.56108E+003    8.52460E+002
   7.0370   1.57481E+003    8.79040E+002
   7.0400   1.56584E+003    8.45060E+002
   7.0440   1.57055E+003    8.41860E+002
   7.0470   1.57477E+003    8.63450E+002
   7.0480   1.58547E+003    8.32600E+002
   7.0520   1.61003E+003    8.49350E+002
   7.0550   1.59268E+003    8.34730E+002
   7.0600   1.59535E+003    8.48450E+002
   7.0620   1.57399E+003    8.33110E+002
   7.0670   1.59126E+003    8.14160E+002
   7.0690   1.58935E+003    8.59770E+002
   7.0710   1.58131E+003    8.36830E+002
   7.0730   1.57244E+003    8.44890E+002
   7.0760   1.55651E+003    8.29670E+002
   7.0800   1.58952E+003    8.38130E+002
   7.0820   1.56938E+003    8.30820E+002
   7.0840   1.57131E+003    8.26380E+002
   7.0860   1.59310E+003    8.30410E+002
   7.0890   1.59121E+003    8.12030E+002
   7.0910   1.58573E+003    8.26180E+002
   7.0960   1.56662E+003    8.08380E+002
   7.0980   1.58326E+003    8.06080E+002
   7.1010   1.56238E+003    8.01490E+002
   7.1040   1.59191E+003    7.91720E+002
   7.1070   1.52631E+003    7.75660E+002
   7.1100   1.52795E+003    7.57520E+002
   7.1140   1.57546E+003    7.32050E+002
   7.1150   1.53054E+003    7.24630E+002
   7.1170   1.52023E+003    7.14470E+002
   7.1210   1.53876E+003    7.09250E+002
   7.1240   1.48965E+003    6.44780E+002
   7.1270   1.53346E+003    6.28790E+002
   7.1300   1.50481E+003    6.35350E+002
   7.1320   1.49709E+003    5.94920E+002
   7.1340   1.47453E+003    5.45560E+002
   7.1370   1.47472E+003    5.02390E+002
   7.1410   1.46170E+003    4.69920E+002
   7.1430   1.41078E+003    4.01840E+002
   7.1460   1.35893E+003    3.52920E+002
   7.1490   1.27619E+003    3.32790E+002
   7.1530   1.18852E+003    1.62550E+002
   7.1570   1.06370E+003    3.46400E+001
   7.1590   9.44140E+002    1.65000E+001
   7.1640   7.90590E+002    6.03000E+000
   7.1690   3.84650E+002    1.11000E+000
   7.1710   1.70670E+002    2.26000E+000
   7.1730   6.00100E+001    1.09000E+000
   7.1750   2.42300E+001    1.68000E+000
   7.1780   1.21800E+001    5.00000E-001
   7.1820   7.43000E+000    5.19000E+000
   7.1840   4.81000E+000    2.26000E+000
   7.1860   2.23000E+000    2.66000E+000
   7.1890   2.22000E+000    1.25000E+000
   7.1920   2.80000E-001    3.28000E+000
   7.1950   3.79000E+000    4.15000E+000
   7.1980   3.03000E+000    2.22000E+000
   7.2000   3.86000E+000    1.50000E-001
   7.2040   3.88000E+000    1.50000E-001
   7.2070   3.73000E+000    2.60000E-001
   7.2110   3.82000E+000    3.30000E-001
   7.2120   3.47000E+000    1.60000E-001
   7.2150   3.81000E+000    5.60000E-001
   7.2180   3.75000E+000    6.20000E-001
   7.2230   3.79000E+000    2.63000E+000
   7.2240   3.86000E+000    1.08000E+000
   7.2260   3.73000E+000    1.09000E+000
   7.2290   3.81000E+000    1.10000E-001
   7.2310   3.31000E+000    9.90000E-001
   7.2360   3.86000E+000    5.00000E-002
   7.2410   3.81000E+000    2.00000E-002
   7.2450   3.68000E+000    1.50000E-001
   7.2470   3.66000E+000    5.50000E-001
   7.2490   3.76000E+000    6.40000E-001
   7.2520   3.82000E+000    1.00000E-002
   7.2550   3.43000E+000    0.00000E+000
   7.2570   3.76000E+000    1.50000E-001
   7.2590   3.78000E+000    2.00000E-002
   7.2630   3.77000E+000    4.00000E-002
   7.2650   3.96000E+000    4.00000E-002
   7.2680   3.86000E+000    3.10000E-001
   7.2710   3.88000E+000    4.00000E-002
   7.2740   3.82000E+000    6.00000E-002
   7.2770   3.75000E+000    7.00000E-002
   7.2790   3.72000E+000    0.00000E+000
   7.2810   3.83000E+000    1.30000E-001
   7.2850   3.87000E+000    2.10000E-001
   7.2880   3.80000E+000    5.00000E-002
   7.2890   3.86000E+000    1.20000E-001
   7.2930   3.77000E+000    7.00000E-002
   7.2950   3.77000E+000    1.80000E-001
   7.2980   3.93000E+000    2.30000E-001
   7.3000   3.71000E+000    4.00000E-002
