# Supplementary material for: Mechanism of the small ATP-independent chaperone Spy is substrate specific
Source: Nat Commun. 2021 Feb 8;12:851. doi: 10.1038/s41467-021-21120-8 (PMC7870927; doi:10.1038/s41467-021-21120-8)
Supplement: Supplementary file 3 — Supplementary Data 1 [file 41467_2021_21120_MOESM3_ESM.zip › Fig 2c-d/181801/00037.RI1]

Sample1/4
I 1 22.0 48000 0005290 1.3160E11 278 1 
   5.7990   3.66000E+000    4.70000E-001
   5.8010   3.69000E+000    4.10000E-001
   5.8020   3.80000E+000    1.85000E+000
   5.8030   3.65000E+000    5.20000E-001
   5.8050   3.65000E+000    2.03000E+000
   5.8070   3.65000E+000    5.80000E-001
   5.8080   3.67000E+000    1.90000E+000
   5.8100   3.60000E+000    6.08000E+000
   5.8120   1.64000E+000    9.08000E+000
   5.8150   6.72000E+000    1.52700E+001
   5.8170   1.73200E+001    1.73900E+001
   5.8190   3.83100E+001    3.49100E+001
   5.8220   1.48150E+002    6.60500E+001
   5.8240   3.04700E+002    8.23000E+001
   5.8260   4.89290E+002    1.65820E+002
   5.8290   7.93430E+002    3.22190E+002
   5.8320   8.86840E+002    6.25680E+002
   5.8330   1.09451E+003    7.02970E+002
   5.8350   1.25645E+003    8.79100E+002
   5.8370   1.31618E+003    9.36510E+002
   5.8380   1.40733E+003    1.22701E+003
   5.8400   1.53961E+003    1.69185E+003
   5.8440   1.73548E+003    1.86564E+003
   5.8460   1.85027E+003    1.85772E+003
   5.8470   1.98177E+003    1.94644E+003
   5.8490   2.09029E+003    2.18662E+003
   5.8510   2.20791E+003    2.28624E+003
   5.8530   2.35371E+003    2.42021E+003
   5.8560   2.44973E+003    2.48207E+003
   5.8580   2.59125E+003    2.61745E+003
   5.8600   2.65415E+003    2.72465E+003
   5.8620   2.76148E+003    2.73782E+003
   5.8630   2.93872E+003    2.95260E+003
   5.8650   2.94226E+003    2.97094E+003
   5.8670   2.98921E+003    3.10454E+003
   5.8690   3.09203E+003    3.11861E+003
   5.8710   3.16167E+003    3.23679E+003
   5.8730   3.25761E+003    3.34219E+003
   5.8760   3.35574E+003    3.36743E+003
   5.8780   3.46199E+003    3.44159E+003
   5.8800   3.45333E+003    3.52882E+003
   5.8830   3.47524E+003    3.55266E+003
   5.8850   3.55948E+003    3.50740E+003
   5.8870   3.57465E+003    3.55274E+003
   5.8920   3.57517E+003    3.62139E+003
   5.8940   3.56411E+003    3.61073E+003
   5.8960   3.57445E+003    3.59319E+003
   5.8980   3.57930E+003    3.57644E+003
   5.8990   3.63155E+003    3.59221E+003
   5.9000   3.59957E+003    3.56491E+003
   5.9040   3.66712E+003    3.57922E+003
   5.9060   3.61064E+003    3.60116E+003
   5.9070   3.60848E+003    3.58964E+003
   5.9100   3.72751E+003    3.63449E+003
   5.9120   3.68652E+003    3.65137E+003
   5.9140   3.66000E+003    3.68611E+003
   5.9160   3.70230E+003    3.70224E+003
   5.9180   3.79097E+003    3.70247E+003
   5.9190   3.77677E+003    3.74107E+003
   5.9210   3.74221E+003    3.75720E+003
   5.9230   3.73933E+003    3.60055E+003
   5.9260   3.81673E+003    3.63716E+003
   5.9280   3.78504E+003    3.66033E+003
   5.9300   3.82748E+003    3.75374E+003
   5.9320   3.79522E+003    3.90885E+003
   5.9350   3.87829E+003    3.91171E+003
   5.9360   3.89306E+003    3.88057E+003
   5.9380   3.95015E+003    3.91621E+003
   5.9410   3.97306E+003    3.92045E+003
   5.9420   3.95498E+003    4.02947E+003
   5.9430   3.92086E+003    3.97103E+003
   5.9460   4.01522E+003    4.02522E+003
   5.9480   4.05032E+003    3.91699E+003
   5.9490   4.05695E+003    3.93636E+003
   5.9500   3.99873E+003    3.95256E+003
   5.9530   4.02145E+003    3.97679E+003
   5.9550   3.97452E+003    4.00091E+003
   5.9570   4.02446E+003    4.00252E+003
   5.9610   3.97106E+003    4.00506E+003
   5.9640   4.03253E+003    3.99240E+003
   5.9650   4.05294E+003    4.03071E+003
   5.9670   4.07219E+003    4.03643E+003
   5.9710   4.11142E+003    4.07763E+003
   5.9720   4.14430E+003    4.06388E+003
   5.9750   4.15438E+003    4.10088E+003
   5.9760   4.18663E+003    4.09992E+003
   5.9770   4.20733E+003    4.14666E+003
   5.9790   4.13775E+003    4.14837E+003
   5.9820   4.16010E+003    4.15901E+003
   5.9840   4.13839E+003    4.12065E+003
   5.9860   4.27771E+003    4.32133E+003
   5.9890   4.37888E+003    4.59498E+003
   5.9910   5.37174E+003    5.71705E+003
   5.9930   6.08011E+003    6.20075E+003
   5.9960   6.04911E+003    6.31774E+003
   6.0000   6.16001E+003    6.25035E+003
   6.0020   4.33823E+003    3.43696E+003
   6.0050   5.04080E+002    1.60440E+002
   6.0120   2.42050E+002    2.12171E+003
   6.0160   3.83202E+003    4.95632E+003
   6.0180   4.23513E+003    3.81285E+003
   6.0200   4.11127E+003    4.05783E+003
   6.0220   4.07728E+003    3.97345E+003
   6.0240   4.06017E+003    3.91910E+003
   6.0270   4.03075E+003    3.85869E+003
   6.0290   4.04397E+003    3.84029E+003
   6.0310   4.03422E+003    3.81245E+003
   6.0320   4.06092E+003    3.82058E+003
   6.0340   4.05556E+003    3.83133E+003
   6.0360   4.00394E+003    3.76125E+003
   6.0390   4.08661E+003    3.82486E+003
   6.0410   4.01159E+003    3.78319E+003
   6.0430   3.91541E+003    3.72443E+003
   6.0450   3.96640E+003    3.78212E+003
   6.0470   3.91866E+003    3.72100E+003
   6.0480   3.93575E+003    3.77422E+003
   6.0510   3.89316E+003    3.71482E+003
   6.0540   3.94138E+003    3.67396E+003
   6.0560   3.92914E+003    3.59109E+003
   6.0580   3.83593E+003    3.56088E+003
   6.0610   3.87761E+003    3.57304E+003
   6.0620   3.83407E+003    3.56346E+003
   6.0630   3.81443E+003    3.48893E+003
   6.0660   3.86184E+003    3.45689E+003
   6.0680   3.80786E+003    3.48267E+003
   6.0700   3.73300E+003    3.46048E+003
   6.0720   3.74425E+003    3.47003E+003
   6.0750   3.71789E+003    3.35887E+003
   6.0770   3.72082E+003    3.33731E+003
   6.0790   3.68916E+003    3.35296E+003
   6.0820   3.69898E+003    3.30207E+003
   6.0830   3.68009E+003    3.21762E+003
   6.0860   3.59701E+003    3.23578E+003
   6.0880   3.62213E+003    3.20126E+003
   6.0900   3.56587E+003    3.14839E+003
   6.0930   3.53985E+003    3.15639E+003
   6.0950   3.53863E+003    3.09850E+003
   6.0970   3.51244E+003    3.08645E+003
   6.1000   3.50520E+003    2.99737E+003
   6.1020   3.43345E+003    3.01373E+003
   6.1040   3.48825E+003    2.98939E+003
   6.1060   3.44425E+003    2.93060E+003
   6.1090   3.46802E+003    2.94800E+003
   6.1110   3.36537E+003    2.91135E+003
   6.1130   3.38324E+003    2.82558E+003
   6.1150   3.32266E+003    2.82010E+003
   6.1180   3.30792E+003    2.73374E+003
   6.1200   3.26323E+003    2.72828E+003
   6.1220   3.28069E+003    2.70076E+003
   6.1250   3.21594E+003    2.69252E+003
   6.1260   3.22910E+003    2.69023E+003
   6.1290   3.20039E+003    2.56976E+003
   6.1310   3.18827E+003    2.58778E+003
   6.1320   3.13979E+003    2.58777E+003
   6.1350   3.13088E+003    2.54897E+003
   6.1370   3.13201E+003    2.53349E+003
   6.1400   3.06667E+003    2.47556E+003
   6.1420   3.02835E+003    2.46345E+003
   6.1440   3.02798E+003    2.41214E+003
   6.1450   3.00747E+003    2.37777E+003
   6.1480   2.98001E+003    2.34064E+003
   6.1500   2.98321E+003    2.30960E+003
   6.1530   2.87686E+003    2.27915E+003
   6.1550   2.88304E+003    2.23421E+003
   6.1580   2.85395E+003    2.19488E+003
   6.1600   2.83429E+003    2.17144E+003
   6.1620   2.81245E+003    2.16271E+003
   6.1640   2.79107E+003    2.11683E+003
   6.1690   2.73848E+003    2.02817E+003
   6.1700   2.73975E+003    2.07840E+003
   6.1710   2.74001E+003    2.04106E+003
   6.1740   2.68672E+003    1.98534E+003
   6.1760   2.68309E+003    2.01244E+003
   6.1780   2.65744E+003    1.99979E+003
   6.1800   2.66896E+003    1.98460E+003
   6.1830   2.68065E+003    1.92480E+003
   6.1850   2.61527E+003    1.92797E+003
   6.1860   2.64659E+003    1.95040E+003
   6.1870   2.56827E+003    1.85958E+003
   6.1890   2.61012E+003    1.84834E+003
   6.1910   2.58002E+003    1.81520E+003
   6.1940   2.52709E+003    1.80022E+003
   6.1960   2.50781E+003    1.76150E+003
   6.2000   2.47079E+003    1.74086E+003
   6.2020   2.48637E+003    1.74637E+003
   6.2040   2.46374E+003    1.71440E+003
   6.2060   2.47517E+003    1.67720E+003
   6.2090   2.46877E+003    1.66939E+003
   6.2120   2.41907E+003    1.66916E+003
   6.2140   2.43549E+003    1.63568E+003
   6.2170   2.38112E+003    1.61461E+003
   6.2200   2.41144E+003    1.58024E+003
   6.2230   2.34606E+003    1.55234E+003
   6.2250   2.31539E+003    1.50768E+003
   6.2280   2.31739E+003    1.50863E+003
   6.2310   2.29965E+003    1.48016E+003
   6.2320   2.30140E+003    1.47502E+003
   6.2350   2.25978E+003    1.45677E+003
   6.2370   2.24773E+003    1.44188E+003
   6.2390   2.22962E+003    1.44708E+003
   6.2410   2.22283E+003    1.39924E+003
   6.2440   2.18854E+003    1.39818E+003
   6.2460   2.18560E+003    1.35716E+003
   6.2500   2.17102E+003    1.35368E+003
   6.2530   2.15314E+003    1.33656E+003
   6.2550   2.12791E+003    1.33863E+003
   6.2570   2.12660E+003    1.30861E+003
   6.2600   2.13028E+003    1.29562E+003
   6.2630   2.12783E+003    1.28879E+003
   6.2660   2.10957E+003    1.28238E+003
   6.2680   2.07481E+003    1.26627E+003
   6.2720   2.10039E+003    1.23766E+003
   6.2730   2.07921E+003    1.27746E+003
   6.2750   2.08279E+003    1.26222E+003
   6.2770   2.04295E+003    1.26135E+003
   6.2790   2.06442E+003    1.26637E+003
   6.2820   2.04317E+003    1.22512E+003
   6.2840   2.05494E+003    1.25274E+003
   6.2870   2.08873E+003    1.18561E+003
   6.2890   2.02464E+003    1.19614E+003
   6.2920   2.02403E+003    1.17696E+003
   6.2940   1.97331E+003    1.17270E+003
   6.2960   1.99261E+003    1.14386E+003
   6.2990   2.01016E+003    1.14478E+003
   6.3020   1.94723E+003    1.16541E+003
   6.3040   1.98595E+003    1.11160E+003
   6.3060   1.98232E+003    1.13618E+003
   6.3110   1.97189E+003    1.13784E+003
   6.3130   1.99236E+003    1.11648E+003
   6.3150   1.93955E+003    1.11927E+003
   6.3170   1.96200E+003    1.10479E+003
   6.3210   1.89914E+003    1.12059E+003
   6.3230   1.93294E+003    1.07968E+003
   6.3250   1.91928E+003    1.07381E+003
   6.3260   1.93321E+003    1.12599E+003
   6.3280   1.90365E+003    1.08465E+003
   6.3300   1.89294E+003    1.06695E+003
   6.3330   1.87942E+003    1.08674E+003
   6.3340   1.90111E+003    1.07403E+003
   6.3380   1.90627E+003    1.08007E+003
   6.3400   1.89367E+003    1.06512E+003
   6.3430   1.86519E+003    1.08434E+003
   6.3450   1.87781E+003    1.08089E+003
   6.3470   1.88019E+003    1.04747E+003
   6.3500   1.89682E+003    1.06204E+003
   6.3530   1.84158E+003    1.06201E+003
   6.3550   1.85334E+003    1.05863E+003
   6.3560   1.83585E+003    1.03256E+003
   6.3590   1.82691E+003    1.07098E+003
   6.3620   1.84881E+003    1.04935E+003
   6.3660   1.88741E+003    1.03346E+003
   6.3670   1.84603E+003    1.04702E+003
   6.3710   1.84741E+003    1.04788E+003
   6.3720   1.81197E+003    1.02978E+003
   6.3740   1.80579E+003    1.01567E+003
   6.3790   1.84960E+003    1.01491E+003
   6.3810   1.85427E+003    1.02734E+003
   6.3830   1.84603E+003    1.01446E+003
   6.3850   1.81434E+003    1.00830E+003
   6.3880   1.82948E+003    1.01337E+003
   6.3900   1.82560E+003    1.03885E+003
   6.3930   1.80160E+003    1.00386E+003
   6.3950   1.81537E+003    1.01647E+003
   6.3970   1.81709E+003    9.98470E+002
   6.4000   1.79915E+003    1.01207E+003
   6.4020   1.83501E+003    1.00572E+003
   6.4040   1.81457E+003    1.00933E+003
   6.4080   1.80850E+003    1.01565E+003
   6.4100   1.81586E+003    1.00436E+003
   6.4130   1.84553E+003    1.00918E+003
   6.4150   1.85643E+003    1.03369E+003
   6.4170   1.81867E+003    9.95790E+002
   6.4190   1.83773E+003    1.02814E+003
   6.4220   1.80086E+003    1.00978E+003
   6.4240   1.79484E+003    9.98660E+002
   6.4260   1.80737E+003    1.02773E+003
   6.4290   1.86043E+003    1.00247E+003
   6.4310   1.83894E+003    1.02431E+003
   6.4320   1.86763E+003    1.04661E+003
   6.4350   1.85632E+003    1.04591E+003
   6.4380   1.85061E+003    1.03460E+003
   6.4400   1.81561E+003    1.04353E+003
   6.4420   1.86776E+003    1.01895E+003
   6.4440   1.88274E+003    1.03472E+003
   6.4490   1.87673E+003    1.04764E+003
   6.4510   1.88796E+003    1.02704E+003
   6.4540   1.91627E+003    1.02225E+003
   6.4560   1.88655E+003    1.04264E+003
   6.4580   1.92580E+003    1.03948E+003
   6.4600   1.88639E+003    1.06005E+003
   6.4630   1.88423E+003    1.04972E+003
   6.4650   1.90394E+003    1.03501E+003
   6.4680   1.92515E+003    1.04324E+003
   6.4700   1.89829E+003    1.04548E+003
   6.4720   1.88917E+003    1.04160E+003
   6.4730   1.94399E+003    1.01405E+003
   6.4770   1.86369E+003    1.04573E+003
   6.4800   1.90005E+003    1.04621E+003
   6.4810   1.91812E+003    1.04836E+003
   6.4850   1.90936E+003    1.06213E+003
   6.4860   1.90250E+003    1.04718E+003
   6.4890   1.90000E+003    1.05397E+003
   6.4920   1.89477E+003    1.06628E+003
   6.4940   1.90403E+003    1.04551E+003
   6.4960   1.91934E+003    1.08328E+003
   6.4990   1.91898E+003    1.02976E+003
   6.5020   1.91387E+003    1.02926E+003
   6.5040   1.94279E+003    1.05491E+003
   6.5080   1.89241E+003    1.06867E+003
   6.5100   1.92596E+003    1.05499E+003
   6.5120   1.94558E+003    1.07696E+003
   6.5150   1.90784E+003    1.07267E+003
   6.5170   1.90784E+003    1.08094E+003
   6.5190   1.93105E+003    1.05291E+003
   6.5210   1.94188E+003    1.06037E+003
   6.5240   1.89363E+003    1.06568E+003
   6.5260   1.94428E+003    1.05918E+003
   6.5280   1.92684E+003    1.04983E+003
   6.5300   1.92887E+003    1.06641E+003
   6.5320   1.93006E+003    1.05489E+003
   6.5360   1.90784E+003    1.05629E+003
   6.5390   1.93555E+003    1.05301E+003
   6.5420   1.92636E+003    1.05651E+003
   6.5440   1.93127E+003    1.05127E+003
   6.5470   1.89847E+003    1.05735E+003
   6.5500   1.88735E+003    1.03752E+003
   6.5510   1.88610E+003    1.03454E+003
   6.5550   1.86297E+003    1.04383E+003
   6.5570   1.86019E+003    1.01689E+003
   6.5590   1.87196E+003    1.04158E+003
   6.5640   1.89227E+003    1.01823E+003
   6.5650   1.87610E+003    1.04862E+003
   6.5660   1.86457E+003    1.03045E+003
   6.5680   1.88850E+003    1.04663E+003
   6.5710   1.88490E+003    1.07061E+003
   6.5740   1.90687E+003    1.02464E+003
   6.5780   1.89620E+003    1.04168E+003
   6.5800   1.88297E+003    1.02447E+003
   6.5810   1.88822E+003    9.91050E+002
   6.5840   1.86575E+003    1.01188E+003
   6.5860   1.84642E+003    1.01659E+003
   6.5910   1.90866E+003    1.02556E+003
   6.5930   1.89829E+003    1.00520E+003
   6.5950   1.83818E+003    1.02754E+003
   6.5980   1.84784E+003    1.01677E+003
   6.6000   1.86242E+003    1.01208E+003
   6.6020   1.82565E+003    1.02944E+003
   6.6050   1.88688E+003    1.02027E+003
   6.6090   1.82974E+003    1.02173E+003
   6.6100   1.87945E+003    1.01218E+003
   6.6130   1.85065E+003    1.01524E+003
   6.6140   1.86840E+003    1.01737E+003
   6.6150   1.82239E+003    1.03087E+003
   6.6200   1.84146E+003    1.01460E+003
   6.6220   1.84944E+003    1.01263E+003
   6.6250   1.81528E+003    1.00760E+003
   6.6270   1.84626E+003    1.01938E+003
   6.6290   1.81850E+003    9.99470E+002
   6.6330   1.84463E+003    1.00836E+003
   6.6340   1.86257E+003    1.01369E+003
   6.6380   1.78925E+003    1.01053E+003
   6.6390   1.84282E+003    9.92440E+002
   6.6430   1.86128E+003    1.01085E+003
   6.6460   1.83594E+003    9.82860E+002
   6.6490   1.81266E+003    1.00795E+003
   6.6510   1.80868E+003    9.84640E+002
   6.6530   1.83546E+003    1.00233E+003
   6.6580   1.84260E+003    9.82270E+002
   6.6600   1.79569E+003    9.95220E+002
   6.6620   1.81743E+003    1.01039E+003
   6.6650   1.82450E+003    9.93400E+002
   6.6670   1.80195E+003    9.84560E+002
   6.6700   1.79104E+003    9.96600E+002
   6.6730   1.82460E+003    9.79060E+002
   6.6750   1.81556E+003    1.00068E+003
   6.6780   1.82112E+003    1.01722E+003
   6.6800   1.76074E+003    9.83130E+002
   6.6820   1.79727E+003    9.98230E+002
   6.6860   1.76611E+003    9.69760E+002
   6.6890   1.77432E+003    9.73880E+002
   6.6910   1.79016E+003    9.75910E+002
   6.6930   1.79394E+003    9.54540E+002
   6.6980   1.76799E+003    9.75940E+002
   6.7000   1.76812E+003    9.59400E+002
   6.7020   1.75467E+003    9.63330E+002
   6.7040   1.75722E+003    9.49440E+002
   6.7080   1.80709E+003    9.68840E+002
   6.7110   1.74603E+003    9.71480E+002
   6.7120   1.74961E+003    9.60440E+002
   6.7160   1.77612E+003    9.57190E+002
   6.7180   1.77629E+003    9.51220E+002
   6.7200   1.79388E+003    9.72220E+002
   6.7220   1.77741E+003    9.33190E+002
   6.7230   1.77563E+003    9.64990E+002
   6.7270   1.73961E+003    9.42250E+002
   6.7290   1.73928E+003    9.63820E+002
   6.7320   1.68877E+003    9.16100E+002
   6.7350   1.71684E+003    9.32470E+002
   6.7390   1.71724E+003    9.33850E+002
   6.7400   1.72689E+003    9.38320E+002
   6.7430   1.74654E+003    9.46020E+002
   6.7450   1.72682E+003    9.49860E+002
   6.7490   1.71849E+003    9.41380E+002
   6.7510   1.74778E+003    9.52030E+002
   6.7540   1.75182E+003    9.63800E+002
   6.7560   1.74882E+003    9.33290E+002
   6.7590   1.72318E+003    9.19480E+002
   6.7620   1.72667E+003    9.33000E+002
   6.7640   1.75957E+003    9.48920E+002
   6.7660   1.73120E+003    9.41110E+002
   6.7680   1.71158E+003    9.39610E+002
   6.7700   1.72154E+003    9.32130E+002
   6.7730   1.74087E+003    9.30920E+002
   6.7760   1.73294E+003    9.47370E+002
   6.7790   1.71426E+003    9.39070E+002
   6.7810   1.72890E+003    9.61990E+002
   6.7830   1.77383E+003    9.44190E+002
   6.7870   1.73332E+003    9.38430E+002
   6.7890   1.72977E+003    9.71420E+002
   6.7920   1.72852E+003    9.58050E+002
   6.7950   1.75577E+003    9.56320E+002
   6.7970   1.75846E+003    9.62300E+002
   6.7980   1.73392E+003    9.48500E+002
   6.8020   1.74785E+003    9.43350E+002
   6.8060   1.78243E+003    9.17300E+002
   6.8070   1.72256E+003    9.43950E+002
   6.8090   1.74918E+003    9.51500E+002
   6.8110   1.74981E+003    9.32590E+002
   6.8160   1.75808E+003    9.53390E+002
   6.8170   1.75957E+003    9.71010E+002
   6.8210   1.78487E+003    9.79540E+002
   6.8220   1.79217E+003    9.86770E+002
   6.8240   1.75728E+003    9.62430E+002
   6.8260   1.78640E+003    9.60050E+002
   6.8290   1.75772E+003    9.66200E+002
   6.8330   1.80939E+003    9.44930E+002
   6.8360   1.74393E+003    9.81830E+002
   6.8380   1.74916E+003    9.72940E+002
   6.8400   1.76152E+003    9.74210E+002
   6.8430   1.76784E+003    9.68710E+002
   6.8460   1.76460E+003    9.47140E+002
   6.8490   1.78484E+003    9.80790E+002
   6.8520   1.77631E+003    9.63340E+002
   6.8530   1.77126E+003    9.79220E+002
   6.8570   1.77896E+003    9.69060E+002
   6.8600   1.78593E+003    9.63950E+002
   6.8620   1.78051E+003    9.89560E+002
   6.8630   1.77072E+003    9.76520E+002
   6.8670   1.78331E+003    9.88470E+002
   6.8690   1.79409E+003    9.64890E+002
   6.8720   1.78839E+003    9.85320E+002
   6.8750   1.77218E+003    9.78930E+002
   6.8770   1.79096E+003    9.75310E+002
   6.8800   1.75726E+003    9.54270E+002
   6.8820   1.76759E+003    9.70890E+002
   6.8850   1.79226E+003    9.78240E+002
   6.8880   1.72742E+003    9.73660E+002
   6.8910   1.77865E+003    9.64120E+002
   6.8940   1.77447E+003    9.86100E+002
   6.8960   1.78129E+003    9.58210E+002
   6.8990   1.77889E+003    9.73960E+002
   6.9030   1.76723E+003    9.65560E+002
   6.9050   1.78337E+003    9.64630E+002
   6.9080   1.78585E+003    9.60400E+002
   6.9110   1.76036E+003    9.67650E+002
   6.9120   1.77795E+003    9.65560E+002
   6.9150   1.76687E+003    9.71690E+002
   6.9180   1.74882E+003    9.71760E+002
   6.9200   1.75512E+003    9.56600E+002
   6.9230   1.78377E+003    1.00618E+003
   6.9250   1.75542E+003    9.97370E+002
   6.9280   1.80101E+003    9.53010E+002
   6.9320   1.76905E+003    9.78270E+002
   6.9350   1.74660E+003    9.41840E+002
   6.9370   1.73257E+003    9.61390E+002
   6.9390   1.72249E+003    9.76810E+002
   6.9420   1.76381E+003    9.42580E+002
   6.9460   1.78304E+003    9.46440E+002
   6.9490   1.75651E+003    9.67980E+002
   6.9510   1.75763E+003    9.67580E+002
   6.9540   1.72796E+003    9.52880E+002
   6.9560   1.76986E+003    9.50130E+002
   6.9590   1.75115E+003    9.48320E+002
   6.9620   1.73261E+003    9.24640E+002
   6.9640   1.74886E+003    9.38230E+002
   6.9660   1.71113E+003    9.41150E+002
   6.9700   1.70497E+003    9.61640E+002
   6.9730   1.70039E+003    9.50730E+002
   6.9750   1.72373E+003    9.53580E+002
   6.9770   1.73444E+003    9.56900E+002
   6.9810   1.69116E+003    9.80360E+002
   6.9840   1.78170E+003    9.70050E+002
   6.9880   1.74097E+003    9.65730E+002
   6.9900   1.72114E+003    9.73340E+002
   6.9920   1.68060E+003    9.64010E+002
   6.9950   1.73744E+003    9.66460E+002
   6.9980   1.73344E+003    9.76280E+002
   7.0010   1.78449E+003    9.58940E+002
   7.0040   1.76726E+003    9.64930E+002
   7.0060   1.73496E+003    9.67350E+002
   7.0080   1.74786E+003    9.47810E+002
   7.0110   1.74292E+003    9.73760E+002
   7.0160   1.70091E+003    9.47740E+002
   7.0170   1.75535E+003    9.61960E+002
   7.0190   1.74687E+003    9.75600E+002
   7.0220   1.76423E+003    9.50760E+002
   7.0260   1.72281E+003    9.47580E+002
   7.0280   1.75464E+003    9.56700E+002
   7.0300   1.75917E+003    9.53690E+002
   7.0350   1.71594E+003    9.37030E+002
   7.0370   1.74010E+003    9.58350E+002
   7.0390   1.73396E+003    9.51000E+002
   7.0420   1.76340E+003    9.23560E+002
   7.0440   1.75529E+003    9.36630E+002
   7.0480   1.72753E+003    9.41560E+002
   7.0500   1.72261E+003    9.11720E+002
   7.0530   1.77680E+003    9.18350E+002
   7.0550   1.72151E+003    9.22680E+002
   7.0580   1.74200E+003    9.35920E+002
   7.0620   1.71512E+003    9.31960E+002
   7.0640   1.72231E+003    9.03610E+002
   7.0660   1.68719E+003    9.08940E+002
   7.0690   1.72420E+003    9.10860E+002
   7.0730   1.70624E+003    9.01580E+002
   7.0760   1.67468E+003    8.92090E+002
   7.0770   1.67344E+003    8.76970E+002
   7.0800   1.71510E+003    8.83360E+002
   7.0850   1.63601E+003    8.74770E+002
   7.0880   1.68507E+003    8.67480E+002
   7.0910   1.65230E+003    8.45290E+002
   7.0930   1.61946E+003    8.55230E+002
   7.0960   1.61926E+003    8.18650E+002
   7.0980   1.60624E+003    8.07060E+002
   7.1010   1.57816E+003    7.87680E+002
   7.1050   1.55224E+003    7.77460E+002
   7.1070   1.53839E+003    7.55930E+002
   7.1100   1.52338E+003    7.18380E+002
   7.1140   1.47897E+003    7.08090E+002
   7.1150   1.45502E+003    6.86950E+002
   7.1180   1.42303E+003    6.67480E+002
   7.1200   1.44229E+003    6.42240E+002
   7.1250   1.36467E+003    5.66750E+002
   7.1290   1.27776E+003    5.33780E+002
   7.1320   1.21501E+003    4.95310E+002
   7.1360   1.16597E+003    4.13490E+002
   7.1410   1.05807E+003    3.55880E+002
   7.1430   9.80440E+002    3.35330E+002
   7.1450   9.24900E+002    2.84180E+002
   7.1470   8.48560E+002    2.55010E+002
   7.1530   7.45740E+002    1.94130E+002
   7.1540   6.74390E+002    1.65790E+002
   7.1570   5.86200E+002    1.29800E+002
   7.1600   5.12180E+002    1.22060E+002
   7.1630   4.42600E+002    8.88000E+001
   7.1660   3.53150E+002    5.69300E+001
   7.1700   2.53070E+002    3.90500E+001
   7.1720   2.14060E+002    3.61600E+001
   7.1750   1.60910E+002    2.07000E+001
   7.1800   1.05210E+002    9.17000E+000
   7.1840   6.98800E+001    8.54000E+000
   7.1870   4.66300E+001    7.24000E+000
   7.1900   2.72800E+001    5.11000E+000
   7.1930   1.50300E+001    1.20000E+000
   7.1950   7.35000E+000    5.80000E-001
   7.1980   1.23000E+000    2.60000E-001
   7.2020   3.28000E+000    3.83000E+000
   7.2040   3.81000E+000    9.60000E-001
   7.2070   3.72000E+000    1.05000E+000
   7.2090   3.66000E+000    2.50000E-001
   7.2120   3.75000E+000    2.60000E-001
   7.2160   3.84000E+000    5.00000E-002
   7.2180   3.71000E+000    3.80000E-001
   7.2220   3.72000E+000    2.80000E-001
   7.2250   3.67000E+000    2.30000E-001
   7.2280   3.74000E+000    1.40000E+000
   7.2310   3.87000E+000    1.17000E+000
   7.2330   3.76000E+000    2.90000E-001
   7.2360   3.77000E+000    6.00000E-002
   7.2400   3.71000E+000    5.00000E-002
   7.2430   3.73000E+000    9.00000E-002
   7.2450   3.69000E+000    2.30000E-001
   7.2480   3.65000E+000    2.00000E-001
   7.2500   3.72000E+000    8.00000E-002
   7.2520   3.78000E+000    3.00000E-002
   7.2550   3.72000E+000    1.90000E-001
   7.2570   3.77000E+000    3.00000E-002
   7.2590   3.73000E+000    3.00000E-002
   7.2620   3.65000E+000    6.00000E-002
   7.2660   3.85000E+000    2.90000E-001
   7.2690   3.75000E+000    2.50000E-001
   7.2720   3.83000E+000    1.20000E-001
   7.2740   3.79000E+000    2.50000E-001
   7.2780   3.67000E+000    1.00000E-001
   7.2790   3.71000E+000    5.50000E-001
   7.2840   3.73000E+000    1.80000E-001
   7.2880   3.66000E+000    4.60000E-001
   7.2890   3.81000E+000    2.00000E-001
   7.2930   3.79000E+000    4.00000E-002
   7.2960   3.70000E+000    1.20000E-001
   7.2980   3.69000E+000    1.50000E-001
   7.3000   3.70000E+000    2.20000E-001
