# Supplementary material for: Mechanism of the small ATP-independent chaperone Spy is substrate specific
Source: Nat Commun. 2021 Feb 8;12:851. doi: 10.1038/s41467-021-21120-8 (PMC7870927; doi:10.1038/s41467-021-21120-8)
Supplement: Supplementary file 3 — Supplementary Data 1 [file 41467_2021_21120_MOESM3_ESM.zip › Fig 2c-d/181801/00037.RI3]

Sample3/6
I 3 22.0 48000 0005359 1.3340E11 278 1 
   5.7990   3.69000E+000    2.90000E-001
   5.8010   3.70000E+000    1.09000E+000
   5.8030   3.76000E+000    3.10000E+000
   5.8060   3.64000E+000    3.41000E+000
   5.8080   3.75000E+000    6.95000E+000
   5.8100   3.71000E+000    1.20600E+001
   5.8130   6.53000E+000    1.76600E+001
   5.8150   1.64400E+001    3.00500E+001
   5.8170   1.81600E+001    4.14400E+001
   5.8190   3.73500E+001    6.78600E+001
   5.8220   8.72900E+001    1.74670E+002
   5.8240   2.35530E+002    4.06450E+002
   5.8260   5.19340E+002    4.59170E+002
   5.8270   5.74730E+002    6.17350E+002
   5.8290   8.24920E+002    8.56810E+002
   5.8300   9.58490E+002    9.83260E+002
   5.8330   1.10937E+003    1.09523E+003
   5.8350   1.24728E+003    1.14906E+003
   5.8400   1.40486E+003    1.42266E+003
   5.8420   1.57725E+003    1.71468E+003
   5.8440   1.77324E+003    1.72871E+003
   5.8460   1.84714E+003    1.84143E+003
   5.8490   2.07939E+003    2.11799E+003
   5.8510   2.13087E+003    2.17632E+003
   5.8530   2.32128E+003    2.35119E+003
   5.8540   2.38395E+003    2.41660E+003
   5.8560   2.54370E+003    2.58140E+003
   5.8580   2.60705E+003    2.62850E+003
   5.8600   2.70673E+003    2.75643E+003
   5.8630   2.76269E+003    2.84315E+003
   5.8650   2.94517E+003    3.00087E+003
   5.8670   3.11687E+003    3.15448E+003
   5.8690   3.18268E+003    3.24214E+003
   5.8710   3.18504E+003    3.23240E+003
   5.8730   3.29376E+003    3.25850E+003
   5.8750   3.41151E+003    3.36299E+003
   5.8760   3.32986E+003    3.31493E+003
   5.8800   3.50015E+003    3.49076E+003
   5.8830   3.53510E+003    3.59210E+003
   5.8850   3.55730E+003    3.58254E+003
   5.8870   3.54018E+003    3.47394E+003
   5.8890   3.64142E+003    3.64745E+003
   5.8920   3.66098E+003    3.58386E+003
   5.8940   3.60491E+003    3.64416E+003
   5.8960   3.67153E+003    3.61806E+003
   5.8990   3.57755E+003    3.60474E+003
   5.9000   3.67365E+003    3.62180E+003
   5.9030   3.60871E+003    3.53790E+003
   5.9050   3.66059E+003    3.55950E+003
   5.9070   3.67463E+003    3.65516E+003
   5.9100   3.68928E+003    3.77052E+003
   5.9120   3.70270E+003    3.74596E+003
   5.9140   3.70410E+003    3.75748E+003
   5.9160   3.82913E+003    3.73744E+003
   5.9180   3.74561E+003    3.72742E+003
   5.9190   3.78931E+003    3.73000E+003
   5.9210   3.80795E+003    3.82411E+003
   5.9230   3.78531E+003    3.81194E+003
   5.9260   3.85007E+003    3.78094E+003
   5.9280   3.80855E+003    3.87713E+003
   5.9300   3.85565E+003    3.84210E+003
   5.9320   3.89057E+003    3.82067E+003
   5.9350   3.86677E+003    3.90301E+003
   5.9370   3.93243E+003    3.87406E+003
   5.9390   3.98475E+003    3.93826E+003
   5.9430   3.99908E+003    4.05740E+003
   5.9460   3.95403E+003    4.06156E+003
   5.9480   4.04256E+003    4.01247E+003
   5.9520   4.04923E+003    4.08867E+003
   5.9530   4.11130E+003    4.09385E+003
   5.9550   4.08395E+003    4.09134E+003
   5.9570   4.08143E+003    4.14129E+003
   5.9590   4.09649E+003    4.15515E+003
   5.9620   4.02532E+003    4.21906E+003
   5.9640   4.15746E+003    4.78816E+003
   5.9660   4.13273E+003    6.40774E+003
   5.9690   4.17164E+003    6.39087E+003
   5.9710   4.37623E+003    6.14252E+003
   5.9730   4.54335E+003    6.19063E+003
   5.9750   5.51054E+003    5.42954E+003
   5.9760   6.20684E+003    1.36030E+002
   5.9830   6.04042E+003    2.92810E+002
   5.9840   3.45954E+003    1.32279E+003
   5.9890   1.78660E+002    4.77787E+003
   5.9910   1.53130E+002    4.51607E+003
   5.9930   2.82040E+002    4.15398E+003
   5.9950   1.18433E+003    4.11357E+003
   5.9980   3.54507E+003    4.06840E+003
   6.0000   5.00292E+003    4.03841E+003
   6.0030   4.37905E+003    4.04661E+003
   6.0050   4.19478E+003    4.04423E+003
   6.0070   4.18571E+003    4.09054E+003
   6.0100   4.13977E+003    4.02622E+003
   6.0130   4.07536E+003    4.05542E+003
   6.0160   4.12455E+003    3.99288E+003
   6.0180   4.16414E+003    4.01533E+003
   6.0200   4.08335E+003    4.01593E+003
   6.0220   4.12252E+003    4.01030E+003
   6.0250   4.07167E+003    3.98604E+003
   6.0270   4.11413E+003    4.00250E+003
   6.0300   4.07470E+003    3.95912E+003
   6.0320   4.06080E+003    3.96778E+003
   6.0340   4.15317E+003    3.97084E+003
   6.0360   4.09602E+003    3.98593E+003
   6.0390   4.11591E+003    3.92171E+003
   6.0410   4.05968E+003    3.97445E+003
   6.0430   4.05568E+003    3.93096E+003
   6.0450   4.11957E+003    3.87410E+003
   6.0480   4.06078E+003    3.87099E+003
   6.0500   4.07351E+003    3.90511E+003
   6.0520   4.11800E+003    3.92194E+003
   6.0540   4.07410E+003    3.90135E+003
   6.0560   4.04891E+003    3.91324E+003
   6.0580   4.04732E+003    3.87009E+003
   6.0610   3.98041E+003    3.81192E+003
   6.0630   3.98112E+003    3.85602E+003
   6.0650   3.95271E+003    3.82656E+003
   6.0680   4.04263E+003    3.73380E+003
   6.0720   3.96046E+003    3.70826E+003
   6.0750   4.03603E+003    3.73821E+003
   6.0770   3.97323E+003    3.79460E+003
   6.0780   3.96921E+003    3.77936E+003
   6.0810   4.03038E+003    3.71444E+003
   6.0830   4.02207E+003    3.70295E+003
   6.0840   4.01442E+003    3.73777E+003
   6.0860   4.03785E+003    3.59982E+003
   6.0890   3.99601E+003    3.70359E+003
   6.0930   4.02266E+003    3.63787E+003
   6.0950   3.95664E+003    3.67637E+003
   6.0970   3.91963E+003    3.62072E+003
   6.0990   3.92724E+003    3.65437E+003
   6.1020   3.90857E+003    3.60856E+003
   6.1040   3.93949E+003    3.58799E+003
   6.1060   3.94122E+003    3.52519E+003
   6.1100   3.89467E+003    3.53199E+003
   6.1110   3.90030E+003    3.51392E+003
   6.1130   3.92408E+003    3.48173E+003
   6.1160   3.92798E+003    3.52450E+003
   6.1180   3.84375E+003    3.43895E+003
   6.1200   3.87375E+003    3.40654E+003
   6.1220   3.87486E+003    3.39761E+003
   6.1250   3.80535E+003    3.40530E+003
   6.1270   3.80540E+003    3.34760E+003
   6.1290   3.80351E+003    3.41492E+003
   6.1310   3.86186E+003    3.34600E+003
   6.1330   3.79348E+003    3.36969E+003
   6.1350   3.74775E+003    3.27350E+003
   6.1370   3.81570E+003    3.30761E+003
   6.1400   3.81391E+003    3.24266E+003
   6.1420   3.71536E+003    3.22467E+003
   6.1440   3.73821E+003    3.20398E+003
   6.1470   3.72029E+003    3.17358E+003
   6.1480   3.69654E+003    3.15948E+003
   6.1510   3.71581E+003    3.08802E+003
   6.1530   3.66226E+003    3.09565E+003
   6.1550   3.58149E+003    3.10979E+003
   6.1570   3.63552E+003    3.04988E+003
   6.1590   3.56537E+003    3.02040E+003
   6.1620   3.55525E+003    2.94797E+003
   6.1650   3.49752E+003    2.96948E+003
   6.1670   3.59046E+003    2.93157E+003
   6.1690   3.54529E+003    2.98160E+003
   6.1700   3.48578E+003    2.87076E+003
   6.1730   3.49599E+003    2.87101E+003
   6.1760   3.45380E+003    2.88053E+003
   6.1770   3.54090E+003    2.82144E+003
   6.1800   3.44745E+003    2.82508E+003
   6.1810   3.41236E+003    2.76923E+003
   6.1830   3.47319E+003    2.72262E+003
   6.1860   3.43560E+003    2.71879E+003
   6.1880   3.40886E+003    2.72524E+003
   6.1900   3.38080E+003    2.68264E+003
   6.1910   3.38945E+003    2.65063E+003
   6.1940   3.31519E+003    2.63302E+003
   6.1960   3.33006E+003    2.52090E+003
   6.2000   3.33325E+003    2.54246E+003
   6.2010   3.33340E+003    2.63754E+003
   6.2030   3.29736E+003    2.53679E+003
   6.2070   3.24128E+003    2.44685E+003
   6.2090   3.27511E+003    2.45961E+003
   6.2120   3.20549E+003    2.38872E+003
   6.2140   3.20936E+003    2.45461E+003
   6.2170   3.17691E+003    2.35429E+003
   6.2190   3.14269E+003    2.35700E+003
   6.2210   3.13755E+003    2.33463E+003
   6.2230   3.11629E+003    2.25642E+003
   6.2250   3.09198E+003    2.21520E+003
   6.2270   3.05851E+003    2.20785E+003
   6.2290   2.98692E+003    2.19576E+003
   6.2320   2.98365E+003    2.19440E+003
   6.2340   2.99654E+003    2.12356E+003
   6.2360   2.98601E+003    2.10323E+003
   6.2370   2.93490E+003    2.10837E+003
   6.2410   2.89639E+003    2.06043E+003
   6.2430   2.86895E+003    1.99440E+003
   6.2460   2.89236E+003    1.94194E+003
   6.2480   2.83854E+003    1.94366E+003
   6.2500   2.81909E+003    1.92560E+003
   6.2550   2.78616E+003    1.89708E+003
   6.2570   2.77268E+003    1.85431E+003
   6.2600   2.73066E+003    1.83073E+003
   6.2610   2.72244E+003    1.82445E+003
   6.2640   2.67948E+003    1.78318E+003
   6.2660   2.65577E+003    1.75863E+003
   6.2700   2.61373E+003    1.77465E+003
   6.2720   2.63804E+003    1.70731E+003
   6.2730   2.67793E+003    1.70493E+003
   6.2750   2.60132E+003    1.66290E+003
   6.2770   2.59295E+003    1.67009E+003
   6.2790   2.55304E+003    1.62140E+003
   6.2820   2.54414E+003    1.61591E+003
   6.2840   2.55394E+003    1.61807E+003
   6.2860   2.52265E+003    1.56780E+003
   6.2890   2.44999E+003    1.55317E+003
   6.2900   2.46310E+003    1.54220E+003
   6.2930   2.44472E+003    1.51325E+003
   6.2950   2.41503E+003    1.52914E+003
   6.2970   2.39053E+003    1.49210E+003
   6.3000   2.37188E+003    1.45802E+003
   6.3020   2.35120E+003    1.39979E+003
   6.3040   2.31205E+003    1.41470E+003
   6.3070   2.29616E+003    1.39933E+003
   6.3080   2.20366E+003    1.39136E+003
   6.3110   2.24207E+003    1.33891E+003
   6.3140   2.24987E+003    1.32631E+003
   6.3160   2.19305E+003    1.33366E+003
   6.3180   2.21102E+003    1.32729E+003
   6.3200   2.17740E+003    1.33498E+003
   6.3220   2.13912E+003    1.29814E+003
   6.3250   2.16979E+003    1.27321E+003
   6.3260   2.10323E+003    1.26128E+003
   6.3290   2.14806E+003    1.23444E+003
   6.3310   2.09836E+003    1.23691E+003
   6.3320   2.08491E+003    1.23569E+003
   6.3340   2.07253E+003    1.19922E+003
   6.3360   2.07821E+003    1.22118E+003
   6.3380   2.02994E+003    1.20536E+003
   6.3400   2.06641E+003    1.15867E+003
   6.3430   2.02664E+003    1.16271E+003
   6.3470   2.02593E+003    1.16024E+003
   6.3490   2.00293E+003    1.12962E+003
   6.3520   1.99610E+003    1.12852E+003
   6.3540   1.95818E+003    1.13724E+003
   6.3570   2.00302E+003    1.09194E+003
   6.3590   1.95276E+003    1.08927E+003
   6.3610   1.94621E+003    1.09068E+003
   6.3630   1.88248E+003    1.08075E+003
   6.3660   1.95439E+003    1.10965E+003
   6.3690   1.93336E+003    1.08110E+003
   6.3710   1.91513E+003    1.07039E+003
   6.3740   1.90316E+003    1.01850E+003
   6.3760   1.87726E+003    1.02906E+003
   6.3780   1.85034E+003    1.04096E+003
   6.3790   1.87591E+003    1.03250E+003
   6.3830   1.86615E+003    1.02787E+003
   6.3850   1.82789E+003    1.00378E+003
   6.3880   1.84077E+003    1.02647E+003
   6.3900   1.82531E+003    1.00678E+003
   6.3930   1.80439E+003    1.00430E+003
   6.3950   1.79477E+003    9.95010E+002
   6.3990   1.77392E+003    1.02258E+003
   6.4020   1.76345E+003    9.90440E+002
   6.4040   1.80121E+003    9.86050E+002
   6.4060   1.78140E+003    9.90430E+002
   6.4080   1.74842E+003    1.00369E+003
   6.4110   1.75048E+003    1.00157E+003
   6.4130   1.78736E+003    9.90400E+002
   6.4170   1.77748E+003    9.78300E+002
   6.4190   1.73872E+003    9.79340E+002
   6.4220   1.76124E+003    9.61580E+002
   6.4240   1.76635E+003    9.43560E+002
   6.4270   1.75125E+003    9.75120E+002
   6.4310   1.72912E+003    9.64660E+002
   6.4320   1.74477E+003    9.58050E+002
   6.4340   1.75880E+003    9.90380E+002
   6.4350   1.75133E+003    9.79800E+002
   6.4380   1.82280E+003    9.90070E+002
   6.4400   1.77909E+003    9.93120E+002
   6.4440   1.80061E+003    9.89630E+002
   6.4460   1.76889E+003    9.69320E+002
   6.4490   1.79334E+003    9.72850E+002
   6.4510   1.78725E+003    9.68320E+002
   6.4540   1.80538E+003    9.54690E+002
   6.4570   1.76703E+003    9.83160E+002
   6.4590   1.81115E+003    9.75450E+002
   6.4630   1.82852E+003    9.76190E+002
   6.4640   1.80864E+003    9.84560E+002
   6.4670   1.80053E+003    9.76560E+002
   6.4690   1.80326E+003    9.66050E+002
   6.4720   1.79137E+003    9.83010E+002
   6.4740   1.81360E+003    9.90210E+002
   6.4760   1.79172E+003    9.83410E+002
   6.4790   1.80274E+003    9.84520E+002
   6.4800   1.79274E+003    1.00181E+003
   6.4830   1.79847E+003    9.86620E+002
   6.4850   1.76825E+003    9.76660E+002
   6.4870   1.79956E+003    9.78720E+002
   6.4900   1.76933E+003    9.79150E+002
   6.4940   1.78985E+003    9.86460E+002
   6.4960   1.80756E+003    9.78420E+002
   6.4990   1.76978E+003    9.90380E+002
   6.5010   1.79529E+003    9.71890E+002
   6.5030   1.77182E+003    1.00417E+003
   6.5060   1.77638E+003    9.77520E+002
   6.5080   1.78968E+003    9.74750E+002
   6.5100   1.80596E+003    9.51600E+002
   6.5150   1.79421E+003    9.69800E+002
   6.5160   1.75329E+003    9.68800E+002
   6.5180   1.77246E+003    9.85860E+002
   6.5210   1.76671E+003    9.91340E+002
   6.5230   1.79914E+003    9.88090E+002
   6.5260   1.76432E+003    9.82780E+002
   6.5280   1.77527E+003    9.77450E+002
   6.5300   1.78976E+003    9.58930E+002
   6.5320   1.78375E+003    9.54060E+002
   6.5350   1.79113E+003    9.79500E+002
   6.5370   1.79053E+003    9.84240E+002
   6.5390   1.80293E+003    9.61420E+002
   6.5420   1.78724E+003    9.98160E+002
   6.5440   1.78062E+003    9.64160E+002
   6.5470   1.77479E+003    9.64080E+002
   6.5490   1.78139E+003    9.93910E+002
   6.5510   1.74187E+003    9.76640E+002
   6.5550   1.77054E+003    9.55580E+002
   6.5570   1.77367E+003    9.77770E+002
   6.5610   1.73462E+003    9.76080E+002
   6.5620   1.73540E+003    9.56840E+002
   6.5640   1.73496E+003    9.54230E+002
   6.5660   1.73671E+003    9.89560E+002
   6.5690   1.72617E+003    9.72630E+002
   6.5710   1.76973E+003    9.53280E+002
   6.5750   1.74922E+003    9.37840E+002
   6.5780   1.73418E+003    9.40950E+002
   6.5800   1.74145E+003    9.58500E+002
   6.5840   1.72781E+003    9.66170E+002
   6.5860   1.70354E+003    9.54270E+002
   6.5880   1.68050E+003    9.15000E+002
   6.5910   1.69045E+003    9.31670E+002
   6.5930   1.69422E+003    9.27410E+002
   6.5950   1.74222E+003    9.27960E+002
   6.5980   1.76171E+003    9.44870E+002
   6.6020   1.70583E+003    9.52520E+002
   6.6040   1.68932E+003    9.32930E+002
   6.6070   1.70147E+003    9.43870E+002
   6.6090   1.70920E+003    9.42460E+002
   6.6110   1.69604E+003    9.41340E+002
   6.6150   1.73776E+003    9.31680E+002
   6.6180   1.69261E+003    9.46730E+002
   6.6200   1.68986E+003    9.38360E+002
   6.6220   1.70945E+003    9.18680E+002
   6.6250   1.71663E+003    9.31250E+002
   6.6280   1.66634E+003    9.27960E+002
   6.6290   1.69105E+003    9.36720E+002
   6.6330   1.71741E+003    9.17490E+002
   6.6350   1.68794E+003    9.37990E+002
   6.6380   1.69331E+003    9.21840E+002
   6.6410   1.71149E+003    9.28400E+002
   6.6440   1.69387E+003    9.05720E+002
   6.6460   1.73429E+003    9.47860E+002
   6.6480   1.69332E+003    9.22720E+002
   6.6510   1.69041E+003    9.28860E+002
   6.6530   1.67672E+003    9.16870E+002
   6.6560   1.64717E+003    9.45680E+002
   6.6580   1.63798E+003    9.11530E+002
   6.6600   1.69142E+003    9.11560E+002
   6.6620   1.66980E+003    9.38220E+002
   6.6640   1.66549E+003    9.26530E+002
   6.6680   1.69434E+003    9.10170E+002
   6.6710   1.69981E+003    9.17720E+002
   6.6740   1.69153E+003    8.84830E+002
   6.6750   1.66050E+003    9.01520E+002
   6.6770   1.66381E+003    8.86680E+002
   6.6800   1.65220E+003    9.07430E+002
   6.6820   1.64081E+003    8.96090E+002
   6.6840   1.67968E+003    8.99300E+002
   6.6870   1.65287E+003    9.21680E+002
   6.6890   1.63999E+003    8.91390E+002
   6.6930   1.64091E+003    8.97080E+002
   6.6940   1.65727E+003    8.86520E+002
   6.6980   1.62623E+003    9.03110E+002
   6.7010   1.64404E+003    8.89670E+002
   6.7040   1.63511E+003    8.90050E+002
   6.7060   1.60841E+003    8.83140E+002
   6.7090   1.63981E+003    8.90560E+002
   6.7110   1.61962E+003    8.63550E+002
   6.7140   1.61123E+003    8.76620E+002
   6.7170   1.63437E+003    8.90460E+002
   6.7180   1.62529E+003    8.97200E+002
   6.7220   1.64278E+003    8.61380E+002
   6.7250   1.61921E+003    8.90060E+002
   6.7270   1.59769E+003    8.78250E+002
   6.7300   1.58528E+003    8.72190E+002
   6.7320   1.56790E+003    8.48410E+002
   6.7350   1.58416E+003    8.80320E+002
   6.7370   1.56097E+003    8.46370E+002
   6.7400   1.59226E+003    8.62790E+002
   6.7430   1.59696E+003    8.66430E+002
   6.7450   1.58624E+003    8.61870E+002
   6.7470   1.61140E+003    8.65660E+002
   6.7500   1.58097E+003    8.64400E+002
   6.7520   1.61545E+003    8.34730E+002
   6.7560   1.61715E+003    8.52400E+002
   6.7570   1.62820E+003    8.52380E+002
   6.7610   1.59267E+003    8.56740E+002
   6.7620   1.57031E+003    8.54280E+002
   6.7660   1.60980E+003    8.60060E+002
   6.7680   1.56507E+003    8.67110E+002
   6.7700   1.55868E+003    8.73070E+002
   6.7730   1.57767E+003    8.55680E+002
   6.7750   1.58211E+003    8.59560E+002
   6.7760   1.60063E+003    8.88830E+002
   6.7790   1.57247E+003    8.71910E+002
   6.7830   1.58494E+003    8.68080E+002
   6.7870   1.60490E+003    8.84470E+002
   6.7880   1.59583E+003    8.73610E+002
   6.7900   1.57476E+003    8.73820E+002
   6.7930   1.61315E+003    8.61580E+002
   6.7970   1.59994E+003    8.74640E+002
   6.7990   1.58287E+003    8.74970E+002
   6.8020   1.59648E+003    8.81220E+002
   6.8040   1.53417E+003    8.75820E+002
   6.8060   1.57590E+003    8.81440E+002
   6.8090   1.64176E+003    8.69520E+002
   6.8130   1.58325E+003    8.81460E+002
   6.8150   1.62366E+003    8.86310E+002
   6.8170   1.60237E+003    8.73120E+002
   6.8200   1.64909E+003    8.74960E+002
   6.8220   1.62157E+003    8.77590E+002
   6.8260   1.61893E+003    8.83580E+002
   6.8280   1.63380E+003    8.65820E+002
   6.8310   1.63818E+003    8.58000E+002
   6.8360   1.62988E+003    8.92940E+002
   6.8380   1.61931E+003    8.71080E+002
   6.8410   1.62707E+003    8.62620E+002
   6.8450   1.60914E+003    8.55750E+002
   6.8460   1.61483E+003    8.78550E+002
   6.8490   1.62097E+003    8.95320E+002
   6.8510   1.63556E+003    8.82480E+002
   6.8530   1.64754E+003    8.77780E+002
   6.8570   1.62914E+003    8.80290E+002
   6.8580   1.62145E+003    8.96300E+002
   6.8600   1.65458E+003    9.25770E+002
   6.8630   1.63564E+003    8.77900E+002
   6.8670   1.62424E+003    8.75360E+002
   6.8690   1.65191E+003    8.95140E+002
   6.8700   1.63027E+003    8.94090E+002
   6.8740   1.62899E+003    8.84300E+002
   6.8760   1.64395E+003    8.88860E+002
   6.8780   1.61762E+003    8.67410E+002
   6.8810   1.61230E+003    8.72650E+002
   6.8830   1.62180E+003    9.10240E+002
   6.8870   1.63062E+003    8.78340E+002
   6.8890   1.63321E+003    8.88390E+002
   6.8920   1.61971E+003    8.75660E+002
   6.8940   1.62483E+003    8.98580E+002
   6.8970   1.65453E+003    8.84340E+002
   6.9010   1.64945E+003    8.75930E+002
   6.9030   1.61185E+003    8.92240E+002
   6.9050   1.65160E+003    8.96200E+002
   6.9080   1.64351E+003    8.81840E+002
   6.9100   1.61692E+003    8.76920E+002
   6.9130   1.65103E+003    8.85200E+002
   6.9150   1.63655E+003    8.87010E+002
   6.9170   1.62672E+003    8.57100E+002
   6.9190   1.65770E+003    8.95240E+002
   6.9220   1.64503E+003    8.73120E+002
   6.9250   1.62984E+003    8.66690E+002
   6.9280   1.61465E+003    8.62460E+002
   6.9300   1.66875E+003    9.08940E+002
   6.9320   1.62201E+003    8.71630E+002
   6.9350   1.59230E+003    8.88490E+002
   6.9370   1.61699E+003    8.62750E+002
   6.9420   1.64066E+003    8.69270E+002
   6.9450   1.59996E+003    8.78040E+002
   6.9470   1.62184E+003    8.61700E+002
   6.9500   1.60756E+003    8.79510E+002
   6.9530   1.60951E+003    8.69000E+002
   6.9540   1.59083E+003    8.87720E+002
   6.9580   1.62155E+003    8.70450E+002
   6.9590   1.59424E+003    8.57040E+002
   6.9630   1.56608E+003    8.53450E+002
   6.9650   1.59747E+003    8.47830E+002
   6.9680   1.55069E+003    8.56710E+002
   6.9710   1.57879E+003    8.47730E+002
   6.9730   1.57429E+003    8.69650E+002
   6.9750   1.57958E+003    8.49500E+002
   6.9780   1.59757E+003    8.50860E+002
   6.9810   1.60354E+003    8.74450E+002
   6.9830   1.59454E+003    8.87190E+002
   6.9850   1.56287E+003    8.41410E+002
   6.9880   1.60448E+003    8.84220E+002
   6.9920   1.61509E+003    8.67670E+002
   6.9950   1.60004E+003    8.76380E+002
   6.9970   1.58428E+003    8.96430E+002
   6.9990   1.57021E+003    8.80680E+002
   7.0010   1.60221E+003    8.71020E+002
   7.0050   1.61502E+003    8.55620E+002
   7.0090   1.60353E+003    8.64580E+002
   7.0110   1.62658E+003    8.45120E+002
   7.0130   1.63280E+003    8.56910E+002
   7.0150   1.58899E+003    8.55150E+002
   7.0190   1.59511E+003    8.63080E+002
   7.0210   1.60331E+003    8.76900E+002
   7.0240   1.58537E+003    8.54570E+002
   7.0260   1.54301E+003    8.60970E+002
   7.0300   1.52361E+003    8.59930E+002
   7.0330   1.52124E+003    8.58230E+002
   7.0360   1.59194E+003    8.43190E+002
   7.0400   1.59710E+003    8.79510E+002
   7.0420   1.58952E+003    8.51320E+002
   7.0450   1.59496E+003    8.36090E+002
   7.0470   1.59639E+003    8.15570E+002
   7.0510   1.57022E+003    8.65450E+002
   7.0530   1.58728E+003    8.44630E+002
   7.0550   1.59710E+003    8.52380E+002
   7.0570   1.58040E+003    8.60640E+002
   7.0600   1.60900E+003    8.56260E+002
   7.0640   1.59145E+003    8.51890E+002
   7.0650   1.56426E+003    8.39840E+002
   7.0690   1.59799E+003    8.44220E+002
   7.0720   1.54694E+003    8.40450E+002
   7.0740   1.60083E+003    8.39520E+002
   7.0780   1.62684E+003    8.34140E+002
   7.0800   1.58221E+003    8.27870E+002
   7.0820   1.58886E+003    8.19580E+002
   7.0840   1.62106E+003    8.24940E+002
   7.0870   1.58158E+003    8.06660E+002
   7.0910   1.59679E+003    8.14060E+002
   7.0930   1.57089E+003    7.98590E+002
   7.0960   1.57114E+003    8.18310E+002
   7.0980   1.59881E+003    7.93780E+002
   7.1000   1.55937E+003    7.71930E+002
   7.1040   1.54541E+003    7.67380E+002
   7.1060   1.56008E+003    7.85270E+002
   7.1090   1.54710E+003    7.35710E+002
   7.1120   1.55930E+003    7.34440E+002
   7.1140   1.53527E+003    7.27270E+002
   7.1170   1.53979E+003    7.12250E+002
   7.1200   1.54838E+003    7.02130E+002
   7.1230   1.52682E+003    6.66440E+002
   7.1250   1.51418E+003    6.57930E+002
   7.1270   1.51280E+003    6.52470E+002
   7.1320   1.50214E+003    5.99060E+002
   7.1350   1.48223E+003    5.38330E+002
   7.1390   1.47433E+003    4.99080E+002
   7.1410   1.43981E+003    4.62180E+002
   7.1440   1.38745E+003    3.80420E+002
   7.1460   1.34787E+003    3.56570E+002
   7.1500   1.27363E+003    3.34680E+002
   7.1530   1.17581E+003    1.85440E+002
   7.1550   1.10659E+003    2.23700E+001
   7.1610   8.42940E+002    8.18000E+000
   7.1640   7.97580E+002    7.98000E+000
   7.1670   6.50290E+002    6.29000E+000
   7.1700   3.22080E+002    5.18000E+000
   7.1730   7.92900E+001    2.85000E+000
   7.1760   1.84400E+001    4.21000E+000
   7.1790   9.63000E+000    2.50000E-001
   7.1820   4.96000E+000    3.70000E-001
   7.1830   1.84000E+000    6.00000E-002
   7.1860   1.27000E+000    2.10000E-001
   7.1890   1.05000E+000    1.80000E-001
   7.1930   2.23000E+000    9.50000E-001
   7.1950   3.82000E+000    3.19000E+000
   7.1970   3.78000E+000    3.34000E+000
   7.2000   3.03000E+000    3.35000E+000
   7.2020   3.44000E+000    9.20000E-001
   7.2060   3.43000E+000    3.00000E-002
   7.2090   3.72000E+000    2.00000E-002
   7.2110   3.71000E+000    1.30000E-001
   7.2140   3.79000E+000    9.00000E-002
   7.2180   3.89000E+000    1.09000E+000
   7.2190   3.91000E+000    3.30000E-001
   7.2230   3.78000E+000    6.70000E-001
   7.2260   3.78000E+000    8.90000E-001
   7.2290   3.82000E+000    6.70000E-001
   7.2320   3.93000E+000    1.01000E+000
   7.2360   3.77000E+000    1.40000E-001
   7.2380   3.85000E+000    8.00000E-002
   7.2400   3.88000E+000    7.00000E-002
   7.2430   3.86000E+000    1.20000E-001
   7.2470   3.76000E+000    1.40000E-001
   7.2490   3.72000E+000    1.40000E-001
   7.2520   3.72000E+000    3.70000E-001
   7.2530   3.80000E+000    4.50000E-001
   7.2560   3.73000E+000    1.90000E-001
   7.2590   3.73000E+000    1.10000E-001
   7.2610   3.77000E+000    1.49000E+000
   7.2650   3.80000E+000    5.00000E-002
   7.2670   3.78000E+000    5.00000E-002
   7.2710   3.78000E+000    1.20000E-001
   7.2740   3.84000E+000    3.20000E-001
   7.2770   3.78000E+000    1.80000E-001
   7.2790   3.79000E+000    1.10000E-001
   7.2830   3.79000E+000    4.50000E-001
   7.2860   3.79000E+000    1.70000E-001
   7.2880   3.73000E+000    1.60000E-001
   7.2910   3.68000E+000    1.60000E-001
   7.2940   3.77000E+000    5.00000E-002
   7.2960   3.72000E+000    5.00000E-002
   7.3000   3.75000E+000    2.50000E-001
