# Supplementary material for: Mechanism of the small ATP-independent chaperone Spy is substrate specific
Source: Nat Commun. 2021 Feb 8;12:851. doi: 10.1038/s41467-021-21120-8 (PMC7870927; doi:10.1038/s41467-021-21120-8)
Supplement: Supplementary file 3 — Supplementary Data 1 [file 41467_2021_21120_MOESM3_ESM.zip › Fig 2c-d/181801/00038.RI1]

Sample1/4
I 1 22.0 48000 0005433 1.3520E11 277 1 
   5.8010   3.66000E+000    1.57000E+000
   5.8060   3.63000E+000    1.00000E-002
   5.8080   3.61000E+000    6.35000E+000
   5.8100   3.59000E+000    4.86000E+000
   5.8130   2.50000E+000    7.88000E+000
   5.8150   8.37000E+000    1.28200E+001
   5.8170   1.47600E+001    1.64800E+001
   5.8190   3.14300E+001    3.66000E+001
   5.8220   1.33770E+002    7.10200E+001
   5.8230   2.46490E+002    7.60600E+001
   5.8240   3.20800E+002    1.26260E+002
   5.8260   4.62280E+002    1.19000E+002
   5.8290   7.21330E+002    3.95620E+002
   5.8300   9.03370E+002    5.80840E+002
   5.8330   9.34580E+002    6.13110E+002
   5.8350   1.17726E+003    7.67620E+002
   5.8370   1.26513E+003    9.85700E+002
   5.8380   1.40998E+003    1.19640E+003
   5.8400   1.47815E+003    1.62338E+003
   5.8420   1.64443E+003    1.78054E+003
   5.8440   1.74140E+003    1.87337E+003
   5.8470   1.89691E+003    1.93135E+003
   5.8490   1.99760E+003    2.08833E+003
   5.8510   2.08447E+003    2.20880E+003
   5.8550   2.35223E+003    2.52356E+003
   5.8580   2.52623E+003    2.57954E+003
   5.8600   2.67345E+003    2.79150E+003
   5.8630   2.79166E+003    2.84056E+003
   5.8650   2.93449E+003    2.92523E+003
   5.8660   3.04738E+003    3.04564E+003
   5.8700   3.07914E+003    3.18808E+003
   5.8710   3.18463E+003    3.20373E+003
   5.8730   3.27272E+003    3.33292E+003
   5.8760   3.32891E+003    3.38886E+003
   5.8780   3.44190E+003    3.41348E+003
   5.8800   3.44117E+003    3.43511E+003
   5.8830   3.46771E+003    3.48932E+003
   5.8850   3.50113E+003    3.54469E+003
   5.8870   3.57632E+003    3.51793E+003
   5.8890   3.57582E+003    3.56067E+003
   5.8920   3.58615E+003    3.63931E+003
   5.8940   3.53507E+003    3.56634E+003
   5.8960   3.59560E+003    3.58944E+003
   5.8990   3.60651E+003    3.59551E+003
   5.9000   3.62598E+003    3.58100E+003
   5.9020   3.62878E+003    3.59051E+003
   5.9030   3.56964E+003    3.65738E+003
   5.9050   3.62273E+003    3.64148E+003
   5.9070   3.59369E+003    3.63299E+003
   5.9100   3.65760E+003    3.60280E+003
   5.9120   3.65524E+003    3.67561E+003
   5.9140   3.65015E+003    3.70438E+003
   5.9160   3.74326E+003    3.73075E+003
   5.9190   3.77499E+003    3.68797E+003
   5.9210   3.75785E+003    3.73231E+003
   5.9230   3.75879E+003    3.69278E+003
   5.9280   3.79042E+003    3.70096E+003
   5.9300   3.80564E+003    3.73125E+003
   5.9320   3.83626E+003    3.79306E+003
   5.9350   3.78929E+003    3.88169E+003
   5.9360   3.83341E+003    3.95214E+003
   5.9390   3.88901E+003    3.90601E+003
   5.9420   3.93777E+003    3.98897E+003
   5.9430   3.97176E+003    4.05170E+003
   5.9460   3.95379E+003    3.94930E+003
   5.9480   4.00842E+003    3.94882E+003
   5.9510   4.01350E+003    3.98472E+003
   5.9530   4.02530E+003    3.94594E+003
   5.9550   4.00879E+003    3.93203E+003
   5.9570   3.97553E+003    3.98190E+003
   5.9600   4.00901E+003    3.98748E+003
   5.9620   4.03765E+003    4.03255E+003
   5.9640   3.98260E+003    4.08164E+003
   5.9660   4.01043E+003    4.01445E+003
   5.9680   4.09096E+003    4.03252E+003
   5.9690   4.03746E+003    3.98585E+003
   5.9730   4.09382E+003    4.08748E+003
   5.9750   4.12849E+003    4.13183E+003
   5.9770   4.12761E+003    4.15379E+003
   5.9790   4.13085E+003    4.09806E+003
   5.9800   4.15543E+003    4.16320E+003
   5.9820   4.13033E+003    4.10481E+003
   5.9840   4.16564E+003    4.15610E+003
   5.9870   4.17605E+003    4.27198E+003
   5.9890   4.40435E+003    4.42256E+003
   5.9910   4.95326E+003    5.47662E+003
   5.9940   6.07223E+003    6.31774E+003
   5.9960   6.09592E+003    6.00996E+003
   5.9980   6.08801E+003    6.51079E+003
   6.0000   5.98693E+003    6.08049E+003
   6.0030   3.87228E+003    2.98677E+003
   6.0060   4.80520E+002    1.40360E+002
   6.0120   1.90610E+002    4.66590E+002
   6.0160   1.24609E+003    3.92826E+003
   6.0180   4.96887E+003    3.99887E+003
   6.0210   3.99396E+003    4.04321E+003
   6.0230   4.05465E+003    3.92627E+003
   6.0250   4.12704E+003    3.90936E+003
   6.0270   4.04599E+003    3.88184E+003
   6.0300   4.01160E+003    3.88119E+003
   6.0320   4.02846E+003    3.87955E+003
   6.0340   4.10390E+003    3.91129E+003
   6.0360   4.03855E+003    3.79955E+003
   6.0380   4.01822E+003    3.81714E+003
   6.0400   4.02872E+003    3.81944E+003
   6.0410   3.95961E+003    3.82415E+003
   6.0430   3.95831E+003    3.76880E+003
   6.0460   4.01757E+003    3.76223E+003
   6.0490   3.93960E+003    3.76787E+003
   6.0520   3.99620E+003    3.72666E+003
   6.0530   3.97728E+003    3.71791E+003
   6.0540   3.97595E+003    3.69850E+003
   6.0570   3.91099E+003    3.65475E+003
   6.0590   3.86416E+003    3.57040E+003
   6.0610   3.87632E+003    3.58615E+003
   6.0630   3.87161E+003    3.55102E+003
   6.0660   3.82743E+003    3.52898E+003
   6.0680   3.82418E+003    3.46093E+003
   6.0720   3.82696E+003    3.46682E+003
   6.0730   3.73897E+003    3.44732E+003
   6.0750   3.76343E+003    3.39942E+003
   6.0770   3.80931E+003    3.42205E+003
   6.0800   3.76558E+003    3.43861E+003
   6.0830   3.68232E+003    3.33594E+003
   6.0860   3.68833E+003    3.30139E+003
   6.0880   3.66393E+003    3.25586E+003
   6.0900   3.63706E+003    3.24170E+003
   6.0920   3.56270E+003    3.18505E+003
   6.0930   3.61692E+003    3.20743E+003
   6.0960   3.55587E+003    3.19705E+003
   6.1000   3.51000E+003    3.07130E+003
   6.1020   3.46064E+003    3.07182E+003
   6.1040   3.47434E+003    3.03283E+003
   6.1060   3.52297E+003    3.03334E+003
   6.1090   3.43709E+003    2.92727E+003
   6.1110   3.35541E+003    2.93031E+003
   6.1130   3.42838E+003    2.88455E+003
   6.1150   3.42538E+003    2.82856E+003
   6.1180   3.30984E+003    2.82915E+003
   6.1190   3.32940E+003    2.80122E+003
   6.1220   3.32017E+003    2.80083E+003
   6.1240   3.32082E+003    2.71114E+003
   6.1280   3.28360E+003    2.70553E+003
   6.1290   3.22451E+003    2.67956E+003
   6.1310   3.21413E+003    2.65510E+003
   6.1320   3.20647E+003    2.64222E+003
   6.1350   3.15646E+003    2.61795E+003
   6.1360   3.15155E+003    2.60721E+003
   6.1400   3.10576E+003    2.56442E+003
   6.1420   3.10098E+003    2.47457E+003
   6.1460   3.08934E+003    2.45884E+003
   6.1470   3.06188E+003    2.43038E+003
   6.1500   3.03940E+003    2.42019E+003
   6.1520   2.97756E+003    2.35187E+003
   6.1550   2.96960E+003    2.34540E+003
   6.1580   2.88647E+003    2.29568E+003
   6.1590   2.91449E+003    2.27416E+003
   6.1620   2.84267E+003    2.24372E+003
   6.1640   2.78909E+003    2.22363E+003
   6.1660   2.79894E+003    2.19929E+003
   6.1670   2.80041E+003    2.14383E+003
   6.1700   2.76929E+003    2.12271E+003
   6.1720   2.73624E+003    2.10993E+003
   6.1750   2.71441E+003    2.06055E+003
   6.1760   2.74585E+003    2.06237E+003
   6.1780   2.74359E+003    2.02815E+003
   6.1800   2.70196E+003    2.01873E+003
   6.1830   2.73047E+003    1.99800E+003
   6.1860   2.65078E+003    1.94449E+003
   6.1880   2.64105E+003    1.94419E+003
   6.1900   2.59611E+003    1.87764E+003
   6.1920   2.58767E+003    1.85721E+003
   6.1940   2.56798E+003    1.86506E+003
   6.1980   2.55749E+003    1.79583E+003
   6.2000   2.53742E+003    1.82054E+003
   6.2030   2.50916E+003    1.77784E+003
   6.2050   2.52971E+003    1.77665E+003
   6.2070   2.49584E+003    1.74749E+003
   6.2090   2.47867E+003    1.71777E+003
   6.2120   2.49798E+003    1.71935E+003
   6.2130   2.45556E+003    1.67961E+003
   6.2160   2.43934E+003    1.64054E+003
   6.2170   2.39639E+003    1.64568E+003
   6.2200   2.42294E+003    1.65206E+003
   6.2220   2.39190E+003    1.60467E+003
   6.2240   2.36499E+003    1.59522E+003
   6.2250   2.37310E+003    1.52969E+003
   6.2290   2.30942E+003    1.54184E+003
   6.2300   2.27890E+003    1.54217E+003
   6.2320   2.28075E+003    1.51943E+003
   6.2350   2.29891E+003    1.50759E+003
   6.2370   2.32562E+003    1.48325E+003
   6.2410   2.26246E+003    1.45261E+003
   6.2430   2.22697E+003    1.43033E+003
   6.2460   2.21244E+003    1.42507E+003
   6.2480   2.20901E+003    1.41570E+003
   6.2500   2.21080E+003    1.40678E+003
   6.2530   2.16230E+003    1.39041E+003
   6.2550   2.16645E+003    1.37251E+003
   6.2570   2.15047E+003    1.34756E+003
   6.2590   2.15160E+003    1.36710E+003
   6.2610   2.14726E+003    1.33968E+003
   6.2630   2.11752E+003    1.31201E+003
   6.2650   2.19572E+003    1.32261E+003
   6.2680   2.11716E+003    1.31534E+003
   6.2690   2.13354E+003    1.29243E+003
   6.2710   2.07172E+003    1.26855E+003
   6.2730   2.13706E+003    1.27219E+003
   6.2750   2.09977E+003    1.27680E+003
   6.2780   2.13666E+003    1.25144E+003
   6.2820   2.09566E+003    1.25946E+003
   6.2840   2.07448E+003    1.24829E+003
   6.2860   2.09008E+003    1.22937E+003
   6.2900   2.03198E+003    1.20663E+003
   6.2930   2.04195E+003    1.19426E+003
   6.2960   2.05455E+003    1.18626E+003
   6.2980   2.02861E+003    1.20840E+003
   6.3000   2.01784E+003    1.16860E+003
   6.3020   2.00411E+003    1.17074E+003
   6.3040   2.04562E+003    1.16167E+003
   6.3070   1.99959E+003    1.14893E+003
   6.3090   1.99448E+003    1.14960E+003
   6.3110   1.96995E+003    1.12852E+003
   6.3130   1.96103E+003    1.16872E+003
   6.3160   1.99953E+003    1.12030E+003
   6.3180   1.98527E+003    1.12073E+003
   6.3210   1.92269E+003    1.11621E+003
   6.3230   1.94147E+003    1.10268E+003
   6.3250   1.93247E+003    1.11450E+003
   6.3280   1.92733E+003    1.09298E+003
   6.3300   1.94783E+003    1.11437E+003
   6.3320   1.88300E+003    1.09043E+003
   6.3360   1.93904E+003    1.08845E+003
   6.3390   1.89547E+003    1.09540E+003
   6.3410   1.93466E+003    1.07889E+003
   6.3430   1.91120E+003    1.08614E+003
   6.3450   1.87995E+003    1.07161E+003
   6.3480   1.96487E+003    1.08374E+003
   6.3500   1.88278E+003    1.07403E+003
   6.3520   1.89363E+003    1.06803E+003
   6.3540   1.88386E+003    1.05238E+003
   6.3560   1.86515E+003    1.06715E+003
   6.3590   1.85657E+003    1.05723E+003
   6.3610   1.85893E+003    1.04346E+003
   6.3630   1.86462E+003    1.03900E+003
   6.3650   1.88195E+003    1.04425E+003
   6.3670   1.90453E+003    1.05919E+003
   6.3700   1.87137E+003    1.05736E+003
   6.3720   1.84363E+003    1.03868E+003
   6.3740   1.81592E+003    1.04184E+003
   6.3770   1.82807E+003    1.01851E+003
   6.3790   1.86576E+003    1.04311E+003
   6.3820   1.83868E+003    1.03616E+003
   6.3860   1.81849E+003    1.03489E+003
   6.3870   1.87450E+003    1.02430E+003
   6.3880   1.82816E+003    1.02724E+003
   6.3910   1.82654E+003    1.02676E+003
   6.3950   1.83257E+003    1.02152E+003
   6.3970   1.82057E+003    9.96860E+002
   6.4000   1.82718E+003    1.00714E+003
   6.4020   1.81481E+003    1.00384E+003
   6.4030   1.81699E+003    1.00103E+003
   6.4070   1.82988E+003    1.00224E+003
   6.4100   1.85604E+003    1.00385E+003
   6.4130   1.83113E+003    1.02190E+003
   6.4150   1.80009E+003    1.01301E+003
   6.4190   1.77933E+003    1.00109E+003
   6.4220   1.80343E+003    1.02743E+003
   6.4240   1.80945E+003    1.00866E+003
   6.4260   1.83524E+003    1.03528E+003
   6.4290   1.85778E+003    1.04653E+003
   6.4310   1.84707E+003    1.02086E+003
   6.4340   1.87618E+003    1.02446E+003
   6.4380   1.85039E+003    1.06942E+003
   6.4400   1.86543E+003    1.02665E+003
   6.4420   1.86708E+003    1.04511E+003
   6.4440   1.87536E+003    1.04723E+003
   6.4470   1.88192E+003    1.03833E+003
   6.4510   1.89569E+003    1.04635E+003
   6.4520   1.91934E+003    1.04805E+003
   6.4550   1.87765E+003    1.04962E+003
   6.4580   1.93410E+003    1.05857E+003
   6.4600   1.91687E+003    1.03185E+003
   6.4630   1.88186E+003    1.03472E+003
   6.4650   1.89307E+003    1.06708E+003
   6.4670   1.91648E+003    1.03346E+003
   6.4680   1.88682E+003    1.04281E+003
   6.4720   1.91933E+003    1.05291E+003
   6.4730   1.90784E+003    1.02695E+003
   6.4760   1.90473E+003    1.03472E+003
   6.4790   1.91286E+003    1.07142E+003
   6.4810   1.94977E+003    1.07494E+003
   6.4850   1.89307E+003    1.05778E+003
   6.4870   1.92112E+003    1.05073E+003
   6.4910   1.92083E+003    1.05014E+003
   6.4940   1.89647E+003    1.04891E+003
   6.4960   1.93058E+003    1.08682E+003
   6.4990   1.93672E+003    1.04522E+003
   6.5010   1.95742E+003    1.04833E+003
   6.5030   1.91269E+003    1.04404E+003
   6.5060   1.92477E+003    1.06187E+003
   6.5080   1.92209E+003    1.07816E+003
   6.5110   1.91682E+003    1.07008E+003
   6.5150   1.94652E+003    1.08486E+003
   6.5170   1.90473E+003    1.06677E+003
   6.5200   1.94658E+003    1.07313E+003
   6.5220   1.93549E+003    1.04842E+003
   6.5250   1.91387E+003    1.06023E+003
   6.5280   1.97603E+003    1.06456E+003
   6.5300   1.92672E+003    1.06285E+003
   6.5330   1.92114E+003    1.06668E+003
   6.5370   1.91752E+003    1.03233E+003
   6.5390   1.92167E+003    1.04536E+003
   6.5410   1.91661E+003    1.08147E+003
   6.5440   1.89479E+003    1.06153E+003
   6.5460   1.90348E+003    1.04991E+003
   6.5500   1.93385E+003    1.02084E+003
   6.5520   1.87889E+003    1.03080E+003
   6.5550   1.88068E+003    1.02101E+003
   6.5570   1.92842E+003    1.01851E+003
   6.5590   1.93969E+003    1.04210E+003
   6.5610   1.88132E+003    1.05713E+003
   6.5640   1.89538E+003    1.05521E+003
   6.5680   1.91977E+003    1.03494E+003
   6.5710   1.91838E+003    1.01823E+003
   6.5730   1.89682E+003    1.03287E+003
   6.5770   1.85753E+003    1.02209E+003
   6.5800   1.89716E+003    1.03506E+003
   6.5820   1.89773E+003    1.01251E+003
   6.5840   1.85666E+003    9.88340E+002
   6.5860   1.88867E+003    1.03197E+003
   6.5880   1.86614E+003    1.04372E+003
   6.5920   1.85703E+003    1.01822E+003
   6.5930   1.90323E+003    1.01785E+003
   6.5970   1.86498E+003    1.01721E+003
   6.5990   1.89137E+003    1.01323E+003
   6.6020   1.84118E+003    1.00803E+003
   6.6030   1.88157E+003    1.02969E+003
   6.6070   1.86798E+003    1.03343E+003
   6.6090   1.85391E+003    1.00159E+003
   6.6110   1.85624E+003    1.02567E+003
   6.6130   1.84695E+003    1.01510E+003
   6.6150   1.86490E+003    1.03192E+003
   6.6180   1.88192E+003    1.02462E+003
   6.6210   1.84773E+003    1.00955E+003
   6.6250   1.88404E+003    1.01601E+003
   6.6270   1.82028E+003    1.02665E+003
   6.6290   1.82897E+003    9.99960E+002
   6.6320   1.83438E+003    9.94350E+002
   6.6350   1.83907E+003    1.01049E+003
   6.6380   1.86100E+003    1.00583E+003
   6.6420   1.84780E+003    1.03915E+003
   6.6430   1.83703E+003    1.02656E+003
   6.6450   1.83053E+003    9.89390E+002
   6.6480   1.83076E+003    9.68810E+002
   6.6510   1.81052E+003    9.93260E+002
   6.6530   1.83956E+003    1.01923E+003
   6.6550   1.82145E+003    1.01245E+003
   6.6580   1.83989E+003    9.78810E+002
   6.6600   1.83173E+003    9.94310E+002
   6.6640   1.82006E+003    9.85050E+002
   6.6670   1.81274E+003    1.01172E+003
   6.6690   1.83834E+003    9.91750E+002
   6.6720   1.82653E+003    9.95580E+002
   6.6740   1.80434E+003    1.01521E+003
   6.6780   1.83242E+003    9.79210E+002
   6.6800   1.76568E+003    1.01072E+003
   6.6820   1.79963E+003    1.00187E+003
   6.6840   1.78098E+003    9.79960E+002
   6.6870   1.80403E+003    1.00401E+003
   6.6890   1.80341E+003    9.70250E+002
   6.6920   1.75654E+003    9.64660E+002
   6.6960   1.78104E+003    9.87250E+002
   6.6980   1.79109E+003    9.75390E+002
   6.7010   1.76421E+003    9.74730E+002
   6.7030   1.77156E+003    9.44720E+002
   6.7070   1.75277E+003    9.64510E+002
   6.7100   1.72334E+003    9.65680E+002
   6.7110   1.75549E+003    9.87410E+002
   6.7140   1.77572E+003    9.77970E+002
   6.7160   1.73484E+003    9.69220E+002
   6.7180   1.78367E+003    9.49200E+002
   6.7210   1.77070E+003    9.27480E+002
   6.7250   1.73787E+003    9.60650E+002
   6.7270   1.74162E+003    9.50130E+002
   6.7300   1.74704E+003    9.43420E+002
   6.7320   1.74673E+003    9.20020E+002
   6.7360   1.71291E+003    9.40550E+002
   6.7390   1.72235E+003    9.52000E+002
   6.7410   1.69922E+003    9.62890E+002
   6.7430   1.72714E+003    9.40610E+002
   6.7460   1.73234E+003    9.56970E+002
   6.7490   1.73510E+003    9.31990E+002
   6.7520   1.73112E+003    9.47230E+002
   6.7540   1.72358E+003    9.66440E+002
   6.7570   1.74350E+003    9.18830E+002
   6.7590   1.75677E+003    9.20370E+002
   6.7620   1.75309E+003    9.12090E+002
   6.7640   1.74456E+003    9.65600E+002
   6.7660   1.73205E+003    9.57680E+002
   6.7680   1.72864E+003    9.35930E+002
   6.7710   1.71471E+003    9.33490E+002
   6.7750   1.73370E+003    9.40820E+002
   6.7770   1.71736E+003    9.52110E+002
   6.7800   1.75722E+003    9.48870E+002
   6.7830   1.72859E+003    9.61580E+002
   6.7880   1.70434E+003    9.58490E+002
   6.7900   1.73822E+003    9.72740E+002
   6.7930   1.76974E+003    9.65600E+002
   6.7950   1.78053E+003    9.70980E+002
   6.7970   1.76312E+003    9.74250E+002
   6.8000   1.75575E+003    9.58360E+002
   6.8020   1.76226E+003    9.72480E+002
   6.8040   1.77003E+003    9.42120E+002
   6.8070   1.78004E+003    9.53880E+002
   6.8090   1.78265E+003    9.41880E+002
   6.8120   1.75450E+003    9.56860E+002
   6.8130   1.74200E+003    9.60450E+002
   6.8160   1.74171E+003    9.69240E+002
   6.8190   1.74265E+003    1.00194E+003
   6.8220   1.75920E+003    9.77290E+002
   6.8240   1.75243E+003    9.70800E+002
   6.8260   1.78058E+003    9.78700E+002
   6.8290   1.77026E+003    9.60980E+002
   6.8330   1.77560E+003    9.30700E+002
   6.8350   1.79261E+003    9.82020E+002
   6.8380   1.77449E+003    9.48030E+002
   6.8400   1.80818E+003    9.92960E+002
   6.8430   1.76035E+003    9.41020E+002
   6.8450   1.77634E+003    9.75290E+002
   6.8490   1.75177E+003    9.99970E+002
   6.8510   1.74270E+003    9.64180E+002
   6.8530   1.74610E+003    9.73000E+002
   6.8560   1.78468E+003    9.57880E+002
   6.8580   1.77030E+003    9.76450E+002
   6.8600   1.75923E+003    9.58950E+002
   6.8620   1.79488E+003    9.74490E+002
   6.8650   1.79245E+003    9.54370E+002
   6.8670   1.77055E+003    9.91880E+002
   6.8700   1.77889E+003    9.86740E+002
   6.8740   1.78083E+003    9.71870E+002
   6.8770   1.76970E+003    9.53300E+002
   6.8810   1.76687E+003    9.91950E+002
   6.8820   1.77678E+003    9.87520E+002
   6.8840   1.75474E+003    9.66500E+002
   6.8870   1.76339E+003    9.62190E+002
   6.8910   1.80868E+003    9.62490E+002
   6.8940   1.80391E+003    9.83050E+002
   6.8960   1.77642E+003    9.79970E+002
   6.8970   1.79004E+003    9.72240E+002
   6.9010   1.73899E+003    9.95880E+002
   6.9030   1.76603E+003    9.96560E+002
   6.9060   1.77435E+003    9.98180E+002
   6.9080   1.75248E+003    9.73590E+002
   6.9100   1.77293E+003    9.81660E+002
   6.9120   1.78378E+003    9.86140E+002
   6.9150   1.78423E+003    9.71750E+002
   6.9180   1.77862E+003    9.83390E+002
   6.9210   1.77003E+003    9.69030E+002
   6.9230   1.76074E+003    9.81160E+002
   6.9250   1.79742E+003    9.84810E+002
   6.9280   1.74664E+003    9.75050E+002
   6.9320   1.76606E+003    9.64650E+002
   6.9350   1.75804E+003    9.53110E+002
   6.9380   1.77010E+003    9.68000E+002
   6.9400   1.74948E+003    9.47850E+002
   6.9420   1.72205E+003    9.75710E+002
   6.9450   1.75172E+003    9.63400E+002
   6.9480   1.76602E+003    1.01141E+003
   6.9500   1.72136E+003    9.47170E+002
   6.9530   1.74418E+003    9.60270E+002
   6.9550   1.72885E+003    9.43500E+002
   6.9570   1.73388E+003    9.64080E+002
   6.9610   1.74198E+003    9.58390E+002
   6.9640   1.71190E+003    9.32380E+002
   6.9660   1.70096E+003    9.60880E+002
   6.9680   1.71610E+003    9.33540E+002
   6.9710   1.73515E+003    9.54490E+002
   6.9750   1.75458E+003    9.46240E+002
   6.9780   1.72893E+003    9.71820E+002
   6.9810   1.75150E+003    9.60840E+002
   6.9820   1.74998E+003    9.68100E+002
   6.9840   1.77497E+003    9.50240E+002
   6.9880   1.69187E+003    9.82410E+002
   6.9920   1.70273E+003    9.45200E+002
   6.9950   1.80108E+003    9.63690E+002
   6.9970   1.77151E+003    9.65680E+002
   6.9990   1.75735E+003    9.50270E+002
   7.0010   1.77989E+003    9.69380E+002
   7.0030   1.76534E+003    9.60970E+002
   7.0070   1.78316E+003    9.75300E+002
   7.0090   1.78760E+003    9.56320E+002
   7.0120   1.79557E+003    9.41600E+002
   7.0160   1.75047E+003    9.79430E+002
   7.0170   1.78561E+003    9.75280E+002
   7.0200   1.76888E+003    9.58270E+002
   7.0230   1.77618E+003    9.43290E+002
   7.0260   1.73904E+003    9.29830E+002
   7.0290   1.75131E+003    9.40350E+002
   7.0330   1.73802E+003    9.50320E+002
   7.0350   1.70873E+003    9.63950E+002
   7.0370   1.74883E+003    9.48250E+002
   7.0400   1.73399E+003    9.47390E+002
   7.0440   1.73577E+003    9.45040E+002
   7.0460   1.73752E+003    9.28620E+002
   7.0480   1.73997E+003    9.27920E+002
   7.0510   1.76035E+003    9.20000E+002
   7.0540   1.74495E+003    9.24220E+002
   7.0570   1.69249E+003    9.20390E+002
   7.0600   1.71761E+003    9.28630E+002
   7.0620   1.72007E+003    9.12610E+002
   7.0670   1.71687E+003    9.05740E+002
   7.0690   1.69544E+003    9.18620E+002
   7.0710   1.69737E+003    8.98840E+002
   7.0740   1.69583E+003    8.95090E+002
   7.0770   1.68142E+003    8.97140E+002
   7.0800   1.68865E+003    8.86490E+002
   7.0820   1.70947E+003    8.73690E+002
   7.0840   1.67466E+003    8.68170E+002
   7.0880   1.66589E+003    8.68120E+002
   7.0910   1.62976E+003    8.33490E+002
   7.0930   1.64706E+003    8.41850E+002
   7.0970   1.63367E+003    8.20860E+002
   7.1000   1.60455E+003    7.94940E+002
   7.1030   1.58872E+003    7.81490E+002
   7.1050   1.56459E+003    7.47840E+002
   7.1070   1.53230E+003    7.57550E+002
   7.1100   1.48790E+003    7.33510E+002
   7.1130   1.48966E+003    6.98960E+002
   7.1160   1.42373E+003    6.54510E+002
   7.1190   1.43325E+003    6.50480E+002
   7.1220   1.38672E+003    6.07050E+002
   7.1230   1.35121E+003    5.64770E+002
   7.1270   1.29397E+003    5.41150E+002
   7.1300   1.23293E+003    4.93750E+002
   7.1330   1.20655E+003    4.57470E+002
   7.1340   1.14297E+003    4.43040E+002
   7.1370   1.12335E+003    4.01540E+002
   7.1410   1.03795E+003    3.56250E+002
   7.1440   9.75510E+002    3.12430E+002
   7.1470   8.97860E+002    2.60510E+002
   7.1500   8.09240E+002    2.30580E+002
   7.1530   7.30590E+002    1.98280E+002
   7.1560   6.32420E+002    1.54380E+002
   7.1590   5.30050E+002    1.06540E+002
   7.1620   4.32860E+002    8.57900E+001
   7.1660   3.57590E+002    5.13700E+001
   7.1690   2.79080E+002    4.05100E+001
   7.1710   2.21620E+002    3.95100E+001
   7.1760   1.52160E+002    1.95600E+001
   7.1790   1.03920E+002    9.43000E+000
   7.1830   7.32700E+001    4.29000E+000
   7.1850   5.20700E+001    3.08000E+000
   7.1880   3.96000E+001    2.07000E+000
   7.1900   2.30000E+001    5.62000E+000
   7.1930   1.69200E+001    6.28000E+000
   7.1960   6.16000E+000    4.32000E+000
   7.2000   1.26000E+000    3.20000E+000
   7.2020   3.72000E+000    1.15000E+000
   7.2040   3.84000E+000    9.00000E-002
   7.2070   3.28000E+000    3.80000E-001
   7.2110   3.81000E+000    1.70000E-001
   7.2150   3.75000E+000    1.80000E-001
   7.2170   3.72000E+000    2.90000E-001
   7.2200   3.74000E+000    2.80000E-001
   7.2220   3.75000E+000    1.10000E+000
   7.2250   3.68000E+000    1.41000E+000
   7.2290   3.78000E+000    8.50000E-001
   7.2310   3.81000E+000    8.00000E-002
   7.2340   3.85000E+000    5.00000E-002
   7.2360   3.79000E+000    1.70000E-001
   7.2380   3.83000E+000    3.10000E-001
   7.2420   3.69000E+000    4.10000E-001
   7.2450   3.71000E+000    7.00000E-002
   7.2470   3.72000E+000    5.00000E-002
   7.2490   3.63000E+000    3.00000E-002
   7.2510   3.69000E+000    0.00000E+000
   7.2570   3.66000E+000    1.20000E-001
   7.2590   3.72000E+000    2.00000E-001
   7.2610   3.78000E+000    0.00000E+000
   7.2650   3.64000E+000    3.00000E-002
   7.2680   3.70000E+000    8.00000E-002
   7.2710   3.73000E+000    1.00000E-001
   7.2740   3.71000E+000    5.00000E-002
   7.2770   3.79000E+000    1.50000E-001
   7.2790   3.71000E+000    1.50000E-001
   7.2820   3.69000E+000    2.70000E-001
   7.2860   3.67000E+000    1.10000E-001
   7.2880   3.71000E+000    3.00000E-002
   7.2910   3.73000E+000    5.00000E-002
   7.2950   3.88000E+000    2.50000E-001
   7.2970   3.39000E+000    8.00000E-002
   7.3000   3.69000E+000    4.70000E-001
