# Supplementary material for: Mechanism of the small ATP-independent chaperone Spy is substrate specific
Source: Nat Commun. 2021 Feb 8;12:851. doi: 10.1038/s41467-021-21120-8 (PMC7870927; doi:10.1038/s41467-021-21120-8)
Supplement: Supplementary file 3 — Supplementary Data 1 [file 41467_2021_21120_MOESM3_ESM.zip › Fig 2c-d/181801/00038.RI3]

Sample3/6
I 3 22.0 48000 0005504 1.3700E11 277 1 
   5.7990   3.65000E+000    1.65000E+000
   5.8010   3.73000E+000    3.23000E+000
   5.8040   3.65000E+000    2.37000E+000
   5.8060   3.62000E+000    1.09500E+001
   5.8080   3.69000E+000    1.16500E+001
   5.8100   8.32000E+000    2.24400E+001
   5.8120   7.90000E+000    2.56800E+001
   5.8150   1.97700E+001    3.74300E+001
   5.8170   5.40300E+001    8.17200E+001
   5.8200   8.84700E+001    1.39400E+002
   5.8220   2.93130E+002    4.52400E+002
   5.8240   6.27620E+002    6.68020E+002
   5.8270   9.35900E+002    8.02740E+002
   5.8280   8.86390E+002    7.93360E+002
   5.8290   9.43300E+002    9.04620E+002
   5.8300   1.03372E+003    1.05501E+003
   5.8330   1.19765E+003    1.15850E+003
   5.8350   1.31108E+003    1.28678E+003
   5.8370   1.43951E+003    1.43868E+003
   5.8400   1.56143E+003    1.60790E+003
   5.8420   1.72390E+003    1.70287E+003
   5.8440   1.85822E+003    1.89639E+003
   5.8470   2.03736E+003    2.06070E+003
   5.8490   2.09476E+003    2.18658E+003
   5.8510   2.27346E+003    2.29019E+003
   5.8530   2.49052E+003    2.49870E+003
   5.8550   2.47207E+003    2.59964E+003
   5.8570   2.60206E+003    2.74293E+003
   5.8580   2.74444E+003    2.75486E+003
   5.8600   2.68774E+003    2.83797E+003
   5.8630   2.95074E+003    2.91965E+003
   5.8650   3.05317E+003    3.10519E+003
   5.8670   3.11201E+003    3.17238E+003
   5.8680   3.15932E+003    3.18420E+003
   5.8690   3.27666E+003    3.20609E+003
   5.8710   3.25204E+003    3.27089E+003
   5.8740   3.31478E+003    3.34419E+003
   5.8750   3.30027E+003    3.37658E+003
   5.8780   3.41799E+003    3.47139E+003
   5.8790   3.50258E+003    3.52719E+003
   5.8800   3.49561E+003    3.54190E+003
   5.8830   3.52714E+003    3.47949E+003
   5.8850   3.59161E+003    3.52009E+003
   5.8870   3.60737E+003    3.54682E+003
   5.8900   3.56158E+003    3.57858E+003
   5.8940   3.56069E+003    3.69589E+003
   5.8950   3.61828E+003    3.63102E+003
   5.8970   3.60445E+003    3.62201E+003
   5.8990   3.64709E+003    3.66880E+003
   5.9000   3.71133E+003    3.59022E+003
   5.9030   3.61507E+003    3.58055E+003
   5.9040   3.66440E+003    3.58501E+003
   5.9060   3.67662E+003    3.62839E+003
   5.9070   3.61797E+003    3.62946E+003
   5.9090   3.64736E+003    3.74242E+003
   5.9120   3.73214E+003    3.74107E+003
   5.9140   3.69471E+003    3.63932E+003
   5.9160   3.76833E+003    3.68231E+003
   5.9180   3.74403E+003    3.73618E+003
   5.9210   3.78108E+003    3.82174E+003
   5.9230   3.77807E+003    3.78999E+003
   5.9240   3.77342E+003    3.78300E+003
   5.9260   3.79406E+003    3.77663E+003
   5.9280   3.84138E+003    3.85030E+003
   5.9300   3.86795E+003    3.84921E+003
   5.9330   3.93022E+003    3.86221E+003
   5.9350   3.88754E+003    3.86183E+003
   5.9370   3.90907E+003    3.84608E+003
   5.9390   4.04173E+003    3.89425E+003
   5.9420   3.91982E+003    3.96974E+003
   5.9430   3.92099E+003    3.96927E+003
   5.9460   3.97044E+003    4.02382E+003
   5.9480   3.97285E+003    4.02838E+003
   5.9500   4.01013E+003    4.10408E+003
   5.9520   4.04269E+003    4.12239E+003
   5.9550   4.01138E+003    4.10275E+003
   5.9570   4.11445E+003    4.20476E+003
   5.9580   4.00545E+003    4.25409E+003
   5.9600   4.01848E+003    4.38226E+003
   5.9640   4.12357E+003    5.43577E+003
   5.9660   4.13872E+003    6.35944E+003
   5.9680   4.13377E+003    6.41977E+003
   5.9690   4.25705E+003    6.18356E+003
   5.9720   5.09894E+003    5.97543E+003
   5.9750   6.31636E+003    1.36530E+002
   5.9800   6.01020E+003    2.87010E+002
   5.9820   3.28823E+003    5.97230E+002
   5.9840   4.08010E+002    2.79319E+003
   5.9880   1.25910E+002    4.83938E+003
   5.9910   2.35380E+002    3.89230E+003
   5.9930   7.08370E+002    4.10007E+003
   5.9950   2.75374E+003    4.07197E+003
   5.9980   5.33603E+003    3.99722E+003
   6.0000   4.05545E+003    4.04464E+003
   6.0030   4.08182E+003    4.08521E+003
   6.0050   4.13836E+003    4.03813E+003
   6.0080   4.09686E+003    4.04366E+003
   6.0090   4.07222E+003    3.98018E+003
   6.0120   4.03897E+003    4.02262E+003
   6.0130   4.03094E+003    3.99187E+003
   6.0160   4.02970E+003    4.00186E+003
   6.0180   4.11584E+003    4.01538E+003
   6.0200   4.11090E+003    3.98252E+003
   6.0240   4.08685E+003    3.97101E+003
   6.0250   4.04013E+003    3.94169E+003
   6.0270   4.05282E+003    3.94107E+003
   6.0300   4.07202E+003    3.96699E+003
   6.0320   4.07805E+003    3.93735E+003
   6.0340   4.09119E+003    3.92594E+003
   6.0380   4.06253E+003    3.89405E+003
   6.0390   4.06341E+003    3.85022E+003
   6.0410   4.06222E+003    3.94245E+003
   6.0420   4.03853E+003    3.94117E+003
   6.0450   4.04869E+003    3.91753E+003
   6.0480   3.96790E+003    3.91273E+003
   6.0500   4.04658E+003    3.87219E+003
   6.0520   4.07816E+003    3.82787E+003
   6.0540   4.04588E+003    3.85427E+003
   6.0570   4.03459E+003    3.85103E+003
   6.0590   3.99624E+003    3.79871E+003
   6.0610   3.90823E+003    3.79724E+003
   6.0640   3.98173E+003    3.86859E+003
   6.0660   3.96308E+003    3.82702E+003
   6.0680   4.03907E+003    3.80131E+003
   6.0700   4.00606E+003    3.76283E+003
   6.0730   3.98173E+003    3.77484E+003
   6.0750   3.99287E+003    3.79619E+003
   6.0770   4.01442E+003    3.73548E+003
   6.0790   3.99913E+003    3.75835E+003
   6.0820   3.97458E+003    3.70847E+003
   6.0830   3.99506E+003    3.80006E+003
   6.0860   4.00251E+003    3.67167E+003
   6.0890   3.95330E+003    3.67633E+003
   6.0900   3.94346E+003    3.66247E+003
   6.0930   3.97707E+003    3.65943E+003
   6.0950   4.00989E+003    3.61464E+003
   6.0970   3.88907E+003    3.64937E+003
   6.1000   3.85874E+003    3.63995E+003
   6.1020   3.92250E+003    3.60555E+003
   6.1040   3.85998E+003    3.62285E+003
   6.1070   3.85689E+003    3.60490E+003
   6.1090   3.88644E+003    3.56072E+003
   6.1110   3.85673E+003    3.49665E+003
   6.1130   3.91227E+003    3.53719E+003
   6.1160   3.86026E+003    3.51910E+003
   6.1190   3.83466E+003    3.46168E+003
   6.1210   3.85220E+003    3.45135E+003
   6.1230   3.84272E+003    3.48795E+003
   6.1250   3.76411E+003    3.39283E+003
   6.1300   3.80530E+003    3.37485E+003
   6.1330   3.77366E+003    3.39156E+003
   6.1350   3.74799E+003    3.35029E+003
   6.1360   3.75074E+003    3.33833E+003
   6.1370   3.77938E+003    3.36085E+003
   6.1400   3.72325E+003    3.29016E+003
   6.1420   3.70207E+003    3.28426E+003
   6.1430   3.73108E+003    3.25879E+003
   6.1460   3.76611E+003    3.25587E+003
   6.1490   3.74535E+003    3.24314E+003
   6.1510   3.69544E+003    3.16360E+003
   6.1520   3.68485E+003    3.09984E+003
   6.1550   3.71679E+003    3.12546E+003
   6.1570   3.62946E+003    3.05844E+003
   6.1600   3.58114E+003    3.07417E+003
   6.1630   3.53331E+003    3.03188E+003
   6.1650   3.51492E+003    2.97095E+003
   6.1670   3.57488E+003    2.91640E+003
   6.1690   3.55053E+003    2.94146E+003
   6.1710   3.55079E+003    2.94494E+003
   6.1740   3.53760E+003    2.89825E+003
   6.1760   3.49084E+003    2.91702E+003
   6.1780   3.51923E+003    2.85691E+003
   6.1790   3.49128E+003    2.82652E+003
   6.1820   3.45478E+003    2.86378E+003
   6.1840   3.47044E+003    2.78511E+003
   6.1860   3.39807E+003    2.78476E+003
   6.1880   3.41785E+003    2.78625E+003
   6.1900   3.41472E+003    2.74458E+003
   6.1910   3.44972E+003    2.74947E+003
   6.1940   3.45259E+003    2.72637E+003
   6.1960   3.37193E+003    2.64155E+003
   6.1990   3.35219E+003    2.63255E+003
   6.2010   3.31781E+003    2.62270E+003
   6.2030   3.35083E+003    2.59209E+003
   6.2050   3.26393E+003    2.57954E+003
   6.2080   3.27911E+003    2.52322E+003
   6.2100   3.30898E+003    2.49307E+003
   6.2130   3.30647E+003    2.47510E+003
   6.2160   3.22981E+003    2.45452E+003
   6.2170   3.19651E+003    2.40361E+003
   6.2190   3.21253E+003    2.35772E+003
   6.2210   3.15054E+003    2.38996E+003
   6.2250   3.15023E+003    2.27268E+003
   6.2270   3.11692E+003    2.25872E+003
   6.2300   3.12917E+003    2.25683E+003
   6.2310   3.03965E+003    2.27512E+003
   6.2340   3.03253E+003    2.20816E+003
   6.2350   3.07615E+003    2.22170E+003
   6.2370   3.00270E+003    2.22060E+003
   6.2390   2.99356E+003    2.13636E+003
   6.2410   2.94610E+003    2.14969E+003
   6.2440   2.90374E+003    2.06697E+003
   6.2460   2.93249E+003    2.03707E+003
   6.2480   2.88409E+003    2.07021E+003
   6.2510   2.86745E+003    2.02973E+003
   6.2530   2.88939E+003    1.98120E+003
   6.2570   2.78856E+003    1.94866E+003
   6.2600   2.82978E+003    1.92579E+003
   6.2610   2.79490E+003    1.86958E+003
   6.2640   2.79585E+003    1.89927E+003
   6.2670   2.75937E+003    1.84092E+003
   6.2690   2.69590E+003    1.83800E+003
   6.2710   2.65952E+003    1.78709E+003
   6.2730   2.69125E+003    1.79974E+003
   6.2750   2.71031E+003    1.78714E+003
   6.2770   2.62673E+003    1.73120E+003
   6.2800   2.62984E+003    1.77456E+003
   6.2820   2.60104E+003    1.72780E+003
   6.2840   2.62459E+003    1.71085E+003
   6.2870   2.52900E+003    1.65390E+003
   6.2890   2.52127E+003    1.62715E+003
   6.2920   2.50849E+003    1.60991E+003
   6.2940   2.46634E+003    1.61189E+003
   6.2960   2.47475E+003    1.55685E+003
   6.2980   2.41711E+003    1.53752E+003
   6.3000   2.43309E+003    1.50772E+003
   6.3020   2.42290E+003    1.50843E+003
   6.3040   2.35974E+003    1.49923E+003
   6.3090   2.26952E+003    1.47291E+003
   6.3110   2.32971E+003    1.37284E+003
   6.3140   2.29279E+003    1.36461E+003
   6.3160   2.27282E+003    1.40140E+003
   6.3180   2.27802E+003    1.36723E+003
   6.3210   2.25591E+003    1.36429E+003
   6.3230   2.21239E+003    1.35974E+003
   6.3250   2.21011E+003    1.31201E+003
   6.3270   2.17415E+003    1.33443E+003
   6.3290   2.14775E+003    1.27710E+003
   6.3320   2.14282E+003    1.28381E+003
   6.3340   2.12372E+003    1.24866E+003
   6.3370   2.08318E+003    1.24335E+003
   6.3380   2.09851E+003    1.23231E+003
   6.3410   2.12023E+003    1.21645E+003
   6.3450   2.12063E+003    1.17893E+003
   6.3470   2.06477E+003    1.19021E+003
   6.3500   2.06525E+003    1.19956E+003
   6.3540   2.04681E+003    1.18970E+003
   6.3550   2.03441E+003    1.17922E+003
   6.3570   1.97444E+003    1.13703E+003
   6.3590   2.00576E+003    1.13497E+003
   6.3610   1.97665E+003    1.14114E+003
   6.3630   1.96952E+003    1.13457E+003
   6.3650   1.92899E+003    1.11645E+003
   6.3700   1.96490E+003    1.13698E+003
   6.3720   1.95986E+003    1.11327E+003
   6.3730   1.92572E+003    1.09685E+003
   6.3740   1.92210E+003    1.09018E+003
   6.3770   1.90348E+003    1.09133E+003
   6.3790   1.87565E+003    1.07344E+003
   6.3820   1.86683E+003    1.05578E+003
   6.3850   1.86107E+003    1.04717E+003
   6.3870   1.86593E+003    1.03212E+003
   6.3880   1.86029E+003    1.03155E+003
   6.3920   1.80797E+003    1.04405E+003
   6.3950   1.84928E+003    1.02289E+003
   6.3970   1.81776E+003    1.02820E+003
   6.3990   1.77978E+003    1.01802E+003
   6.4020   1.79844E+003    1.00231E+003
   6.4030   1.80878E+003    9.96370E+002
   6.4060   1.80822E+003    9.99450E+002
   6.4080   1.76362E+003    9.81110E+002
   6.4120   1.78496E+003    9.59440E+002
   6.4140   1.79253E+003    9.72190E+002
   6.4160   1.76709E+003    1.00166E+003
   6.4170   1.77098E+003    9.84640E+002
   6.4200   1.78624E+003    9.67030E+002
   6.4220   1.75552E+003    9.64250E+002
   6.4250   1.75563E+003    9.80450E+002
   6.4270   1.79572E+003    9.52790E+002
   6.4290   1.73273E+003    9.81300E+002
   6.4310   1.76517E+003    9.89070E+002
   6.4340   1.78377E+003    1.00839E+003
   6.4360   1.77245E+003    1.00248E+003
   6.4380   1.78102E+003    9.94200E+002
   6.4410   1.78941E+003    9.88220E+002
   6.4440   1.82972E+003    9.80150E+002
   6.4460   1.78796E+003    9.84240E+002
   6.4490   1.79704E+003    9.81220E+002
   6.4510   1.79704E+003    9.95630E+002
   6.4530   1.79850E+003    9.57920E+002
   6.4560   1.76249E+003    9.88960E+002
   6.4580   1.81038E+003    1.00845E+003
   6.4610   1.79581E+003    9.77540E+002
   6.4630   1.78530E+003    9.84010E+002
   6.4650   1.79323E+003    9.89510E+002
   6.4680   1.77284E+003    9.96740E+002
   6.4700   1.81330E+003    9.83030E+002
   6.4730   1.77784E+003    9.82540E+002
   6.4760   1.79091E+003    9.80080E+002
   6.4790   1.79681E+003    9.72890E+002
   6.4820   1.78054E+003    9.92940E+002
   6.4840   1.76320E+003    9.67320E+002
   6.4850   1.79474E+003    9.72310E+002
   6.4890   1.78523E+003    9.98780E+002
   6.4920   1.77862E+003    1.00772E+003
   6.4940   1.78131E+003    1.00087E+003
   6.4960   1.81889E+003    9.77400E+002
   6.4990   1.79387E+003    9.52020E+002
   6.5010   1.80354E+003    9.77010E+002
   6.5030   1.78037E+003    9.68170E+002
   6.5060   1.78283E+003    9.67290E+002
   6.5090   1.78502E+003    9.62490E+002
   6.5110   1.76372E+003    9.87100E+002
   6.5150   1.81412E+003    9.77190E+002
   6.5160   1.76864E+003    9.79080E+002
   6.5190   1.80905E+003    9.80670E+002
   6.5210   1.76444E+003    9.64650E+002
   6.5230   1.78903E+003    9.91510E+002
   6.5250   1.78515E+003    9.79130E+002
   6.5280   1.77331E+003    9.84950E+002
   6.5290   1.74090E+003    9.66150E+002
   6.5300   1.76668E+003    9.66080E+002
   6.5350   1.75546E+003    9.97990E+002
   6.5370   1.76247E+003    9.88300E+002
   6.5410   1.77055E+003    9.56840E+002
   6.5440   1.75126E+003    9.67030E+002
   6.5480   1.78929E+003    9.53600E+002
   6.5500   1.75794E+003    9.70960E+002
   6.5540   1.71518E+003    9.82420E+002
   6.5550   1.75977E+003    9.58320E+002
   6.5570   1.75223E+003    9.61800E+002
   6.5590   1.70970E+003    9.29270E+002
   6.5640   1.73618E+003    9.34880E+002
   6.5660   1.73275E+003    9.61900E+002
   6.5690   1.70441E+003    9.40710E+002
   6.5710   1.73857E+003    9.48970E+002
   6.5750   1.75166E+003    9.34510E+002
   6.5770   1.72654E+003    9.49980E+002
   6.5800   1.73168E+003    9.52870E+002
   6.5820   1.74523E+003    9.40500E+002
   6.5840   1.69994E+003    9.50920E+002
   6.5880   1.69044E+003    9.55210E+002
   6.5910   1.69054E+003    9.24090E+002
   6.5930   1.70747E+003    9.33170E+002
   6.5980   1.69149E+003    9.38100E+002
   6.6000   1.71236E+003    9.19990E+002
   6.6020   1.71120E+003    9.35840E+002
   6.6050   1.67933E+003    9.23370E+002
   6.6070   1.69787E+003    9.04720E+002
   6.6090   1.70065E+003    9.28880E+002
   6.6120   1.73213E+003    9.15030E+002
   6.6150   1.71412E+003    9.32420E+002
   6.6180   1.68788E+003    9.26120E+002
   6.6200   1.73453E+003    9.19930E+002
   6.6220   1.71148E+003    9.27440E+002
   6.6240   1.66839E+003    9.24340E+002
   6.6260   1.68938E+003    9.28930E+002
   6.6290   1.64996E+003    9.42770E+002
   6.6310   1.67247E+003    9.38300E+002
   6.6340   1.68900E+003    9.32850E+002
   6.6370   1.69325E+003    8.98790E+002
   6.6390   1.65540E+003    9.49620E+002
   6.6420   1.69947E+003    9.10680E+002
   6.6450   1.72188E+003    9.29130E+002
   6.6480   1.66786E+003    9.08950E+002
   6.6510   1.67786E+003    9.20860E+002
   6.6550   1.68845E+003    9.34680E+002
   6.6570   1.66992E+003    9.25170E+002
   6.6600   1.67453E+003    9.27360E+002
   6.6630   1.68824E+003    9.23170E+002
   6.6650   1.66246E+003    9.01260E+002
   6.6670   1.66789E+003    9.08950E+002
   6.6680   1.67462E+003    9.10030E+002
   6.6720   1.69492E+003    9.23670E+002
   6.6740   1.65978E+003    8.82240E+002
   6.6760   1.66599E+003    8.91410E+002
   6.6790   1.64911E+003    9.01040E+002
   6.6820   1.65839E+003    8.96730E+002
   6.6840   1.66071E+003    9.33550E+002
   6.6870   1.62328E+003    8.84090E+002
   6.6890   1.64627E+003    8.93520E+002
   6.6910   1.63064E+003    8.79680E+002
   6.6960   1.64824E+003    8.92870E+002
   6.6980   1.64401E+003    8.95750E+002
   6.7010   1.60694E+003    8.59430E+002
   6.7040   1.62607E+003    8.71970E+002
   6.7050   1.61209E+003    8.72860E+002
   6.7090   1.61765E+003    8.73460E+002
   6.7110   1.61342E+003    8.77280E+002
   6.7140   1.62176E+003    8.77320E+002
   6.7160   1.62019E+003    8.84370E+002
   6.7180   1.61847E+003    8.92910E+002
   6.7210   1.62136E+003    8.75720E+002
   6.7230   1.62174E+003    9.00260E+002
   6.7250   1.61828E+003    8.73490E+002
   6.7270   1.60655E+003    8.75920E+002
   6.7300   1.57736E+003    8.81750E+002
   6.7330   1.58959E+003    8.47920E+002
   6.7360   1.55884E+003    8.54800E+002
   6.7390   1.58655E+003    8.61360E+002
   6.7430   1.57934E+003    8.83590E+002
   6.7460   1.59626E+003    8.53620E+002
   6.7490   1.58880E+003    8.66270E+002
   6.7510   1.56683E+003    8.65430E+002
   6.7520   1.61160E+003    8.43870E+002
   6.7540   1.57904E+003    8.57120E+002
   6.7570   1.57836E+003    8.74680E+002
   6.7610   1.55807E+003    8.65680E+002
   6.7630   1.57839E+003    8.68840E+002
   6.7660   1.56465E+003    8.82400E+002
   6.7680   1.54948E+003    8.30100E+002
   6.7700   1.54875E+003    8.60020E+002
   6.7730   1.57687E+003    8.38820E+002
   6.7750   1.58682E+003    8.51370E+002
   6.7780   1.60075E+003    8.67800E+002
   6.7800   1.57236E+003    8.29080E+002
   6.7830   1.57599E+003    8.64360E+002
   6.7860   1.58966E+003    8.69490E+002
   6.7880   1.60950E+003    8.61970E+002
   6.7920   1.59034E+003    8.80450E+002
   6.7950   1.59424E+003    8.84300E+002
   6.7970   1.57774E+003    8.68000E+002
   6.8000   1.59500E+003    8.54820E+002
   6.8040   1.56931E+003    8.66340E+002
   6.8060   1.54616E+003    8.54080E+002
   6.8080   1.61805E+003    8.73270E+002
   6.8100   1.57389E+003    8.76790E+002
   6.8130   1.63093E+003    8.80700E+002
   6.8150   1.58973E+003    8.74840E+002
   6.8180   1.61055E+003    8.72990E+002
   6.8200   1.57849E+003    8.89330E+002
   6.8220   1.62191E+003    8.89700E+002
   6.8240   1.59752E+003    8.78900E+002
   6.8270   1.62792E+003    8.52400E+002
   6.8310   1.61483E+003    8.54200E+002
   6.8330   1.61161E+003    8.88630E+002
   6.8350   1.62360E+003    8.73060E+002
   6.8380   1.63330E+003    8.91580E+002
   6.8410   1.61325E+003    9.00060E+002
   6.8450   1.61329E+003    8.81400E+002
   6.8460   1.59066E+003    8.97180E+002
   6.8490   1.63550E+003    8.58540E+002
   6.8520   1.63337E+003    8.79060E+002
   6.8540   1.59406E+003    8.87980E+002
   6.8580   1.64801E+003    8.71220E+002
   6.8600   1.60871E+003    8.71060E+002
   6.8630   1.65244E+003    8.79670E+002
   6.8650   1.62456E+003    9.06650E+002
   6.8670   1.64134E+003    8.75180E+002
   6.8710   1.63301E+003    8.91960E+002
   6.8740   1.62535E+003    8.56780E+002
   6.8760   1.61066E+003    8.85300E+002
   6.8780   1.61867E+003    8.96100E+002
   6.8810   1.62617E+003    8.79430E+002
   6.8840   1.65956E+003    8.74130E+002
   6.8870   1.60883E+003    8.69460E+002
   6.8900   1.62317E+003    8.78110E+002
   6.8940   1.58523E+003    8.85440E+002
   6.8960   1.65436E+003    8.79200E+002
   6.8980   1.63429E+003    8.75160E+002
   6.9030   1.62210E+003    8.71630E+002
   6.9060   1.64220E+003    8.78800E+002
   6.9080   1.60705E+003    8.74990E+002
   6.9100   1.62957E+003    8.87930E+002
   6.9130   1.63638E+003    8.87260E+002
   6.9170   1.62038E+003    8.84700E+002
   6.9200   1.64236E+003    8.82860E+002
   6.9220   1.64477E+003    8.65460E+002
   6.9250   1.64989E+003    8.60220E+002
   6.9280   1.62389E+003    8.73380E+002
   6.9300   1.61503E+003    8.76390E+002
   6.9340   1.62079E+003    8.73630E+002
   6.9370   1.58695E+003    8.71280E+002
   6.9390   1.60880E+003    8.67360E+002
   6.9420   1.61432E+003    8.75330E+002
   6.9450   1.59096E+003    8.81320E+002
   6.9480   1.59331E+003    8.68030E+002
   6.9500   1.60785E+003    8.72600E+002
   6.9520   1.57535E+003    8.50280E+002
   6.9560   1.56453E+003    8.68200E+002
   6.9580   1.58313E+003    8.69030E+002
   6.9600   1.57533E+003    8.77150E+002
   6.9640   1.57863E+003    8.58850E+002
   6.9660   1.57566E+003    8.48670E+002
   6.9680   1.55551E+003    8.52030E+002
   6.9730   1.56116E+003    8.54080E+002
   6.9750   1.56224E+003    8.56370E+002
   6.9770   1.58152E+003    8.62160E+002
   6.9800   1.54088E+003    8.57340E+002
   6.9830   1.59406E+003    8.62150E+002
   6.9850   1.61205E+003    8.78790E+002
   6.9870   1.61716E+003    8.53490E+002
   6.9900   1.59244E+003    8.78220E+002
   6.9920   1.57301E+003    8.75920E+002
   6.9960   1.59529E+003    8.63130E+002
   6.9990   1.57940E+003    8.73220E+002
   7.0010   1.59242E+003    8.67250E+002
   7.0040   1.57649E+003    8.70060E+002
   7.0070   1.58037E+003    8.81760E+002
   7.0090   1.61511E+003    8.50820E+002
   7.0120   1.59588E+003    8.61860E+002
   7.0160   1.58474E+003    8.67230E+002
   7.0190   1.58123E+003    8.95170E+002
   7.0200   1.57967E+003    8.61990E+002
   7.0210   1.62297E+003    8.73600E+002
   7.0260   1.53003E+003    8.65310E+002
   7.0280   1.56926E+003    8.47660E+002
   7.0320   1.56144E+003    8.42280E+002
   7.0350   1.56208E+003    8.77210E+002
   7.0400   1.58420E+003    8.44700E+002
   7.0410   1.56070E+003    8.35480E+002
   7.0450   1.55972E+003    8.65410E+002
   7.0470   1.58429E+003    8.45990E+002
   7.0480   1.61024E+003    8.39410E+002
   7.0510   1.59727E+003    8.61850E+002
   7.0550   1.58735E+003    8.51510E+002
   7.0570   1.58718E+003    8.65600E+002
   7.0600   1.62983E+003    8.35590E+002
   7.0620   1.59806E+003    8.25750E+002
   7.0660   1.58742E+003    8.52440E+002
   7.0690   1.56917E+003    8.37100E+002
   7.0710   1.57276E+003    8.35820E+002
   7.0750   1.61111E+003    8.53100E+002
   7.0780   1.56447E+003    8.01580E+002
   7.0800   1.54741E+003    8.21660E+002
   7.0820   1.60059E+003    8.30320E+002
   7.0850   1.59422E+003    8.04710E+002
   7.0890   1.55907E+003    8.15730E+002
   7.0910   1.56020E+003    7.95050E+002
   7.0940   1.56825E+003    7.89670E+002
   7.0960   1.56181E+003    7.83840E+002
   7.0990   1.58303E+003    7.78180E+002
   7.1020   1.55495E+003    7.72840E+002
   7.1050   1.57264E+003    7.69320E+002
   7.1070   1.55959E+003    7.57540E+002
   7.1090   1.53304E+003    7.30500E+002
   7.1130   1.54765E+003    7.36910E+002
   7.1140   1.54392E+003    7.30050E+002
   7.1180   1.52008E+003    6.99340E+002
   7.1220   1.50451E+003    6.70110E+002
   7.1250   1.47909E+003    6.51670E+002
   7.1270   1.51266E+003    6.09760E+002
   7.1300   1.48571E+003    5.74020E+002
   7.1340   1.42426E+003    5.53110E+002
   7.1370   1.43832E+003    5.25820E+002
   7.1390   1.43886E+003    4.82440E+002
   7.1420   1.37133E+003    4.06460E+002
   7.1450   1.36847E+003    3.54120E+002
   7.1460   1.34804E+003    3.47730E+002
   7.1480   1.27524E+003    3.23250E+002
   7.1520   1.16040E+003    1.18970E+002
   7.1560   1.04874E+003    2.85900E+001
   7.1590   9.09050E+002    1.42000E+001
   7.1630   7.88970E+002    5.77000E+000
   7.1660   6.27830E+002    5.40000E+000
   7.1690   2.78080E+002    3.05000E+000
   7.1710   7.88100E+001    1.61000E+000
   7.1750   2.13700E+001    1.40000E-001
   7.1780   1.12000E+001    6.50000E-001
   7.1810   1.46000E+000    7.30000E-001
   7.1840   9.00000E-001    0.00000E+000
   7.1860   2.70000E-001    1.77000E+000
   7.1880   2.43000E+000    8.50000E-001
   7.1920   3.05000E+000    3.29000E+000
   7.1950   3.83000E+000    3.11000E+000
   7.1980   3.34000E+000    3.80000E+000
   7.2000   3.72000E+000    3.07000E+000
   7.2020   3.85000E+000    7.00000E-002
   7.2060   3.78000E+000    3.00000E-002
   7.2090   3.81000E+000    8.00000E-002
   7.2110   3.80000E+000    1.60000E-001
   7.2140   3.75000E+000    3.90000E-001
   7.2170   3.82000E+000    2.70000E-001
   7.2200   3.76000E+000    8.00000E-002
   7.2230   3.68000E+000    1.47000E+000
   7.2260   3.44000E+000    1.55000E+000
   7.2290   3.69000E+000    8.80000E-001
   7.2310   3.68000E+000    2.00000E-002
   7.2330   3.72000E+000    7.00000E-002
   7.2360   3.71000E+000    7.00000E-002
   7.2400   3.66000E+000    7.00000E-002
   7.2420   3.74000E+000    1.10000E-001
   7.2450   3.76000E+000    4.00000E-001
   7.2470   3.74000E+000    4.00000E-002
   7.2500   3.70000E+000    1.70000E-001
   7.2520   3.70000E+000    1.00000E-002
   7.2550   3.79000E+000    8.00000E-002
   7.2570   3.70000E+000    1.20000E-001
   7.2590   3.86000E+000    1.40000E-001
   7.2640   3.70000E+000    5.00000E-002
   7.2660   3.75000E+000    1.20000E-001
   7.2690   3.73000E+000    0.00000E+000
   7.2710   3.79000E+000    1.00000E-002
   7.2730   3.68000E+000    1.80000E-001
   7.2770   3.64000E+000    1.60000E-001
   7.2810   3.73000E+000    1.30000E-001
   7.2830   3.80000E+000    2.90000E-001
   7.2860   3.76000E+000    1.40000E-001
   7.2880   3.72000E+000    2.00000E-001
   7.2920   3.78000E+000    7.00000E-002
   7.2950   3.73000E+000    9.00000E-002
   7.2970   3.69000E+000    1.30000E-001
   7.3000   3.70000E+000    0.00000E+000
