# Supplementary material for: Mechanism of the small ATP-independent chaperone Spy is substrate specific
Source: Nat Commun. 2021 Feb 8;12:851. doi: 10.1038/s41467-021-21120-8 (PMC7870927; doi:10.1038/s41467-021-21120-8)
Supplement: Supplementary file 3 — Supplementary Data 1 [file 41467_2021_21120_MOESM3_ESM.zip › Fig 2c-d/181801/00039.RI1]

Sample1/4
I 1 22.0 48000 0005577 1.3890E11 278 1 
   5.8000   3.69000E+000    2.55000E+000
   5.8030   3.66000E+000    2.50000E-001
   5.8040   3.87000E+000    3.20000E-001
   5.8060   3.70000E+000    3.78000E+000
   5.8080   3.64000E+000    1.37000E+000
   5.8090   3.65000E+000    7.56000E+000
   5.8100   4.90000E-001    7.32000E+000
   5.8130   4.65000E+000    1.48300E+001
   5.8150   2.34600E+001    1.64300E+001
   5.8170   2.71200E+001    2.82200E+001
   5.8200   6.02200E+001    3.77800E+001
   5.8220   1.48700E+002    6.89200E+001
   5.8230   4.30300E+002    2.22650E+002
   5.8260   7.98110E+002    3.56960E+002
   5.8290   8.82280E+002    4.08550E+002
   5.8300   9.55480E+002    6.45560E+002
   5.8330   1.12273E+003    7.31940E+002
   5.8350   1.25737E+003    8.83260E+002
   5.8370   1.37929E+003    1.21098E+003
   5.8400   1.46047E+003    1.40805E+003
   5.8420   1.79132E+003    1.87981E+003
   5.8440   1.75653E+003    1.88835E+003
   5.8460   1.91557E+003    1.96587E+003
   5.8510   2.14965E+003    2.25741E+003
   5.8540   2.48482E+003    2.47658E+003
   5.8560   2.54177E+003    2.52172E+003
   5.8580   2.58676E+003    2.62211E+003
   5.8600   2.81159E+003    2.84396E+003
   5.8630   2.90218E+003    3.00369E+003
   5.8650   2.98510E+003    3.09689E+003
   5.8660   3.08111E+003    3.10573E+003
   5.8690   3.14705E+003    3.17178E+003
   5.8700   3.20647E+003    3.23811E+003
   5.8710   3.29631E+003    3.27514E+003
   5.8730   3.30224E+003    3.32374E+003
   5.8760   3.39624E+003    3.34816E+003
   5.8780   3.49310E+003    3.44211E+003
   5.8800   3.44778E+003    3.53006E+003
   5.8830   3.56462E+003    3.53158E+003
   5.8850   3.57628E+003    3.55483E+003
   5.8890   3.59662E+003    3.57392E+003
   5.8920   3.61285E+003    3.59606E+003
   5.8930   3.59646E+003    3.58195E+003
   5.8940   3.56001E+003    3.60184E+003
   5.8960   3.61813E+003    3.63213E+003
   5.8980   3.64852E+003    3.60710E+003
   5.9000   3.64714E+003    3.66927E+003
   5.9030   3.67118E+003    3.63524E+003
   5.9050   3.64472E+003    3.66241E+003
   5.9060   3.63904E+003    3.65920E+003
   5.9090   3.66313E+003    3.69604E+003
   5.9120   3.73473E+003    3.70687E+003
   5.9130   3.76271E+003    3.70560E+003
   5.9150   3.74969E+003    3.70358E+003
   5.9160   3.80076E+003    3.75196E+003
   5.9190   3.82471E+003    3.74947E+003
   5.9210   3.80350E+003    3.74756E+003
   5.9230   3.80305E+003    3.72419E+003
   5.9250   3.80938E+003    3.70936E+003
   5.9280   3.81347E+003    3.69147E+003
   5.9300   3.80692E+003    3.76478E+003
   5.9320   3.87517E+003    3.82734E+003
   5.9350   3.86139E+003    3.92578E+003
   5.9360   3.93099E+003    3.95276E+003
   5.9390   3.96911E+003    3.91656E+003
   5.9410   4.00119E+003    3.99139E+003
   5.9420   3.99729E+003    3.94347E+003
   5.9430   4.00295E+003    3.98378E+003
   5.9460   3.96993E+003    4.03242E+003
   5.9480   3.99322E+003    3.98769E+003
   5.9500   4.08966E+003    3.99817E+003
   5.9530   4.06023E+003    4.00637E+003
   5.9550   4.08267E+003    3.97140E+003
   5.9570   4.01187E+003    4.06947E+003
   5.9600   4.11132E+003    4.14561E+003
   5.9640   4.09787E+003    4.02652E+003
   5.9670   4.10192E+003    4.09947E+003
   5.9690   4.04907E+003    4.06657E+003
   5.9710   4.09625E+003    4.16617E+003
   5.9720   4.14490E+003    4.16639E+003
   5.9730   4.12057E+003    4.12217E+003
   5.9770   4.15707E+003    4.11441E+003
   5.9790   4.21556E+003    4.19417E+003
   5.9800   4.19048E+003    4.21490E+003
   5.9820   4.24408E+003    4.16799E+003
   5.9840   4.17304E+003    4.18526E+003
   5.9860   4.31684E+003    4.23328E+003
   5.9890   4.42345E+003    4.51030E+003
   5.9910   4.86625E+003    4.93137E+003
   5.9930   5.98335E+003    6.26384E+003
   5.9950   6.23091E+003    6.31388E+003
   5.9980   6.16609E+003    6.04042E+003
   6.0000   6.23091E+003    6.12664E+003
   6.0020   5.58996E+003    4.62547E+003
   6.0030   2.25843E+003    1.30930E+002
   6.0100   1.68330E+002    4.88350E+002
   6.0140   1.15651E+003    3.59910E+003
   6.0180   5.01305E+003    4.91601E+003
   6.0200   4.02013E+003    4.07051E+003
   6.0220   4.30689E+003    4.00339E+003
   6.0250   4.12593E+003    3.98924E+003
   6.0270   4.12986E+003    3.98298E+003
   6.0300   4.11173E+003    3.91517E+003
   6.0320   4.10366E+003    3.92631E+003
   6.0340   4.09716E+003    3.93658E+003
   6.0360   4.11100E+003    3.85988E+003
   6.0390   4.01743E+003    3.88438E+003
   6.0410   4.09185E+003    3.87628E+003
   6.0440   3.99950E+003    3.88545E+003
   6.0460   4.04576E+003    3.79826E+003
   6.0480   3.97952E+003    3.83023E+003
   6.0500   4.06622E+003    3.80108E+003
   6.0510   4.01453E+003    3.77003E+003
   6.0540   4.05725E+003    3.78920E+003
   6.0570   3.95562E+003    3.70897E+003
   6.0590   3.98050E+003    3.65926E+003
   6.0610   3.97863E+003    3.67677E+003
   6.0630   3.89348E+003    3.63453E+003
   6.0650   3.83919E+003    3.62375E+003
   6.0680   3.86509E+003    3.63448E+003
   6.0700   3.88138E+003    3.54431E+003
   6.0730   3.85711E+003    3.54657E+003
   6.0750   3.83353E+003    3.48760E+003
   6.0770   3.78852E+003    3.50732E+003
   6.0790   3.83755E+003    3.44626E+003
   6.0820   3.76526E+003    3.36831E+003
   6.0830   3.74069E+003    3.38358E+003
   6.0860   3.79928E+003    3.38561E+003
   6.0890   3.72068E+003    3.30822E+003
   6.0900   3.70832E+003    3.32800E+003
   6.0930   3.64534E+003    3.24888E+003
   6.0950   3.64671E+003    3.17687E+003
   6.0970   3.65395E+003    3.19629E+003
   6.0990   3.59446E+003    3.13007E+003
   6.1020   3.55191E+003    3.15237E+003
   6.1040   3.55192E+003    3.11490E+003
   6.1060   3.48301E+003    3.09644E+003
   6.1090   3.58138E+003    3.05391E+003
   6.1110   3.51750E+003    3.07727E+003
   6.1130   3.52253E+003    2.99788E+003
   6.1150   3.48897E+003    2.96389E+003
   6.1180   3.40385E+003    2.90442E+003
   6.1200   3.39350E+003    2.88375E+003
   6.1220   3.37831E+003    2.88931E+003
   6.1240   3.30443E+003    2.85599E+003
   6.1260   3.33130E+003    2.84204E+003
   6.1280   3.38912E+003    2.79074E+003
   6.1300   3.30660E+003    2.77793E+003
   6.1330   3.26194E+003    2.72846E+003
   6.1370   3.22439E+003    2.64787E+003
   6.1380   3.21808E+003    2.67066E+003
   6.1420   3.20327E+003    2.57567E+003
   6.1430   3.19561E+003    2.56389E+003
   6.1450   3.15768E+003    2.51581E+003
   6.1470   3.14676E+003    2.51060E+003
   6.1500   3.11510E+003    2.44462E+003
   6.1520   3.00855E+003    2.48087E+003
   6.1550   2.98668E+003    2.42286E+003
   6.1590   2.97056E+003    2.33118E+003
   6.1600   2.94654E+003    2.33708E+003
   6.1640   2.90845E+003    2.25983E+003
   6.1650   2.87051E+003    2.23788E+003
   6.1680   2.90111E+003    2.20475E+003
   6.1700   2.82778E+003    2.18726E+003
   6.1720   2.86125E+003    2.15730E+003
   6.1740   2.80430E+003    2.14917E+003
   6.1770   2.75375E+003    2.09586E+003
   6.1790   2.83552E+003    2.09830E+003
   6.1810   2.73028E+003    2.04975E+003
   6.1840   2.77182E+003    2.08718E+003
   6.1850   2.75102E+003    2.03517E+003
   6.1870   2.73824E+003    2.03080E+003
   6.1900   2.68810E+003    1.97162E+003
   6.1920   2.67145E+003    1.94428E+003
   6.1940   2.65112E+003    1.96512E+003
   6.1960   2.63590E+003    1.88584E+003
   6.1980   2.60308E+003    1.91730E+003
   6.2010   2.65066E+003    1.84781E+003
   6.2030   2.61894E+003    1.84834E+003
   6.2050   2.58341E+003    1.80900E+003
   6.2070   2.54487E+003    1.81527E+003
   6.2090   2.54795E+003    1.79235E+003
   6.2120   2.55288E+003    1.76174E+003
   6.2140   2.52049E+003    1.76423E+003
   6.2170   2.49045E+003    1.67321E+003
   6.2190   2.52802E+003    1.69914E+003
   6.2210   2.40245E+003    1.67021E+003
   6.2250   2.42128E+003    1.58638E+003
   6.2270   2.39671E+003    1.64874E+003
   6.2290   2.39161E+003    1.62303E+003
   6.2310   2.38394E+003    1.59268E+003
   6.2340   2.39914E+003    1.55332E+003
   6.2370   2.37073E+003    1.54785E+003
   6.2390   2.33836E+003    1.53564E+003
   6.2410   2.31894E+003    1.50673E+003
   6.2430   2.30440E+003    1.48109E+003
   6.2460   2.26086E+003    1.47944E+003
   6.2480   2.26713E+003    1.46636E+003
   6.2500   2.23800E+003    1.46515E+003
   6.2520   2.27398E+003    1.43413E+003
   6.2550   2.28176E+003    1.43001E+003
   6.2560   2.23607E+003    1.41675E+003
   6.2600   2.25217E+003    1.40226E+003
   6.2610   2.20569E+003    1.40050E+003
   6.2640   2.21853E+003    1.33674E+003
   6.2670   2.19501E+003    1.33042E+003
   6.2690   2.21145E+003    1.34017E+003
   6.2710   2.14893E+003    1.35108E+003
   6.2730   2.16773E+003    1.31806E+003
   6.2750   2.15332E+003    1.34442E+003
   6.2770   2.16852E+003    1.30223E+003
   6.2800   2.16712E+003    1.30415E+003
   6.2820   2.11339E+003    1.28427E+003
   6.2850   2.11434E+003    1.23872E+003
   6.2870   2.08907E+003    1.25224E+003
   6.2890   2.09560E+003    1.25406E+003
   6.2910   2.06505E+003    1.24139E+003
   6.2960   2.07477E+003    1.23289E+003
   6.2980   2.05166E+003    1.18428E+003
   6.3010   2.07666E+003    1.21397E+003
   6.3020   2.01661E+003    1.21746E+003
   6.3040   2.05508E+003    1.19352E+003
   6.3070   2.05770E+003    1.19073E+003
   6.3090   2.05463E+003    1.19267E+003
   6.3110   2.01582E+003    1.20504E+003
   6.3150   2.02523E+003    1.16502E+003
   6.3180   2.04606E+003    1.16040E+003
   6.3210   1.97785E+003    1.15032E+003
   6.3220   2.00293E+003    1.13441E+003
   6.3240   1.98228E+003    1.11512E+003
   6.3270   1.98413E+003    1.14066E+003
   6.3300   1.96579E+003    1.13451E+003
   6.3340   1.93866E+003    1.12809E+003
   6.3360   1.95787E+003    1.14150E+003
   6.3380   1.93900E+003    1.10390E+003
   6.3390   1.94071E+003    1.11248E+003
   6.3430   1.94346E+003    1.13048E+003
   6.3450   1.96642E+003    1.08688E+003
   6.3470   1.92466E+003    1.08554E+003
   6.3490   1.91041E+003    1.09918E+003
   6.3520   1.90302E+003    1.13929E+003
   6.3540   1.93223E+003    1.09935E+003
   6.3560   1.88848E+003    1.07109E+003
   6.3590   1.87024E+003    1.09968E+003
   6.3620   1.89012E+003    1.06124E+003
   6.3640   1.93018E+003    1.07401E+003
   6.3660   1.93327E+003    1.07248E+003
   6.3670   1.92922E+003    1.05410E+003
   6.3690   1.89668E+003    1.07057E+003
   6.3730   1.84607E+003    1.07827E+003
   6.3770   1.89072E+003    1.03166E+003
   6.3810   1.85138E+003    1.03701E+003
   6.3820   1.83151E+003    1.03488E+003
   6.3850   1.84546E+003    1.06117E+003
   6.3880   1.88303E+003    1.04618E+003
   6.3900   1.88033E+003    1.05663E+003
   6.3910   1.84483E+003    1.04790E+003
   6.3940   1.84084E+003    1.00858E+003
   6.3970   1.84386E+003    1.06049E+003
   6.3990   1.84576E+003    1.04018E+003
   6.4020   1.84497E+003    1.04918E+003
   6.4050   1.83554E+003    1.06678E+003
   6.4070   1.88113E+003    1.01875E+003
   6.4110   1.83976E+003    1.02335E+003
   6.4120   1.88406E+003    1.02866E+003
   6.4150   1.82417E+003    1.03420E+003
   6.4170   1.87550E+003    1.04584E+003
   6.4190   1.81926E+003    1.01403E+003
   6.4220   1.82834E+003    1.06303E+003
   6.4240   1.83373E+003    1.02971E+003
   6.4290   1.86039E+003    1.03500E+003
   6.4300   1.87917E+003    1.01100E+003
   6.4330   1.88544E+003    1.05698E+003
   6.4360   1.87667E+003    1.05836E+003
   6.4380   1.90412E+003    1.06045E+003
   6.4400   1.87650E+003    1.05292E+003
   6.4420   1.93406E+003    1.04172E+003
   6.4440   1.94573E+003    1.04454E+003
   6.4480   1.91999E+003    1.06673E+003
   6.4500   1.91500E+003    1.07154E+003
   6.4520   1.93507E+003    1.06100E+003
   6.4550   1.96068E+003    1.06722E+003
   6.4580   1.90293E+003    1.11450E+003
   6.4600   1.96733E+003    1.08032E+003
   6.4630   1.93650E+003    1.09534E+003
   6.4650   1.93560E+003    1.07235E+003
   6.4670   1.91705E+003    1.05468E+003
   6.4700   1.91845E+003    1.06956E+003
   6.4730   1.92522E+003    1.06162E+003
   6.4760   1.93373E+003    1.09387E+003
   6.4790   1.91697E+003    1.08543E+003
   6.4800   1.96281E+003    1.06605E+003
   6.4830   1.92168E+003    1.06360E+003
   6.4850   1.94248E+003    1.08397E+003
   6.4890   1.93019E+003    1.09462E+003
   6.4920   1.95028E+003    1.08312E+003
   6.4940   1.95078E+003    1.08669E+003
   6.4960   1.94804E+003    1.09188E+003
   6.4990   1.94539E+003    1.05776E+003
   6.5030   1.94269E+003    1.07010E+003
   6.5050   1.98327E+003    1.07862E+003
   6.5080   1.96642E+003    1.09113E+003
   6.5100   1.94461E+003    1.09031E+003
   6.5120   1.96274E+003    1.07391E+003
   6.5160   1.93575E+003    1.08207E+003
   6.5180   1.93798E+003    1.06158E+003
   6.5210   1.96140E+003    1.09534E+003
   6.5230   1.93505E+003    1.06546E+003
   6.5250   1.95005E+003    1.04610E+003
   6.5280   1.97091E+003    1.08015E+003
   6.5320   1.97324E+003    1.04719E+003
   6.5350   1.93169E+003    1.06081E+003
   6.5390   1.94622E+003    1.04627E+003
   6.5410   1.95395E+003    1.07521E+003
   6.5440   1.97875E+003    1.08108E+003
   6.5450   1.96527E+003    1.06902E+003
   6.5480   1.91043E+003    1.07587E+003
   6.5500   1.94730E+003    1.05643E+003
   6.5520   1.92303E+003    1.05010E+003
   6.5570   1.92373E+003    1.06650E+003
   6.5610   1.92218E+003    1.06215E+003
   6.5640   1.93468E+003    1.02980E+003
   6.5660   1.89567E+003    1.02780E+003
   6.5680   1.92559E+003    1.05412E+003
   6.5710   1.93633E+003    1.01933E+003
   6.5750   1.90721E+003    1.05000E+003
   6.5770   1.91293E+003    1.03127E+003
   6.5800   1.89327E+003    1.03660E+003
   6.5810   1.90992E+003    1.01224E+003
   6.5840   1.91420E+003    1.01314E+003
   6.5860   1.90051E+003    1.06960E+003
   6.5910   1.89919E+003    1.04471E+003
   6.5930   1.89447E+003    1.04608E+003
   6.5970   1.87218E+003    1.01232E+003
   6.6000   1.87288E+003    1.04893E+003
   6.6040   1.89545E+003    1.03349E+003
   6.6050   1.88676E+003    1.02922E+003
   6.6090   1.85786E+003    1.03467E+003
   6.6110   1.85803E+003    1.03205E+003
   6.6130   1.86378E+003    1.02230E+003
   6.6150   1.89295E+003    1.02642E+003
   6.6180   1.85321E+003    1.03130E+003
   6.6210   1.87523E+003    1.00952E+003
   6.6230   1.87393E+003    1.02369E+003
   6.6240   1.84341E+003    1.03725E+003
   6.6280   1.83827E+003    1.00536E+003
   6.6310   1.84358E+003    1.01984E+003
   6.6350   1.88826E+003    1.01197E+003
   6.6370   1.85249E+003    1.02222E+003
   6.6390   1.83370E+003    1.02869E+003
   6.6420   1.86013E+003    1.02487E+003
   6.6440   1.88919E+003    9.98820E+002
   6.6480   1.86751E+003    9.94050E+002
   6.6510   1.86738E+003    1.02349E+003
   6.6520   1.87325E+003    1.03378E+003
   6.6550   1.84545E+003    1.03206E+003
   6.6570   1.82870E+003    1.02311E+003
   6.6600   1.84843E+003    1.00479E+003
   6.6620   1.85257E+003    1.04411E+003
   6.6640   1.83188E+003    9.91950E+002
   6.6670   1.83304E+003    1.02462E+003
   6.6690   1.82523E+003    1.01656E+003
   6.6730   1.82032E+003    1.00050E+003
   6.6750   1.82164E+003    1.00271E+003
   6.6770   1.79817E+003    1.00799E+003
   6.6800   1.78487E+003    1.00331E+003
   6.6830   1.82000E+003    9.97720E+002
   6.6860   1.83384E+003    1.00409E+003
   6.6870   1.82930E+003    9.94520E+002
   6.6890   1.81352E+003    9.90460E+002
   6.6930   1.80966E+003    9.91510E+002
   6.6960   1.81648E+003    9.88370E+002
   6.6980   1.80704E+003    1.00090E+003
   6.7010   1.75691E+003    9.88220E+002
   6.7030   1.78750E+003    9.66210E+002
   6.7070   1.77820E+003    9.96690E+002
   6.7100   1.75307E+003    1.00094E+003
   6.7110   1.75947E+003    9.96350E+002
   6.7150   1.80167E+003    9.85680E+002
   6.7180   1.80494E+003    9.85580E+002
   6.7190   1.80085E+003    9.46310E+002
   6.7230   1.77714E+003    9.39660E+002
   6.7270   1.75540E+003    9.80780E+002
   6.7290   1.75010E+003    9.64150E+002
   6.7320   1.76130E+003    9.18850E+002
   6.7340   1.74120E+003    9.34420E+002
   6.7360   1.71015E+003    9.55350E+002
   6.7390   1.78060E+003    9.59130E+002
   6.7410   1.71833E+003    9.74420E+002
   6.7450   1.76030E+003    9.74370E+002
   6.7470   1.77050E+003    9.55580E+002
   6.7500   1.76716E+003    9.47450E+002
   6.7520   1.75923E+003    9.62690E+002
   6.7540   1.74641E+003    9.63560E+002
   6.7570   1.74873E+003    9.38900E+002
   6.7610   1.74733E+003    9.37230E+002
   6.7630   1.76593E+003    9.57680E+002
   6.7660   1.75540E+003    9.69700E+002
   6.7680   1.74776E+003    9.71830E+002
   6.7700   1.77334E+003    9.56530E+002
   6.7750   1.74613E+003    9.55320E+002
   6.7770   1.75521E+003    9.80540E+002
   6.7790   1.75653E+003    9.60960E+002
   6.7810   1.79420E+003    9.77590E+002
   6.7850   1.77581E+003    9.58490E+002
   6.7880   1.76506E+003    9.70240E+002
   6.7900   1.76645E+003    9.81170E+002
   6.7930   1.79789E+003    9.79380E+002
   6.7950   1.79080E+003    9.80410E+002
   6.7970   1.75281E+003    9.70200E+002
   6.7990   1.77246E+003    9.84600E+002
   6.8020   1.76622E+003    9.73780E+002
   6.8050   1.81160E+003    9.59190E+002
   6.8080   1.76282E+003    9.64570E+002
   6.8100   1.76618E+003    9.61500E+002
   6.8140   1.81088E+003    9.86560E+002
   6.8170   1.79421E+003    9.76970E+002
   6.8200   1.79963E+003    9.99780E+002
   6.8220   1.80121E+003    9.97210E+002
   6.8240   1.79052E+003    9.73980E+002
   6.8260   1.76422E+003    9.82020E+002
   6.8290   1.79719E+003    9.91070E+002
   6.8310   1.79819E+003    9.57740E+002
   6.8330   1.78567E+003    9.64560E+002
   6.8360   1.76292E+003    9.75690E+002
   6.8380   1.79734E+003    9.55190E+002
   6.8410   1.78405E+003    9.75730E+002
   6.8440   1.77347E+003    9.60810E+002
   6.8460   1.80333E+003    1.00927E+003
   6.8490   1.82689E+003    9.78840E+002
   6.8510   1.85170E+003    9.93200E+002
   6.8530   1.78178E+003    9.92380E+002
   6.8580   1.80061E+003    9.66070E+002
   6.8600   1.78927E+003    9.76010E+002
   6.8630   1.81676E+003    9.93350E+002
   6.8650   1.83054E+003    9.88940E+002
   6.8680   1.78977E+003    1.00613E+003
   6.8700   1.78642E+003    9.84480E+002
   6.8720   1.82592E+003    1.00137E+003
   6.8760   1.80079E+003    9.76150E+002
   6.8770   1.81037E+003    9.71030E+002
   6.8790   1.79127E+003    9.61110E+002
   6.8820   1.80978E+003    9.95580E+002
   6.8850   1.76913E+003    1.00088E+003
   6.8880   1.78839E+003    9.73230E+002
   6.8900   1.79987E+003    9.95440E+002
   6.8920   1.84125E+003    1.00403E+003
   6.8960   1.82942E+003    9.71050E+002
   6.8990   1.80372E+003    9.69920E+002
   6.9010   1.78139E+003    9.99080E+002
   6.9040   1.78836E+003    1.00259E+003
   6.9060   1.83934E+003    9.83140E+002
   6.9110   1.78413E+003    9.86830E+002
   6.9140   1.78518E+003    1.00677E+003
   6.9150   1.77018E+003    9.82090E+002
   6.9180   1.80339E+003    9.94890E+002
   6.9210   1.81821E+003    1.01981E+003
   6.9240   1.83276E+003    9.82840E+002
   6.9270   1.81682E+003    9.86530E+002
   6.9300   1.77371E+003    1.00723E+003
   6.9320   1.77403E+003    1.00273E+003
   6.9340   1.79113E+003    9.78190E+002
   6.9370   1.76978E+003    9.80960E+002
   6.9390   1.75125E+003    9.77080E+002
   6.9400   1.76127E+003    9.63740E+002
   6.9450   1.80535E+003    9.88790E+002
   6.9480   1.78330E+003    9.73580E+002
   6.9500   1.76311E+003    9.82030E+002
   6.9530   1.75489E+003    9.68140E+002
   6.9570   1.77351E+003    9.62510E+002
   6.9590   1.75070E+003    9.63470E+002
   6.9630   1.75784E+003    9.19740E+002
   6.9650   1.71888E+003    9.43020E+002
   6.9680   1.74274E+003    9.66030E+002
   6.9720   1.76397E+003    9.71370E+002
   6.9730   1.78265E+003    9.70350E+002
   6.9760   1.76744E+003    9.81880E+002
   6.9790   1.74391E+003    9.63580E+002
   6.9820   1.75567E+003    9.99180E+002
   6.9850   1.76063E+003    9.76530E+002
   6.9860   1.76719E+003    9.72660E+002
   6.9880   1.75406E+003    9.76200E+002
   6.9920   1.74593E+003    9.74430E+002
   6.9940   1.79540E+003    1.00775E+003
   6.9970   1.79224E+003    9.90880E+002
   7.0000   1.78796E+003    9.60620E+002
   7.0020   1.76093E+003    9.82120E+002
   7.0050   1.79888E+003    9.91900E+002
   7.0090   1.79107E+003    9.91150E+002
   7.0120   1.79408E+003    9.89360E+002
   7.0140   1.78412E+003    9.57650E+002
   7.0150   1.75186E+003    9.56780E+002
   7.0190   1.76420E+003    9.77130E+002
   7.0220   1.77907E+003    9.81140E+002
   7.0240   1.74053E+003    9.76550E+002
   7.0280   1.76643E+003    9.60010E+002
   7.0300   1.76603E+003    9.59560E+002
   7.0330   1.79190E+003    9.37680E+002
   7.0350   1.76885E+003    9.63460E+002
   7.0380   1.77906E+003    9.63260E+002
   7.0410   1.73486E+003    9.70710E+002
   7.0440   1.75381E+003    9.62300E+002
   7.0470   1.75650E+003    9.77490E+002
   7.0490   1.76086E+003    9.61350E+002
   7.0530   1.76140E+003    9.51780E+002
   7.0550   1.75316E+003    9.62630E+002
   7.0570   1.71263E+003    9.45690E+002
   7.0600   1.72271E+003    9.41650E+002
   7.0640   1.72133E+003    9.38090E+002
   7.0660   1.70928E+003    9.30480E+002
   7.0700   1.72211E+003    9.22770E+002
   7.0730   1.72676E+003    9.26190E+002
   7.0750   1.71470E+003    8.95850E+002
   7.0770   1.70522E+003    8.90560E+002
   7.0800   1.70887E+003    8.95800E+002
   7.0830   1.68322E+003    8.58760E+002
   7.0870   1.70117E+003    8.74540E+002
   7.0890   1.65621E+003    8.68460E+002
   7.0910   1.67221E+003    8.48660E+002
   7.0930   1.63163E+003    8.66980E+002
   7.0960   1.61657E+003    8.14350E+002
   7.1000   1.60060E+003    8.09210E+002
   7.1030   1.58040E+003    7.85790E+002
   7.1040   1.59019E+003    7.64500E+002
   7.1070   1.55071E+003    7.31640E+002
   7.1120   1.52867E+003    7.13760E+002
   7.1130   1.49963E+003    7.18680E+002
   7.1160   1.43798E+003    6.80310E+002
   7.1180   1.43426E+003    6.50680E+002
   7.1220   1.36113E+003    5.94640E+002
   7.1250   1.32687E+003    5.59580E+002
   7.1270   1.27308E+003    5.05350E+002
   7.1300   1.23252E+003    4.78160E+002
   7.1330   1.20438E+003    4.40790E+002
   7.1370   1.12355E+003    4.07010E+002
   7.1390   1.06207E+003    3.68390E+002
   7.1410   9.92170E+002    3.25270E+002
   7.1430   9.23580E+002    2.77970E+002
   7.1470   7.89480E+002    2.27720E+002
   7.1510   7.32400E+002    1.83540E+002
   7.1530   6.69020E+002    1.52880E+002
   7.1560   5.58340E+002    1.37080E+002
   7.1590   5.05590E+002    1.01270E+002
   7.1620   4.24360E+002    7.83800E+001
   7.1660   3.29980E+002    4.91700E+001
   7.1690   2.49180E+002    3.89000E+001
   7.1720   1.91840E+002    2.59400E+001
   7.1750   1.46570E+002    1.64800E+001
   7.1780   1.07650E+002    9.11000E+000
   7.1790   8.69800E+001    9.48000E+000
   7.1840   7.10100E+001    6.46000E+000
   7.1850   4.31300E+001    5.14000E+000
   7.1870   2.83600E+001    6.09000E+000
   7.1910   1.58900E+001    6.03000E+000
   7.1940   1.08300E+001    5.47000E+000
   7.1970   2.89000E+000    3.30000E+000
   7.1990   3.81000E+000    3.83000E+000
   7.2000   3.45000E+000    1.28000E+000
   7.2050   3.80000E+000    5.20000E-001
   7.2090   3.71000E+000    1.50000E-001
   7.2120   3.88000E+000    4.20000E-001
   7.2140   3.81000E+000    2.70000E-001
   7.2190   3.79000E+000    3.30000E-001
   7.2230   3.74000E+000    1.46000E+000
   7.2250   3.70000E+000    1.00000E-002
   7.2290   3.35000E+000    2.00000E-001
   7.2320   3.73000E+000    2.00000E-002
   7.2360   3.77000E+000    6.30000E-001
   7.2380   3.73000E+000    9.20000E-001
   7.2410   3.40000E+000    7.00000E-001
   7.2430   3.72000E+000    3.00000E-002
   7.2470   3.75000E+000    1.80000E-001
   7.2500   3.75000E+000    1.10000E-001
   7.2520   3.74000E+000    1.50000E-001
   7.2560   3.81000E+000    3.40000E-001
   7.2580   3.79000E+000    8.00000E-002
   7.2610   3.77000E+000    0.00000E+000
   7.2640   3.74000E+000    2.00000E-002
   7.2670   3.75000E+000    8.00000E-002
   7.2700   3.73000E+000    8.00000E-002
   7.2720   3.76000E+000    1.70000E-001
   7.2750   3.78000E+000    2.00000E-002
   7.2790   3.81000E+000    8.00000E-002
   7.2810   3.75000E+000    3.00000E-002
   7.2840   3.88000E+000    1.30000E-001
   7.2860   3.75000E+000    2.90000E-001
   7.2890   3.71000E+000    2.10000E-001
   7.2910   3.80000E+000    6.80000E-001
   7.2950   3.68000E+000    2.50000E-001
   7.2980   3.75000E+000    5.00000E-002
   7.3000   3.84000E+000    1.00000E-001
