# Supplementary material for: Mechanism of the small ATP-independent chaperone Spy is substrate specific
Source: Nat Commun. 2021 Feb 8;12:851. doi: 10.1038/s41467-021-21120-8 (PMC7870927; doi:10.1038/s41467-021-21120-8)
Supplement: Supplementary file 3 — Supplementary Data 1 [file 41467_2021_21120_MOESM3_ESM.zip › Fig 2c-d/181801/00039.RI3]

Sample3/6
I 3 22.0 48000 0005647 1.4060E11 278 1 
   5.8010   3.72000E+000    6.59000E+000
   5.8060   3.69000E+000    7.06000E+000
   5.8080   3.58000E+000    1.25100E+001
   5.8100   4.70000E-001    1.63800E+001
   5.8120   4.69000E+000    1.95000E+001
   5.8130   8.16000E+000    2.37200E+001
   5.8150   1.90800E+001    2.86100E+001
   5.8170   3.08300E+001    7.60200E+001
   5.8220   1.23970E+002    2.15080E+002
   5.8230   4.42490E+002    5.94600E+002
   5.8290   8.59690E+002    8.26980E+002
   5.8310   9.50140E+002    9.80190E+002
   5.8330   1.12619E+003    1.13231E+003
   5.8350   1.25773E+003    1.23459E+003
   5.8370   1.36647E+003    1.33577E+003
   5.8400   1.47551E+003    1.48643E+003
   5.8420   1.65233E+003    1.62033E+003
   5.8440   1.72295E+003    1.74274E+003
   5.8460   1.92811E+003    1.91732E+003
   5.8490   2.04393E+003    2.05453E+003
   5.8510   2.15044E+003    2.14718E+003
   5.8530   2.27647E+003    2.31651E+003
   5.8560   2.42489E+003    2.54721E+003
   5.8580   2.57928E+003    2.67704E+003
   5.8600   2.64698E+003    2.74669E+003
   5.8610   2.74752E+003    2.79559E+003
   5.8630   2.81707E+003    2.87562E+003
   5.8650   3.01165E+003    3.06112E+003
   5.8670   3.12394E+003    3.23415E+003
   5.8690   3.13445E+003    3.22753E+003
   5.8710   3.23568E+003    3.18456E+003
   5.8720   3.27056E+003    3.26075E+003
   5.8760   3.34032E+003    3.32657E+003
   5.8780   3.36035E+003    3.37461E+003
   5.8800   3.48728E+003    3.44689E+003
   5.8830   3.57282E+003    3.55925E+003
   5.8850   3.57259E+003    3.50069E+003
   5.8870   3.60740E+003    3.52732E+003
   5.8900   3.64985E+003    3.51443E+003
   5.8920   3.61483E+003    3.62177E+003
   5.8940   3.60833E+003    3.59589E+003
   5.8960   3.57718E+003    3.64210E+003
   5.8990   3.60917E+003    3.67299E+003
   5.9000   3.60984E+003    3.63265E+003
   5.9020   3.67473E+003    3.59871E+003
   5.9030   3.66823E+003    3.59183E+003
   5.9040   3.61024E+003    3.56679E+003
   5.9070   3.69049E+003    3.59420E+003
   5.9100   3.70043E+003    3.69902E+003
   5.9120   3.72699E+003    3.67334E+003
   5.9140   3.69868E+003    3.69579E+003
   5.9160   3.76167E+003    3.70905E+003
   5.9190   3.72559E+003    3.71724E+003
   5.9210   3.76289E+003    3.74533E+003
   5.9230   3.79753E+003    3.77331E+003
   5.9280   3.84052E+003    3.80028E+003
   5.9300   3.85019E+003    3.79899E+003
   5.9320   3.83718E+003    3.86534E+003
   5.9330   3.86412E+003    3.85928E+003
   5.9350   3.89439E+003    3.86006E+003
   5.9360   3.92695E+003    3.90355E+003
   5.9370   3.91166E+003    3.90534E+003
   5.9410   4.02009E+003    3.93920E+003
   5.9430   3.97758E+003    3.98420E+003
   5.9450   3.93378E+003    4.02128E+003
   5.9460   4.00437E+003    4.04724E+003
   5.9480   4.02017E+003    4.07135E+003
   5.9500   4.03756E+003    4.02422E+003
   5.9520   4.07866E+003    4.07349E+003
   5.9530   4.04489E+003    3.99317E+003
   5.9550   4.06368E+003    4.15796E+003
   5.9570   4.07784E+003    4.09747E+003
   5.9600   4.02671E+003    4.26210E+003
   5.9620   4.20149E+003    4.25828E+003
   5.9640   4.13731E+003    5.45150E+003
   5.9660   4.12142E+003    6.15099E+003
   5.9690   4.22046E+003    6.27352E+003
   5.9710   4.34696E+003    6.34901E+003
   5.9730   5.28753E+003    4.72724E+003
   5.9760   6.07936E+003    1.95630E+002
   5.9800   6.10292E+003    1.60760E+002
   5.9840   4.31561E+003    1.14973E+003
   5.9870   2.21870E+002    4.39131E+003
   5.9910   1.58260E+002    4.52595E+003
   5.9930   3.00750E+002    4.32989E+003
   5.9960   1.70077E+003    4.18906E+003
   5.9980   3.84402E+003    4.10171E+003
   6.0000   4.94228E+003    3.99321E+003
   6.0030   4.24834E+003    4.01750E+003
   6.0050   4.13024E+003    4.03724E+003
   6.0070   4.16002E+003    4.11870E+003
   6.0090   4.15749E+003    4.07491E+003
   6.0120   4.10442E+003    4.06822E+003
   6.0130   4.09507E+003    4.01770E+003
   6.0160   4.06674E+003    4.03303E+003
   6.0180   4.14664E+003    4.00109E+003
   6.0210   4.06655E+003    4.02722E+003
   6.0240   4.07489E+003    4.05319E+003
   6.0250   4.08034E+003    3.97745E+003
   6.0270   4.11910E+003    3.99429E+003
   6.0290   4.08536E+003    3.94930E+003
   6.0310   4.06914E+003    3.99148E+003
   6.0340   4.05678E+003    3.99971E+003
   6.0360   4.07292E+003    3.93677E+003
   6.0380   4.03868E+003    3.94194E+003
   6.0410   4.05685E+003    3.93932E+003
   6.0430   4.06579E+003    3.93565E+003
   6.0450   4.03492E+003    3.94467E+003
   6.0480   4.02151E+003    3.95657E+003
   6.0500   4.08687E+003    3.91378E+003
   6.0510   4.09815E+003    3.95558E+003
   6.0540   4.04140E+003    3.94273E+003
   6.0560   4.04115E+003    3.92376E+003
   6.0590   4.02352E+003    3.91765E+003
   6.0620   4.00354E+003    3.86974E+003
   6.0660   3.92555E+003    3.86944E+003
   6.0680   4.02739E+003    3.86186E+003
   6.0700   3.94092E+003    3.79276E+003
   6.0720   4.04816E+003    3.80395E+003
   6.0750   4.00464E+003    3.84597E+003
   6.0770   4.01486E+003    3.75708E+003
   6.0790   3.97630E+003    3.74219E+003
   6.0820   3.97780E+003    3.82697E+003
   6.0860   4.01401E+003    3.71680E+003
   6.0870   3.99911E+003    3.67495E+003
   6.0900   4.02019E+003    3.77030E+003
   6.0930   3.93094E+003    3.69896E+003
   6.0950   3.93371E+003    3.70415E+003
   6.0990   3.95652E+003    3.66725E+003
   6.1020   3.92251E+003    3.66945E+003
   6.1030   3.97712E+003    3.58843E+003
   6.1040   3.96729E+003    3.60591E+003
   6.1060   3.93652E+003    3.59645E+003
   6.1090   3.91987E+003    3.58802E+003
   6.1110   3.94012E+003    3.61248E+003
   6.1130   3.87755E+003    3.53394E+003
   6.1160   3.89622E+003    3.56810E+003
   6.1180   3.80982E+003    3.53798E+003
   6.1190   3.95589E+003    3.50347E+003
   6.1220   3.88900E+003    3.46080E+003
   6.1250   3.77387E+003    3.47126E+003
   6.1270   3.82063E+003    3.41362E+003
   6.1290   3.79146E+003    3.41934E+003
   6.1310   3.82672E+003    3.40050E+003
   6.1350   3.71428E+003    3.39072E+003
   6.1370   3.78288E+003    3.39087E+003
   6.1390   3.80189E+003    3.39212E+003
   6.1400   3.77954E+003    3.38876E+003
   6.1420   3.80731E+003    3.33301E+003
   6.1440   3.78853E+003    3.28460E+003
   6.1470   3.75751E+003    3.29926E+003
   6.1500   3.73587E+003    3.23919E+003
   6.1520   3.70924E+003    3.24913E+003
   6.1540   3.69749E+003    3.17734E+003
   6.1550   3.67722E+003    3.16391E+003
   6.1580   3.68523E+003    3.06202E+003
   6.1600   3.59954E+003    3.11555E+003
   6.1630   3.65667E+003    3.05085E+003
   6.1660   3.59036E+003    3.03117E+003
   6.1670   3.57740E+003    3.03869E+003
   6.1690   3.58016E+003    3.00572E+003
   6.1710   3.60012E+003    3.04517E+003
   6.1740   3.55906E+003    3.02095E+003
   6.1770   3.58675E+003    2.94568E+003
   6.1790   3.49709E+003    2.87468E+003
   6.1810   3.53883E+003    2.91294E+003
   6.1830   3.52036E+003    2.89165E+003
   6.1840   3.51167E+003    2.85992E+003
   6.1870   3.52578E+003    2.83815E+003
   6.1900   3.52643E+003    2.83461E+003
   6.1910   3.50336E+003    2.81245E+003
   6.1920   3.46253E+003    2.80090E+003
   6.1940   3.40069E+003    2.73016E+003
   6.1960   3.39112E+003    2.72816E+003
   6.2000   3.38483E+003    2.68331E+003
   6.2030   3.39439E+003    2.65257E+003
   6.2050   3.32819E+003    2.61288E+003
   6.2070   3.31400E+003    2.59719E+003
   6.2100   3.37061E+003    2.63268E+003
   6.2120   3.37038E+003    2.57078E+003
   6.2140   3.33140E+003    2.52631E+003
   6.2160   3.28482E+003    2.53575E+003
   6.2190   3.27208E+003    2.48603E+003
   6.2210   3.21764E+003    2.47647E+003
   6.2220   3.28114E+003    2.50040E+003
   6.2240   3.24089E+003    2.40344E+003
   6.2250   3.18424E+003    2.37028E+003
   6.2280   3.18873E+003    2.38591E+003
   6.2320   3.16233E+003    2.36129E+003
   6.2350   3.12543E+003    2.29307E+003
   6.2360   3.13755E+003    2.31348E+003
   6.2370   3.09506E+003    2.29271E+003
   6.2390   3.08700E+003    2.28423E+003
   6.2410   3.00109E+003    2.24213E+003
   6.2440   3.01366E+003    2.19105E+003
   6.2460   2.99226E+003    2.13564E+003
   6.2480   2.95236E+003    2.11887E+003
   6.2500   2.96477E+003    2.12762E+003
   6.2530   2.92411E+003    2.06839E+003
   6.2570   2.91240E+003    2.00632E+003
   6.2600   2.86511E+003    2.01206E+003
   6.2620   2.87164E+003    2.03069E+003
   6.2640   2.82187E+003    1.99569E+003
   6.2670   2.83484E+003    1.90730E+003
   6.2700   2.76317E+003    1.91764E+003
   6.2710   2.76788E+003    1.88228E+003
   6.2730   2.77206E+003    1.86049E+003
   6.2750   2.69438E+003    1.86420E+003
   6.2780   2.71560E+003    1.85618E+003
   6.2800   2.70204E+003    1.81277E+003
   6.2820   2.67295E+003    1.74686E+003
   6.2840   2.69495E+003    1.72939E+003
   6.2860   2.62821E+003    1.71223E+003
   6.2890   2.61700E+003    1.70247E+003
   6.2910   2.61915E+003    1.67308E+003
   6.2930   2.57835E+003    1.67796E+003
   6.2960   2.51941E+003    1.63802E+003
   6.2970   2.56988E+003    1.66141E+003
   6.3000   2.54536E+003    1.59847E+003
   6.3030   2.47343E+003    1.59985E+003
   6.3070   2.40391E+003    1.57278E+003
   6.3090   2.40347E+003    1.52539E+003
   6.3110   2.41868E+003    1.48682E+003
   6.3130   2.42371E+003    1.48225E+003
   6.3160   2.33130E+003    1.45146E+003
   6.3180   2.35240E+003    1.45038E+003
   6.3200   2.33985E+003    1.44710E+003
   6.3230   2.29967E+003    1.40755E+003
   6.3250   2.28842E+003    1.40491E+003
   6.3270   2.27292E+003    1.38004E+003
   6.3300   2.24779E+003    1.38931E+003
   6.3320   2.22034E+003    1.38567E+003
   6.3330   2.19757E+003    1.31381E+003
   6.3360   2.20787E+003    1.30418E+003
   6.3400   2.19831E+003    1.27734E+003
   6.3430   2.17952E+003    1.29457E+003
   6.3450   2.11682E+003    1.25837E+003
   6.3470   2.13479E+003    1.22417E+003
   6.3490   2.09816E+003    1.20788E+003
   6.3500   2.10553E+003    1.21020E+003
   6.3540   2.08304E+003    1.22105E+003
   6.3570   2.10304E+003    1.18982E+003
   6.3580   2.04371E+003    1.15486E+003
   6.3620   2.03095E+003    1.18305E+003
   6.3640   2.01718E+003    1.19191E+003
   6.3670   2.00077E+003    1.15994E+003
   6.3690   1.98097E+003    1.17461E+003
   6.3720   1.98863E+003    1.17361E+003
   6.3740   1.98997E+003    1.14696E+003
   6.3770   1.96571E+003    1.11882E+003
   6.3810   1.93867E+003    1.13095E+003
   6.3840   1.90258E+003    1.08106E+003
   6.3860   1.91253E+003    1.10795E+003
   6.3880   1.90089E+003    1.09542E+003
   6.3900   1.88564E+003    1.07098E+003
   6.3930   1.89438E+003    1.07429E+003
   6.3950   1.84805E+003    1.07292E+003
   6.3990   1.85439E+003    1.04567E+003
   6.4020   1.86613E+003    1.04419E+003
   6.4040   1.84057E+003    1.05051E+003
   6.4070   1.79378E+003    1.04381E+003
   6.4090   1.86185E+003    1.04361E+003
   6.4120   1.81479E+003    1.01973E+003
   6.4130   1.82649E+003    1.01236E+003
   6.4170   1.83942E+003    1.03307E+003
   6.4180   1.78711E+003    1.00470E+003
   6.4220   1.82141E+003    9.74030E+002
   6.4260   1.80154E+003    1.00857E+003
   6.4270   1.78078E+003    1.01879E+003
   6.4290   1.75766E+003    1.01730E+003
   6.4310   1.78130E+003    1.00560E+003
   6.4330   1.76811E+003    1.00837E+003
   6.4340   1.78699E+003    1.02924E+003
   6.4380   1.85356E+003    9.89670E+002
   6.4400   1.79805E+003    1.02542E+003
   6.4430   1.80586E+003    1.00590E+003
   6.4460   1.80383E+003    1.02858E+003
   6.4490   1.79847E+003    9.79910E+002
   6.4510   1.79096E+003    1.00827E+003
   6.4550   1.82671E+003    9.98450E+002
   6.4580   1.81128E+003    9.87200E+002
   6.4610   1.80677E+003    1.02282E+003
   6.4630   1.83312E+003    1.01579E+003
   6.4650   1.81148E+003    1.01355E+003
   6.4680   1.79652E+003    1.01504E+003
   6.4700   1.79421E+003    1.00977E+003
   6.4730   1.77994E+003    9.86440E+002
   6.4740   1.79709E+003    9.96770E+002
   6.4780   1.82060E+003    9.74760E+002
   6.4790   1.83866E+003    9.93290E+002
   6.4820   1.80269E+003    1.00253E+003
   6.4850   1.80121E+003    9.83960E+002
   6.4870   1.79118E+003    1.00345E+003
   6.4900   1.79542E+003    9.97610E+002
   6.4920   1.85320E+003    1.01436E+003
   6.4960   1.80905E+003    1.02454E+003
   6.4990   1.85405E+003    9.88230E+002
   6.5010   1.81917E+003    9.86470E+002
   6.5040   1.81180E+003    1.01074E+003
   6.5060   1.79739E+003    9.76900E+002
   6.5080   1.80015E+003    9.73660E+002
   6.5100   1.79050E+003    9.80010E+002
   6.5130   1.79459E+003    9.71740E+002
   6.5150   1.81929E+003    9.94120E+002
   6.5170   1.80795E+003    9.92370E+002
   6.5210   1.81714E+003    9.87860E+002
   6.5230   1.79579E+003    9.99530E+002
   6.5260   1.82781E+003    9.76100E+002
   6.5300   1.78118E+003    9.65410E+002
   6.5330   1.78944E+003    9.85470E+002
   6.5350   1.76036E+003    9.83000E+002
   6.5370   1.76306E+003    9.89950E+002
   6.5390   1.79427E+003    9.70230E+002
   6.5420   1.77656E+003    1.00544E+003
   6.5440   1.79724E+003    9.93610E+002
   6.5460   1.75978E+003    9.61700E+002
   6.5480   1.77384E+003    9.71970E+002
   6.5500   1.74916E+003    9.64960E+002
   6.5530   1.74702E+003    9.71150E+002
   6.5570   1.74737E+003    9.63390E+002
   6.5590   1.77619E+003    9.68270E+002
   6.5610   1.73994E+003    9.59900E+002
   6.5640   1.71655E+003    1.00145E+003
   6.5660   1.73040E+003    9.55190E+002
   6.5680   1.71818E+003    9.60590E+002
   6.5690   1.75837E+003    9.89670E+002
   6.5730   1.75749E+003    9.40820E+002
   6.5770   1.75212E+003    9.40010E+002
   6.5780   1.73198E+003    9.61770E+002
   6.5800   1.73790E+003    9.63150E+002
   6.5820   1.73987E+003    9.30140E+002
   6.5850   1.71016E+003    9.23680E+002
   6.5860   1.69057E+003    9.34750E+002
   6.5910   1.69270E+003    9.62170E+002
   6.5930   1.71748E+003    9.49730E+002
   6.5950   1.74398E+003    9.45330E+002
   6.6000   1.74881E+003    9.51310E+002
   6.6020   1.74399E+003    9.54940E+002
   6.6040   1.73192E+003    9.35240E+002
   6.6050   1.72249E+003    9.27370E+002
   6.6080   1.71128E+003    9.20850E+002
   6.6110   1.72443E+003    9.47170E+002
   6.6130   1.71247E+003    9.41300E+002
   6.6150   1.73911E+003    9.50370E+002
   6.6180   1.72943E+003    9.43830E+002
   6.6210   1.71569E+003    9.31980E+002
   6.6220   1.65083E+003    9.09170E+002
   6.6270   1.67297E+003    9.33210E+002
   6.6290   1.68222E+003    9.33760E+002
   6.6310   1.66856E+003    9.38660E+002
   6.6350   1.69435E+003    9.54960E+002
   6.6370   1.71704E+003    9.24630E+002
   6.6390   1.71390E+003    9.27220E+002
   6.6400   1.68513E+003    9.22810E+002
   6.6440   1.69448E+003    9.36840E+002
   6.6460   1.69191E+003    9.27880E+002
   6.6490   1.69568E+003    9.49790E+002
   6.6510   1.67847E+003    9.10770E+002
   6.6550   1.71393E+003    9.16440E+002
   6.6580   1.65934E+003    9.26440E+002
   6.6600   1.68775E+003    9.06010E+002
   6.6630   1.67541E+003    9.14250E+002
   6.6670   1.66382E+003    9.06940E+002
   6.6690   1.67696E+003    9.40540E+002
   6.6710   1.67618E+003    9.09390E+002
   6.6730   1.69455E+003    9.23330E+002
   6.6750   1.66011E+003    9.12850E+002
   6.6780   1.65076E+003    8.76620E+002
   6.6800   1.67843E+003    9.15770E+002
   6.6830   1.70218E+003    8.97660E+002
   6.6870   1.67553E+003    8.87460E+002
   6.6890   1.64186E+003    9.26040E+002
   6.6910   1.64618E+003    9.19240E+002
   6.6940   1.63912E+003    8.93720E+002
   6.6960   1.61453E+003    8.91520E+002
   6.6990   1.63868E+003    9.24340E+002
   6.7010   1.61932E+003    8.97790E+002
   6.7040   1.61215E+003    8.75840E+002
   6.7050   1.62618E+003    8.80200E+002
   6.7100   1.62598E+003    8.83410E+002
   6.7120   1.61720E+003    8.73880E+002
   6.7140   1.66098E+003    9.03520E+002
   6.7160   1.63254E+003    8.85380E+002
   6.7180   1.61622E+003    8.81170E+002
   6.7230   1.61266E+003    8.71210E+002
   6.7250   1.57608E+003    8.90310E+002
   6.7270   1.63487E+003    8.58980E+002
   6.7300   1.56537E+003    8.80050E+002
   6.7320   1.57491E+003    8.80840E+002
   6.7360   1.56766E+003    8.74130E+002
   6.7390   1.58375E+003    8.75190E+002
   6.7410   1.57851E+003    8.64040E+002
   6.7430   1.60047E+003    8.86970E+002
   6.7450   1.60129E+003    8.53640E+002
   6.7480   1.61945E+003    8.69320E+002
   6.7500   1.57203E+003    8.60510E+002
   6.7520   1.61048E+003    8.43570E+002
   6.7560   1.59665E+003    8.80450E+002
   6.7570   1.58497E+003    9.00340E+002
   6.7590   1.59834E+003    8.66980E+002
   6.7620   1.61709E+003    8.62200E+002
   6.7640   1.56021E+003    8.51580E+002
   6.7660   1.58269E+003    8.82710E+002
   6.7690   1.56001E+003    8.85490E+002
   6.7710   1.58274E+003    8.57840E+002
   6.7740   1.58595E+003    8.65080E+002
   6.7750   1.58050E+003    8.79650E+002
   6.7790   1.56177E+003    8.90360E+002
   6.7810   1.59574E+003    8.94060E+002
   6.7830   1.61338E+003    8.66550E+002
   6.7880   1.59519E+003    8.78670E+002
   6.7920   1.59068E+003    8.89620E+002
   6.7950   1.60069E+003    8.80480E+002
   6.7970   1.58967E+003    8.71180E+002
   6.8010   1.64012E+003    8.69210E+002
   6.8020   1.60835E+003    8.87170E+002
   6.8060   1.57106E+003    8.90510E+002
   6.8090   1.59763E+003    8.83800E+002
   6.8130   1.58786E+003    8.71540E+002
   6.8150   1.58081E+003    8.75170E+002
   6.8160   1.59519E+003    8.81860E+002
   6.8170   1.62251E+003    8.89530E+002
   6.8220   1.62248E+003    8.73490E+002
   6.8240   1.62813E+003    8.82980E+002
   6.8260   1.61761E+003    9.10300E+002
   6.8290   1.62599E+003    8.84930E+002
   6.8310   1.63362E+003    8.87070E+002
   6.8340   1.65587E+003    8.74700E+002
   6.8380   1.64826E+003    9.06270E+002
   6.8400   1.64401E+003    9.00290E+002
   6.8430   1.63242E+003    8.73000E+002
   6.8450   1.61700E+003    8.92590E+002
   6.8460   1.61474E+003    8.91910E+002
   6.8500   1.61427E+003    8.83070E+002
   6.8530   1.63498E+003    8.85370E+002
   6.8550   1.63492E+003    8.80230E+002
   6.8580   1.64586E+003    8.86970E+002
   6.8590   1.66184E+003    8.87070E+002
   6.8620   1.64410E+003    8.95720E+002
   6.8650   1.64817E+003    9.15350E+002
   6.8670   1.64425E+003    8.96200E+002
   6.8690   1.62798E+003    9.11740E+002
   6.8720   1.68524E+003    8.88700E+002
   6.8750   1.62859E+003    8.90130E+002
   6.8770   1.62892E+003    9.05120E+002
   6.8810   1.63151E+003    9.03670E+002
   6.8820   1.64870E+003    8.84370E+002
   6.8850   1.58842E+003    8.62820E+002
   6.8880   1.61182E+003    8.83170E+002
   6.8910   1.59727E+003    8.72280E+002
   6.8940   1.62370E+003    8.84070E+002
   6.8960   1.62236E+003    8.93100E+002
   6.8990   1.64572E+003    8.79540E+002
   6.9010   1.64281E+003    8.91680E+002
   6.9030   1.64324E+003    8.98790E+002
   6.9060   1.64281E+003    9.02340E+002
   6.9090   1.63303E+003    8.68330E+002
   6.9110   1.62958E+003    8.75760E+002
   6.9140   1.63010E+003    8.80240E+002
   6.9150   1.62968E+003    8.69300E+002
   6.9180   1.64917E+003    9.11980E+002
   6.9210   1.62080E+003    8.96480E+002
   6.9240   1.65946E+003    8.94150E+002
   6.9270   1.64649E+003    8.77880E+002
   6.9280   1.62288E+003    8.86350E+002
   6.9320   1.59278E+003    8.80360E+002
   6.9340   1.60289E+003    8.74860E+002
   6.9370   1.63177E+003    8.91050E+002
   6.9400   1.64609E+003    8.55390E+002
   6.9440   1.62975E+003    8.66350E+002
   6.9460   1.57684E+003    8.68590E+002
   6.9480   1.61234E+003    8.83740E+002
   6.9510   1.61163E+003    8.74120E+002
   6.9540   1.59761E+003    8.53680E+002
   6.9560   1.58869E+003    8.42050E+002
   6.9590   1.59490E+003    8.67000E+002
   6.9610   1.58019E+003    8.42400E+002
   6.9640   1.59759E+003    8.51440E+002
   6.9660   1.56414E+003    8.65640E+002
   6.9680   1.54458E+003    8.79300E+002
   6.9710   1.60432E+003    8.87580E+002
   6.9740   1.59749E+003    8.57090E+002
   6.9760   1.61013E+003    8.36140E+002
   6.9790   1.58634E+003    8.65140E+002
   6.9810   1.59486E+003    8.62430E+002
   6.9850   1.62559E+003    8.89740E+002
   6.9870   1.61413E+003    8.84560E+002
   6.9900   1.61021E+003    8.74360E+002
   6.9940   1.59602E+003    8.81930E+002
   6.9970   1.61915E+003    8.81500E+002
   6.9990   1.58319E+003    8.83130E+002
   7.0000   1.61255E+003    8.85540E+002
   7.0040   1.61429E+003    8.78480E+002
   7.0070   1.61660E+003    8.43360E+002
   7.0090   1.62301E+003    8.65720E+002
   7.0120   1.63829E+003    8.63020E+002
   7.0140   1.59990E+003    8.76700E+002
   7.0160   1.59597E+003    8.63790E+002
   7.0210   1.52967E+003    8.66490E+002
   7.0240   1.57206E+003    8.43390E+002
   7.0270   1.56650E+003    8.46750E+002
   7.0280   1.55998E+003    8.75070E+002
   7.0300   1.56382E+003    8.48970E+002
   7.0330   1.57386E+003    8.70660E+002
   7.0370   1.58637E+003    8.60840E+002
   7.0400   1.58113E+003    8.44170E+002
   7.0410   1.58956E+003    8.51630E+002
   7.0440   1.56910E+003    8.71670E+002
   7.0480   1.58236E+003    8.68760E+002
   7.0510   1.59032E+003    8.59420E+002
   7.0540   1.58191E+003    8.41160E+002
   7.0570   1.58673E+003    8.28280E+002
   7.0620   1.57761E+003    8.31500E+002
   7.0650   1.58133E+003    8.45500E+002
   7.0670   1.60229E+003    8.57480E+002
   7.0700   1.62073E+003    8.34890E+002
   7.0720   1.60330E+003    8.46920E+002
   7.0760   1.60069E+003    8.36130E+002
   7.0770   1.56675E+003    8.37360E+002
   7.0800   1.60125E+003    8.30910E+002
   7.0820   1.59997E+003    8.39090E+002
   7.0860   1.57920E+003    8.21330E+002
   7.0880   1.59983E+003    8.30760E+002
   7.0910   1.58492E+003    8.30780E+002
   7.0930   1.55198E+003    7.98780E+002
   7.0960   1.58326E+003    7.94210E+002
   7.0980   1.56097E+003    7.97380E+002
   7.1010   1.59376E+003    7.72180E+002
   7.1050   1.56296E+003    7.77940E+002
   7.1070   1.56212E+003    7.71330E+002
   7.1100   1.52769E+003    7.63440E+002
   7.1120   1.54924E+003    7.15700E+002
   7.1150   1.57358E+003    7.30030E+002
   7.1180   1.51653E+003    6.95990E+002
   7.1220   1.50314E+003    6.53680E+002
   7.1250   1.52704E+003    6.57850E+002
   7.1270   1.51650E+003    6.12310E+002
   7.1320   1.45739E+003    5.62340E+002
   7.1340   1.47022E+003    5.62460E+002
   7.1360   1.45257E+003    5.09120E+002
   7.1390   1.42495E+003    4.50030E+002
   7.1410   1.41581E+003    4.08280E+002
   7.1460   1.37353E+003    3.58960E+002
   7.1490   1.25587E+003    3.08580E+002
   7.1520   1.16729E+003    1.57930E+002
   7.1540   1.09133E+003    4.30300E+001
   7.1590   8.70270E+002    1.01400E+001
   7.1630   7.73050E+002    4.13000E+000
   7.1660   7.34370E+002    3.84000E+000
   7.1680   3.58930E+002    5.80000E+000
   7.1710   1.46420E+002    3.95000E+000
   7.1730   2.75100E+001    1.31000E+000
   7.1770   5.50000E+000    1.22000E+000
   7.1810   3.63000E+000    9.10000E-001
   7.1820   2.07000E+000    5.60000E-001
   7.1850   1.48000E+000    2.80000E-001
   7.1870   1.06000E+000    2.61000E+000
   7.1900   2.15000E+000    1.45000E+000
   7.1940   2.25000E+000    1.87000E+000
   7.1960   3.81000E+000    7.50000E-001
   7.1990   3.96000E+000    3.48000E+000
   7.2020   3.77000E+000    2.26000E+000
   7.2040   3.74000E+000    2.36000E+000
   7.2070   3.72000E+000    1.75000E+000
   7.2090   3.84000E+000    1.50000E-001
   7.2120   3.68000E+000    4.50000E-001
   7.2160   3.75000E+000    9.00000E-002
   7.2190   3.81000E+000    1.50000E-001
   7.2220   3.77000E+000    1.10000E-001
   7.2240   3.74000E+000    4.40000E-001
   7.2270   3.74000E+000    5.00000E-001
   7.2300   3.93000E+000    2.00000E-002
   7.2330   3.76000E+000    4.00000E-002
   7.2360   3.72000E+000    5.00000E-002
   7.2390   3.77000E+000    3.20000E-001
   7.2410   3.75000E+000    1.77000E+000
   7.2430   3.74000E+000    2.20000E-001
   7.2470   3.77000E+000    1.60000E-001
   7.2490   3.77000E+000    3.30000E-001
   7.2520   3.76000E+000    7.00000E-002
   7.2540   3.71000E+000    2.00000E-002
   7.2570   3.68000E+000    1.00000E-002
   7.2600   3.72000E+000    1.80000E-001
   7.2630   3.76000E+000    0.00000E+000
   7.2660   3.71000E+000    2.10000E-001
   7.2680   3.78000E+000    1.60000E-001
   7.2710   3.72000E+000    1.50000E-001
   7.2740   3.74000E+000    4.00000E-002
   7.2780   3.75000E+000    1.50000E-001
   7.2800   3.71000E+000    1.00000E-002
   7.2830   3.75000E+000    1.00000E-002
   7.2850   3.82000E+000    8.00000E-002
   7.2880   3.46000E+000    0.00000E+000
   7.2910   3.75000E+000    3.00000E-002
   7.2940   3.71000E+000    0.00000E+000
   7.2950   3.75000E+000    1.90000E-001
   7.3000   3.74000E+000    9.00000E-002
