# Supplementary material for: Mechanism of the small ATP-independent chaperone Spy is substrate specific
Source: Nat Commun. 2021 Feb 8;12:851. doi: 10.1038/s41467-021-21120-8 (PMC7870927; doi:10.1038/s41467-021-21120-8)
Supplement: Supplementary file 3 — Supplementary Data 1 [file 41467_2021_21120_MOESM3_ESM.zip › Fig 2c-d/181801/00040.RI1]

Sample1/4
I 1 22.0 48000 0005719 1.4250E11 278 1 
   5.7990   3.68000E+000    3.10000E-001
   5.8010   3.71000E+000    1.00000E-002
   5.8030   3.71000E+000    2.16000E+000
   5.8050   3.73000E+000    2.40000E-001
   5.8060   3.64000E+000    2.07000E+000
   5.8080   3.70000E+000    1.90000E+000
   5.8100   3.64000E+000    5.64000E+000
   5.8130   5.80000E+000    1.52600E+001
   5.8150   1.85100E+001    1.16700E+001
   5.8170   1.87900E+001    2.33600E+001
   5.8190   3.27400E+001    2.48900E+001
   5.8220   1.03010E+002    5.24800E+001
   5.8230   2.16400E+002    8.14100E+001
   5.8260   6.70950E+002    2.32510E+002
   5.8280   8.12170E+002    3.06340E+002
   5.8290   8.59730E+002    4.94130E+002
   5.8310   9.29010E+002    5.76790E+002
   5.8320   9.34260E+002    6.50770E+002
   5.8340   1.15118E+003    7.34500E+002
   5.8350   1.24906E+003    8.76890E+002
   5.8380   1.34456E+003    9.66510E+002
   5.8400   1.50886E+003    1.60148E+003
   5.8420   1.63001E+003    1.87221E+003
   5.8440   1.73914E+003    1.84669E+003
   5.8470   1.93845E+003    1.90636E+003
   5.8490   2.08103E+003    2.09849E+003
   5.8510   2.20080E+003    2.24180E+003
   5.8530   2.37657E+003    2.40128E+003
   5.8560   2.45270E+003    2.51742E+003
   5.8580   2.65141E+003    2.73461E+003
   5.8600   2.74695E+003    2.80893E+003
   5.8620   2.84341E+003    2.87841E+003
   5.8630   2.88969E+003    2.92118E+003
   5.8650   2.97811E+003    3.02340E+003
   5.8670   3.08937E+003    3.16761E+003
   5.8690   3.13553E+003    3.12982E+003
   5.8710   3.23835E+003    3.20033E+003
   5.8720   3.24610E+003    3.25189E+003
   5.8730   3.31963E+003    3.32276E+003
   5.8760   3.36764E+003    3.39973E+003
   5.8770   3.45341E+003    3.36108E+003
   5.8800   3.53516E+003    3.51471E+003
   5.8850   3.53386E+003    3.52334E+003
   5.8870   3.60036E+003    3.49957E+003
   5.8890   3.60265E+003    3.59003E+003
   5.8900   3.60747E+003    3.59845E+003
   5.8920   3.58021E+003    3.61766E+003
   5.8940   3.57874E+003    3.60571E+003
   5.8960   3.61133E+003    3.60433E+003
   5.8990   3.65245E+003    3.65276E+003
   5.9000   3.59546E+003    3.62517E+003
   5.9030   3.56991E+003    3.58085E+003
   5.9060   3.67576E+003    3.65074E+003
   5.9070   3.62168E+003    3.61409E+003
   5.9090   3.69023E+003    3.61446E+003
   5.9110   3.75238E+003    3.66197E+003
   5.9120   3.72457E+003    3.67755E+003
   5.9140   3.70364E+003    3.69368E+003
   5.9160   3.75046E+003    3.72795E+003
   5.9190   3.74571E+003    3.80627E+003
   5.9210   3.86130E+003    3.79442E+003
   5.9240   3.80851E+003    3.66056E+003
   5.9250   3.79607E+003    3.70252E+003
   5.9280   3.81881E+003    3.72536E+003
   5.9300   3.81735E+003    3.74481E+003
   5.9320   3.85891E+003    3.80140E+003
   5.9350   3.89447E+003    3.92573E+003
   5.9360   3.91491E+003    3.90158E+003
   5.9390   3.99088E+003    3.99400E+003
   5.9420   3.97513E+003    3.98439E+003
   5.9430   3.95414E+003    4.03881E+003
   5.9440   3.96864E+003    4.02483E+003
   5.9460   4.03425E+003    4.04960E+003
   5.9480   3.99954E+003    4.03890E+003
   5.9500   4.04597E+003    4.05148E+003
   5.9530   4.07029E+003    3.95591E+003
   5.9550   4.03517E+003    3.99016E+003
   5.9570   4.04408E+003    4.00004E+003
   5.9590   4.10472E+003    4.07030E+003
   5.9620   4.08550E+003    4.07352E+003
   5.9640   4.06355E+003    4.09984E+003
   5.9660   4.09830E+003    4.10162E+003
   5.9690   4.17935E+003    4.11414E+003
   5.9710   4.09451E+003    4.07018E+003
   5.9730   4.12508E+003    4.11744E+003
   5.9760   4.20374E+003    4.14407E+003
   5.9770   4.18556E+003    4.10119E+003
   5.9800   4.16897E+003    4.14759E+003
   5.9820   4.17422E+003    4.15743E+003
   5.9840   4.23878E+003    4.13251E+003
   5.9860   4.27838E+003    4.24224E+003
   5.9890   4.56646E+003    4.59605E+003
   5.9910   5.18888E+003    5.68622E+003
   5.9940   6.15862E+003    6.15901E+003
   5.9960   6.19903E+003    6.18319E+003
   5.9980   6.14260E+003    6.15824E+003
   6.0000   6.12667E+003    6.09505E+003
   6.0020   4.64543E+003    3.68569E+003
   6.0040   1.05467E+003    1.43780E+002
   6.0100   2.04430E+002    3.40060E+002
   6.0120   5.66490E+002    3.47680E+003
   6.0180   5.28185E+003    4.72548E+003
   6.0190   4.00790E+003    3.83278E+003
   6.0210   4.24370E+003    3.97201E+003
   6.0230   4.10964E+003    4.00182E+003
   6.0250   4.13395E+003    3.99307E+003
   6.0270   4.07273E+003    3.94548E+003
   6.0290   4.05682E+003    3.94046E+003
   6.0320   4.07668E+003    3.88738E+003
   6.0350   4.07996E+003    3.91951E+003
   6.0360   4.10681E+003    3.89022E+003
   6.0390   4.11286E+003    3.86734E+003
   6.0410   4.07396E+003    3.88473E+003
   6.0430   4.04274E+003    3.89980E+003
   6.0460   4.01854E+003    3.85613E+003
   6.0480   3.97691E+003    3.83809E+003
   6.0500   4.01561E+003    3.80178E+003
   6.0520   4.08314E+003    3.84363E+003
   6.0540   3.98479E+003    3.77736E+003
   6.0560   4.00412E+003    3.73157E+003
   6.0570   3.96370E+003    3.72440E+003
   6.0600   3.93067E+003    3.71097E+003
   6.0630   3.95229E+003    3.68411E+003
   6.0640   3.91795E+003    3.63121E+003
   6.0660   3.87468E+003    3.58609E+003
   6.0680   3.90982E+003    3.57833E+003
   6.0700   3.87250E+003    3.62590E+003
   6.0730   3.84723E+003    3.52917E+003
   6.0750   3.85017E+003    3.53942E+003
   6.0770   3.80205E+003    3.53236E+003
   6.0790   3.84441E+003    3.46320E+003
   6.0820   3.83290E+003    3.45606E+003
   6.0830   3.80234E+003    3.43570E+003
   6.0860   3.75509E+003    3.49582E+003
   6.0880   3.72934E+003    3.36339E+003
   6.0900   3.70324E+003    3.34721E+003
   6.0930   3.73957E+003    3.28683E+003
   6.0940   3.64754E+003    3.24590E+003
   6.0950   3.66606E+003    3.28245E+003
   6.0970   3.60793E+003    3.24135E+003
   6.0990   3.60539E+003    3.23340E+003
   6.1020   3.58390E+003    3.14481E+003
   6.1040   3.57655E+003    3.17754E+003
   6.1060   3.56080E+003    3.10840E+003
   6.1090   3.53133E+003    3.12698E+003
   6.1110   3.51103E+003    3.02715E+003
   6.1150   3.48407E+003    2.97971E+003
   6.1180   3.41497E+003    2.99579E+003
   6.1190   3.43231E+003    2.92073E+003
   6.1200   3.41475E+003    2.94995E+003
   6.1220   3.40390E+003    2.85966E+003
   6.1250   3.38758E+003    2.88901E+003
   6.1270   3.31601E+003    2.85534E+003
   6.1300   3.30600E+003    2.77748E+003
   6.1320   3.33736E+003    2.76440E+003
   6.1330   3.24835E+003    2.75750E+003
   6.1370   3.24505E+003    2.73253E+003
   6.1390   3.26303E+003    2.71361E+003
   6.1420   3.23652E+003    2.70125E+003
   6.1450   3.18480E+003    2.61582E+003
   6.1460   3.16740E+003    2.59735E+003
   6.1480   3.17260E+003    2.55721E+003
   6.1520   3.12213E+003    2.51224E+003
   6.1540   3.04913E+003    2.44705E+003
   6.1550   3.04874E+003    2.37598E+003
   6.1580   3.04944E+003    2.40724E+003
   6.1600   2.97988E+003    2.41521E+003
   6.1620   2.96378E+003    2.32912E+003
   6.1650   2.92508E+003    2.30013E+003
   6.1670   2.92942E+003    2.32664E+003
   6.1690   2.93120E+003    2.30630E+003
   6.1720   2.91148E+003    2.20878E+003
   6.1740   2.88304E+003    2.19586E+003
   6.1760   2.86412E+003    2.19513E+003
   6.1780   2.86151E+003    2.16536E+003
   6.1800   2.83588E+003    2.13646E+003
   6.1830   2.81241E+003    2.15120E+003
   6.1840   2.78806E+003    2.10084E+003
   6.1880   2.77446E+003    2.03583E+003
   6.1900   2.78840E+003    2.02178E+003
   6.1910   2.70680E+003    2.00618E+003
   6.1940   2.71205E+003    2.00243E+003
   6.1960   2.66167E+003    1.97474E+003
   6.1990   2.64404E+003    1.93648E+003
   6.2010   2.59091E+003    1.89417E+003
   6.2030   2.61206E+003    1.92227E+003
   6.2050   2.64638E+003    1.89459E+003
   6.2080   2.56709E+003    1.85550E+003
   6.2100   2.53559E+003    1.82831E+003
   6.2120   2.60152E+003    1.78956E+003
   6.2150   2.52768E+003    1.78522E+003
   6.2170   2.57784E+003    1.74929E+003
   6.2190   2.51305E+003    1.74743E+003
   6.2210   2.55142E+003    1.70157E+003
   6.2250   2.43913E+003    1.66663E+003
   6.2270   2.48434E+003    1.65743E+003
   6.2290   2.43485E+003    1.65533E+003
   6.2300   2.41064E+003    1.67737E+003
   6.2320   2.43657E+003    1.60145E+003
   6.2350   2.36862E+003    1.61406E+003
   6.2370   2.40406E+003    1.59150E+003
   6.2390   2.38360E+003    1.57351E+003
   6.2430   2.33675E+003    1.53600E+003
   6.2460   2.33563E+003    1.54726E+003
   6.2500   2.31780E+003    1.49938E+003
   6.2530   2.27300E+003    1.45649E+003
   6.2550   2.27774E+003    1.47395E+003
   6.2570   2.26162E+003    1.43347E+003
   6.2600   2.26482E+003    1.42815E+003
   6.2630   2.24787E+003    1.40125E+003
   6.2670   2.20658E+003    1.39144E+003
   6.2680   2.17255E+003    1.39066E+003
   6.2700   2.22360E+003    1.37618E+003
   6.2730   2.22814E+003    1.38043E+003
   6.2750   2.20056E+003    1.34598E+003
   6.2770   2.16471E+003    1.34587E+003
   6.2800   2.19388E+003    1.36266E+003
   6.2820   2.16989E+003    1.33168E+003
   6.2840   2.15892E+003    1.31351E+003
   6.2850   2.11378E+003    1.33795E+003
   6.2870   2.13398E+003    1.30924E+003
   6.2890   2.11231E+003    1.32187E+003
   6.2930   2.10559E+003    1.26561E+003
   6.2950   2.08638E+003    1.26648E+003
   6.2970   2.11149E+003    1.25119E+003
   6.2990   2.08551E+003    1.24222E+003
   6.3010   2.05302E+003    1.23385E+003
   6.3020   2.11056E+003    1.25419E+003
   6.3060   2.06308E+003    1.22701E+003
   6.3090   2.06604E+003    1.22042E+003
   6.3110   2.06991E+003    1.20186E+003
   6.3130   2.04134E+003    1.20551E+003
   6.3160   2.04497E+003    1.20361E+003
   6.3180   2.01196E+003    1.17507E+003
   6.3210   2.02508E+003    1.15366E+003
   6.3250   1.99062E+003    1.15847E+003
   6.3260   2.00481E+003    1.16961E+003
   6.3290   1.97586E+003    1.16297E+003
   6.3310   1.93571E+003    1.12255E+003
   6.3350   1.97768E+003    1.14199E+003
   6.3370   1.97058E+003    1.16014E+003
   6.3380   1.96343E+003    1.11810E+003
   6.3410   1.96442E+003    1.13305E+003
   6.3430   1.95918E+003    1.14624E+003
   6.3460   1.94926E+003    1.11720E+003
   6.3490   1.94845E+003    1.11014E+003
   6.3520   1.96818E+003    1.12217E+003
   6.3540   1.93215E+003    1.13717E+003
   6.3570   1.92458E+003    1.08458E+003
   6.3590   1.91075E+003    1.07913E+003
   6.3620   1.93163E+003    1.10422E+003
   6.3650   1.92525E+003    1.08492E+003
   6.3670   1.93840E+003    1.09446E+003
   6.3680   1.88171E+003    1.07704E+003
   6.3710   1.87265E+003    1.09805E+003
   6.3730   1.84528E+003    1.11945E+003
   6.3740   1.87227E+003    1.04523E+003
   6.3770   1.90061E+003    1.05295E+003
   6.3800   1.88433E+003    1.06336E+003
   6.3820   1.89693E+003    1.07313E+003
   6.3840   1.88515E+003    1.06102E+003
   6.3860   1.87949E+003    1.06399E+003
   6.3880   1.87678E+003    1.07000E+003
   6.3910   1.87022E+003    1.03243E+003
   6.3930   1.87448E+003    1.01781E+003
   6.3970   1.86635E+003    1.06981E+003
   6.3990   1.86324E+003    1.05165E+003
   6.4020   1.87369E+003    1.04926E+003
   6.4030   1.87279E+003    1.04557E+003
   6.4070   1.84166E+003    1.03571E+003
   6.4100   1.86782E+003    9.97610E+002
   6.4130   1.84110E+003    1.01768E+003
   6.4140   1.83921E+003    1.02861E+003
   6.4150   1.88564E+003    1.03332E+003
   6.4180   1.83797E+003    1.02728E+003
   6.4200   1.83847E+003    1.03957E+003
   6.4240   1.81521E+003    1.04079E+003
   6.4260   1.86010E+003    1.05573E+003
   6.4290   1.85297E+003    1.05806E+003
   6.4310   1.87726E+003    1.05108E+003
   6.4320   1.87096E+003    1.06355E+003
   6.4360   1.87637E+003    1.03993E+003
   6.4380   1.88666E+003    1.04759E+003
   6.4420   1.85152E+003    1.04795E+003
   6.4440   1.91994E+003    1.05282E+003
   6.4460   1.92423E+003    1.08528E+003
   6.4490   1.93179E+003    1.05995E+003
   6.4510   1.90112E+003    1.07650E+003
   6.4540   1.90866E+003    1.06631E+003
   6.4560   1.92851E+003    1.06016E+003
   6.4580   1.90769E+003    1.04798E+003
   6.4610   1.94065E+003    1.05906E+003
   6.4630   1.96083E+003    1.06510E+003
   6.4670   1.95400E+003    1.05276E+003
   6.4700   1.94687E+003    1.07718E+003
   6.4720   1.93182E+003    1.03192E+003
   6.4730   1.92567E+003    1.07604E+003
   6.4760   1.92301E+003    1.07835E+003
   6.4790   1.94754E+003    1.04878E+003
   6.4830   1.91249E+003    1.06876E+003
   6.4840   1.90781E+003    1.07099E+003
   6.4860   1.92245E+003    1.07420E+003
   6.4870   1.94741E+003    1.07329E+003
   6.4920   1.90969E+003    1.10016E+003
   6.4940   1.96562E+003    1.06735E+003
   6.4960   1.95293E+003    1.08204E+003
   6.4990   1.97820E+003    1.06273E+003
   6.5010   1.95393E+003    1.04975E+003
   6.5030   1.95609E+003    1.05961E+003
   6.5050   1.97743E+003    1.07115E+003
   6.5080   1.94502E+003    1.07673E+003
   6.5120   1.94500E+003    1.07540E+003
   6.5140   1.96973E+003    1.07719E+003
   6.5150   1.96717E+003    1.09702E+003
   6.5170   1.98276E+003    1.07560E+003
   6.5200   1.97228E+003    1.06063E+003
   6.5230   1.95898E+003    1.09649E+003
   6.5250   1.94086E+003    1.09016E+003
   6.5280   1.95507E+003    1.08646E+003
   6.5300   1.96394E+003    1.08556E+003
   6.5320   1.93028E+003    1.08652E+003
   6.5350   1.95305E+003    1.06392E+003
   6.5390   1.96781E+003    1.06195E+003
   6.5420   1.95109E+003    1.04639E+003
   6.5440   1.93341E+003    1.07132E+003
   6.5450   1.94735E+003    1.08797E+003
   6.5480   1.88646E+003    1.05604E+003
   6.5510   1.93437E+003    1.06758E+003
   6.5540   1.89838E+003    1.06826E+003
   6.5570   1.89838E+003    1.08057E+003
   6.5590   1.90449E+003    1.03976E+003
   6.5620   1.94852E+003    1.04422E+003
   6.5640   1.89460E+003    1.05885E+003
   6.5660   1.90572E+003    1.03337E+003
   6.5700   1.90594E+003    1.05099E+003
   6.5730   1.93478E+003    1.04667E+003
   6.5740   1.94698E+003    1.05239E+003
   6.5770   1.91810E+003    1.03694E+003
   6.5800   1.91617E+003    1.01506E+003
   6.5810   1.89020E+003    1.04043E+003
   6.5840   1.89163E+003    1.02824E+003
   6.5860   1.91465E+003    1.03086E+003
   6.5890   1.90072E+003    1.04633E+003
   6.5910   1.85931E+003    1.03895E+003
   6.5930   1.88243E+003    1.06222E+003
   6.5970   1.88671E+003    1.05117E+003
   6.6000   1.88293E+003    1.04379E+003
   6.6020   1.89218E+003    1.03985E+003
   6.6040   1.86928E+003    1.00136E+003
   6.6070   1.90220E+003    1.01882E+003
   6.6100   1.87472E+003    1.04583E+003
   6.6110   1.88810E+003    1.03305E+003
   6.6150   1.91527E+003    1.02539E+003
   6.6180   1.87919E+003    1.02975E+003
   6.6210   1.87176E+003    1.04465E+003
   6.6220   1.87291E+003    1.02233E+003
   6.6250   1.87974E+003    1.04392E+003
   6.6270   1.87493E+003    1.03178E+003
   6.6310   1.87343E+003    1.00556E+003
   6.6330   1.85161E+003    1.00991E+003
   6.6350   1.83145E+003    1.02773E+003
   6.6380   1.84904E+003    1.02449E+003
   6.6410   1.87150E+003    1.01655E+003
   6.6440   1.88340E+003    1.03598E+003
   6.6460   1.86745E+003    9.76490E+002
   6.6500   1.82093E+003    1.01799E+003
   6.6530   1.82737E+003    1.02764E+003
   6.6550   1.88100E+003    1.00309E+003
   6.6580   1.86396E+003    1.01525E+003
   6.6600   1.83842E+003    1.00813E+003
   6.6620   1.83613E+003    9.87950E+002
   6.6650   1.83282E+003    1.00362E+003
   6.6680   1.84433E+003    1.03085E+003
   6.6700   1.84243E+003    9.93250E+002
   6.6720   1.86105E+003    9.84720E+002
   6.6750   1.81876E+003    9.90160E+002
   6.6780   1.84608E+003    1.01804E+003
   6.6800   1.81675E+003    1.00340E+003
   6.6820   1.83133E+003    1.00508E+003
   6.6860   1.82583E+003    1.00660E+003
   6.6890   1.84273E+003    9.93940E+002
   6.6910   1.79109E+003    1.00238E+003
   6.6940   1.79456E+003    9.97050E+002
   6.6960   1.78534E+003    1.00316E+003
   6.6990   1.78926E+003    9.82140E+002
   6.7020   1.78006E+003    9.68980E+002
   6.7040   1.78239E+003    1.00686E+003
   6.7070   1.74187E+003    9.70010E+002
   6.7080   1.78086E+003    9.93200E+002
   6.7120   1.79175E+003    9.76930E+002
   6.7150   1.79265E+003    9.82040E+002
   6.7160   1.78087E+003    9.71360E+002
   6.7190   1.77073E+003    9.50410E+002
   6.7220   1.78203E+003    9.50100E+002
   6.7230   1.77266E+003    9.57830E+002
   6.7260   1.75878E+003    9.70870E+002
   6.7280   1.78019E+003    9.72900E+002
   6.7320   1.75473E+003    9.36020E+002
   6.7340   1.71539E+003    9.47390E+002
   6.7370   1.71852E+003    9.53130E+002
   6.7390   1.71794E+003    9.68120E+002
   6.7420   1.76081E+003    9.81580E+002
   6.7450   1.73451E+003    9.63150E+002
   6.7470   1.75721E+003    9.56210E+002
   6.7510   1.69552E+003    9.56660E+002
   6.7540   1.76150E+003    9.60220E+002
   6.7570   1.75539E+003    9.52950E+002
   6.7590   1.72390E+003    9.08520E+002
   6.7600   1.76690E+003    9.25660E+002
   6.7630   1.71980E+003    9.65200E+002
   6.7660   1.77038E+003    9.56740E+002
   6.7680   1.76408E+003    9.40540E+002
   6.7700   1.76315E+003    9.50670E+002
   6.7730   1.75771E+003    9.31150E+002
   6.7770   1.74880E+003    9.62020E+002
   6.7790   1.74051E+003    9.60890E+002
   6.7810   1.74461E+003    9.82970E+002
   6.7840   1.77383E+003    9.33010E+002
   6.7870   1.75438E+003    9.74770E+002
   6.7900   1.74401E+003    9.65590E+002
   6.7930   1.78415E+003    9.99420E+002
   6.7950   1.76910E+003    9.57850E+002
   6.7970   1.79065E+003    9.74710E+002
   6.8000   1.77422E+003    9.61580E+002
   6.8040   1.77537E+003    9.58780E+002
   6.8060   1.77460E+003    9.41520E+002
   6.8090   1.77461E+003    9.51700E+002
   6.8100   1.75775E+003    9.79700E+002
   6.8120   1.77035E+003    9.96140E+002
   6.8160   1.77422E+003    9.76290E+002
   6.8170   1.78240E+003    9.62790E+002
   6.8190   1.78401E+003    9.89550E+002
   6.8220   1.79220E+003    1.01024E+003
   6.8240   1.79334E+003    9.95900E+002
   6.8290   1.82087E+003    1.01059E+003
   6.8310   1.76742E+003    9.62600E+002
   6.8330   1.80266E+003    9.52050E+002
   6.8360   1.80036E+003    9.89880E+002
   6.8400   1.78531E+003    9.80270E+002
   6.8420   1.76953E+003    9.98410E+002
   6.8450   1.78009E+003    9.83150E+002
   6.8460   1.82988E+003    9.83120E+002
   6.8510   1.77655E+003    9.84470E+002
   6.8530   1.74699E+003    9.73810E+002
   6.8550   1.79682E+003    9.99960E+002
   6.8580   1.79317E+003    1.00736E+003
   6.8600   1.79345E+003    9.83180E+002
   6.8630   1.78889E+003    9.98150E+002
   6.8650   1.81905E+003    9.64850E+002
   6.8680   1.78757E+003    1.01061E+003
   6.8710   1.82042E+003    9.73420E+002
   6.8740   1.81713E+003    9.92020E+002
   6.8760   1.79831E+003    9.79440E+002
   6.8780   1.81260E+003    9.86490E+002
   6.8810   1.82111E+003    9.86140E+002
   6.8850   1.78792E+003    1.00048E+003
   6.8870   1.79717E+003    9.98200E+002
   6.8920   1.80291E+003    1.00073E+003
   6.8940   1.79930E+003    1.00239E+003
   6.8960   1.80418E+003    9.85560E+002
   6.8980   1.77499E+003    9.72810E+002
   6.9020   1.84059E+003    1.00451E+003
   6.9050   1.82195E+003    9.79290E+002
   6.9080   1.81923E+003    9.92430E+002
   6.9100   1.76507E+003    9.72670E+002
   6.9120   1.79187E+003    9.79000E+002
   6.9140   1.79534E+003    9.89770E+002
   6.9170   1.79628E+003    1.00342E+003
   6.9200   1.77734E+003    9.78780E+002
   6.9220   1.79889E+003    1.00861E+003
   6.9250   1.77955E+003    9.95430E+002
   6.9270   1.78122E+003    1.00288E+003
   6.9300   1.78427E+003    9.82980E+002
   6.9330   1.77227E+003    9.75710E+002
   6.9350   1.79563E+003    9.78700E+002
   6.9390   1.76032E+003    9.73600E+002
   6.9420   1.76624E+003    9.71110E+002
   6.9450   1.75348E+003    9.78120E+002
   6.9480   1.77269E+003    9.82930E+002
   6.9510   1.75198E+003    9.90050E+002
   6.9530   1.74257E+003    9.66170E+002
   6.9550   1.76643E+003    9.66590E+002
   6.9580   1.75884E+003    9.70390E+002
   6.9610   1.75150E+003    9.57930E+002
   6.9640   1.73243E+003    9.36450E+002
   6.9660   1.69506E+003    9.51150E+002
   6.9680   1.71446E+003    9.63240E+002
   6.9700   1.71409E+003    9.65520E+002
   6.9740   1.74272E+003    9.58420E+002
   6.9760   1.78092E+003    9.83730E+002
   6.9800   1.76184E+003    9.76940E+002
   6.9820   1.76426E+003    9.46280E+002
   6.9840   1.77038E+003    9.58950E+002
   6.9880   1.71602E+003    9.82170E+002
   6.9910   1.73597E+003    9.55380E+002
   6.9940   1.77769E+003    9.71720E+002
   6.9970   1.77462E+003    9.65010E+002
   6.9990   1.76113E+003    9.69470E+002
   7.0030   1.79316E+003    9.75490E+002
   7.0050   1.79443E+003    9.79710E+002
   7.0080   1.77226E+003    9.85360E+002
   7.0110   1.77578E+003    9.64710E+002
   7.0120   1.74442E+003    9.56750E+002
   7.0160   1.75250E+003    9.62840E+002
   7.0190   1.79830E+003    9.63530E+002
   7.0210   1.76962E+003    9.65390E+002
   7.0230   1.75637E+003    9.60580E+002
   7.0260   1.77111E+003    9.58070E+002
   7.0290   1.80406E+003    9.46770E+002
   7.0330   1.76258E+003    9.45510E+002
   7.0350   1.74149E+003    9.48550E+002
   7.0370   1.73500E+003    9.72380E+002
   7.0400   1.76365E+003    9.73410E+002
   7.0410   1.74277E+003    9.51110E+002
   7.0460   1.76796E+003    9.25580E+002
   7.0480   1.75911E+003    9.29610E+002
   7.0500   1.72964E+003    9.49950E+002
   7.0530   1.74488E+003    9.24860E+002
   7.0550   1.76441E+003    9.32320E+002
   7.0580   1.74688E+003    9.44340E+002
   7.0620   1.76875E+003    9.29000E+002
   7.0640   1.69963E+003    9.48120E+002
   7.0670   1.69942E+003    9.29080E+002
   7.0690   1.73295E+003    9.19510E+002
   7.0730   1.69924E+003    9.23470E+002
   7.0760   1.70049E+003    9.06770E+002
   7.0780   1.69230E+003    9.07300E+002
   7.0800   1.70759E+003    8.95190E+002
   7.0820   1.67540E+003    8.57720E+002
   7.0870   1.66702E+003    8.74590E+002
   7.0890   1.67342E+003    8.73000E+002
   7.0910   1.65468E+003    8.23300E+002
   7.0940   1.62090E+003    8.34610E+002
   7.0960   1.64149E+003    8.14430E+002
   7.1000   1.59071E+003    7.95440E+002
   7.1020   1.55149E+003    7.68680E+002
   7.1050   1.57006E+003    7.45810E+002
   7.1080   1.50012E+003    7.25850E+002
   7.1120   1.48638E+003    6.94490E+002
   7.1140   1.52690E+003    6.68940E+002
   7.1160   1.45674E+003    6.40890E+002
   7.1200   1.42173E+003    6.11880E+002
   7.1230   1.36352E+003    5.60430E+002
   7.1250   1.27574E+003    5.37330E+002
   7.1300   1.24451E+003    4.85030E+002
   7.1320   1.17748E+003    4.37050E+002
   7.1350   1.10970E+003    4.32430E+002
   7.1370   1.11608E+003    3.89070E+002
   7.1390   1.07396E+003    3.63630E+002
   7.1420   9.67240E+002    3.03410E+002
   7.1460   8.84460E+002    2.34010E+002
   7.1510   7.64690E+002    2.07930E+002
   7.1520   7.23660E+002    1.93180E+002
   7.1530   6.65890E+002    1.56480E+002
   7.1570   5.60950E+002    9.95200E+001
   7.1600   4.36770E+002    8.83100E+001
   7.1630   3.97560E+002    6.44700E+001
   7.1660   3.18300E+002    5.35100E+001
   7.1700   2.36340E+002    3.55900E+001
   7.1730   1.80560E+002    2.05700E+001
   7.1770   1.00920E+002    1.42300E+001
   7.1800   8.16200E+001    3.95000E+000
   7.1840   6.65000E+001    5.28000E+000
   7.1870   3.65200E+001    4.47000E+000
   7.1900   2.44600E+001    5.34000E+000
   7.1920   8.73000E+000    6.07000E+000
   7.1940   1.29000E+000    4.62000E+000
   7.1970   3.00000E+000    3.50000E+000
   7.2000   3.78000E+000    1.67000E+000
   7.2030   3.73000E+000    2.00000E-002
   7.2060   3.91000E+000    2.40000E-001
   7.2090   3.79000E+000    7.50000E-001
   7.2110   3.80000E+000    1.77000E+000
   7.2150   3.71000E+000    2.29000E+000
   7.2190   3.83000E+000    2.80000E-001
   7.2210   3.32000E+000    8.00000E-002
   7.2250   3.71000E+000    5.00000E-002
   7.2280   3.75000E+000    5.00000E-001
   7.2310   3.74000E+000    6.20000E-001
   7.2340   3.76000E+000    1.77000E+000
   7.2360   3.45000E+000    7.70000E-001
   7.2390   3.76000E+000    1.90000E-001
   7.2420   3.72000E+000    2.30000E-001
   7.2450   3.79000E+000    0.00000E+000
   7.2470   3.78000E+000    3.00000E-002
   7.2500   3.80000E+000    4.00000E-002
   7.2520   3.73000E+000    0.00000E+000
   7.2540   3.74000E+000    0.00000E+000
   7.2570   3.82000E+000    1.30000E-001
   7.2600   3.64000E+000    8.00000E-002
   7.2620   3.53000E+000    8.00000E-002
   7.2650   3.79000E+000    1.20000E-001
   7.2680   3.82000E+000    3.00000E-002
   7.2700   3.89000E+000    0.00000E+000
   7.2760   3.69000E+000    3.00000E-002
   7.2790   3.80000E+000    9.00000E-002
   7.2840   3.78000E+000    1.00000E-002
   7.2860   3.37000E+000    3.00000E-002
   7.2900   3.81000E+000    1.40000E-001
   7.2920   3.77000E+000    3.00000E-002
   7.2940   3.77000E+000    3.00000E-002
   7.2980   3.74000E+000    1.30000E-001
   7.3010   3.70000E+000    7.00000E-002
