# Supplementary material for: Mechanism of the small ATP-independent chaperone Spy is substrate specific
Source: Nat Commun. 2021 Feb 8;12:851. doi: 10.1038/s41467-021-21120-8 (PMC7870927; doi:10.1038/s41467-021-21120-8)
Supplement: Supplementary file 3 — Supplementary Data 1 [file 41467_2021_21120_MOESM3_ESM.zip › Fig 2c-d/181801/00040.RI3]

Sample3/6
I 3 22.1 48000 0005790 1.4420E11 278 1 
   5.7990   3.71000E+000    3.11000E+000
   5.8010   3.30000E+000    8.10000E-001
   5.8040   3.85000E+000    5.75000E+000
   5.8060   3.64000E+000    3.25000E+000
   5.8080   3.71000E+000    7.79000E+000
   5.8100   3.64000E+000    1.38900E+001
   5.8110   3.36000E+000    1.75400E+001
   5.8120   2.42000E+000    2.01600E+001
   5.8150   1.48300E+001    2.90300E+001
   5.8170   2.17800E+001    4.24500E+001
   5.8190   7.53900E+001    1.11460E+002
   5.8220   1.29680E+002    1.37080E+002
   5.8230   2.96170E+002    2.94400E+002
   5.8260   6.04350E+002    5.84830E+002
   5.8290   8.69030E+002    8.17570E+002
   5.8300   9.25450E+002    9.31100E+002
   5.8330   1.04293E+003    1.02138E+003
   5.8350   1.19665E+003    1.17746E+003
   5.8370   1.29057E+003    1.32387E+003
   5.8400   1.42045E+003    1.44939E+003
   5.8420   1.57735E+003    1.60373E+003
   5.8440   1.79512E+003    1.77460E+003
   5.8460   1.90116E+003    1.87240E+003
   5.8480   2.01124E+003    1.98645E+003
   5.8490   2.07755E+003    2.12219E+003
   5.8510   2.18956E+003    2.25820E+003
   5.8520   2.26818E+003    2.31132E+003
   5.8540   2.39477E+003    2.46376E+003
   5.8560   2.49021E+003    2.46308E+003
   5.8580   2.56626E+003    2.62519E+003
   5.8600   2.70196E+003    2.71172E+003
   5.8620   2.75800E+003    2.77418E+003
   5.8630   2.74264E+003    2.94997E+003
   5.8650   2.91450E+003    2.90818E+003
   5.8670   3.07717E+003    3.07224E+003
   5.8680   3.08728E+003    3.16364E+003
   5.8700   3.19853E+003    3.20886E+003
   5.8710   3.25035E+003    3.26257E+003
   5.8740   3.29267E+003    3.27158E+003
   5.8760   3.37140E+003    3.32914E+003
   5.8780   3.41696E+003    3.43182E+003
   5.8800   3.45116E+003    3.45128E+003
   5.8820   3.52059E+003    3.58408E+003
   5.8830   3.51754E+003    3.54046E+003
   5.8870   3.54911E+003    3.50844E+003
   5.8890   3.60923E+003    3.58119E+003
   5.8920   3.58314E+003    3.54527E+003
   5.8940   3.69680E+003    3.62100E+003
   5.8950   3.58774E+003    3.59717E+003
   5.8970   3.60085E+003    3.64482E+003
   5.8990   3.59204E+003    3.65505E+003
   5.9010   3.58926E+003    3.66841E+003
   5.9040   3.66881E+003    3.62175E+003
   5.9050   3.68863E+003    3.53299E+003
   5.9070   3.63799E+003    3.61580E+003
   5.9090   3.78318E+003    3.62385E+003
   5.9100   3.68071E+003    3.70656E+003
   5.9120   3.66374E+003    3.71511E+003
   5.9140   3.67894E+003    3.71100E+003
   5.9160   3.71461E+003    3.69845E+003
   5.9180   3.72377E+003    3.73233E+003
   5.9210   3.78397E+003    3.81948E+003
   5.9230   3.76433E+003    3.81605E+003
   5.9250   3.75311E+003    3.79969E+003
   5.9260   3.81205E+003    3.73518E+003
   5.9280   3.80216E+003    3.85020E+003
   5.9300   3.84991E+003    3.85219E+003
   5.9330   3.87230E+003    3.81223E+003
   5.9350   3.84708E+003    3.88521E+003
   5.9360   3.91276E+003    3.91366E+003
   5.9390   3.96788E+003    3.93328E+003
   5.9420   3.95206E+003    3.90802E+003
   5.9430   3.94080E+003    4.02010E+003
   5.9460   3.95657E+003    3.98669E+003
   5.9480   4.00162E+003    4.06149E+003
   5.9500   4.02204E+003    4.09273E+003
   5.9530   4.04127E+003    4.10215E+003
   5.9550   4.04439E+003    4.13530E+003
   5.9570   4.03091E+003    4.09718E+003
   5.9590   4.04605E+003    4.21463E+003
   5.9610   4.02060E+003    4.27019E+003
   5.9620   4.03508E+003    4.37007E+003
   5.9640   4.10425E+003    5.82750E+003
   5.9680   4.13293E+003    6.03315E+003
   5.9690   4.26914E+003    6.49747E+003
   5.9710   4.45626E+003    6.34049E+003
   5.9730   4.82274E+003    6.25690E+003
   5.9750   6.03042E+003    3.81238E+003
   5.9770   6.11912E+003    1.42510E+002
   5.9830   6.03278E+003    2.83950E+002
   5.9840   2.64958E+003    2.44465E+003
   5.9890   1.13600E+002    5.13869E+003
   5.9910   2.15420E+002    3.98951E+003
   5.9930   4.30160E+002    4.21201E+003
   5.9950   1.49742E+003    4.08574E+003
   5.9980   3.76875E+003    4.06296E+003
   6.0000   4.64129E+003    4.00188E+003
   6.0020   4.10184E+003    4.00967E+003
   6.0030   4.10655E+003    4.02318E+003
   6.0050   4.17344E+003    4.07775E+003
   6.0070   4.13584E+003    4.02800E+003
   6.0090   4.14435E+003    4.06559E+003
   6.0130   4.07319E+003    4.11069E+003
   6.0160   4.10180E+003    4.06667E+003
   6.0180   4.08700E+003    3.98422E+003
   6.0200   4.07521E+003    4.00052E+003
   6.0230   4.07456E+003    3.97625E+003
   6.0250   4.11038E+003    3.98507E+003
   6.0270   4.08243E+003    3.95686E+003
   6.0300   4.05900E+003    3.98604E+003
   6.0320   4.11234E+003    3.97135E+003
   6.0340   4.09510E+003    4.00107E+003
   6.0360   4.12236E+003    3.93386E+003
   6.0390   4.06589E+003    4.00132E+003
   6.0410   4.04051E+003    3.95133E+003
   6.0430   4.14735E+003    3.94691E+003
   6.0470   4.08305E+003    3.96590E+003
   6.0490   4.07918E+003    3.92736E+003
   6.0520   4.09595E+003    3.97392E+003
   6.0530   4.11283E+003    3.97356E+003
   6.0560   4.09272E+003    3.90434E+003
   6.0570   4.06971E+003    3.91775E+003
   6.0590   4.02044E+003    3.89350E+003
   6.0610   4.00928E+003    3.87368E+003
   6.0630   3.95805E+003    3.84479E+003
   6.0660   4.00731E+003    3.87855E+003
   6.0680   4.01484E+003    3.79474E+003
   6.0730   3.99262E+003    3.84954E+003
   6.0750   4.03380E+003    3.79868E+003
   6.0770   4.00180E+003    3.87615E+003
   6.0790   3.97706E+003    3.87496E+003
   6.0820   4.00586E+003    3.79901E+003
   6.0840   3.99691E+003    3.86424E+003
   6.0860   4.02487E+003    3.73792E+003
   6.0890   3.98173E+003    3.65998E+003
   6.0900   4.00342E+003    3.73381E+003
   6.0930   3.99375E+003    3.76912E+003
   6.0950   3.98183E+003    3.76574E+003
   6.0970   4.00369E+003    3.66480E+003
   6.0990   3.91728E+003    3.71925E+003
   6.1020   3.96130E+003    3.75170E+003
   6.1040   3.96314E+003    3.64927E+003
   6.1060   3.92625E+003    3.60875E+003
   6.1090   3.93358E+003    3.65408E+003
   6.1110   3.94829E+003    3.62449E+003
   6.1130   3.89575E+003    3.66039E+003
   6.1150   3.89311E+003    3.57464E+003
   6.1180   3.88928E+003    3.56331E+003
   6.1210   3.91214E+003    3.49964E+003
   6.1240   3.86276E+003    3.58011E+003
   6.1260   3.85805E+003    3.44601E+003
   6.1290   3.84248E+003    3.46237E+003
   6.1310   3.83836E+003    3.46525E+003
   6.1330   3.88366E+003    3.47550E+003
   6.1350   3.78870E+003    3.43803E+003
   6.1380   3.75656E+003    3.42786E+003
   6.1400   3.84518E+003    3.40727E+003
   6.1420   3.77884E+003    3.38484E+003
   6.1440   3.86265E+003    3.34339E+003
   6.1470   3.79279E+003    3.32755E+003
   6.1480   3.78534E+003    3.33251E+003
   6.1510   3.81170E+003    3.29219E+003
   6.1530   3.72266E+003    3.29216E+003
   6.1550   3.76981E+003    3.26548E+003
   6.1570   3.70657E+003    3.26110E+003
   6.1590   3.71300E+003    3.19530E+003
   6.1610   3.68484E+003    3.13103E+003
   6.1620   3.67275E+003    3.16418E+003
   6.1650   3.65115E+003    3.12530E+003
   6.1670   3.58399E+003    3.08330E+003
   6.1690   3.62818E+003    3.09830E+003
   6.1720   3.65363E+003    3.06651E+003
   6.1740   3.63171E+003    3.10399E+003
   6.1760   3.61859E+003    3.07349E+003
   6.1800   3.62877E+003    2.98161E+003
   6.1830   3.60701E+003    2.93665E+003
   6.1850   3.59362E+003    2.97207E+003
   6.1870   3.58313E+003    2.88426E+003
   6.1880   3.57218E+003    2.92900E+003
   6.1900   3.52754E+003    2.89336E+003
   6.1930   3.50030E+003    2.86616E+003
   6.1960   3.47674E+003    2.82714E+003
   6.1980   3.48755E+003    2.90217E+003
   6.2000   3.47656E+003    2.77042E+003
   6.2010   3.46385E+003    2.75907E+003
   6.2030   3.46727E+003    2.79529E+003
   6.2050   3.40943E+003    2.69998E+003
   6.2080   3.35637E+003    2.73046E+003
   6.2120   3.41890E+003    2.66372E+003
   6.2140   3.36992E+003    2.68995E+003
   6.2160   3.42510E+003    2.70821E+003
   6.2170   3.35706E+003    2.62368E+003
   6.2200   3.37724E+003    2.59033E+003
   6.2230   3.33517E+003    2.57979E+003
   6.2250   3.26411E+003    2.51006E+003
   6.2270   3.27677E+003    2.45118E+003
   6.2300   3.21786E+003    2.46033E+003
   6.2320   3.18592E+003    2.44523E+003
   6.2340   3.17121E+003    2.48197E+003
   6.2370   3.21320E+003    2.35059E+003
   6.2390   3.14570E+003    2.32344E+003
   6.2410   3.15697E+003    2.34697E+003
   6.2440   3.15915E+003    2.29890E+003
   6.2460   3.14040E+003    2.27868E+003
   6.2480   3.09758E+003    2.26160E+003
   6.2500   3.12439E+003    2.23989E+003
   6.2530   3.04559E+003    2.21815E+003
   6.2550   3.04937E+003    2.19144E+003
   6.2590   3.01397E+003    2.12782E+003
   6.2610   3.00142E+003    2.14162E+003
   6.2630   2.97005E+003    2.06627E+003
   6.2660   2.93236E+003    2.09533E+003
   6.2680   2.88732E+003    2.05312E+003
   6.2700   2.87559E+003    2.01489E+003
   6.2730   2.92777E+003    1.99995E+003
   6.2770   2.82839E+003    1.97486E+003
   6.2800   2.76304E+003    1.92015E+003
   6.2820   2.76163E+003    1.93665E+003
   6.2840   2.74318E+003    1.88668E+003
   6.2860   2.76219E+003    1.84873E+003
   6.2870   2.73470E+003    1.83847E+003
   6.2900   2.73440E+003    1.81384E+003
   6.2930   2.71902E+003    1.79752E+003
   6.2960   2.60045E+003    1.76700E+003
   6.2970   2.69042E+003    1.71372E+003
   6.2990   2.61003E+003    1.69536E+003
   6.3020   2.61869E+003    1.68727E+003
   6.3040   2.55696E+003    1.67083E+003
   6.3070   2.52999E+003    1.64407E+003
   6.3110   2.46351E+003    1.58374E+003
   6.3130   2.49609E+003    1.57101E+003
   6.3160   2.46494E+003    1.53613E+003
   6.3200   2.46720E+003    1.52822E+003
   6.3220   2.43541E+003    1.49571E+003
   6.3250   2.34315E+003    1.49171E+003
   6.3260   2.34711E+003    1.46515E+003
   6.3280   2.30820E+003    1.44075E+003
   6.3320   2.32897E+003    1.46754E+003
   6.3330   2.29686E+003    1.42681E+003
   6.3350   2.33916E+003    1.36049E+003
   6.3380   2.27360E+003    1.39051E+003
   6.3390   2.27932E+003    1.37802E+003
   6.3410   2.26911E+003    1.35491E+003
   6.3430   2.27526E+003    1.37232E+003
   6.3470   2.28033E+003    1.29598E+003
   6.3480   2.18354E+003    1.30592E+003
   6.3520   2.20089E+003    1.29513E+003
   6.3540   2.13761E+003    1.28585E+003
   6.3570   2.15202E+003    1.21192E+003
   6.3610   2.11543E+003    1.22345E+003
   6.3630   2.08933E+003    1.24257E+003
   6.3660   2.04596E+003    1.26373E+003
   6.3670   2.06643E+003    1.22501E+003
   6.3690   2.07612E+003    1.20583E+003
   6.3710   2.07109E+003    1.21424E+003
   6.3740   2.04797E+003    1.16066E+003
   6.3770   2.04010E+003    1.17185E+003
   6.3790   1.98139E+003    1.18504E+003
   6.3810   2.01958E+003    1.15791E+003
   6.3840   2.03777E+003    1.12707E+003
   6.3880   1.95140E+003    1.13148E+003
   6.3890   1.93530E+003    1.09558E+003
   6.3920   1.94171E+003    1.11102E+003
   6.3930   1.95479E+003    1.11051E+003
   6.3950   1.89561E+003    1.08203E+003
   6.3980   1.91190E+003    1.06477E+003
   6.3990   1.85672E+003    1.09088E+003
   6.4020   1.90033E+003    1.07946E+003
   6.4040   1.88135E+003    1.07023E+003
   6.4070   1.84910E+003    1.07260E+003
   6.4100   1.88709E+003    1.05808E+003
   6.4130   1.84184E+003    1.03257E+003
   6.4150   1.86360E+003    1.04209E+003
   6.4170   1.84210E+003    1.04086E+003
   6.4190   1.84473E+003    1.04055E+003
   6.4210   1.81470E+003    1.00287E+003
   6.4220   1.81591E+003    1.00697E+003
   6.4240   1.87333E+003    1.02126E+003
   6.4270   1.80947E+003    1.01359E+003
   6.4310   1.79037E+003    1.04389E+003
   6.4330   1.78806E+003    1.03889E+003
   6.4360   1.79173E+003    1.05076E+003
   6.4380   1.83297E+003    1.05548E+003
   6.4390   1.86936E+003    1.02872E+003
   6.4430   1.85444E+003    1.02612E+003
   6.4450   1.83581E+003    1.03075E+003
   6.4470   1.87617E+003    1.01047E+003
   6.4500   1.85087E+003    1.04005E+003
   6.4510   1.80851E+003    1.01547E+003
   6.4540   1.84996E+003    1.03570E+003
   6.4580   1.86304E+003    1.01488E+003
   6.4610   1.86345E+003    1.03100E+003
   6.4630   1.81171E+003    1.00538E+003
   6.4650   1.82753E+003    1.02491E+003
   6.4670   1.85010E+003    1.00473E+003
   6.4690   1.84613E+003    1.01446E+003
   6.4720   1.81980E+003    1.00502E+003
   6.4760   1.84310E+003    1.01648E+003
   6.4790   1.84683E+003    1.00524E+003
   6.4800   1.82546E+003    9.89170E+002
   6.4810   1.80425E+003    1.00733E+003
   6.4830   1.79854E+003    1.01161E+003
   6.4850   1.80983E+003    1.00745E+003
   6.4870   1.77538E+003    1.00464E+003
   6.4900   1.81284E+003    9.92900E+002
   6.4920   1.81104E+003    1.01109E+003
   6.4960   1.84166E+003    1.00920E+003
   6.4970   1.82397E+003    1.01128E+003
   6.5010   1.83116E+003    1.01194E+003
   6.5030   1.78661E+003    9.85330E+002
   6.5060   1.83571E+003    1.00587E+003
   6.5080   1.79073E+003    1.00339E+003
   6.5100   1.81250E+003    9.95470E+002
   6.5120   1.79980E+003    9.82990E+002
   6.5130   1.82642E+003    9.99790E+002
   6.5160   1.79800E+003    1.01370E+003
   6.5200   1.81844E+003    1.00347E+003
   6.5220   1.81262E+003    9.90260E+002
   6.5240   1.81094E+003    9.82150E+002
   6.5260   1.81602E+003    9.88810E+002
   6.5280   1.81388E+003    1.01053E+003
   6.5310   1.80473E+003    9.90230E+002
   6.5350   1.79821E+003    1.01332E+003
   6.5370   1.81225E+003    9.97750E+002
   6.5390   1.77889E+003    9.71900E+002
   6.5420   1.79676E+003    9.80610E+002
   6.5440   1.77929E+003    9.90180E+002
   6.5470   1.73865E+003    9.64970E+002
   6.5490   1.79463E+003    9.74350E+002
   6.5530   1.79694E+003    9.93670E+002
   6.5550   1.76876E+003    9.64200E+002
   6.5570   1.78509E+003    9.74480E+002
   6.5600   1.71189E+003    9.85600E+002
   6.5620   1.73067E+003    9.89780E+002
   6.5660   1.73841E+003    9.60480E+002
   6.5680   1.78522E+003    9.71110E+002
   6.5710   1.73280E+003    9.69170E+002
   6.5730   1.76717E+003    9.66160E+002
   6.5750   1.74820E+003    9.76980E+002
   6.5800   1.78527E+003    9.78380E+002
   6.5810   1.77744E+003    9.42850E+002
   6.5850   1.74899E+003    9.54450E+002
   6.5880   1.70725E+003    9.79040E+002
   6.5900   1.69762E+003    9.35000E+002
   6.5930   1.72197E+003    9.64130E+002
   6.5950   1.75229E+003    9.55280E+002
   6.5980   1.71369E+003    9.63670E+002
   6.6000   1.73005E+003    9.69100E+002
   6.6040   1.73444E+003    9.30660E+002
   6.6070   1.71191E+003    9.57420E+002
   6.6080   1.72437E+003    9.33370E+002
   6.6110   1.71706E+003    9.50210E+002
   6.6140   1.70345E+003    9.43450E+002
   6.6150   1.70602E+003    9.65630E+002
   6.6180   1.70030E+003    9.38780E+002
   6.6210   1.70915E+003    9.32080E+002
   6.6240   1.68372E+003    9.53520E+002
   6.6260   1.69105E+003    9.27170E+002
   6.6290   1.68124E+003    9.35450E+002
   6.6310   1.70388E+003    9.32810E+002
   6.6340   1.72947E+003    9.40050E+002
   6.6370   1.68642E+003    9.25620E+002
   6.6390   1.71586E+003    9.36810E+002
   6.6420   1.69545E+003    9.36680E+002
   6.6440   1.68667E+003    9.26330E+002
   6.6470   1.69553E+003    9.37630E+002
   6.6490   1.68121E+003    9.49880E+002
   6.6530   1.73119E+003    9.31950E+002
   6.6550   1.71105E+003    9.15090E+002
   6.6580   1.69569E+003    9.28780E+002
   6.6600   1.73980E+003    9.33820E+002
   6.6620   1.66105E+003    9.27090E+002
   6.6650   1.68246E+003    9.21770E+002
   6.6670   1.68678E+003    9.31100E+002
   6.6690   1.70881E+003    9.13990E+002
   6.6740   1.67475E+003    9.06350E+002
   6.6750   1.67002E+003    9.23430E+002
   6.6780   1.68567E+003    9.19100E+002
   6.6800   1.68540E+003    9.13310E+002
   6.6820   1.64354E+003    9.12850E+002
   6.6840   1.68127E+003    8.94980E+002
   6.6870   1.64324E+003    9.25510E+002
   6.6890   1.65889E+003    8.91640E+002
   6.6920   1.67935E+003    8.90490E+002
   6.6950   1.65407E+003    9.21370E+002
   6.6980   1.61644E+003    8.94990E+002
   6.7000   1.65904E+003    9.09440E+002
   6.7030   1.63153E+003    9.13120E+002
   6.7050   1.61791E+003    8.87070E+002
   6.7080   1.61786E+003    8.78740E+002
   6.7110   1.62757E+003    8.82110E+002
   6.7140   1.64722E+003    8.90680E+002
   6.7150   1.64604E+003    8.78340E+002
   6.7180   1.65610E+003    9.07710E+002
   6.7230   1.66701E+003    9.08550E+002
   6.7250   1.59164E+003    9.10970E+002
   6.7260   1.60880E+003    9.01380E+002
   6.7300   1.63714E+003    8.79740E+002
   6.7320   1.59689E+003    8.62170E+002
   6.7350   1.58206E+003    8.71870E+002
   6.7370   1.56809E+003    8.67630E+002
   6.7390   1.59009E+003    8.54570E+002
   6.7410   1.59265E+003    8.52260E+002
   6.7440   1.58986E+003    8.47370E+002
   6.7470   1.60909E+003    8.90230E+002
   6.7510   1.57798E+003    8.82400E+002
   6.7520   1.60116E+003    8.58780E+002
   6.7540   1.59098E+003    8.72410E+002
   6.7590   1.62678E+003    8.57750E+002
   6.7610   1.58004E+003    8.81980E+002
   6.7630   1.59909E+003    8.65370E+002
   6.7660   1.59196E+003    8.87770E+002
   6.7680   1.59313E+003    8.64320E+002
   6.7700   1.55119E+003    8.67160E+002
   6.7730   1.59271E+003    8.63830E+002
   6.7770   1.60904E+003    8.51670E+002
   6.7800   1.57786E+003    9.01310E+002
   6.7810   1.58927E+003    8.86360E+002
   6.7830   1.57070E+003    8.97700E+002
   6.7860   1.61113E+003    8.75300E+002
   6.7880   1.61092E+003    8.94810E+002
   6.7910   1.57465E+003    8.85540E+002
   6.7930   1.61687E+003    8.64300E+002
   6.7960   1.60353E+003    8.72040E+002
   6.7980   1.58167E+003    8.96410E+002
   6.8020   1.62009E+003    8.50200E+002
   6.8040   1.59783E+003    8.59430E+002
   6.8070   1.55236E+003    8.73360E+002
   6.8100   1.63017E+003    8.85600E+002
   6.8110   1.65878E+003    8.87070E+002
   6.8160   1.59173E+003    9.21040E+002
   6.8170   1.57658E+003    8.67790E+002
   6.8200   1.61415E+003    8.78350E+002
   6.8230   1.65961E+003    8.87580E+002
   6.8250   1.62734E+003    8.93600E+002
   6.8280   1.62910E+003    8.76510E+002
   6.8300   1.62272E+003    8.93550E+002
   6.8320   1.63659E+003    8.96400E+002
   6.8350   1.63883E+003    9.18640E+002
   6.8380   1.64649E+003    8.78450E+002
   6.8410   1.62087E+003    8.89260E+002
   6.8440   1.64323E+003    8.89310E+002
   6.8450   1.60848E+003    8.91310E+002
   6.8490   1.62222E+003    8.85520E+002
   6.8510   1.62826E+003    8.74280E+002
   6.8530   1.59389E+003    9.17360E+002
   6.8570   1.63719E+003    8.75690E+002
   6.8600   1.64229E+003    9.00010E+002
   6.8620   1.62308E+003    9.15520E+002
   6.8630   1.65289E+003    8.64930E+002
   6.8670   1.63106E+003    8.80980E+002
   6.8690   1.64225E+003    9.06200E+002
   6.8720   1.65859E+003    8.73990E+002
   6.8740   1.63456E+003    8.78910E+002
   6.8760   1.63448E+003    8.94690E+002
   6.8790   1.59013E+003    8.85950E+002
   6.8810   1.65749E+003    8.99010E+002
   6.8840   1.58504E+003    8.83260E+002
   6.8870   1.61575E+003    8.65960E+002
   6.8890   1.63787E+003    8.96770E+002
   6.8920   1.62270E+003    8.95770E+002
   6.8950   1.62069E+003    9.02100E+002
   6.8980   1.66329E+003    8.93990E+002
   6.9010   1.61304E+003    8.92790E+002
   6.9050   1.63455E+003    8.93950E+002
   6.9080   1.62847E+003    9.03220E+002
   6.9100   1.62054E+003    8.88500E+002
   6.9120   1.63388E+003    9.02570E+002
   6.9140   1.63185E+003    9.01200E+002
   6.9170   1.64960E+003    8.93740E+002
   6.9220   1.65062E+003    8.76920E+002
   6.9230   1.65780E+003    8.69560E+002
   6.9260   1.62447E+003    8.74050E+002
   6.9280   1.64920E+003    8.95930E+002
   6.9310   1.61801E+003    8.82030E+002
   6.9340   1.61424E+003    9.00450E+002
   6.9370   1.60006E+003    8.77860E+002
   6.9390   1.57381E+003    8.59950E+002
   6.9420   1.60357E+003    8.73130E+002
   6.9460   1.62756E+003    9.02920E+002
   6.9480   1.58067E+003    8.81710E+002
   6.9510   1.58035E+003    8.70030E+002
   6.9520   1.64666E+003    8.98190E+002
   6.9560   1.58849E+003    8.62920E+002
   6.9580   1.58014E+003    8.49860E+002
   6.9610   1.58649E+003    8.66690E+002
   6.9640   1.60303E+003    8.67510E+002
   6.9660   1.58637E+003    8.53180E+002
   6.9680   1.58985E+003    8.49710E+002
   6.9710   1.57354E+003    8.86140E+002
   6.9740   1.56597E+003    8.64670E+002
   6.9770   1.64505E+003    8.73450E+002
   6.9790   1.58864E+003    8.76550E+002
   6.9820   1.56849E+003    8.95330E+002
   6.9870   1.57249E+003    8.95530E+002
   6.9900   1.62037E+003    8.75740E+002
   6.9920   1.60842E+003    8.73730E+002
   6.9940   1.57499E+003    8.95200E+002
   6.9970   1.61234E+003    8.69400E+002
   6.9990   1.57355E+003    8.96690E+002
   7.0020   1.60154E+003    8.71540E+002
   7.0050   1.60391E+003    8.71570E+002
   7.0080   1.62366E+003    8.66760E+002
   7.0100   1.63276E+003    8.96850E+002
   7.0130   1.60682E+003    8.84110E+002
   7.0160   1.59688E+003    8.70990E+002
   7.0190   1.61050E+003    8.75490E+002
   7.0210   1.58034E+003    8.67400E+002
   7.0230   1.58164E+003    8.58150E+002
   7.0260   1.55449E+003    8.78230E+002
   7.0300   1.55677E+003    8.79440E+002
   7.0330   1.54072E+003    8.58670E+002
   7.0350   1.56131E+003    8.60620E+002
   7.0370   1.59759E+003    8.75920E+002
   7.0410   1.59276E+003    8.54050E+002
   7.0460   1.56866E+003    8.50900E+002
   7.0480   1.60275E+003    8.50250E+002
   7.0500   1.58172E+003    8.51500E+002
   7.0530   1.58592E+003    8.36800E+002
   7.0550   1.58294E+003    8.62730E+002
   7.0570   1.60036E+003    8.40630E+002
   7.0600   1.59729E+003    8.53720E+002
   7.0620   1.59814E+003    8.39350E+002
   7.0650   1.58021E+003    8.37460E+002
   7.0670   1.60726E+003    8.36050E+002
   7.0710   1.59658E+003    8.39220E+002
   7.0730   1.59262E+003    8.33180E+002
   7.0760   1.60492E+003    8.38840E+002
   7.0780   1.59565E+003    8.20120E+002
   7.0800   1.59814E+003    8.33180E+002
   7.0840   1.59058E+003    8.25500E+002
   7.0870   1.61375E+003    8.33540E+002
   7.0910   1.64580E+003    8.01550E+002
   7.0930   1.59834E+003    7.97600E+002
   7.0960   1.57193E+003    8.05030E+002
   7.1000   1.56045E+003    7.83900E+002
   7.1020   1.57659E+003    7.78080E+002
   7.1030   1.61018E+003    7.88670E+002
   7.1070   1.55177E+003    7.62460E+002
   7.1120   1.54560E+003    7.52120E+002
   7.1140   1.55773E+003    7.17620E+002
   7.1160   1.53241E+003    7.23550E+002
   7.1180   1.55391E+003    6.94580E+002
   7.1200   1.53511E+003    6.72800E+002
   7.1230   1.52050E+003    6.52300E+002
   7.1250   1.51130E+003    6.35600E+002
   7.1290   1.48633E+003    6.22450E+002
   7.1320   1.51590E+003    5.70880E+002
   7.1340   1.47737E+003    5.35270E+002
   7.1390   1.46488E+003    4.94860E+002
   7.1410   1.40225E+003    4.16480E+002
   7.1440   1.35433E+003    3.66510E+002
   7.1470   1.29832E+003    3.37870E+002
   7.1500   1.22470E+003    2.16290E+002
   7.1540   1.12226E+003    4.70900E+001
   7.1570   9.92110E+002    1.85400E+001
   7.1610   8.16170E+002    7.58000E+000
   7.1650   7.63280E+002    5.77000E+000
   7.1670   5.28880E+002    5.01000E+000
   7.1700   2.28190E+002    3.69000E+000
   7.1720   7.43200E+001    5.29000E+000
   7.1750   2.74700E+001    6.70000E-001
   7.1780   8.49000E+000    1.89000E+000
   7.1820   2.78000E+000    2.10000E+000
   7.1850   1.27000E+000    3.83000E+000
   7.1870   2.60000E+000    3.46000E+000
   7.1900   1.83000E+000    3.26000E+000
   7.1930   3.70000E+000    6.00000E-002
   7.1970   3.41000E+000    1.00000E-001
   7.2000   3.76000E+000    5.80000E-001
   7.2020   3.85000E+000    3.20000E-001
   7.2040   3.74000E+000    6.70000E-001
   7.2070   3.70000E+000    4.00000E-001
   7.2090   3.75000E+000    2.00000E-002
   7.2120   3.68000E+000    1.03000E+000
   7.2150   3.67000E+000    3.14000E+000
   7.2180   3.79000E+000    1.37000E+000
   7.2190   3.80000E+000    4.40000E-001
   7.2230   3.81000E+000    1.88000E+000
   7.2250   3.72000E+000    1.26000E+000
   7.2280   3.80000E+000    6.00000E-001
   7.2300   3.82000E+000    2.00000E-002
   7.2340   3.87000E+000    5.00000E-002
   7.2370   3.81000E+000    1.00000E-001
   7.2400   3.78000E+000    1.20000E-001
   7.2430   3.81000E+000    1.60000E-001
   7.2450   3.74000E+000    4.90000E-001
   7.2490   3.81000E+000    3.00000E-002
   7.2510   3.69000E+000    8.00000E-002
   7.2530   3.74000E+000    3.00000E-001
   7.2570   3.82000E+000    4.00000E-001
   7.2590   3.79000E+000    2.00000E-001
   7.2610   3.70000E+000    1.20000E-001
   7.2650   3.74000E+000    3.90000E-001
   7.2670   3.81000E+000    1.80000E-001
   7.2700   3.69000E+000    7.00000E-002
   7.2720   3.77000E+000    2.70000E-001
   7.2740   3.71000E+000    2.00000E-002
   7.2770   3.70000E+000    2.10000E-001
   7.2810   3.43000E+000    1.20000E-001
   7.2840   3.89000E+000    6.00000E-002
   7.2860   3.86000E+000    1.00000E-001
   7.2880   3.52000E+000    1.70000E-001
   7.2910   3.80000E+000    2.30000E-001
   7.2940   3.84000E+000    5.60000E-001
   7.2970   3.71000E+000    9.00000E-002
   7.3000   3.79000E+000    4.00000E-002
