# Supplementary material for: Mechanism of the small ATP-independent chaperone Spy is substrate specific
Source: Nat Commun. 2021 Feb 8;12:851. doi: 10.1038/s41467-021-21120-8 (PMC7870927; doi:10.1038/s41467-021-21120-8)
Supplement: Supplementary file 3 — Supplementary Data 1 [file 41467_2021_21120_MOESM3_ESM.zip › Fig 2c-d/181801/00041.RI1]

Sample1/4
I 1 22.0 48000 0005863 1.4610E11 278 1 
   5.7990   3.72000E+000    1.70000E+000
   5.8040   3.41000E+000    1.09000E+000
   5.8060   3.71000E+000    4.00000E-001
   5.8080   3.46000E+000    1.98000E+000
   5.8100   3.29000E+000    5.52000E+000
   5.8130   1.04000E+000    1.03900E+001
   5.8150   1.55000E+001    1.53400E+001
   5.8170   3.23900E+001    2.66100E+001
   5.8190   5.98500E+001    3.09200E+001
   5.8220   2.02830E+002    7.15000E+001
   5.8230   3.36300E+002    1.26400E+002
   5.8260   6.08280E+002    2.12850E+002
   5.8270   7.60930E+002    2.74090E+002
   5.8290   9.30050E+002    6.11090E+002
   5.8330   1.02277E+003    7.02480E+002
   5.8350   1.29068E+003    9.42920E+002
   5.8370   1.37159E+003    1.06301E+003
   5.8400   1.55531E+003    1.72327E+003
   5.8420   1.71838E+003    1.88866E+003
   5.8440   1.83811E+003    1.85416E+003
   5.8470   2.00181E+003    1.90606E+003
   5.8490   2.07782E+003    2.19546E+003
   5.8510   2.16369E+003    2.26228E+003
   5.8520   2.36925E+003    2.38082E+003
   5.8530   2.37812E+003    2.42148E+003
   5.8540   2.45593E+003    2.50414E+003
   5.8570   2.64278E+003    2.64811E+003
   5.8580   2.77131E+003    2.73494E+003
   5.8600   2.78667E+003    2.76489E+003
   5.8620   2.94609E+003    3.01283E+003
   5.8650   3.06727E+003    3.06405E+003
   5.8670   3.11319E+003    3.17566E+003
   5.8690   3.22216E+003    3.24872E+003
   5.8700   3.22666E+003    3.26468E+003
   5.8710   3.24375E+003    3.33997E+003
   5.8740   3.34411E+003    3.32760E+003
   5.8750   3.42258E+003    3.37618E+003
   5.8770   3.48611E+003    3.46562E+003
   5.8780   3.49662E+003    3.50467E+003
   5.8800   3.54441E+003    3.50917E+003
   5.8820   3.56576E+003    3.52819E+003
   5.8850   3.55950E+003    3.61713E+003
   5.8870   3.60897E+003    3.61391E+003
   5.8900   3.61947E+003    3.64193E+003
   5.8910   3.62616E+003    3.60374E+003
   5.8920   3.70247E+003    3.61284E+003
   5.8940   3.64024E+003    3.61452E+003
   5.8960   3.67754E+003    3.61219E+003
   5.8990   3.69096E+003    3.63261E+003
   5.9000   3.68514E+003    3.66778E+003
   5.9030   3.71734E+003    3.63880E+003
   5.9040   3.72206E+003    3.68589E+003
   5.9050   3.70189E+003    3.65100E+003
   5.9070   3.71843E+003    3.75326E+003
   5.9080   3.67560E+003    3.72307E+003
   5.9100   3.71111E+003    3.70589E+003
   5.9120   3.78963E+003    3.75284E+003
   5.9140   3.79381E+003    3.80770E+003
   5.9160   3.78964E+003    3.90488E+003
   5.9200   3.83132E+003    3.79819E+003
   5.9230   3.85746E+003    3.71819E+003
   5.9240   3.83622E+003    3.77396E+003
   5.9250   3.87404E+003    3.73368E+003
   5.9280   3.83548E+003    3.76423E+003
   5.9300   3.88090E+003    3.82764E+003
   5.9320   3.96181E+003    3.94076E+003
   5.9350   3.94593E+003    3.97656E+003
   5.9360   3.94086E+003    3.95146E+003
   5.9390   4.05253E+003    4.04123E+003
   5.9420   4.00290E+003    4.02241E+003
   5.9430   3.96963E+003    4.07722E+003
   5.9460   4.11091E+003    4.03844E+003
   5.9480   4.11003E+003    4.05189E+003
   5.9500   4.13350E+003    3.96128E+003
   5.9530   4.14672E+003    4.03299E+003
   5.9550   4.07261E+003    4.08730E+003
   5.9570   4.11100E+003    4.05177E+003
   5.9590   4.12533E+003    4.06921E+003
   5.9600   4.10065E+003    4.14222E+003
   5.9630   4.13497E+003    4.09917E+003
   5.9650   4.08693E+003    4.05116E+003
   5.9680   4.13281E+003    4.17277E+003
   5.9710   4.17414E+003    4.14162E+003
   5.9720   4.16666E+003    4.17076E+003
   5.9750   4.23308E+003    4.23530E+003
   5.9770   4.24832E+003    4.19823E+003
   5.9800   4.24143E+003    4.17301E+003
   5.9820   4.22147E+003    4.19645E+003
   5.9850   4.29797E+003    4.24078E+003
   5.9870   4.39570E+003    4.33054E+003
   5.9880   4.53827E+003    4.64077E+003
   5.9910   5.07981E+003    5.19476E+003
   5.9930   6.08286E+003    6.71079E+003
   5.9950   6.26223E+003    6.10227E+003
   5.9980   6.18922E+003    6.17362E+003
   6.0020   6.20530E+003    4.48253E+003
   6.0050   1.70669E+003    1.77040E+002
   6.0070   1.10050E+002    1.37110E+002
   6.0100   1.78250E+002    3.09780E+002
   6.0130   7.03690E+002    4.20846E+003
   6.0180   5.33769E+003    4.50236E+003
   6.0200   3.99854E+003    4.02152E+003
   6.0230   4.27868E+003    4.01066E+003
   6.0250   4.18970E+003    4.05438E+003
   6.0270   4.14796E+003    3.95143E+003
   6.0300   4.13646E+003    3.98591E+003
   6.0320   4.17999E+003    3.99156E+003
   6.0340   4.12089E+003    4.03786E+003
   6.0360   4.16645E+003    3.97292E+003
   6.0400   4.12911E+003    3.94789E+003
   6.0430   4.12851E+003    3.91409E+003
   6.0440   4.16476E+003    3.92984E+003
   6.0460   4.12002E+003    3.91719E+003
   6.0480   4.06296E+003    3.90168E+003
   6.0500   4.09783E+003    3.83736E+003
   6.0530   4.06467E+003    3.85561E+003
   6.0540   4.09927E+003    3.85619E+003
   6.0550   4.10183E+003    3.83145E+003
   6.0570   4.06883E+003    3.79482E+003
   6.0590   4.06760E+003    3.72396E+003
   6.0630   4.00057E+003    3.76087E+003
   6.0640   4.04293E+003    3.72249E+003
   6.0670   3.93978E+003    3.69290E+003
   6.0700   3.97539E+003    3.65229E+003
   6.0720   3.97130E+003    3.65842E+003
   6.0750   3.88062E+003    3.62254E+003
   6.0770   3.91903E+003    3.61130E+003
   6.0790   3.93823E+003    3.56120E+003
   6.0820   3.83962E+003    3.61483E+003
   6.0850   3.82777E+003    3.49892E+003
   6.0860   3.81412E+003    3.49863E+003
   6.0890   3.76156E+003    3.46832E+003
   6.0900   3.80195E+003    3.42270E+003
   6.0930   3.77512E+003    3.44743E+003
   6.0950   3.74170E+003    3.37403E+003
   6.0980   3.69110E+003    3.28154E+003
   6.1020   3.67208E+003    3.25614E+003
   6.1040   3.67518E+003    3.23236E+003
   6.1070   3.61740E+003    3.20859E+003
   6.1100   3.65612E+003    3.21444E+003
   6.1130   3.60499E+003    3.18420E+003
   6.1160   3.55472E+003    3.09007E+003
   6.1180   3.53263E+003    3.02279E+003
   6.1210   3.51776E+003    3.03217E+003
   6.1240   3.54221E+003    2.95461E+003
   6.1260   3.47577E+003    2.95758E+003
   6.1280   3.47283E+003    2.94630E+003
   6.1300   3.47277E+003    2.89779E+003
   6.1330   3.38700E+003    2.86624E+003
   6.1340   3.39338E+003    2.89992E+003
   6.1370   3.33318E+003    2.76141E+003
   6.1400   3.30135E+003    2.77539E+003
   6.1420   3.27805E+003    2.74191E+003
   6.1440   3.29012E+003    2.71689E+003
   6.1480   3.27459E+003    2.70590E+003
   6.1510   3.21880E+003    2.65150E+003
   6.1530   3.14935E+003    2.62699E+003
   6.1540   3.11137E+003    2.55839E+003
   6.1550   3.08791E+003    2.54512E+003
   6.1560   3.12374E+003    2.53148E+003
   6.1570   3.11705E+003    2.53089E+003
   6.1620   3.06503E+003    2.41734E+003
   6.1650   3.03740E+003    2.39444E+003
   6.1690   2.97731E+003    2.37554E+003
   6.1720   2.94419E+003    2.30968E+003
   6.1730   2.90883E+003    2.33096E+003
   6.1750   2.97689E+003    2.29255E+003
   6.1790   2.91587E+003    2.31373E+003
   6.1810   2.92323E+003    2.24726E+003
   6.1830   2.90047E+003    2.26970E+003
   6.1840   2.87949E+003    2.17045E+003
   6.1870   2.88637E+003    2.22714E+003
   6.1900   2.85150E+003    2.12436E+003
   6.1910   2.80944E+003    2.11703E+003
   6.1930   2.73307E+003    2.11057E+003
   6.1960   2.78820E+003    2.10035E+003
   6.1980   2.73863E+003    2.09458E+003
   6.2030   2.75575E+003    1.98738E+003
   6.2060   2.70085E+003    1.94065E+003
   6.2080   2.66168E+003    1.93187E+003
   6.2100   2.65071E+003    1.93823E+003
   6.2120   2.62807E+003    1.87770E+003
   6.2150   2.66665E+003    1.84066E+003
   6.2170   2.61860E+003    1.84510E+003
   6.2190   2.58690E+003    1.84833E+003
   6.2210   2.59954E+003    1.80478E+003
   6.2230   2.57071E+003    1.76740E+003
   6.2250   2.56118E+003    1.76533E+003
   6.2280   2.51893E+003    1.76018E+003
   6.2300   2.48883E+003    1.69666E+003
   6.2320   2.48568E+003    1.70323E+003
   6.2340   2.48755E+003    1.67108E+003
   6.2370   2.47066E+003    1.66052E+003
   6.2390   2.44875E+003    1.63371E+003
   6.2410   2.43502E+003    1.61193E+003
   6.2440   2.37965E+003    1.56819E+003
   6.2480   2.39206E+003    1.56785E+003
   6.2500   2.35077E+003    1.55029E+003
   6.2510   2.33938E+003    1.57233E+003
   6.2530   2.36885E+003    1.55955E+003
   6.2560   2.33927E+003    1.52532E+003
   6.2600   2.29419E+003    1.52556E+003
   6.2610   2.29251E+003    1.48010E+003
   6.2630   2.31185E+003    1.48692E+003
   6.2660   2.29835E+003    1.46423E+003
   6.2670   2.30009E+003    1.44062E+003
   6.2690   2.25423E+003    1.42970E+003
   6.2700   2.27664E+003    1.43876E+003
   6.2730   2.27494E+003    1.42001E+003
   6.2750   2.27352E+003    1.40943E+003
   6.2800   2.26313E+003    1.33583E+003
   6.2820   2.21000E+003    1.37814E+003
   6.2840   2.21881E+003    1.38584E+003
   6.2870   2.20556E+003    1.37785E+003
   6.2890   2.17579E+003    1.33126E+003
   6.2910   2.20760E+003    1.34103E+003
   6.2930   2.16528E+003    1.30824E+003
   6.2940   2.18137E+003    1.30042E+003
   6.2960   2.15793E+003    1.29868E+003
   6.2990   2.14682E+003    1.24244E+003
   6.3020   2.13075E+003    1.30665E+003
   6.3040   2.13676E+003    1.29976E+003
   6.3070   2.13285E+003    1.25630E+003
   6.3090   2.11518E+003    1.23883E+003
   6.3110   2.08474E+003    1.24990E+003
   6.3150   2.09571E+003    1.25833E+003
   6.3180   2.09005E+003    1.21953E+003
   6.3200   2.04079E+003    1.17819E+003
   6.3220   2.02161E+003    1.18288E+003
   6.3250   2.03671E+003    1.17873E+003
   6.3260   2.02772E+003    1.20173E+003
   6.3290   2.04273E+003    1.19298E+003
   6.3320   2.02057E+003    1.16872E+003
   6.3360   2.01019E+003    1.17142E+003
   6.3370   2.03175E+003    1.16288E+003
   6.3400   1.99682E+003    1.16132E+003
   6.3430   2.03222E+003    1.15068E+003
   6.3450   2.01193E+003    1.13760E+003
   6.3470   1.97427E+003    1.16206E+003
   6.3500   1.96906E+003    1.17799E+003
   6.3520   1.97302E+003    1.14082E+003
   6.3550   1.96953E+003    1.14124E+003
   6.3570   1.96290E+003    1.11430E+003
   6.3590   1.98094E+003    1.13371E+003
   6.3610   1.97950E+003    1.13683E+003
   6.3630   1.95965E+003    1.10681E+003
   6.3670   1.94555E+003    1.09124E+003
   6.3690   1.93032E+003    1.09704E+003
   6.3700   1.91069E+003    1.10377E+003
   6.3720   1.89170E+003    1.11082E+003
   6.3750   1.91648E+003    1.10009E+003
   6.3780   1.90306E+003    1.09441E+003
   6.3810   1.93129E+003    1.07364E+003
   6.3830   1.88581E+003    1.10598E+003
   6.3850   1.90826E+003    1.07415E+003
   6.3880   1.92082E+003    1.11879E+003
   6.3900   1.92759E+003    1.07045E+003
   6.3920   1.94100E+003    1.04872E+003
   6.3930   1.85303E+003    1.06110E+003
   6.3950   1.90632E+003    1.05870E+003
   6.3980   1.93972E+003    1.06034E+003
   6.4000   1.84721E+003    1.03824E+003
   6.4030   1.87831E+003    1.06227E+003
   6.4060   1.89107E+003    1.08105E+003
   6.4070   1.90131E+003    1.10998E+003
   6.4100   1.92102E+003    1.06377E+003
   6.4130   1.86913E+003    1.06931E+003
   6.4150   1.91184E+003    1.08895E+003
   6.4170   1.86459E+003    1.05918E+003
   6.4220   1.87120E+003    1.04944E+003
   6.4240   1.87584E+003    1.04972E+003
   6.4270   1.86444E+003    1.08743E+003
   6.4290   1.90317E+003    1.07699E+003
   6.4330   1.90984E+003    1.07584E+003
   6.4350   1.90363E+003    1.04890E+003
   6.4380   1.92386E+003    1.05135E+003
   6.4400   1.91175E+003    1.06584E+003
   6.4410   1.90954E+003    1.05911E+003
   6.4440   1.92772E+003    1.08422E+003
   6.4470   1.90913E+003    1.06899E+003
   6.4490   1.92111E+003    1.11386E+003
   6.4510   1.93548E+003    1.08818E+003
   6.4540   1.95489E+003    1.05840E+003
   6.4560   1.97092E+003    1.07726E+003
   6.4580   1.93477E+003    1.06299E+003
   6.4600   1.93047E+003    1.09668E+003
   6.4630   1.93797E+003    1.07922E+003
   6.4650   1.94089E+003    1.09834E+003
   6.4690   1.94284E+003    1.09571E+003
   6.4720   1.94793E+003    1.07944E+003
   6.4730   1.95565E+003    1.09943E+003
   6.4760   1.95595E+003    1.07769E+003
   6.4790   1.96923E+003    1.06065E+003
   6.4830   1.98418E+003    1.10869E+003
   6.4850   1.99093E+003    1.10118E+003
   6.4870   1.98074E+003    1.12049E+003
   6.4900   1.95490E+003    1.08776E+003
   6.4910   1.99680E+003    1.08727E+003
   6.4940   1.98579E+003    1.08003E+003
   6.4960   1.98768E+003    1.10139E+003
   6.4990   1.96650E+003    1.06744E+003
   6.5010   1.98651E+003    1.08695E+003
   6.5030   1.99470E+003    1.09537E+003
   6.5060   1.99806E+003    1.10949E+003
   6.5100   1.93516E+003    1.09930E+003
   6.5120   1.96933E+003    1.08634E+003
   6.5150   1.98174E+003    1.10007E+003
   6.5160   2.00967E+003    1.08052E+003
   6.5200   1.98098E+003    1.08002E+003
   6.5230   1.97744E+003    1.08977E+003
   6.5250   1.97232E+003    1.06918E+003
   6.5270   1.96440E+003    1.09479E+003
   6.5280   1.99846E+003    1.10026E+003
   6.5330   2.00191E+003    1.10696E+003
   6.5350   1.97119E+003    1.11152E+003
   6.5370   1.94033E+003    1.07719E+003
   6.5390   1.97590E+003    1.07321E+003
   6.5420   1.98091E+003    1.07702E+003
   6.5440   1.98335E+003    1.09227E+003
   6.5460   1.95926E+003    1.07598E+003
   6.5490   1.96223E+003    1.05188E+003
   6.5520   1.95348E+003    1.06811E+003
   6.5560   1.93002E+003    1.05106E+003
   6.5580   1.95637E+003    1.06282E+003
   6.5590   1.95399E+003    1.05560E+003
   6.5620   1.96879E+003    1.06638E+003
   6.5660   1.94340E+003    1.07159E+003
   6.5680   1.94822E+003    1.03746E+003
   6.5710   1.94087E+003    1.06815E+003
   6.5730   1.96734E+003    1.07172E+003
   6.5750   1.93663E+003    1.07169E+003
   6.5780   1.94886E+003    1.06147E+003
   6.5800   1.92099E+003    1.04793E+003
   6.5820   1.92594E+003    1.03925E+003
   6.5850   1.92992E+003    1.04751E+003
   6.5860   1.89266E+003    1.07642E+003
   6.5880   1.91294E+003    1.03822E+003
   6.5910   1.92000E+003    1.04593E+003
   6.5930   1.91530E+003    1.05369E+003
   6.5950   1.88859E+003    1.06125E+003
   6.6000   1.89034E+003    1.04920E+003
   6.6040   1.87286E+003    1.04299E+003
   6.6070   1.90813E+003    1.04237E+003
   6.6090   1.86760E+003    1.04504E+003
   6.6110   1.90239E+003    1.06568E+003
   6.6140   1.90059E+003    1.03983E+003
   6.6170   1.90838E+003    1.04184E+003
   6.6180   1.89920E+003    1.04253E+003
   6.6220   1.88299E+003    1.04918E+003
   6.6240   1.89789E+003    1.02447E+003
   6.6270   1.90560E+003    1.04414E+003
   6.6290   1.89188E+003    1.03259E+003
   6.6320   1.90785E+003    1.03862E+003
   6.6340   1.89091E+003    1.03356E+003
   6.6360   1.88995E+003    1.03858E+003
   6.6380   1.89658E+003    1.04139E+003
   6.6400   1.88459E+003    1.04755E+003
   6.6430   1.89983E+003    1.03651E+003
   6.6460   1.87413E+003    1.01531E+003
   6.6490   1.88022E+003    1.01527E+003
   6.6510   1.85779E+003    1.02912E+003
   6.6530   1.89758E+003    1.01828E+003
   6.6580   1.88230E+003    1.01652E+003
   6.6630   1.86924E+003    1.01739E+003
   6.6650   1.83795E+003    1.02455E+003
   6.6670   1.85047E+003    1.03052E+003
   6.6680   1.87503E+003    1.02742E+003
   6.6720   1.85193E+003    1.04612E+003
   6.6750   1.87091E+003    1.04446E+003
   6.6780   1.87292E+003    1.01275E+003
   6.6800   1.81600E+003    1.01656E+003
   6.6810   1.82497E+003    1.03675E+003
   6.6830   1.81205E+003    1.01290E+003
   6.6850   1.85694E+003    1.03107E+003
   6.6890   1.84314E+003    1.02811E+003
   6.6910   1.82192E+003    1.01602E+003
   6.6940   1.81380E+003    1.01827E+003
   6.6960   1.80975E+003    9.88800E+002
   6.6980   1.86842E+003    9.99740E+002
   6.7030   1.82285E+003    1.01280E+003
   6.7040   1.78991E+003    9.92460E+002
   6.7070   1.78286E+003    9.83330E+002
   6.7100   1.77288E+003    9.92030E+002
   6.7120   1.81442E+003    1.00620E+003
   6.7150   1.80911E+003    1.00262E+003
   6.7180   1.80658E+003    9.97510E+002
   6.7200   1.79349E+003    9.67880E+002
   6.7230   1.80531E+003    9.84920E+002
   6.7260   1.80016E+003    1.00016E+003
   6.7280   1.78368E+003    9.92240E+002
   6.7320   1.77533E+003    9.34920E+002
   6.7340   1.76046E+003    9.41920E+002
   6.7350   1.73601E+003    9.47870E+002
   6.7370   1.75964E+003    9.66910E+002
   6.7400   1.75722E+003    9.75060E+002
   6.7440   1.77150E+003    9.66110E+002
   6.7460   1.78823E+003    9.70350E+002
   6.7490   1.76530E+003    9.71020E+002
   6.7520   1.78140E+003    9.86560E+002
   6.7550   1.78408E+003    9.94070E+002
   6.7590   1.77279E+003    9.54240E+002
   6.7610   1.78184E+003    9.36570E+002
   6.7630   1.79106E+003    9.70360E+002
   6.7640   1.78592E+003    9.99930E+002
   6.7680   1.78559E+003    9.86990E+002
   6.7710   1.75491E+003    9.86400E+002
   6.7730   1.79305E+003    9.51590E+002
   6.7760   1.79109E+003    9.58510E+002
   6.7780   1.76691E+003    9.53610E+002
   6.7810   1.76641E+003    9.75180E+002
   6.7840   1.78686E+003    9.69590E+002
   6.7870   1.79821E+003    9.74030E+002
   6.7890   1.79003E+003    9.68380E+002
   6.7910   1.78335E+003    9.88480E+002
   6.7950   1.78767E+003    9.89900E+002
   6.7970   1.82437E+003    9.85740E+002
   6.7990   1.82430E+003    9.83730E+002
   6.8020   1.80831E+003    9.95920E+002
   6.8040   1.79905E+003    9.53040E+002
   6.8060   1.78545E+003    9.62030E+002
   6.8090   1.76634E+003    9.80200E+002
   6.8130   1.81668E+003    9.98970E+002
   6.8150   1.80355E+003    9.67090E+002
   6.8180   1.81997E+003    1.01108E+003
   6.8210   1.81024E+003    1.02121E+003
   6.8230   1.81301E+003    1.03131E+003
   6.8250   1.81939E+003    9.89130E+002
   6.8290   1.81333E+003    1.00884E+003
   6.8310   1.83352E+003    1.01012E+003
   6.8330   1.82954E+003    9.49420E+002
   6.8340   1.80961E+003    9.95340E+002
   6.8380   1.79506E+003    9.98730E+002
   6.8420   1.81073E+003    1.00126E+003
   6.8450   1.81097E+003    1.00481E+003
   6.8460   1.84587E+003    1.01849E+003
   6.8490   1.80916E+003    9.83920E+002
   6.8520   1.82120E+003    9.86930E+002
   6.8560   1.82934E+003    9.84190E+002
   6.8580   1.81910E+003    1.00093E+003
   6.8600   1.83573E+003    9.87940E+002
   6.8630   1.80722E+003    9.80100E+002
   6.8650   1.81306E+003    1.00861E+003
   6.8690   1.85782E+003    1.01009E+003
   6.8730   1.82674E+003    1.00748E+003
   6.8740   1.84279E+003    9.75920E+002
   6.8760   1.83728E+003    1.00560E+003
   6.8790   1.81653E+003    1.01046E+003
   6.8820   1.82610E+003    1.01377E+003
   6.8850   1.82271E+003    1.01434E+003
   6.8870   1.77529E+003    1.01913E+003
   6.8900   1.79504E+003    1.00004E+003
   6.8930   1.83551E+003    9.99100E+002
   6.8960   1.84464E+003    9.99260E+002
   6.8980   1.83406E+003    1.01446E+003
   6.9010   1.84557E+003    9.90680E+002
   6.9050   1.81955E+003    1.00791E+003
   6.9070   1.81522E+003    1.02754E+003
   6.9100   1.79972E+003    1.00405E+003
   6.9120   1.83097E+003    1.00010E+003
   6.9140   1.79737E+003    9.83070E+002
   6.9170   1.82045E+003    9.71030E+002
   6.9190   1.81173E+003    1.00367E+003
   6.9230   1.83383E+003    9.82880E+002
   6.9250   1.82301E+003    1.00534E+003
   6.9300   1.78703E+003    1.00697E+003
   6.9340   1.80000E+003    9.88750E+002
   6.9370   1.80098E+003    9.79040E+002
   6.9390   1.80109E+003    9.89900E+002
   6.9400   1.82641E+003    9.84010E+002
   6.9440   1.78510E+003    1.00307E+003
   6.9480   1.81161E+003    9.81320E+002
   6.9500   1.78911E+003    9.70760E+002
   6.9520   1.79311E+003    9.80740E+002
   6.9550   1.74978E+003    9.62650E+002
   6.9580   1.78468E+003    9.66140E+002
   6.9610   1.77677E+003    9.82360E+002
   6.9630   1.76372E+003    9.74030E+002
   6.9660   1.77055E+003    9.72780E+002
   6.9690   1.76588E+003    9.74100E+002
   6.9710   1.76444E+003    9.66100E+002
   6.9740   1.77570E+003    9.74930E+002
   6.9770   1.80553E+003    9.76570E+002
   6.9800   1.78902E+003    9.74290E+002
   6.9820   1.79226E+003    1.00370E+003
   6.9860   1.81395E+003    9.93450E+002
   6.9880   1.77089E+003    9.74860E+002
   6.9920   1.75071E+003    9.68810E+002
   6.9940   1.80658E+003    9.89300E+002
   6.9970   1.82865E+003    9.81730E+002
   7.0000   1.80928E+003    9.94210E+002
   7.0020   1.80897E+003    1.00919E+003
   7.0040   1.81439E+003    1.01224E+003
   7.0070   1.82320E+003    9.85980E+002
   7.0100   1.82116E+003    9.82820E+002
   7.0130   1.79082E+003    9.87940E+002
   7.0160   1.78954E+003    1.01595E+003
   7.0170   1.77730E+003    9.77940E+002
   7.0190   1.78545E+003    9.84910E+002
   7.0240   1.80416E+003    9.73430E+002
   7.0260   1.78004E+003    9.64100E+002
   7.0280   1.81742E+003    9.68630E+002
   7.0310   1.80243E+003    9.69630E+002
   7.0350   1.76639E+003    9.75380E+002
   7.0370   1.76785E+003    9.42770E+002
   7.0400   1.76824E+003    9.79810E+002
   7.0420   1.77338E+003    9.50360E+002
   7.0470   1.77082E+003    9.75280E+002
   7.0480   1.74197E+003    9.46700E+002
   7.0530   1.76871E+003    9.92060E+002
   7.0550   1.77117E+003    9.57150E+002
   7.0570   1.76948E+003    9.45340E+002
   7.0600   1.76200E+003    9.85640E+002
   7.0640   1.75752E+003    9.45080E+002
   7.0660   1.74566E+003    9.37000E+002
   7.0690   1.74883E+003    9.22240E+002
   7.0710   1.75657E+003    9.29830E+002
   7.0730   1.70943E+003    9.33960E+002
   7.0760   1.73532E+003    9.29100E+002
   7.0780   1.72732E+003    9.08520E+002
   7.0820   1.74646E+003    8.83390E+002
   7.0850   1.69105E+003    8.82740E+002
   7.0880   1.66481E+003    8.64650E+002
   7.0910   1.67566E+003    8.56610E+002
   7.0960   1.62420E+003    8.14470E+002
   7.0980   1.62206E+003    8.08670E+002
   7.1000   1.59012E+003    7.92930E+002
   7.1030   1.60404E+003    7.66510E+002
   7.1060   1.55302E+003    7.29300E+002
   7.1090   1.50947E+003    7.13380E+002
   7.1120   1.51318E+003    7.08420E+002
   7.1140   1.45454E+003    6.71090E+002
   7.1160   1.44258E+003    6.52490E+002
   7.1180   1.39834E+003    6.25550E+002
   7.1220   1.39957E+003    5.72740E+002
   7.1250   1.31326E+003    5.50720E+002
   7.1270   1.25372E+003    4.96100E+002
   7.1300   1.19570E+003    4.60910E+002
   7.1340   1.15341E+003    4.04880E+002
   7.1390   1.06965E+003    3.60280E+002
   7.1400   1.00387E+003    3.21250E+002
   7.1430   9.35660E+002    2.63620E+002
   7.1460   8.37880E+002    2.39030E+002
   7.1490   7.93340E+002    1.94310E+002
   7.1530   6.44670E+002    1.44760E+002
   7.1570   5.35910E+002    1.10030E+002
   7.1590   4.68010E+002    9.39000E+001
   7.1620   3.80050E+002    5.74200E+001
   7.1660   2.68220E+002    4.77900E+001
   7.1700   2.13080E+002    3.22200E+001
   7.1730   1.72420E+002    2.68500E+001
   7.1750   1.32070E+002    1.86400E+001
   7.1780   1.00210E+002    8.22000E+000
   7.1820   7.23300E+001    4.26000E+000
   7.1830   5.62400E+001    4.17000E+000
   7.1860   3.52500E+001    6.97000E+000
   7.1900   1.32900E+001    6.65000E+000
   7.1940   8.70000E-001    2.31000E+000
   7.1970   6.70000E-001    1.24000E+000
   7.1990   3.90000E+000    2.70000E-001
   7.2020   3.87000E+000    4.70000E-001
   7.2040   3.94000E+000    2.10000E-001
   7.2070   3.82000E+000    3.00000E-001
   7.2090   3.83000E+000    0.00000E+000
   7.2110   3.91000E+000    2.50000E-001
   7.2150   3.83000E+000    1.53000E+000
   7.2180   3.83000E+000    2.42000E+000
   7.2210   3.79000E+000    1.06000E+000
   7.2230   3.83000E+000    3.00000E-002
   7.2250   3.85000E+000    3.00000E-002
   7.2290   3.77000E+000    9.00000E-002
   7.2310   3.71000E+000    1.00000E-001
   7.2350   3.79000E+000    1.40000E-001
   7.2360   3.78000E+000    9.00000E-002
   7.2410   3.86000E+000    2.00000E-002
   7.2430   3.80000E+000    5.00000E-002
   7.2460   3.78000E+000    0.00000E+000
   7.2490   3.81000E+000    2.00000E-002
   7.2520   3.96000E+000    1.50000E-001
   7.2530   3.85000E+000    1.80000E-001
   7.2570   3.77000E+000    2.80000E-001
   7.2590   3.74000E+000    1.00000E-001
   7.2620   3.77000E+000    2.30000E-001
   7.2650   3.76000E+000    7.00000E-002
   7.2670   3.88000E+000    3.00000E-002
   7.2690   3.81000E+000    4.00000E-002
   7.2720   3.94000E+000    6.00000E-002
   7.2760   3.85000E+000    3.80000E-001
   7.2790   3.46000E+000    2.40000E-001
   7.2810   3.93000E+000    5.20000E-001
   7.2840   3.85000E+000    1.90000E-001
   7.2890   3.82000E+000    4.10000E-001
   7.2910   3.37000E+000    7.00000E-002
   7.2940   3.87000E+000    5.00000E-002
   7.2960   3.73000E+000    6.50000E-001
   7.2980   3.96000E+000    2.90000E-001
   7.3010   3.99000E+000    3.40000E-001
