# Supplementary material for: Mechanism of the small ATP-independent chaperone Spy is substrate specific
Source: Nat Commun. 2021 Feb 8;12:851. doi: 10.1038/s41467-021-21120-8 (PMC7870927; doi:10.1038/s41467-021-21120-8)
Supplement: Supplementary file 3 — Supplementary Data 1 [file 41467_2021_21120_MOESM3_ESM.zip › Fig 2c-d/181801/00041.RI3]

Sample3/6
I 3 22.0 48000 0005931 1.4780E11 278 1 
   5.7990   3.67000E+000    5.40000E-001
   5.8010   3.62000E+000    2.70000E+000
   5.8030   3.58000E+000    2.80000E-001
   5.8040   3.58000E+000    4.34000E+000
   5.8060   3.66000E+000    7.35000E+000
   5.8080   3.63000E+000    9.55000E+000
   5.8100   3.83000E+000    1.20900E+001
   5.8130   5.76000E+000    1.82200E+001
   5.8150   9.02000E+000    2.58800E+001
   5.8170   1.88200E+001    3.69000E+001
   5.8200   6.33300E+001    1.08680E+002
   5.8220   9.71700E+001    1.39280E+002
   5.8230   2.90550E+002    3.78000E+002
   5.8240   4.49610E+002    3.75640E+002
   5.8260   4.54470E+002    5.26710E+002
   5.8290   7.93040E+002    7.97250E+002
   5.8300   9.03820E+002    8.79950E+002
   5.8310   9.37080E+002    9.69360E+002
   5.8330   1.15120E+003    1.08039E+003
   5.8350   1.21690E+003    1.18826E+003
   5.8380   1.30278E+003    1.27095E+003
   5.8400   1.45459E+003    1.49637E+003
   5.8420   1.55813E+003    1.55427E+003
   5.8440   1.74252E+003    1.72907E+003
   5.8460   1.82449E+003    1.91856E+003
   5.8480   1.98528E+003    2.01342E+003
   5.8490   2.09057E+003    2.14000E+003
   5.8510   2.15906E+003    2.14350E+003
   5.8530   2.28711E+003    2.31237E+003
   5.8550   2.41498E+003    2.48039E+003
   5.8560   2.52368E+003    2.55942E+003
   5.8590   2.65475E+003    2.69817E+003
   5.8600   2.76108E+003    2.81766E+003
   5.8630   2.78643E+003    2.86336E+003
   5.8650   2.90778E+003    2.87588E+003
   5.8670   3.02895E+003    3.06188E+003
   5.8690   3.12786E+003    3.26334E+003
   5.8700   3.20641E+003    3.19688E+003
   5.8710   3.19939E+003    3.18671E+003
   5.8730   3.35066E+003    3.23637E+003
   5.8760   3.31209E+003    3.29086E+003
   5.8770   3.31847E+003    3.34326E+003
   5.8780   3.39702E+003    3.41071E+003
   5.8800   3.41561E+003    3.59066E+003
   5.8830   3.48204E+003    3.45014E+003
   5.8850   3.52366E+003    3.46958E+003
   5.8870   3.52712E+003    3.52019E+003
   5.8880   3.54698E+003    3.51190E+003
   5.8900   3.62634E+003    3.62909E+003
   5.8920   3.60879E+003    3.60543E+003
   5.8940   3.63653E+003    3.59869E+003
   5.8960   3.56130E+003    3.61806E+003
   5.8990   3.55954E+003    3.65740E+003
   5.9020   3.61817E+003    3.55263E+003
   5.9030   3.59502E+003    3.47902E+003
   5.9050   3.62696E+003    3.60407E+003
   5.9060   3.68767E+003    3.58529E+003
   5.9070   3.67050E+003    3.60790E+003
   5.9100   3.62284E+003    3.64323E+003
   5.9120   3.65602E+003    3.62161E+003
   5.9140   3.72316E+003    3.69016E+003
   5.9160   3.71469E+003    3.69228E+003
   5.9190   3.70183E+003    3.72360E+003
   5.9210   3.78169E+003    3.74643E+003
   5.9230   3.74567E+003    3.76558E+003
   5.9260   3.79776E+003    3.74117E+003
   5.9280   3.81560E+003    3.79525E+003
   5.9300   3.87769E+003    3.80091E+003
   5.9330   3.80611E+003    3.95465E+003
   5.9350   3.88720E+003    3.80114E+003
   5.9360   3.90892E+003    3.88837E+003
   5.9390   3.94068E+003    3.91550E+003
   5.9420   3.94606E+003    3.96867E+003
   5.9450   3.95584E+003    4.00515E+003
   5.9460   3.96153E+003    4.09468E+003
   5.9480   4.03363E+003    4.06204E+003
   5.9500   3.98167E+003    4.04180E+003
   5.9520   4.06758E+003    4.10747E+003
   5.9550   4.10259E+003    4.05306E+003
   5.9570   4.07316E+003    4.09910E+003
   5.9590   3.99042E+003    4.17799E+003
   5.9620   4.06583E+003    4.29741E+003
   5.9640   4.08182E+003    4.73556E+003
   5.9660   4.08428E+003    6.31774E+003
   5.9680   4.14072E+003    6.14386E+003
   5.9690   4.17341E+003    6.22584E+003
   5.9710   4.34158E+003    6.18477E+003
   5.9720   4.64667E+003    6.29270E+003
   5.9730   5.40721E+003    5.81532E+003
   5.9760   6.13582E+003    1.50470E+002
   5.9820   6.08011E+003    1.74300E+002
   5.9830   4.32403E+003    3.45400E+002
   5.9840   1.27205E+003    2.07212E+003
   5.9890   1.20470E+002    4.63613E+003
   5.9930   3.14130E+002    4.20305E+003
   5.9960   2.12705E+003    4.08981E+003
   5.9980   4.63386E+003    4.02833E+003
   6.0000   4.81498E+003    4.02178E+003
   6.0020   4.00839E+003    4.02768E+003
   6.0050   4.09916E+003    3.97377E+003
   6.0070   4.13228E+003    4.08999E+003
   6.0090   4.13212E+003    3.98633E+003
   6.0110   4.10863E+003    3.99064E+003
   6.0120   4.07229E+003    4.00523E+003
   6.0140   4.05590E+003    4.01401E+003
   6.0160   4.08221E+003    3.98550E+003
   6.0180   4.09065E+003    4.01706E+003
   6.0210   4.02849E+003    4.00760E+003
   6.0230   4.07200E+003    4.00387E+003
   6.0250   4.05890E+003    3.98783E+003
   6.0270   4.10193E+003    4.01818E+003
   6.0300   4.12795E+003    3.97857E+003
   6.0320   4.09342E+003    3.92490E+003
   6.0340   4.03765E+003    3.94151E+003
   6.0370   4.09909E+003    3.92218E+003
   6.0390   4.09866E+003    3.98377E+003
   6.0410   4.07925E+003    3.96807E+003
   6.0430   3.99887E+003    3.97009E+003
   6.0450   3.98147E+003    3.93688E+003
   6.0470   4.03687E+003    3.92995E+003
   6.0490   4.05206E+003    3.93614E+003
   6.0500   4.08619E+003    3.97220E+003
   6.0520   4.05762E+003    3.92117E+003
   6.0540   4.08415E+003    3.99314E+003
   6.0560   4.06269E+003    3.87434E+003
   6.0600   4.03856E+003    3.85044E+003
   6.0610   3.94978E+003    3.92332E+003
   6.0640   3.98435E+003    3.84194E+003
   6.0660   3.90402E+003    3.87094E+003
   6.0670   4.02607E+003    3.85120E+003
   6.0680   3.97264E+003    3.87998E+003
   6.0700   4.00573E+003    3.88442E+003
   6.0730   4.00680E+003    3.78190E+003
   6.0760   3.93517E+003    3.83359E+003
   6.0790   3.94873E+003    3.81638E+003
   6.0820   3.98189E+003    3.80889E+003
   6.0830   3.98524E+003    3.85026E+003
   6.0860   4.00772E+003    3.71570E+003
   6.0880   4.02358E+003    3.66867E+003
   6.0900   4.02268E+003    3.77698E+003
   6.0930   3.95866E+003    3.71364E+003
   6.0950   3.96039E+003    3.70242E+003
   6.0970   3.93660E+003    3.76530E+003
   6.1000   3.90597E+003    3.69479E+003
   6.1010   3.97021E+003    3.72102E+003
   6.1020   3.92639E+003    3.65299E+003
   6.1040   3.97822E+003    3.73813E+003
   6.1080   3.97476E+003    3.62085E+003
   6.1090   3.93955E+003    3.65555E+003
   6.1110   3.96866E+003    3.66629E+003
   6.1130   3.92002E+003    3.59051E+003
   6.1150   3.94695E+003    3.62024E+003
   6.1180   3.93484E+003    3.63518E+003
   6.1210   3.85949E+003    3.61547E+003
   6.1230   3.86536E+003    3.58372E+003
   6.1250   3.91327E+003    3.54993E+003
   6.1260   3.86830E+003    3.50576E+003
   6.1290   3.86549E+003    3.46206E+003
   6.1330   3.85533E+003    3.47796E+003
   6.1350   3.83907E+003    3.47247E+003
   6.1370   3.75318E+003    3.44743E+003
   6.1380   3.80358E+003    3.43311E+003
   6.1400   3.80457E+003    3.42950E+003
   6.1430   3.85100E+003    3.39247E+003
   6.1450   3.74964E+003    3.40273E+003
   6.1470   3.83366E+003    3.39039E+003
   6.1480   3.78581E+003    3.33959E+003
   6.1510   3.78758E+003    3.27365E+003
   6.1520   3.71905E+003    3.33179E+003
   6.1550   3.77779E+003    3.26682E+003
   6.1570   3.66027E+003    3.27557E+003
   6.1600   3.66523E+003    3.21420E+003
   6.1620   3.67813E+003    3.19498E+003
   6.1640   3.67904E+003    3.16647E+003
   6.1660   3.62626E+003    3.16555E+003
   6.1670   3.66092E+003    3.09194E+003
   6.1700   3.60112E+003    3.10605E+003
   6.1720   3.64497E+003    3.11351E+003
   6.1760   3.59290E+003    3.09409E+003
   6.1780   3.58569E+003    3.07687E+003
   6.1800   3.63653E+003    3.01732E+003
   6.1830   3.57594E+003    2.99130E+003
   6.1840   3.55333E+003    2.92471E+003
   6.1870   3.52677E+003    2.96632E+003
   6.1890   3.58177E+003    2.93720E+003
   6.1900   3.56185E+003    2.95491E+003
   6.1920   3.58068E+003    2.97381E+003
   6.1950   3.59938E+003    2.94617E+003
   6.1980   3.47105E+003    2.90622E+003
   6.2000   3.48449E+003    2.89608E+003
   6.2030   3.44829E+003    2.79316E+003
   6.2050   3.41744E+003    2.76777E+003
   6.2070   3.42520E+003    2.78698E+003
   6.2100   3.49394E+003    2.79247E+003
   6.2120   3.46034E+003    2.76107E+003
   6.2170   3.45864E+003    2.74638E+003
   6.2190   3.42493E+003    2.64653E+003
   6.2210   3.34041E+003    2.67456E+003
   6.2220   3.41431E+003    2.55163E+003
   6.2250   3.37918E+003    2.55937E+003
   6.2300   3.26495E+003    2.53503E+003
   6.2320   3.26045E+003    2.46568E+003
   6.2350   3.24253E+003    2.46194E+003
   6.2380   3.25692E+003    2.44570E+003
   6.2410   3.17726E+003    2.39969E+003
   6.2430   3.16547E+003    2.37597E+003
   6.2450   3.13050E+003    2.31653E+003
   6.2480   3.09130E+003    2.31904E+003
   6.2500   3.11865E+003    2.29194E+003
   6.2520   3.11613E+003    2.28611E+003
   6.2540   3.10515E+003    2.29182E+003
   6.2570   3.03879E+003    2.23348E+003
   6.2590   3.03410E+003    2.20633E+003
   6.2610   3.06037E+003    2.18697E+003
   6.2620   2.99380E+003    2.17692E+003
   6.2640   3.01900E+003    2.13870E+003
   6.2670   3.01381E+003    2.14190E+003
   6.2680   2.91171E+003    2.11006E+003
   6.2720   2.90624E+003    2.06949E+003
   6.2750   2.92586E+003    2.03182E+003
   6.2780   2.88777E+003    2.02029E+003
   6.2820   2.83154E+003    2.00662E+003
   6.2840   2.79369E+003    1.94634E+003
   6.2870   2.82815E+003    1.90027E+003
   6.2890   2.76704E+003    1.88463E+003
   6.2910   2.75491E+003    1.90949E+003
   6.2930   2.69538E+003    1.85533E+003
   6.2960   2.69862E+003    1.79762E+003
   6.2970   2.72810E+003    1.79742E+003
   6.3000   2.64262E+003    1.75310E+003
   6.3020   2.66082E+003    1.73809E+003
   6.3040   2.61501E+003    1.73231E+003
   6.3060   2.57495E+003    1.72688E+003
   6.3090   2.53858E+003    1.72742E+003
   6.3120   2.51225E+003    1.60417E+003
   6.3130   2.58732E+003    1.60848E+003
   6.3160   2.54184E+003    1.61686E+003
   6.3180   2.52376E+003    1.60110E+003
   6.3200   2.47540E+003    1.60890E+003
   6.3240   2.45515E+003    1.57182E+003
   6.3260   2.42431E+003    1.53688E+003
   6.3290   2.41831E+003    1.50756E+003
   6.3320   2.38031E+003    1.49367E+003
   6.3340   2.38348E+003    1.44536E+003
   6.3370   2.33308E+003    1.42403E+003
   6.3380   2.33415E+003    1.44394E+003
   6.3400   2.32551E+003    1.42861E+003
   6.3430   2.32973E+003    1.42428E+003
   6.3450   2.25663E+003    1.35573E+003
   6.3470   2.28784E+003    1.37939E+003
   6.3500   2.22940E+003    1.31882E+003
   6.3520   2.23207E+003    1.32135E+003
   6.3540   2.21737E+003    1.31784E+003
   6.3560   2.11188E+003    1.33660E+003
   6.3590   2.21334E+003    1.28234E+003
   6.3610   2.14010E+003    1.23928E+003
   6.3630   2.15810E+003    1.26795E+003
   6.3650   2.11372E+003    1.28183E+003
   6.3670   2.11481E+003    1.27327E+003
   6.3710   2.11625E+003    1.23542E+003
   6.3720   2.11221E+003    1.24702E+003
   6.3740   2.06718E+003    1.21841E+003
   6.3760   2.06942E+003    1.18132E+003
   6.3810   2.00944E+003    1.20274E+003
   6.3830   2.00924E+003    1.16174E+003
   6.3860   2.04940E+003    1.15446E+003
   6.3890   2.01492E+003    1.15905E+003
   6.3900   1.97834E+003    1.13952E+003
   6.3930   1.95980E+003    1.15636E+003
   6.3950   1.94935E+003    1.13280E+003
   6.3970   1.91892E+003    1.10716E+003
   6.3990   1.92710E+003    1.12542E+003
   6.4020   1.89568E+003    1.09402E+003
   6.4030   1.89795E+003    1.09881E+003
   6.4060   1.87392E+003    1.10321E+003
   6.4090   1.90687E+003    1.08858E+003
   6.4130   1.92044E+003    1.08119E+003
   6.4140   1.89046E+003    1.08540E+003
   6.4170   1.85908E+003    1.04915E+003
   6.4190   1.86482E+003    1.06159E+003
   6.4220   1.85753E+003    1.05426E+003
   6.4240   1.87543E+003    1.04694E+003
   6.4260   1.87014E+003    1.05380E+003
   6.4290   1.83964E+003    1.06203E+003
   6.4310   1.80299E+003    1.03677E+003
   6.4330   1.81643E+003    1.05071E+003
   6.4360   1.81245E+003    1.04877E+003
   6.4380   1.87240E+003    1.06110E+003
   6.4410   1.87502E+003    1.03446E+003
   6.4430   1.83820E+003    1.03745E+003
   6.4440   1.86581E+003    1.04245E+003
   6.4460   1.83096E+003    1.02861E+003
   6.4490   1.83084E+003    1.02734E+003
   6.4510   1.84528E+003    1.02430E+003
   6.4530   1.83361E+003    1.03391E+003
   6.4560   1.82872E+003    1.04810E+003
   6.4580   1.83180E+003    1.02548E+003
   6.4600   1.85674E+003    1.02674E+003
   6.4620   1.85210E+003    1.01797E+003
   6.4650   1.85239E+003    1.01308E+003
   6.4680   1.80293E+003    1.01237E+003
   6.4700   1.83053E+003    1.03814E+003
   6.4730   1.85028E+003    1.04464E+003
   6.4760   1.83684E+003    1.02321E+003
   6.4790   1.81564E+003    1.06719E+003
   6.4810   1.81679E+003    1.01965E+003
   6.4830   1.83717E+003    1.00817E+003
   6.4850   1.82367E+003    1.02754E+003
   6.4870   1.83020E+003    1.00526E+003
   6.4900   1.80778E+003    9.99500E+002
   6.4940   1.86885E+003    1.02165E+003
   6.4960   1.83714E+003    1.01741E+003
   6.4980   1.82140E+003    9.94960E+002
   6.5010   1.84834E+003    9.95180E+002
   6.5030   1.80317E+003    1.00331E+003
   6.5060   1.80260E+003    9.95040E+002
   6.5080   1.81486E+003    1.00535E+003
   6.5120   1.83165E+003    9.85750E+002
   6.5130   1.84188E+003    1.00814E+003
   6.5160   1.80588E+003    1.00603E+003
   6.5180   1.81896E+003    9.76340E+002
   6.5210   1.79024E+003    1.00991E+003
   6.5230   1.79624E+003    1.00269E+003
   6.5260   1.81836E+003    1.00673E+003
   6.5280   1.80415E+003    9.79520E+002
   6.5300   1.81958E+003    9.78790E+002
   6.5330   1.77865E+003    1.00335E+003
   6.5350   1.78951E+003    9.86350E+002
   6.5390   1.78509E+003    1.01281E+003
   6.5410   1.78175E+003    9.98750E+002
   6.5440   1.78400E+003    9.77690E+002
   6.5470   1.77634E+003    9.76350E+002
   6.5500   1.76263E+003    9.81000E+002
   6.5520   1.75689E+003    9.74790E+002
   6.5560   1.77123E+003    9.57490E+002
   6.5580   1.73743E+003    9.67140E+002
   6.5610   1.76074E+003    9.79130E+002
   6.5640   1.73246E+003    9.57920E+002
   6.5660   1.73571E+003    9.71390E+002
   6.5690   1.73109E+003    9.62780E+002
   6.5710   1.74420E+003    9.53590E+002
   6.5730   1.74610E+003    9.33870E+002
   6.5750   1.73238E+003    9.73750E+002
   6.5780   1.73347E+003    9.77160E+002
   6.5800   1.72888E+003    9.55430E+002
   6.5820   1.73726E+003    9.79250E+002
   6.5840   1.71222E+003    9.68150E+002
   6.5860   1.68393E+003    9.72020E+002
   6.5890   1.69096E+003    9.32960E+002
   6.5910   1.70534E+003    9.41570E+002
   6.5930   1.72878E+003    9.45940E+002
   6.5950   1.73120E+003    9.38390E+002
   6.6000   1.70227E+003    9.59940E+002
   6.6020   1.74297E+003    9.36490E+002
   6.6050   1.69270E+003    9.28190E+002
   6.6090   1.70419E+003    9.24030E+002
   6.6120   1.69673E+003    9.30220E+002
   6.6140   1.70431E+003    9.38760E+002
   6.6150   1.69317E+003    9.42620E+002
   6.6200   1.72556E+003    9.23580E+002
   6.6220   1.71060E+003    9.52670E+002
   6.6240   1.67097E+003    9.12660E+002
   6.6280   1.71575E+003    9.47270E+002
   6.6300   1.65286E+003    9.20350E+002
   6.6330   1.72016E+003    9.50120E+002
   6.6350   1.73220E+003    9.21940E+002
   6.6370   1.70331E+003    9.32480E+002
   6.6390   1.69392E+003    9.06180E+002
   6.6420   1.72749E+003    9.24520E+002
   6.6440   1.70401E+003    9.21070E+002
   6.6460   1.66773E+003    9.34970E+002
   6.6490   1.69783E+003    9.40630E+002
   6.6510   1.70547E+003    9.37650E+002
   6.6530   1.65769E+003    9.25600E+002
   6.6560   1.67816E+003    9.13700E+002
   6.6600   1.68110E+003    9.26240E+002
   6.6620   1.66531E+003    9.17760E+002
   6.6640   1.65504E+003    9.28760E+002
   6.6670   1.65701E+003    9.04750E+002
   6.6700   1.66305E+003    9.18600E+002
   6.6720   1.69096E+003    9.10760E+002
   6.6740   1.67102E+003    9.25540E+002
   6.6770   1.67136E+003    9.04090E+002
   6.6800   1.67448E+003    9.37290E+002
   6.6820   1.66606E+003    9.05380E+002
   6.6840   1.67582E+003    9.18890E+002
   6.6870   1.68231E+003    8.92240E+002
   6.6890   1.66048E+003    8.95770E+002
   6.6920   1.64938E+003    8.91050E+002
   6.6940   1.63290E+003    9.10280E+002
   6.6970   1.61952E+003    8.95150E+002
   6.6980   1.64321E+003    9.05120E+002
   6.7010   1.65127E+003    9.20680E+002
   6.7040   1.62004E+003    8.89560E+002
   6.7070   1.62327E+003    8.84280E+002
   6.7100   1.62426E+003    8.66800E+002
   6.7120   1.63363E+003    8.80330E+002
   6.7140   1.62525E+003    8.72820E+002
   6.7170   1.64904E+003    8.99440E+002
   6.7200   1.61478E+003    9.01300E+002
   6.7230   1.60916E+003    8.79930E+002
   6.7250   1.62224E+003    8.86550E+002
   6.7280   1.63525E+003    8.73840E+002
   6.7320   1.60040E+003    8.71240E+002
   6.7340   1.56511E+003    8.50020E+002
   6.7360   1.57641E+003    8.65110E+002
   6.7390   1.55525E+003    8.78720E+002
   6.7410   1.57120E+003    8.74290E+002
   6.7430   1.58569E+003    8.53280E+002
   6.7450   1.59069E+003    8.60720E+002
   6.7470   1.60967E+003    8.52310E+002
   6.7510   1.59888E+003    8.75360E+002
   6.7540   1.60788E+003    8.84650E+002
   6.7560   1.61874E+003    8.67160E+002
   6.7590   1.57028E+003    8.64780E+002
   6.7610   1.57554E+003    8.80830E+002
   6.7640   1.58264E+003    8.78350E+002
   6.7660   1.55179E+003    8.87380E+002
   6.7700   1.57638E+003    8.71280E+002
   6.7720   1.56600E+003    8.57950E+002
   6.7750   1.58515E+003    8.64250E+002
   6.7770   1.56847E+003    8.87900E+002
   6.7800   1.60703E+003    8.63230E+002
   6.7830   1.64052E+003    8.40060E+002
   6.7850   1.62495E+003    8.89600E+002
   6.7870   1.56726E+003    8.61720E+002
   6.7900   1.59519E+003    8.79710E+002
   6.7920   1.58111E+003    8.69210E+002
   6.7950   1.60555E+003    8.57750E+002
   6.7970   1.59475E+003    8.75530E+002
   6.7990   1.58870E+003    8.81110E+002
   6.8020   1.61632E+003    8.69540E+002
   6.8040   1.55119E+003    8.75340E+002
   6.8090   1.55624E+003    8.74790E+002
   6.8100   1.63024E+003    8.95080E+002
   6.8130   1.58822E+003    8.79030E+002
   6.8170   1.59546E+003    8.70440E+002
   6.8200   1.56949E+003    8.90550E+002
   6.8220   1.61421E+003    8.81180E+002
   6.8240   1.60628E+003    8.91830E+002
   6.8280   1.58842E+003    8.78320E+002
   6.8300   1.59428E+003    8.82680E+002
   6.8320   1.61612E+003    8.61590E+002
   6.8350   1.65249E+003    8.77970E+002
   6.8380   1.62396E+003    8.99170E+002
   6.8400   1.61599E+003    8.76120E+002
   6.8430   1.60583E+003    8.93590E+002
   6.8450   1.63442E+003    8.71650E+002
   6.8460   1.59549E+003    8.88850E+002
   6.8500   1.60689E+003    8.82720E+002
   6.8530   1.63720E+003    8.79130E+002
   6.8550   1.64914E+003    8.93690E+002
   6.8560   1.62608E+003    8.74360E+002
   6.8600   1.61421E+003    8.96080E+002
   6.8650   1.60692E+003    9.04060E+002
   6.8670   1.61518E+003    8.88450E+002
   6.8690   1.63431E+003    9.00570E+002
   6.8710   1.61822E+003    8.82600E+002
   6.8740   1.60160E+003    8.70470E+002
   6.8770   1.63735E+003    8.71420E+002
   6.8800   1.63966E+003    8.93140E+002
   6.8820   1.62813E+003    8.96440E+002
   6.8850   1.64120E+003    8.92160E+002
   6.8870   1.63476E+003    8.99670E+002
   6.8890   1.60561E+003    8.90340E+002
   6.8920   1.65060E+003    8.95140E+002
   6.8940   1.60893E+003    8.85820E+002
   6.8960   1.65967E+003    8.95170E+002
   6.8990   1.62329E+003    8.73030E+002
   6.9030   1.61557E+003    8.83930E+002
   6.9050   1.61747E+003    8.70250E+002
   6.9080   1.62522E+003    9.04780E+002
   6.9110   1.62618E+003    9.19520E+002
   6.9140   1.62466E+003    8.82320E+002
   6.9170   1.66280E+003    8.53950E+002
   6.9190   1.64993E+003    9.07860E+002
   6.9230   1.62154E+003    8.82320E+002
   6.9250   1.63525E+003    8.80230E+002
   6.9270   1.64212E+003    8.85380E+002
   6.9300   1.61111E+003    8.82170E+002
   6.9320   1.58781E+003    8.81950E+002
   6.9340   1.63142E+003    8.93760E+002
   6.9360   1.58217E+003    8.46780E+002
   6.9400   1.60228E+003    8.71370E+002
   6.9420   1.60674E+003    8.65270E+002
   6.9440   1.61762E+003    8.81810E+002
   6.9480   1.62662E+003    8.66980E+002
   6.9510   1.58750E+003    8.69700E+002
   6.9530   1.62543E+003    8.77890E+002
   6.9560   1.60304E+003    8.88830E+002
   6.9590   1.56460E+003    8.50680E+002
   6.9630   1.57981E+003    8.59580E+002
   6.9650   1.59848E+003    8.46950E+002
   6.9680   1.56590E+003    8.64450E+002
   6.9700   1.56862E+003    8.68220E+002
   6.9730   1.56135E+003    8.59150E+002
   6.9760   1.57632E+003    8.53580E+002
   6.9800   1.62176E+003    8.76450E+002
   6.9820   1.59194E+003    8.70100E+002
   6.9840   1.58296E+003    8.57460E+002
   6.9860   1.57819E+003    8.77870E+002
   6.9900   1.60255E+003    8.60440E+002
   6.9920   1.61858E+003    8.39150E+002
   6.9940   1.57634E+003    8.69020E+002
   6.9970   1.58330E+003    8.74510E+002
   7.0010   1.58976E+003    8.77460E+002
   7.0040   1.59994E+003    8.70850E+002
   7.0070   1.58212E+003    8.66010E+002
   7.0090   1.61211E+003    8.79320E+002
   7.0110   1.61185E+003    8.62390E+002
   7.0150   1.61461E+003    8.85300E+002
   7.0170   1.59652E+003    8.41100E+002
   7.0210   1.55893E+003    8.62570E+002
   7.0230   1.58513E+003    8.61940E+002
   7.0260   1.57432E+003    8.58380E+002
   7.0280   1.57983E+003    8.50640E+002
   7.0310   1.53980E+003    8.60390E+002
   7.0330   1.51729E+003    8.78260E+002
   7.0360   1.59551E+003    8.69170E+002
   7.0400   1.59725E+003    8.43500E+002
   7.0410   1.58727E+003    8.41160E+002
   7.0440   1.56344E+003    8.51800E+002
   7.0460   1.59251E+003    8.62870E+002
   7.0510   1.59278E+003    8.72390E+002
   7.0530   1.61540E+003    8.36540E+002
   7.0550   1.58693E+003    8.51580E+002
   7.0570   1.58522E+003    8.32460E+002
   7.0620   1.59776E+003    8.54130E+002
   7.0640   1.59663E+003    8.42700E+002
   7.0670   1.59635E+003    8.51980E+002
   7.0690   1.60703E+003    8.47230E+002
   7.0710   1.58756E+003    8.18330E+002
   7.0730   1.58558E+003    8.22140E+002
   7.0770   1.58300E+003    8.30080E+002
   7.0790   1.57888E+003    8.37370E+002
   7.0820   1.59964E+003    8.45730E+002
   7.0850   1.59565E+003    8.24800E+002
   7.0890   1.60228E+003    8.22010E+002
   7.0910   1.57739E+003    8.10270E+002
   7.0940   1.57964E+003    7.87850E+002
   7.0960   1.54621E+003    8.16590E+002
   7.1000   1.57842E+003    7.77020E+002
   7.1030   1.55676E+003    7.69270E+002
   7.1050   1.55659E+003    7.71110E+002
   7.1080   1.54373E+003    7.66460E+002
   7.1100   1.55479E+003    7.34290E+002
   7.1140   1.53648E+003    7.24720E+002
   7.1160   1.51750E+003    6.83260E+002
   7.1180   1.53754E+003    7.06650E+002
   7.1220   1.49391E+003    6.66010E+002
   7.1250   1.50601E+003    6.48640E+002
   7.1270   1.45581E+003    6.25890E+002
   7.1300   1.47234E+003    5.80090E+002
   7.1340   1.46881E+003    5.38480E+002
   7.1360   1.46110E+003    5.15840E+002
   7.1390   1.42195E+003    4.65470E+002
   7.1410   1.35097E+003    4.10460E+002
   7.1440   1.34629E+003    3.41730E+002
   7.1470   1.27142E+003    3.18970E+002
   7.1500   1.21822E+003    2.22280E+002
   7.1540   1.11157E+003    4.46700E+001
   7.1580   9.42610E+002    1.03200E+001
   7.1630   7.67980E+002    3.85000E+000
   7.1660   6.94440E+002    5.58000E+000
   7.1680   3.85460E+002    3.64000E+000
   7.1710   1.08520E+002    4.22000E+000
   7.1740   2.70300E+001    4.69000E+000
   7.1770   1.22800E+001    4.30000E+000
   7.1790   8.01000E+000    3.58000E+000
   7.1820   2.37000E+000    6.60000E-001
   7.1850   8.70000E-001    2.49000E+000
   7.1870   1.79000E+000    1.74000E+000
   7.1900   3.74000E+000    2.20000E-001
   7.1920   3.71000E+000    1.50000E-001
   7.1950   1.84000E+000    4.80000E-001
   7.1990   3.75000E+000    9.80000E-001
   7.2030   3.34000E+000    8.40000E-001
   7.2050   3.74000E+000    2.71000E+000
   7.2080   3.87000E+000    2.10000E-001
   7.2120   3.81000E+000    2.00000E-001
   7.2140   3.38000E+000    1.10000E-001
   7.2180   3.73000E+000    2.90000E-001
   7.2200   3.69000E+000    5.10000E-001
   7.2230   3.76000E+000    5.00000E-001
   7.2250   3.75000E+000    1.60000E-001
   7.2280   3.81000E+000    5.00000E-002
   7.2310   3.83000E+000    4.00000E-002
   7.2330   3.76000E+000    1.80000E-001
   7.2360   3.85000E+000    5.00000E-002
   7.2380   3.83000E+000    2.60000E-001
   7.2420   3.72000E+000    3.00000E-002
   7.2450   3.73000E+000    8.30000E-001
   7.2460   3.73000E+000    1.20000E-001
   7.2490   3.72000E+000    5.00000E-002
   7.2520   3.62000E+000    8.00000E-002
   7.2560   3.75000E+000    3.20000E-001
   7.2590   3.85000E+000    2.50000E-001
   7.2620   3.74000E+000    1.20000E-001
   7.2640   3.87000E+000    3.60000E-001
   7.2670   3.71000E+000    6.00000E-002
   7.2710   3.70000E+000    1.70000E-001
   7.2720   3.73000E+000    1.30000E-001
   7.2750   3.65000E+000    1.00000E-002
   7.2770   3.80000E+000    1.10000E-001
   7.2790   3.84000E+000    2.60000E-001
   7.2820   3.91000E+000    4.00000E-001
   7.2860   3.84000E+000    1.90000E-001
   7.2880   3.32000E+000    8.00000E-002
   7.2910   3.77000E+000    6.00000E-002
   7.2940   3.70000E+000    1.20000E-001
   7.2980   3.72000E+000    2.00000E-001
   7.3010   3.75000E+000    3.00000E-002
