# Supplementary material for: Mechanism of the small ATP-independent chaperone Spy is substrate specific
Source: Nat Commun. 2021 Feb 8;12:851. doi: 10.1038/s41467-021-21120-8 (PMC7870927; doi:10.1038/s41467-021-21120-8)
Supplement: Supplementary file 3 — Supplementary Data 1 [file 41467_2021_21120_MOESM3_ESM.zip › Fig 2c-d/181801/00042.RI1]

Sample1/4
I 1 22.0 48000 0006006 1.4970E11 278 1 
   5.8000   3.68000E+000    3.40000E-001
   5.8030   3.61000E+000    2.39000E+000
   5.8060   3.65000E+000    1.37000E+000
   5.8080   3.63000E+000    3.17000E+000
   5.8100   3.63000E+000    8.42000E+000
   5.8120   1.59000E+000    7.29000E+000
   5.8130   1.23000E+000    1.24500E+001
   5.8150   1.26000E+001    1.40800E+001
   5.8170   1.39100E+001    1.64800E+001
   5.8200   4.69900E+001    3.57400E+001
   5.8220   7.86800E+001    4.26900E+001
   5.8240   1.84110E+002    6.22100E+001
   5.8280   7.40750E+002    4.62890E+002
   5.8300   8.89520E+002    4.58300E+002
   5.8330   9.32240E+002    6.99070E+002
   5.8350   1.15876E+003    7.01520E+002
   5.8380   1.21734E+003    1.10864E+003
   5.8400   1.45835E+003    1.34187E+003
   5.8420   1.56944E+003    1.70929E+003
   5.8440   1.74586E+003    1.84062E+003
   5.8460   1.90372E+003    1.86680E+003
   5.8470   1.92925E+003    1.92936E+003
   5.8490   2.00024E+003    2.06203E+003
   5.8510   2.15497E+003    2.21763E+003
   5.8530   2.31247E+003    2.32710E+003
   5.8560   2.43289E+003    2.44298E+003
   5.8570   2.44582E+003    2.52575E+003
   5.8600   2.59001E+003    2.67011E+003
   5.8610   2.73444E+003    2.79535E+003
   5.8630   2.82424E+003    2.88229E+003
   5.8650   2.88038E+003    2.91089E+003
   5.8660   3.03357E+003    3.03541E+003
   5.8690   3.11207E+003    3.14866E+003
   5.8710   3.13288E+003    3.19562E+003
   5.8730   3.24181E+003    3.24813E+003
   5.8760   3.34677E+003    3.36432E+003
   5.8780   3.39871E+003    3.28700E+003
   5.8810   3.40755E+003    3.49871E+003
   5.8830   3.50879E+003    3.50830E+003
   5.8850   3.48973E+003    3.54667E+003
   5.8870   3.57675E+003    3.54444E+003
   5.8900   3.55817E+003    3.50937E+003
   5.8920   3.59080E+003    3.58550E+003
   5.8940   3.60129E+003    3.65538E+003
   5.8960   3.62464E+003    3.57274E+003
   5.8970   3.61374E+003    3.58468E+003
   5.8990   3.59413E+003    3.58913E+003
   5.9000   3.62827E+003    3.60176E+003
   5.9030   3.56731E+003    3.61619E+003
   5.9050   3.67742E+003    3.59632E+003
   5.9070   3.65567E+003    3.63026E+003
   5.9100   3.64813E+003    3.67297E+003
   5.9120   3.72582E+003    3.63038E+003
   5.9140   3.69168E+003    3.72274E+003
   5.9160   3.78109E+003    3.62200E+003
   5.9170   3.76904E+003    3.69327E+003
   5.9190   3.74632E+003    3.78169E+003
   5.9210   3.75046E+003    3.76686E+003
   5.9230   3.75090E+003    3.80381E+003
   5.9260   3.75195E+003    3.69646E+003
   5.9280   3.78781E+003    3.70865E+003
   5.9300   3.81685E+003    3.67473E+003
   5.9320   3.80498E+003    3.74792E+003
   5.9350   3.88932E+003    3.85225E+003
   5.9360   3.85003E+003    3.90448E+003
   5.9390   3.92706E+003    3.87746E+003
   5.9420   3.98160E+003    3.96988E+003
   5.9430   3.94152E+003    3.96616E+003
   5.9460   3.97059E+003    4.01002E+003
   5.9480   4.03947E+003    3.93697E+003
   5.9500   4.02037E+003    3.95829E+003
   5.9520   4.07012E+003    4.03365E+003
   5.9550   4.03031E+003    3.96839E+003
   5.9570   3.97421E+003    4.05672E+003
   5.9600   4.05548E+003    3.99744E+003
   5.9620   4.04538E+003    4.04628E+003
   5.9640   4.07345E+003    4.00681E+003
   5.9660   4.09473E+003    4.04051E+003
   5.9690   4.09977E+003    4.05761E+003
   5.9710   4.15532E+003    4.03919E+003
   5.9730   4.14254E+003    4.10821E+003
   5.9740   4.09416E+003    4.17052E+003
   5.9760   4.15639E+003    4.12549E+003
   5.9790   4.08155E+003    4.13655E+003
   5.9820   4.17330E+003    4.14744E+003
   5.9830   4.12659E+003    4.15970E+003
   5.9840   4.14883E+003    4.27347E+003
   5.9860   4.18967E+003    4.16523E+003
   5.9890   4.28115E+003    4.30772E+003
   5.9910   4.53060E+003    4.60238E+003
   5.9930   5.11727E+003    5.51708E+003
   5.9960   6.25757E+003    6.22485E+003
   5.9980   6.07224E+003    6.15928E+003
   6.0000   6.23270E+003    6.07224E+003
   6.0020   6.27465E+003    4.83375E+003
   6.0050   2.36834E+003    1.33360E+002
   6.0110   1.31950E+002    1.63650E+002
   6.0140   3.65110E+002    4.66729E+003
   6.0200   4.98281E+003    4.47572E+003
   6.0220   3.97971E+003    3.99234E+003
   6.0230   4.37178E+003    4.20002E+003
   6.0250   4.17899E+003    3.99810E+003
   6.0270   4.16156E+003    4.00400E+003
   6.0300   4.13291E+003    3.94974E+003
   6.0320   4.06437E+003    3.92822E+003
   6.0340   4.09489E+003    3.90431E+003
   6.0360   4.08723E+003    3.89224E+003
   6.0390   4.10768E+003    3.94389E+003
   6.0410   4.11343E+003    3.86225E+003
   6.0430   4.03411E+003    3.87103E+003
   6.0460   4.04222E+003    3.91463E+003
   6.0470   4.09399E+003    3.88963E+003
   6.0490   4.10475E+003    3.86191E+003
   6.0520   4.00342E+003    3.85096E+003
   6.0540   4.10308E+003    3.77746E+003
   6.0550   4.05138E+003    3.81438E+003
   6.0570   3.99695E+003    3.80194E+003
   6.0590   3.94995E+003    3.74441E+003
   6.0610   3.97745E+003    3.76240E+003
   6.0640   3.95926E+003    3.69654E+003
   6.0680   3.94960E+003    3.72684E+003
   6.0700   3.92784E+003    3.62950E+003
   6.0730   3.92215E+003    3.63381E+003
   6.0750   3.90855E+003    3.59444E+003
   6.0770   3.84958E+003    3.61307E+003
   6.0790   3.87472E+003    3.57796E+003
   6.0820   3.89579E+003    3.51683E+003
   6.0840   3.82362E+003    3.49728E+003
   6.0860   3.81571E+003    3.47147E+003
   6.0890   3.78936E+003    3.52945E+003
   6.0900   3.74233E+003    3.45544E+003
   6.0930   3.75993E+003    3.34742E+003
   6.0950   3.73210E+003    3.36881E+003
   6.0970   3.64219E+003    3.38874E+003
   6.0990   3.68500E+003    3.38055E+003
   6.1010   3.69178E+003    3.27012E+003
   6.1040   3.62297E+003    3.26516E+003
   6.1060   3.58677E+003    3.20422E+003
   6.1080   3.59069E+003    3.21480E+003
   6.1110   3.56147E+003    3.20499E+003
   6.1130   3.63092E+003    3.21794E+003
   6.1150   3.59055E+003    3.07731E+003
   6.1180   3.52949E+003    3.06774E+003
   6.1200   3.49512E+003    3.10127E+003
   6.1220   3.48625E+003    3.02146E+003
   6.1250   3.49131E+003    2.99617E+003
   6.1260   3.45051E+003    2.95840E+003
   6.1310   3.45409E+003    2.93289E+003
   6.1330   3.47609E+003    2.85397E+003
   6.1340   3.39615E+003    2.93442E+003
   6.1360   3.34471E+003    2.91374E+003
   6.1380   3.37085E+003    2.87248E+003
   6.1400   3.37363E+003    2.82906E+003
   6.1420   3.32033E+003    2.81082E+003
   6.1450   3.27558E+003    2.76874E+003
   6.1470   3.28141E+003    2.74534E+003
   6.1480   3.24649E+003    2.67612E+003
   6.1500   3.19716E+003    2.70052E+003
   6.1530   3.21700E+003    2.60628E+003
   6.1550   3.15462E+003    2.64193E+003
   6.1570   3.09808E+003    2.53582E+003
   6.1600   3.10576E+003    2.51240E+003
   6.1620   3.07680E+003    2.47291E+003
   6.1640   3.07427E+003    2.42089E+003
   6.1660   3.08912E+003    2.43431E+003
   6.1690   3.02933E+003    2.37467E+003
   6.1710   3.02982E+003    2.39436E+003
   6.1740   2.97418E+003    2.36397E+003
   6.1760   2.90385E+003    2.28748E+003
   6.1780   2.88901E+003    2.29437E+003
   6.1810   2.93929E+003    2.28198E+003
   6.1840   2.89311E+003    2.27063E+003
   6.1870   2.87418E+003    2.21251E+003
   6.1900   2.88765E+003    2.20644E+003
   6.1920   2.79979E+003    2.16921E+003
   6.1940   2.79728E+003    2.14274E+003
   6.1970   2.76400E+003    2.05951E+003
   6.1990   2.81260E+003    2.05776E+003
   6.2020   2.77463E+003    2.06203E+003
   6.2050   2.71933E+003    2.02754E+003
   6.2070   2.72965E+003    1.93499E+003
   6.2090   2.66353E+003    1.97899E+003
   6.2120   2.66590E+003    1.94385E+003
   6.2140   2.71416E+003    1.95163E+003
   6.2160   2.64264E+003    1.88576E+003
   6.2180   2.61395E+003    1.86425E+003
   6.2210   2.64839E+003    1.86487E+003
   6.2230   2.55495E+003    1.82678E+003
   6.2250   2.56171E+003    1.78352E+003
   6.2270   2.52899E+003    1.76534E+003
   6.2300   2.50195E+003    1.73712E+003
   6.2320   2.54255E+003    1.72823E+003
   6.2330   2.48436E+003    1.70537E+003
   6.2350   2.51954E+003    1.69915E+003
   6.2370   2.46291E+003    1.66756E+003
   6.2390   2.45200E+003    1.63593E+003
   6.2420   2.41772E+003    1.63130E+003
   6.2450   2.40729E+003    1.60662E+003
   6.2460   2.41877E+003    1.60363E+003
   6.2480   2.38056E+003    1.58821E+003
   6.2520   2.38348E+003    1.54974E+003
   6.2550   2.34752E+003    1.56685E+003
   6.2570   2.34123E+003    1.53010E+003
   6.2590   2.34829E+003    1.50904E+003
   6.2610   2.31125E+003    1.50139E+003
   6.2630   2.31562E+003    1.49992E+003
   6.2670   2.27690E+003    1.48748E+003
   6.2680   2.30093E+003    1.43604E+003
   6.2700   2.28888E+003    1.45954E+003
   6.2730   2.27147E+003    1.44065E+003
   6.2750   2.25312E+003    1.41614E+003
   6.2770   2.25402E+003    1.42792E+003
   6.2810   2.22912E+003    1.38864E+003
   6.2840   2.25139E+003    1.37806E+003
   6.2860   2.18399E+003    1.37099E+003
   6.2870   2.18923E+003    1.37466E+003
   6.2890   2.21203E+003    1.31904E+003
   6.2920   2.14478E+003    1.36318E+003
   6.2950   2.13054E+003    1.34246E+003
   6.2970   2.18385E+003    1.33252E+003
   6.2990   2.15892E+003    1.32342E+003
   6.3040   2.10557E+003    1.29286E+003
   6.3060   2.08974E+003    1.27981E+003
   6.3090   2.09617E+003    1.24762E+003
   6.3120   2.07953E+003    1.25891E+003
   6.3140   2.11999E+003    1.24929E+003
   6.3150   2.08087E+003    1.24890E+003
   6.3180   2.08439E+003    1.22257E+003
   6.3200   2.05821E+003    1.21787E+003
   6.3220   2.03675E+003    1.23626E+003
   6.3250   1.99077E+003    1.19269E+003
   6.3260   2.02610E+003    1.18584E+003
   6.3290   2.03518E+003    1.20978E+003
   6.3300   2.01473E+003    1.18315E+003
   6.3320   2.00978E+003    1.18164E+003
   6.3330   2.05238E+003    1.15219E+003
   6.3360   2.00558E+003    1.16653E+003
   6.3400   1.96672E+003    1.16132E+003
   6.3430   1.95590E+003    1.15877E+003
   6.3470   2.03227E+003    1.15727E+003
   6.3490   1.96397E+003    1.13203E+003
   6.3520   1.97370E+003    1.14114E+003
   6.3540   1.97312E+003    1.12045E+003
   6.3560   1.92992E+003    1.14075E+003
   6.3580   1.92878E+003    1.12305E+003
   6.3610   1.93012E+003    1.12580E+003
   6.3630   1.93297E+003    1.13042E+003
   6.3650   1.94814E+003    1.11612E+003
   6.3670   1.96202E+003    1.11174E+003
   6.3700   1.95896E+003    1.10393E+003
   6.3720   1.91320E+003    1.09978E+003
   6.3740   1.88586E+003    1.08798E+003
   6.3760   1.90606E+003    1.10519E+003
   6.3790   1.92602E+003    1.06789E+003
   6.3810   1.90357E+003    1.06779E+003
   6.3840   1.88483E+003    1.08371E+003
   6.3860   1.89605E+003    1.08734E+003
   6.3890   1.91956E+003    1.08353E+003
   6.3930   1.90348E+003    1.06015E+003
   6.3950   1.89119E+003    1.08033E+003
   6.3970   1.86033E+003    1.07713E+003
   6.4000   1.87259E+003    1.07679E+003
   6.4020   1.89676E+003    1.07305E+003
   6.4040   1.86706E+003    1.04633E+003
   6.4080   1.86075E+003    1.04972E+003
   6.4100   1.88888E+003    1.04522E+003
   6.4110   1.87278E+003    1.05337E+003
   6.4150   1.85303E+003    1.06308E+003
   6.4170   1.88020E+003    1.05927E+003
   6.4200   1.88150E+003    1.05474E+003
   6.4220   1.82607E+003    1.04865E+003
   6.4240   1.81392E+003    1.05094E+003
   6.4260   1.86128E+003    1.04209E+003
   6.4290   1.84497E+003    1.07267E+003
   6.4310   1.89482E+003    1.06524E+003
   6.4330   1.91456E+003    1.07498E+003
   6.4360   1.90572E+003    1.07611E+003
   6.4390   1.89217E+003    1.06153E+003
   6.4420   1.87928E+003    1.08027E+003
   6.4440   1.90844E+003    1.08007E+003
   6.4470   1.90907E+003    1.08675E+003
   6.4500   1.90544E+003    1.06489E+003
   6.4530   1.90039E+003    1.06025E+003
   6.4560   1.91284E+003    1.05484E+003
   6.4580   1.95562E+003    1.10153E+003
   6.4600   1.92415E+003    1.08138E+003
   6.4620   1.92954E+003    1.06868E+003
   6.4650   1.92326E+003    1.08435E+003
   6.4670   1.94359E+003    1.08187E+003
   6.4690   1.96611E+003    1.06630E+003
   6.4720   1.93436E+003    1.08123E+003
   6.4740   1.90586E+003    1.06326E+003
   6.4760   1.94500E+003    1.07970E+003
   6.4790   1.89964E+003    1.07118E+003
   6.4810   1.95961E+003    1.07723E+003
   6.4840   1.95268E+003    1.08235E+003
   6.4860   1.92740E+003    1.07545E+003
   6.4900   1.94320E+003    1.07725E+003
   6.4920   1.97100E+003    1.10037E+003
   6.4940   1.93389E+003    1.09594E+003
   6.4960   1.94576E+003    1.07941E+003
   6.4990   1.94729E+003    1.07500E+003
   6.5030   1.95309E+003    1.06400E+003
   6.5050   1.95445E+003    1.09213E+003
   6.5080   1.94483E+003    1.05958E+003
   6.5090   1.94398E+003    1.07997E+003
   6.5120   1.96808E+003    1.07242E+003
   6.5130   1.97948E+003    1.06997E+003
   6.5160   1.95220E+003    1.10772E+003
   6.5190   1.91456E+003    1.08988E+003
   6.5210   1.96555E+003    1.08608E+003
   6.5230   1.93056E+003    1.07692E+003
   6.5260   1.98722E+003    1.08376E+003
   6.5280   1.97189E+003    1.06644E+003
   6.5300   1.96035E+003    1.07876E+003
   6.5320   1.97449E+003    1.07535E+003
   6.5360   1.93241E+003    1.07038E+003
   6.5390   1.93739E+003    1.05808E+003
   6.5410   1.94452E+003    1.06150E+003
   6.5430   1.92675E+003    1.07817E+003
   6.5460   1.94475E+003    1.07233E+003
   6.5490   1.93047E+003    1.07029E+003
   6.5520   1.93316E+003    1.07189E+003
   6.5540   1.87336E+003    1.05498E+003
   6.5570   1.90789E+003    1.05760E+003
   6.5590   1.87703E+003    1.05873E+003
   6.5620   1.93000E+003    1.06127E+003
   6.5650   1.91475E+003    1.04257E+003
   6.5660   1.91806E+003    1.07128E+003
   6.5690   1.90997E+003    1.05519E+003
   6.5710   1.92877E+003    1.06299E+003
   6.5730   1.89983E+003    1.04870E+003
   6.5760   1.88865E+003    1.03990E+003
   6.5780   1.91614E+003    1.04839E+003
   6.5810   1.89505E+003    1.04357E+003
   6.5840   1.91632E+003    1.02877E+003
   6.5860   1.91495E+003    1.05861E+003
   6.5900   1.92877E+003    1.03542E+003
   6.5920   1.89834E+003    1.04738E+003
   6.5950   1.86592E+003    1.06390E+003
   6.5970   1.89681E+003    1.03126E+003
   6.6000   1.88702E+003    1.02705E+003
   6.6020   1.85415E+003    1.04530E+003
   6.6060   1.84579E+003    1.03567E+003
   6.6080   1.87879E+003    1.04755E+003
   6.6110   1.85938E+003    1.02645E+003
   6.6130   1.85092E+003    1.04633E+003
   6.6150   1.90230E+003    1.02011E+003
   6.6180   1.83167E+003    1.04851E+003
   6.6210   1.86438E+003    1.01208E+003
   6.6220   1.83045E+003    1.04105E+003
   6.6250   1.87105E+003    1.01365E+003
   6.6270   1.84446E+003    1.02713E+003
   6.6310   1.88399E+003    1.01290E+003
   6.6330   1.86449E+003    1.04526E+003
   6.6360   1.88020E+003    1.02648E+003
   6.6380   1.88853E+003    1.01711E+003
   6.6420   1.86116E+003    1.02626E+003
   6.6440   1.85163E+003    1.02256E+003
   6.6460   1.86760E+003    1.02242E+003
   6.6500   1.86088E+003    9.74810E+002
   6.6510   1.85436E+003    1.03963E+003
   6.6550   1.86345E+003    1.00964E+003
   6.6580   1.85316E+003    1.00467E+003
   6.6600   1.82670E+003    1.00544E+003
   6.6620   1.81293E+003    1.00859E+003
   6.6640   1.84121E+003    9.98080E+002
   6.6680   1.82248E+003    1.03940E+003
   6.6690   1.84705E+003    1.01572E+003
   6.6730   1.87267E+003    1.00575E+003
   6.6750   1.85369E+003    1.01054E+003
   6.6780   1.84257E+003    9.99630E+002
   6.6800   1.82772E+003    1.01166E+003
   6.6820   1.76366E+003    9.79410E+002
   6.6840   1.76900E+003    9.84980E+002
   6.6870   1.82270E+003    9.87630E+002
   6.6910   1.79994E+003    9.86460E+002
   6.6940   1.81355E+003    9.74610E+002
   6.6960   1.76863E+003    9.98750E+002
   6.7000   1.77161E+003    9.75150E+002
   6.7030   1.79262E+003    1.00989E+003
   6.7040   1.77295E+003    9.40070E+002
   6.7080   1.76153E+003    9.76830E+002
   6.7110   1.75092E+003    9.78240E+002
   6.7130   1.78204E+003    9.75890E+002
   6.7160   1.82530E+003    1.00378E+003
   6.7180   1.77293E+003    9.42120E+002
   6.7210   1.77539E+003    9.56050E+002
   6.7230   1.79109E+003    9.28860E+002
   6.7250   1.74861E+003    9.60920E+002
   6.7270   1.73693E+003    9.69880E+002
   6.7300   1.73616E+003    9.60540E+002
   6.7330   1.73999E+003    9.23100E+002
   6.7360   1.71075E+003    9.27560E+002
   6.7390   1.74206E+003    9.60400E+002
   6.7400   1.78110E+003    9.41780E+002
   6.7440   1.74901E+003    9.70660E+002
   6.7470   1.72511E+003    9.90950E+002
   6.7490   1.74962E+003    9.59640E+002
   6.7520   1.77220E+003    9.68690E+002
   6.7540   1.73112E+003    9.79390E+002
   6.7570   1.71526E+003    9.57130E+002
   6.7600   1.73664E+003    9.16570E+002
   6.7620   1.76057E+003    9.33010E+002
   6.7650   1.76436E+003    9.53350E+002
   6.7680   1.74657E+003    9.64300E+002
   6.7690   1.73617E+003    9.36330E+002
   6.7730   1.74536E+003    9.39190E+002
   6.7740   1.73266E+003    9.68950E+002
   6.7770   1.74038E+003    9.60000E+002
   6.7810   1.74240E+003    9.77340E+002
   6.7830   1.79202E+003    9.76920E+002
   6.7860   1.78865E+003    9.69620E+002
   6.7900   1.74971E+003    9.74020E+002
   6.7920   1.73273E+003    9.94610E+002
   6.7950   1.77809E+003    9.86430E+002
   6.7970   1.76286E+003    9.92640E+002
   6.8000   1.76747E+003    9.72340E+002
   6.8040   1.75752E+003    9.39070E+002
   6.8060   1.76747E+003    9.63300E+002
   6.8070   1.76669E+003    9.20270E+002
   6.8100   1.76901E+003    9.61510E+002
   6.8130   1.80591E+003    9.55500E+002
   6.8160   1.78868E+003    9.73570E+002
   6.8170   1.75497E+003    9.67040E+002
   6.8200   1.81315E+003    9.74970E+002
   6.8220   1.79866E+003    9.94000E+002
   6.8240   1.77681E+003    9.76830E+002
   6.8270   1.80085E+003    9.70400E+002
   6.8310   1.79259E+003    9.49370E+002
   6.8330   1.79558E+003    9.40500E+002
   6.8360   1.80153E+003    9.78130E+002
   6.8380   1.79673E+003    9.69690E+002
   6.8400   1.82268E+003    9.66850E+002
   6.8450   1.80719E+003    9.84420E+002
   6.8470   1.80482E+003    9.93320E+002
   6.8500   1.80492E+003    1.00066E+003
   6.8520   1.76672E+003    9.73770E+002
   6.8540   1.76786E+003    1.02312E+003
   6.8580   1.76365E+003    9.86750E+002
   6.8600   1.80265E+003    9.58990E+002
   6.8620   1.79563E+003    9.91740E+002
   6.8650   1.77285E+003    9.77980E+002
   6.8670   1.81133E+003    1.00577E+003
   6.8690   1.79854E+003    9.74330E+002
   6.8720   1.80662E+003    9.87440E+002
   6.8760   1.77870E+003    9.86500E+002
   6.8780   1.78252E+003    9.93470E+002
   6.8790   1.78435E+003    9.94840E+002
   6.8830   1.82600E+003    9.76420E+002
   6.8850   1.80274E+003    9.95210E+002
   6.8890   1.77246E+003    9.80590E+002
   6.8920   1.79685E+003    1.00066E+003
   6.8940   1.79928E+003    1.00626E+003
   6.8970   1.81285E+003    1.00305E+003
   6.8990   1.82934E+003    9.89250E+002
   6.9020   1.79170E+003    9.68000E+002
   6.9050   1.78773E+003    1.00554E+003
   6.9060   1.80656E+003    1.00325E+003
   6.9100   1.79347E+003    9.83440E+002
   6.9130   1.78953E+003    9.93460E+002
   6.9170   1.78780E+003    9.88470E+002
   6.9180   1.73671E+003    9.94400E+002
   6.9200   1.81782E+003    9.73580E+002
   6.9230   1.81054E+003    9.87220E+002
   6.9270   1.80071E+003    9.91850E+002
   6.9290   1.77986E+003    9.82710E+002
   6.9320   1.77886E+003    9.53130E+002
   6.9340   1.75282E+003    9.68100E+002
   6.9370   1.76059E+003    9.76590E+002
   6.9400   1.75590E+003    9.60500E+002
   6.9410   1.80305E+003    9.84580E+002
   6.9450   1.77600E+003    9.75230E+002
   6.9470   1.76518E+003    9.86410E+002
   6.9500   1.77832E+003    9.56340E+002
   6.9520   1.76474E+003    9.48820E+002
   6.9540   1.74404E+003    9.64710E+002
   6.9570   1.75364E+003    9.33550E+002
   6.9580   1.76247E+003    9.51690E+002
   6.9620   1.75319E+003    9.54730E+002
   6.9640   1.71547E+003    9.47560E+002
   6.9660   1.70117E+003    9.38500E+002
   6.9710   1.73597E+003    9.94700E+002
   6.9730   1.76013E+003    9.98020E+002
   6.9760   1.76823E+003    9.45260E+002
   6.9780   1.74776E+003    9.44070E+002
   6.9810   1.76593E+003    9.70690E+002
   6.9840   1.79170E+003    9.78080E+002
   6.9880   1.71054E+003    9.76970E+002
   6.9900   1.73448E+003    9.60510E+002
   6.9920   1.74410E+003    9.68030E+002
   6.9940   1.78330E+003    9.92970E+002
   6.9980   1.75834E+003    9.76390E+002
   7.0010   1.78992E+003    9.85160E+002
   7.0040   1.73847E+003    9.97880E+002
   7.0050   1.79603E+003    9.81080E+002
   7.0070   1.77283E+003    9.80820E+002
   7.0110   1.82360E+003    9.55930E+002
   7.0150   1.79001E+003    9.76290E+002
   7.0170   1.75257E+003    9.65390E+002
   7.0210   1.73707E+003    9.55700E+002
   7.0230   1.76200E+003    9.56040E+002
   7.0240   1.73483E+003    9.65600E+002
   7.0280   1.76747E+003    9.48920E+002
   7.0330   1.75197E+003    9.59890E+002
   7.0350   1.75321E+003    9.53730E+002
   7.0370   1.75133E+003    9.52040E+002
   7.0400   1.77992E+003    9.68140E+002
   7.0430   1.74962E+003    9.76710E+002
   7.0470   1.78682E+003    9.45180E+002
   7.0480   1.73638E+003    9.67010E+002
   7.0500   1.75355E+003    9.27700E+002
   7.0530   1.76214E+003    9.37240E+002
   7.0550   1.72875E+003    9.44300E+002
   7.0590   1.75037E+003    9.39710E+002
   7.0610   1.73751E+003    9.13410E+002
   7.0620   1.74079E+003    9.38180E+002
   7.0660   1.69049E+003    9.43130E+002
   7.0690   1.70520E+003    9.38250E+002
   7.0710   1.73977E+003    9.05560E+002
   7.0750   1.68586E+003    8.66140E+002
   7.0780   1.68710E+003    8.93170E+002
   7.0800   1.70067E+003    8.89360E+002
   7.0820   1.67910E+003    8.57040E+002
   7.0870   1.69180E+003    8.40440E+002
   7.0890   1.68148E+003    8.23330E+002
   7.0910   1.65106E+003    8.29170E+002
   7.0960   1.60798E+003    8.03140E+002
   7.0980   1.57058E+003    8.07280E+002
   7.1010   1.56410E+003    7.67820E+002
   7.1050   1.56309E+003    7.46310E+002
   7.1060   1.55156E+003    7.47890E+002
   7.1100   1.49795E+003    7.12190E+002
   7.1120   1.44174E+003    6.72090E+002
   7.1140   1.44246E+003    6.69170E+002
   7.1170   1.45086E+003    6.39030E+002
   7.1210   1.35234E+003    5.76410E+002
   7.1250   1.29366E+003    5.33950E+002
   7.1280   1.21545E+003    4.97640E+002
   7.1320   1.14885E+003    4.21020E+002
   7.1340   1.12526E+003    4.03360E+002
   7.1370   1.06875E+003    3.85970E+002
   7.1400   9.89460E+002    3.37090E+002
   7.1420   9.09910E+002    2.73090E+002
   7.1460   8.64660E+002    2.33350E+002
   7.1480   7.71190E+002    2.06000E+002
   7.1520   6.76050E+002    1.72340E+002
   7.1540   6.05610E+002    1.36490E+002
   7.1570   5.03330E+002    1.14720E+002
   7.1590   4.68050E+002    8.62700E+001
   7.1620   4.00250E+002    6.05800E+001
   7.1660   3.10150E+002    4.32400E+001
   7.1690   2.38890E+002    3.62200E+001
   7.1710   1.83630E+002    2.69700E+001
   7.1750   1.37080E+002    1.38300E+001
   7.1780   1.02390E+002    6.83000E+000
   7.1820   7.04800E+001    5.85000E+000
   7.1850   4.81100E+001    4.99000E+000
   7.1870   2.66400E+001    5.72000E+000
   7.1890   2.13300E+001    8.12000E+000
   7.1920   7.79000E+000    6.23000E+000
   7.1960   1.10000E-001    2.66000E+000
   7.2000   3.40000E+000    7.20000E-001
   7.2020   3.71000E+000    3.60000E-001
   7.2040   3.68000E+000    2.84000E+000
   7.2060   3.68000E+000    2.09000E+000
   7.2090   3.74000E+000    2.12000E+000
   7.2130   3.66000E+000    6.10000E-001
   7.2160   3.76000E+000    1.00000E-001
   7.2190   3.77000E+000    1.20000E-001
   7.2210   3.71000E+000    1.60000E-001
   7.2240   3.69000E+000    7.00000E-002
   7.2280   3.77000E+000    3.40000E-001
   7.2310   3.72000E+000    2.33000E+000
   7.2340   3.79000E+000    1.00000E-002
   7.2360   3.75000E+000    2.30000E-001
   7.2400   3.76000E+000    8.00000E-002
   7.2430   3.75000E+000    8.00000E-002
   7.2450   3.80000E+000    3.00000E-002
   7.2470   3.73000E+000    7.00000E-002
   7.2490   3.65000E+000    7.00000E-002
   7.2530   3.69000E+000    3.00000E-002
   7.2550   3.64000E+000    9.00000E-002
   7.2580   3.69000E+000    1.20000E-001
   7.2600   3.64000E+000    1.90000E-001
   7.2640   3.73000E+000    2.50000E-001
   7.2660   3.77000E+000    1.10000E-001
   7.2700   3.66000E+000    4.00000E-002
   7.2720   3.74000E+000    6.00000E-002
   7.2750   3.80000E+000    7.00000E-002
   7.2790   3.69000E+000    0.00000E+000
   7.2810   3.87000E+000    5.00000E-002
   7.2840   3.68000E+000    2.10000E-001
   7.2880   3.75000E+000    7.00000E-002
   7.2900   3.71000E+000    2.30000E-001
   7.2930   3.65000E+000    1.10000E-001
   7.2960   3.68000E+000    1.40000E-001
   7.2990   3.64000E+000    5.00000E-002
   7.3020   3.74000E+000    2.00000E-001
