# Supplementary material for: Mechanism of the small ATP-independent chaperone Spy is substrate specific
Source: Nat Commun. 2021 Feb 8;12:851. doi: 10.1038/s41467-021-21120-8 (PMC7870927; doi:10.1038/s41467-021-21120-8)
Supplement: Supplementary file 3 — Supplementary Data 1 [file 41467_2021_21120_MOESM3_ESM.zip › Fig 2c-d/181801/00042.RI3]

Sample3/6
I 3 22.0 48000 0006076 1.5150E11 278 1 
   5.8010   3.78000E+000    1.65000E+000
   5.8060   3.76000E+000    9.30000E+000
   5.8080   3.69000E+000    1.14500E+001
   5.8100   3.73000E+000    1.19200E+001
   5.8120   2.43000E+000    1.71700E+001
   5.8130   4.65000E+000    1.80300E+001
   5.8150   1.41100E+001    3.34800E+001
   5.8170   2.75400E+001    3.76800E+001
   5.8190   3.50900E+001    5.97400E+001
   5.8200   5.58300E+001    1.23540E+002
   5.8220   1.81090E+002    2.00150E+002
   5.8230   3.04210E+002    3.54690E+002
   5.8260   4.46980E+002    5.28410E+002
   5.8290   7.36980E+002    7.19050E+002
   5.8300   9.11440E+002    8.54140E+002
   5.8320   9.38660E+002    9.57550E+002
   5.8330   1.08302E+003    1.06144E+003
   5.8350   1.18743E+003    1.22818E+003
   5.8370   1.29090E+003    1.31182E+003
   5.8400   1.42119E+003    1.43668E+003
   5.8410   1.45656E+003    1.52494E+003
   5.8420   1.66923E+003    1.68149E+003
   5.8440   1.76313E+003    1.81343E+003
   5.8460   1.89103E+003    2.00215E+003
   5.8490   2.01017E+003    2.01097E+003
   5.8510   2.11302E+003    2.14276E+003
   5.8540   2.25940E+003    2.38420E+003
   5.8550   2.45174E+003    2.57933E+003
   5.8580   2.61455E+003    2.69632E+003
   5.8600   2.69155E+003    2.71727E+003
   5.8630   2.72778E+003    2.83090E+003
   5.8650   2.94513E+003    3.03486E+003
   5.8670   3.08714E+003    3.11489E+003
   5.8690   3.13001E+003    3.32811E+003
   5.8710   3.17025E+003    3.24502E+003
   5.8730   3.28857E+003    3.28736E+003
   5.8740   3.37050E+003    3.30980E+003
   5.8760   3.38548E+003    3.37829E+003
   5.8780   3.37496E+003    3.39753E+003
   5.8810   3.58535E+003    3.56644E+003
   5.8830   3.58844E+003    3.53169E+003
   5.8850   3.61108E+003    3.59155E+003
   5.8870   3.60355E+003    3.52515E+003
   5.8890   3.65767E+003    3.54882E+003
   5.8900   3.65070E+003    3.60667E+003
   5.8920   3.62010E+003    3.62788E+003
   5.8940   3.62037E+003    3.63563E+003
   5.8950   3.66369E+003    3.71223E+003
   5.8990   3.66072E+003    3.71085E+003
   5.9000   3.64733E+003    3.62227E+003
   5.9030   3.65918E+003    3.62753E+003
   5.9060   3.65471E+003    3.66053E+003
   5.9070   3.65514E+003    3.61379E+003
   5.9100   3.71098E+003    3.73633E+003
   5.9120   3.72916E+003    3.80120E+003
   5.9140   3.72662E+003    3.79557E+003
   5.9160   3.80570E+003    3.77739E+003
   5.9180   3.77042E+003    3.70670E+003
   5.9190   3.79830E+003    3.79217E+003
   5.9210   3.79734E+003    3.80699E+003
   5.9230   3.80628E+003    3.83970E+003
   5.9260   3.86058E+003    3.87136E+003
   5.9280   3.87671E+003    3.85370E+003
   5.9300   3.90330E+003    3.85439E+003
   5.9320   3.89147E+003    3.85159E+003
   5.9330   3.94970E+003    3.92231E+003
   5.9350   3.93709E+003    3.82931E+003
   5.9360   3.93414E+003    3.95074E+003
   5.9390   4.00684E+003    3.93654E+003
   5.9420   4.00268E+003    4.00916E+003
   5.9460   4.01289E+003    4.07002E+003
   5.9480   4.05197E+003    4.03785E+003
   5.9500   4.08423E+003    4.09253E+003
   5.9530   4.12600E+003    4.10027E+003
   5.9550   4.16050E+003    4.15500E+003
   5.9570   4.12742E+003    4.17847E+003
   5.9590   4.14048E+003    4.13340E+003
   5.9620   4.05877E+003    4.25796E+003
   5.9640   4.15869E+003    4.87092E+003
   5.9660   4.17996E+003    6.40493E+003
   5.9690   4.23578E+003    6.14149E+003
   5.9710   4.51674E+003    6.11008E+003
   5.9730   4.89625E+003    6.30393E+003
   5.9750   5.75956E+003    4.74060E+003
   5.9760   6.20530E+003    1.47160E+002
   5.9820   6.27868E+003    1.87620E+002
   5.9840   4.38835E+003    1.18662E+003
   5.9870   2.06020E+002    4.51990E+003
   5.9910   1.85130E+002    4.00620E+003
   5.9930   6.20170E+002    4.19425E+003
   5.9960   2.83055E+003    4.14977E+003
   5.9980   4.94675E+003    4.15996E+003
   6.0000   4.41152E+003    4.03901E+003
   6.0030   4.20515E+003    4.12890E+003
   6.0050   4.23463E+003    4.15985E+003
   6.0070   4.23750E+003    4.11138E+003
   6.0090   4.17686E+003    4.09017E+003
   6.0120   4.19672E+003    4.09615E+003
   6.0140   4.15035E+003    4.08744E+003
   6.0160   4.17456E+003    4.14640E+003
   6.0170   4.18700E+003    4.08199E+003
   6.0180   4.21360E+003    4.13592E+003
   6.0210   4.12042E+003    4.04826E+003
   6.0230   4.19251E+003    4.04078E+003
   6.0270   4.07186E+003    4.05899E+003
   6.0290   4.14922E+003    4.04755E+003
   6.0320   4.13635E+003    3.97496E+003
   6.0340   4.13651E+003    3.98371E+003
   6.0380   4.15335E+003    4.09086E+003
   6.0400   4.13924E+003    4.04974E+003
   6.0410   4.12573E+003    4.01113E+003
   6.0430   4.17054E+003    4.03201E+003
   6.0450   4.14005E+003    4.01236E+003
   6.0480   4.08022E+003    4.03535E+003
   6.0500   4.10101E+003    3.97604E+003
   6.0520   4.21529E+003    4.02780E+003
   6.0530   4.13689E+003    3.98957E+003
   6.0560   4.17592E+003    3.98787E+003
   6.0580   4.06465E+003    3.93722E+003
   6.0610   4.03862E+003    4.00170E+003
   6.0630   3.99223E+003    3.94632E+003
   6.0660   4.09320E+003    3.96391E+003
   6.0680   4.06964E+003    3.92983E+003
   6.0700   4.09848E+003    3.96619E+003
   6.0720   4.11527E+003    3.92349E+003
   6.0750   4.11984E+003    3.94951E+003
   6.0770   4.08705E+003    3.95590E+003
   6.0790   4.09854E+003    3.83892E+003
   6.0820   4.06691E+003    3.93017E+003
   6.0840   4.04434E+003    3.90356E+003
   6.0860   4.10515E+003    3.81235E+003
   6.0880   4.07034E+003    3.85278E+003
   6.0900   4.07089E+003    3.85526E+003
   6.0930   4.07509E+003    3.83786E+003
   6.0950   4.04265E+003    3.86561E+003
   6.0970   4.01403E+003    3.82447E+003
   6.1000   4.06081E+003    3.76029E+003
   6.1020   4.06297E+003    3.74339E+003
   6.1040   4.00748E+003    3.75529E+003
   6.1060   4.04624E+003    3.74056E+003
   6.1090   4.00200E+003    3.69062E+003
   6.1100   4.04896E+003    3.75728E+003
   6.1130   4.02305E+003    3.67752E+003
   6.1160   4.02311E+003    3.71763E+003
   6.1180   3.95447E+003    3.72600E+003
   6.1190   3.96229E+003    3.71431E+003
   6.1220   3.95617E+003    3.63070E+003
   6.1240   3.96200E+003    3.64060E+003
   6.1260   3.89742E+003    3.59279E+003
   6.1290   3.93726E+003    3.59984E+003
   6.1310   3.93248E+003    3.57928E+003
   6.1330   3.96023E+003    3.61909E+003
   6.1370   3.92550E+003    3.53837E+003
   6.1380   3.93906E+003    3.50819E+003
   6.1410   3.90380E+003    3.52789E+003
   6.1430   3.84602E+003    3.55640E+003
   6.1450   3.86587E+003    3.49848E+003
   6.1480   3.90725E+003    3.45531E+003
   6.1490   3.80680E+003    3.39164E+003
   6.1510   3.85409E+003    3.37868E+003
   6.1530   3.88082E+003    3.42611E+003
   6.1540   3.79182E+003    3.41248E+003
   6.1560   3.82062E+003    3.34090E+003
   6.1590   3.76565E+003    3.36851E+003
   6.1620   3.75731E+003    3.32395E+003
   6.1640   3.70079E+003    3.22855E+003
   6.1650   3.73173E+003    3.22728E+003
   6.1670   3.78888E+003    3.21840E+003
   6.1700   3.66899E+003    3.24803E+003
   6.1720   3.75542E+003    3.21555E+003
   6.1740   3.71024E+003    3.20969E+003
   6.1770   3.73426E+003    3.16708E+003
   6.1800   3.69918E+003    3.15211E+003
   6.1810   3.71062E+003    3.14585E+003
   6.1840   3.73008E+003    3.15545E+003
   6.1860   3.63765E+003    3.14282E+003
   6.1880   3.69879E+003    3.09704E+003
   6.1910   3.65593E+003    3.09819E+003
   6.1930   3.62415E+003    3.05355E+003
   6.1940   3.65160E+003    3.03695E+003
   6.1960   3.65848E+003    3.09428E+003
   6.1980   3.55653E+003    2.97715E+003
   6.2010   3.61709E+003    2.92584E+003
   6.2030   3.58727E+003    2.97144E+003
   6.2050   3.52716E+003    2.92456E+003
   6.2070   3.56579E+003    2.92611E+003
   6.2090   3.55454E+003    2.83971E+003
   6.2120   3.60975E+003    2.89790E+003
   6.2140   3.56788E+003    2.84109E+003
   6.2160   3.52124E+003    2.82924E+003
   6.2190   3.51200E+003    2.79764E+003
   6.2210   3.51544E+003    2.75238E+003
   6.2230   3.45290E+003    2.72741E+003
   6.2250   3.45965E+003    2.76325E+003
   6.2280   3.43348E+003    2.67793E+003
   6.2320   3.39060E+003    2.68430E+003
   6.2340   3.35465E+003    2.64961E+003
   6.2350   3.36135E+003    2.57509E+003
   6.2370   3.32838E+003    2.56387E+003
   6.2390   3.33133E+003    2.56094E+003
   6.2410   3.33062E+003    2.54711E+003
   6.2440   3.32563E+003    2.47852E+003
   6.2460   3.24260E+003    2.53340E+003
   6.2490   3.23169E+003    2.40460E+003
   6.2510   3.24853E+003    2.42616E+003
   6.2550   3.18348E+003    2.38949E+003
   6.2570   3.19751E+003    2.37720E+003
   6.2590   3.18331E+003    2.34386E+003
   6.2610   3.16261E+003    2.30661E+003
   6.2630   3.12853E+003    2.35531E+003
   6.2660   3.14038E+003    2.26554E+003
   6.2680   3.09887E+003    2.22734E+003
   6.2700   3.03972E+003    2.20486E+003
   6.2730   3.05204E+003    2.18558E+003
   6.2760   3.01058E+003    2.19688E+003
   6.2770   2.96718E+003    2.18130E+003
   6.2800   2.96092E+003    2.14540E+003
   6.2820   2.95845E+003    2.05979E+003
   6.2870   2.95256E+003    2.07580E+003
   6.2890   2.85552E+003    2.05821E+003
   6.2900   2.86402E+003    1.98585E+003
   6.2910   2.87085E+003    2.02055E+003
   6.2950   2.85504E+003    1.95038E+003
   6.2970   2.80105E+003    1.94102E+003
   6.3000   2.76921E+003    1.88107E+003
   6.3020   2.82535E+003    1.90198E+003
   6.3040   2.76888E+003    1.87542E+003
   6.3060   2.72421E+003    1.85389E+003
   6.3080   2.72361E+003    1.81257E+003
   6.3110   2.66678E+003    1.77316E+003
   6.3140   2.68267E+003    1.73821E+003
   6.3170   2.64163E+003    1.69351E+003
   6.3200   2.57914E+003    1.69095E+003
   6.3210   2.59899E+003    1.70006E+003
   6.3230   2.59094E+003    1.68812E+003
   6.3270   2.54297E+003    1.62585E+003
   6.3300   2.54219E+003    1.57276E+003
   6.3310   2.50481E+003    1.61505E+003
   6.3340   2.43997E+003    1.58785E+003
   6.3360   2.49769E+003    1.54187E+003
   6.3380   2.48732E+003    1.55724E+003
   6.3400   2.47542E+003    1.49935E+003
   6.3430   2.42414E+003    1.49440E+003
   6.3450   2.38570E+003    1.47626E+003
   6.3470   2.37862E+003    1.45854E+003
   6.3480   2.35482E+003    1.42604E+003
   6.3520   2.36576E+003    1.44132E+003
   6.3540   2.33255E+003    1.43288E+003
   6.3560   2.31028E+003    1.40969E+003
   6.3590   2.29871E+003    1.39181E+003
   6.3610   2.26923E+003    1.38635E+003
   6.3640   2.24977E+003    1.33418E+003
   6.3660   2.19512E+003    1.36536E+003
   6.3690   2.19254E+003    1.34400E+003
   6.3710   2.21051E+003    1.32289E+003
   6.3730   2.19358E+003    1.28204E+003
   6.3750   2.18076E+003    1.29189E+003
   6.3770   2.19549E+003    1.27359E+003
   6.3800   2.16242E+003    1.30324E+003
   6.3830   2.11218E+003    1.28375E+003
   6.3850   2.13361E+003    1.22498E+003
   6.3870   2.11618E+003    1.22382E+003
   6.3880   2.09851E+003    1.22469E+003
   6.3910   2.04690E+003    1.19588E+003
   6.3950   2.05359E+003    1.20053E+003
   6.3970   2.00375E+003    1.17465E+003
   6.3990   1.98980E+003    1.16819E+003
   6.4020   2.00639E+003    1.15490E+003
   6.4030   1.99550E+003    1.15777E+003
   6.4060   1.94948E+003    1.14902E+003
   6.4090   1.97938E+003    1.13888E+003
   6.4100   1.97589E+003    1.15803E+003
   6.4140   1.96056E+003    1.11497E+003
   6.4160   1.95806E+003    1.13642E+003
   6.4190   1.92952E+003    1.12889E+003
   6.4200   1.94735E+003    1.10120E+003
   6.4220   1.93781E+003    1.12442E+003
   6.4240   1.93943E+003    1.11084E+003
   6.4280   1.90349E+003    1.09424E+003
   6.4300   1.84929E+003    1.08134E+003
   6.4320   1.87429E+003    1.08162E+003
   6.4350   1.89847E+003    1.11334E+003
   6.4380   1.94643E+003    1.09890E+003
   6.4400   1.92256E+003    1.09748E+003
   6.4420   1.92651E+003    1.08199E+003
   6.4440   1.92591E+003    1.06159E+003
   6.4460   1.91304E+003    1.09500E+003
   6.4490   1.93932E+003    1.08313E+003
   6.4510   1.94441E+003    1.07918E+003
   6.4550   1.90736E+003    1.05081E+003
   6.4580   1.96382E+003    1.08101E+003
   6.4610   1.88404E+003    1.06369E+003
   6.4630   1.92451E+003    1.07854E+003
   6.4670   1.90632E+003    1.05740E+003
   6.4700   1.90721E+003    1.09113E+003
   6.4720   1.88793E+003    1.04259E+003
   6.4740   1.90046E+003    1.04197E+003
   6.4760   1.92051E+003    1.02409E+003
   6.4790   1.88795E+003    1.04531E+003
   6.4830   1.86425E+003    1.05697E+003
   6.4850   1.86904E+003    1.04153E+003
   6.4870   1.86641E+003    1.04785E+003
   6.4890   1.86748E+003    1.04076E+003
   6.4920   1.85197E+003    1.03182E+003
   6.4940   1.90722E+003    1.04643E+003
   6.4960   1.88626E+003    1.03814E+003
   6.4990   1.88651E+003    1.03167E+003
   6.5010   1.87837E+003    1.01502E+003
   6.5030   1.85424E+003    1.02927E+003
   6.5060   1.85752E+003    1.05683E+003
   6.5080   1.89207E+003    1.03184E+003
   6.5090   1.85763E+003    1.03294E+003
   6.5120   1.87024E+003    9.97620E+002
   6.5150   1.86274E+003    1.02628E+003
   6.5190   1.84875E+003    1.00920E+003
   6.5210   1.88694E+003    1.03877E+003
   6.5230   1.85584E+003    1.03387E+003
   6.5250   1.85610E+003    9.95140E+002
   6.5280   1.86536E+003    1.00440E+003
   6.5300   1.89059E+003    1.02187E+003
   6.5320   1.83986E+003    9.97810E+002
   6.5350   1.85691E+003    9.95480E+002
   6.5370   1.85019E+003    1.02765E+003
   6.5390   1.84359E+003    9.99280E+002
   6.5410   1.81475E+003    9.97150E+002
   6.5440   1.82819E+003    9.92220E+002
   6.5450   1.83906E+003    1.01407E+003
   6.5480   1.86054E+003    9.99780E+002
   6.5500   1.80618E+003    9.85260E+002
   6.5530   1.81054E+003    1.00053E+003
   6.5560   1.80990E+003    9.87630E+002
   6.5590   1.80140E+003    1.01432E+003
   6.5620   1.76112E+003    9.76500E+002
   6.5640   1.80609E+003    9.81520E+002
   6.5660   1.77951E+003    9.48940E+002
   6.5680   1.79386E+003    1.00848E+003
   6.5730   1.81633E+003    9.95410E+002
   6.5750   1.78797E+003    9.73140E+002
   6.5780   1.78273E+003    9.95560E+002
   6.5820   1.77509E+003    9.75040E+002
   6.5830   1.79154E+003    9.85940E+002
   6.5860   1.75226E+003    9.68200E+002
   6.5880   1.73093E+003    9.63190E+002
   6.5910   1.75003E+003    9.70480E+002
   6.5930   1.76711E+003    9.67930E+002
   6.5950   1.75839E+003    9.73940E+002
   6.5980   1.76134E+003    9.62300E+002
   6.6020   1.77106E+003    9.66130E+002
   6.6040   1.78257E+003    9.62770E+002
   6.6070   1.76835E+003    9.40910E+002
   6.6090   1.73437E+003    9.64750E+002
   6.6110   1.74311E+003    9.45630E+002
   6.6150   1.76595E+003    9.62860E+002
   6.6180   1.74865E+003    9.59560E+002
   6.6220   1.74494E+003    9.97050E+002
   6.6250   1.72485E+003    9.53820E+002
   6.6270   1.74874E+003    9.53270E+002
   6.6290   1.71397E+003    9.50860E+002
   6.6310   1.75199E+003    9.48500E+002
   6.6340   1.77472E+003    9.58900E+002
   6.6360   1.72663E+003    9.47200E+002
   6.6380   1.71667E+003    9.68830E+002
   6.6410   1.75869E+003    9.46320E+002
   6.6430   1.75332E+003    9.68250E+002
   6.6450   1.73388E+003    9.55650E+002
   6.6480   1.71004E+003    9.56760E+002
   6.6510   1.70302E+003    9.40830E+002
   6.6530   1.72069E+003    9.61330E+002
   6.6550   1.73804E+003    9.41380E+002
   6.6580   1.70981E+003    9.50900E+002
   6.6620   1.71425E+003    9.23660E+002
   6.6640   1.71635E+003    9.54580E+002
   6.6650   1.73585E+003    9.35770E+002
   6.6690   1.70836E+003    9.17900E+002
   6.6730   1.69889E+003    9.28350E+002
   6.6750   1.69150E+003    9.39810E+002
   6.6770   1.69665E+003    9.27460E+002
   6.6790   1.69431E+003    9.13520E+002
   6.6820   1.72275E+003    9.56240E+002
   6.6840   1.68947E+003    9.11900E+002
   6.6870   1.66988E+003    9.43430E+002
   6.6890   1.66481E+003    9.20560E+002
   6.6920   1.68543E+003    9.16230E+002
   6.6960   1.68333E+003    9.24060E+002
   6.6980   1.69058E+003    9.24430E+002
   6.7000   1.68877E+003    9.23410E+002
   6.7040   1.66917E+003    9.48710E+002
   6.7070   1.66295E+003    8.97770E+002
   6.7090   1.62430E+003    8.93960E+002
   6.7110   1.63110E+003    8.91960E+002
   6.7150   1.65606E+003    9.19170E+002
   6.7180   1.68667E+003    9.19910E+002
   6.7190   1.67797E+003    9.13500E+002
   6.7220   1.65979E+003    9.11840E+002
   6.7250   1.66160E+003    9.07220E+002
   6.7270   1.63672E+003    8.79520E+002
   6.7300   1.63102E+003    8.85810E+002
   6.7320   1.61886E+003    9.00550E+002
   6.7330   1.61900E+003    8.88090E+002
   6.7360   1.61497E+003    8.86150E+002
   6.7390   1.55668E+003    8.80000E+002
   6.7410   1.63189E+003    8.95540E+002
   6.7430   1.60553E+003    8.83440E+002
   6.7450   1.61783E+003    8.94050E+002
   6.7470   1.62036E+003    8.77930E+002
   6.7500   1.64096E+003    8.83370E+002
   6.7540   1.63812E+003    8.91940E+002
   6.7570   1.61427E+003    9.03080E+002
   6.7590   1.63148E+003    8.90470E+002
   6.7620   1.63030E+003    8.73330E+002
   6.7630   1.61188E+003    8.58190E+002
   6.7680   1.64215E+003    9.01030E+002
   6.7700   1.62003E+003    8.73720E+002
   6.7720   1.62215E+003    8.79110E+002
   6.7750   1.63225E+003    8.90290E+002
   6.7780   1.62003E+003    9.24310E+002
   6.7800   1.64025E+003    8.75180E+002
   6.7820   1.60545E+003    8.80660E+002
   6.7840   1.63784E+003    8.88600E+002
   6.7860   1.64551E+003    8.76520E+002
   6.7900   1.64926E+003    8.83540E+002
   6.7930   1.60679E+003    9.02450E+002
   6.7960   1.63432E+003    8.95450E+002
   6.7980   1.61583E+003    8.95700E+002
   6.8010   1.65132E+003    8.81510E+002
   6.8040   1.63798E+003    9.06280E+002
   6.8060   1.62171E+003    8.83340E+002
   6.8100   1.61162E+003    8.81410E+002
   6.8130   1.62889E+003    9.00600E+002
   6.8150   1.63422E+003    9.04040E+002
   6.8170   1.69091E+003    9.10390E+002
   6.8190   1.64169E+003    9.08670E+002
   6.8220   1.73063E+003    8.90790E+002
   6.8240   1.66075E+003    9.02090E+002
   6.8280   1.66220E+003    8.99330E+002
   6.8290   1.64569E+003    9.16530E+002
   6.8310   1.68112E+003    9.02530E+002
   6.8340   1.66177E+003    9.08830E+002
   6.8380   1.66770E+003    9.19760E+002
   6.8400   1.65789E+003    9.08160E+002
   6.8440   1.66253E+003    9.04310E+002
   6.8460   1.66759E+003    9.22790E+002
   6.8480   1.64281E+003    9.18790E+002
   6.8510   1.64688E+003    8.91360E+002
   6.8540   1.62926E+003    9.08370E+002
   6.8570   1.66086E+003    9.37300E+002
   6.8590   1.65608E+003    9.20070E+002
   6.8620   1.68028E+003    9.17400E+002
   6.8650   1.64111E+003    9.11820E+002
   6.8690   1.62241E+003    9.03260E+002
   6.8720   1.64709E+003    8.87800E+002
   6.8740   1.68361E+003    9.09780E+002
   6.8750   1.69026E+003    9.01250E+002
   6.8790   1.62932E+003    9.08230E+002
   6.8810   1.65435E+003    9.25380E+002
   6.8830   1.69367E+003    9.24800E+002
   6.8870   1.63452E+003    9.16000E+002
   6.8890   1.63738E+003    8.91220E+002
   6.8900   1.64611E+003    9.14160E+002
   6.8940   1.65644E+003    9.06270E+002
   6.8970   1.70278E+003    9.34040E+002
   6.9010   1.65280E+003    8.97490E+002
   6.9030   1.68288E+003    9.05910E+002
   6.9050   1.67040E+003    9.00130E+002
   6.9090   1.67777E+003    9.16510E+002
   6.9110   1.66867E+003    9.21740E+002
   6.9140   1.67622E+003    8.97180E+002
   6.9160   1.63257E+003    9.10120E+002
   6.9180   1.66064E+003    8.96990E+002
   6.9210   1.67740E+003    9.05490E+002
   6.9250   1.66653E+003    8.80610E+002
   6.9280   1.61944E+003    8.85670E+002
   6.9300   1.64315E+003    8.74950E+002
   6.9320   1.62640E+003    8.96550E+002
   6.9350   1.63268E+003    9.41690E+002
   6.9380   1.63595E+003    9.00750E+002
   6.9400   1.64611E+003    8.99980E+002
   6.9430   1.64829E+003    8.94940E+002
   6.9460   1.63404E+003    8.87520E+002
   6.9480   1.63918E+003    8.94460E+002
   6.9510   1.63905E+003    9.04720E+002
   6.9540   1.62495E+003    8.70850E+002
   6.9560   1.63961E+003    8.91570E+002
   6.9580   1.62603E+003    8.89130E+002
   6.9610   1.60956E+003    8.89800E+002
   6.9640   1.62513E+003    8.74490E+002
   6.9670   1.58886E+003    8.71800E+002
   6.9700   1.58945E+003    8.97180E+002
   6.9710   1.61987E+003    8.72330E+002
   6.9750   1.65380E+003    8.71070E+002
   6.9800   1.61590E+003    8.83530E+002
   6.9820   1.62093E+003    8.85300E+002
   6.9840   1.61320E+003    8.82890E+002
   6.9860   1.63927E+003    9.01240E+002
   6.9870   1.61473E+003    8.99340E+002
   6.9910   1.64115E+003    8.90920E+002
   6.9940   1.63057E+003    8.93520E+002
   6.9970   1.63952E+003    9.13380E+002
   7.0000   1.60710E+003    9.07420E+002
   7.0020   1.63467E+003    8.85230E+002
   7.0040   1.65791E+003    9.04870E+002
   7.0080   1.63310E+003    8.96470E+002
   7.0110   1.61350E+003    9.06160E+002
   7.0140   1.66777E+003    8.84330E+002
   7.0160   1.64551E+003    9.28090E+002
   7.0190   1.60412E+003    8.81360E+002
   7.0210   1.58963E+003    8.71630E+002
   7.0240   1.60601E+003    8.95540E+002
   7.0280   1.59421E+003    8.85260E+002
   7.0300   1.54600E+003    8.99130E+002
   7.0330   1.57554E+003    8.68810E+002
   7.0360   1.61106E+003    8.90260E+002
   7.0380   1.62683E+003    8.62430E+002
   7.0420   1.63437E+003    8.56740E+002
   7.0440   1.63325E+003    8.84220E+002
   7.0460   1.62319E+003    8.72460E+002
   7.0480   1.58651E+003    8.77990E+002
   7.0520   1.61381E+003    8.54170E+002
   7.0550   1.64099E+003    8.72700E+002
   7.0570   1.60558E+003    8.69040E+002
   7.0600   1.60988E+003    8.62650E+002
   7.0630   1.62872E+003    8.84420E+002
   7.0650   1.60549E+003    8.44620E+002
   7.0670   1.62286E+003    8.45230E+002
   7.0700   1.63724E+003    8.79120E+002
   7.0730   1.62026E+003    8.66370E+002
   7.0760   1.61937E+003    8.37040E+002
   7.0770   1.59242E+003    8.74390E+002
   7.0800   1.59812E+003    8.49290E+002
   7.0820   1.62908E+003    8.36900E+002
   7.0870   1.62208E+003    8.53200E+002
   7.0890   1.60167E+003    8.30950E+002
   7.0930   1.60521E+003    8.47760E+002
   7.0940   1.63311E+003    8.43200E+002
   7.0970   1.57965E+003    8.10290E+002
   7.1000   1.60071E+003    8.15130E+002
   7.1030   1.60570E+003    7.98360E+002
   7.1070   1.58254E+003    7.75310E+002
   7.1100   1.59171E+003    7.75120E+002
   7.1120   1.57793E+003    7.39030E+002
   7.1140   1.58732E+003    7.36380E+002
   7.1170   1.56474E+003    7.19850E+002
   7.1210   1.52640E+003    6.89690E+002
   7.1230   1.54777E+003    6.64330E+002
   7.1250   1.53461E+003    6.31360E+002
   7.1280   1.51321E+003    6.16320E+002
   7.1320   1.50184E+003    5.59060E+002
   7.1340   1.47865E+003    5.32180E+002
   7.1390   1.44611E+003    4.76270E+002
   7.1410   1.44318E+003    4.52270E+002
   7.1430   1.39240E+003    3.66250E+002
   7.1460   1.32214E+003    3.47690E+002
   7.1500   1.24606E+003    2.30170E+002
   7.1530   1.12975E+003    1.13510E+002
   7.1560   1.06449E+003    2.21200E+001
   7.1600   8.62420E+002    1.20000E+001
   7.1630   7.86720E+002    8.39000E+000
   7.1660   6.97730E+002    5.54000E+000
   7.1680   4.26610E+002    5.59000E+000
   7.1700   2.24910E+002    2.24000E+000
   7.1730   4.56700E+001    1.18000E+000
   7.1770   1.09300E+001    4.80000E-001
   7.1790   5.24000E+000    6.10000E-001
   7.1800   8.90000E-001    8.90000E-001
   7.1840   1.08000E+000    1.81000E+000
   7.1870   2.70000E-001    2.05000E+000
   7.1900   1.09000E+000    1.85000E+000
   7.1930   3.79000E+000    2.87000E+000
   7.1960   3.74000E+000    1.96000E+000
   7.1990   3.79000E+000    3.03000E+000
   7.2020   3.83000E+000    2.71000E+000
   7.2060   3.83000E+000    3.57000E+000
   7.2090   3.77000E+000    1.80000E-001
   7.2110   3.81000E+000    4.00000E-002
   7.2130   3.80000E+000    1.80000E-001
   7.2160   3.77000E+000    1.32000E+000
   7.2200   3.74000E+000    3.33000E+000
   7.2220   3.84000E+000    8.00000E-001
   7.2240   3.86000E+000    1.60000E-001
   7.2260   3.82000E+000    0.00000E+000
   7.2300   3.81000E+000    3.00000E-002
   7.2330   3.72000E+000    1.50000E-001
   7.2360   3.88000E+000    1.50000E-001
   7.2380   3.75000E+000    1.60000E-001
   7.2410   3.83000E+000    2.60000E-001
   7.2450   3.77000E+000    6.00000E-002
   7.2480   3.72000E+000    1.40000E-001
   7.2510   3.75000E+000    3.40000E-001
   7.2530   3.71000E+000    1.00000E-001
   7.2550   3.81000E+000    1.00000E-002
   7.2570   3.75000E+000    1.40000E-001
   7.2620   3.79000E+000    1.70000E-001
   7.2650   3.76000E+000    1.30000E-001
   7.2660   3.78000E+000    2.00000E-002
   7.2700   3.75000E+000    1.00000E-002
   7.2720   3.33000E+000    9.00000E-002
   7.2750   3.75000E+000    6.00000E-002
   7.2780   3.71000E+000    0.00000E+000
   7.2790   3.37000E+000    1.40000E-001
   7.2840   3.76000E+000    1.30000E-001
   7.2860   3.69000E+000    9.00000E-002
   7.2900   3.81000E+000    1.40000E-001
   7.2930   3.76000E+000    1.20000E-001
   7.2950   3.75000E+000    5.00000E-002
   7.2960   3.73000E+000    2.00000E-002
   7.3020   3.68000E+000    1.50000E-001
