# Supplementary material for: Mechanism of the small ATP-independent chaperone Spy is substrate specific
Source: Nat Commun. 2021 Feb 8;12:851. doi: 10.1038/s41467-021-21120-8 (PMC7870927; doi:10.1038/s41467-021-21120-8)
Supplement: Supplementary file 3 — Supplementary Data 1 [file 41467_2021_21120_MOESM3_ESM.zip › Fig 2c-d/181801/00043.RI1]

Sample1/4
I 1 22.0 48000 0006150 1.5330E11 278 1 
   5.8010   3.66000E+000    2.90000E-001
   5.8040   3.85000E+000    1.67000E+000
   5.8060   3.74000E+000    1.80000E-001
   5.8080   3.70000E+000    2.05000E+000
   5.8100   3.99000E+000    2.51000E+000
   5.8130   2.14000E+000    7.27000E+000
   5.8150   9.25000E+000    1.34200E+001
   5.8160   1.49000E+001    1.75000E+001
   5.8200   3.24600E+001    2.40800E+001
   5.8210   5.78900E+001    3.44100E+001
   5.8220   9.10800E+001    3.93900E+001
   5.8230   1.75100E+002    7.37400E+001
   5.8240   3.28130E+002    1.34810E+002
   5.8270   5.61520E+002    1.65230E+002
   5.8290   7.66630E+002    3.06270E+002
   5.8300   9.00670E+002    4.80140E+002
   5.8330   9.38420E+002    5.93510E+002
   5.8350   1.17172E+003    7.20550E+002
   5.8370   1.24541E+003    9.18080E+002
   5.8400   1.44014E+003    1.28752E+003
   5.8420   1.60621E+003    1.73538E+003
   5.8440   1.74793E+003    1.91128E+003
   5.8470   1.92187E+003    1.94390E+003
   5.8490   2.05487E+003    2.08616E+003
   5.8510   2.19265E+003    2.22915E+003
   5.8530   2.30084E+003    2.28754E+003
   5.8560   2.47586E+003    2.59402E+003
   5.8600   2.64012E+003    2.72364E+003
   5.8620   2.79195E+003    2.80090E+003
   5.8630   2.90785E+003    2.88793E+003
   5.8650   2.92104E+003    3.00073E+003
   5.8670   2.99314E+003    2.95724E+003
   5.8690   3.10753E+003    3.02522E+003
   5.8710   3.15301E+003    3.22737E+003
   5.8730   3.21886E+003    3.27681E+003
   5.8760   3.36776E+003    3.24962E+003
   5.8780   3.43858E+003    3.30733E+003
   5.8800   3.46628E+003    3.45286E+003
   5.8830   3.53294E+003    3.46082E+003
   5.8850   3.57219E+003    3.56562E+003
   5.8870   3.54998E+003    3.45834E+003
   5.8890   3.57358E+003    3.53177E+003
   5.8900   3.53672E+003    3.55711E+003
   5.8920   3.58857E+003    3.58636E+003
   5.8940   3.60190E+003    3.58473E+003
   5.8960   3.63567E+003    3.57905E+003
   5.8990   3.60313E+003    3.59195E+003
   5.9000   3.59937E+003    3.64438E+003
   5.9030   3.58781E+003    3.62216E+003
   5.9070   3.64202E+003    3.60501E+003
   5.9090   3.66643E+003    3.63653E+003
   5.9120   3.63491E+003    3.67699E+003
   5.9140   3.70961E+003    3.76360E+003
   5.9180   3.76523E+003    3.80415E+003
   5.9210   3.76567E+003    3.76732E+003
   5.9230   3.78439E+003    3.71243E+003
   5.9260   3.76948E+003    3.67884E+003
   5.9280   3.80320E+003    3.72037E+003
   5.9320   3.84110E+003    3.74502E+003
   5.9350   3.82374E+003    3.91273E+003
   5.9360   3.94566E+003    3.90614E+003
   5.9390   3.94976E+003    3.97148E+003
   5.9420   3.90131E+003    4.00002E+003
   5.9430   3.94805E+003    3.99538E+003
   5.9460   4.02127E+003    3.95853E+003
   5.9480   3.98401E+003    4.02856E+003
   5.9500   4.05274E+003    4.01379E+003
   5.9530   4.02176E+003    3.94951E+003
   5.9550   4.01580E+003    4.05410E+003
   5.9570   3.99663E+003    4.02167E+003
   5.9590   3.99750E+003    4.02617E+003
   5.9620   3.99788E+003    4.05373E+003
   5.9640   4.05337E+003    4.00384E+003
   5.9650   4.05393E+003    4.07694E+003
   5.9680   4.08280E+003    4.02426E+003
   5.9710   4.08000E+003    4.11844E+003
   5.9730   4.15042E+003    4.03919E+003
   5.9760   4.11066E+003    4.14017E+003
   5.9770   4.19272E+003    4.12855E+003
   5.9800   4.15060E+003    4.13283E+003
   5.9820   4.18498E+003    4.13776E+003
   5.9840   4.19273E+003    4.16179E+003
   5.9860   4.09972E+003    4.17248E+003
   5.9890   4.31969E+003    4.29618E+003
   5.9910   4.82658E+003    4.91796E+003
   5.9940   5.85990E+003    6.08757E+003
   5.9960   6.18395E+003    6.00982E+003
   6.0000   6.11923E+003    6.11923E+003
   6.0010   6.17545E+003    5.95657E+003
   6.0030   3.86012E+003    3.04931E+003
   6.0070   3.32490E+002    1.65700E+002
   6.0120   2.46660E+002    2.62930E+002
   6.0130   3.37570E+002    7.60560E+002
   6.0160   2.04270E+003    5.14344E+003
   6.0200   4.76716E+003    4.02590E+003
   6.0220   4.14528E+003    4.12076E+003
   6.0230   4.20750E+003    3.95397E+003
   6.0250   4.15102E+003    4.03957E+003
   6.0280   4.14179E+003    3.93908E+003
   6.0300   4.08930E+003    3.95130E+003
   6.0320   4.07652E+003    3.98337E+003
   6.0340   4.07250E+003    3.96924E+003
   6.0360   4.10286E+003    3.92331E+003
   6.0390   4.13545E+003    3.91206E+003
   6.0410   4.14161E+003    3.88823E+003
   6.0450   4.02996E+003    3.91464E+003
   6.0460   4.13396E+003    3.91378E+003
   6.0480   4.10205E+003    3.88682E+003
   6.0500   4.04870E+003    3.85185E+003
   6.0530   4.05926E+003    3.79595E+003
   6.0560   4.08374E+003    3.81606E+003
   6.0580   4.04599E+003    3.78355E+003
   6.0590   3.95226E+003    3.77080E+003
   6.0630   3.96921E+003    3.77502E+003
   6.0660   3.96329E+003    3.72367E+003
   6.0680   3.97668E+003    3.69887E+003
   6.0700   3.93796E+003    3.67034E+003
   6.0720   3.89755E+003    3.70287E+003
   6.0750   3.90578E+003    3.63201E+003
   6.0770   3.85996E+003    3.58689E+003
   6.0790   3.80648E+003    3.63813E+003
   6.0820   3.85943E+003    3.60789E+003
   6.0830   3.84496E+003    3.53179E+003
   6.0880   3.83636E+003    3.50014E+003
   6.0900   3.82862E+003    3.46487E+003
   6.0950   3.81574E+003    3.40252E+003
   6.0960   3.73439E+003    3.42011E+003
   6.0970   3.73172E+003    3.43347E+003
   6.0990   3.71955E+003    3.35818E+003
   6.1020   3.69763E+003    3.32301E+003
   6.1060   3.64255E+003    3.26110E+003
   6.1080   3.63076E+003    3.26415E+003
   6.1090   3.66631E+003    3.22015E+003
   6.1110   3.67898E+003    3.22473E+003
   6.1130   3.60394E+003    3.22116E+003
   6.1150   3.63634E+003    3.16292E+003
   6.1180   3.57118E+003    3.18377E+003
   6.1190   3.64328E+003    3.02297E+003
   6.1220   3.57049E+003    3.09166E+003
   6.1250   3.51173E+003    3.08004E+003
   6.1260   3.47452E+003    3.05137E+003
   6.1280   3.52074E+003    3.00836E+003
   6.1310   3.44405E+003    3.02271E+003
   6.1330   3.47070E+003    2.95771E+003
   6.1350   3.41011E+003    2.92428E+003
   6.1370   3.40289E+003    2.86503E+003
   6.1400   3.35635E+003    2.85135E+003
   6.1420   3.34186E+003    2.80259E+003
   6.1440   3.36804E+003    2.82093E+003
   6.1470   3.28975E+003    2.75550E+003
   6.1500   3.24255E+003    2.67828E+003
   6.1530   3.21391E+003    2.65345E+003
   6.1540   3.22344E+003    2.64617E+003
   6.1550   3.15314E+003    2.67013E+003
   6.1580   3.18468E+003    2.66243E+003
   6.1600   3.16834E+003    2.51685E+003
   6.1630   3.14051E+003    2.54573E+003
   6.1660   3.07595E+003    2.49031E+003
   6.1670   3.03010E+003    2.46235E+003
   6.1680   3.08222E+003    2.47281E+003
   6.1690   3.07361E+003    2.44914E+003
   6.1740   3.00744E+003    2.39441E+003
   6.1760   3.01683E+003    2.34031E+003
   6.1770   2.99224E+003    2.36538E+003
   6.1790   2.95611E+003    2.31678E+003
   6.1810   2.97292E+003    2.36732E+003
   6.1830   2.98072E+003    2.28560E+003
   6.1860   2.91026E+003    2.27869E+003
   6.1900   2.90219E+003    2.23135E+003
   6.1910   2.86188E+003    2.23234E+003
   6.1950   2.84018E+003    2.19280E+003
   6.1960   2.80692E+003    2.16395E+003
   6.2000   2.85459E+003    2.13460E+003
   6.2010   2.78452E+003    2.09202E+003
   6.2030   2.77921E+003    2.10038E+003
   6.2050   2.75060E+003    2.07987E+003
   6.2070   2.74665E+003    2.02072E+003
   6.2100   2.71263E+003    1.98762E+003
   6.2120   2.75168E+003    2.05008E+003
   6.2140   2.68812E+003    2.00979E+003
   6.2170   2.70920E+003    1.95524E+003
   6.2190   2.71363E+003    1.92828E+003
   6.2220   2.67772E+003    1.94212E+003
   6.2240   2.59850E+003    1.86211E+003
   6.2250   2.61475E+003    1.84933E+003
   6.2290   2.62592E+003    1.81895E+003
   6.2320   2.57879E+003    1.76538E+003
   6.2350   2.57347E+003    1.76927E+003
   6.2370   2.55168E+003    1.73007E+003
   6.2410   2.48112E+003    1.68684E+003
   6.2440   2.47708E+003    1.70230E+003
   6.2460   2.44289E+003    1.68770E+003
   6.2480   2.41505E+003    1.65657E+003
   6.2500   2.38377E+003    1.66996E+003
   6.2510   2.39413E+003    1.62621E+003
   6.2550   2.39080E+003    1.59947E+003
   6.2580   2.42935E+003    1.58019E+003
   6.2610   2.32837E+003    1.56603E+003
   6.2640   2.33201E+003    1.54804E+003
   6.2650   2.37577E+003    1.52513E+003
   6.2670   2.32821E+003    1.52386E+003
   6.2680   2.34363E+003    1.48335E+003
   6.2710   2.32627E+003    1.49931E+003
   6.2750   2.29139E+003    1.48177E+003
   6.2780   2.26437E+003    1.46128E+003
   6.2800   2.32229E+003    1.42807E+003
   6.2820   2.26198E+003    1.41267E+003
   6.2840   2.23666E+003    1.44701E+003
   6.2870   2.24671E+003    1.40849E+003
   6.2890   2.23861E+003    1.40655E+003
   6.2900   2.20277E+003    1.35938E+003
   6.2930   2.23731E+003    1.36754E+003
   6.2960   2.20693E+003    1.35227E+003
   6.2990   2.18632E+003    1.32660E+003
   6.3020   2.14328E+003    1.31645E+003
   6.3030   2.18734E+003    1.31990E+003
   6.3060   2.12267E+003    1.31424E+003
   6.3080   2.12902E+003    1.25449E+003
   6.3090   2.15452E+003    1.29594E+003
   6.3110   2.16248E+003    1.27921E+003
   6.3130   2.13914E+003    1.29126E+003
   6.3160   2.12736E+003    1.29253E+003
   6.3180   2.09741E+003    1.25501E+003
   6.3210   2.05324E+003    1.24567E+003
   6.3240   2.10452E+003    1.21560E+003
   6.3260   2.05670E+003    1.23198E+003
   6.3270   2.04723E+003    1.23016E+003
   6.3310   2.02176E+003    1.21546E+003
   6.3330   2.01730E+003    1.20761E+003
   6.3360   2.03110E+003    1.17391E+003
   6.3380   2.03716E+003    1.17892E+003
   6.3410   2.02629E+003    1.17932E+003
   6.3430   1.98351E+003    1.17042E+003
   6.3450   2.02751E+003    1.21026E+003
   6.3470   1.99403E+003    1.18941E+003
   6.3490   1.99067E+003    1.18112E+003
   6.3540   1.97589E+003    1.15278E+003
   6.3550   1.98120E+003    1.16223E+003
   6.3580   1.94249E+003    1.14128E+003
   6.3600   1.94459E+003    1.14085E+003
   6.3630   1.99254E+003    1.16179E+003
   6.3650   1.97035E+003    1.12531E+003
   6.3660   1.97286E+003    1.14158E+003
   6.3690   1.92472E+003    1.12149E+003
   6.3740   1.89985E+003    1.11519E+003
   6.3760   1.89610E+003    1.11601E+003
   6.3780   1.92429E+003    1.11384E+003
   6.3810   1.91591E+003    1.11834E+003
   6.3830   1.92793E+003    1.12599E+003
   6.3880   1.92747E+003    1.08437E+003
   6.3900   1.90688E+003    1.07373E+003
   6.3920   1.89943E+003    1.09195E+003
   6.3930   1.91205E+003    1.07987E+003
   6.3950   1.86527E+003    1.06985E+003
   6.3990   1.88189E+003    1.06648E+003
   6.4010   1.88475E+003    1.08029E+003
   6.4030   1.86029E+003    1.07578E+003
   6.4060   1.89366E+003    1.06019E+003
   6.4080   1.88367E+003    1.05934E+003
   6.4110   1.86336E+003    1.03890E+003
   6.4130   1.89981E+003    1.06567E+003
   6.4150   1.87041E+003    1.05641E+003
   6.4180   1.86253E+003    1.05083E+003
   6.4190   1.86215E+003    1.06645E+003
   6.4220   1.86833E+003    1.07712E+003
   6.4240   1.83825E+003    1.04224E+003
   6.4290   1.89304E+003    1.07095E+003
   6.4310   1.87827E+003    1.07284E+003
   6.4340   1.89113E+003    1.08145E+003
   6.4360   1.88400E+003    1.11237E+003
   6.4380   1.91710E+003    1.09975E+003
   6.4400   1.90921E+003    1.09748E+003
   6.4430   1.88280E+003    1.05219E+003
   6.4460   1.92658E+003    1.07542E+003
   6.4470   1.93172E+003    1.04897E+003
   6.4510   1.90076E+003    1.07817E+003
   6.4530   1.92707E+003    1.07518E+003
   6.4560   1.92015E+003    1.06744E+003
   6.4580   1.94944E+003    1.10198E+003
   6.4600   1.94452E+003    1.11054E+003
   6.4620   1.97092E+003    1.08723E+003
   6.4650   1.95773E+003    1.10519E+003
   6.4670   1.93959E+003    1.08810E+003
   6.4690   1.97612E+003    1.06123E+003
   6.4730   1.94368E+003    1.06324E+003
   6.4750   1.89805E+003    1.07588E+003
   6.4760   1.90763E+003    1.09586E+003
   6.4800   1.88876E+003    1.08137E+003
   6.4830   1.93374E+003    1.09586E+003
   6.4860   1.96580E+003    1.10521E+003
   6.4870   1.92797E+003    1.09853E+003
   6.4910   1.93778E+003    1.10040E+003
   6.4940   1.93529E+003    1.07914E+003
   6.4960   1.93399E+003    1.07624E+003
   6.4990   1.94237E+003    1.08168E+003
   6.5010   1.97036E+003    1.06057E+003
   6.5030   1.95438E+003    1.08908E+003
   6.5050   1.95576E+003    1.08278E+003
   6.5080   1.98519E+003    1.11692E+003
   6.5100   1.94701E+003    1.07619E+003
   6.5120   1.96201E+003    1.07753E+003
   6.5160   1.91286E+003    1.10053E+003
   6.5180   1.95585E+003    1.08657E+003
   6.5210   1.94573E+003    1.10374E+003
   6.5230   1.96162E+003    1.07416E+003
   6.5260   1.96124E+003    1.08704E+003
   6.5280   1.98202E+003    1.08745E+003
   6.5300   1.95661E+003    1.11207E+003
   6.5330   1.96176E+003    1.08134E+003
   6.5360   1.94305E+003    1.07255E+003
   6.5390   1.94560E+003    1.05306E+003
   6.5420   1.93464E+003    1.09673E+003
   6.5440   1.94733E+003    1.09181E+003
   6.5450   1.92940E+003    1.05866E+003
   6.5480   1.94954E+003    1.06345E+003
   6.5500   1.92259E+003    1.05184E+003
   6.5530   1.90642E+003    1.06137E+003
   6.5560   1.91668E+003    1.07368E+003
   6.5590   1.89322E+003    1.04938E+003
   6.5610   1.90496E+003    1.04955E+003
   6.5640   1.95543E+003    1.06094E+003
   6.5660   1.90161E+003    1.05831E+003
   6.5680   1.88156E+003    1.06735E+003
   6.5730   1.94103E+003    1.05403E+003
   6.5750   1.89685E+003    1.07207E+003
   6.5770   1.91879E+003    1.06386E+003
   6.5790   1.92248E+003    1.01757E+003
   6.5820   1.92423E+003    1.02727E+003
   6.5860   1.90261E+003    1.04707E+003
   6.5890   1.91552E+003    1.04862E+003
   6.5910   1.88545E+003    1.03714E+003
   6.5920   1.89491E+003    1.04432E+003
   6.5950   1.90083E+003    1.03930E+003
   6.5990   1.86744E+003    1.03954E+003
   6.6000   1.85147E+003    1.04266E+003
   6.6020   1.87139E+003    1.04675E+003
   6.6040   1.90036E+003    1.03779E+003
   6.6080   1.89826E+003    1.03943E+003
   6.6090   1.86888E+003    1.04991E+003
   6.6120   1.89654E+003    1.04471E+003
   6.6150   1.86996E+003    1.05891E+003
   6.6180   1.85781E+003    1.03442E+003
   6.6210   1.88678E+003    1.00713E+003
   6.6240   1.83614E+003    1.04351E+003
   6.6270   1.88115E+003    1.04269E+003
   6.6280   1.85196E+003    1.03214E+003
   6.6330   1.86706E+003    1.02238E+003
   6.6350   1.86955E+003    1.01702E+003
   6.6370   1.85202E+003    1.02410E+003
   6.6390   1.85664E+003    1.05130E+003
   6.6420   1.88554E+003    1.01251E+003
   6.6440   1.83722E+003    1.05006E+003
   6.6460   1.87430E+003    1.03268E+003
   6.6490   1.85492E+003    9.94500E+002
   6.6510   1.83204E+003    1.02423E+003
   6.6530   1.83132E+003    1.02797E+003
   6.6550   1.86751E+003    1.02807E+003
   6.6580   1.84509E+003    1.00691E+003
   6.6610   1.84456E+003    9.94530E+002
   6.6640   1.84605E+003    1.00222E+003
   6.6670   1.85399E+003    1.03970E+003
   6.6690   1.83210E+003    1.03582E+003
   6.6720   1.81408E+003    9.98250E+002
   6.6750   1.82446E+003    1.02012E+003
   6.6780   1.82600E+003    9.93500E+002
   6.6800   1.80100E+003    9.94250E+002
   6.6840   1.78791E+003    9.87210E+002
   6.6860   1.78457E+003    9.96160E+002
   6.6890   1.83146E+003    9.82690E+002
   6.6920   1.82238E+003    1.00042E+003
   6.6960   1.80701E+003    9.83240E+002
   6.6980   1.80517E+003    9.88120E+002
   6.7000   1.78016E+003    9.86040E+002
   6.7020   1.78726E+003    9.61690E+002
   6.7040   1.79856E+003    9.53480E+002
   6.7070   1.75942E+003    9.85980E+002
   6.7100   1.75584E+003    9.80230E+002
   6.7110   1.78373E+003    9.90180E+002
   6.7160   1.78428E+003    9.78530E+002
   6.7190   1.80265E+003    9.71230E+002
   6.7200   1.82526E+003    9.65200E+002
   6.7250   1.76903E+003    9.69160E+002
   6.7280   1.69973E+003    9.77850E+002
   6.7300   1.75259E+003    9.52530E+002
   6.7320   1.75418E+003    9.40460E+002
   6.7350   1.70344E+003    9.21470E+002
   6.7390   1.73973E+003    9.65720E+002
   6.7410   1.74377E+003    9.59920E+002
   6.7440   1.74190E+003    9.63520E+002
   6.7460   1.74326E+003    9.68460E+002
   6.7470   1.74901E+003    9.57640E+002
   6.7500   1.72727E+003    9.82670E+002
   6.7530   1.76045E+003    9.50240E+002
   6.7560   1.78131E+003    9.63650E+002
   6.7590   1.75076E+003    9.30460E+002
   6.7620   1.76087E+003    9.05870E+002
   6.7630   1.72148E+003    9.58580E+002
   6.7660   1.74401E+003    9.84790E+002
   6.7700   1.72743E+003    9.43210E+002
   6.7730   1.74263E+003    9.68070E+002
   6.7750   1.74996E+003    9.58700E+002
   6.7780   1.76590E+003    9.60120E+002
   6.7810   1.78583E+003    9.62690E+002
   6.7830   1.80667E+003    9.44460E+002
   6.7860   1.77860E+003    9.63140E+002
   6.7880   1.75711E+003    9.70200E+002
   6.7900   1.79869E+003    9.65760E+002
   6.7940   1.75782E+003    9.78920E+002
   6.7970   1.79225E+003    9.78300E+002
   6.7990   1.82293E+003    9.50910E+002
   6.8020   1.78528E+003    9.66280E+002
   6.8040   1.76785E+003    9.56440E+002
   6.8060   1.75922E+003    9.44330E+002
   6.8090   1.79115E+003    9.95860E+002
   6.8120   1.74786E+003    9.49230E+002
   6.8150   1.77697E+003    9.57720E+002
   6.8170   1.80153E+003    9.60200E+002
   6.8200   1.78403E+003    9.71560E+002
   6.8220   1.77925E+003    9.87620E+002
   6.8260   1.78349E+003    9.52280E+002
   6.8290   1.81943E+003    9.84260E+002
   6.8310   1.80119E+003    9.88660E+002
   6.8330   1.78840E+003    9.57530E+002
   6.8360   1.79541E+003    9.59850E+002
   6.8400   1.80334E+003    9.92500E+002
   6.8450   1.79208E+003    9.81850E+002
   6.8470   1.81043E+003    9.81780E+002
   6.8500   1.78495E+003    9.95110E+002
   6.8530   1.81879E+003    9.84530E+002
   6.8560   1.79163E+003    9.94100E+002
   6.8580   1.80983E+003    9.94750E+002
   6.8600   1.80055E+003    9.82070E+002
   6.8620   1.78768E+003    9.75370E+002
   6.8670   1.82733E+003    1.00736E+003
   6.8690   1.76976E+003    9.92000E+002
   6.8720   1.82042E+003    9.80090E+002
   6.8740   1.80877E+003    9.73030E+002
   6.8760   1.78693E+003    9.64260E+002
   6.8790   1.81572E+003    9.94800E+002
   6.8820   1.79604E+003    1.00400E+003
   6.8840   1.80458E+003    9.85160E+002
   6.8870   1.82324E+003    9.84350E+002
   6.8920   1.80194E+003    9.94450E+002
   6.8930   1.80385E+003    9.79970E+002
   6.8960   1.80265E+003    9.88330E+002
   6.8980   1.80033E+003    9.77250E+002
   6.9010   1.80854E+003    9.82170E+002
   6.9030   1.81695E+003    9.99780E+002
   6.9060   1.80944E+003    9.91500E+002
   6.9100   1.79270E+003    9.94690E+002
   6.9120   1.77974E+003    9.98550E+002
   6.9150   1.75684E+003    9.98570E+002
   6.9180   1.76630E+003    9.69360E+002
   6.9200   1.80381E+003    9.69200E+002
   6.9230   1.76438E+003    1.01181E+003
   6.9260   1.76596E+003    1.00138E+003
   6.9280   1.78204E+003    1.00164E+003
   6.9300   1.78703E+003    9.69950E+002
   6.9320   1.79295E+003    9.52060E+002
   6.9360   1.76825E+003    9.67940E+002
   6.9390   1.77368E+003    9.79490E+002
   6.9420   1.78157E+003    9.81650E+002
   6.9440   1.77454E+003    9.75790E+002
   6.9460   1.77128E+003    9.84130E+002
   6.9490   1.79842E+003    9.80070E+002
   6.9520   1.77089E+003    9.62250E+002
   6.9540   1.79086E+003    9.77410E+002
   6.9570   1.77402E+003    9.78430E+002
   6.9590   1.75782E+003    9.82950E+002
   6.9620   1.76288E+003    9.68930E+002
   6.9650   1.73534E+003    9.44940E+002
   6.9680   1.73220E+003    9.58340E+002
   6.9710   1.75328E+003    9.52220E+002
   6.9750   1.76284E+003    9.92920E+002
   6.9770   1.77713E+003    9.92830E+002
   6.9800   1.75604E+003    9.79610E+002
   6.9830   1.74436E+003    9.91660E+002
   6.9850   1.78544E+003    9.85830E+002
   6.9880   1.75389E+003    9.76040E+002
   6.9900   1.74989E+003    9.78510E+002
   6.9930   1.71094E+003    9.67990E+002
   6.9950   1.78695E+003    9.85490E+002
   6.9990   1.79288E+003    9.84460E+002
   7.0000   1.78230E+003    9.69020E+002
   7.0020   1.77818E+003    9.85620E+002
   7.0060   1.79534E+003    9.92170E+002
   7.0090   1.78475E+003    9.92560E+002
   7.0110   1.75398E+003    9.64050E+002
   7.0140   1.81063E+003    9.73770E+002
   7.0160   1.76907E+003    9.86460E+002
   7.0190   1.77245E+003    9.65460E+002
   7.0230   1.78065E+003    9.55110E+002
   7.0260   1.79085E+003    9.49960E+002
   7.0280   1.78113E+003    9.74870E+002
   7.0300   1.81140E+003    9.40510E+002
   7.0330   1.75382E+003    9.69640E+002
   7.0370   1.74409E+003    9.65320E+002
   7.0380   1.76477E+003    9.34800E+002
   7.0410   1.74947E+003    9.59180E+002
   7.0440   1.74930E+003    9.55720E+002
   7.0480   1.75639E+003    9.66070E+002
   7.0510   1.75422E+003    9.57920E+002
   7.0550   1.75425E+003    9.42050E+002
   7.0580   1.74125E+003    9.55830E+002
   7.0610   1.73688E+003    8.98850E+002
   7.0640   1.74451E+003    9.18700E+002
   7.0650   1.72381E+003    9.56730E+002
   7.0690   1.70871E+003    9.23070E+002
   7.0710   1.71345E+003    9.11520E+002
   7.0740   1.72644E+003    9.25430E+002
   7.0770   1.68472E+003    8.87580E+002
   7.0800   1.68641E+003    8.69700E+002
   7.0830   1.68685E+003    8.57780E+002
   7.0850   1.69092E+003    8.71730E+002
   7.0880   1.64602E+003    8.36800E+002
   7.0910   1.68387E+003    8.51900E+002
   7.0940   1.64410E+003    7.99390E+002
   7.0960   1.59043E+003    7.99870E+002
   7.0980   1.57934E+003    7.90650E+002
   7.1030   1.54460E+003    7.58250E+002
   7.1050   1.53980E+003    7.39500E+002
   7.1090   1.46710E+003    7.19530E+002
   7.1120   1.48568E+003    6.70080E+002
   7.1140   1.43752E+003    6.59790E+002
   7.1170   1.43880E+003    6.18290E+002
   7.1210   1.36653E+003    5.80280E+002
   7.1230   1.29717E+003    5.42160E+002
   7.1250   1.27615E+003    5.25380E+002
   7.1290   1.25355E+003    4.75020E+002
   7.1320   1.18456E+003    4.43370E+002
   7.1340   1.11656E+003    4.07000E+002
   7.1370   1.03821E+003    3.69310E+002
   7.1390   9.87390E+002    3.32800E+002
   7.1410   9.52450E+002    3.02360E+002
   7.1440   8.94410E+002    2.52730E+002
   7.1480   7.76120E+002    2.17350E+002
   7.1500   7.17560E+002    1.79910E+002
   7.1540   6.00640E+002    1.28720E+002
   7.1580   5.03360E+002    1.02950E+002
   7.1600   4.44380E+002    8.06400E+001
   7.1630   3.82620E+002    5.65600E+001
   7.1660   2.80600E+002    3.83400E+001
   7.1700   2.17030E+002    2.98500E+001
   7.1730   1.75700E+002    1.79900E+001
   7.1770   1.18400E+002    1.13500E+001
   7.1800   7.52500E+001    9.56000E+000
   7.1820   5.84600E+001    5.34000E+000
   7.1850   4.45800E+001    4.34000E+000
   7.1870   2.63400E+001    1.86000E+000
   7.1890   1.47900E+001    2.58000E+000
   7.1930   9.12000E+000    2.98000E+000
   7.1950   3.18000E+000    3.33000E+000
   7.1970   1.04000E+000    2.73000E+000
   7.2000   3.41000E+000    1.58000E+000
   7.2040   3.68000E+000    1.45000E+000
   7.2070   3.74000E+000    1.68000E+000
   7.2100   3.70000E+000    9.50000E-001
   7.2120   3.74000E+000    1.50000E-001
   7.2150   3.69000E+000    1.00000E-002
   7.2180   3.66000E+000    1.00000E-001
   7.2210   3.66000E+000    9.00000E-002
   7.2230   3.69000E+000    2.00000E-002
   7.2260   3.84000E+000    9.00000E-002
   7.2290   3.71000E+000    1.00000E-002
   7.2310   3.67000E+000    1.60000E-001
   7.2350   3.74000E+000    5.00000E-002
   7.2380   3.66000E+000    1.20000E-001
   7.2400   3.72000E+000    7.70000E-001
   7.2420   3.70000E+000    7.00000E-002
   7.2450   3.83000E+000    2.60000E-001
   7.2490   3.82000E+000    3.00000E-001
   7.2510   3.73000E+000    4.00000E-002
   7.2530   3.75000E+000    1.80000E-001
   7.2570   3.68000E+000    7.00000E-002
   7.2600   3.72000E+000    3.00000E-002
   7.2630   3.77000E+000    6.00000E-002
   7.2670   3.86000E+000    1.80000E-001
   7.2690   3.93000E+000    1.00000E-002
   7.2720   3.78000E+000    1.30000E-001
   7.2750   3.65000E+000    3.00000E-002
   7.2780   3.35000E+000    1.90000E-001
   7.2810   3.86000E+000    8.00000E-002
   7.2830   3.74000E+000    1.30000E-001
   7.2860   3.72000E+000    2.50000E-001
   7.2880   3.66000E+000    3.70000E-001
   7.2930   3.65000E+000    5.00000E-002
   7.2950   3.72000E+000    7.00000E-002
   7.2980   3.73000E+000    1.80000E-001
   7.3000   3.79000E+000    0.00000E+000
