# Supplementary material for: Mechanism of the small ATP-independent chaperone Spy is substrate specific
Source: Nat Commun. 2021 Feb 8;12:851. doi: 10.1038/s41467-021-21120-8 (PMC7870927; doi:10.1038/s41467-021-21120-8)
Supplement: Supplementary file 3 — Supplementary Data 1 [file 41467_2021_21120_MOESM3_ESM.zip › Fig 2c-d/181801/00043.RI3]

Sample3/6
I 3 22.0 48000 0006218 1.5500E11 278 1 
   5.7990   3.71000E+000    2.02000E+000
   5.8010   3.64000E+000    3.61000E+000
   5.8030   3.69000E+000    3.09000E+000
   5.8060   3.63000E+000    5.28000E+000
   5.8070   3.78000E+000    9.22000E+000
   5.8080   3.72000E+000    8.31000E+000
   5.8100   6.70000E-001    1.37900E+001
   5.8120   1.00000E-001    1.38200E+001
   5.8150   1.00500E+001    3.84500E+001
   5.8170   3.54200E+001    7.19200E+001
   5.8200   6.66400E+001    1.11470E+002
   5.8220   1.07280E+002    1.38800E+002
   5.8230   2.82430E+002    3.50230E+002
   5.8240   3.68780E+002    5.25760E+002
   5.8260   5.96260E+002    5.79340E+002
   5.8280   7.92490E+002    7.53290E+002
   5.8290   9.14610E+002    8.54080E+002
   5.8310   9.48450E+002    9.55440E+002
   5.8340   1.05238E+003    1.05967E+003
   5.8350   1.24359E+003    1.19490E+003
   5.8370   1.30135E+003    1.29117E+003
   5.8400   1.48351E+003    1.59579E+003
   5.8420   1.63274E+003    1.69828E+003
   5.8440   1.77367E+003    1.73649E+003
   5.8460   1.91131E+003    1.95692E+003
   5.8490   2.06889E+003    2.11717E+003
   5.8510   2.16073E+003    2.19526E+003
   5.8530   2.26773E+003    2.33813E+003
   5.8560   2.51603E+003    2.50095E+003
   5.8580   2.58426E+003    2.58612E+003
   5.8600   2.73454E+003    2.75232E+003
   5.8620   2.67968E+003    2.89839E+003
   5.8650   2.93101E+003    2.98856E+003
   5.8660   3.05549E+003    3.02928E+003
   5.8670   3.13524E+003    3.13035E+003
   5.8690   3.13229E+003    3.18391E+003
   5.8710   3.18422E+003    3.28389E+003
   5.8730   3.28202E+003    3.19252E+003
   5.8770   3.38135E+003    3.30194E+003
   5.8780   3.46081E+003    3.50810E+003
   5.8800   3.49816E+003    3.58000E+003
   5.8830   3.52316E+003    3.56774E+003
   5.8850   3.56387E+003    3.45883E+003
   5.8870   3.54398E+003    3.51635E+003
   5.8900   3.59107E+003    3.62001E+003
   5.8920   3.57630E+003    3.61353E+003
   5.8940   3.62538E+003    3.59518E+003
   5.8960   3.62360E+003    3.62756E+003
   5.8980   3.59069E+003    3.63328E+003
   5.9000   3.53976E+003    3.62878E+003
   5.9010   3.60313E+003    3.60538E+003
   5.9030   3.67655E+003    3.57967E+003
   5.9060   3.62168E+003    3.56165E+003
   5.9070   3.71173E+003    3.58056E+003
   5.9090   3.68955E+003    3.64671E+003
   5.9120   3.70315E+003    3.70837E+003
   5.9140   3.69577E+003    3.61544E+003
   5.9160   3.69403E+003    3.72288E+003
   5.9190   3.83591E+003    3.64473E+003
   5.9210   3.77735E+003    3.79424E+003
   5.9230   3.74464E+003    3.78224E+003
   5.9260   3.73478E+003    3.77998E+003
   5.9280   3.84518E+003    3.79513E+003
   5.9300   3.88243E+003    3.81782E+003
   5.9320   3.87746E+003    3.93633E+003
   5.9350   3.88295E+003    3.90182E+003
   5.9360   3.89904E+003    3.82290E+003
   5.9390   3.94183E+003    3.91090E+003
   5.9420   3.97783E+003    3.93938E+003
   5.9430   3.94263E+003    4.03870E+003
   5.9450   3.94478E+003    3.98447E+003
   5.9460   3.94427E+003    3.99935E+003
   5.9480   4.03174E+003    3.99702E+003
   5.9500   4.03578E+003    4.08534E+003
   5.9530   4.09142E+003    3.98497E+003
   5.9550   4.03279E+003    4.05101E+003
   5.9570   4.04098E+003    4.08887E+003
   5.9590   4.08009E+003    4.19087E+003
   5.9620   4.09628E+003    4.49283E+003
   5.9650   4.19013E+003    5.87483E+003
   5.9670   4.13331E+003    6.20024E+003
   5.9680   4.20773E+003    5.97928E+003
   5.9690   4.17603E+003    6.25796E+003
   5.9720   4.50116E+003    6.11962E+003
   5.9750   5.61194E+003    3.98750E+003
   5.9770   5.96449E+003    1.40210E+002
   5.9810   6.04882E+003    1.50590E+002
   5.9820   5.17129E+003    2.97380E+002
   5.9840   1.80337E+003    2.54451E+003
   5.9890   1.23610E+002    4.62295E+003
   5.9930   3.16440E+002    4.24411E+003
   5.9960   1.32602E+003    4.08770E+003
   5.9980   5.17714E+003    4.06053E+003
   6.0000   4.31610E+003    4.01561E+003
   6.0030   4.30062E+003    4.12161E+003
   6.0050   4.15084E+003    4.08560E+003
   6.0070   4.17822E+003    4.06426E+003
   6.0090   4.11496E+003    4.09568E+003
   6.0120   4.12357E+003    4.07729E+003
   6.0130   4.10923E+003    4.05539E+003
   6.0160   4.04446E+003    4.08583E+003
   6.0170   4.09339E+003    3.98570E+003
   6.0200   4.08946E+003    4.05528E+003
   6.0230   4.15948E+003    3.95312E+003
   6.0250   4.09329E+003    4.02775E+003
   6.0270   4.11500E+003    3.99344E+003
   6.0300   4.09629E+003    4.01103E+003
   6.0320   4.08646E+003    3.95860E+003
   6.0340   4.08718E+003    3.97856E+003
   6.0360   4.05630E+003    3.95604E+003
   6.0390   4.09947E+003    3.94126E+003
   6.0410   4.10378E+003    3.99074E+003
   6.0430   4.07225E+003    3.95760E+003
   6.0450   4.04564E+003    4.01405E+003
   6.0480   4.11436E+003    3.94490E+003
   6.0500   4.10720E+003    3.92694E+003
   6.0520   4.06567E+003    4.00598E+003
   6.0540   4.13140E+003    3.95003E+003
   6.0560   4.05098E+003    3.93027E+003
   6.0570   4.08905E+003    3.93815E+003
   6.0590   4.02221E+003    3.95503E+003
   6.0610   4.00574E+003    3.92326E+003
   6.0630   4.01417E+003    3.88600E+003
   6.0660   4.01094E+003    3.89705E+003
   6.0670   4.01028E+003    3.91136E+003
   6.0700   4.05893E+003    3.95564E+003
   6.0730   4.06622E+003    3.86287E+003
   6.0750   4.10272E+003    3.86477E+003
   6.0770   3.97984E+003    3.91145E+003
   6.0790   4.05129E+003    3.91205E+003
   6.0830   4.14556E+003    3.85239E+003
   6.0860   4.03756E+003    3.74749E+003
   6.0890   4.08495E+003    3.75527E+003
   6.0900   4.01378E+003    3.87045E+003
   6.0930   4.06087E+003    3.79844E+003
   6.0950   3.97192E+003    3.78050E+003
   6.0970   3.98835E+003    3.80631E+003
   6.0990   3.96996E+003    3.80749E+003
   6.1020   4.01031E+003    3.73829E+003
   6.1040   3.94494E+003    3.70944E+003
   6.1060   3.99226E+003    3.71643E+003
   6.1080   3.95094E+003    3.62771E+003
   6.1130   4.01149E+003    3.68659E+003
   6.1150   3.95210E+003    3.70355E+003
   6.1170   3.95130E+003    3.69708E+003
   6.1180   3.95896E+003    3.69129E+003
   6.1190   3.89358E+003    3.66180E+003
   6.1220   3.93313E+003    3.52989E+003
   6.1250   3.96466E+003    3.58006E+003
   6.1260   3.90129E+003    3.58947E+003
   6.1290   3.92042E+003    3.56495E+003
   6.1310   3.88588E+003    3.62333E+003
   6.1330   3.95968E+003    3.53837E+003
   6.1360   3.89433E+003    3.52684E+003
   6.1400   3.88963E+003    3.57606E+003
   6.1420   3.78951E+003    3.49486E+003
   6.1440   3.86885E+003    3.46377E+003
   6.1470   3.85694E+003    3.45187E+003
   6.1480   3.82442E+003    3.43928E+003
   6.1510   3.86966E+003    3.44081E+003
   6.1540   3.82010E+003    3.38464E+003
   6.1550   3.77325E+003    3.34673E+003
   6.1580   3.78340E+003    3.36278E+003
   6.1600   3.77506E+003    3.31685E+003
   6.1620   3.72774E+003    3.26317E+003
   6.1640   3.74490E+003    3.32968E+003
   6.1670   3.65664E+003    3.27451E+003
   6.1680   3.68677E+003    3.24582E+003
   6.1710   3.69508E+003    3.29754E+003
   6.1740   3.74247E+003    3.19269E+003
   6.1760   3.69882E+003    3.18485E+003
   6.1780   3.69944E+003    3.23909E+003
   6.1800   3.68656E+003    3.16850E+003
   6.1830   3.73108E+003    3.11304E+003
   6.1860   3.66562E+003    3.13873E+003
   6.1870   3.67754E+003    3.15763E+003
   6.1900   3.71000E+003    3.08287E+003
   6.1910   3.62811E+003    3.12359E+003
   6.1940   3.59274E+003    3.10216E+003
   6.1960   3.58033E+003    3.04751E+003
   6.1980   3.62386E+003    2.99790E+003
   6.2010   3.57089E+003    2.98195E+003
   6.2030   3.56067E+003    2.95283E+003
   6.2050   3.51125E+003    2.89246E+003
   6.2070   3.49133E+003    2.91120E+003
   6.2100   3.54262E+003    2.91854E+003
   6.2120   3.56379E+003    2.87488E+003
   6.2140   3.50271E+003    2.92020E+003
   6.2150   3.50665E+003    2.91622E+003
   6.2170   3.50682E+003    2.79862E+003
   6.2210   3.47608E+003    2.82566E+003
   6.2230   3.47514E+003    2.73306E+003
   6.2250   3.45871E+003    2.72940E+003
   6.2270   3.43293E+003    2.75306E+003
   6.2300   3.35174E+003    2.72670E+003
   6.2320   3.35634E+003    2.63709E+003
   6.2340   3.38054E+003    2.67111E+003
   6.2370   3.35678E+003    2.61443E+003
   6.2390   3.30075E+003    2.61086E+003
   6.2410   3.27942E+003    2.50639E+003
   6.2440   3.29666E+003    2.57093E+003
   6.2450   3.24295E+003    2.54338E+003
   6.2470   3.28252E+003    2.49469E+003
   6.2500   3.22713E+003    2.44873E+003
   6.2530   3.26025E+003    2.42576E+003
   6.2560   3.25293E+003    2.50021E+003
   6.2570   3.23470E+003    2.38851E+003
   6.2590   3.16795E+003    2.39982E+003
   6.2610   3.21190E+003    2.44523E+003
   6.2660   3.20957E+003    2.33092E+003
   6.2680   3.18390E+003    2.32322E+003
   6.2700   3.08333E+003    2.26326E+003
   6.2730   3.10992E+003    2.27585E+003
   6.2770   3.06315E+003    2.23775E+003
   6.2790   3.03592E+003    2.17809E+003
   6.2820   3.02698E+003    2.17230E+003
   6.2840   3.02134E+003    2.14281E+003
   6.2870   3.00923E+003    2.12262E+003
   6.2890   2.94685E+003    2.09540E+003
   6.2910   2.91221E+003    2.09259E+003
   6.2940   2.91854E+003    2.02108E+003
   6.2970   2.91547E+003    1.98615E+003
   6.2980   2.80901E+003    1.98141E+003
   6.3000   2.83693E+003    1.95942E+003
   6.3020   2.83306E+003    1.93123E+003
   6.3040   2.81207E+003    1.89787E+003
   6.3070   2.75332E+003    1.93414E+003
   6.3090   2.72789E+003    1.88510E+003
   6.3110   2.73603E+003    1.81087E+003
   6.3130   2.75724E+003    1.77702E+003
   6.3160   2.69217E+003    1.79072E+003
   6.3180   2.70167E+003    1.78123E+003
   6.3200   2.65000E+003    1.77546E+003
   6.3230   2.60616E+003    1.71668E+003
   6.3250   2.61825E+003    1.69402E+003
   6.3270   2.59807E+003    1.66884E+003
   6.3300   2.57569E+003    1.65828E+003
   6.3320   2.53465E+003    1.67679E+003
   6.3330   2.53481E+003    1.59675E+003
   6.3340   2.54405E+003    1.62238E+003
   6.3370   2.48586E+003    1.60055E+003
   6.3380   2.48566E+003    1.55277E+003
   6.3420   2.47060E+003    1.54734E+003
   6.3450   2.45399E+003    1.51551E+003
   6.3470   2.43430E+003    1.48984E+003
   6.3500   2.40255E+003    1.44894E+003
   6.3540   2.35735E+003    1.46787E+003
   6.3560   2.31133E+003    1.41668E+003
   6.3590   2.32992E+003    1.38252E+003
   6.3610   2.28568E+003    1.38732E+003
   6.3650   2.25686E+003    1.37931E+003
   6.3670   2.27794E+003    1.37870E+003
   6.3690   2.27265E+003    1.35751E+003
   6.3720   2.22842E+003    1.34436E+003
   6.3740   2.17993E+003    1.31511E+003
   6.3760   2.17939E+003    1.31878E+003
   6.3790   2.17902E+003    1.30075E+003
   6.3810   2.15626E+003    1.28524E+003
   6.3840   2.14911E+003    1.27003E+003
   6.3870   2.15763E+003    1.24876E+003
   6.3880   2.06929E+003    1.22275E+003
   6.3900   2.06165E+003    1.22065E+003
   6.3950   2.05887E+003    1.21660E+003
   6.3970   2.07840E+003    1.21413E+003
   6.3990   2.02239E+003    1.19629E+003
   6.4000   2.02065E+003    1.17135E+003
   6.4020   2.05969E+003    1.17624E+003
   6.4060   2.02395E+003    1.18866E+003
   6.4080   1.99549E+003    1.18777E+003
   6.4120   2.00368E+003    1.13685E+003
   6.4150   1.99049E+003    1.17277E+003
   6.4190   1.96564E+003    1.12717E+003
   6.4220   1.93189E+003    1.09960E+003
   6.4240   1.96687E+003    1.10951E+003
   6.4260   1.95407E+003    1.10894E+003
   6.4290   1.91877E+003    1.12067E+003
   6.4310   1.91111E+003    1.12866E+003
   6.4340   1.92599E+003    1.10807E+003
   6.4370   1.91300E+003    1.12754E+003
   6.4380   1.95775E+003    1.10255E+003
   6.4400   1.90480E+003    1.07262E+003
   6.4430   1.95410E+003    1.09688E+003
   6.4450   1.92646E+003    1.08748E+003
   6.4470   1.94753E+003    1.07168E+003
   6.4490   1.93788E+003    1.08319E+003
   6.4530   1.93232E+003    1.09103E+003
   6.4560   1.87903E+003    1.08986E+003
   6.4590   1.92992E+003    1.06533E+003
   6.4620   1.90295E+003    1.05681E+003
   6.4650   1.88858E+003    1.08040E+003
   6.4670   1.86388E+003    1.05001E+003
   6.4700   1.92323E+003    1.04034E+003
   6.4730   1.88770E+003    1.05919E+003
   6.4750   1.88910E+003    1.04881E+003
   6.4780   1.86435E+003    1.05387E+003
   6.4800   1.86515E+003    1.05844E+003
   6.4820   1.86165E+003    1.06718E+003
   6.4850   1.87085E+003    1.05812E+003
   6.4870   1.86811E+003    1.04272E+003
   6.4890   1.86395E+003    1.03853E+003
   6.4920   1.86033E+003    1.04912E+003
   6.4940   1.86723E+003    1.03330E+003
   6.4960   1.87686E+003    1.03993E+003
   6.4990   1.90238E+003    1.06189E+003
   6.5030   1.82968E+003    9.98660E+002
   6.5050   1.86151E+003    1.02823E+003
   6.5080   1.87705E+003    1.03712E+003
   6.5100   1.83415E+003    1.00669E+003
   6.5120   1.84305E+003    1.03516E+003
   6.5160   1.82763E+003    1.02455E+003
   6.5190   1.86346E+003    1.03300E+003
   6.5210   1.84332E+003    1.01169E+003
   6.5230   1.84513E+003    1.03828E+003
   6.5280   1.83503E+003    1.00939E+003
   6.5300   1.81070E+003    1.00558E+003
   6.5320   1.82297E+003    1.00215E+003
   6.5350   1.78826E+003    1.02034E+003
   6.5370   1.83643E+003    1.01184E+003
   6.5390   1.80767E+003    9.76640E+002
   6.5410   1.82316E+003    9.81410E+002
   6.5440   1.80933E+003    9.93860E+002
   6.5490   1.80324E+003    1.01279E+003
   6.5500   1.78503E+003    9.74690E+002
   6.5520   1.78564E+003    9.93610E+002
   6.5560   1.78364E+003    1.00454E+003
   6.5590   1.76552E+003    1.00686E+003
   6.5620   1.75510E+003    9.92760E+002
   6.5640   1.76468E+003    9.68470E+002
   6.5660   1.77253E+003    9.72710E+002
   6.5680   1.77188E+003    9.67770E+002
   6.5730   1.73693E+003    9.73280E+002
   6.5750   1.75518E+003    9.56290E+002
   6.5770   1.74593E+003    9.72330E+002
   6.5780   1.74935E+003    9.98030E+002
   6.5820   1.73362E+003    9.53580E+002
   6.5840   1.75456E+003    9.58580E+002
   6.5880   1.71870E+003    9.70460E+002
   6.5900   1.75138E+003    9.59450E+002
   6.5910   1.71676E+003    9.53030E+002
   6.5930   1.72747E+003    9.64750E+002
   6.5980   1.74789E+003    9.60520E+002
   6.6000   1.73377E+003    9.66940E+002
   6.6040   1.74469E+003    9.42970E+002
   6.6070   1.72435E+003    9.49620E+002
   6.6090   1.72539E+003    9.62660E+002
   6.6110   1.75530E+003    9.61480E+002
   6.6140   1.76787E+003    9.66450E+002
   6.6150   1.72462E+003    9.52230E+002
   6.6200   1.74750E+003    9.37720E+002
   6.6250   1.70917E+003    9.53890E+002
   6.6270   1.69575E+003    9.40430E+002
   6.6290   1.68884E+003    9.44830E+002
   6.6310   1.69866E+003    9.33940E+002
   6.6340   1.75910E+003    9.31430E+002
   6.6360   1.71468E+003    9.26490E+002
   6.6380   1.74179E+003    9.36180E+002
   6.6420   1.71153E+003    9.21730E+002
   6.6440   1.73692E+003    9.14240E+002
   6.6460   1.68615E+003    9.37620E+002
   6.6480   1.73013E+003    9.54740E+002
   6.6510   1.69826E+003    9.34050E+002
   6.6520   1.69862E+003    9.45880E+002
   6.6530   1.71185E+003    9.24400E+002
   6.6580   1.70301E+003    9.45280E+002
   6.6610   1.69737E+003    9.30730E+002
   6.6640   1.68707E+003    9.22280E+002
   6.6660   1.73197E+003    9.21010E+002
   6.6680   1.70119E+003    9.15860E+002
   6.6710   1.68717E+003    9.45060E+002
   6.6730   1.67552E+003    9.23320E+002
   6.6780   1.69039E+003    9.19380E+002
   6.6800   1.69240E+003    9.17300E+002
   6.6820   1.65764E+003    9.21660E+002
   6.6840   1.66800E+003    9.12820E+002
   6.6870   1.66784E+003    9.06100E+002
   6.6890   1.66562E+003    9.15200E+002
   6.6920   1.64338E+003    9.17040E+002
   6.6940   1.63327E+003    8.99530E+002
   6.6960   1.64325E+003    9.12690E+002
   6.6980   1.65686E+003    9.18780E+002
   6.7000   1.66318E+003    8.96680E+002
   6.7030   1.64079E+003    9.23620E+002
   6.7070   1.62804E+003    8.94350E+002
   6.7090   1.61698E+003    8.70790E+002
   6.7110   1.61161E+003    8.84370E+002
   6.7140   1.66552E+003    8.98120E+002
   6.7160   1.65720E+003    9.15070E+002
   6.7190   1.64673E+003    8.98360E+002
   6.7220   1.63882E+003    8.99440E+002
   6.7250   1.63032E+003    8.77760E+002
   6.7270   1.61619E+003    8.73620E+002
   6.7290   1.60732E+003    8.93590E+002
   6.7320   1.60680E+003    8.55410E+002
   6.7350   1.58401E+003    8.76320E+002
   6.7390   1.58701E+003    8.90720E+002
   6.7400   1.57487E+003    8.93760E+002
   6.7430   1.59276E+003    8.71950E+002
   6.7450   1.60078E+003    8.81950E+002
   6.7470   1.62155E+003    8.93410E+002
   6.7500   1.60101E+003    8.53550E+002
   6.7520   1.58956E+003    8.89130E+002
   6.7540   1.60413E+003    8.64810E+002
   6.7570   1.61218E+003    8.71910E+002
   6.7600   1.61569E+003    8.67290E+002
   6.7620   1.57408E+003    8.69450E+002
   6.7640   1.60414E+003    8.92260E+002
   6.7680   1.58771E+003    8.75790E+002
   6.7700   1.57059E+003    8.74980E+002
   6.7720   1.57692E+003    8.67310E+002
   6.7750   1.62275E+003    8.85400E+002
   6.7780   1.61517E+003    8.91040E+002
   6.7810   1.59707E+003    8.78090E+002
   6.7830   1.62533E+003    9.06770E+002
   6.7850   1.61449E+003    9.00850E+002
   6.7880   1.59003E+003    8.69700E+002
   6.7900   1.59936E+003    8.72220E+002
   6.7930   1.62114E+003    8.86680E+002
   6.7950   1.61806E+003    8.76220E+002
   6.7970   1.58856E+003    8.93360E+002
   6.7990   1.60744E+003    8.99520E+002
   6.8020   1.64022E+003    8.89450E+002
   6.8060   1.58754E+003    8.87400E+002
   6.8090   1.60706E+003    8.73790E+002
   6.8110   1.64332E+003    8.69060E+002
   6.8130   1.58536E+003    8.96160E+002
   6.8170   1.60435E+003    8.95620E+002
   6.8200   1.62685E+003    8.86150E+002
   6.8220   1.63308E+003    8.90500E+002
   6.8250   1.64431E+003    9.17540E+002
   6.8280   1.62232E+003    8.96200E+002
   6.8300   1.66457E+003    8.91530E+002
   6.8330   1.64068E+003    8.79450E+002
   6.8360   1.62837E+003    8.93590E+002
   6.8380   1.65642E+003    8.96450E+002
   6.8410   1.60842E+003    8.99320E+002
   6.8430   1.65237E+003    8.99570E+002
   6.8460   1.64058E+003    8.83120E+002
   6.8490   1.64849E+003    8.94500E+002
   6.8520   1.62288E+003    8.97470E+002
   6.8530   1.60039E+003    9.12120E+002
   6.8560   1.65170E+003    8.75670E+002
   6.8600   1.61287E+003    8.84280E+002
   6.8630   1.62487E+003    8.89180E+002
   6.8650   1.61980E+003    8.82210E+002
   6.8670   1.64874E+003    8.92360E+002
   6.8690   1.64773E+003    9.23300E+002
   6.8740   1.66500E+003    9.12910E+002
   6.8760   1.62698E+003    8.95710E+002
   6.8790   1.61770E+003    9.04700E+002
   6.8810   1.64789E+003    9.04700E+002
   6.8820   1.64162E+003    9.11760E+002
   6.8860   1.64804E+003    8.68150E+002
   6.8890   1.64444E+003    8.93410E+002
   6.8910   1.63298E+003    8.89120E+002
   6.8940   1.63054E+003    9.13150E+002
   6.8960   1.65142E+003    8.90140E+002
   6.9000   1.66152E+003    8.93750E+002
   6.9030   1.65760E+003    8.80820E+002
   6.9050   1.61735E+003    8.94240E+002
   6.9080   1.65086E+003    8.80760E+002
   6.9100   1.63101E+003    9.11080E+002
   6.9140   1.65252E+003    8.94970E+002
   6.9170   1.66001E+003    8.91430E+002
   6.9190   1.64324E+003    8.99640E+002
   6.9230   1.65273E+003    9.01050E+002
   6.9240   1.60822E+003    9.11060E+002
   6.9280   1.66261E+003    8.87320E+002
   6.9300   1.64801E+003    8.76320E+002
   6.9340   1.62957E+003    8.57780E+002
   6.9350   1.65400E+003    8.77420E+002
   6.9370   1.63201E+003    8.78420E+002
   6.9410   1.61429E+003    8.83690E+002
   6.9440   1.61705E+003    8.99620E+002
   6.9470   1.60283E+003    8.61060E+002
   6.9490   1.57687E+003    8.73200E+002
   6.9520   1.63167E+003    8.73960E+002
   6.9550   1.59659E+003    8.66130E+002
   6.9580   1.59126E+003    8.64400E+002
   6.9620   1.59797E+003    8.71130E+002
   6.9640   1.58906E+003    8.90270E+002
   6.9660   1.56382E+003    8.83390E+002
   6.9690   1.56257E+003    8.70740E+002
   6.9730   1.58552E+003    8.71630E+002
   6.9750   1.57408E+003    8.76080E+002
   6.9780   1.62985E+003    8.85850E+002
   6.9800   1.57201E+003    8.70520E+002
   6.9820   1.60083E+003    8.77430E+002
   6.9860   1.60486E+003    8.71190E+002
   6.9880   1.63046E+003    8.82990E+002
   6.9900   1.62019E+003    8.91650E+002
   6.9930   1.59833E+003    8.72640E+002
   6.9960   1.62019E+003    8.92200E+002
   6.9990   1.58578E+003    8.82100E+002
   7.0020   1.58689E+003    8.85940E+002
   7.0040   1.60255E+003    8.94180E+002
   7.0070   1.57423E+003    8.83690E+002
   7.0100   1.63539E+003    8.89930E+002
   7.0120   1.61119E+003    8.72690E+002
   7.0160   1.61961E+003    9.05560E+002
   7.0190   1.60133E+003    8.61050E+002
   7.0210   1.58895E+003    8.53440E+002
   7.0220   1.56434E+003    8.73270E+002
   7.0240   1.57868E+003    8.57410E+002
   7.0280   1.56890E+003    8.62210E+002
   7.0320   1.57910E+003    8.55750E+002
   7.0330   1.56477E+003    8.77890E+002
   7.0350   1.58761E+003    8.77980E+002
   7.0400   1.62183E+003    8.54310E+002
   7.0410   1.56959E+003    8.66500E+002
   7.0440   1.58143E+003    8.53720E+002
   7.0460   1.58323E+003    8.72320E+002
   7.0500   1.59778E+003    8.72630E+002
   7.0530   1.56692E+003    8.64290E+002
   7.0550   1.61669E+003    8.48250E+002
   7.0600   1.62058E+003    8.77500E+002
   7.0620   1.60688E+003    8.54120E+002
   7.0660   1.60357E+003    8.48830E+002
   7.0670   1.59833E+003    8.43000E+002
   7.0700   1.58129E+003    8.34360E+002
   7.0730   1.57209E+003    8.36400E+002
   7.0760   1.58145E+003    8.50750E+002
   7.0780   1.58289E+003    8.28490E+002
   7.0800   1.59166E+003    8.60270E+002
   7.0850   1.59218E+003    8.42000E+002
   7.0870   1.55844E+003    8.07350E+002
   7.0890   1.60140E+003    8.10340E+002
   7.0910   1.57878E+003    8.16000E+002
   7.0960   1.58057E+003    7.87250E+002
   7.0980   1.55352E+003    8.17700E+002
   7.1000   1.56677E+003    7.77570E+002
   7.1030   1.57551E+003    7.73330E+002
   7.1070   1.56523E+003    7.47660E+002
   7.1120   1.52894E+003    7.47710E+002
   7.1140   1.52475E+003    7.18000E+002
   7.1160   1.56579E+003    7.28630E+002
   7.1180   1.53323E+003    7.07000E+002
   7.1200   1.52975E+003    6.75280E+002
   7.1230   1.52770E+003    6.39150E+002
   7.1270   1.49496E+003    6.17470E+002
   7.1320   1.47132E+003    5.55150E+002
   7.1340   1.46119E+003    5.24630E+002
   7.1370   1.44467E+003    4.67120E+002
   7.1390   1.42590E+003    4.27240E+002
   7.1420   1.38141E+003    3.46120E+002
   7.1460   1.32144E+003    3.33060E+002
   7.1490   1.20693E+003    2.50970E+002
   7.1530   1.12581E+003    7.17900E+001
   7.1570   9.78280E+002    9.14000E+000
   7.1610   7.75020E+002    5.12000E+000
   7.1650   7.07910E+002    6.40000E+000
   7.1660   3.34350E+002    4.72000E+000
   7.1700   1.24550E+002    5.51000E+000
   7.1730   3.56400E+001    5.34000E+000
   7.1750   1.18600E+001    3.55000E+000
   7.1770   3.64000E+000    2.64000E+000
   7.1800   1.01000E+000    4.36000E+000
   7.1820   4.90000E-001    3.29000E+000
   7.1850   6.80000E-001    3.94000E+000
   7.1870   3.71000E+000    3.33000E+000
   7.1910   2.53000E+000    4.20000E-001
   7.1940   3.32000E+000    1.10000E-001
   7.1990   3.79000E+000    1.00000E-002
   7.2000   3.69000E+000    1.56000E+000
   7.2040   2.90000E+000    1.64000E+000
   7.2060   3.74000E+000    3.04000E+000
   7.2090   3.71000E+000    2.26000E+000
   7.2120   3.74000E+000    2.74000E+000
   7.2140   3.74000E+000    1.61000E+000
   7.2170   3.70000E+000    2.00000E-002
   7.2200   3.73000E+000    1.50000E-001
   7.2230   3.78000E+000    5.00000E-002
   7.2250   3.65000E+000    0.00000E+000
   7.2280   3.35000E+000    1.10000E-001
   7.2300   3.67000E+000    1.00000E-002
   7.2330   3.63000E+000    4.40000E-001
   7.2360   3.78000E+000    5.40000E-001
   7.2390   3.65000E+000    8.00000E-002
   7.2420   3.80000E+000    5.20000E-001
   7.2450   3.38000E+000    5.00000E-002
   7.2490   3.75000E+000    1.00000E-001
   7.2520   3.79000E+000    4.00000E-002
   7.2530   3.77000E+000    1.30000E-001
   7.2570   3.76000E+000    2.80000E-001
   7.2590   3.80000E+000    2.00000E-002
   7.2610   3.71000E+000    3.00000E-001
   7.2650   3.69000E+000    5.00000E-002
   7.2690   3.75000E+000    0.00000E+000
   7.2710   3.81000E+000    0.00000E+000
   7.2730   3.64000E+000    1.10000E-001
   7.2760   3.71000E+000    1.30000E-001
   7.2790   3.68000E+000    3.00000E-002
   7.2820   3.76000E+000    1.30000E-001
   7.2860   3.77000E+000    1.40000E-001
   7.2880   3.69000E+000    2.00000E-002
   7.2920   3.35000E+000    3.00000E-002
   7.2950   3.62000E+000    4.00000E-002
   7.2960   3.68000E+000    1.60000E-001
   7.3000   3.73000E+000    2.90000E-001
