# Supplementary material for: Mechanism of the small ATP-independent chaperone Spy is substrate specific
Source: Nat Commun. 2021 Feb 8;12:851. doi: 10.1038/s41467-021-21120-8 (PMC7870927; doi:10.1038/s41467-021-21120-8)
Supplement: Supplementary file 3 — Supplementary Data 1 [file 41467_2021_21120_MOESM3_ESM.zip › Fig 2c-d/181801/00044.RI1]

Sample1/4
I 1 22.0 48000 0006291 1.5690E11 278 1 
   5.8010   3.69000E+000    2.15000E+000
   5.8080   3.63000E+000    2.44000E+000
   5.8100   1.41000E+000    3.86000E+000
   5.8130   2.60000E-001    7.10000E+000
   5.8150   5.42000E+000    1.23700E+001
   5.8170   1.76800E+001    2.34300E+001
   5.8190   3.66900E+001    2.85900E+001
   5.8200   6.56600E+001    3.89700E+001
   5.8220   8.77200E+001    4.95800E+001
   5.8240   2.28620E+002    7.94500E+001
   5.8270   6.90390E+002    3.29440E+002
   5.8300   9.23300E+002    5.97300E+002
   5.8330   9.88030E+002    6.58210E+002
   5.8350   1.19507E+003    9.18600E+002
   5.8370   1.31621E+003    1.05650E+003
   5.8380   1.37658E+003    1.17474E+003
   5.8400   1.51627E+003    1.39701E+003
   5.8420   1.58564E+003    1.77238E+003
   5.8440   1.73189E+003    1.88890E+003
   5.8450   1.81672E+003    1.84184E+003
   5.8480   1.97912E+003    2.02132E+003
   5.8490   2.08545E+003    2.09882E+003
   5.8510   2.17556E+003    2.27317E+003
   5.8520   2.30130E+003    2.27601E+003
   5.8530   2.36219E+003    2.36574E+003
   5.8550   2.44128E+003    2.44504E+003
   5.8560   2.48967E+003    2.59323E+003
   5.8600   2.64933E+003    2.70583E+003
   5.8630   2.83753E+003    2.87178E+003
   5.8670   3.03475E+003    3.06309E+003
   5.8690   3.13907E+003    3.18130E+003
   5.8710   3.17200E+003    3.23756E+003
   5.8740   3.28500E+003    3.23327E+003
   5.8760   3.31444E+003    3.31984E+003
   5.8780   3.36197E+003    3.30435E+003
   5.8800   3.39407E+003    3.37523E+003
   5.8810   3.46595E+003    3.48342E+003
   5.8830   3.48355E+003    3.51983E+003
   5.8850   3.56729E+003    3.52215E+003
   5.8870   3.55596E+003    3.48640E+003
   5.8890   3.56162E+003    3.53667E+003
   5.8920   3.61329E+003    3.59004E+003
   5.8940   3.57531E+003    3.56894E+003
   5.8960   3.63446E+003    3.55556E+003
   5.8990   3.58519E+003    3.57424E+003
   5.9020   3.59191E+003    3.58939E+003
   5.9030   3.63180E+003    3.57009E+003
   5.9050   3.60095E+003    3.63327E+003
   5.9070   3.59243E+003    3.60175E+003
   5.9090   3.62093E+003    3.65205E+003
   5.9100   3.61955E+003    3.67388E+003
   5.9120   3.67679E+003    3.68063E+003
   5.9140   3.74312E+003    3.71086E+003
   5.9170   3.73829E+003    3.72903E+003
   5.9190   3.70631E+003    3.70046E+003
   5.9210   3.75702E+003    3.72941E+003
   5.9230   3.77327E+003    3.65379E+003
   5.9260   3.83078E+003    3.66400E+003
   5.9280   3.76465E+003    3.70684E+003
   5.9300   3.85233E+003    3.68650E+003
   5.9320   3.79382E+003    3.87310E+003
   5.9350   3.84712E+003    3.94226E+003
   5.9370   3.84422E+003    3.88082E+003
   5.9390   3.91580E+003    4.00053E+003
   5.9420   3.92304E+003    3.91809E+003
   5.9430   3.93528E+003    3.92764E+003
   5.9460   3.94241E+003    3.97345E+003
   5.9480   4.01410E+003    3.88750E+003
   5.9500   4.03718E+003    3.96731E+003
   5.9520   4.00179E+003    3.98763E+003
   5.9550   3.97261E+003    3.98646E+003
   5.9570   3.95664E+003    4.07098E+003
   5.9590   4.04774E+003    3.92940E+003
   5.9620   4.06552E+003    4.02462E+003
   5.9640   4.03883E+003    3.99316E+003
   5.9660   4.14236E+003    4.01964E+003
   5.9680   4.03592E+003    4.08631E+003
   5.9710   4.06502E+003    4.08092E+003
   5.9730   4.05667E+003    4.05791E+003
   5.9750   4.16996E+003    4.09981E+003
   5.9760   4.09618E+003    4.08389E+003
   5.9780   4.14145E+003    4.14129E+003
   5.9800   4.13201E+003    4.14216E+003
   5.9820   4.19387E+003    4.12970E+003
   5.9840   4.17695E+003    4.18170E+003
   5.9870   4.21574E+003    4.22455E+003
   5.9890   4.46465E+003    4.43784E+003
   5.9910   4.83602E+003    5.06115E+003
   5.9930   5.70347E+003    5.93898E+003
   5.9950   6.16811E+003    6.07223E+003
   5.9980   6.07262E+003    6.28387E+003
   6.0000   6.18477E+003    6.20075E+003
   6.0030   5.85394E+003    4.89000E+003
   6.0040   2.82668E+003    1.29677E+003
   6.0070   3.29150E+002    1.43470E+002
   6.0110   1.89840E+002    1.20005E+003
   6.0160   2.58505E+003    5.01490E+003
   6.0200   4.68090E+003    4.25380E+003
   6.0220   4.19769E+003    4.09879E+003
   6.0240   4.15123E+003    3.97677E+003
   6.0270   4.11670E+003    3.96271E+003
   6.0300   4.08550E+003    3.95697E+003
   6.0320   4.11216E+003    3.89510E+003
   6.0340   4.10561E+003    3.98293E+003
   6.0360   4.07293E+003    3.94324E+003
   6.0410   4.09175E+003    3.93983E+003
   6.0430   4.06385E+003    3.87747E+003
   6.0450   4.06363E+003    3.88202E+003
   6.0480   4.12378E+003    3.88061E+003
   6.0500   4.06967E+003    3.88088E+003
   6.0530   4.03028E+003    3.84453E+003
   6.0540   4.09207E+003    3.79768E+003
   6.0560   4.01493E+003    3.88767E+003
   6.0590   3.95675E+003    3.82029E+003
   6.0610   3.95414E+003    3.76744E+003
   6.0630   3.94591E+003    3.75212E+003
   6.0660   3.95285E+003    3.75039E+003
   6.0680   3.92490E+003    3.69333E+003
   6.0700   3.86090E+003    3.75785E+003
   6.0730   3.89755E+003    3.62544E+003
   6.0750   3.91784E+003    3.71069E+003
   6.0770   3.90895E+003    3.63512E+003
   6.0790   3.89308E+003    3.59831E+003
   6.0820   3.88685E+003    3.55006E+003
   6.0830   3.81595E+003    3.51833E+003
   6.0860   3.79987E+003    3.54857E+003
   6.0890   3.80010E+003    3.52214E+003
   6.0900   3.79902E+003    3.41899E+003
   6.0920   3.81871E+003    3.43578E+003
   6.0970   3.69011E+003    3.45226E+003
   6.0990   3.69405E+003    3.39032E+003
   6.1010   3.71937E+003    3.35779E+003
   6.1020   3.71364E+003    3.33588E+003
   6.1040   3.65234E+003    3.33624E+003
   6.1060   3.66790E+003    3.31849E+003
   6.1080   3.63307E+003    3.27760E+003
   6.1110   3.61598E+003    3.24492E+003
   6.1140   3.67575E+003    3.18436E+003
   6.1170   3.61701E+003    3.10899E+003
   6.1190   3.58832E+003    3.14491E+003
   6.1220   3.60999E+003    3.09525E+003
   6.1250   3.49256E+003    3.03480E+003
   6.1260   3.52061E+003    3.01994E+003
   6.1290   3.45870E+003    3.08650E+003
   6.1310   3.52524E+003    2.99099E+003
   6.1330   3.48526E+003    3.04327E+003
   6.1340   3.46820E+003    2.94021E+003
   6.1380   3.40995E+003    2.93876E+003
   6.1420   3.35839E+003    2.86037E+003
   6.1440   3.41584E+003    2.86770E+003
   6.1450   3.35385E+003    2.77604E+003
   6.1470   3.25919E+003    2.81064E+003
   6.1500   3.25516E+003    2.72073E+003
   6.1530   3.27814E+003    2.73693E+003
   6.1550   3.25290E+003    2.67452E+003
   6.1570   3.21133E+003    2.59892E+003
   6.1600   3.20061E+003    2.56655E+003
   6.1640   3.11071E+003    2.51350E+003
   6.1660   3.06605E+003    2.55106E+003
   6.1670   3.06440E+003    2.51606E+003
   6.1680   3.06141E+003    2.49433E+003
   6.1710   3.10701E+003    2.43993E+003
   6.1730   3.01068E+003    2.43118E+003
   6.1760   3.02113E+003    2.42405E+003
   6.1770   3.00356E+003    2.39917E+003
   6.1810   3.01730E+003    2.40707E+003
   6.1830   2.98176E+003    2.33981E+003
   6.1850   2.95988E+003    2.37211E+003
   6.1880   2.96863E+003    2.31089E+003
   6.1900   2.90202E+003    2.27169E+003
   6.1950   2.90461E+003    2.24462E+003
   6.1960   2.87060E+003    2.22069E+003
   6.1980   2.86016E+003    2.19159E+003
   6.2010   2.85209E+003    2.15770E+003
   6.2030   2.85065E+003    2.11213E+003
   6.2070   2.84901E+003    2.09295E+003
   6.2100   2.76332E+003    2.07035E+003
   6.2120   2.77857E+003    2.02586E+003
   6.2140   2.75942E+003    2.02661E+003
   6.2170   2.76346E+003    1.97568E+003
   6.2190   2.67134E+003    1.96937E+003
   6.2210   2.63915E+003    1.91204E+003
   6.2240   2.66155E+003    1.92248E+003
   6.2260   2.63758E+003    1.88148E+003
   6.2280   2.62262E+003    1.86905E+003
   6.2300   2.59976E+003    1.82469E+003
   6.2340   2.57542E+003    1.79410E+003
   6.2370   2.54272E+003    1.77515E+003
   6.2390   2.47855E+003    1.73822E+003
   6.2420   2.48009E+003    1.74744E+003
   6.2440   2.49226E+003    1.67154E+003
   6.2480   2.43245E+003    1.70277E+003
   6.2490   2.44568E+003    1.70477E+003
   6.2520   2.46407E+003    1.66267E+003
   6.2530   2.43910E+003    1.62753E+003
   6.2560   2.39204E+003    1.60893E+003
   6.2570   2.38701E+003    1.57536E+003
   6.2610   2.37181E+003    1.57299E+003
   6.2630   2.37525E+003    1.55307E+003
   6.2640   2.37130E+003    1.52357E+003
   6.2670   2.38410E+003    1.51703E+003
   6.2680   2.32644E+003    1.54578E+003
   6.2700   2.32611E+003    1.51253E+003
   6.2730   2.37049E+003    1.50282E+003
   6.2750   2.28985E+003    1.50816E+003
   6.2770   2.33477E+003    1.50099E+003
   6.2780   2.31340E+003    1.48316E+003
   6.2810   2.32543E+003    1.45597E+003
   6.2840   2.28148E+003    1.45982E+003
   6.2850   2.30587E+003    1.44763E+003
   6.2870   2.25182E+003    1.43729E+003
   6.2900   2.23637E+003    1.41939E+003
   6.2930   2.22268E+003    1.38736E+003
   6.2960   2.25148E+003    1.38796E+003
   6.2990   2.22392E+003    1.36042E+003
   6.3010   2.19972E+003    1.31363E+003
   6.3040   2.22219E+003    1.36509E+003
   6.3060   2.18430E+003    1.30579E+003
   6.3090   2.16317E+003    1.28921E+003
   6.3110   2.11163E+003    1.31420E+003
   6.3130   2.11090E+003    1.30790E+003
   6.3160   2.12468E+003    1.29560E+003
   6.3180   2.08078E+003    1.28170E+003
   6.3220   2.09494E+003    1.23974E+003
   6.3240   2.08036E+003    1.22302E+003
   6.3250   2.07514E+003    1.22559E+003
   6.3270   2.07958E+003    1.24525E+003
   6.3290   2.07119E+003    1.22993E+003
   6.3320   2.02422E+003    1.23123E+003
   6.3340   2.06983E+003    1.20547E+003
   6.3360   2.02329E+003    1.22348E+003
   6.3380   2.02944E+003    1.19904E+003
   6.3400   2.02915E+003    1.21880E+003
   6.3430   1.95599E+003    1.19747E+003
   6.3450   2.04112E+003    1.20852E+003
   6.3480   2.02877E+003    1.17415E+003
   6.3520   1.94833E+003    1.17110E+003
   6.3540   1.92643E+003    1.18614E+003
   6.3570   1.94924E+003    1.13728E+003
   6.3590   1.92355E+003    1.14489E+003
   6.3620   2.03152E+003    1.12799E+003
   6.3650   1.94452E+003    1.16568E+003
   6.3670   1.97975E+003    1.12770E+003
   6.3680   1.95937E+003    1.12705E+003
   6.3710   1.90974E+003    1.12293E+003
   6.3730   1.92017E+003    1.12406E+003
   6.3750   1.95781E+003    1.12017E+003
   6.3780   1.94360E+003    1.10235E+003
   6.3790   1.95547E+003    1.12634E+003
   6.3810   1.90381E+003    1.10911E+003
   6.3840   1.90877E+003    1.10903E+003
   6.3880   1.94360E+003    1.08913E+003
   6.3890   1.90010E+003    1.08516E+003
   6.3910   1.88862E+003    1.09782E+003
   6.3920   1.90824E+003    1.09745E+003
   6.3950   1.89554E+003    1.07936E+003
   6.3970   1.93312E+003    1.08336E+003
   6.4000   1.89171E+003    1.08264E+003
   6.4040   1.89128E+003    1.07550E+003
   6.4060   1.85172E+003    1.07076E+003
   6.4080   1.88099E+003    1.06751E+003
   6.4100   1.86212E+003    1.08214E+003
   6.4130   1.89173E+003    1.09189E+003
   6.4150   1.87857E+003    1.05799E+003
   6.4190   1.85971E+003    1.07207E+003
   6.4220   1.84577E+003    1.09183E+003
   6.4240   1.83876E+003    1.05753E+003
   6.4250   1.87872E+003    1.05542E+003
   6.4290   1.87284E+003    1.06641E+003
   6.4300   1.90457E+003    1.07983E+003
   6.4320   1.89530E+003    1.08228E+003
   6.4350   1.88919E+003    1.06254E+003
   6.4380   1.90300E+003    1.06790E+003
   6.4400   1.90447E+003    1.07615E+003
   6.4430   1.93415E+003    1.07479E+003
   6.4460   1.89451E+003    1.09729E+003
   6.4490   1.95973E+003    1.08094E+003
   6.4510   1.89526E+003    1.07833E+003
   6.4530   1.92646E+003    1.07009E+003
   6.4560   1.91153E+003    1.09563E+003
   6.4590   1.92560E+003    1.07559E+003
   6.4620   1.94033E+003    1.09126E+003
   6.4650   1.97301E+003    1.10401E+003
   6.4670   1.94675E+003    1.06506E+003
   6.4690   1.94084E+003    1.09514E+003
   6.4730   1.96352E+003    1.04670E+003
   6.4760   1.95520E+003    1.09421E+003
   6.4780   1.94356E+003    1.05727E+003
   6.4790   1.91036E+003    1.09524E+003
   6.4820   1.94589E+003    1.06661E+003
   6.4850   1.94170E+003    1.10482E+003
   6.4870   1.96183E+003    1.04935E+003
   6.4900   1.95433E+003    1.10949E+003
   6.4920   1.92880E+003    1.10558E+003
   6.4940   1.93143E+003    1.09981E+003
   6.4960   1.97895E+003    1.08931E+003
   6.4990   1.96034E+003    1.06908E+003
   6.5010   1.92259E+003    1.06894E+003
   6.5030   1.91929E+003    1.11096E+003
   6.5080   1.94643E+003    1.08596E+003
   6.5120   1.96195E+003    1.10660E+003
   6.5150   1.94120E+003    1.08117E+003
   6.5170   1.93930E+003    1.06428E+003
   6.5210   1.99412E+003    1.07214E+003
   6.5230   1.97230E+003    1.07014E+003
   6.5250   1.94845E+003    1.07828E+003
   6.5270   1.93137E+003    1.10216E+003
   6.5300   1.95107E+003    1.06516E+003
   6.5320   1.95888E+003    1.06723E+003
   6.5350   1.94863E+003    1.06480E+003
   6.5370   1.96392E+003    1.07969E+003
   6.5390   1.95535E+003    1.08199E+003
   6.5410   1.89357E+003    1.08307E+003
   6.5440   1.95260E+003    1.07807E+003
   6.5460   1.92384E+003    1.08363E+003
   6.5500   1.91865E+003    1.07499E+003
   6.5520   1.91842E+003    1.08386E+003
   6.5550   1.91648E+003    1.04143E+003
   6.5570   1.90727E+003    1.07260E+003
   6.5620   1.89346E+003    1.03707E+003
   6.5640   1.91977E+003    1.03856E+003
   6.5660   1.87360E+003    1.02054E+003
   6.5680   1.89107E+003    1.04902E+003
   6.5710   1.90122E+003    1.03837E+003
   6.5730   1.91132E+003    1.04988E+003
   6.5770   1.91413E+003    1.06456E+003
   6.5800   1.88310E+003    1.04057E+003
   6.5810   1.86751E+003    1.01595E+003
   6.5840   1.86069E+003    1.00736E+003
   6.5860   1.87249E+003    1.04650E+003
   6.5890   1.89205E+003    1.03535E+003
   6.5910   1.91428E+003    1.02904E+003
   6.5930   1.88125E+003    1.04204E+003
   6.5950   1.88763E+003    1.03109E+003
   6.5980   1.86702E+003    1.05641E+003
   6.6020   1.86275E+003    1.04499E+003
   6.6040   1.90472E+003    1.02976E+003
   6.6070   1.85842E+003    1.05160E+003
   6.6090   1.87693E+003    1.02244E+003
   6.6110   1.86565E+003    1.03617E+003
   6.6140   1.86430E+003    1.02889E+003
   6.6170   1.88141E+003    1.01659E+003
   6.6200   1.87097E+003    1.04372E+003
   6.6220   1.86084E+003    1.00004E+003
   6.6250   1.87304E+003    1.00380E+003
   6.6270   1.89217E+003    1.04306E+003
   6.6290   1.85105E+003    1.02773E+003
   6.6330   1.88348E+003    1.00646E+003
   6.6350   1.86116E+003    9.97490E+002
   6.6380   1.85906E+003    1.00493E+003
   6.6390   1.84574E+003    1.01534E+003
   6.6420   1.87922E+003    1.03073E+003
   6.6460   1.84447E+003    1.03113E+003
   6.6480   1.81656E+003    9.89150E+002
   6.6510   1.83419E+003    1.01433E+003
   6.6530   1.85268E+003    1.01124E+003
   6.6550   1.82048E+003    1.03994E+003
   6.6580   1.84563E+003    1.01191E+003
   6.6590   1.83650E+003    9.97420E+002
   6.6630   1.85391E+003    1.01555E+003
   6.6660   1.84077E+003    1.02605E+003
   6.6680   1.82691E+003    1.01942E+003
   6.6710   1.82011E+003    1.00557E+003
   6.6730   1.84751E+003    9.97580E+002
   6.6760   1.80683E+003    1.01121E+003
   6.6790   1.85130E+003    9.99710E+002
   6.6820   1.77797E+003    9.94950E+002
   6.6840   1.79931E+003    1.00460E+003
   6.6870   1.78464E+003    1.00172E+003
   6.6890   1.81194E+003    9.78460E+002
   6.6910   1.80309E+003    9.91450E+002
   6.6930   1.81834E+003    1.02404E+003
   6.6960   1.78509E+003    9.95930E+002
   6.6980   1.80194E+003    9.81610E+002
   6.7010   1.78197E+003    9.98270E+002
   6.7040   1.79035E+003    9.76180E+002
   6.7070   1.78678E+003    9.69330E+002
   6.7090   1.74441E+003    9.68300E+002
   6.7110   1.76785E+003    9.74710E+002
   6.7150   1.79028E+003    9.85570E+002
   6.7170   1.77084E+003    9.92260E+002
   6.7200   1.79737E+003    9.58940E+002
   6.7230   1.79780E+003    9.56240E+002
   6.7250   1.73492E+003    9.40680E+002
   6.7270   1.77057E+003    9.89420E+002
   6.7300   1.76439E+003    9.61560E+002
   6.7320   1.74624E+003    9.27860E+002
   6.7340   1.72295E+003    9.31190E+002
   6.7370   1.72896E+003    9.39570E+002
   6.7400   1.77502E+003    9.56480E+002
   6.7420   1.74722E+003    9.58660E+002
   6.7450   1.75154E+003    9.47090E+002
   6.7470   1.75918E+003    9.76830E+002
   6.7500   1.72838E+003    9.80460E+002
   6.7520   1.77843E+003    9.51210E+002
   6.7560   1.75687E+003    9.82260E+002
   6.7590   1.76998E+003    9.33020E+002
   6.7610   1.73850E+003    9.35440E+002
   6.7640   1.75610E+003    9.37960E+002
   6.7660   1.73612E+003    9.50870E+002
   6.7680   1.77987E+003    9.68980E+002
   6.7710   1.76151E+003    9.30340E+002
   6.7740   1.74921E+003    9.60390E+002
   6.7780   1.77901E+003    9.64520E+002
   6.7800   1.76574E+003    9.83140E+002
   6.7810   1.76837E+003    9.71540E+002
   6.7840   1.75351E+003    9.82700E+002
   6.7870   1.78442E+003    9.93500E+002
   6.7900   1.78486E+003    9.61370E+002
   6.7920   1.75115E+003    9.46560E+002
   6.7950   1.77493E+003    9.65650E+002
   6.7970   1.75543E+003    9.58390E+002
   6.7990   1.82937E+003    9.67180E+002
   6.8030   1.78876E+003    9.54390E+002
   6.8050   1.78164E+003    9.31910E+002
   6.8090   1.75043E+003    9.61270E+002
   6.8100   1.76955E+003    9.50930E+002
   6.8130   1.77514E+003    9.49680E+002
   6.8160   1.77545E+003    9.77560E+002
   6.8170   1.73886E+003    9.57720E+002
   6.8210   1.78475E+003    9.75410E+002
   6.8240   1.75768E+003    1.00434E+003
   6.8260   1.79796E+003    9.70090E+002
   6.8280   1.82254E+003    1.00437E+003
   6.8310   1.79953E+003    9.91020E+002
   6.8330   1.80687E+003    9.60090E+002
   6.8350   1.78360E+003    9.66870E+002
   6.8380   1.76922E+003    9.74760E+002
   6.8420   1.80887E+003    1.00692E+003
   6.8450   1.80749E+003    9.96800E+002
   6.8460   1.78189E+003    9.88640E+002
   6.8490   1.79171E+003    1.01043E+003
   6.8520   1.77437E+003    9.67760E+002
   6.8550   1.77473E+003    9.71370E+002
   6.8580   1.78284E+003    9.70840E+002
   6.8600   1.78825E+003    9.60590E+002
   6.8620   1.77126E+003    9.86140E+002
   6.8650   1.77737E+003    9.81380E+002
   6.8670   1.85070E+003    9.89970E+002
   6.8710   1.76759E+003    9.86530E+002
   6.8740   1.80199E+003    9.89760E+002
   6.8760   1.78269E+003    9.86790E+002
   6.8780   1.80293E+003    1.00131E+003
   6.8810   1.79461E+003    9.73560E+002
   6.8840   1.74630E+003    9.95970E+002
   6.8870   1.77257E+003    9.90860E+002
   6.8890   1.76496E+003    1.00650E+003
   6.8920   1.77822E+003    9.86590E+002
   6.8960   1.79564E+003    9.93230E+002
   6.8980   1.78931E+003    9.75280E+002
   6.8990   1.76300E+003    9.85890E+002
   6.9030   1.78759E+003    9.89920E+002
   6.9060   1.80977E+003    9.91630E+002
   6.9090   1.77552E+003    9.96950E+002
   6.9110   1.78525E+003    9.93660E+002
   6.9140   1.78574E+003    9.95460E+002
   6.9170   1.78969E+003    9.99600E+002
   6.9190   1.79317E+003    9.85840E+002
   6.9210   1.78245E+003    9.70310E+002
   6.9230   1.82171E+003    9.89410E+002
   6.9250   1.77240E+003    9.92030E+002
   6.9290   1.76853E+003    9.58050E+002
   6.9320   1.75079E+003    9.70720E+002
   6.9340   1.78384E+003    9.58860E+002
   6.9370   1.78500E+003    9.72380E+002
   6.9400   1.76735E+003    9.84740E+002
   6.9440   1.77173E+003    9.75460E+002
   6.9460   1.72886E+003    9.60760E+002
   6.9480   1.76760E+003    9.79480E+002
   6.9510   1.75848E+003    9.67540E+002
   6.9550   1.74211E+003    9.70140E+002
   6.9580   1.72289E+003    9.74740E+002
   6.9600   1.76756E+003    9.65520E+002
   6.9630   1.74063E+003    9.68480E+002
   6.9640   1.75767E+003    9.32600E+002
   6.9680   1.71368E+003    9.57110E+002
   6.9710   1.72462E+003    9.86300E+002
   6.9740   1.71768E+003    9.60180E+002
   6.9760   1.75583E+003    9.46330E+002
   6.9770   1.73906E+003    9.73470E+002
   6.9810   1.76264E+003    9.73970E+002
   6.9840   1.75419E+003    9.80150E+002
   6.9870   1.72194E+003    1.00212E+003
   6.9900   1.74218E+003    9.79150E+002
   6.9920   1.71550E+003    9.76620E+002
   6.9950   1.79292E+003    9.69860E+002
   6.9990   1.79460E+003    9.79480E+002
   7.0000   1.79221E+003    9.86660E+002
   7.0040   1.79238E+003    9.73910E+002
   7.0060   1.77133E+003    9.70720E+002
   7.0100   1.80425E+003    9.83330E+002
   7.0130   1.75618E+003    9.71800E+002
   7.0160   1.78602E+003    9.88230E+002
   7.0170   1.76655E+003    9.52050E+002
   7.0210   1.77706E+003    9.60070E+002
   7.0240   1.75613E+003    9.47510E+002
   7.0260   1.75765E+003    9.74420E+002
   7.0280   1.79757E+003    9.47470E+002
   7.0300   1.75537E+003    9.43340E+002
   7.0340   1.75096E+003    9.29360E+002
   7.0370   1.74519E+003    9.69780E+002
   7.0400   1.73883E+003    9.20630E+002
   7.0410   1.75612E+003    9.41730E+002
   7.0440   1.76621E+003    9.49540E+002
   7.0470   1.76386E+003    9.21430E+002
   7.0510   1.72681E+003    9.46740E+002
   7.0530   1.72316E+003    9.45010E+002
   7.0570   1.74450E+003    9.39090E+002
   7.0600   1.70861E+003    9.45850E+002
   7.0620   1.73826E+003    9.36610E+002
   7.0640   1.74223E+003    9.19110E+002
   7.0670   1.68549E+003    8.82270E+002
   7.0690   1.68924E+003    9.00980E+002
   7.0710   1.70637E+003    9.08260E+002
   7.0730   1.68980E+003    9.09450E+002
   7.0760   1.65282E+003    9.07700E+002
   7.0800   1.67164E+003    8.71640E+002
   7.0820   1.63726E+003    8.51920E+002
   7.0840   1.63907E+003    8.37540E+002
   7.0870   1.65874E+003    8.73730E+002
   7.0900   1.62743E+003    8.54020E+002
   7.0940   1.63023E+003    8.07070E+002
   7.0980   1.56461E+003    7.70980E+002
   7.1000   1.58414E+003    7.60240E+002
   7.1030   1.54913E+003    7.53930E+002
   7.1050   1.54586E+003    7.32590E+002
   7.1070   1.49696E+003    7.17280E+002
   7.1110   1.46063E+003    6.75380E+002
   7.1120   1.43750E+003    6.36880E+002
   7.1160   1.41663E+003    6.33410E+002
   7.1180   1.36024E+003    5.94000E+002
   7.1230   1.29453E+003    5.27790E+002
   7.1260   1.24259E+003    5.02040E+002
   7.1270   1.17312E+003    4.64310E+002
   7.1300   1.15360E+003    4.22070E+002
   7.1340   1.09355E+003    3.95330E+002
   7.1370   1.02635E+003    3.40440E+002
   7.1390   9.72680E+002    3.22780E+002
   7.1420   9.03770E+002    2.52410E+002
   7.1460   8.13750E+002    2.20210E+002
   7.1470   7.20710E+002    1.84220E+002
   7.1510   6.60920E+002    1.58090E+002
   7.1530   5.78760E+002    1.27140E+002
   7.1560   4.88140E+002    1.03720E+002
   7.1580   4.62110E+002    7.70900E+001
   7.1620   3.54820E+002    5.78000E+001
   7.1660   2.66560E+002    4.16200E+001
   7.1680   2.25120E+002    3.10800E+001
   7.1710   1.72140E+002    1.74000E+001
   7.1750   1.20620E+002    8.68000E+000
   7.1780   8.10100E+001    7.79000E+000
   7.1810   6.51400E+001    5.91000E+000
   7.1830   3.99600E+001    5.83000E+000
   7.1870   2.09800E+001    4.61000E+000
   7.1900   9.42000E+000    1.39000E+000
   7.1940   2.82000E+000    1.77000E+000
   7.1950   1.03000E+000    3.70000E-001
   7.1980   4.90000E-001    2.33000E+000
   7.2010   3.29000E+000    1.38000E+000
   7.2040   3.28000E+000    2.39000E+000
   7.2070   3.65000E+000    2.01000E+000
   7.2110   3.75000E+000    2.86000E+000
   7.2130   3.61000E+000    3.80000E-001
   7.2160   3.70000E+000    1.11000E+000
   7.2190   3.66000E+000    8.00000E-002
   7.2220   3.71000E+000    7.20000E-001
   7.2240   3.72000E+000    1.26000E+000
   7.2280   3.75000E+000    7.30000E-001
   7.2300   3.80000E+000    7.00000E-002
   7.2330   3.75000E+000    9.00000E-002
   7.2360   3.32000E+000    6.00000E-002
   7.2390   3.75000E+000    8.00000E-002
   7.2420   3.75000E+000    1.90000E-001
   7.2430   3.72000E+000    1.30000E-001
   7.2470   3.70000E+000    2.00000E-002
   7.2490   3.81000E+000    3.00000E-002
   7.2520   3.72000E+000    1.00000E-002
   7.2550   3.81000E+000    0.00000E+000
   7.2570   3.68000E+000    4.00000E-002
   7.2600   3.76000E+000    8.00000E-002
   7.2640   3.74000E+000    1.00000E-001
   7.2660   3.75000E+000    2.60000E-001
   7.2680   3.77000E+000    7.00000E-002
   7.2700   3.65000E+000    1.00000E-002
   7.2740   3.62000E+000    1.60000E-001
   7.2770   3.25000E+000    1.30000E-001
   7.2810   3.68000E+000    1.10000E-001
   7.2830   3.22000E+000    3.00000E-002
   7.2860   3.64000E+000    2.40000E-001
   7.2880   3.82000E+000    1.70000E-001
   7.2910   3.68000E+000    5.10000E-001
   7.2950   3.66000E+000    6.00000E-002
   7.2970   3.34000E+000    1.00000E-002
   7.3000   3.68000E+000    3.00000E-002
