# Supplementary material for: Mechanism of the small ATP-independent chaperone Spy is substrate specific
Source: Nat Commun. 2021 Feb 8;12:851. doi: 10.1038/s41467-021-21120-8 (PMC7870927; doi:10.1038/s41467-021-21120-8)
Supplement: Supplementary file 3 — Supplementary Data 1 [file 41467_2021_21120_MOESM3_ESM.zip › Fig 2c-d/181801/00044.RI3]

Sample3/6
I 3 22.0 48000 0006360 1.5860E11 278 1 
   5.7990   3.67000E+000    6.90000E-001
   5.8030   3.70000E+000    1.12000E+000
   5.8050   3.72000E+000    2.75000E+000
   5.8060   3.69000E+000    3.99000E+000
   5.8080   3.74000E+000    1.07700E+001
   5.8100   3.69000E+000    1.20200E+001
   5.8130   5.01000E+000    2.19100E+001
   5.8150   1.28300E+001    2.38600E+001
   5.8170   1.98400E+001    4.91800E+001
   5.8190   5.31600E+001    7.88600E+001
   5.8220   9.84100E+001    1.42050E+002
   5.8230   2.40640E+002    2.57530E+002
   5.8260   6.33060E+002    5.99280E+002
   5.8290   8.15740E+002    8.32470E+002
   5.8300   8.95930E+002    8.64610E+002
   5.8330   1.01210E+003    1.03423E+003
   5.8350   1.23194E+003    1.18662E+003
   5.8370   1.27686E+003    1.31469E+003
   5.8400   1.48797E+003    1.57327E+003
   5.8420   1.65449E+003    1.69661E+003
   5.8440   1.75401E+003    1.74678E+003
   5.8450   1.84900E+003    1.84953E+003
   5.8470   2.00438E+003    1.97774E+003
   5.8490   2.03372E+003    2.10035E+003
   5.8510   2.19399E+003    2.16853E+003
   5.8540   2.31975E+003    2.41283E+003
   5.8560   2.50864E+003    2.49542E+003
   5.8580   2.56473E+003    2.65059E+003
   5.8590   2.66944E+003    2.68634E+003
   5.8600   2.77359E+003    2.82768E+003
   5.8620   2.73098E+003    2.83185E+003
   5.8650   2.99182E+003    3.02016E+003
   5.8670   3.06030E+003    3.18424E+003
   5.8690   3.17357E+003    3.20570E+003
   5.8710   3.32754E+003    3.18478E+003
   5.8730   3.37030E+003    3.25764E+003
   5.8760   3.36104E+003    3.29412E+003
   5.8780   3.40968E+003    3.41490E+003
   5.8800   3.45411E+003    3.53440E+003
   5.8830   3.53131E+003    3.63865E+003
   5.8840   3.60763E+003    3.51843E+003
   5.8850   3.58986E+003    3.52612E+003
   5.8870   3.62351E+003    3.54950E+003
   5.8890   3.60292E+003    3.53115E+003
   5.8900   3.58736E+003    3.60870E+003
   5.8920   3.62766E+003    3.59427E+003
   5.8940   3.63492E+003    3.66709E+003
   5.8970   3.65779E+003    3.61098E+003
   5.8990   3.61074E+003    3.63861E+003
   5.9000   3.58039E+003    3.70167E+003
   5.9030   3.69599E+003    3.55626E+003
   5.9060   3.63426E+003    3.57093E+003
   5.9070   3.69871E+003    3.60016E+003
   5.9100   3.69925E+003    3.61651E+003
   5.9120   3.71571E+003    3.73469E+003
   5.9140   3.72621E+003    3.67082E+003
   5.9160   3.73953E+003    3.68198E+003
   5.9190   3.71589E+003    3.70420E+003
   5.9210   3.76394E+003    3.77094E+003
   5.9230   3.75131E+003    3.80001E+003
   5.9260   3.77547E+003    3.77840E+003
   5.9280   3.85955E+003    3.85041E+003
   5.9300   3.84440E+003    3.83502E+003
   5.9330   3.81488E+003    3.85406E+003
   5.9350   3.90930E+003    3.92891E+003
   5.9370   3.94932E+003    3.89443E+003
   5.9380   3.92772E+003    3.98543E+003
   5.9390   4.00483E+003    3.84288E+003
   5.9420   3.97271E+003    3.94427E+003
   5.9440   3.95931E+003    4.07652E+003
   5.9450   3.93982E+003    4.02067E+003
   5.9480   4.02282E+003    3.97489E+003
   5.9500   4.13070E+003    3.98868E+003
   5.9520   4.02863E+003    4.05742E+003
   5.9550   4.11818E+003    4.08567E+003
   5.9570   4.10836E+003    4.10454E+003
   5.9590   4.00164E+003    4.19931E+003
   5.9620   4.07508E+003    4.31634E+003
   5.9640   4.06712E+003    4.93267E+003
   5.9660   4.16831E+003    6.01058E+003
   5.9670   4.13477E+003    6.10292E+003
   5.9690   4.29263E+003    6.10292E+003
   5.9710   4.37688E+003    6.13463E+003
   5.9730   4.84874E+003    6.23214E+003
   5.9760   5.77243E+003    4.37868E+003
   5.9770   6.34088E+003    1.36670E+002
   5.9820   6.08758E+003    2.19810E+002
   5.9840   2.58745E+003    1.46258E+003
   5.9890   1.36160E+002    5.31747E+003
   5.9910   1.92420E+002    3.94220E+003
   5.9940   6.14480E+002    4.19603E+003
   5.9960   2.33774E+003    4.16553E+003
   5.9980   5.14052E+003    4.12016E+003
   6.0000   4.49382E+003    4.07969E+003
   6.0020   4.34369E+003    4.05468E+003
   6.0050   4.17472E+003    4.01103E+003
   6.0090   4.12886E+003    4.12672E+003
   6.0120   4.16691E+003    4.08630E+003
   6.0130   4.07242E+003    4.04089E+003
   6.0160   4.12622E+003    4.02814E+003
   6.0180   4.12465E+003    3.99434E+003
   6.0200   4.18261E+003    4.01454E+003
   6.0220   4.09524E+003    3.96836E+003
   6.0240   4.12404E+003    3.99993E+003
   6.0270   4.11723E+003    3.98064E+003
   6.0290   4.09300E+003    3.96530E+003
   6.0310   4.11510E+003    4.02529E+003
   6.0340   4.10541E+003    4.07875E+003
   6.0360   4.13300E+003    4.04222E+003
   6.0370   4.07150E+003    3.99804E+003
   6.0390   4.10975E+003    3.94518E+003
   6.0420   4.14717E+003    4.02868E+003
   6.0440   4.12076E+003    3.98028E+003
   6.0460   4.08894E+003    3.98439E+003
   6.0470   4.07583E+003    3.97090E+003
   6.0500   4.10979E+003    4.00117E+003
   6.0520   4.17572E+003    4.01850E+003
   6.0540   4.09386E+003    3.95871E+003
   6.0590   4.07760E+003    3.98243E+003
   6.0610   3.96764E+003    3.94042E+003
   6.0630   3.99283E+003    3.96035E+003
   6.0650   3.98954E+003    3.96295E+003
   6.0660   4.03512E+003    3.94608E+003
   6.0680   4.05991E+003    3.95094E+003
   6.0700   4.06301E+003    3.88051E+003
   6.0730   4.05512E+003    3.87371E+003
   6.0750   4.01531E+003    3.92528E+003
   6.0770   4.09307E+003    3.91126E+003
   6.0790   4.00747E+003    3.91883E+003
   6.0820   4.03999E+003    3.90813E+003
   6.0830   4.07599E+003    3.88500E+003
   6.0860   4.03651E+003    3.81816E+003
   6.0880   4.08307E+003    3.74232E+003
   6.0900   4.10893E+003    3.87641E+003
   6.0930   4.07660E+003    3.82753E+003
   6.0950   4.05583E+003    3.83063E+003
   6.0970   4.04024E+003    3.83066E+003
   6.0990   4.01925E+003    3.85739E+003
   6.1020   4.04607E+003    3.73333E+003
   6.1040   4.05557E+003    3.77146E+003
   6.1060   4.02548E+003    3.77304E+003
   6.1080   3.98645E+003    3.76803E+003
   6.1110   4.03230E+003    3.74339E+003
   6.1130   3.98154E+003    3.71984E+003
   6.1150   3.99457E+003    3.71372E+003
   6.1180   3.99383E+003    3.72234E+003
   6.1190   3.97408E+003    3.71391E+003
   6.1220   3.93703E+003    3.68116E+003
   6.1250   3.97487E+003    3.56101E+003
   6.1280   3.90856E+003    3.62442E+003
   6.1300   3.93366E+003    3.60648E+003
   6.1320   3.96400E+003    3.57295E+003
   6.1330   3.93721E+003    3.59236E+003
   6.1370   3.91958E+003    3.56435E+003
   6.1380   3.87340E+003    3.58010E+003
   6.1410   3.88380E+003    3.54078E+003
   6.1440   3.87519E+003    3.47688E+003
   6.1450   3.88747E+003    3.56139E+003
   6.1470   3.87815E+003    3.42589E+003
   6.1490   3.90900E+003    3.44938E+003
   6.1520   3.87372E+003    3.47958E+003
   6.1540   3.83952E+003    3.40836E+003
   6.1560   3.85691E+003    3.38342E+003
   6.1580   3.82758E+003    3.36089E+003
   6.1600   3.77366E+003    3.32909E+003
   6.1620   3.78620E+003    3.32250E+003
   6.1660   3.73429E+003    3.30969E+003
   6.1680   3.73873E+003    3.27716E+003
   6.1690   3.77999E+003    3.28982E+003
   6.1720   3.75759E+003    3.33207E+003
   6.1740   3.73698E+003    3.29001E+003
   6.1760   3.71888E+003    3.23664E+003
   6.1780   3.78433E+003    3.26065E+003
   6.1790   3.77901E+003    3.15435E+003
   6.1820   3.68888E+003    3.17903E+003
   6.1840   3.73415E+003    3.15064E+003
   6.1870   3.71134E+003    3.20197E+003
   6.1890   3.72086E+003    3.14428E+003
   6.1910   3.68676E+003    3.17990E+003
   6.1950   3.69178E+003    3.13639E+003
   6.1970   3.61178E+003    3.06232E+003
   6.1990   3.56875E+003    3.06100E+003
   6.2010   3.65192E+003    3.05334E+003
   6.2030   3.58942E+003    3.03234E+003
   6.2050   3.58084E+003    2.99003E+003
   6.2080   3.57956E+003    3.00495E+003
   6.2110   3.62570E+003    2.91691E+003
   6.2130   3.65027E+003    2.98530E+003
   6.2150   3.64718E+003    2.95134E+003
   6.2160   3.56937E+003    2.93285E+003
   6.2180   3.54064E+003    2.86163E+003
   6.2200   3.55458E+003    2.85267E+003
   6.2230   3.57209E+003    2.85175E+003
   6.2260   3.49732E+003    2.75061E+003
   6.2280   3.53615E+003    2.81921E+003
   6.2300   3.37560E+003    2.77251E+003
   6.2320   3.44834E+003    2.73862E+003
   6.2340   3.44522E+003    2.77679E+003
   6.2370   3.39179E+003    2.69226E+003
   6.2390   3.38709E+003    2.65275E+003
   6.2410   3.37470E+003    2.65660E+003
   6.2440   3.36038E+003    2.61860E+003
   6.2460   3.43093E+003    2.62900E+003
   6.2480   3.31403E+003    2.57175E+003
   6.2490   3.32903E+003    2.59384E+003
   6.2520   3.29308E+003    2.50982E+003
   6.2530   3.28214E+003    2.53069E+003
   6.2550   3.29068E+003    2.51537E+003
   6.2570   3.28421E+003    2.51244E+003
   6.2600   3.27434E+003    2.46042E+003
   6.2610   3.24120E+003    2.43587E+003
   6.2640   3.24724E+003    2.45696E+003
   6.2670   3.19821E+003    2.43289E+003
   6.2680   3.14019E+003    2.43184E+003
   6.2720   3.18075E+003    2.37438E+003
   6.2740   3.23985E+003    2.32517E+003
   6.2780   3.11857E+003    2.28842E+003
   6.2800   3.11187E+003    2.28337E+003
   6.2820   3.09782E+003    2.23427E+003
   6.2840   3.07233E+003    2.23313E+003
   6.2870   3.08424E+003    2.18170E+003
   6.2890   3.05553E+003    2.15019E+003
   6.2900   3.00228E+003    2.15961E+003
   6.2920   3.02868E+003    2.14983E+003
   6.2940   2.96164E+003    2.08729E+003
   6.2970   2.94397E+003    2.08469E+003
   6.2990   2.91816E+003    2.05847E+003
   6.3020   2.96080E+003    2.02792E+003
   6.3040   2.86269E+003    2.00663E+003
   6.3070   2.84714E+003    2.04389E+003
   6.3080   2.81112E+003    1.92768E+003
   6.3110   2.82464E+003    1.92052E+003
   6.3130   2.81165E+003    1.88761E+003
   6.3150   2.77029E+003    1.85729E+003
   6.3180   2.76718E+003    1.87708E+003
   6.3200   2.73209E+003    1.81358E+003
   6.3220   2.74287E+003    1.83086E+003
   6.3250   2.71483E+003    1.79880E+003
   6.3270   2.65401E+003    1.76407E+003
   6.3300   2.58793E+003    1.74454E+003
   6.3320   2.64407E+003    1.72132E+003
   6.3340   2.61037E+003    1.69284E+003
   6.3360   2.59427E+003    1.65095E+003
   6.3380   2.57657E+003    1.67665E+003
   6.3410   2.54222E+003    1.63908E+003
   6.3430   2.53269E+003    1.59564E+003
   6.3450   2.52362E+003    1.64368E+003
   6.3470   2.52542E+003    1.55976E+003
   6.3500   2.44644E+003    1.56617E+003
   6.3520   2.50388E+003    1.53779E+003
   6.3540   2.42197E+003    1.55017E+003
   6.3560   2.39832E+003    1.48979E+003
   6.3590   2.39806E+003    1.48013E+003
   6.3610   2.42240E+003    1.46532E+003
   6.3620   2.33270E+003    1.45974E+003
   6.3640   2.33171E+003    1.46854E+003
   6.3670   2.32153E+003    1.44753E+003
   6.3700   2.34325E+003    1.42582E+003
   6.3720   2.30153E+003    1.42094E+003
   6.3750   2.25717E+003    1.38408E+003
   6.3760   2.23655E+003    1.35668E+003
   6.3790   2.22640E+003    1.33433E+003
   6.3810   2.24938E+003    1.34841E+003
   6.3860   2.21814E+003    1.32512E+003
   6.3880   2.15923E+003    1.30148E+003
   6.3910   2.14373E+003    1.29473E+003
   6.3950   2.16385E+003    1.25112E+003
   6.3970   2.15724E+003    1.24528E+003
   6.3990   2.12214E+003    1.25427E+003
   6.4020   2.11192E+003    1.22370E+003
   6.4030   2.09733E+003    1.22427E+003
   6.4050   2.06407E+003    1.21595E+003
   6.4080   2.05155E+003    1.20198E+003
   6.4100   2.05822E+003    1.18838E+003
   6.4130   2.05479E+003    1.20659E+003
   6.4150   2.05125E+003    1.17738E+003
   6.4170   2.00450E+003    1.19162E+003
   6.4200   1.98354E+003    1.16420E+003
   6.4220   2.04701E+003    1.14912E+003
   6.4240   1.98963E+003    1.15575E+003
   6.4270   1.98642E+003    1.14365E+003
   6.4310   1.91530E+003    1.15424E+003
   6.4330   1.97817E+003    1.17341E+003
   6.4360   1.94719E+003    1.15304E+003
   6.4380   1.98835E+003    1.15110E+003
   6.4420   1.97224E+003    1.15314E+003
   6.4430   1.97344E+003    1.10442E+003
   6.4460   1.98373E+003    1.10627E+003
   6.4480   1.92670E+003    1.14067E+003
   6.4510   1.99468E+003    1.10297E+003
   6.4530   1.99839E+003    1.12643E+003
   6.4560   1.96346E+003    1.14435E+003
   6.4580   1.99477E+003    1.08191E+003
   6.4600   1.95289E+003    1.14352E+003
   6.4630   1.90116E+003    1.10292E+003
   6.4650   1.92555E+003    1.09035E+003
   6.4680   1.93780E+003    1.10924E+003
   6.4690   1.95311E+003    1.09403E+003
   6.4730   1.90845E+003    1.07866E+003
   6.4760   1.96857E+003    1.08224E+003
   6.4780   1.95405E+003    1.07987E+003
   6.4800   1.90385E+003    1.06452E+003
   6.4830   1.87304E+003    1.05909E+003
   6.4850   1.88491E+003    1.07252E+003
   6.4870   1.87660E+003    1.06468E+003
   6.4900   1.89006E+003    1.06054E+003
   6.4940   1.88543E+003    1.05829E+003
   6.4960   1.94042E+003    1.04482E+003
   6.4970   1.90622E+003    1.02272E+003
   6.5010   1.91526E+003    1.02990E+003
   6.5030   1.87815E+003    1.04266E+003
   6.5050   1.90460E+003    1.04304E+003
   6.5080   1.84959E+003    1.05489E+003
   6.5090   1.85578E+003    1.01893E+003
   6.5120   1.88593E+003    1.02589E+003
   6.5140   1.90643E+003    1.01373E+003
   6.5170   1.88964E+003    1.02594E+003
   6.5190   1.88027E+003    1.03767E+003
   6.5220   1.86788E+003    1.02371E+003
   6.5250   1.83884E+003    1.02065E+003
   6.5280   1.87004E+003    1.03481E+003
   6.5300   1.86320E+003    1.02731E+003
   6.5320   1.86305E+003    1.01143E+003
   6.5340   1.84696E+003    1.02783E+003
   6.5380   1.85469E+003    1.01756E+003
   6.5400   1.85315E+003    1.02238E+003
   6.5420   1.81838E+003    1.01004E+003
   6.5440   1.83976E+003    1.00788E+003
   6.5470   1.82111E+003    1.00708E+003
   6.5490   1.83753E+003    9.90190E+002
   6.5520   1.82383E+003    1.03306E+003
   6.5550   1.78725E+003    1.00936E+003
   6.5570   1.82791E+003    9.93580E+002
   6.5590   1.80225E+003    1.00595E+003
   6.5610   1.80165E+003    9.66080E+002
   6.5640   1.77578E+003    9.82790E+002
   6.5680   1.75579E+003    9.57860E+002
   6.5710   1.75468E+003    9.91910E+002
   6.5730   1.77114E+003    9.71050E+002
   6.5750   1.79921E+003    9.89520E+002
   6.5770   1.74602E+003    9.92960E+002
   6.5810   1.76834E+003    9.99510E+002
   6.5840   1.79817E+003    9.93800E+002
   6.5860   1.74217E+003    9.78290E+002
   6.5880   1.75518E+003    9.58630E+002
   6.5910   1.73482E+003    9.76490E+002
   6.5950   1.73740E+003    9.62330E+002
   6.5980   1.78102E+003    9.62850E+002
   6.6000   1.74965E+003    9.77090E+002
   6.6020   1.77111E+003    9.49470E+002
   6.6040   1.78057E+003    9.52490E+002
   6.6070   1.77771E+003    9.46800E+002
   6.6090   1.74261E+003    9.44730E+002
   6.6110   1.74997E+003    9.53880E+002
   6.6140   1.75802E+003    9.77150E+002
   6.6150   1.73653E+003    9.63130E+002
   6.6180   1.73759E+003    9.53290E+002
   6.6210   1.75425E+003    9.71980E+002
   6.6240   1.73402E+003    9.73360E+002
   6.6280   1.71628E+003    9.32270E+002
   6.6310   1.72384E+003    9.50120E+002
   6.6330   1.71648E+003    9.49450E+002
   6.6340   1.76256E+003    9.44670E+002
   6.6380   1.72405E+003    9.50740E+002
   6.6410   1.74741E+003    9.51850E+002
   6.6430   1.69903E+003    9.49590E+002
   6.6450   1.72846E+003    9.60490E+002
   6.6460   1.73259E+003    9.51230E+002
   6.6500   1.72640E+003    9.36580E+002
   6.6510   1.72299E+003    9.26370E+002
   6.6550   1.74798E+003    9.53690E+002
   6.6580   1.70231E+003    9.26620E+002
   6.6600   1.68606E+003    9.37010E+002
   6.6620   1.71516E+003    9.35770E+002
   6.6650   1.72790E+003    9.49680E+002
   6.6670   1.70707E+003    9.31220E+002
   6.6690   1.69839E+003    9.49200E+002
   6.6720   1.71611E+003    9.44480E+002
   6.6740   1.70446E+003    9.09400E+002
   6.6790   1.73349E+003    9.07970E+002
   6.6800   1.69295E+003    9.23340E+002
   6.6820   1.69991E+003    9.23880E+002
   6.6840   1.67653E+003    9.39800E+002
   6.6870   1.67971E+003    9.21120E+002
   6.6890   1.68189E+003    9.27310E+002
   6.6910   1.67880E+003    9.32020E+002
   6.6960   1.66873E+003    9.15810E+002
   6.6980   1.66032E+003    9.21980E+002
   6.7010   1.63290E+003    9.02370E+002
   6.7020   1.65203E+003    9.00060E+002
   6.7040   1.67320E+003    8.96540E+002
   6.7070   1.63223E+003    9.03540E+002
   6.7100   1.62734E+003    8.97530E+002
   6.7130   1.64991E+003    9.00360E+002
   6.7150   1.65938E+003    9.12820E+002
   6.7180   1.65703E+003    9.07520E+002
   6.7200   1.66149E+003    9.37430E+002
   6.7230   1.64543E+003    9.17940E+002
   6.7270   1.62755E+003    8.92940E+002
   6.7290   1.66186E+003    9.13500E+002
   6.7320   1.63183E+003    8.80440E+002
   6.7340   1.62387E+003    8.95690E+002
   6.7370   1.62540E+003    9.16470E+002
   6.7390   1.58051E+003    8.87850E+002
   6.7400   1.61205E+003    8.75690E+002
   6.7430   1.59736E+003    8.72480E+002
   6.7450   1.61262E+003    8.82700E+002
   6.7490   1.62932E+003    8.69320E+002
   6.7510   1.62033E+003    8.96590E+002
   6.7520   1.61172E+003    8.87360E+002
   6.7550   1.59681E+003    8.95510E+002
   6.7580   1.60493E+003    8.68050E+002
   6.7610   1.59426E+003    8.82710E+002
   6.7640   1.62346E+003    8.88090E+002
   6.7660   1.60810E+003    8.92380E+002
   6.7680   1.55283E+003    8.83250E+002
   6.7710   1.60883E+003    8.78920E+002
   6.7740   1.60036E+003    8.99240E+002
   6.7770   1.59513E+003    8.83740E+002
   6.7790   1.62156E+003    8.92420E+002
   6.7810   1.59837E+003    8.99640E+002
   6.7830   1.65053E+003    9.11810E+002
   6.7870   1.61645E+003    8.92890E+002
   6.7900   1.58684E+003    8.95330E+002
   6.7920   1.60927E+003    8.96330E+002
   6.7950   1.62202E+003    8.84740E+002
   6.7970   1.64145E+003    9.17240E+002
   6.8000   1.61195E+003    8.96480E+002
   6.8020   1.62773E+003    9.11740E+002
   6.8050   1.59689E+003    8.85080E+002
   6.8080   1.58389E+003    9.09010E+002
   6.8100   1.65082E+003    8.90310E+002
   6.8130   1.62912E+003    8.86090E+002
   6.8160   1.63217E+003    8.84800E+002
   6.8170   1.59884E+003    9.06000E+002
   6.8210   1.63313E+003    8.93540E+002
   6.8240   1.66514E+003    9.12770E+002
   6.8260   1.67167E+003    8.98000E+002
   6.8290   1.65331E+003    8.98600E+002
   6.8310   1.66737E+003    8.77390E+002
   6.8330   1.65868E+003    9.04420E+002
   6.8350   1.67314E+003    8.98190E+002
   6.8390   1.64242E+003    9.02270E+002
   6.8410   1.66820E+003    9.14340E+002
   6.8430   1.64420E+003    8.99080E+002
   6.8450   1.64970E+003    9.23400E+002
   6.8490   1.61486E+003    8.92160E+002
   6.8520   1.63276E+003    8.79650E+002
   6.8540   1.65773E+003    8.79590E+002
   6.8580   1.64903E+003    9.09350E+002
   6.8600   1.64668E+003    9.00000E+002
   6.8630   1.63626E+003    8.94080E+002
   6.8660   1.65817E+003    9.14970E+002
   6.8690   1.67169E+003    8.96950E+002
   6.8720   1.69853E+003    9.24460E+002
   6.8740   1.66609E+003    9.14660E+002
   6.8760   1.62278E+003    8.94160E+002
   6.8810   1.65352E+003    9.11330E+002
   6.8820   1.68247E+003    9.02090E+002
   6.8850   1.63079E+003    8.94730E+002
   6.8870   1.62934E+003    9.17020E+002
   6.8900   1.64467E+003    9.15280E+002
   6.8930   1.63442E+003    8.89300E+002
   6.8940   1.67101E+003    9.24130E+002
   6.8960   1.61062E+003    9.08780E+002
   6.8990   1.65370E+003    9.03470E+002
   6.9030   1.62290E+003    8.92720E+002
   6.9050   1.64906E+003    9.02960E+002
   6.9080   1.65900E+003    9.20600E+002
   6.9100   1.63530E+003    9.14280E+002
   6.9130   1.64306E+003    8.93540E+002
   6.9170   1.68007E+003    9.04790E+002
   6.9200   1.65595E+003    9.11910E+002
   6.9230   1.66820E+003    8.70900E+002
   6.9250   1.64225E+003    9.22190E+002
   6.9270   1.63372E+003    8.94380E+002
   6.9300   1.64980E+003    9.20110E+002
   6.9330   1.62069E+003    8.90050E+002
   6.9360   1.61136E+003    8.84990E+002
   6.9380   1.61336E+003    8.88410E+002
   6.9400   1.62849E+003    8.97120E+002
   6.9410   1.63845E+003    8.87570E+002
   6.9440   1.60871E+003    8.76360E+002
   6.9470   1.63715E+003    8.67500E+002
   6.9500   1.63355E+003    9.12010E+002
   6.9520   1.59491E+003    8.90080E+002
   6.9550   1.59447E+003    8.61990E+002
   6.9580   1.61144E+003    8.75130E+002
   6.9610   1.60487E+003    8.73710E+002
   6.9640   1.62680E+003    8.83630E+002
   6.9680   1.60026E+003    8.47470E+002
   6.9700   1.60829E+003    8.76860E+002
   6.9730   1.61055E+003    8.73790E+002
   6.9750   1.58481E+003    8.75690E+002
   6.9780   1.63058E+003    8.99060E+002
   6.9810   1.63494E+003    9.13090E+002
   6.9830   1.60559E+003    8.93640E+002
   6.9850   1.59773E+003    8.80230E+002
   6.9880   1.62943E+003    8.78130E+002
   6.9920   1.63790E+003    8.63930E+002
   6.9940   1.59475E+003    8.76180E+002
   6.9970   1.59689E+003    8.93780E+002
   6.9990   1.61492E+003    8.94340E+002
   7.0010   1.57308E+003    8.77280E+002
   7.0050   1.62559E+003    8.76460E+002
   7.0080   1.62080E+003    9.16000E+002
   7.0100   1.63478E+003    8.81400E+002
   7.0140   1.62777E+003    8.73130E+002
   7.0170   1.61033E+003    8.73330E+002
   7.0190   1.59842E+003    8.73090E+002
   7.0210   1.60062E+003    8.92910E+002
   7.0240   1.58673E+003    8.92630E+002
   7.0280   1.56134E+003    8.80330E+002
   7.0300   1.56494E+003    8.88740E+002
   7.0330   1.57786E+003    8.86380E+002
   7.0350   1.55945E+003    8.71630E+002
   7.0370   1.58942E+003    8.78660E+002
   7.0400   1.60673E+003    8.74430E+002
   7.0420   1.63540E+003    8.96540E+002
   7.0450   1.58985E+003    8.68640E+002
   7.0480   1.61759E+003    8.87460E+002
   7.0510   1.62463E+003    8.89020E+002
   7.0530   1.58006E+003    8.45870E+002
   7.0570   1.61839E+003    8.47420E+002
   7.0600   1.63242E+003    8.70400E+002
   7.0620   1.62139E+003    8.53430E+002
   7.0650   1.61013E+003    8.46510E+002
   7.0690   1.57248E+003    8.53880E+002
   7.0710   1.59689E+003    8.45810E+002
   7.0730   1.59571E+003    8.52000E+002
   7.0760   1.59765E+003    8.38650E+002
   7.0770   1.61386E+003    8.49750E+002
   7.0800   1.58448E+003    8.44050E+002
   7.0840   1.60504E+003    8.36320E+002
   7.0860   1.61297E+003    8.45820E+002
   7.0890   1.60040E+003    8.20780E+002
   7.0910   1.61352E+003    8.15650E+002
   7.0930   1.57646E+003    8.01010E+002
   7.0980   1.59572E+003    8.00730E+002
   7.1000   1.58064E+003    7.98380E+002
   7.1050   1.57077E+003    7.72580E+002
   7.1090   1.57522E+003    7.49800E+002
   7.1120   1.53243E+003    7.09330E+002
   7.1150   1.54058E+003    7.38520E+002
   7.1180   1.53593E+003    6.97640E+002
   7.1200   1.49786E+003    6.46360E+002
   7.1230   1.53546E+003    6.59180E+002
   7.1250   1.51740E+003    6.16490E+002
   7.1270   1.47514E+003    6.09640E+002
   7.1320   1.47775E+003    5.26810E+002
   7.1370   1.45790E+003    4.87860E+002
   7.1410   1.39349E+003    3.99630E+002
   7.1440   1.32934E+003    3.32410E+002
   7.1460   1.28760E+003    3.35240E+002
   7.1500   1.19841E+003    1.81490E+002
   7.1530   1.09993E+003    4.05000E+001
   7.1570   9.41200E+002    1.19800E+001
   7.1610   7.69350E+002    9.90000E+000
   7.1640   7.46730E+002    5.67000E+000
   7.1670   4.74000E+002    5.52000E+000
   7.1690   2.15150E+002    5.99000E+000
   7.1710   4.43800E+001    3.68000E+000
   7.1750   1.01300E+001    1.56000E+000
   7.1770   6.65000E+000    5.70000E-001
   7.1800   1.66000E+000    1.21000E+000
   7.1830   2.80000E-001    7.00000E-001
   7.1850   5.00000E-001    9.00000E-002
   7.1870   6.60000E-001    2.12000E+000
   7.1890   1.79000E+000    2.81000E+000
   7.1940   3.35000E+000    1.26000E+000
   7.1970   1.86000E+000    3.04000E+000
   7.2000   3.94000E+000    1.66000E+000
   7.2020   3.81000E+000    1.69000E+000
   7.2040   3.76000E+000    2.17000E+000
   7.2080   3.71000E+000    1.60000E+000
   7.2120   3.89000E+000    7.60000E-001
   7.2150   3.74000E+000    1.31000E+000
   7.2180   3.78000E+000    6.00000E-002
   7.2190   3.76000E+000    4.00000E-002
   7.2230   3.79000E+000    1.50000E-001
   7.2250   3.73000E+000    4.90000E-001
   7.2270   3.64000E+000    2.10000E-001
   7.2310   3.84000E+000    0.00000E+000
   7.2330   3.90000E+000    2.30000E-001
   7.2360   3.71000E+000    1.08000E+000
   7.2380   3.66000E+000    6.10000E-001
   7.2420   3.77000E+000    1.20000E-001
   7.2440   3.70000E+000    4.00000E-002
   7.2470   3.80000E+000    2.50000E-001
   7.2500   3.80000E+000    1.50000E-001
   7.2530   3.94000E+000    1.70000E-001
   7.2560   3.72000E+000    1.20000E-001
   7.2580   3.75000E+000    3.00000E-002
   7.2610   3.77000E+000    2.30000E-001
   7.2650   3.85000E+000    9.00000E-002
   7.2680   3.77000E+000    1.50000E-001
   7.2710   3.79000E+000    6.00000E-002
   7.2720   3.84000E+000    7.00000E-002
   7.2740   3.70000E+000    1.00000E-002
   7.2770   3.79000E+000    8.00000E-002
   7.2820   3.72000E+000    1.50000E-001
   7.2840   3.73000E+000    2.30000E-001
   7.2860   3.81000E+000    3.00000E-002
   7.2890   3.84000E+000    1.40000E-001
   7.2920   3.91000E+000    4.00000E-002
   7.2970   3.74000E+000    1.70000E-001
   7.3000   3.66000E+000    2.00000E-002
