# Supplementary material for: Mechanism of the small ATP-independent chaperone Spy is substrate specific
Source: Nat Commun. 2021 Feb 8;12:851. doi: 10.1038/s41467-021-21120-8 (PMC7870927; doi:10.1038/s41467-021-21120-8)
Supplement: Supplementary file 3 — Supplementary Data 1 [file 41467_2021_21120_MOESM3_ESM.zip › Fig 2c-d/181801/00045.RI1]

Sample1/4
I 1 22.0 48000 0006433 1.6050E11 278 1 
   5.8010   3.71000E+000    4.00000E-002
   5.8050   3.72000E+000    3.00000E-001
   5.8060   3.67000E+000    2.10000E-001
   5.8080   3.69000E+000    2.30000E-001
   5.8100   3.62000E+000    5.56000E+000
   5.8130   4.90000E-001    1.34800E+001
   5.8150   8.78000E+000    1.78500E+001
   5.8170   2.07400E+001    2.08200E+001
   5.8190   3.57600E+001    2.89700E+001
   5.8220   1.02880E+002    3.90900E+001
   5.8230   1.65640E+002    7.34800E+001
   5.8270   4.79690E+002    1.30550E+002
   5.8280   9.03380E+002    4.34900E+002
   5.8300   9.43810E+002    5.61760E+002
   5.8310   9.20380E+002    6.18090E+002
   5.8330   1.04183E+003    7.01100E+002
   5.8350   1.26229E+003    9.52020E+002
   5.8380   1.40900E+003    1.24853E+003
   5.8400   1.47261E+003    1.39341E+003
   5.8420   1.55295E+003    1.70382E+003
   5.8440   1.79691E+003    1.89454E+003
   5.8460   1.82417E+003    1.88660E+003
   5.8490   2.03441E+003    2.05391E+003
   5.8500   2.07553E+003    2.14238E+003
   5.8510   2.22527E+003    2.30034E+003
   5.8530   2.30298E+003    2.28242E+003
   5.8550   2.43684E+003    2.50152E+003
   5.8570   2.47791E+003    2.57972E+003
   5.8580   2.64633E+003    2.65683E+003
   5.8600   2.71452E+003    2.81274E+003
   5.8620   2.88569E+003    2.97840E+003
   5.8650   2.98277E+003    3.00425E+003
   5.8660   3.08537E+003    3.06338E+003
   5.8680   3.12346E+003    3.14299E+003
   5.8690   3.10852E+003    3.19242E+003
   5.8700   3.13010E+003    3.23709E+003
   5.8710   3.23494E+003    3.24237E+003
   5.8730   3.35158E+003    3.25277E+003
   5.8760   3.35704E+003    3.39905E+003
   5.8780   3.46130E+003    3.41949E+003
   5.8790   3.49141E+003    3.44382E+003
   5.8800   3.51447E+003    3.53892E+003
   5.8830   3.50078E+003    3.52475E+003
   5.8850   3.55579E+003    3.58364E+003
   5.8870   3.58542E+003    3.54927E+003
   5.8890   3.61524E+003    3.61105E+003
   5.8920   3.65420E+003    3.61941E+003
   5.8940   3.59147E+003    3.58459E+003
   5.8960   3.60863E+003    3.65642E+003
   5.8990   3.65135E+003    3.64153E+003
   5.9000   3.68606E+003    3.66853E+003
   5.9030   3.60973E+003    3.63563E+003
   5.9040   3.70495E+003    3.59848E+003
   5.9050   3.64916E+003    3.67490E+003
   5.9070   3.62326E+003    3.65982E+003
   5.9090   3.66518E+003    3.70167E+003
   5.9120   3.73073E+003    3.72726E+003
   5.9140   3.68939E+003    3.70993E+003
   5.9160   3.71738E+003    3.75602E+003
   5.9180   3.74198E+003    3.76690E+003
   5.9190   3.82912E+003    3.77291E+003
   5.9210   3.81878E+003    3.78073E+003
   5.9230   3.82277E+003    3.75011E+003
   5.9260   3.78945E+003    3.65019E+003
   5.9270   3.80964E+003    3.75664E+003
   5.9280   3.79117E+003    3.74221E+003
   5.9300   3.83160E+003    3.70684E+003
   5.9320   3.80072E+003    3.79090E+003
   5.9330   3.86659E+003    3.93204E+003
   5.9360   3.97477E+003    3.90872E+003
   5.9390   3.96522E+003    3.94900E+003
   5.9410   3.99221E+003    3.98408E+003
   5.9430   4.00871E+003    4.02087E+003
   5.9440   4.01689E+003    4.00908E+003
   5.9460   3.98865E+003    3.98604E+003
   5.9480   4.01039E+003    4.07124E+003
   5.9500   4.04907E+003    3.99589E+003
   5.9530   4.11630E+003    4.01006E+003
   5.9550   4.10245E+003    4.04070E+003
   5.9570   4.05466E+003    4.06672E+003
   5.9590   4.05205E+003    3.99250E+003
   5.9620   4.07355E+003    4.06565E+003
   5.9640   4.11534E+003    4.09852E+003
   5.9660   4.06341E+003    4.14294E+003
   5.9690   4.16820E+003    4.08595E+003
   5.9710   4.15083E+003    4.11027E+003
   5.9730   4.16251E+003    4.12895E+003
   5.9750   4.19899E+003    4.24707E+003
   5.9760   4.20854E+003    4.16388E+003
   5.9770   4.17699E+003    4.15080E+003
   5.9800   4.17013E+003    4.25821E+003
   5.9820   4.23784E+003    4.11335E+003
   5.9850   4.24396E+003    4.21629E+003
   5.9890   4.35714E+003    4.39678E+003
   5.9910   4.83707E+003    4.85820E+003
   5.9930   5.32189E+003    6.26384E+003
   5.9960   6.27212E+003    6.27212E+003
   6.0000   6.27252E+003    6.23091E+003
   6.0010   6.22274E+003    6.30588E+003
   6.0020   4.79338E+003    3.56976E+003
   6.0060   6.59180E+002    1.46330E+002
   6.0110   1.80310E+002    2.74910E+002
   6.0130   4.36460E+002    1.11979E+003
   6.0160   2.94066E+003    5.15434E+003
   6.0200   4.37718E+003    3.87486E+003
   6.0220   4.33661E+003    4.19844E+003
   6.0250   4.17715E+003    4.15040E+003
   6.0270   4.20961E+003    4.08984E+003
   6.0300   4.15669E+003    4.02251E+003
   6.0320   4.15706E+003    4.00498E+003
   6.0340   4.14228E+003    4.05285E+003
   6.0360   4.19865E+003    4.03019E+003
   6.0390   4.13336E+003    3.96462E+003
   6.0410   4.10066E+003    3.98246E+003
   6.0430   4.12589E+003    3.92326E+003
   6.0450   4.14073E+003    3.97396E+003
   6.0480   4.09748E+003    3.90226E+003
   6.0490   4.14299E+003    3.90889E+003
   6.0520   4.07858E+003    3.89086E+003
   6.0540   4.09974E+003    3.86142E+003
   6.0570   4.07873E+003    3.81774E+003
   6.0610   4.08055E+003    3.84350E+003
   6.0630   3.97515E+003    3.81236E+003
   6.0640   4.03488E+003    3.78161E+003
   6.0660   4.03941E+003    3.80300E+003
   6.0680   4.01932E+003    3.71631E+003
   6.0710   3.98801E+003    3.76879E+003
   6.0720   3.97955E+003    3.74546E+003
   6.0770   3.96787E+003    3.73135E+003
   6.0790   3.95870E+003    3.65126E+003
   6.0810   3.91047E+003    3.66984E+003
   6.0830   3.92304E+003    3.63651E+003
   6.0860   3.87679E+003    3.62752E+003
   6.0900   3.88972E+003    3.54284E+003
   6.0920   3.86065E+003    3.52431E+003
   6.0950   3.81131E+003    3.55913E+003
   6.0970   3.92117E+003    3.45981E+003
   6.0990   3.77191E+003    3.44904E+003
   6.1020   3.74845E+003    3.38170E+003
   6.1040   3.76279E+003    3.39152E+003
   6.1060   3.72702E+003    3.40874E+003
   6.1080   3.73405E+003    3.31788E+003
   6.1100   3.69511E+003    3.36740E+003
   6.1130   3.67489E+003    3.34390E+003
   6.1140   3.69969E+003    3.29211E+003
   6.1150   3.66377E+003    3.25311E+003
   6.1180   3.65525E+003    3.21845E+003
   6.1200   3.61765E+003    3.22649E+003
   6.1220   3.61369E+003    3.19490E+003
   6.1260   3.58316E+003    3.16361E+003
   6.1280   3.61369E+003    3.16029E+003
   6.1310   3.56230E+003    3.07296E+003
   6.1330   3.53967E+003    3.07617E+003
   6.1350   3.55002E+003    3.09884E+003
   6.1370   3.50246E+003    3.06372E+003
   6.1400   3.47788E+003    2.99533E+003
   6.1420   3.47688E+003    2.93820E+003
   6.1430   3.46578E+003    2.96946E+003
   6.1450   3.38986E+003    2.91540E+003
   6.1470   3.36390E+003    2.93387E+003
   6.1490   3.34540E+003    2.81596E+003
   6.1520   3.31252E+003    2.81489E+003
   6.1550   3.26973E+003    2.73500E+003
   6.1570   3.26431E+003    2.75998E+003
   6.1580   3.23689E+003    2.71938E+003
   6.1600   3.19686E+003    2.65084E+003
   6.1620   3.17658E+003    2.62983E+003
   6.1650   3.18545E+003    2.59114E+003
   6.1670   3.15722E+003    2.66286E+003
   6.1690   3.19891E+003    2.55379E+003
   6.1720   3.16329E+003    2.50643E+003
   6.1740   3.09964E+003    2.49916E+003
   6.1760   3.12867E+003    2.49881E+003
   6.1770   3.04990E+003    2.47083E+003
   6.1800   3.03321E+003    2.45922E+003
   6.1830   3.05487E+003    2.46226E+003
   6.1860   3.02488E+003    2.39762E+003
   6.1890   2.98011E+003    2.34032E+003
   6.1900   2.97103E+003    2.34305E+003
   6.1920   2.96946E+003    2.29052E+003
   6.1950   2.88281E+003    2.28687E+003
   6.1970   2.94861E+003    2.28846E+003
   6.2000   2.93728E+003    2.24654E+003
   6.2030   2.90845E+003    2.23165E+003
   6.2050   2.89348E+003    2.13940E+003
   6.2080   2.82216E+003    2.14389E+003
   6.2100   2.80105E+003    2.14852E+003
   6.2120   2.80103E+003    2.11154E+003
   6.2150   2.79850E+003    2.04335E+003
   6.2170   2.77409E+003    2.07387E+003
   6.2190   2.78143E+003    1.98530E+003
   6.2210   2.72343E+003    1.99737E+003
   6.2250   2.73004E+003    1.94945E+003
   6.2270   2.67679E+003    1.91992E+003
   6.2300   2.72278E+003    1.86055E+003
   6.2320   2.62614E+003    1.88073E+003
   6.2350   2.64034E+003    1.88501E+003
   6.2360   2.65626E+003    1.87743E+003
   6.2390   2.64130E+003    1.82585E+003
   6.2410   2.57798E+003    1.80722E+003
   6.2430   2.58142E+003    1.76097E+003
   6.2440   2.55656E+003    1.75028E+003
   6.2480   2.49681E+003    1.79243E+003
   6.2490   2.53024E+003    1.72752E+003
   6.2520   2.52017E+003    1.70749E+003
   6.2550   2.46845E+003    1.71417E+003
   6.2570   2.46517E+003    1.68486E+003
   6.2580   2.51619E+003    1.67307E+003
   6.2600   2.44749E+003    1.67466E+003
   6.2630   2.46146E+003    1.65635E+003
   6.2650   2.41566E+003    1.62670E+003
   6.2680   2.39499E+003    1.62091E+003
   6.2700   2.41009E+003    1.59121E+003
   6.2720   2.42021E+003    1.59588E+003
   6.2750   2.39399E+003    1.55708E+003
   6.2770   2.35800E+003    1.55165E+003
   6.2780   2.35660E+003    1.54336E+003
   6.2820   2.34468E+003    1.51497E+003
   6.2840   2.31543E+003    1.51288E+003
   6.2870   2.34104E+003    1.49259E+003
   6.2890   2.30907E+003    1.47278E+003
   6.2910   2.32405E+003    1.45189E+003
   6.2930   2.33241E+003    1.46921E+003
   6.2960   2.26089E+003    1.43757E+003
   6.2970   2.28016E+003    1.42318E+003
   6.3000   2.24765E+003    1.41215E+003
   6.3020   2.21946E+003    1.41854E+003
   6.3060   2.23003E+003    1.36035E+003
   6.3090   2.21809E+003    1.33191E+003
   6.3110   2.21119E+003    1.38068E+003
   6.3130   2.21703E+003    1.36823E+003
   6.3160   2.18611E+003    1.34808E+003
   6.3180   2.17301E+003    1.31021E+003
   6.3210   2.11345E+003    1.29118E+003
   6.3230   2.10692E+003    1.28054E+003
   6.3260   2.11215E+003    1.27793E+003
   6.3290   2.12710E+003    1.27452E+003
   6.3320   2.10256E+003    1.28318E+003
   6.3330   2.09434E+003    1.26654E+003
   6.3350   2.09719E+003    1.25875E+003
   6.3370   2.11849E+003    1.24088E+003
   6.3400   2.08845E+003    1.22647E+003
   6.3410   2.08794E+003    1.25182E+003
   6.3450   2.09584E+003    1.21713E+003
   6.3470   2.10506E+003    1.22781E+003
   6.3490   2.04966E+003    1.20268E+003
   6.3510   2.03301E+003    1.20464E+003
   6.3550   2.04806E+003    1.18814E+003
   6.3560   2.00642E+003    1.16638E+003
   6.3590   1.99634E+003    1.19959E+003
   6.3620   2.03174E+003    1.17434E+003
   6.3630   2.02790E+003    1.17214E+003
   6.3670   2.01301E+003    1.14406E+003
   6.3690   1.99229E+003    1.17282E+003
   6.3720   1.96283E+003    1.14054E+003
   6.3750   1.94368E+003    1.12864E+003
   6.3780   1.96016E+003    1.15022E+003
   6.3800   2.00276E+003    1.13441E+003
   6.3810   1.93926E+003    1.16149E+003
   6.3850   1.94104E+003    1.13264E+003
   6.3870   1.97631E+003    1.11828E+003
   6.3900   1.93444E+003    1.10867E+003
   6.3930   1.95399E+003    1.11367E+003
   6.3970   1.90229E+003    1.10786E+003
   6.3990   1.93897E+003    1.08248E+003
   6.4020   1.93874E+003    1.09655E+003
   6.4030   1.89058E+003    1.10553E+003
   6.4050   1.91887E+003    1.11881E+003
   6.4080   1.93874E+003    1.12926E+003
   6.4100   1.90668E+003    1.09447E+003
   6.4120   1.91140E+003    1.09562E+003
   6.4150   1.91680E+003    1.09382E+003
   6.4170   1.90020E+003    1.09354E+003
   6.4200   1.90435E+003    1.09678E+003
   6.4240   1.88955E+003    1.08895E+003
   6.4260   1.90934E+003    1.10791E+003
   6.4280   1.90695E+003    1.08677E+003
   6.4310   1.92390E+003    1.08085E+003
   6.4330   1.90985E+003    1.10597E+003
   6.4350   1.95910E+003    1.09000E+003
   6.4380   1.91660E+003    1.10901E+003
   6.4400   1.94517E+003    1.10773E+003
   6.4420   1.94337E+003    1.08739E+003
   6.4440   1.96244E+003    1.10356E+003
   6.4460   1.96483E+003    1.11014E+003
   6.4490   1.92845E+003    1.09535E+003
   6.4530   1.94011E+003    1.07753E+003
   6.4560   1.93364E+003    1.09515E+003
   6.4570   1.94159E+003    1.12118E+003
   6.4590   1.94400E+003    1.09491E+003
   6.4620   1.96680E+003    1.10840E+003
   6.4650   1.97810E+003    1.12311E+003
   6.4670   1.93604E+003    1.09961E+003
   6.4700   1.96931E+003    1.09771E+003
   6.4720   1.97849E+003    1.09103E+003
   6.4740   2.00041E+003    1.10070E+003
   6.4770   1.93075E+003    1.11257E+003
   6.4800   1.99071E+003    1.09487E+003
   6.4830   1.97593E+003    1.10635E+003
   6.4850   1.97965E+003    1.09659E+003
   6.4870   1.95524E+003    1.08830E+003
   6.4900   2.00815E+003    1.11993E+003
   6.4920   1.98870E+003    1.09284E+003
   6.4940   1.97707E+003    1.09635E+003
   6.4970   1.96661E+003    1.11544E+003
   6.4990   1.98689E+003    1.08827E+003
   6.5030   1.97680E+003    1.08957E+003
   6.5060   1.97132E+003    1.12530E+003
   6.5080   1.97120E+003    1.10635E+003
   6.5100   1.98317E+003    1.11940E+003
   6.5130   1.95466E+003    1.09253E+003
   6.5170   1.97535E+003    1.10720E+003
   6.5190   1.98560E+003    1.10845E+003
   6.5210   2.01256E+003    1.08630E+003
   6.5230   1.97836E+003    1.08918E+003
   6.5270   1.98187E+003    1.08185E+003
   6.5280   1.98426E+003    1.10883E+003
   6.5320   1.96444E+003    1.10135E+003
   6.5350   1.98021E+003    1.08388E+003
   6.5370   1.96354E+003    1.06857E+003
   6.5420   1.93680E+003    1.09064E+003
   6.5440   1.94033E+003    1.07255E+003
   6.5460   1.96330E+003    1.07622E+003
   6.5480   1.94483E+003    1.08840E+003
   6.5500   1.95902E+003    1.06619E+003
   6.5520   1.94889E+003    1.06581E+003
   6.5550   1.93986E+003    1.06511E+003
   6.5570   1.99211E+003    1.09447E+003
   6.5590   1.92348E+003    1.07159E+003
   6.5640   1.94520E+003    1.06893E+003
   6.5660   1.93158E+003    1.06904E+003
   6.5690   1.91926E+003    1.04847E+003
   6.5700   1.94728E+003    1.06038E+003
   6.5730   1.96523E+003    1.09205E+003
   6.5750   1.93446E+003    1.07607E+003
   6.5770   1.94152E+003    1.07457E+003
   6.5810   1.90765E+003    1.04985E+003
   6.5840   1.93663E+003    1.02515E+003
   6.5870   1.94707E+003    1.03609E+003
   6.5890   1.89805E+003    1.07862E+003
   6.5910   1.91363E+003    1.07107E+003
   6.5930   1.93445E+003    1.07194E+003
   6.5980   1.92185E+003    1.05097E+003
   6.6000   1.92460E+003    1.04535E+003
   6.6020   1.93165E+003    1.05295E+003
   6.6060   1.89644E+003    1.04760E+003
   6.6090   1.91271E+003    1.06575E+003
   6.6110   1.88537E+003    1.04779E+003
   6.6150   1.90029E+003    1.03600E+003
   6.6180   1.89299E+003    1.04469E+003
   6.6210   1.93448E+003    1.04458E+003
   6.6240   1.88954E+003    1.02273E+003
   6.6290   1.87864E+003    1.03639E+003
   6.6310   1.89078E+003    1.03935E+003
   6.6330   1.89802E+003    1.03074E+003
   6.6360   1.89469E+003    1.02832E+003
   6.6380   1.90799E+003    1.03926E+003
   6.6420   1.88814E+003    1.01934E+003
   6.6440   1.84422E+003    1.01638E+003
   6.6460   1.88661E+003    1.03696E+003
   6.6480   1.89113E+003    9.99810E+002
   6.6510   1.89887E+003    1.03529E+003
   6.6530   1.86220E+003    1.02921E+003
   6.6550   1.89066E+003    1.04599E+003
   6.6580   1.86310E+003    1.03227E+003
   6.6620   1.86475E+003    1.04034E+003
   6.6640   1.88755E+003    1.03231E+003
   6.6670   1.87324E+003    1.02251E+003
   6.6680   1.88247E+003    9.99920E+002
   6.6720   1.85618E+003    1.02329E+003
   6.6740   1.86098E+003    1.02527E+003
   6.6750   1.84787E+003    1.01442E+003
   6.6770   1.86714E+003    1.03425E+003
   6.6820   1.82146E+003    1.00981E+003
   6.6840   1.82561E+003    9.97560E+002
   6.6870   1.85374E+003    1.00246E+003
   6.6890   1.84013E+003    1.01939E+003
   6.6910   1.85716E+003    1.03332E+003
   6.6940   1.81128E+003    9.94810E+002
   6.6970   1.81464E+003    1.00550E+003
   6.7000   1.81009E+003    1.00773E+003
   6.7030   1.80201E+003    9.98480E+002
   6.7040   1.82767E+003    9.83900E+002
   6.7070   1.78446E+003    1.00979E+003
   6.7100   1.77072E+003    1.00132E+003
   6.7130   1.77945E+003    9.87540E+002
   6.7150   1.83094E+003    1.00987E+003
   6.7180   1.85083E+003    9.88090E+002
   6.7200   1.80445E+003    9.63470E+002
   6.7230   1.77066E+003    9.85260E+002
   6.7270   1.79798E+003    9.61900E+002
   6.7300   1.78140E+003    9.74730E+002
   6.7320   1.80227E+003    9.81940E+002
   6.7340   1.75503E+003    9.47130E+002
   6.7360   1.75924E+003    9.72590E+002
   6.7390   1.74767E+003    9.77840E+002
   6.7420   1.77711E+003    9.73990E+002
   6.7430   1.74290E+003    1.00187E+003
   6.7450   1.75890E+003    9.75050E+002
   6.7490   1.76790E+003    9.72360E+002
   6.7520   1.78731E+003    1.00325E+003
   6.7540   1.76734E+003    9.54680E+002
   6.7570   1.76456E+003    9.66710E+002
   6.7610   1.75820E+003    9.53600E+002
   6.7630   1.76609E+003    9.55030E+002
   6.7660   1.75417E+003    9.67320E+002
   6.7680   1.78222E+003    9.87040E+002
   6.7710   1.76272E+003    9.76260E+002
   6.7750   1.72686E+003    9.70390E+002
   6.7760   1.77070E+003    9.47190E+002
   6.7790   1.77097E+003    9.67820E+002
   6.7810   1.75472E+003    9.87600E+002
   6.7840   1.77633E+003    9.70030E+002
   6.7870   1.77079E+003    9.95220E+002
   6.7880   1.74617E+003    9.76620E+002
   6.7910   1.74078E+003    9.94000E+002
   6.7930   1.77910E+003    9.95720E+002
   6.7970   1.80404E+003    9.85860E+002
   6.7990   1.82649E+003    1.00034E+003
   6.8020   1.81386E+003    9.91250E+002
   6.8050   1.76800E+003    9.83560E+002
   6.8060   1.81155E+003    9.53590E+002
   6.8100   1.81861E+003    9.68160E+002
   6.8120   1.78139E+003    9.79440E+002
   6.8150   1.80918E+003    9.58880E+002
   6.8190   1.80598E+003    9.84630E+002
   6.8220   1.83494E+003    9.97640E+002
   6.8250   1.78881E+003    9.90470E+002
   6.8270   1.83334E+003    1.01163E+003
   6.8290   1.79132E+003    1.00871E+003
   6.8320   1.79884E+003    9.60060E+002
   6.8350   1.82302E+003    9.81940E+002
   6.8380   1.83259E+003    9.87180E+002
   6.8400   1.80440E+003    9.92060E+002
   6.8420   1.79510E+003    9.92570E+002
   6.8450   1.85166E+003    9.94120E+002
   6.8460   1.78101E+003    9.87100E+002
   6.8500   1.80114E+003    9.95570E+002
   6.8520   1.85149E+003    1.00323E+003
   6.8540   1.83009E+003    9.92570E+002
   6.8580   1.79113E+003    9.93910E+002
   6.8620   1.81595E+003    9.88920E+002
   6.8650   1.81377E+003    1.02019E+003
   6.8670   1.80971E+003    1.02067E+003
   6.8690   1.79514E+003    9.98870E+002
   6.8710   1.82539E+003    9.68160E+002
   6.8760   1.82719E+003    9.93380E+002
   6.8780   1.82436E+003    1.00943E+003
   6.8810   1.79443E+003    9.82030E+002
   6.8830   1.81467E+003    1.01756E+003
   6.8840   1.80074E+003    9.94720E+002
   6.8870   1.83516E+003    9.85150E+002
   6.8900   1.81641E+003    1.02502E+003
   6.8940   1.80933E+003    1.01788E+003
   6.8960   1.82220E+003    1.00157E+003
   6.8980   1.79481E+003    9.85740E+002
   6.9000   1.83207E+003    9.95090E+002
   6.9050   1.83080E+003    9.72630E+002
   6.9070   1.82290E+003    9.95190E+002
   6.9110   1.79826E+003    1.01055E+003
   6.9130   1.82227E+003    1.03335E+003
   6.9170   1.79117E+003    1.00754E+003
   6.9180   1.78994E+003    1.01362E+003
   6.9210   1.80106E+003    1.00125E+003
   6.9250   1.82213E+003    1.00197E+003
   6.9270   1.82763E+003    9.91010E+002
   6.9300   1.81932E+003    1.01464E+003
   6.9330   1.81747E+003    1.01070E+003
   6.9350   1.75740E+003    9.91210E+002
   6.9380   1.78615E+003    9.89700E+002
   6.9400   1.79519E+003    1.00668E+003
   6.9420   1.79926E+003    9.77930E+002
   6.9460   1.79376E+003    9.87480E+002
   6.9490   1.80813E+003    9.86790E+002
   6.9510   1.80224E+003    9.60180E+002
   6.9540   1.79655E+003    9.90110E+002
   6.9570   1.74357E+003    9.92940E+002
   6.9600   1.79719E+003    9.71310E+002
   6.9640   1.77713E+003    9.63250E+002
   6.9650   1.75952E+003    9.58910E+002
   6.9680   1.76972E+003    9.87510E+002
   6.9710   1.71983E+003    9.81850E+002
   6.9740   1.80252E+003    9.59180E+002
   6.9760   1.79022E+003    9.65060E+002
   6.9790   1.76538E+003    9.81350E+002
   6.9820   1.79472E+003    9.91030E+002
   6.9840   1.81390E+003    9.68320E+002
   6.9860   1.74709E+003    9.99160E+002
   6.9900   1.72842E+003    9.72890E+002
   6.9920   1.75182E+003    1.02011E+003
   6.9940   1.78022E+003    9.76620E+002
   6.9970   1.82518E+003    1.00923E+003
   7.0000   1.78604E+003    9.66580E+002
   7.0030   1.81442E+003    1.00935E+003
   7.0050   1.74428E+003    9.69210E+002
   7.0090   1.81687E+003    9.88290E+002
   7.0110   1.80792E+003    9.94700E+002
   7.0140   1.77640E+003    9.85810E+002
   7.0160   1.77081E+003    9.95410E+002
   7.0190   1.79557E+003    9.76900E+002
   7.0210   1.79383E+003    9.70150E+002
   7.0230   1.78373E+003    9.64760E+002
   7.0280   1.77286E+003    9.71640E+002
   7.0300   1.78296E+003    9.82050E+002
   7.0330   1.77133E+003    1.00059E+003
   7.0350   1.78216E+003    9.65780E+002
   7.0370   1.77740E+003    9.57600E+002
   7.0420   1.74759E+003    9.54760E+002
   7.0450   1.79140E+003    9.60650E+002
   7.0480   1.80629E+003    9.89260E+002
   7.0510   1.79264E+003    9.53080E+002
   7.0530   1.74970E+003    9.66700E+002
   7.0550   1.74528E+003    9.45470E+002
   7.0590   1.74366E+003    9.06870E+002
   7.0620   1.75647E+003    9.48510E+002
   7.0640   1.75377E+003    9.39660E+002
   7.0670   1.71062E+003    9.25870E+002
   7.0690   1.74908E+003    9.32940E+002
   7.0710   1.76343E+003    9.01960E+002
   7.0750   1.67198E+003    9.08070E+002
   7.0780   1.73646E+003    8.89390E+002
   7.0800   1.69625E+003    8.81400E+002
   7.0840   1.68351E+003    8.50750E+002
   7.0870   1.66411E+003    8.67070E+002
   7.0880   1.65110E+003    8.57410E+002
   7.0910   1.63864E+003    8.31030E+002
   7.0950   1.60147E+003    8.18650E+002
   7.0980   1.60969E+003    7.82850E+002
   7.1000   1.55947E+003    7.72760E+002
   7.1030   1.52771E+003    7.33120E+002
   7.1070   1.53955E+003    7.24270E+002
   7.1100   1.48964E+003    6.95350E+002
   7.1120   1.47166E+003    6.68680E+002
   7.1160   1.43517E+003    6.30120E+002
   7.1180   1.33991E+003    6.03690E+002
   7.1200   1.32385E+003    5.54790E+002
   7.1230   1.29696E+003    5.39530E+002
   7.1280   1.24049E+003    4.90200E+002
   7.1300   1.15868E+003    4.40870E+002
   7.1320   1.09132E+003    3.97690E+002
   7.1350   1.05179E+003    3.76040E+002
   7.1370   9.97790E+002    3.50130E+002
   7.1410   9.39500E+002    2.95700E+002
   7.1430   8.58840E+002    2.27100E+002
   7.1470   7.50760E+002    1.90730E+002
   7.1510   6.69390E+002    1.60120E+002
   7.1540   5.71750E+002    1.13650E+002
   7.1580   4.41350E+002    8.08900E+001
   7.1610   3.73730E+002    5.21700E+001
   7.1630   3.02630E+002    4.93700E+001
   7.1660   2.47000E+002    3.50500E+001
   7.1700   1.71520E+002    2.44900E+001
   7.1720   1.37600E+002    1.82200E+001
   7.1750   1.09540E+002    1.11100E+001
   7.1780   8.08400E+001    9.27000E+000
   7.1820   4.89900E+001    6.04000E+000
   7.1850   3.15700E+001    5.70000E+000
   7.1860   1.92200E+001    5.14000E+000
   7.1890   4.42000E+000    6.85000E+000
   7.1920   2.83000E+000    4.59000E+000
   7.1940   3.11000E+000    2.30000E+000
   7.1970   3.85000E+000    6.40000E-001
   7.2000   3.82000E+000    1.90000E-001
   7.2030   3.83000E+000    4.00000E-002
   7.2060   3.76000E+000    6.00000E-002
   7.2090   3.67000E+000    4.00000E-002
   7.2120   3.69000E+000    1.46000E+000
   7.2150   3.78000E+000    7.70000E-001
   7.2180   3.28000E+000    4.80000E-001
   7.2210   3.81000E+000    1.10000E-001
   7.2230   3.79000E+000    1.50000E-001
   7.2260   3.77000E+000    1.00000E-002
   7.2290   3.78000E+000    1.00000E-001
   7.2310   3.70000E+000    2.50000E-001
   7.2340   3.69000E+000    1.60000E-001
   7.2370   3.69000E+000    1.60000E-001
   7.2400   3.64000E+000    8.90000E-001
   7.2430   3.76000E+000    6.80000E-001
   7.2450   3.79000E+000    4.80000E-001
   7.2480   3.29000E+000    2.60000E-001
   7.2520   3.72000E+000    1.30000E-001
   7.2540   3.76000E+000    7.00000E-002
   7.2580   3.75000E+000    6.00000E-002
   7.2600   3.68000E+000    1.70000E-001
   7.2610   3.84000E+000    5.00000E-002
   7.2650   3.73000E+000    6.00000E-002
   7.2680   3.86000E+000    1.70000E-001
   7.2710   3.71000E+000    7.00000E-002
   7.2730   3.68000E+000    1.10000E-001
   7.2760   3.83000E+000    4.00000E-001
   7.2780   3.73000E+000    0.00000E+000
   7.2810   3.78000E+000    3.40000E-001
   7.2840   3.75000E+000    1.40000E-001
   7.2880   3.82000E+000    2.10000E-001
   7.2910   3.79000E+000    3.00000E-002
   7.2930   3.72000E+000    3.20000E-001
   7.2970   3.76000E+000    8.00000E-002
   7.3010   3.85000E+000    0.00000E+000
