# Supplementary material for: Mechanism of the small ATP-independent chaperone Spy is substrate specific
Source: Nat Commun. 2021 Feb 8;12:851. doi: 10.1038/s41467-021-21120-8 (PMC7870927; doi:10.1038/s41467-021-21120-8)
Supplement: Supplementary file 3 — Supplementary Data 1 [file 41467_2021_21120_MOESM3_ESM.zip › Fig 2c-d/181801/00045.RI3]

Sample3/6
I 3 22.0 48000 0006501 1.6220E11 278 1 
   5.8010   3.73000E+000    1.67000E+000
   5.8030   3.68000E+000    7.61000E+000
   5.8060   3.68000E+000    6.23000E+000
   5.8080   3.74000E+000    7.57000E+000
   5.8100   3.69000E+000    1.47000E+001
   5.8130   2.41000E+000    1.67800E+001
   5.8150   1.60200E+001    3.40300E+001
   5.8170   3.05200E+001    4.10500E+001
   5.8190   6.43300E+001    1.15440E+002
   5.8220   1.33850E+002    2.16180E+002
   5.8240   2.80930E+002    3.06370E+002
   5.8260   5.44400E+002    5.16060E+002
   5.8290   8.45210E+002    7.69340E+002
   5.8300   9.39580E+002    9.03490E+002
   5.8330   1.03724E+003    1.02206E+003
   5.8350   1.17983E+003    1.12826E+003
   5.8370   1.31040E+003    1.30256E+003
   5.8380   1.38422E+003    1.37815E+003
   5.8400   1.47444E+003    1.53609E+003
   5.8420   1.60872E+003    1.62941E+003
   5.8440   1.71341E+003    1.83496E+003
   5.8460   1.91164E+003    1.88098E+003
   5.8470   1.96905E+003    2.01573E+003
   5.8490   2.04918E+003    2.08385E+003
   5.8510   2.22029E+003    2.31485E+003
   5.8530   2.35365E+003    2.45087E+003
   5.8560   2.49939E+003    2.55688E+003
   5.8580   2.60076E+003    2.67243E+003
   5.8590   2.70925E+003    2.74768E+003
   5.8620   2.75108E+003    2.87125E+003
   5.8630   2.81154E+003    2.90626E+003
   5.8650   2.90308E+003    2.91311E+003
   5.8670   3.08730E+003    3.09455E+003
   5.8690   3.18349E+003    3.22501E+003
   5.8710   3.19050E+003    3.25230E+003
   5.8730   3.31671E+003    3.37944E+003
   5.8760   3.40438E+003    3.38236E+003
   5.8780   3.43606E+003    3.35567E+003
   5.8800   3.48682E+003    3.50808E+003
   5.8830   3.54535E+003    3.55650E+003
   5.8850   3.61566E+003    3.53778E+003
   5.8870   3.63658E+003    3.53863E+003
   5.8890   3.65508E+003    3.59192E+003
   5.8910   3.64247E+003    3.54760E+003
   5.8940   3.58580E+003    3.57298E+003
   5.8960   3.62721E+003    3.65076E+003
   5.8970   3.64201E+003    3.63918E+003
   5.8980   3.63052E+003    3.74939E+003
   5.9000   3.69650E+003    3.59319E+003
   5.9030   3.66714E+003    3.61112E+003
   5.9050   3.69416E+003    3.62551E+003
   5.9070   3.66991E+003    3.67822E+003
   5.9090   3.70509E+003    3.62956E+003
   5.9100   3.65867E+003    3.64520E+003
   5.9120   3.75753E+003    3.71240E+003
   5.9140   3.73319E+003    3.66123E+003
   5.9150   3.73767E+003    3.70934E+003
   5.9160   3.77759E+003    3.69171E+003
   5.9190   3.72957E+003    3.74349E+003
   5.9210   3.79413E+003    3.75249E+003
   5.9230   3.80600E+003    3.81173E+003
   5.9260   3.84982E+003    3.79148E+003
   5.9280   3.82707E+003    3.85484E+003
   5.9300   3.85458E+003    3.87846E+003
   5.9320   3.84598E+003    3.85487E+003
   5.9350   3.94108E+003    3.91591E+003
   5.9370   3.91194E+003    3.88111E+003
   5.9390   4.01270E+003    3.91952E+003
   5.9410   3.99671E+003    3.88755E+003
   5.9420   4.01762E+003    4.01475E+003
   5.9430   3.98298E+003    3.97737E+003
   5.9460   3.94631E+003    3.99916E+003
   5.9480   4.12062E+003    4.05238E+003
   5.9500   4.04023E+003    4.02959E+003
   5.9530   4.09350E+003    4.10537E+003
   5.9540   4.08438E+003    4.05032E+003
   5.9550   4.13557E+003    4.06334E+003
   5.9570   4.11253E+003    4.11324E+003
   5.9590   4.13642E+003    4.19127E+003
   5.9610   4.09429E+003    4.44070E+003
   5.9640   4.15165E+003    4.97942E+003
   5.9660   4.15015E+003    6.23091E+003
   5.9680   4.14863E+003    6.14252E+003
   5.9700   4.34814E+003    6.40774E+003
   5.9710   4.64375E+003    6.09515E+003
   5.9730   5.59892E+003    4.97095E+003
   5.9760   6.21458E+003    1.21787E+003
   5.9770   6.30549E+003    1.48030E+002
   5.9820   6.07876E+003    2.72140E+002
   5.9840   1.60484E+003    4.59481E+003
   5.9890   1.49280E+002    5.08941E+003
   5.9910   2.36780E+002    3.98273E+003
   5.9940   7.59280E+002    4.16425E+003
   5.9960   2.87864E+003    4.11488E+003
   6.0000   5.00211E+003    4.09843E+003
   6.0030   4.30673E+003    4.09117E+003
   6.0070   4.10115E+003    4.10754E+003
   6.0090   4.19636E+003    4.13578E+003
   6.0120   4.18534E+003    4.08495E+003
   6.0130   4.15954E+003    4.06470E+003
   6.0160   4.12217E+003    4.05263E+003
   6.0180   4.10771E+003    4.04350E+003
   6.0200   4.09794E+003    4.07040E+003
   6.0230   4.15288E+003    4.04325E+003
   6.0250   4.15009E+003    4.03554E+003
   6.0270   4.09656E+003    4.07687E+003
   6.0300   4.07100E+003    4.04721E+003
   6.0320   4.16538E+003    3.97120E+003
   6.0340   4.07271E+003    4.06360E+003
   6.0360   4.10575E+003    3.98410E+003
   6.0390   4.07491E+003    4.01903E+003
   6.0410   4.17940E+003    4.03348E+003
   6.0430   4.06083E+003    4.04002E+003
   6.0450   4.14699E+003    4.00329E+003
   6.0480   4.11931E+003    4.00006E+003
   6.0500   4.06908E+003    4.02291E+003
   6.0530   4.12968E+003    3.97745E+003
   6.0570   4.17822E+003    4.06875E+003
   6.0590   4.03296E+003    3.96634E+003
   6.0610   3.99852E+003    3.98828E+003
   6.0630   3.99970E+003    3.95026E+003
   6.0660   4.06518E+003    3.98553E+003
   6.0680   4.07900E+003    3.96212E+003
   6.0700   4.06223E+003    3.93982E+003
   6.0720   4.08220E+003    3.91115E+003
   6.0750   4.10800E+003    3.94439E+003
   6.0770   4.07243E+003    3.87232E+003
   6.0790   4.11391E+003    3.91164E+003
   6.0810   4.10314E+003    3.96683E+003
   6.0840   4.08356E+003    3.87142E+003
   6.0860   4.02943E+003    3.88121E+003
   6.0880   4.05042E+003    3.85795E+003
   6.0900   4.07714E+003    3.87833E+003
   6.0930   4.09737E+003    3.82137E+003
   6.0950   4.07960E+003    3.89404E+003
   6.0990   3.99030E+003    3.82508E+003
   6.1020   4.02900E+003    3.84058E+003
   6.1040   3.99932E+003    3.82402E+003
   6.1080   3.95488E+003    3.81059E+003
   6.1110   3.99672E+003    3.78070E+003
   6.1130   3.96399E+003    3.78264E+003
   6.1150   4.00847E+003    3.78587E+003
   6.1180   3.99831E+003    3.69456E+003
   6.1190   4.00003E+003    3.73801E+003
   6.1210   3.94969E+003    3.64822E+003
   6.1250   3.94842E+003    3.67031E+003
   6.1260   3.99200E+003    3.63513E+003
   6.1290   3.95727E+003    3.66152E+003
   6.1310   3.95215E+003    3.61394E+003
   6.1330   3.94183E+003    3.64969E+003
   6.1350   3.91917E+003    3.62267E+003
   6.1380   3.96401E+003    3.64620E+003
   6.1400   3.89462E+003    3.60527E+003
   6.1420   3.96094E+003    3.58619E+003
   6.1440   4.00295E+003    3.49900E+003
   6.1450   3.99897E+003    3.54112E+003
   6.1470   3.99773E+003    3.48513E+003
   6.1490   3.85987E+003    3.55571E+003
   6.1510   3.85718E+003    3.48410E+003
   6.1540   3.85207E+003    3.49534E+003
   6.1550   3.81643E+003    3.46968E+003
   6.1580   3.89184E+003    3.45390E+003
   6.1600   3.80440E+003    3.40045E+003
   6.1640   3.78067E+003    3.37056E+003
   6.1670   3.75745E+003    3.33929E+003
   6.1690   3.81201E+003    3.35056E+003
   6.1720   3.73356E+003    3.42157E+003
   6.1750   3.77342E+003    3.36671E+003
   6.1780   3.82505E+003    3.28930E+003
   6.1830   3.76150E+003    3.25977E+003
   6.1850   3.70657E+003    3.27330E+003
   6.1870   3.75446E+003    3.28715E+003
   6.1890   3.72065E+003    3.24380E+003
   6.1910   3.76497E+003    3.20018E+003
   6.1940   3.70632E+003    3.20887E+003
   6.1960   3.66687E+003    3.13274E+003
   6.1980   3.65918E+003    3.13465E+003
   6.2010   3.71955E+003    3.11226E+003
   6.2040   3.67984E+003    3.08449E+003
   6.2050   3.67877E+003    3.01546E+003
   6.2070   3.67366E+003    3.06194E+003
   6.2100   3.69541E+003    3.06811E+003
   6.2140   3.63117E+003    3.02067E+003
   6.2170   3.65847E+003    3.00588E+003
   6.2190   3.58471E+003    2.91963E+003
   6.2200   3.56495E+003    2.98213E+003
   6.2230   3.52909E+003    2.93147E+003
   6.2270   3.56499E+003    2.85243E+003
   6.2290   3.58186E+003    2.83824E+003
   6.2300   3.57356E+003    2.83188E+003
   6.2340   3.49387E+003    2.79945E+003
   6.2370   3.50797E+003    2.80939E+003
   6.2390   3.45667E+003    2.77727E+003
   6.2410   3.42211E+003    2.82790E+003
   6.2430   3.41986E+003    2.68428E+003
   6.2460   3.40686E+003    2.73799E+003
   6.2480   3.40758E+003    2.66600E+003
   6.2500   3.38420E+003    2.64640E+003
   6.2520   3.34995E+003    2.63191E+003
   6.2550   3.33722E+003    2.56980E+003
   6.2570   3.34063E+003    2.59567E+003
   6.2600   3.30214E+003    2.55487E+003
   6.2630   3.31449E+003    2.55675E+003
   6.2650   3.36625E+003    2.51142E+003
   6.2680   3.34493E+003    2.50051E+003
   6.2710   3.26389E+003    2.39986E+003
   6.2730   3.21723E+003    2.44486E+003
   6.2750   3.23631E+003    2.41598E+003
   6.2770   3.23509E+003    2.41810E+003
   6.2800   3.21067E+003    2.35184E+003
   6.2820   3.17767E+003    2.36275E+003
   6.2850   3.17989E+003    2.30912E+003
   6.2870   3.17593E+003    2.25595E+003
   6.2900   3.09766E+003    2.28356E+003
   6.2930   3.05527E+003    2.21800E+003
   6.2960   3.04159E+003    2.18835E+003
   6.2970   2.98873E+003    2.14017E+003
   6.3000   3.04557E+003    2.13953E+003
   6.3040   3.03222E+003    2.12350E+003
   6.3060   2.92346E+003    2.08594E+003
   6.3080   2.87320E+003    2.07466E+003
   6.3090   2.88829E+003    2.05348E+003
   6.3110   2.88190E+003    1.96495E+003
   6.3150   2.90704E+003    1.96194E+003
   6.3180   2.83467E+003    1.95766E+003
   6.3200   2.85702E+003    1.95455E+003
   6.3230   2.75436E+003    1.90771E+003
   6.3250   2.74181E+003    1.88921E+003
   6.3260   2.74829E+003    1.86098E+003
   6.3280   2.78393E+003    1.85186E+003
   6.3320   2.73538E+003    1.82657E+003
   6.3340   2.66369E+003    1.77457E+003
   6.3360   2.68300E+003    1.76599E+003
   6.3380   2.65620E+003    1.73193E+003
   6.3400   2.65164E+003    1.67862E+003
   6.3430   2.60402E+003    1.72591E+003
   6.3450   2.59927E+003    1.68526E+003
   6.3470   2.57626E+003    1.64862E+003
   6.3490   2.57396E+003    1.63555E+003
   6.3520   2.54009E+003    1.67056E+003
   6.3540   2.53015E+003    1.65861E+003
   6.3550   2.50863E+003    1.61876E+003
   6.3570   2.47162E+003    1.57779E+003
   6.3610   2.50112E+003    1.54001E+003
   6.3640   2.47058E+003    1.56134E+003
   6.3660   2.45594E+003    1.56962E+003
   6.3680   2.44252E+003    1.53732E+003
   6.3700   2.42725E+003    1.51311E+003
   6.3730   2.40062E+003    1.47685E+003
   6.3760   2.34846E+003    1.46885E+003
   6.3790   2.33657E+003    1.46217E+003
   6.3810   2.29389E+003    1.41960E+003
   6.3850   2.31399E+003    1.36833E+003
   6.3880   2.27675E+003    1.36731E+003
   6.3900   2.27048E+003    1.36616E+003
   6.3930   2.23905E+003    1.30943E+003
   6.3960   2.21678E+003    1.30763E+003
   6.3970   2.19478E+003    1.29597E+003
   6.4000   2.11497E+003    1.29203E+003
   6.4020   2.16229E+003    1.26022E+003
   6.4050   2.14339E+003    1.28185E+003
   6.4080   2.13276E+003    1.25288E+003
   6.4100   2.13092E+003    1.26470E+003
   6.4130   2.08208E+003    1.23704E+003
   6.4150   2.09083E+003    1.21608E+003
   6.4170   2.08662E+003    1.22127E+003
   6.4200   2.06392E+003    1.21175E+003
   6.4220   2.04401E+003    1.19260E+003
   6.4240   2.07085E+003    1.22805E+003
   6.4270   2.05411E+003    1.19981E+003
   6.4310   1.97709E+003    1.20563E+003
   6.4330   1.99666E+003    1.20753E+003
   6.4360   2.04970E+003    1.17021E+003
   6.4400   2.05237E+003    1.17240E+003
   6.4420   2.03548E+003    1.19064E+003
   6.4430   2.02493E+003    1.14178E+003
   6.4440   2.02889E+003    1.15114E+003
   6.4470   2.05077E+003    1.16751E+003
   6.4500   2.03116E+003    1.11716E+003
   6.4530   2.02190E+003    1.15134E+003
   6.4550   2.00766E+003    1.11386E+003
   6.4580   2.02123E+003    1.12514E+003
   6.4600   2.00224E+003    1.10250E+003
   6.4620   1.99941E+003    1.13594E+003
   6.4650   1.96006E+003    1.11278E+003
   6.4670   1.98553E+003    1.11191E+003
   6.4690   1.97940E+003    1.11968E+003
   6.4710   1.94262E+003    1.10644E+003
   6.4730   1.97156E+003    1.10815E+003
   6.4760   1.98152E+003    1.08850E+003
   6.4780   1.93801E+003    1.09740E+003
   6.4800   1.93360E+003    1.12511E+003
   6.4830   1.91520E+003    1.08335E+003
   6.4850   1.90183E+003    1.08763E+003
   6.4880   1.92262E+003    1.09622E+003
   6.4920   1.93250E+003    1.09362E+003
   6.4940   1.91836E+003    1.06710E+003
   6.4960   1.90677E+003    1.06489E+003
   6.4980   1.89430E+003    1.07054E+003
   6.5010   1.90536E+003    1.07319E+003
   6.5030   1.91332E+003    1.04929E+003
   6.5060   1.89105E+003    1.07930E+003
   6.5080   1.88225E+003    1.05650E+003
   6.5100   1.91761E+003    1.04509E+003
   6.5130   1.92229E+003    1.06667E+003
   6.5150   1.91481E+003    1.06525E+003
   6.5170   1.89172E+003    1.05803E+003
   6.5190   1.87904E+003    1.08308E+003
   6.5210   1.90944E+003    1.04284E+003
   6.5230   1.88837E+003    1.03225E+003
   6.5260   1.84274E+003    1.02963E+003
   6.5300   1.87454E+003    1.03897E+003
   6.5320   1.87813E+003    1.02755E+003
   6.5350   1.85820E+003    1.03635E+003
   6.5370   1.88894E+003    1.03679E+003
   6.5390   1.87341E+003    1.01755E+003
   6.5420   1.83412E+003    1.01462E+003
   6.5440   1.86740E+003    1.01070E+003
   6.5470   1.83982E+003    1.01629E+003
   6.5490   1.87581E+003    1.01431E+003
   6.5510   1.85199E+003    1.02022E+003
   6.5540   1.86785E+003    1.00480E+003
   6.5570   1.80558E+003    1.02287E+003
   6.5590   1.84802E+003    1.00481E+003
   6.5610   1.79939E+003    1.03949E+003
   6.5640   1.78023E+003    9.95120E+002
   6.5660   1.77635E+003    1.00142E+003
   6.5680   1.79583E+003    9.95290E+002
   6.5710   1.78573E+003    1.01567E+003
   6.5730   1.82066E+003    9.88540E+002
   6.5750   1.77644E+003    9.92730E+002
   6.5780   1.81532E+003    9.78550E+002
   6.5810   1.80778E+003    9.86750E+002
   6.5830   1.77636E+003    9.83600E+002
   6.5840   1.77905E+003    9.83760E+002
   6.5860   1.73832E+003    9.72640E+002
   6.5910   1.72164E+003    9.87290E+002
   6.5930   1.73619E+003    9.73680E+002
   6.5950   1.75814E+003    9.98030E+002
   6.5980   1.76595E+003    9.69110E+002
   6.6000   1.75222E+003    9.84930E+002
   6.6050   1.74244E+003    9.54010E+002
   6.6070   1.76768E+003    9.66270E+002
   6.6080   1.75140E+003    9.58960E+002
   6.6100   1.74118E+003    9.68520E+002
   6.6130   1.79271E+003    9.71220E+002
   6.6160   1.76972E+003    9.86970E+002
   6.6190   1.76828E+003    9.70050E+002
   6.6220   1.78698E+003    9.60500E+002
   6.6240   1.72633E+003    9.79670E+002
   6.6260   1.72548E+003    9.44760E+002
   6.6290   1.72761E+003    9.48210E+002
   6.6310   1.70239E+003    9.83960E+002
   6.6340   1.75598E+003    9.46980E+002
   6.6370   1.73424E+003    9.75100E+002
   6.6380   1.70285E+003    9.67820E+002
   6.6400   1.74034E+003    9.47550E+002
   6.6430   1.74631E+003    9.55630E+002
   6.6460   1.72655E+003    9.64360E+002
   6.6480   1.73693E+003    9.44410E+002
   6.6510   1.72838E+003    9.66990E+002
   6.6530   1.73154E+003    9.70860E+002
   6.6550   1.74768E+003    9.32510E+002
   6.6580   1.72202E+003    9.47510E+002
   6.6620   1.71569E+003    9.53880E+002
   6.6640   1.73592E+003    9.56960E+002
   6.6670   1.72118E+003    9.35100E+002
   6.6680   1.71617E+003    9.43600E+002
   6.6710   1.67335E+003    9.37580E+002
   6.6740   1.70013E+003    9.48470E+002
   6.6750   1.70334E+003    9.31270E+002
   6.6770   1.69196E+003    9.13380E+002
   6.6810   1.71251E+003    9.42950E+002
   6.6840   1.69939E+003    9.45220E+002
   6.6850   1.72133E+003    9.11190E+002
   6.6890   1.69265E+003    9.14140E+002
   6.6910   1.70740E+003    9.11690E+002
   6.6930   1.66212E+003    9.39400E+002
   6.6960   1.67525E+003    9.39530E+002
   6.6980   1.67595E+003    9.16390E+002
   6.7010   1.66586E+003    8.98940E+002
   6.7040   1.67374E+003    9.30720E+002
   6.7070   1.70542E+003    9.19580E+002
   6.7080   1.66388E+003    9.05640E+002
   6.7110   1.67112E+003    8.88030E+002
   6.7140   1.66313E+003    8.93820E+002
   6.7160   1.66681E+003    9.42280E+002
   6.7180   1.67789E+003    9.53660E+002
   6.7220   1.65253E+003    9.22710E+002
   6.7230   1.65832E+003    9.07060E+002
   6.7250   1.65543E+003    9.04640E+002
   6.7270   1.65553E+003    9.15090E+002
   6.7320   1.63355E+003    9.04960E+002
   6.7330   1.60573E+003    8.82100E+002
   6.7360   1.63240E+003    8.79360E+002
   6.7390   1.59459E+003    8.93330E+002
   6.7400   1.61194E+003    9.02350E+002
   6.7430   1.63938E+003    8.82710E+002
   6.7440   1.62772E+003    8.81960E+002
   6.7470   1.63929E+003    9.16920E+002
   6.7510   1.62697E+003    8.94040E+002
   6.7540   1.61035E+003    9.00570E+002
   6.7570   1.60430E+003    8.91540E+002
   6.7590   1.62229E+003    9.10810E+002
   6.7630   1.60972E+003    8.89270E+002
   6.7660   1.59598E+003    8.91190E+002
   6.7680   1.63279E+003    8.97630E+002
   6.7710   1.59128E+003    8.67540E+002
   6.7720   1.59932E+003    9.04310E+002
   6.7750   1.62205E+003    8.85070E+002
   6.7780   1.63221E+003    9.03750E+002
   6.7810   1.59310E+003    8.92030E+002
   6.7820   1.64208E+003    9.13090E+002
   6.7860   1.65646E+003    9.01100E+002
   6.7880   1.59036E+003    8.98960E+002
   6.7900   1.63358E+003    9.20100E+002
   6.7930   1.63104E+003    9.00830E+002
   6.7950   1.66377E+003    9.07840E+002
   6.7970   1.65236E+003    9.07880E+002
   6.8020   1.65814E+003    9.15830E+002
   6.8040   1.59608E+003    8.80260E+002
   6.8060   1.58058E+003    8.93900E+002
   6.8080   1.62759E+003    8.98500E+002
   6.8110   1.67718E+003    9.05910E+002
   6.8140   1.63795E+003    9.12110E+002
   6.8170   1.66862E+003    9.22730E+002
   6.8200   1.66290E+003    9.01430E+002
   6.8220   1.63240E+003    9.02990E+002
   6.8240   1.63430E+003    9.42810E+002
   6.8280   1.63827E+003    8.95850E+002
   6.8300   1.66536E+003    9.26380E+002
   6.8330   1.64609E+003    9.01090E+002
   6.8350   1.64389E+003    9.11260E+002
   6.8360   1.62546E+003    9.36840E+002
   6.8380   1.64948E+003    9.06960E+002
   6.8420   1.62094E+003    9.15840E+002
   6.8450   1.65958E+003    9.08030E+002
   6.8480   1.64281E+003    9.04410E+002
   6.8510   1.66600E+003    9.11660E+002
   6.8530   1.64879E+003    9.02220E+002
   6.8570   1.63944E+003    9.10370E+002
   6.8590   1.63511E+003    9.21650E+002
   6.8600   1.64697E+003    8.96760E+002
   6.8650   1.65307E+003    9.17120E+002
   6.8670   1.65743E+003    9.20440E+002
   6.8710   1.67403E+003    9.23650E+002
   6.8740   1.66965E+003    9.08360E+002
   6.8770   1.66853E+003    9.28910E+002
   6.8810   1.62672E+003    9.28690E+002
   6.8820   1.66343E+003    9.08040E+002
   6.8850   1.65341E+003    8.90660E+002
   6.8870   1.68302E+003    9.07740E+002
   6.8910   1.68153E+003    8.98580E+002
   6.8940   1.66228E+003    8.98520E+002
   6.8960   1.65314E+003    9.09900E+002
   6.8990   1.65720E+003    9.18030E+002
   6.9020   1.67561E+003    9.01300E+002
   6.9050   1.69847E+003    9.11120E+002
   6.9070   1.67113E+003    9.36420E+002
   6.9100   1.67211E+003    9.04620E+002
   6.9130   1.68763E+003    8.87370E+002
   6.9150   1.66955E+003    9.20850E+002
   6.9180   1.66815E+003    9.01310E+002
   6.9200   1.65325E+003    9.22000E+002
   6.9220   1.64504E+003    8.77620E+002
   6.9250   1.65746E+003    8.95560E+002
   6.9280   1.66451E+003    9.09990E+002
   6.9310   1.63144E+003    9.01560E+002
   6.9320   1.64195E+003    9.06770E+002
   6.9350   1.63512E+003    8.94310E+002
   6.9380   1.64722E+003    9.12030E+002
   6.9410   1.64451E+003    9.01710E+002
   6.9440   1.65940E+003    9.02140E+002
   6.9460   1.66251E+003    9.05860E+002
   6.9510   1.62054E+003    8.98010E+002
   6.9520   1.63240E+003    8.90560E+002
   6.9540   1.58274E+003    8.77910E+002
   6.9580   1.61211E+003    8.65310E+002
   6.9610   1.63554E+003    9.07560E+002
   6.9660   1.63337E+003    8.56300E+002
   6.9700   1.57281E+003    8.95970E+002
   6.9730   1.62710E+003    8.95820E+002
   6.9750   1.61628E+003    9.04700E+002
   6.9770   1.59275E+003    8.81030E+002
   6.9810   1.61545E+003    9.00620E+002
   6.9830   1.63773E+003    8.87780E+002
   6.9840   1.61762E+003    9.12310E+002
   6.9870   1.62127E+003    9.02950E+002
   6.9900   1.63183E+003    8.95810E+002
   6.9930   1.58819E+003    8.91260E+002
   6.9950   1.63376E+003    9.02510E+002
   6.9980   1.62668E+003    8.98640E+002
   7.0010   1.64772E+003    8.83950E+002
   7.0040   1.62100E+003    8.93480E+002
   7.0050   1.63672E+003    9.06880E+002
   7.0090   1.62359E+003    8.82350E+002
   7.0110   1.62355E+003    8.82720E+002
   7.0160   1.59885E+003    8.83650E+002
   7.0170   1.65398E+003    9.07450E+002
   7.0190   1.65770E+003    8.92070E+002
   7.0210   1.61712E+003    8.90360E+002
   7.0240   1.62506E+003    8.66920E+002
   7.0280   1.61625E+003    8.78550E+002
   7.0310   1.58173E+003    8.74440E+002
   7.0330   1.59187E+003    8.82320E+002
   7.0370   1.59713E+003    8.95200E+002
   7.0400   1.63847E+003    8.70320E+002
   7.0420   1.62591E+003    8.85580E+002
   7.0430   1.61460E+003    8.78420E+002
   7.0470   1.63774E+003    8.91160E+002
   7.0510   1.61052E+003    8.91950E+002
   7.0530   1.63499E+003    8.86680E+002
   7.0550   1.58726E+003    8.70070E+002
   7.0570   1.62641E+003    8.73800E+002
   7.0600   1.58826E+003    8.46080E+002
   7.0640   1.63731E+003    8.72140E+002
   7.0670   1.60456E+003    8.49600E+002
   7.0690   1.62432E+003    8.54910E+002
   7.0710   1.59042E+003    8.65120E+002
   7.0760   1.61229E+003    8.37900E+002
   7.0770   1.62553E+003    8.48220E+002
   7.0800   1.63012E+003    8.74270E+002
   7.0830   1.58743E+003    8.48800E+002
   7.0870   1.59977E+003    8.41620E+002
   7.0890   1.62526E+003    8.36040E+002
   7.0910   1.61280E+003    8.24690E+002
   7.0960   1.63240E+003    8.23670E+002
   7.0980   1.58935E+003    8.03870E+002
   7.1000   1.61197E+003    7.93030E+002
   7.1030   1.57407E+003    7.90770E+002
   7.1050   1.55686E+003    7.59240E+002
   7.1080   1.59097E+003    7.48930E+002
   7.1120   1.58159E+003    7.38840E+002
   7.1140   1.59696E+003    7.24710E+002
   7.1170   1.57418E+003    6.86070E+002
   7.1180   1.51909E+003    6.72030E+002
   7.1200   1.53178E+003    6.45300E+002
   7.1230   1.49583E+003    6.45450E+002
   7.1270   1.49475E+003    6.10090E+002
   7.1300   1.48539E+003    5.70870E+002
   7.1340   1.45389E+003    5.09910E+002
   7.1370   1.42176E+003    4.78000E+002
   7.1390   1.40265E+003    4.29480E+002
   7.1410   1.37499E+003    3.73920E+002
   7.1440   1.32774E+003    3.32530E+002
   7.1470   1.24300E+003    2.34530E+002
   7.1520   1.11460E+003    5.10200E+001
   7.1570   9.97530E+002    2.13000E+001
   7.1590   8.48590E+002    5.54000E+000
   7.1610   7.94320E+002    4.37000E+000
   7.1660   5.35630E+002    5.87000E+000
   7.1680   1.98770E+002    5.30000E+000
   7.1700   8.45200E+001    3.99000E+000
   7.1730   2.21600E+001    4.50000E+000
   7.1770   4.49000E+000    4.70000E+000
   7.1790   1.66000E+000    2.47000E+000
   7.1820   3.42000E+000    1.54000E+000
   7.1850   2.76000E+000    9.60000E-001
   7.1870   1.84000E+000    4.10000E-001
   7.1920   2.59000E+000    1.74000E+000
   7.1950   3.76000E+000    3.07000E+000
   7.1970   3.72000E+000    3.23000E+000
   7.2000   3.74000E+000    1.89000E+000
   7.2020   3.73000E+000    6.00000E-002
   7.2060   3.83000E+000    2.80000E-001
   7.2090   3.71000E+000    1.80000E-001
   7.2110   3.64000E+000    6.50000E-001
   7.2140   3.88000E+000    4.00000E-001
   7.2160   3.71000E+000    4.20000E-001
   7.2190   3.73000E+000    1.26000E+000
   7.2220   3.78000E+000    1.29000E+000
   7.2240   3.72000E+000    1.01000E+000
   7.2270   3.70000E+000    1.55000E+000
   7.2310   3.72000E+000    1.23000E+000
   7.2330   3.80000E+000    8.80000E-001
   7.2360   3.30000E+000    1.70000E-001
   7.2400   3.88000E+000    2.70000E-001
   7.2410   3.84000E+000    1.00000E-001
   7.2450   3.87000E+000    5.00000E-002
   7.2490   3.70000E+000    1.70000E-001
   7.2510   3.36000E+000    1.50000E-001
   7.2540   3.72000E+000    5.10000E-001
   7.2570   3.72000E+000    1.80000E-001
   7.2590   3.42000E+000    3.00000E-001
   7.2620   3.68000E+000    4.70000E-001
   7.2650   3.78000E+000    1.30000E-001
   7.2680   3.77000E+000    2.00000E-001
   7.2700   3.81000E+000    2.40000E-001
   7.2720   3.75000E+000    6.00000E-002
   7.2750   3.81000E+000    1.30000E-001
   7.2790   3.73000E+000    8.00000E-002
   7.2820   3.75000E+000    2.00000E-002
   7.2840   3.78000E+000    1.20000E-001
   7.2860   3.73000E+000    2.80000E-001
   7.2890   3.65000E+000    2.30000E-001
   7.2920   3.81000E+000    1.60000E-001
   7.2950   3.77000E+000    2.60000E-001
   7.2980   3.84000E+000    2.20000E-001
   7.3000   3.80000E+000    3.30000E-001
