# Supplementary material for: Mechanism of the small ATP-independent chaperone Spy is substrate specific
Source: Nat Commun. 2021 Feb 8;12:851. doi: 10.1038/s41467-021-21120-8 (PMC7870927; doi:10.1038/s41467-021-21120-8)
Supplement: Supplementary file 3 — Supplementary Data 1 [file 41467_2021_21120_MOESM3_ESM.zip › Fig 2c-d/181801/00046.RI1]

Sample1/4
I 1 22.0 48000 0006575 1.6410E11 278 1 
   5.7990   3.32000E+000    4.70000E-001
   5.8010   3.63000E+000    5.30000E-001
   5.8030   3.71000E+000    6.30000E-001
   5.8050   3.65000E+000    2.50000E-001
   5.8060   3.32000E+000    9.40000E-001
   5.8080   3.67000E+000    3.60000E-001
   5.8100   3.82000E+000    8.00000E-001
   5.8130   3.78000E+000    7.69000E+000
   5.8150   4.69000E+000    1.62500E+001
   5.8160   1.66800E+001    1.79500E+001
   5.8170   1.93500E+001    1.82800E+001
   5.8190   2.82100E+001    2.69900E+001
   5.8200   3.27000E+001    3.23900E+001
   5.8220   9.24100E+001    3.80200E+001
   5.8240   2.94660E+002    9.78200E+001
   5.8260   4.61180E+002    1.37010E+002
   5.8270   6.76620E+002    1.93850E+002
   5.8290   8.24420E+002    3.29120E+002
   5.8310   9.66990E+002    5.59060E+002
   5.8330   9.08490E+002    6.71290E+002
   5.8350   1.03858E+003    6.87060E+002
   5.8380   1.23418E+003    9.41510E+002
   5.8400   1.36606E+003    1.34059E+003
   5.8420   1.53798E+003    1.81643E+003
   5.8440   1.75085E+003    1.86743E+003
   5.8470   1.89377E+003    1.89511E+003
   5.8490   2.02853E+003    2.04598E+003
   5.8510   2.10083E+003    2.19845E+003
   5.8530   2.25490E+003    2.29499E+003
   5.8560   2.42983E+003    2.44345E+003
   5.8580   2.59881E+003    2.63819E+003
   5.8600   2.67636E+003    2.72883E+003
   5.8620   2.77324E+003    2.82977E+003
   5.8630   2.91070E+003    2.83585E+003
   5.8650   2.97945E+003    2.98939E+003
   5.8670   3.00308E+003    3.03847E+003
   5.8680   3.06771E+003    3.07005E+003
   5.8700   3.12153E+003    3.20754E+003
   5.8710   3.21633E+003    3.25570E+003
   5.8730   3.31983E+003    3.32146E+003
   5.8760   3.31943E+003    3.32990E+003
   5.8780   3.35497E+003    3.41931E+003
   5.8790   3.46638E+003    3.42042E+003
   5.8800   3.49193E+003    3.49921E+003
   5.8830   3.54483E+003    3.62328E+003
   5.8850   3.55094E+003    3.54323E+003
   5.8870   3.59662E+003    3.50495E+003
   5.8890   3.58154E+003    3.61071E+003
   5.8900   3.62142E+003    3.65217E+003
   5.8920   3.64758E+003    3.63061E+003
   5.8940   3.62681E+003    3.58743E+003
   5.8960   3.60877E+003    3.59906E+003
   5.8970   3.62980E+003    3.59877E+003
   5.8990   3.62567E+003    3.67185E+003
   5.9000   3.62028E+003    3.64529E+003
   5.9030   3.66176E+003    3.61548E+003
   5.9060   3.63513E+003    3.67616E+003
   5.9070   3.64800E+003    3.68672E+003
   5.9100   3.66457E+003    3.69408E+003
   5.9120   3.70368E+003    3.70632E+003
   5.9140   3.74280E+003    3.76793E+003
   5.9160   3.80322E+003    3.68548E+003
   5.9190   3.80957E+003    3.73243E+003
   5.9210   3.82806E+003    3.73714E+003
   5.9230   3.77029E+003    3.80613E+003
   5.9250   3.82539E+003    3.68619E+003
   5.9280   3.80791E+003    3.70533E+003
   5.9300   3.84390E+003    3.66357E+003
   5.9320   3.87410E+003    3.79029E+003
   5.9350   3.89558E+003    3.96150E+003
   5.9360   3.92804E+003    3.88645E+003
   5.9390   3.93751E+003    3.93949E+003
   5.9410   3.89678E+003    3.96437E+003
   5.9420   4.03492E+003    4.00928E+003
   5.9460   3.98751E+003    4.06175E+003
   5.9470   4.07955E+003    3.99631E+003
   5.9500   4.10104E+003    3.97140E+003
   5.9520   4.04789E+003    4.04297E+003
   5.9530   4.06753E+003    3.97587E+003
   5.9550   4.09741E+003    4.06582E+003
   5.9570   4.08153E+003    4.07695E+003
   5.9590   4.04555E+003    4.02065E+003
   5.9620   4.11052E+003    4.10653E+003
   5.9640   4.15434E+003    4.14725E+003
   5.9660   4.11729E+003    4.13541E+003
   5.9680   4.13960E+003    4.04527E+003
   5.9710   4.13423E+003    4.11213E+003
   5.9730   4.13006E+003    4.22944E+003
   5.9750   4.11611E+003    4.17787E+003
   5.9770   4.18014E+003    4.15707E+003
   5.9790   4.23361E+003    4.13265E+003
   5.9820   4.24300E+003    4.14765E+003
   5.9840   4.15707E+003    4.19963E+003
   5.9870   4.25074E+003    4.29753E+003
   5.9890   4.38895E+003    4.28903E+003
   5.9910   4.49372E+003    4.58069E+003
   5.9930   4.91089E+003    5.07415E+003
   5.9950   6.21458E+003    6.34769E+003
   5.9960   6.07173E+003    6.25558E+003
   6.0000   6.20684E+003    6.26384E+003
   6.0020   6.20645E+003    6.29711E+003
   6.0050   4.10689E+003    3.23346E+003
   6.0120   1.37010E+002    1.72070E+002
   6.0180   3.06875E+003    5.07333E+003
   6.0200   4.08192E+003    3.87727E+003
   6.0220   4.34085E+003    4.08692E+003
   6.0250   4.20218E+003    4.06912E+003
   6.0270   4.23134E+003    4.02336E+003
   6.0300   4.16131E+003    4.06973E+003
   6.0320   4.08246E+003    4.01568E+003
   6.0340   4.22340E+003    3.98437E+003
   6.0360   4.17372E+003    4.01978E+003
   6.0390   4.15358E+003    3.98008E+003
   6.0420   4.19519E+003    3.99257E+003
   6.0430   4.17291E+003    3.94036E+003
   6.0460   4.16101E+003    4.02925E+003
   6.0480   4.13214E+003    3.98443E+003
   6.0500   4.15789E+003    3.96029E+003
   6.0520   4.15745E+003    3.88525E+003
   6.0530   4.15594E+003    3.93450E+003
   6.0560   4.14276E+003    3.89091E+003
   6.0590   4.05866E+003    3.92227E+003
   6.0610   4.09563E+003    3.86966E+003
   6.0630   4.10143E+003    3.86775E+003
   6.0660   4.10235E+003    3.82338E+003
   6.0680   4.03046E+003    3.84611E+003
   6.0700   4.03154E+003    3.77296E+003
   6.0740   4.01152E+003    3.75823E+003
   6.0770   3.94620E+003    3.74007E+003
   6.0790   3.94036E+003    3.67565E+003
   6.0810   3.96544E+003    3.73848E+003
   6.0830   3.95073E+003    3.70131E+003
   6.0860   3.92041E+003    3.67991E+003
   6.0880   3.88759E+003    3.63981E+003
   6.0900   3.87825E+003    3.59502E+003
   6.0920   3.90774E+003    3.60447E+003
   6.0950   3.92092E+003    3.56034E+003
   6.0970   3.85757E+003    3.53007E+003
   6.0990   3.87553E+003    3.52319E+003
   6.1020   3.80939E+003    3.46998E+003
   6.1040   3.78732E+003    3.42222E+003
   6.1060   3.81828E+003    3.42204E+003
   6.1090   3.75351E+003    3.40397E+003
   6.1110   3.72532E+003    3.40205E+003
   6.1130   3.74169E+003    3.35830E+003
   6.1150   3.74614E+003    3.33197E+003
   6.1180   3.72152E+003    3.27487E+003
   6.1200   3.68032E+003    3.26738E+003
   6.1230   3.65122E+003    3.20364E+003
   6.1250   3.64376E+003    3.26312E+003
   6.1270   3.58617E+003    3.16743E+003
   6.1310   3.72352E+003    3.20990E+003
   6.1340   3.61267E+003    3.13604E+003
   6.1360   3.52910E+003    3.13212E+003
   6.1380   3.53312E+003    3.11844E+003
   6.1400   3.50883E+003    3.08041E+003
   6.1420   3.47410E+003    3.02926E+003
   6.1440   3.48547E+003    3.00484E+003
   6.1470   3.44371E+003    2.97866E+003
   6.1480   3.42927E+003    2.97105E+003
   6.1490   3.40624E+003    2.88854E+003
   6.1520   3.40371E+003    2.85176E+003
   6.1540   3.37093E+003    2.92610E+003
   6.1550   3.34350E+003    2.84923E+003
   6.1570   3.32414E+003    2.78392E+003
   6.1590   3.29884E+003    2.77040E+003
   6.1620   3.24035E+003    2.72285E+003
   6.1650   3.21639E+003    2.69927E+003
   6.1670   3.20065E+003    2.69576E+003
   6.1690   3.20223E+003    2.64521E+003
   6.1710   3.13882E+003    2.63541E+003
   6.1730   3.14402E+003    2.60456E+003
   6.1760   3.15417E+003    2.54250E+003
   6.1790   3.10593E+003    2.56876E+003
   6.1810   3.15066E+003    2.50634E+003
   6.1840   3.10170E+003    2.47092E+003
   6.1870   3.05755E+003    2.47743E+003
   6.1880   3.07638E+003    2.45720E+003
   6.1900   3.02258E+003    2.41625E+003
   6.1920   3.05839E+003    2.37464E+003
   6.1940   3.04832E+003    2.34457E+003
   6.1960   2.92659E+003    2.32321E+003
   6.2000   2.96599E+003    2.32286E+003
   6.2030   2.96158E+003    2.30711E+003
   6.2050   2.96275E+003    2.30043E+003
   6.2070   2.97416E+003    2.23575E+003
   6.2100   2.91564E+003    2.20979E+003
   6.2120   2.86218E+003    2.14519E+003
   6.2160   2.86612E+003    2.11021E+003
   6.2190   2.79828E+003    2.13538E+003
   6.2210   2.78941E+003    2.06508E+003
   6.2250   2.75445E+003    2.06669E+003
   6.2280   2.76438E+003    2.00676E+003
   6.2310   2.76934E+003    1.97512E+003
   6.2330   2.71098E+003    1.96013E+003
   6.2350   2.68784E+003    1.89073E+003
   6.2370   2.68259E+003    1.90143E+003
   6.2390   2.68803E+003    1.88667E+003
   6.2420   2.61801E+003    1.86483E+003
   6.2440   2.60887E+003    1.83706E+003
   6.2460   2.56317E+003    1.82201E+003
   6.2480   2.55800E+003    1.79975E+003
   6.2510   2.53643E+003    1.81248E+003
   6.2520   2.53903E+003    1.75611E+003
   6.2550   2.54603E+003    1.74764E+003
   6.2560   2.55273E+003    1.76030E+003
   6.2590   2.52363E+003    1.71769E+003
   6.2610   2.49763E+003    1.70008E+003
   6.2630   2.55242E+003    1.74009E+003
   6.2660   2.46449E+003    1.71051E+003
   6.2680   2.44581E+003    1.65413E+003
   6.2700   2.42993E+003    1.66338E+003
   6.2730   2.46727E+003    1.62123E+003
   6.2750   2.44986E+003    1.60442E+003
   6.2770   2.44747E+003    1.56653E+003
   6.2800   2.40990E+003    1.57614E+003
   6.2820   2.41174E+003    1.58006E+003
   6.2840   2.38749E+003    1.51928E+003
   6.2860   2.43943E+003    1.53940E+003
   6.2890   2.37544E+003    1.50005E+003
   6.2900   2.38365E+003    1.50431E+003
   6.2930   2.34064E+003    1.51743E+003
   6.2960   2.33533E+003    1.51375E+003
   6.2970   2.29369E+003    1.49413E+003
   6.2980   2.32904E+003    1.47395E+003
   6.3000   2.27123E+003    1.44370E+003
   6.3020   2.31326E+003    1.43056E+003
   6.3060   2.27648E+003    1.38964E+003
   6.3080   2.24639E+003    1.39383E+003
   6.3110   2.26353E+003    1.39282E+003
   6.3130   2.26993E+003    1.35715E+003
   6.3150   2.20231E+003    1.39848E+003
   6.3180   2.21104E+003    1.36422E+003
   6.3200   2.17878E+003    1.31942E+003
   6.3230   2.20143E+003    1.32243E+003
   6.3260   2.17985E+003    1.29208E+003
   6.3270   2.15395E+003    1.30654E+003
   6.3300   2.19788E+003    1.30122E+003
   6.3320   2.16134E+003    1.29243E+003
   6.3340   2.11916E+003    1.28722E+003
   6.3360   2.13873E+003    1.28065E+003
   6.3380   2.09821E+003    1.25726E+003
   6.3410   2.12690E+003    1.25447E+003
   6.3430   2.09328E+003    1.24775E+003
   6.3450   2.11649E+003    1.25259E+003
   6.3490   2.09320E+003    1.22941E+003
   6.3520   2.05318E+003    1.22275E+003
   6.3540   2.08211E+003    1.23553E+003
   6.3550   2.07314E+003    1.23867E+003
   6.3560   2.09232E+003    1.22501E+003
   6.3590   2.06083E+003    1.20863E+003
   6.3620   2.01987E+003    1.20638E+003
   6.3650   2.05249E+003    1.18547E+003
   6.3670   2.03243E+003    1.18867E+003
   6.3700   2.00902E+003    1.18688E+003
   6.3730   1.97080E+003    1.20780E+003
   6.3760   2.02018E+003    1.19372E+003
   6.3780   2.00342E+003    1.18055E+003
   6.3790   2.03987E+003    1.13167E+003
   6.3810   1.96438E+003    1.14988E+003
   6.3840   1.95887E+003    1.16048E+003
   6.3860   1.96431E+003    1.14424E+003
   6.3880   1.95855E+003    1.15057E+003
   6.3900   1.96999E+003    1.15348E+003
   6.3940   1.94755E+003    1.11646E+003
   6.3970   1.93851E+003    1.13561E+003
   6.3980   1.96456E+003    1.11955E+003
   6.4000   1.93224E+003    1.12546E+003
   6.4020   1.93992E+003    1.10969E+003
   6.4050   1.94351E+003    1.10756E+003
   6.4080   1.92981E+003    1.10845E+003
   6.4100   1.94514E+003    1.11751E+003
   6.4130   1.91156E+003    1.10819E+003
   6.4150   1.93075E+003    1.10920E+003
   6.4170   1.91493E+003    1.10503E+003
   6.4220   1.91154E+003    1.11239E+003
   6.4240   1.90559E+003    1.09656E+003
   6.4260   1.90596E+003    1.07736E+003
   6.4290   1.92288E+003    1.10039E+003
   6.4310   1.95806E+003    1.11919E+003
   6.4340   1.96657E+003    1.09837E+003
   6.4360   1.92652E+003    1.10488E+003
   6.4380   1.99115E+003    1.10251E+003
   6.4400   1.94015E+003    1.13351E+003
   6.4420   1.96066E+003    1.13553E+003
   6.4440   1.98917E+003    1.12036E+003
   6.4470   1.98048E+003    1.10314E+003
   6.4500   1.93941E+003    1.10115E+003
   6.4530   1.99173E+003    1.09462E+003
   6.4560   1.94911E+003    1.09752E+003
   6.4580   1.98616E+003    1.10046E+003
   6.4620   1.95995E+003    1.11347E+003
   6.4650   1.97566E+003    1.12344E+003
   6.4670   1.96772E+003    1.08423E+003
   6.4690   1.99149E+003    1.12779E+003
   6.4710   1.95791E+003    1.12932E+003
   6.4730   1.95560E+003    1.12119E+003
   6.4760   1.99843E+003    1.10317E+003
   6.4790   1.97331E+003    1.10266E+003
   6.4810   1.95740E+003    1.08549E+003
   6.4820   1.97199E+003    1.11196E+003
   6.4850   1.98737E+003    1.09442E+003
   6.4870   1.97915E+003    1.11994E+003
   6.4890   1.97506E+003    1.13200E+003
   6.4920   1.98197E+003    1.10359E+003
   6.4960   2.02530E+003    1.10403E+003
   6.5000   1.98732E+003    1.08794E+003
   6.5030   1.95606E+003    1.08389E+003
   6.5050   1.98568E+003    1.10348E+003
   6.5080   2.00372E+003    1.09543E+003
   6.5090   1.95606E+003    1.09127E+003
   6.5130   1.96169E+003    1.12799E+003
   6.5160   1.99751E+003    1.09936E+003
   6.5190   1.98652E+003    1.08709E+003
   6.5230   1.99050E+003    1.10298E+003
   6.5260   1.98262E+003    1.08949E+003
   6.5270   1.97493E+003    1.10755E+003
   6.5280   1.97441E+003    1.11627E+003
   6.5300   1.97515E+003    1.11067E+003
   6.5330   1.97862E+003    1.11534E+003
   6.5370   1.98811E+003    1.12441E+003
   6.5390   2.00442E+003    1.07660E+003
   6.5420   1.94131E+003    1.07269E+003
   6.5440   2.00047E+003    1.09110E+003
   6.5450   1.94881E+003    1.08762E+003
   6.5470   1.96369E+003    1.08617E+003
   6.5500   1.94926E+003    1.08930E+003
   6.5520   1.92030E+003    1.10403E+003
   6.5540   1.94647E+003    1.07922E+003
   6.5580   1.94266E+003    1.08684E+003
   6.5620   1.98413E+003    1.06790E+003
   6.5640   1.92864E+003    1.08066E+003
   6.5670   1.96996E+003    1.06018E+003
   6.5680   1.97536E+003    1.07379E+003
   6.5710   1.93375E+003    1.10772E+003
   6.5730   1.92540E+003    1.06195E+003
   6.5760   1.96847E+003    1.06752E+003
   6.5790   1.92843E+003    1.09043E+003
   6.5810   1.95124E+003    1.06933E+003
   6.5820   1.92485E+003    1.05413E+003
   6.5840   1.90445E+003    1.03507E+003
   6.5860   1.90568E+003    1.07061E+003
   6.5880   1.93830E+003    1.07239E+003
   6.5910   1.92511E+003    1.06357E+003
   6.5950   1.90350E+003    1.07872E+003
   6.5980   1.93173E+003    1.05905E+003
   6.6000   1.87777E+003    1.04253E+003
   6.6020   1.93611E+003    1.05767E+003
   6.6070   1.88185E+003    1.05216E+003
   6.6090   1.89657E+003    1.04499E+003
   6.6110   1.89146E+003    1.05389E+003
   6.6120   1.89286E+003    1.06970E+003
   6.6150   1.89534E+003    1.03974E+003
   6.6190   1.88462E+003    1.05693E+003
   6.6220   1.88020E+003    1.07698E+003
   6.6240   1.92064E+003    1.04145E+003
   6.6250   1.89241E+003    1.01446E+003
   6.6280   1.88742E+003    1.02815E+003
   6.6310   1.86548E+003    1.04909E+003
   6.6340   1.88987E+003    1.04459E+003
   6.6360   1.90037E+003    1.04373E+003
   6.6380   1.86487E+003    1.03253E+003
   6.6390   1.89011E+003    1.04145E+003
   6.6420   1.88175E+003    1.04357E+003
   6.6450   1.87459E+003    1.03718E+003
   6.6480   1.87594E+003    1.02032E+003
   6.6510   1.89720E+003    1.03809E+003
   6.6530   1.86927E+003    1.02334E+003
   6.6550   1.84144E+003    1.03231E+003
   6.6580   1.84637E+003    1.02343E+003
   6.6620   1.85238E+003    1.02972E+003
   6.6640   1.85791E+003    1.05565E+003
   6.6670   1.86830E+003    1.02692E+003
   6.6680   1.86330E+003    1.04127E+003
   6.6710   1.85590E+003    1.03297E+003
   6.6740   1.86322E+003    1.01390E+003
   6.6770   1.82177E+003    1.01625E+003
   6.6800   1.83623E+003    1.03543E+003
   6.6820   1.80960E+003    1.01213E+003
   6.6840   1.82386E+003    1.02315E+003
   6.6870   1.85654E+003    1.01874E+003
   6.6890   1.81965E+003    9.93700E+002
   6.6930   1.83827E+003    9.87040E+002
   6.6960   1.82815E+003    1.00547E+003
   6.6980   1.81196E+003    1.01269E+003
   6.7000   1.79892E+003    9.97980E+002
   6.7030   1.85204E+003    1.02952E+003
   6.7050   1.81826E+003    9.91580E+002
   6.7100   1.80651E+003    1.00099E+003
   6.7110   1.79111E+003    9.91400E+002
   6.7130   1.80165E+003    1.01032E+003
   6.7160   1.80854E+003    1.00113E+003
   6.7190   1.80842E+003    1.00172E+003
   6.7230   1.77985E+003    9.60240E+002
   6.7270   1.77746E+003    9.76290E+002
   6.7290   1.77552E+003    9.90690E+002
   6.7320   1.80455E+003    9.69480E+002
   6.7340   1.76272E+003    9.63120E+002
   6.7360   1.76852E+003    9.36930E+002
   6.7390   1.78298E+003    9.60160E+002
   6.7410   1.72467E+003    9.79040E+002
   6.7440   1.75630E+003    1.01016E+003
   6.7460   1.75288E+003    9.92760E+002
   6.7500   1.77825E+003    9.69760E+002
   6.7520   1.74661E+003    9.72020E+002
   6.7540   1.78855E+003    1.00652E+003
   6.7570   1.79452E+003    9.71890E+002
   6.7590   1.76390E+003    9.69400E+002
   6.7630   1.76930E+003    9.61740E+002
   6.7660   1.76524E+003    9.95850E+002
   6.7680   1.74371E+003    9.72810E+002
   6.7700   1.74474E+003    9.75600E+002
   6.7730   1.77057E+003    9.66450E+002
   6.7760   1.77947E+003    9.59890E+002
   6.7790   1.77021E+003    9.65360E+002
   6.7810   1.77906E+003    9.80320E+002
   6.7830   1.76282E+003    9.70500E+002
   6.7860   1.77754E+003    9.61960E+002
   6.7880   1.77060E+003    9.87800E+002
   6.7910   1.75834E+003    9.86700E+002
   6.7920   1.76583E+003    1.01485E+003
   6.7950   1.80282E+003    9.74180E+002
   6.7970   1.77488E+003    1.00378E+003
   6.8000   1.80393E+003    9.86690E+002
   6.8040   1.79944E+003    9.95090E+002
   6.8060   1.80953E+003    9.80670E+002
   6.8090   1.74978E+003    1.00538E+003
   6.8110   1.80279E+003    9.90510E+002
   6.8140   1.80256E+003    9.94230E+002
   6.8160   1.77111E+003    9.65760E+002
   6.8190   1.81972E+003    1.00723E+003
   6.8220   1.76956E+003    1.01546E+003
   6.8240   1.78025E+003    1.01095E+003
   6.8270   1.82694E+003    9.74000E+002
   6.8300   1.82695E+003    9.96700E+002
   6.8330   1.80432E+003    9.91290E+002
   6.8350   1.83041E+003    9.99350E+002
   6.8380   1.81003E+003    1.00495E+003
   6.8400   1.80372E+003    9.95810E+002
   6.8420   1.81733E+003    1.00743E+003
   6.8450   1.79814E+003    9.93700E+002
   6.8490   1.83723E+003    1.01956E+003
   6.8510   1.80174E+003    1.02277E+003
   6.8530   1.82011E+003    9.72130E+002
   6.8560   1.79918E+003    1.00120E+003
   6.8600   1.80351E+003    1.01190E+003
   6.8630   1.80251E+003    1.01710E+003
   6.8650   1.82137E+003    9.76670E+002
   6.8670   1.82009E+003    1.02403E+003
   6.8710   1.85134E+003    1.00118E+003
   6.8740   1.81741E+003    9.95100E+002
   6.8780   1.81620E+003    1.01284E+003
   6.8810   1.86163E+003    9.96970E+002
   6.8820   1.81467E+003    1.02815E+003
   6.8840   1.79702E+003    1.01183E+003
   6.8850   1.78683E+003    9.99010E+002
   6.8890   1.79960E+003    1.00585E+003
   6.8920   1.86642E+003    1.01758E+003
   6.8940   1.82118E+003    1.00657E+003
   6.8970   1.80145E+003    9.93930E+002
   6.9000   1.82162E+003    1.00382E+003
   6.9030   1.81430E+003    9.87740E+002
   6.9050   1.83257E+003    1.00644E+003
   6.9100   1.85813E+003    1.02315E+003
   6.9110   1.80507E+003    1.00330E+003
   6.9140   1.78216E+003    1.01014E+003
   6.9170   1.78792E+003    9.97210E+002
   6.9210   1.78101E+003    9.97790E+002
   6.9230   1.81053E+003    9.89900E+002
   6.9250   1.83752E+003    1.00221E+003
   6.9280   1.80187E+003    9.92210E+002
   6.9300   1.80718E+003    9.74290E+002
   6.9320   1.79563E+003    1.00819E+003
   6.9350   1.78216E+003    9.83140E+002
   6.9370   1.76282E+003    9.83290E+002
   6.9400   1.78484E+003    1.00132E+003
   6.9440   1.77714E+003    9.78640E+002
   6.9460   1.77448E+003    9.88610E+002
   6.9490   1.77327E+003    9.90510E+002
   6.9520   1.78215E+003    9.52540E+002
   6.9550   1.80857E+003    1.00686E+003
   6.9580   1.72882E+003    9.65690E+002
   6.9610   1.77985E+003    9.70030E+002
   6.9630   1.76489E+003    9.58270E+002
   6.9650   1.76762E+003    9.79830E+002
   6.9680   1.77301E+003    9.83790E+002
   6.9710   1.74164E+003    9.73690E+002
   6.9740   1.78222E+003    9.79720E+002
   6.9760   1.79936E+003    9.93940E+002
   6.9790   1.78177E+003    9.75240E+002
   6.9820   1.77665E+003    1.00667E+003
   6.9850   1.78332E+003    9.93070E+002
   6.9880   1.79176E+003    9.97630E+002
   6.9900   1.75676E+003    9.96800E+002
   6.9930   1.70556E+003    9.69850E+002
   6.9950   1.78498E+003    9.92490E+002
   6.9990   1.80452E+003    1.01815E+003
   7.0020   1.80231E+003    9.97220E+002
   7.0050   1.78940E+003    9.85980E+002
   7.0070   1.80785E+003    9.95910E+002
   7.0090   1.79134E+003    9.76770E+002
   7.0120   1.77060E+003    9.86870E+002
   7.0160   1.79408E+003    9.82190E+002
   7.0190   1.81454E+003    1.00875E+003
   7.0210   1.80345E+003    1.01305E+003
   7.0230   1.79128E+003    9.93720E+002
   7.0260   1.77195E+003    9.80980E+002
   7.0280   1.76791E+003    9.40490E+002
   7.0300   1.76445E+003    9.76240E+002
   7.0330   1.76177E+003    1.01862E+003
   7.0370   1.74030E+003    9.76350E+002
   7.0400   1.78976E+003    9.62870E+002
   7.0410   1.76709E+003    9.55110E+002
   7.0460   1.78682E+003    9.50080E+002
   7.0480   1.74385E+003    9.79730E+002
   7.0520   1.75859E+003    9.44170E+002
   7.0540   1.77676E+003    9.65070E+002
   7.0570   1.75473E+003    9.50220E+002
   7.0600   1.74319E+003    9.47980E+002
   7.0620   1.73654E+003    9.75690E+002
   7.0660   1.75199E+003    9.19570E+002
   7.0690   1.72029E+003    9.18550E+002
   7.0710   1.73181E+003    9.17290E+002
   7.0750   1.76103E+003    9.26130E+002
   7.0760   1.70321E+003    8.87350E+002
   7.0780   1.74597E+003    9.28090E+002
   7.0820   1.70204E+003    8.98180E+002
   7.0840   1.68983E+003    8.50750E+002
   7.0870   1.66816E+003    8.69140E+002
   7.0910   1.67257E+003    8.12510E+002
   7.0930   1.63318E+003    7.94850E+002
   7.0970   1.58378E+003    8.05220E+002
   7.0990   1.59535E+003    8.15540E+002
   7.1030   1.55036E+003    7.39890E+002
   7.1060   1.50975E+003    7.08660E+002
   7.1070   1.50636E+003    7.13010E+002
   7.1120   1.45650E+003    6.80610E+002
   7.1140   1.41921E+003    6.37340E+002
   7.1180   1.38170E+003    6.28140E+002
   7.1200   1.34311E+003    5.84520E+002
   7.1230   1.31865E+003    5.60700E+002
   7.1250   1.27790E+003    5.00090E+002
   7.1270   1.21579E+003    4.67220E+002
   7.1300   1.13980E+003    4.35730E+002
   7.1340   1.09790E+003    3.82370E+002
   7.1370   9.96560E+002    3.30730E+002
   7.1410   9.37560E+002    2.81470E+002
   7.1430   8.58770E+002    2.36100E+002
   7.1460   7.64450E+002    2.06030E+002
   7.1500   6.94990E+002    1.65150E+002
   7.1530   6.03770E+002    1.26400E+002
   7.1560   4.85280E+002    9.74000E+001
   7.1590   4.18400E+002    7.29700E+001
   7.1600   3.85270E+002    6.09100E+001
   7.1650   2.78750E+002    4.59700E+001
   7.1680   2.14910E+002    3.41700E+001
   7.1710   1.43430E+002    2.21700E+001
   7.1750   1.15780E+002    1.13400E+001
   7.1770   9.32900E+001    9.34000E+000
   7.1800   6.35200E+001    7.85000E+000
   7.1820   4.29000E+001    5.48000E+000
   7.1850   2.80900E+001    6.93000E+000
   7.1870   2.02600E+001    5.36000E+000
   7.1910   6.03000E+000    4.91000E+000
   7.1940   2.80000E-001    2.54000E+000
   7.1970   1.46000E+000    1.00000E-001
   7.2010   3.75000E+000    6.10000E-001
   7.2030   3.75000E+000    3.00000E-001
   7.2060   3.76000E+000    1.68000E+000
   7.2090   3.77000E+000    2.78000E+000
   7.2120   3.77000E+000    1.61000E+000
   7.2140   3.49000E+000    1.70000E+000
   7.2160   3.75000E+000    1.70000E-001
   7.2180   3.82000E+000    6.30000E-001
   7.2230   3.78000E+000    4.00000E-002
   7.2250   3.81000E+000    1.40000E-001
   7.2280   3.78000E+000    4.30000E-001
   7.2310   3.81000E+000    3.80000E-001
   7.2350   3.79000E+000    2.20000E-001
   7.2360   3.72000E+000    2.00000E-001
   7.2400   3.73000E+000    2.70000E-001
   7.2430   3.85000E+000    3.00000E-002
   7.2450   3.67000E+000    1.50000E-001
   7.2480   3.69000E+000    1.80000E-001
   7.2520   3.70000E+000    0.00000E+000
   7.2550   3.75000E+000    4.50000E-001
   7.2580   3.67000E+000    4.00000E-001
   7.2600   3.81000E+000    5.00000E-002
   7.2630   3.70000E+000    0.00000E+000
   7.2670   3.73000E+000    5.00000E-002
   7.2700   3.73000E+000    8.00000E-002
   7.2710   3.76000E+000    3.80000E-001
   7.2720   3.74000E+000    1.90000E-001
   7.2770   3.69000E+000    0.00000E+000
   7.2810   3.77000E+000    7.00000E-002
   7.2840   3.32000E+000    1.00000E-002
   7.2860   3.82000E+000    3.80000E-001
   7.2880   3.67000E+000    4.50000E-001
   7.2920   3.71000E+000    1.10000E-001
   7.2950   3.88000E+000    5.00000E-002
   7.2980   3.70000E+000    1.40000E-001
   7.3000   3.77000E+000    8.00000E-002
