# Supplementary material for: Mechanism of the small ATP-independent chaperone Spy is substrate specific
Source: Nat Commun. 2021 Feb 8;12:851. doi: 10.1038/s41467-021-21120-8 (PMC7870927; doi:10.1038/s41467-021-21120-8)
Supplement: Supplementary file 3 — Supplementary Data 1 [file 41467_2021_21120_MOESM3_ESM.zip › Fig 2c-d/181801/00046.RI3]

Sample3/6
I 3 22.0 48000 0006644 1.6580E11 278 1 
   5.8010   3.67000E+000    1.50000E-001
   5.8030   3.72000E+000    4.91000E+000
   5.8040   3.62000E+000    4.99000E+000
   5.8060   3.61000E+000    5.84000E+000
   5.8080   3.72000E+000    6.50000E+000
   5.8110   3.45000E+000    1.22000E+001
   5.8130   7.20000E+000    2.07200E+001
   5.8150   1.49700E+001    2.85800E+001
   5.8170   2.20400E+001    2.89700E+001
   5.8190   3.08900E+001    5.65300E+001
   5.8220   6.96600E+001    1.14330E+002
   5.8230   1.46450E+002    2.35540E+002
   5.8240   2.70330E+002    3.20190E+002
   5.8260   4.80140E+002    5.62480E+002
   5.8290   7.04740E+002    7.49290E+002
   5.8300   9.45410E+002    8.68180E+002
   5.8330   9.47160E+002    1.01930E+003
   5.8350   1.12489E+003    1.08053E+003
   5.8360   1.23979E+003    1.21388E+003
   5.8370   1.31312E+003    1.32661E+003
   5.8390   1.34214E+003    1.31007E+003
   5.8400   1.43359E+003    1.52037E+003
   5.8420   1.59880E+003    1.62409E+003
   5.8440   1.66397E+003    1.66003E+003
   5.8460   1.82190E+003    1.84191E+003
   5.8490   1.93014E+003    2.06098E+003
   5.8510   2.07300E+003    2.20905E+003
   5.8530   2.22824E+003    2.23318E+003
   5.8560   2.41136E+003    2.35766E+003
   5.8580   2.55252E+003    2.69564E+003
   5.8600   2.70171E+003    2.73617E+003
   5.8650   2.75988E+003    2.88519E+003
   5.8660   2.98944E+003    2.97653E+003
   5.8670   3.02493E+003    3.01503E+003
   5.8680   3.08389E+003    3.08215E+003
   5.8690   3.10271E+003    3.09138E+003
   5.8710   3.10048E+003    3.17794E+003
   5.8740   3.28748E+003    3.21017E+003
   5.8760   3.36453E+003    3.32322E+003
   5.8770   3.35894E+003    3.28404E+003
   5.8790   3.42869E+003    3.40565E+003
   5.8800   3.44535E+003    3.50513E+003
   5.8830   3.45483E+003    3.52685E+003
   5.8850   3.55903E+003    3.50928E+003
   5.8870   3.54934E+003    3.51478E+003
   5.8890   3.61632E+003    3.55979E+003
   5.8900   3.58394E+003    3.51165E+003
   5.8920   3.53712E+003    3.57324E+003
   5.8940   3.54494E+003    3.57976E+003
   5.8960   3.55700E+003    3.59705E+003
   5.8990   3.60872E+003    3.66202E+003
   5.9010   3.57052E+003    3.63774E+003
   5.9030   3.62445E+003    3.56830E+003
   5.9050   3.58295E+003    3.58070E+003
   5.9070   3.65559E+003    3.57047E+003
   5.9100   3.62453E+003    3.65157E+003
   5.9120   3.69216E+003    3.70658E+003
   5.9140   3.74884E+003    3.68588E+003
   5.9160   3.71549E+003    3.62651E+003
   5.9190   3.75297E+003    3.69759E+003
   5.9210   3.73906E+003    3.71625E+003
   5.9230   3.71914E+003    3.76061E+003
   5.9260   3.85302E+003    3.72935E+003
   5.9280   3.77066E+003    3.73894E+003
   5.9300   3.78354E+003    3.80795E+003
   5.9330   3.81596E+003    3.84420E+003
   5.9340   3.82230E+003    3.80422E+003
   5.9350   3.88399E+003    3.84646E+003
   5.9360   3.86505E+003    3.86871E+003
   5.9370   3.85705E+003    3.98424E+003
   5.9410   3.85684E+003    3.83729E+003
   5.9420   3.92266E+003    3.91100E+003
   5.9460   3.91017E+003    4.00484E+003
   5.9480   4.02556E+003    4.02243E+003
   5.9500   4.00199E+003    3.99176E+003
   5.9530   4.04409E+003    4.02419E+003
   5.9550   4.13732E+003    4.07992E+003
   5.9590   4.05221E+003    4.03017E+003
   5.9620   4.02873E+003    4.19458E+003
   5.9640   4.10559E+003    4.60850E+003
   5.9660   4.12666E+003    5.77898E+003
   5.9680   4.10750E+003    6.15231E+003
   5.9710   4.18394E+003    6.08011E+003
   5.9730   4.74081E+003    6.26707E+003
   5.9750   5.37281E+003    5.04975E+003
   5.9770   6.01805E+003    1.41250E+002
   5.9820   6.30964E+003    1.57450E+002
   5.9840   3.33525E+003    5.95930E+002
   5.9870   6.20640E+002    3.58178E+003
   5.9910   1.21520E+002    5.17465E+003
   5.9930   2.45460E+002    3.98134E+003
   5.9960   6.70280E+002    4.13332E+003
   5.9980   3.16963E+003    4.08219E+003
   6.0000   5.24214E+003    3.99188E+003
   6.0030   4.11774E+003    4.03404E+003
   6.0050   4.18208E+003    4.08056E+003
   6.0070   4.11432E+003    4.09253E+003
   6.0090   4.15410E+003    4.05746E+003
   6.0120   4.05121E+003    4.06965E+003
   6.0140   4.10942E+003    4.02570E+003
   6.0160   4.12267E+003    3.99263E+003
   6.0180   4.15787E+003    3.97022E+003
   6.0200   4.03460E+003    4.05814E+003
   6.0230   4.08313E+003    4.03268E+003
   6.0250   4.11019E+003    4.01577E+003
   6.0270   4.09037E+003    4.02181E+003
   6.0290   4.09456E+003    4.01852E+003
   6.0320   4.09824E+003    3.98303E+003
   6.0340   4.06987E+003    3.99227E+003
   6.0360   4.12938E+003    4.01121E+003
   6.0390   4.05431E+003    3.95581E+003
   6.0410   4.05337E+003    3.99447E+003
   6.0430   4.03885E+003    3.97853E+003
   6.0460   4.08547E+003    4.05013E+003
   6.0480   4.07459E+003    3.94152E+003
   6.0490   4.10370E+003    3.99608E+003
   6.0500   4.09231E+003    3.99450E+003
   6.0540   4.07932E+003    3.97392E+003
   6.0560   4.04241E+003    3.90743E+003
   6.0570   4.09878E+003    3.96663E+003
   6.0590   3.99019E+003    4.00462E+003
   6.0610   4.01275E+003    3.94008E+003
   6.0630   4.05447E+003    3.96074E+003
   6.0660   4.05902E+003    3.90498E+003
   6.0690   4.03364E+003    3.97615E+003
   6.0700   4.04195E+003    3.85720E+003
   6.0720   4.00038E+003    3.92011E+003
   6.0750   4.07279E+003    3.85801E+003
   6.0770   4.04372E+003    3.96553E+003
   6.0790   4.03691E+003    3.89254E+003
   6.0820   4.05285E+003    3.84720E+003
   6.0830   4.02357E+003    3.91156E+003
   6.0840   4.06713E+003    3.90473E+003
   6.0880   4.03392E+003    3.75993E+003
   6.0900   4.03710E+003    3.79170E+003
   6.0920   4.04578E+003    3.95712E+003
   6.0930   3.98844E+003    3.80688E+003
   6.0970   4.02557E+003    3.81212E+003
   6.0990   3.96551E+003    3.86711E+003
   6.1020   3.96764E+003    3.76758E+003
   6.1040   4.02836E+003    3.78362E+003
   6.1060   3.96771E+003    3.77911E+003
   6.1080   4.00978E+003    3.76673E+003
   6.1110   3.94041E+003    3.70118E+003
   6.1150   3.96943E+003    3.78238E+003
   6.1170   3.97779E+003    3.75644E+003
   6.1200   3.96897E+003    3.79374E+003
   6.1220   3.95203E+003    3.67792E+003
   6.1240   3.92169E+003    3.60129E+003
   6.1260   3.92688E+003    3.68597E+003
   6.1280   3.95926E+003    3.58720E+003
   6.1310   3.97977E+003    3.64497E+003
   6.1330   3.87585E+003    3.64017E+003
   6.1350   3.92395E+003    3.65042E+003
   6.1380   3.89674E+003    3.65468E+003
   6.1400   3.89553E+003    3.62578E+003
   6.1420   3.96192E+003    3.61420E+003
   6.1440   3.79644E+003    3.56853E+003
   6.1470   3.95529E+003    3.61354E+003
   6.1480   3.86568E+003    3.57454E+003
   6.1510   3.90948E+003    3.52332E+003
   6.1540   3.86851E+003    3.46571E+003
   6.1550   3.84347E+003    3.42823E+003
   6.1570   3.80756E+003    3.50155E+003
   6.1600   3.75810E+003    3.40029E+003
   6.1620   3.82397E+003    3.36809E+003
   6.1640   3.78919E+003    3.35187E+003
   6.1670   3.81244E+003    3.42330E+003
   6.1690   3.80538E+003    3.40848E+003
   6.1710   3.79798E+003    3.38885E+003
   6.1740   3.79507E+003    3.35178E+003
   6.1760   3.81924E+003    3.32905E+003
   6.1780   3.75697E+003    3.32761E+003
   6.1800   3.80287E+003    3.31634E+003
   6.1810   3.82111E+003    3.31240E+003
   6.1830   3.78123E+003    3.25763E+003
   6.1850   3.73363E+003    3.22531E+003
   6.1870   3.71661E+003    3.31779E+003
   6.1900   3.74522E+003    3.29031E+003
   6.1910   3.73507E+003    3.24572E+003
   6.1940   3.69270E+003    3.19455E+003
   6.1960   3.76577E+003    3.23796E+003
   6.1980   3.68570E+003    3.17562E+003
   6.2010   3.68643E+003    3.11940E+003
   6.2030   3.74066E+003    3.12743E+003
   6.2050   3.67702E+003    3.08236E+003
   6.2090   3.61137E+003    3.13663E+003
   6.2100   3.67321E+003    3.05627E+003
   6.2120   3.74206E+003    3.08290E+003
   6.2140   3.69470E+003    3.09262E+003
   6.2170   3.66868E+003    3.03891E+003
   6.2190   3.63252E+003    3.04694E+003
   6.2210   3.59978E+003    2.98561E+003
   6.2230   3.58619E+003    2.99303E+003
   6.2250   3.61039E+003    2.94928E+003
   6.2260   3.54258E+003    2.91808E+003
   6.2300   3.49005E+003    2.92970E+003
   6.2320   3.52416E+003    2.88715E+003
   6.2340   3.55990E+003    2.90215E+003
   6.2360   3.52330E+003    2.82581E+003
   6.2370   3.48033E+003    2.83090E+003
   6.2390   3.45427E+003    2.83798E+003
   6.2440   3.44425E+003    2.79756E+003
   6.2460   3.41771E+003    2.77622E+003
   6.2480   3.43863E+003    2.76670E+003
   6.2500   3.40738E+003    2.67205E+003
   6.2530   3.39578E+003    2.69175E+003
   6.2550   3.40734E+003    2.65848E+003
   6.2560   3.36809E+003    2.61277E+003
   6.2600   3.39117E+003    2.63753E+003
   6.2610   3.36570E+003    2.57533E+003
   6.2630   3.35659E+003    2.60278E+003
   6.2660   3.34022E+003    2.55171E+003
   6.2680   3.29639E+003    2.53614E+003
   6.2700   3.26066E+003    2.56045E+003
   6.2710   3.30351E+003    2.47825E+003
   6.2730   3.26082E+003    2.45651E+003
   6.2770   3.34214E+003    2.49037E+003
   6.2800   3.24102E+003    2.42657E+003
   6.2820   3.17479E+003    2.39946E+003
   6.2840   3.15065E+003    2.36310E+003
   6.2890   3.12075E+003    2.33505E+003
   6.2910   3.15397E+003    2.31484E+003
   6.2930   3.15977E+003    2.26886E+003
   6.2960   3.05521E+003    2.24625E+003
   6.2980   3.06614E+003    2.22921E+003
   6.3000   3.06705E+003    2.23307E+003
   6.3020   2.99671E+003    2.18204E+003
   6.3050   3.01413E+003    2.16627E+003
   6.3080   2.93526E+003    2.14739E+003
   6.3110   2.90927E+003    2.10730E+003
   6.3130   2.93103E+003    2.03223E+003
   6.3140   2.96913E+003    2.01425E+003
   6.3160   2.89694E+003    2.01063E+003
   6.3180   2.89565E+003    2.00362E+003
   6.3210   2.86483E+003    1.99909E+003
   6.3230   2.84870E+003    1.97440E+003
   6.3250   2.88625E+003    1.96719E+003
   6.3270   2.84776E+003    1.90029E+003
   6.3290   2.77291E+003    1.91201E+003
   6.3320   2.78022E+003    1.89336E+003
   6.3340   2.71683E+003    1.84767E+003
   6.3370   2.74811E+003    1.83410E+003
   6.3380   2.71840E+003    1.81393E+003
   6.3400   2.73169E+003    1.79117E+003
   6.3430   2.71888E+003    1.74291E+003
   6.3460   2.63257E+003    1.73696E+003
   6.3490   2.60921E+003    1.69669E+003
   6.3520   2.61057E+003    1.67214E+003
   6.3540   2.60188E+003    1.66756E+003
   6.3550   2.61027E+003    1.65166E+003
   6.3580   2.52896E+003    1.63864E+003
   6.3590   2.53964E+003    1.61243E+003
   6.3620   2.53928E+003    1.60336E+003
   6.3640   2.46959E+003    1.60408E+003
   6.3660   2.46587E+003    1.57710E+003
   6.3670   2.43392E+003    1.56812E+003
   6.3710   2.45977E+003    1.55239E+003
   6.3740   2.40809E+003    1.49371E+003
   6.3760   2.40693E+003    1.47243E+003
   6.3780   2.40813E+003    1.49162E+003
   6.3790   2.42118E+003    1.44034E+003
   6.3830   2.33756E+003    1.45973E+003
   6.3860   2.31364E+003    1.41865E+003
   6.3880   2.30852E+003    1.40594E+003
   6.3900   2.30374E+003    1.40366E+003
   6.3930   2.29111E+003    1.37167E+003
   6.3950   2.26344E+003    1.38971E+003
   6.3980   2.26085E+003    1.37263E+003
   6.3990   2.18137E+003    1.33916E+003
   6.4020   2.18329E+003    1.34965E+003
   6.4040   2.17744E+003    1.30393E+003
   6.4060   2.15726E+003    1.33048E+003
   6.4080   2.15522E+003    1.27664E+003
   6.4100   2.18516E+003    1.30227E+003
   6.4130   2.14309E+003    1.27445E+003
   6.4150   2.11985E+003    1.28405E+003
   6.4170   2.10792E+003    1.28451E+003
   6.4190   2.09018E+003    1.24972E+003
   6.4220   2.12334E+003    1.24307E+003
   6.4240   2.09110E+003    1.22494E+003
   6.4270   2.06791E+003    1.19533E+003
   6.4310   2.01526E+003    1.21526E+003
   6.4320   2.04409E+003    1.20208E+003
   6.4340   2.03647E+003    1.22720E+003
   6.4360   2.07657E+003    1.19237E+003
   6.4390   2.09202E+003    1.18808E+003
   6.4420   2.07975E+003    1.19468E+003
   6.4440   2.03462E+003    1.17136E+003
   6.4460   2.05183E+003    1.18592E+003
   6.4490   2.03741E+003    1.18882E+003
   6.4510   2.02106E+003    1.17544E+003
   6.4550   2.01687E+003    1.17648E+003
   6.4580   2.00179E+003    1.14768E+003
   6.4590   1.98697E+003    1.14372E+003
   6.4620   2.01639E+003    1.15048E+003
   6.4630   1.99580E+003    1.13496E+003
   6.4650   2.01397E+003    1.12440E+003
   6.4680   1.98791E+003    1.12603E+003
   6.4720   2.00147E+003    1.09668E+003
   6.4740   1.98216E+003    1.13180E+003
   6.4760   1.94325E+003    1.12047E+003
   6.4800   1.95097E+003    1.10238E+003
   6.4830   1.93755E+003    1.09102E+003
   6.4850   1.94158E+003    1.11400E+003
   6.4870   1.91305E+003    1.13507E+003
   6.4900   1.96848E+003    1.08753E+003
   6.4930   1.94554E+003    1.10238E+003
   6.4960   1.95161E+003    1.08754E+003
   6.4990   1.93361E+003    1.09490E+003
   6.5030   1.93792E+003    1.08932E+003
   6.5050   1.89959E+003    1.07379E+003
   6.5080   1.89617E+003    1.06980E+003
   6.5090   1.89794E+003    1.07666E+003
   6.5110   1.87077E+003    1.07605E+003
   6.5130   1.89086E+003    1.07120E+003
   6.5150   1.89770E+003    1.08547E+003
   6.5170   1.87996E+003    1.05170E+003
   6.5200   1.88217E+003    1.07399E+003
   6.5230   1.86068E+003    1.04940E+003
   6.5250   1.88255E+003    1.04999E+003
   6.5280   1.88485E+003    1.03202E+003
   6.5300   1.86919E+003    1.04789E+003
   6.5330   1.86744E+003    1.03731E+003
   6.5370   1.86762E+003    1.04915E+003
   6.5380   1.85937E+003    1.05062E+003
   6.5420   1.82196E+003    1.02437E+003
   6.5440   1.83075E+003    1.03000E+003
   6.5460   1.83505E+003    1.02057E+003
   6.5480   1.86523E+003    1.00093E+003
   6.5510   1.79829E+003    1.02077E+003
   6.5540   1.82299E+003    1.02656E+003
   6.5570   1.81755E+003    1.00640E+003
   6.5590   1.83682E+003    1.02038E+003
   6.5610   1.77969E+003    1.01840E+003
   6.5630   1.76457E+003    1.01273E+003
   6.5660   1.78017E+003    9.99570E+002
   6.5690   1.79851E+003    1.00272E+003
   6.5730   1.78380E+003    9.91930E+002
   6.5740   1.78075E+003    9.83520E+002
   6.5780   1.78192E+003    9.90620E+002
   6.5800   1.76372E+003    1.00524E+003
   6.5820   1.79058E+003    9.86990E+002
   6.5860   1.79334E+003    9.87870E+002
   6.5880   1.74833E+003    9.68220E+002
   6.5910   1.71816E+003    9.84340E+002
   6.5920   1.71805E+003    9.86910E+002
   6.5950   1.77748E+003    9.72680E+002
   6.6000   1.75382E+003    9.74310E+002
   6.6020   1.74889E+003    9.95780E+002
   6.6040   1.76377E+003    9.55380E+002
   6.6070   1.74821E+003    9.60770E+002
   6.6090   1.76352E+003    9.49610E+002
   6.6110   1.77506E+003    9.60760E+002
   6.6140   1.73600E+003    9.78700E+002
   6.6170   1.71967E+003    9.71750E+002
   6.6180   1.72021E+003    9.74130E+002
   6.6210   1.79984E+003    9.71650E+002
   6.6240   1.78079E+003    9.85580E+002
   6.6270   1.71426E+003    9.55170E+002
   6.6290   1.69971E+003    9.71800E+002
   6.6310   1.70336E+003    9.43520E+002
   6.6340   1.74511E+003    9.69290E+002
   6.6360   1.76783E+003    9.62130E+002
   6.6390   1.71547E+003    9.41150E+002
   6.6420   1.72411E+003    9.45250E+002
   6.6450   1.70121E+003    9.43010E+002
   6.6480   1.72543E+003    9.70040E+002
   6.6510   1.73016E+003    9.54670E+002
   6.6530   1.73550E+003    9.38090E+002
   6.6550   1.71183E+003    9.28450E+002
   6.6580   1.68662E+003    9.37770E+002
   6.6610   1.70975E+003    9.45150E+002
   6.6630   1.73410E+003    9.50210E+002
   6.6650   1.71421E+003    9.55280E+002
   6.6670   1.71680E+003    9.29330E+002
   6.6690   1.69788E+003    9.09830E+002
   6.6730   1.69503E+003    9.09120E+002
   6.6770   1.70144E+003    9.30950E+002
   6.6790   1.68835E+003    9.17250E+002
   6.6820   1.71705E+003    9.31700E+002
   6.6850   1.66711E+003    9.31290E+002
   6.6860   1.70665E+003    9.39750E+002
   6.6890   1.69710E+003    9.23090E+002
   6.6910   1.67120E+003    9.31220E+002
   6.6950   1.66877E+003    9.10170E+002
   6.6980   1.66507E+003    8.90050E+002
   6.7010   1.65469E+003    9.00230E+002
   6.7030   1.63481E+003    9.43260E+002
   6.7040   1.66532E+003    9.07210E+002
   6.7080   1.62274E+003    9.15800E+002
   6.7090   1.63619E+003    8.97680E+002
   6.7120   1.64862E+003    8.93900E+002
   6.7150   1.66025E+003    9.08040E+002
   6.7180   1.64298E+003    9.11140E+002
   6.7210   1.67809E+003    9.42020E+002
   6.7220   1.63551E+003    9.19520E+002
   6.7260   1.62732E+003    9.00860E+002
   6.7270   1.63739E+003    8.91030E+002
   6.7300   1.61037E+003    8.86340E+002
   6.7330   1.60721E+003    8.67000E+002
   6.7350   1.62021E+003    8.70890E+002
   6.7390   1.58135E+003    8.81110E+002
   6.7400   1.61112E+003    8.78100E+002
   6.7430   1.63741E+003    8.77100E+002
   6.7450   1.58189E+003    8.95450E+002
   6.7480   1.61422E+003    9.01370E+002
   6.7500   1.61784E+003    8.96030E+002
   6.7520   1.62779E+003    8.75450E+002
   6.7540   1.59505E+003    8.83890E+002
   6.7570   1.61945E+003    9.09610E+002
   6.7590   1.61125E+003    8.71790E+002
   6.7630   1.62183E+003    8.65420E+002
   6.7640   1.64607E+003    8.87730E+002
   6.7680   1.60223E+003    8.62010E+002
   6.7700   1.62669E+003    8.96390E+002
   6.7730   1.57332E+003    8.76610E+002
   6.7750   1.60309E+003    8.63720E+002
   6.7780   1.58821E+003    8.83880E+002
   6.7810   1.61289E+003    8.60400E+002
   6.7840   1.58944E+003    9.06400E+002
   6.7870   1.64494E+003    8.84360E+002
   6.7880   1.62941E+003    8.95980E+002
   6.7920   1.60718E+003    9.01400E+002
   6.7940   1.64602E+003    8.82650E+002
   6.7970   1.63209E+003    8.90190E+002
   6.7990   1.62269E+003    9.05460E+002
   6.8030   1.60660E+003    8.97570E+002
   6.8050   1.57510E+003    8.94350E+002
   6.8070   1.60875E+003    8.84590E+002
   6.8100   1.61536E+003    9.17200E+002
   6.8130   1.62574E+003    8.80330E+002
   6.8150   1.61717E+003    8.77460E+002
   6.8170   1.65831E+003    8.95020E+002
   6.8210   1.60465E+003    9.16910E+002
   6.8230   1.62396E+003    8.96440E+002
   6.8260   1.65237E+003    9.07500E+002
   6.8290   1.63747E+003    9.28820E+002
   6.8320   1.64647E+003    8.92200E+002
   6.8340   1.64253E+003    8.89340E+002
   6.8360   1.65713E+003    9.01020E+002
   6.8390   1.64536E+003    8.94100E+002
   6.8420   1.67432E+003    8.76070E+002
   6.8450   1.65080E+003    9.07900E+002
   6.8480   1.64440E+003    9.03210E+002
   6.8500   1.64321E+003    8.93180E+002
   6.8520   1.65113E+003    9.16190E+002
   6.8550   1.65095E+003    8.88020E+002
   6.8580   1.67055E+003    8.83150E+002
   6.8600   1.65501E+003    8.97700E+002
   6.8650   1.65107E+003    9.05630E+002
   6.8690   1.62956E+003    9.11640E+002
   6.8720   1.67313E+003    8.86340E+002
   6.8740   1.64542E+003    8.84620E+002
   6.8760   1.66254E+003    9.01260E+002
   6.8780   1.66892E+003    9.18750E+002
   6.8810   1.61743E+003    9.04810E+002
   6.8830   1.65586E+003    9.23600E+002
   6.8870   1.69028E+003    9.16550E+002
   6.8890   1.64586E+003    9.03630E+002
   6.8910   1.63322E+003    9.14050E+002
   6.8940   1.65776E+003    9.03410E+002
   6.8970   1.65875E+003    9.18480E+002
   6.9000   1.66988E+003    9.07750E+002
   6.9010   1.64755E+003    9.02130E+002
   6.9050   1.67073E+003    8.87520E+002
   6.9080   1.65583E+003    9.16190E+002
   6.9100   1.67535E+003    8.98760E+002
   6.9140   1.66586E+003    9.08350E+002
   6.9170   1.61831E+003    8.85790E+002
   6.9180   1.65361E+003    9.12850E+002
   6.9230   1.64864E+003    8.89700E+002
   6.9250   1.65055E+003    8.85890E+002
   6.9280   1.62770E+003    9.25310E+002
   6.9300   1.60481E+003    8.76580E+002
   6.9330   1.61169E+003    9.08130E+002
   6.9350   1.62235E+003    9.15780E+002
   6.9380   1.61996E+003    8.78400E+002
   6.9410   1.62587E+003    8.73580E+002
   6.9440   1.60854E+003    9.12910E+002
   6.9460   1.66347E+003    8.98890E+002
   6.9480   1.62396E+003    8.91500E+002
   6.9500   1.60024E+003    9.10080E+002
   6.9530   1.62446E+003    8.67830E+002
   6.9560   1.60365E+003    8.91810E+002
   6.9580   1.58741E+003    8.73740E+002
   6.9600   1.57771E+003    8.75660E+002
   6.9640   1.56680E+003    8.57530E+002
   6.9660   1.59481E+003    8.61860E+002
   6.9700   1.55395E+003    8.91780E+002
   6.9730   1.59077E+003    8.57690E+002
   6.9750   1.58887E+003    8.81930E+002
   6.9780   1.61078E+003    8.54900E+002
   6.9810   1.57896E+003    8.90810E+002
   6.9840   1.59261E+003    8.82290E+002
   6.9870   1.60040E+003    8.94200E+002
   6.9880   1.62323E+003    8.88470E+002
   6.9920   1.62624E+003    8.85170E+002
   6.9940   1.60917E+003    8.74540E+002
   6.9970   1.61107E+003    8.82910E+002
   6.9990   1.60646E+003    8.96530E+002
   7.0020   1.59481E+003    8.79220E+002
   7.0040   1.63775E+003    9.11840E+002
   7.0080   1.64130E+003    8.91420E+002
   7.0100   1.64749E+003    8.89600E+002
   7.0120   1.64456E+003    8.66690E+002
   7.0160   1.60940E+003    8.73990E+002
   7.0190   1.60613E+003    8.62500E+002
   7.0230   1.61113E+003    8.87900E+002
   7.0260   1.60247E+003    8.86520E+002
   7.0280   1.56829E+003    8.76040E+002
   7.0300   1.58727E+003    8.60080E+002
   7.0320   1.57561E+003    8.73790E+002
   7.0370   1.57456E+003    8.63770E+002
   7.0400   1.57963E+003    8.86990E+002
   7.0410   1.60962E+003    8.46270E+002
   7.0440   1.62031E+003    8.76490E+002
   7.0470   1.61765E+003    8.67970E+002
   7.0500   1.58947E+003    8.59630E+002
   7.0530   1.62260E+003    8.70020E+002
   7.0550   1.57445E+003    8.64240E+002
   7.0570   1.63409E+003    8.50390E+002
   7.0620   1.61136E+003    8.58510E+002
   7.0640   1.58248E+003    8.26010E+002
   7.0670   1.61889E+003    8.45880E+002
   7.0710   1.60929E+003    8.44470E+002
   7.0730   1.58506E+003    8.61890E+002
   7.0760   1.56346E+003    8.30080E+002
   7.0800   1.61544E+003    8.19910E+002
   7.0820   1.59345E+003    8.03480E+002
   7.0860   1.60235E+003    8.17030E+002
   7.0880   1.58795E+003    8.34390E+002
   7.0910   1.57942E+003    8.16960E+002
   7.0940   1.57011E+003    8.32830E+002
   7.0970   1.58698E+003    7.94580E+002
   7.1000   1.56202E+003    8.04790E+002
   7.1050   1.54760E+003    7.81250E+002
   7.1070   1.58640E+003    7.53780E+002
   7.1100   1.56731E+003    7.45310E+002
   7.1140   1.52069E+003    7.17450E+002
   7.1160   1.53102E+003    6.99990E+002
   7.1180   1.53776E+003    6.74550E+002
   7.1230   1.52781E+003    6.41810E+002
   7.1250   1.47981E+003    6.33060E+002
   7.1280   1.49240E+003    5.99900E+002
   7.1320   1.51104E+003    5.45030E+002
   7.1340   1.44832E+003    5.00700E+002
   7.1370   1.42285E+003    4.65960E+002
   7.1400   1.35860E+003    3.85950E+002
   7.1420   1.34061E+003    3.37290E+002
   7.1440   1.30643E+003    3.42810E+002
   7.1470   1.23850E+003    2.62300E+002
   7.1500   1.14880E+003    1.10020E+002
   7.1530   1.06583E+003    3.70500E+001
   7.1570   9.11390E+002    1.13800E+001
   7.1610   7.81430E+002    5.60000E+000
   7.1650   6.39400E+002    2.75000E+000
   7.1660   3.94330E+002    7.80000E-001
   7.1690   1.70790E+002    1.45000E+000
   7.1730   4.41600E+001    3.82000E+000
   7.1750   1.46400E+001    2.88000E+000
   7.1800   1.26000E+000    4.48000E+000
   7.1820   2.18000E+000    2.73000E+000
   7.1850   3.41000E+000    1.29000E+000
   7.1870   3.32000E+000    2.21000E+000
   7.1890   1.84000E+000    3.00000E+000
   7.1930   3.78000E+000    1.00000E-002
   7.1950   3.78000E+000    1.50000E-001
   7.1970   3.74000E+000    3.80000E-001
   7.2000   3.62000E+000    1.40000E-001
   7.2040   3.76000E+000    4.80000E-001
   7.2060   3.73000E+000    1.00000E-001
   7.2080   3.74000E+000    1.80000E-001
   7.2110   3.70000E+000    1.60000E+000
   7.2150   3.27000E+000    5.10000E-001
   7.2190   3.75000E+000    2.37000E+000
   7.2210   3.83000E+000    1.34000E+000
   7.2250   3.74000E+000    4.80000E-001
   7.2270   3.73000E+000    8.00000E-002
   7.2290   3.77000E+000    8.00000E-002
   7.2330   3.66000E+000    3.00000E-002
   7.2360   3.70000E+000    3.50000E-001
   7.2380   3.80000E+000    4.00000E-002
   7.2400   3.83000E+000    1.00000E-002
   7.2420   3.79000E+000    0.00000E+000
   7.2450   3.86000E+000    8.00000E-002
   7.2490   3.73000E+000    4.00000E-002
   7.2500   3.74000E+000    5.00000E-001
   7.2530   3.77000E+000    6.00000E-001
   7.2570   3.77000E+000    3.30000E-001
   7.2590   3.73000E+000    1.20000E-001
   7.2620   3.31000E+000    1.70000E-001
   7.2660   3.78000E+000    0.00000E+000
   7.2680   3.76000E+000    1.50000E-001
   7.2710   3.69000E+000    1.40000E-001
   7.2720   3.77000E+000    1.20000E-001
   7.2770   3.67000E+000    2.20000E-001
   7.2800   3.71000E+000    1.70000E-001
   7.2820   3.84000E+000    3.00000E-001
   7.2850   3.80000E+000    2.10000E-001
   7.2880   3.71000E+000    3.00000E-002
   7.2900   3.75000E+000    1.80000E-001
   7.2930   3.75000E+000    1.20000E-001
   7.2950   3.72000E+000    7.40000E-001
   7.2980   3.84000E+000    2.50000E-001
   7.3020   3.86000E+000    7.80000E-001
