# Supplementary material for: Mechanism of the small ATP-independent chaperone Spy is substrate specific
Source: Nat Commun. 2021 Feb 8;12:851. doi: 10.1038/s41467-021-21120-8 (PMC7870927; doi:10.1038/s41467-021-21120-8)
Supplement: Supplementary file 3 — Supplementary Data 1 [file 41467_2021_21120_MOESM3_ESM.zip › Fig 2c-d/181801/00047.RI1]

Sample1/4
I 1 22.0 48000 0006718 1.6770E11 278 1 
   5.7990   3.67000E+000    9.90000E-001
   5.8030   3.63000E+000    6.20000E-001
   5.8060   3.78000E+000    3.00000E-001
   5.8080   3.58000E+000    3.42000E+000
   5.8100   3.59000E+000    2.46000E+000
   5.8130   3.79000E+000    8.39000E+000
   5.8150   1.06800E+001    1.24000E+001
   5.8170   1.85100E+001    2.32400E+001
   5.8190   2.46800E+001    2.65500E+001
   5.8220   7.72000E+001    4.04700E+001
   5.8240   1.86220E+002    9.06900E+001
   5.8260   4.43250E+002    1.16450E+002
   5.8290   8.64840E+002    4.24690E+002
   5.8310   9.10770E+002    5.42640E+002
   5.8330   9.52310E+002    6.16790E+002
   5.8350   1.16556E+003    7.19320E+002
   5.8370   1.23138E+003    9.37190E+002
   5.8400   1.41482E+003    1.23327E+003
   5.8420   1.64274E+003    1.66444E+003
   5.8440   1.64134E+003    1.83012E+003
   5.8460   1.89634E+003    1.89993E+003
   5.8490   2.01758E+003    2.05383E+003
   5.8510   2.09772E+003    2.20154E+003
   5.8540   2.24951E+003    2.26742E+003
   5.8560   2.43717E+003    2.42864E+003
   5.8580   2.59382E+003    2.61712E+003
   5.8600   2.66313E+003    2.73255E+003
   5.8610   2.76299E+003    2.78038E+003
   5.8620   2.80880E+003    2.74789E+003
   5.8640   2.96050E+003    2.95745E+003
   5.8670   3.02699E+003    3.03291E+003
   5.8690   3.09890E+003    3.09374E+003
   5.8710   3.21378E+003    3.20863E+003
   5.8730   3.23270E+003    3.27258E+003
   5.8750   3.27266E+003    3.32228E+003
   5.8760   3.36040E+003    3.35545E+003
   5.8780   3.42072E+003    3.38305E+003
   5.8800   3.49287E+003    3.45862E+003
   5.8830   3.48957E+003    3.45675E+003
   5.8850   3.50154E+003    3.52646E+003
   5.8870   3.55274E+003    3.56887E+003
   5.8890   3.58488E+003    3.49664E+003
   5.8920   3.58080E+003    3.59603E+003
   5.8940   3.57472E+003    3.59159E+003
   5.8960   3.53861E+003    3.55238E+003
   5.8980   3.60128E+003    3.60012E+003
   5.8990   3.58367E+003    3.57350E+003
   5.9020   3.62636E+003    3.63392E+003
   5.9050   3.62950E+003    3.62170E+003
   5.9060   3.60789E+003    3.63477E+003
   5.9070   3.61711E+003    3.65403E+003
   5.9100   3.66537E+003    3.61359E+003
   5.9120   3.63490E+003    3.70194E+003
   5.9140   3.74842E+003    3.73236E+003
   5.9160   3.76571E+003    3.77220E+003
   5.9190   3.72532E+003    3.76625E+003
   5.9210   3.79200E+003    3.79513E+003
   5.9230   3.73476E+003    3.64259E+003
   5.9250   3.79123E+003    3.66820E+003
   5.9260   3.73430E+003    3.67826E+003
   5.9280   3.85041E+003    3.68617E+003
   5.9310   3.76638E+003    3.79355E+003
   5.9350   3.84470E+003    3.87415E+003
   5.9360   3.89746E+003    3.91473E+003
   5.9390   3.97687E+003    3.91788E+003
   5.9420   3.94137E+003    3.93070E+003
   5.9430   3.92578E+003    3.96979E+003
   5.9450   3.94132E+003    3.95585E+003
   5.9470   4.01141E+003    3.97494E+003
   5.9480   4.05168E+003    3.98968E+003
   5.9500   3.99058E+003    3.98240E+003
   5.9520   3.97459E+003    4.01608E+003
   5.9550   4.09583E+003    4.11143E+003
   5.9570   4.06583E+003    4.10159E+003
   5.9590   4.02979E+003    4.04279E+003
   5.9620   4.07563E+003    4.00781E+003
   5.9640   3.99750E+003    4.05923E+003
   5.9660   4.08104E+003    4.03662E+003
   5.9680   4.08719E+003    4.08827E+003
   5.9690   4.09669E+003    4.08522E+003
   5.9710   4.09687E+003    4.05166E+003
   5.9730   4.11981E+003    4.12357E+003
   5.9760   4.17020E+003    4.16883E+003
   5.9770   4.15229E+003    4.13176E+003
   5.9800   4.23554E+003    4.18680E+003
   5.9830   4.22395E+003    4.16707E+003
   5.9840   4.23890E+003    4.17885E+003
   5.9860   4.19885E+003    4.17392E+003
   5.9890   4.34102E+003    4.32200E+003
   5.9910   4.53899E+003    4.76122E+003
   5.9930   5.76350E+003    6.11923E+003
   5.9950   6.10336E+003    6.16735E+003
   5.9960   6.24097E+003    6.67516E+003
   5.9980   6.06403E+003    6.19170E+003
   6.0000   6.12720E+003    6.31676E+003
   6.0030   5.06890E+003    3.90869E+003
   6.0050   7.87620E+002    1.25000E+002
   6.0090   1.61560E+002    1.70690E+002
   6.0120   2.70600E+002    1.28962E+003
   6.0160   2.79225E+003    5.18331E+003
   6.0180   4.81433E+003    4.25767E+003
   6.0200   4.17395E+003    4.14984E+003
   6.0220   4.22734E+003    4.11549E+003
   6.0240   4.20647E+003    4.07232E+003
   6.0250   4.17401E+003    4.07778E+003
   6.0270   4.12320E+003    4.05732E+003
   6.0320   4.16793E+003    3.94714E+003
   6.0340   4.10730E+003    4.03551E+003
   6.0370   4.10825E+003    3.98706E+003
   6.0390   4.14215E+003    4.01262E+003
   6.0410   4.09131E+003    3.98518E+003
   6.0430   4.07945E+003    4.02239E+003
   6.0460   4.13751E+003    3.99313E+003
   6.0490   4.16477E+003    3.91784E+003
   6.0500   4.15945E+003    3.93700E+003
   6.0520   4.09277E+003    3.92219E+003
   6.0530   4.11438E+003    3.93198E+003
   6.0540   4.10163E+003    3.92003E+003
   6.0570   4.08438E+003    3.92876E+003
   6.0590   4.06466E+003    3.88721E+003
   6.0610   3.99928E+003    3.86252E+003
   6.0660   4.02810E+003    3.84628E+003
   6.0680   4.08558E+003    3.74251E+003
   6.0700   3.98173E+003    3.77566E+003
   6.0730   3.97962E+003    3.80034E+003
   6.0750   3.95727E+003    3.76685E+003
   6.0770   3.95946E+003    3.71947E+003
   6.0790   3.97022E+003    3.70513E+003
   6.0820   3.96014E+003    3.65613E+003
   6.0830   3.89414E+003    3.63175E+003
   6.0860   3.92047E+003    3.67546E+003
   6.0890   3.88439E+003    3.62840E+003
   6.0900   3.93273E+003    3.57171E+003
   6.0930   3.85638E+003    3.55293E+003
   6.0950   3.88954E+003    3.54359E+003
   6.0990   3.82127E+003    3.46689E+003
   6.1000   3.82596E+003    3.48763E+003
   6.1020   3.75847E+003    3.43464E+003
   6.1040   3.73401E+003    3.43452E+003
   6.1060   3.72449E+003    3.41988E+003
   6.1080   3.72657E+003    3.45407E+003
   6.1110   3.77464E+003    3.38814E+003
   6.1130   3.72643E+003    3.35879E+003
   6.1150   3.74095E+003    3.33987E+003
   6.1180   3.64839E+003    3.31499E+003
   6.1200   3.67009E+003    3.31599E+003
   6.1220   3.63722E+003    3.30600E+003
   6.1250   3.65997E+003    3.22227E+003
   6.1260   3.59443E+003    3.22985E+003
   6.1280   3.60444E+003    3.18206E+003
   6.1310   3.56719E+003    3.14504E+003
   6.1330   3.56940E+003    3.10268E+003
   6.1360   3.54538E+003    3.14845E+003
   6.1380   3.47353E+003    3.09433E+003
   6.1400   3.52574E+003    3.04945E+003
   6.1420   3.53133E+003    3.03050E+003
   6.1450   3.43023E+003    2.99233E+003
   6.1470   3.43211E+003    2.97006E+003
   6.1490   3.45124E+003    2.94269E+003
   6.1510   3.38891E+003    2.89643E+003
   6.1520   3.36921E+003    2.91421E+003
   6.1550   3.35491E+003    2.84212E+003
   6.1580   3.33153E+003    2.83286E+003
   6.1600   3.31069E+003    2.79311E+003
   6.1610   3.31730E+003    2.76982E+003
   6.1630   3.24261E+003    2.76295E+003
   6.1660   3.22556E+003    2.71145E+003
   6.1670   3.17872E+003    2.66529E+003
   6.1690   3.24792E+003    2.70053E+003
   6.1720   3.20663E+003    2.58994E+003
   6.1740   3.12329E+003    2.57607E+003
   6.1780   3.14923E+003    2.53868E+003
   6.1800   3.15742E+003    2.52980E+003
   6.1830   3.13334E+003    2.58423E+003
   6.1870   3.10085E+003    2.45829E+003
   6.1890   3.10145E+003    2.41575E+003
   6.1910   3.04236E+003    2.41573E+003
   6.1920   3.03735E+003    2.40363E+003
   6.1950   3.00763E+003    2.39064E+003
   6.1980   2.95958E+003    2.37938E+003
   6.2000   2.97620E+003    2.33255E+003
   6.2030   2.95835E+003    2.31041E+003
   6.2050   2.97375E+003    2.28635E+003
   6.2070   2.91761E+003    2.21121E+003
   6.2100   2.90502E+003    2.19313E+003
   6.2130   2.91757E+003    2.21482E+003
   6.2150   2.85119E+003    2.13975E+003
   6.2170   2.84791E+003    2.15325E+003
   6.2210   2.85469E+003    2.13485E+003
   6.2230   2.80517E+003    2.08711E+003
   6.2250   2.79995E+003    2.02634E+003
   6.2270   2.80732E+003    2.05405E+003
   6.2300   2.76228E+003    1.97861E+003
   6.2320   2.74934E+003    2.03432E+003
   6.2350   2.74115E+003    1.98055E+003
   6.2360   2.73600E+003    1.94009E+003
   6.2390   2.69999E+003    1.89488E+003
   6.2410   2.66882E+003    1.89488E+003
   6.2430   2.63745E+003    1.83721E+003
   6.2460   2.63724E+003    1.82881E+003
   6.2480   2.60995E+003    1.81274E+003
   6.2490   2.57040E+003    1.83847E+003
   6.2530   2.61448E+003    1.83300E+003
   6.2550   2.59778E+003    1.78031E+003
   6.2560   2.57975E+003    1.77454E+003
   6.2600   2.54609E+003    1.78710E+003
   6.2620   2.55565E+003    1.73646E+003
   6.2650   2.52871E+003    1.68703E+003
   6.2690   2.50695E+003    1.68346E+003
   6.2710   2.47357E+003    1.66863E+003
   6.2730   2.48054E+003    1.68864E+003
   6.2750   2.42536E+003    1.64138E+003
   6.2780   2.45249E+003    1.62874E+003
   6.2800   2.43113E+003    1.60014E+003
   6.2830   2.41832E+003    1.57843E+003
   6.2850   2.38043E+003    1.55885E+003
   6.2860   2.39618E+003    1.56407E+003
   6.2890   2.38906E+003    1.53802E+003
   6.2910   2.36008E+003    1.55053E+003
   6.2940   2.35276E+003    1.51449E+003
   6.2960   2.30559E+003    1.51225E+003
   6.2980   2.32722E+003    1.47022E+003
   6.3010   2.29452E+003    1.47466E+003
   6.3020   2.30697E+003    1.45945E+003
   6.3040   2.29729E+003    1.48072E+003
   6.3070   2.34310E+003    1.42173E+003
   6.3090   2.31194E+003    1.43253E+003
   6.3110   2.26791E+003    1.41916E+003
   6.3130   2.25606E+003    1.40013E+003
   6.3160   2.24345E+003    1.40960E+003
   6.3180   2.20685E+003    1.38763E+003
   6.3200   2.18951E+003    1.35335E+003
   6.3230   2.18141E+003    1.39318E+003
   6.3250   2.20282E+003    1.36529E+003
   6.3280   2.19771E+003    1.34193E+003
   6.3300   2.18977E+003    1.32699E+003
   6.3330   2.13222E+003    1.29726E+003
   6.3350   2.14342E+003    1.29197E+003
   6.3380   2.14837E+003    1.31614E+003
   6.3420   2.12211E+003    1.28406E+003
   6.3430   2.16305E+003    1.28127E+003
   6.3450   2.14647E+003    1.24913E+003
   6.3490   2.10406E+003    1.23605E+003
   6.3520   2.07460E+003    1.23307E+003
   6.3540   2.09217E+003    1.21703E+003
   6.3560   2.06637E+003    1.23543E+003
   6.3590   2.03913E+003    1.22576E+003
   6.3600   2.06243E+003    1.22664E+003
   6.3630   2.06756E+003    1.23464E+003
   6.3640   2.03452E+003    1.19304E+003
   6.3670   2.04270E+003    1.21657E+003
   6.3710   2.00229E+003    1.19124E+003
   6.3730   2.02057E+003    1.18262E+003
   6.3760   2.01860E+003    1.19516E+003
   6.3790   1.99496E+003    1.18035E+003
   6.3810   1.99883E+003    1.17084E+003
   6.3830   1.96866E+003    1.15948E+003
   6.3860   1.96229E+003    1.14143E+003
   6.3880   1.96981E+003    1.18177E+003
   6.3910   1.94554E+003    1.12426E+003
   6.3940   1.96307E+003    1.13442E+003
   6.3970   1.93683E+003    1.14066E+003
   6.3990   1.91286E+003    1.12200E+003
   6.4020   1.94965E+003    1.14348E+003
   6.4040   1.95821E+003    1.10441E+003
   6.4060   1.94245E+003    1.10442E+003
   6.4080   1.94405E+003    1.11030E+003
   6.4100   1.92779E+003    1.13205E+003
   6.4130   1.96045E+003    1.10403E+003
   6.4150   1.91475E+003    1.09622E+003
   6.4170   1.94320E+003    1.10062E+003
   6.4200   1.89665E+003    1.10676E+003
   6.4220   1.89482E+003    1.11647E+003
   6.4240   1.91894E+003    1.11439E+003
   6.4270   1.90584E+003    1.08147E+003
   6.4290   1.93803E+003    1.09620E+003
   6.4310   1.91322E+003    1.11010E+003
   6.4340   1.93026E+003    1.09347E+003
   6.4380   1.95860E+003    1.10890E+003
   6.4390   1.97031E+003    1.11536E+003
   6.4430   1.93978E+003    1.08988E+003
   6.4450   2.00272E+003    1.08923E+003
   6.4490   1.95856E+003    1.09372E+003
   6.4510   2.00155E+003    1.09662E+003
   6.4530   1.98908E+003    1.12531E+003
   6.4560   1.95876E+003    1.10213E+003
   6.4580   1.96743E+003    1.11361E+003
   6.4600   1.97776E+003    1.11760E+003
   6.4630   2.01214E+003    1.10716E+003
   6.4650   1.97437E+003    1.11084E+003
   6.4690   1.96833E+003    1.08718E+003
   6.4730   1.95309E+003    1.09941E+003
   6.4760   1.97265E+003    1.10452E+003
   6.4790   1.98299E+003    1.11883E+003
   6.4800   2.00703E+003    1.09943E+003
   6.4830   1.96777E+003    1.12473E+003
   6.4860   1.96074E+003    1.10480E+003
   6.4890   1.98036E+003    1.09673E+003
   6.4910   1.96410E+003    1.12091E+003
   6.4940   1.96229E+003    1.15012E+003
   6.4970   1.96015E+003    1.11066E+003
   6.4990   1.98043E+003    1.11488E+003
   6.5010   1.96473E+003    1.10631E+003
   6.5030   1.97277E+003    1.05581E+003
   6.5060   1.97568E+003    1.10139E+003
   6.5080   1.97416E+003    1.10249E+003
   6.5110   1.97270E+003    1.10512E+003
   6.5140   2.00249E+003    1.09929E+003
   6.5160   1.98829E+003    1.11430E+003
   6.5200   2.00258E+003    1.08732E+003
   6.5210   1.97626E+003    1.09629E+003
   6.5230   1.98181E+003    1.10193E+003
   6.5260   1.99631E+003    1.09802E+003
   6.5280   1.94883E+003    1.08475E+003
   6.5300   2.00076E+003    1.10169E+003
   6.5320   1.97241E+003    1.10284E+003
   6.5350   2.01314E+003    1.08235E+003
   6.5370   1.95286E+003    1.08959E+003
   6.5400   1.96030E+003    1.07026E+003
   6.5440   1.97351E+003    1.08836E+003
   6.5450   1.96874E+003    1.07125E+003
   6.5460   1.95759E+003    1.08250E+003
   6.5500   1.96147E+003    1.08897E+003
   6.5530   1.93094E+003    1.07634E+003
   6.5550   1.91591E+003    1.08080E+003
   6.5570   1.93826E+003    1.06997E+003
   6.5600   1.95022E+003    1.07232E+003
   6.5620   1.96371E+003    1.08237E+003
   6.5640   1.94444E+003    1.07990E+003
   6.5660   1.94592E+003    1.06570E+003
   6.5690   1.94616E+003    1.08431E+003
   6.5710   1.92726E+003    1.07263E+003
   6.5740   1.94076E+003    1.06061E+003
   6.5770   1.90283E+003    1.07235E+003
   6.5790   1.91186E+003    1.09483E+003
   6.5820   1.92028E+003    1.03831E+003
   6.5840   1.90083E+003    1.03772E+003
   6.5860   1.89306E+003    1.07166E+003
   6.5880   1.91967E+003    1.05149E+003
   6.5920   1.87798E+003    1.02214E+003
   6.5950   1.87559E+003    1.06568E+003
   6.5960   1.89162E+003    1.05909E+003
   6.5980   1.88244E+003    1.08492E+003
   6.6000   1.87532E+003    1.06101E+003
   6.6040   1.86288E+003    1.04421E+003
   6.6070   1.88239E+003    1.03877E+003
   6.6090   1.88514E+003    1.04857E+003
   6.6110   1.88669E+003    1.06492E+003
   6.6140   1.88914E+003    1.03566E+003
   6.6150   1.90634E+003    1.02199E+003
   6.6180   1.86744E+003    1.03059E+003
   6.6210   1.88168E+003    1.05160E+003
   6.6250   1.86514E+003    1.04783E+003
   6.6270   1.85275E+003    1.04310E+003
   6.6310   1.91281E+003    1.04402E+003
   6.6330   1.87720E+003    1.01589E+003
   6.6350   1.86211E+003    1.03913E+003
   6.6380   1.86604E+003    1.04013E+003
   6.6390   1.89241E+003    1.03047E+003
   6.6410   1.88362E+003    1.05450E+003
   6.6440   1.88437E+003    1.03175E+003
   6.6460   1.84169E+003    1.02872E+003
   6.6480   1.88088E+003    1.01481E+003
   6.6510   1.86178E+003    1.00447E+003
   6.6530   1.83772E+003    1.04664E+003
   6.6550   1.84902E+003    1.04377E+003
   6.6570   1.87007E+003    1.02267E+003
   6.6620   1.82498E+003    1.00696E+003
   6.6630   1.83582E+003    1.01919E+003
   6.6640   1.82993E+003    1.00871E+003
   6.6680   1.84807E+003    1.03177E+003
   6.6700   1.86450E+003    1.02589E+003
   6.6740   1.85728E+003    1.00020E+003
   6.6750   1.83985E+003    1.03664E+003
   6.6790   1.83607E+003    1.00953E+003
   6.6820   1.81811E+003    1.00889E+003
   6.6840   1.81753E+003    1.01702E+003
   6.6870   1.78515E+003    1.00321E+003
   6.6890   1.83127E+003    1.01337E+003
   6.6910   1.80050E+003    1.02127E+003
   6.6940   1.82922E+003    9.94150E+002
   6.6960   1.83386E+003    1.01379E+003
   6.6980   1.82237E+003    1.00060E+003
   6.7010   1.79898E+003    1.01472E+003
   6.7040   1.79798E+003    9.84750E+002
   6.7060   1.79613E+003    9.60410E+002
   6.7090   1.78347E+003    9.99610E+002
   6.7110   1.79111E+003    9.97800E+002
   6.7140   1.79681E+003    1.02589E+003
   6.7170   1.78381E+003    9.99260E+002
   6.7210   1.77696E+003    9.79950E+002
   6.7230   1.78089E+003    9.42870E+002
   6.7250   1.78411E+003    9.72600E+002
   6.7270   1.78046E+003    9.76750E+002
   6.7310   1.76516E+003    9.67940E+002
   6.7320   1.76668E+003    9.73900E+002
   6.7360   1.75699E+003    9.45980E+002
   6.7390   1.74110E+003    9.38750E+002
   6.7410   1.73332E+003    9.77010E+002
   6.7440   1.73453E+003    9.63200E+002
   6.7450   1.78611E+003    9.72520E+002
   6.7480   1.76983E+003    9.58220E+002
   6.7520   1.77503E+003    9.71450E+002
   6.7540   1.75825E+003    9.70080E+002
   6.7560   1.74512E+003    9.85630E+002
   6.7590   1.75607E+003    9.68200E+002
   6.7610   1.77960E+003    9.21450E+002
   6.7640   1.72673E+003    9.72990E+002
   6.7680   1.75420E+003    9.59510E+002
   6.7700   1.75355E+003    9.67950E+002
   6.7730   1.77534E+003    9.73590E+002
   6.7750   1.80235E+003    9.63630E+002
   6.7770   1.77740E+003    9.89790E+002
   6.7800   1.76283E+003    9.86970E+002
   6.7830   1.75824E+003    9.78290E+002
   6.7840   1.76977E+003    9.77590E+002
   6.7880   1.77631E+003    9.83460E+002
   6.7910   1.74137E+003    9.92750E+002
   6.7930   1.77882E+003    9.70320E+002
   6.7970   1.80983E+003    9.84210E+002
   6.7980   1.81107E+003    1.00779E+003
   6.8020   1.79130E+003    9.78740E+002
   6.8040   1.78843E+003    9.59990E+002
   6.8060   1.79074E+003    9.61350E+002
   6.8090   1.80434E+003    9.68070E+002
   6.8120   1.76670E+003    9.77290E+002
   6.8150   1.78737E+003    9.65570E+002
   6.8170   1.79116E+003    1.00033E+003
   6.8210   1.78893E+003    9.82200E+002
   6.8240   1.78972E+003    9.70930E+002
   6.8260   1.78799E+003    9.53120E+002
   6.8290   1.83401E+003    1.00295E+003
   6.8320   1.80371E+003    9.79370E+002
   6.8350   1.79288E+003    9.80350E+002
   6.8380   1.80434E+003    1.01251E+003
   6.8400   1.83413E+003    1.00310E+003
   6.8410   1.78747E+003    9.96530E+002
   6.8450   1.80119E+003    1.00681E+003
   6.8470   1.83624E+003    9.87940E+002
   6.8490   1.78246E+003    1.00863E+003
   6.8520   1.80045E+003    1.00481E+003
   6.8530   1.80829E+003    9.90670E+002
   6.8570   1.83159E+003    9.79810E+002
   6.8580   1.83293E+003    1.00070E+003
   6.8620   1.82024E+003    1.01299E+003
   6.8650   1.80453E+003    1.02455E+003
   6.8670   1.79305E+003    9.92280E+002
   6.8700   1.78265E+003    1.00227E+003
   6.8720   1.78954E+003    9.86410E+002
   6.8760   1.84130E+003    9.80070E+002
   6.8790   1.83259E+003    9.94500E+002
   6.8810   1.84520E+003    1.00206E+003
   6.8840   1.78823E+003    9.92320E+002
   6.8870   1.77614E+003    9.83540E+002
   6.8890   1.81208E+003    9.81070E+002
   6.8920   1.80586E+003    1.02499E+003
   6.8940   1.80835E+003    9.97540E+002
   6.8960   1.80199E+003    9.70770E+002
   6.8990   1.80371E+003    1.00770E+003
   6.9030   1.81484E+003    9.98340E+002
   6.9050   1.81865E+003    1.02429E+003
   6.9080   1.80966E+003    1.02158E+003
   6.9110   1.81682E+003    1.02230E+003
   6.9140   1.83895E+003    9.88890E+002
   6.9170   1.77180E+003    9.97030E+002
   6.9210   1.78652E+003    9.97140E+002
   6.9230   1.81708E+003    9.76010E+002
   6.9260   1.77846E+003    1.00030E+003
   6.9280   1.79315E+003    9.86710E+002
   6.9310   1.80507E+003    9.81620E+002
   6.9350   1.79263E+003    9.73040E+002
   6.9370   1.78053E+003    9.89970E+002
   6.9390   1.79151E+003    9.76260E+002
   6.9410   1.74627E+003    9.90350E+002
   6.9440   1.77939E+003    9.67500E+002
   6.9470   1.80253E+003    9.69440E+002
   6.9490   1.78498E+003    9.79720E+002
   6.9520   1.74850E+003    9.81380E+002
   6.9550   1.78593E+003    9.77820E+002
   6.9570   1.75901E+003    9.70970E+002
   6.9610   1.76018E+003    9.88510E+002
   6.9630   1.73712E+003    9.85610E+002
   6.9650   1.71374E+003    9.52420E+002
   6.9680   1.73428E+003    9.71100E+002
   6.9710   1.74289E+003    9.76230E+002
   6.9740   1.74925E+003    9.96080E+002
   6.9760   1.76407E+003    9.68030E+002
   6.9780   1.77888E+003    9.79370E+002
   6.9820   1.75807E+003    9.98250E+002
   6.9850   1.77890E+003    9.74120E+002
   6.9880   1.75468E+003    1.00486E+003
   6.9900   1.73194E+003    9.78230E+002
   6.9920   1.71672E+003    9.86140E+002
   6.9940   1.74663E+003    9.84060E+002
   6.9970   1.79290E+003    9.61610E+002
   7.0010   1.81624E+003    9.98650E+002
   7.0040   1.78174E+003    9.68050E+002
   7.0050   1.80473E+003    9.76940E+002
   7.0090   1.77405E+003    1.00589E+003
   7.0110   1.78796E+003    9.95350E+002
   7.0150   1.79720E+003    9.75150E+002
   7.0170   1.77103E+003    1.01616E+003
   7.0190   1.77802E+003    9.83330E+002
   7.0210   1.79404E+003    9.56840E+002
   7.0260   1.77910E+003    9.79750E+002
   7.0280   1.78900E+003    9.59280E+002
   7.0310   1.72668E+003    9.60310E+002
   7.0330   1.78170E+003    9.64760E+002
   7.0370   1.78609E+003    9.68580E+002
   7.0400   1.76520E+003    9.61300E+002
   7.0410   1.78247E+003    9.79640E+002
   7.0440   1.80356E+003    9.71030E+002
   7.0480   1.73074E+003    9.54560E+002
   7.0500   1.74431E+003    9.44630E+002
   7.0540   1.75396E+003    9.66820E+002
   7.0570   1.75392E+003    9.35100E+002
   7.0600   1.71654E+003    9.32580E+002
   7.0620   1.71994E+003    9.15200E+002
   7.0640   1.74218E+003    9.03410E+002
   7.0670   1.73133E+003    9.06250E+002
   7.0710   1.72092E+003    9.21910E+002
   7.0730   1.70180E+003    9.04350E+002
   7.0760   1.70255E+003    8.83690E+002
   7.0780   1.64542E+003    9.08670E+002
   7.0810   1.68040E+003    8.82180E+002
   7.0840   4.76135E+003    8.20310E+002
   7.0870   1.67891E+003    8.41440E+002
   7.0890   1.61792E+003    8.30470E+002
   7.0930   1.64359E+003    8.23000E+002
   7.0960   1.58255E+003    8.01060E+002
   7.0980   1.54548E+003    7.81490E+002
   7.1010   1.55446E+003    7.68490E+002
   7.1050   1.53868E+003    7.22840E+002
   7.1070   1.53025E+003    6.98150E+002
   7.1110   1.44460E+003    6.57720E+002
   7.1140   1.41709E+003    6.30510E+002
   7.1160   1.39801E+003    6.06740E+002
   7.1180   1.35953E+003    5.79020E+002
   7.1200   1.30990E+003    5.37930E+002
   7.1250   1.24552E+003    5.04290E+002
   7.1270   1.18988E+003    4.68750E+002
   7.1300   1.12316E+003    4.29290E+002
   7.1320   1.08535E+003    3.88990E+002
   7.1340   1.03424E+003    3.54560E+002
   7.1360   9.60140E+002    3.28280E+002
   7.1410   9.11990E+002    2.61180E+002
   7.1460   7.73560E+002    2.07340E+002
   7.1470   7.03930E+002    1.83550E+002
   7.1500   6.01850E+002    1.28290E+002
   7.1540   5.10020E+002    1.08570E+002
   7.1570   4.26910E+002    7.51300E+001
   7.1610   3.52290E+002    5.44500E+001
   7.1650   2.70380E+002    4.06800E+001
   7.1660   2.10670E+002    2.78300E+001
   7.1710   1.46430E+002    1.83700E+001
   7.1730   1.08340E+002    1.34700E+001
   7.1770   8.91900E+001    1.04500E+001
   7.1790   6.42500E+001    4.39000E+000
   7.1820   4.41700E+001    4.59000E+000
   7.1840   3.16500E+001    1.08000E+000
   7.1870   1.53800E+001    1.79000E+000
   7.1890   4.36000E+000    3.45000E+000
   7.1910   6.17000E+000    4.36000E+000
   7.1950   1.41000E+000    1.33000E+000
   7.1980   2.21000E+000    1.53000E+000
   7.2020   3.80000E+000    1.38000E+000
   7.2040   3.78000E+000    2.65000E+000
   7.2070   3.72000E+000    9.00000E-002
   7.2090   3.86000E+000    4.00000E-002
   7.2130   3.74000E+000    1.70000E-001
   7.2150   3.68000E+000    7.00000E-002
   7.2180   3.77000E+000    1.00000E-002
   7.2220   3.81000E+000    1.20000E-001
   7.2250   3.78000E+000    1.15000E+000
   7.2270   3.80000E+000    9.20000E-001
   7.2300   3.70000E+000    1.01000E+000
   7.2320   3.65000E+000    4.30000E-001
   7.2350   3.74000E+000    6.00000E-002
   7.2380   3.82000E+000    1.40000E-001
   7.2400   3.68000E+000    2.10000E-001
   7.2430   3.69000E+000    1.00000E-001
   7.2460   3.89000E+000    4.40000E-001
   7.2490   3.89000E+000    1.20000E-001
   7.2520   3.76000E+000    8.00000E-002
   7.2570   3.75000E+000    1.20000E-001
   7.2590   3.84000E+000    1.90000E-001
   7.2610   3.81000E+000    9.00000E-002
   7.2650   3.69000E+000    5.00000E-002
   7.2680   3.79000E+000    1.40000E-001
   7.2700   3.73000E+000    2.40000E-001
   7.2720   3.63000E+000    2.20000E-001
   7.2750   3.79000E+000    4.10000E-001
   7.2770   3.71000E+000    3.00000E-002
   7.2790   3.78000E+000    1.60000E-001
   7.2840   3.86000E+000    5.00000E-002
   7.2860   3.79000E+000    0.00000E+000
   7.2880   3.71000E+000    0.00000E+000
   7.2910   3.74000E+000    1.00000E-001
   7.2950   3.78000E+000    9.00000E-002
   7.2980   3.75000E+000    1.60000E-001
   7.3010   3.60000E+000    6.00000E-002
