# Supplementary material for: Mechanism of the small ATP-independent chaperone Spy is substrate specific
Source: Nat Commun. 2021 Feb 8;12:851. doi: 10.1038/s41467-021-21120-8 (PMC7870927; doi:10.1038/s41467-021-21120-8)
Supplement: Supplementary file 3 — Supplementary Data 1 [file 41467_2021_21120_MOESM3_ESM.zip › Fig 2c-d/181801/00047.RI3]

Sample3/6
I 3 22.0 48000 0006788 1.6950E11 278 1 
   5.8010   3.75000E+000    1.71000E+000
   5.8030   3.71000E+000    4.11000E+000
   5.8040   3.74000E+000    1.76000E+000
   5.8050   3.85000E+000    1.03000E+000
   5.8060   3.68000E+000    9.94000E+000
   5.8080   3.74000E+000    7.58000E+000
   5.8100   3.73000E+000    1.61700E+001
   5.8120   2.26000E+000    1.51800E+001
   5.8130   7.84000E+000    2.02900E+001
   5.8150   7.34000E+000    2.23500E+001
   5.8180   2.51300E+001    5.33200E+001
   5.8220   8.93400E+001    1.43360E+002
   5.8240   1.79930E+002    2.16850E+002
   5.8260   3.76110E+002    5.76770E+002
   5.8290   8.26710E+002    8.46470E+002
   5.8300   9.43550E+002    8.98330E+002
   5.8310   9.50280E+002    9.69630E+002
   5.8330   1.00579E+003    9.97460E+002
   5.8350   1.19936E+003    1.13234E+003
   5.8370   1.25004E+003    1.23945E+003
   5.8380   1.30283E+003    1.27498E+003
   5.8390   1.35826E+003    1.35896E+003
   5.8400   1.47718E+003    1.46043E+003
   5.8420   1.58238E+003    1.50288E+003
   5.8440   1.70318E+003    1.66306E+003
   5.8460   1.79427E+003    1.81709E+003
   5.8490   2.00316E+003    2.02581E+003
   5.8510   2.13743E+003    2.16747E+003
   5.8530   2.38488E+003    2.37902E+003
   5.8540   2.45828E+003    2.48189E+003
   5.8560   2.48385E+003    2.53422E+003
   5.8580   2.61978E+003    2.67787E+003
   5.8590   2.62726E+003    2.73786E+003
   5.8600   2.74317E+003    2.73042E+003
   5.8620   2.77172E+003    2.85887E+003
   5.8630   2.83670E+003    2.94072E+003
   5.8660   3.01073E+003    3.02490E+003
   5.8670   3.12252E+003    3.05528E+003
   5.8690   3.17447E+003    3.21591E+003
   5.8710   3.23814E+003    3.27164E+003
   5.8740   3.34313E+003    3.31648E+003
   5.8750   3.38066E+003    3.34787E+003
   5.8760   3.41965E+003    3.35476E+003
   5.8780   3.39930E+003    3.55617E+003
   5.8790   3.44120E+003    3.52629E+003
   5.8800   3.58527E+003    3.57724E+003
   5.8830   3.55111E+003    3.58569E+003
   5.8850   3.64023E+003    3.58167E+003
   5.8870   3.64160E+003    3.50684E+003
   5.8880   3.64824E+003    3.55892E+003
   5.8900   3.63359E+003    3.63623E+003
   5.8920   3.68703E+003    3.59666E+003
   5.8940   3.64539E+003    3.61912E+003
   5.8970   3.66667E+003    3.66158E+003
   5.8990   3.61658E+003    3.68336E+003
   5.9000   3.64935E+003    3.68891E+003
   5.9010   3.65362E+003    3.73312E+003
   5.9030   3.69443E+003    3.61130E+003
   5.9050   3.69425E+003    3.61783E+003
   5.9080   3.69418E+003    3.65721E+003
   5.9100   3.70014E+003    3.77223E+003
   5.9120   3.79125E+003    3.65823E+003
   5.9140   3.78861E+003    3.75820E+003
   5.9160   3.77653E+003    3.72357E+003
   5.9180   3.77096E+003    3.71221E+003
   5.9190   3.86802E+003    3.76611E+003
   5.9210   3.78953E+003    3.84104E+003
   5.9230   3.81254E+003    3.81135E+003
   5.9280   3.86771E+003    3.82857E+003
   5.9300   3.89221E+003    3.88510E+003
   5.9320   3.98420E+003    3.90732E+003
   5.9350   3.94941E+003    3.90137E+003
   5.9360   4.00599E+003    3.91638E+003
   5.9390   4.01610E+003    3.95884E+003
   5.9420   3.98965E+003    3.96592E+003
   5.9430   3.98549E+003    4.03193E+003
   5.9440   4.00548E+003    4.11320E+003
   5.9470   4.01235E+003    4.04564E+003
   5.9500   4.11592E+003    4.03881E+003
   5.9510   4.03804E+003    4.09401E+003
   5.9520   4.15674E+003    4.12863E+003
   5.9550   4.16393E+003    4.13587E+003
   5.9570   4.10477E+003    4.27349E+003
   5.9590   4.17485E+003    4.25741E+003
   5.9620   4.13964E+003    4.58094E+003
   5.9640   4.19998E+003    4.90038E+003
   5.9660   4.13735E+003    6.22957E+003
   5.9690   4.21976E+003    6.07164E+003
   5.9710   4.47630E+003    6.27908E+003
   5.9730   5.01565E+003    6.11790E+003
   5.9750   5.73231E+003    4.27587E+003
   5.9770   6.32858E+003    1.50230E+002
   5.9820   6.31186E+003    3.14030E+002
   5.9850   2.09526E+003    9.07410E+002
   5.9860   2.56750E+002    4.52016E+003
   5.9910   1.55750E+002    4.35293E+003
   5.9930   3.91500E+002    4.40098E+003
   5.9950   1.17731E+003    4.18817E+003
   5.9980   3.48250E+003    4.16357E+003
   6.0000   4.27434E+003    4.17702E+003
   6.0030   4.29333E+003    4.12348E+003
   6.0050   4.22637E+003    4.14910E+003
   6.0070   4.20015E+003    4.18175E+003
   6.0090   4.21339E+003    4.12994E+003
   6.0120   4.12812E+003    4.13945E+003
   6.0140   4.17451E+003    4.07441E+003
   6.0160   4.17997E+003    4.10075E+003
   6.0180   4.17446E+003    4.05031E+003
   6.0200   4.21540E+003    4.11804E+003
   6.0250   4.20379E+003    4.10958E+003
   6.0270   4.19327E+003    4.06051E+003
   6.0290   4.14536E+003    4.12240E+003
   6.0320   4.15518E+003    4.14040E+003
   6.0340   4.13375E+003    4.05758E+003
   6.0370   4.14192E+003    4.04603E+003
   6.0400   4.14642E+003    4.09450E+003
   6.0410   4.16024E+003    4.11961E+003
   6.0430   4.16306E+003    4.09978E+003
   6.0460   4.14174E+003    4.11068E+003
   6.0480   4.07884E+003    4.05535E+003
   6.0500   4.13491E+003    4.07469E+003
   6.0520   4.16795E+003    4.06792E+003
   6.0540   4.12712E+003    4.01167E+003
   6.0570   4.18024E+003    4.08160E+003
   6.0590   4.07236E+003    4.01150E+003
   6.0610   4.11272E+003    4.08717E+003
   6.0630   4.04038E+003    3.98748E+003
   6.0660   4.16969E+003    4.06891E+003
   6.0680   4.05883E+003    4.01244E+003
   6.0690   4.06518E+003    4.03405E+003
   6.0720   4.10317E+003    3.98695E+003
   6.0750   4.10888E+003    3.98217E+003
   6.0770   4.09929E+003    3.96832E+003
   6.0790   4.05735E+003    4.02946E+003
   6.0820   4.08463E+003    4.03683E+003
   6.0830   4.18460E+003    4.02411E+003
   6.0850   4.15320E+003    3.95504E+003
   6.0870   4.09945E+003    3.88316E+003
   6.0890   4.10568E+003    3.90174E+003
   6.0900   4.13151E+003    3.92065E+003
   6.0930   4.11397E+003    3.92549E+003
   6.0940   4.13298E+003    3.91947E+003
   6.0970   4.07871E+003    3.98353E+003
   6.0990   3.99501E+003    3.90727E+003
   6.1020   4.05200E+003    3.86932E+003
   6.1040   4.07050E+003    3.83807E+003
   6.1060   4.11402E+003    3.92300E+003
   6.1090   4.09098E+003    3.91245E+003
   6.1110   4.05328E+003    3.85543E+003
   6.1150   4.09136E+003    3.81691E+003
   6.1180   4.08153E+003    3.86530E+003
   6.1200   4.07835E+003    3.77285E+003
   6.1230   4.03034E+003    3.75127E+003
   6.1250   4.02015E+003    3.78848E+003
   6.1260   4.00970E+003    3.71225E+003
   6.1290   4.02297E+003    3.75511E+003
   6.1310   4.02614E+003    3.72695E+003
   6.1330   4.06978E+003    3.76345E+003
   6.1350   3.97792E+003    3.71332E+003
   6.1370   3.96676E+003    3.74385E+003
   6.1380   4.05565E+003    3.76279E+003
   6.1420   3.98787E+003    3.71842E+003
   6.1450   4.02404E+003    3.71920E+003
   6.1470   3.99487E+003    3.62053E+003
   6.1500   3.97291E+003    3.65710E+003
   6.1520   3.92342E+003    3.60151E+003
   6.1550   3.93465E+003    3.56360E+003
   6.1570   3.89723E+003    3.57578E+003
   6.1590   3.92584E+003    3.53480E+003
   6.1600   3.90042E+003    3.54086E+003
   6.1640   3.85639E+003    3.50761E+003
   6.1660   3.84574E+003    3.54957E+003
   6.1690   3.85008E+003    3.51675E+003
   6.1700   3.86500E+003    3.47686E+003
   6.1730   3.88910E+003    3.46776E+003
   6.1760   3.85252E+003    3.44634E+003
   6.1780   3.89475E+003    3.52148E+003
   6.1790   3.85243E+003    3.42261E+003
   6.1810   3.90523E+003    3.37759E+003
   6.1830   3.84879E+003    3.38093E+003
   6.1850   3.84747E+003    3.42279E+003
   6.1880   3.82653E+003    3.37467E+003
   6.1900   3.85454E+003    3.37212E+003
   6.1920   3.86605E+003    3.39598E+003
   6.1940   3.82607E+003    3.38265E+003
   6.1950   3.76302E+003    3.34162E+003
   6.1970   3.80816E+003    3.23748E+003
   6.2000   3.74958E+003    3.20623E+003
   6.2030   3.80623E+003    3.32205E+003
   6.2060   3.78251E+003    3.24420E+003
   6.2080   3.81929E+003    3.23632E+003
   6.2090   3.77556E+003    3.20455E+003
   6.2120   3.77031E+003    3.21836E+003
   6.2150   3.83920E+003    3.16459E+003
   6.2170   3.75290E+003    3.20068E+003
   6.2190   3.73231E+003    3.15987E+003
   6.2210   3.71728E+003    3.15149E+003
   6.2240   3.77991E+003    3.09395E+003
   6.2250   3.66941E+003    3.04646E+003
   6.2280   3.73576E+003    3.07087E+003
   6.2300   3.64048E+003    2.99797E+003
   6.2320   3.63747E+003    2.98749E+003
   6.2340   3.65051E+003    2.95869E+003
   6.2360   3.65796E+003    2.98120E+003
   6.2380   3.62284E+003    2.93478E+003
   6.2410   3.55091E+003    2.94262E+003
   6.2420   3.65331E+003    2.93418E+003
   6.2450   3.57867E+003    2.92417E+003
   6.2480   3.53890E+003    2.88265E+003
   6.2500   3.52407E+003    2.80473E+003
   6.2520   3.51863E+003    2.81479E+003
   6.2550   3.52884E+003    2.75160E+003
   6.2570   3.52392E+003    2.79934E+003
   6.2600   3.46233E+003    2.74425E+003
   6.2620   3.46863E+003    2.70935E+003
   6.2640   3.51014E+003    2.72115E+003
   6.2660   3.46092E+003    2.65875E+003
   6.2690   3.44884E+003    2.66271E+003
   6.2710   3.37933E+003    2.65961E+003
   6.2730   3.42210E+003    2.61422E+003
   6.2750   3.43203E+003    2.59844E+003
   6.2790   3.35192E+003    2.58635E+003
   6.2800   3.33112E+003    2.59094E+003
   6.2820   3.37757E+003    2.52801E+003
   6.2840   3.30377E+003    2.52777E+003
   6.2860   3.30059E+003    2.49681E+003
   6.2890   3.27894E+003    2.49799E+003
   6.2900   3.29358E+003    2.43485E+003
   6.2910   3.26379E+003    2.46221E+003
   6.2950   3.27481E+003    2.44835E+003
   6.2970   3.19776E+003    2.39168E+003
   6.3000   3.21455E+003    2.33072E+003
   6.3040   3.21931E+003    2.35818E+003
   6.3070   3.17899E+003    2.32802E+003
   6.3090   3.10304E+003    2.29549E+003
   6.3110   3.01442E+003    2.24330E+003
   6.3140   3.03844E+003    2.15811E+003
   6.3160   3.08040E+003    2.12117E+003
   6.3190   3.03981E+003    2.13715E+003
   6.3200   3.02278E+003    2.15225E+003
   6.3230   3.01663E+003    2.14554E+003
   6.3250   2.97877E+003    2.08658E+003
   6.3270   2.88835E+003    2.07149E+003
   6.3300   2.97902E+003    2.02196E+003
   6.3320   2.93614E+003    2.02716E+003
   6.3330   2.90607E+003    2.00987E+003
   6.3360   2.91336E+003    1.98028E+003
   6.3380   2.85704E+003    1.99764E+003
   6.3410   2.84549E+003    1.90622E+003
   6.3430   2.77878E+003    1.90046E+003
   6.3450   2.83285E+003    1.88800E+003
   6.3480   2.81861E+003    1.80291E+003
   6.3500   2.74330E+003    1.79310E+003
   6.3540   2.67843E+003    1.80972E+003
   6.3560   2.67207E+003    1.78486E+003
   6.3570   2.64306E+003    1.74814E+003
   6.3590   2.69194E+003    1.76574E+003
   6.3630   2.63741E+003    1.68429E+003
   6.3650   2.65659E+003    1.72891E+003
   6.3670   2.62351E+003    1.73149E+003
   6.3690   2.56071E+003    1.66967E+003
   6.3720   2.62369E+003    1.64611E+003
   6.3760   2.53525E+003    1.58026E+003
   6.3770   2.53435E+003    1.59767E+003
   6.3790   2.50230E+003    1.57977E+003
   6.3810   2.50741E+003    1.58082E+003
   6.3840   2.46762E+003    1.55111E+003
   6.3860   2.43275E+003    1.50782E+003
   6.3900   2.43367E+003    1.52915E+003
   6.3920   2.36255E+003    1.46647E+003
   6.3940   2.37430E+003    1.46879E+003
   6.3950   2.37277E+003    1.48284E+003
   6.3980   2.35350E+003    1.42653E+003
   6.4000   2.33527E+003    1.44099E+003
   6.4020   2.29104E+003    1.42462E+003
   6.4050   2.31059E+003    1.41298E+003
   6.4080   2.26950E+003    1.39450E+003
   6.4100   2.26792E+003    1.38043E+003
   6.4120   2.23827E+003    1.35239E+003
   6.4150   2.28295E+003    1.34762E+003
   6.4170   2.21489E+003    1.36602E+003
   6.4190   2.20739E+003    1.33763E+003
   6.4210   2.21709E+003    1.33307E+003
   6.4240   2.19629E+003    1.32253E+003
   6.4260   2.19719E+003    1.27919E+003
   6.4290   2.16971E+003    1.26401E+003
   6.4310   2.13726E+003    1.28899E+003
   6.4330   2.10084E+003    1.29816E+003
   6.4360   2.13335E+003    1.26733E+003
   6.4380   2.12517E+003    1.27318E+003
   6.4400   2.20084E+003    1.24613E+003
   6.4430   2.08305E+003    1.27256E+003
   6.4470   2.11278E+003    1.25209E+003
   6.4490   2.13049E+003    1.24045E+003
   6.4510   2.07310E+003    1.25218E+003
   6.4530   2.13331E+003    1.23054E+003
   6.4560   2.13714E+003    1.20639E+003
   6.4580   2.08140E+003    1.23760E+003
   6.4600   2.12084E+003    1.18706E+003
   6.4630   2.07687E+003    1.18990E+003
   6.4650   2.07650E+003    1.18501E+003
   6.4680   2.09103E+003    1.19717E+003
   6.4700   2.08813E+003    1.17188E+003
   6.4730   2.05749E+003    1.16732E+003
   6.4760   2.04268E+003    1.15812E+003
   6.4790   2.02832E+003    1.16806E+003
   6.4830   1.99918E+003    1.15000E+003
   6.4850   1.97036E+003    1.16615E+003
   6.4890   2.00485E+003    1.16509E+003
   6.4920   1.98520E+003    1.13165E+003
   6.4960   2.00637E+003    1.14755E+003
   6.4990   2.04525E+003    1.11430E+003
   6.5010   1.98921E+003    1.11917E+003
   6.5030   1.99670E+003    1.10192E+003
   6.5060   1.97786E+003    1.11188E+003
   6.5080   1.98654E+003    1.11588E+003
   6.5100   1.99096E+003    1.09958E+003
   6.5130   1.97081E+003    1.09203E+003
   6.5150   1.97604E+003    1.08471E+003
   6.5180   1.94909E+003    1.08573E+003
   6.5200   1.93294E+003    1.08717E+003
   6.5210   1.95916E+003    1.09068E+003
   6.5230   1.95189E+003    1.10200E+003
   6.5270   1.92217E+003    1.11259E+003
   6.5300   1.90927E+003    1.08489E+003
   6.5320   1.92617E+003    1.05747E+003
   6.5330   1.93200E+003    1.09014E+003
   6.5370   1.91915E+003    1.04763E+003
   6.5390   1.94136E+003    1.06706E+003
   6.5430   1.89815E+003    1.07166E+003
   6.5440   1.90939E+003    1.04822E+003
   6.5470   1.87841E+003    1.06430E+003
   6.5490   1.91660E+003    1.04991E+003
   6.5520   1.87503E+003    1.06346E+003
   6.5550   1.87634E+003    1.04570E+003
   6.5570   1.84599E+003    1.03920E+003
   6.5590   1.88832E+003    1.03363E+003
   6.5620   1.82952E+003    1.03557E+003
   6.5640   1.82224E+003    1.02248E+003
   6.5670   1.83966E+003    1.02438E+003
   6.5700   1.87103E+003    1.02884E+003
   6.5730   1.84691E+003    1.03147E+003
   6.5750   1.84719E+003    1.00452E+003
   6.5770   1.80914E+003    1.02281E+003
   6.5780   1.84370E+003    1.01451E+003
   6.5820   1.80897E+003    1.02943E+003
   6.5860   1.84532E+003    1.04084E+003
   6.5880   1.76786E+003    1.02089E+003
   6.5910   1.78228E+003    1.00162E+003
   6.5930   1.79389E+003    1.01117E+003
   6.5950   1.79271E+003    1.01817E+003
   6.5990   1.81373E+003    9.87350E+002
   6.6020   1.81817E+003    1.03155E+003
   6.6040   1.80766E+003    1.00073E+003
   6.6070   1.83409E+003    1.01822E+003
   6.6100   1.81071E+003    9.93720E+002
   6.6110   1.79466E+003    9.71960E+002
   6.6140   1.79270E+003    9.74010E+002
   6.6170   1.78089E+003    9.91940E+002
   6.6190   1.76423E+003    9.87190E+002
   6.6200   1.78958E+003    9.78950E+002
   6.6220   1.76860E+003    1.00610E+003
   6.6260   1.74864E+003    9.82560E+002
   6.6280   1.74597E+003    9.83270E+002
   6.6310   1.74423E+003    9.96100E+002
   6.6330   1.74462E+003    9.72360E+002
   6.6350   1.78676E+003    9.92140E+002
   6.6370   1.76297E+003    9.87690E+002
   6.6400   1.75879E+003    9.94370E+002
   6.6440   1.74631E+003    9.83220E+002
   6.6460   1.77760E+003    1.00912E+003
   6.6480   1.74871E+003    9.61700E+002
   6.6510   1.74202E+003    9.79400E+002
   6.6530   1.72824E+003    9.68190E+002
   6.6560   1.71652E+003    9.60110E+002
   6.6600   1.75402E+003    9.59990E+002
   6.6620   1.72964E+003    9.75960E+002
   6.6640   1.75669E+003    9.69730E+002
   6.6670   1.73870E+003    9.47450E+002
   6.6690   1.71921E+003    9.53070E+002
   6.6710   1.73275E+003    9.70880E+002
   6.6740   1.76284E+003    9.62770E+002
   6.6750   1.75652E+003    9.46170E+002
   6.6780   1.72780E+003    9.61130E+002
   6.6810   1.75638E+003    9.51250E+002
   6.6840   1.72222E+003    9.55390E+002
   6.6860   1.71891E+003    9.72570E+002
   6.6890   1.71812E+003    9.32110E+002
   6.6910   1.70627E+003    9.27190E+002
   6.6940   1.70788E+003    9.49380E+002
   6.6980   1.69406E+003    9.49740E+002
   6.7000   1.69029E+003    9.37060E+002
   6.7030   1.70196E+003    9.50780E+002
   6.7040   1.67966E+003    9.36390E+002
   6.7080   1.69870E+003    9.21480E+002
   6.7100   1.66395E+003    8.97900E+002
   6.7120   1.72343E+003    9.26550E+002
   6.7140   1.69905E+003    9.59410E+002
   6.7160   1.71782E+003    9.22930E+002
   6.7200   1.70379E+003    9.63050E+002
   6.7230   1.66481E+003    9.25490E+002
   6.7250   1.71496E+003    9.04660E+002
   6.7270   1.67800E+003    9.16080E+002
   6.7300   1.67791E+003    8.99520E+002
   6.7320   1.63489E+003    9.02990E+002
   6.7340   1.65720E+003    9.31220E+002
   6.7380   1.64355E+003    9.07630E+002
   6.7400   1.62162E+003    8.95740E+002
   6.7430   1.65940E+003    9.02220E+002
   6.7450   1.64237E+003    9.28600E+002
   6.7470   1.67730E+003    9.09480E+002
   6.7510   1.66777E+003    9.20360E+002
   6.7540   1.64883E+003    8.98660E+002
   6.7560   1.65644E+003    9.24680E+002
   6.7580   1.64850E+003    9.04860E+002
   6.7610   1.65365E+003    9.05250E+002
   6.7630   1.64376E+003    8.96690E+002
   6.7650   1.65692E+003    9.18770E+002
   6.7680   1.59553E+003    8.94990E+002
   6.7710   1.62627E+003    8.96700E+002
   6.7730   1.61271E+003    8.93930E+002
   6.7750   1.66819E+003    8.97490E+002
   6.7770   1.63041E+003    8.84690E+002
   6.7810   1.65835E+003    9.04070E+002
   6.7850   1.62980E+003    9.35970E+002
   6.7860   1.66912E+003    9.20900E+002
   6.7900   1.66338E+003    9.07300E+002
   6.7920   1.64802E+003    9.20590E+002
   6.7950   1.62552E+003    9.36590E+002
   6.7980   1.65001E+003    9.21310E+002
   6.7990   1.63483E+003    9.11940E+002
   6.8040   1.69819E+003    9.01700E+002
   6.8060   1.60219E+003    9.18010E+002
   6.8090   1.66625E+003    9.12300E+002
   6.8120   1.65593E+003    9.35980E+002
   6.8130   1.62828E+003    9.19760E+002
   6.8150   1.66268E+003    9.46420E+002
   6.8180   1.65042E+003    9.08190E+002
   6.8220   1.67510E+003    9.31590E+002
   6.8240   1.67914E+003    9.13410E+002
   6.8260   1.65836E+003    9.28010E+002
   6.8290   1.66433E+003    9.40530E+002
   6.8310   1.70968E+003    9.27980E+002
   6.8330   1.67744E+003    9.31490E+002
   6.8380   1.69704E+003    9.39010E+002
   6.8420   1.70266E+003    9.32490E+002
   6.8450   1.66848E+003    9.05900E+002
   6.8470   1.68289E+003    9.33920E+002
   6.8490   1.70200E+003    9.39560E+002
   6.8520   1.67903E+003    9.12440E+002
   6.8530   1.68271E+003    9.18060E+002
   6.8570   1.68842E+003    9.30260E+002
   6.8600   1.64221E+003    9.31500E+002
   6.8630   1.67277E+003    9.36370E+002
   6.8650   1.66442E+003    9.23910E+002
   6.8680   1.67941E+003    9.37960E+002
   6.8690   1.69523E+003    9.23170E+002
   6.8720   1.70173E+003    9.26360E+002
   6.8750   1.69937E+003    9.15980E+002
   6.8790   1.70288E+003    9.29010E+002
   6.8810   1.66337E+003    9.12850E+002
   6.8820   1.69603E+003    8.99430E+002
   6.8850   1.68030E+003    9.28700E+002
   6.8890   1.69134E+003    9.07530E+002
   6.8910   1.66906E+003    9.19260E+002
   6.8960   1.66420E+003    9.28820E+002
   6.8980   1.69718E+003    9.25350E+002
   6.9000   1.71755E+003    9.39610E+002
   6.9030   1.70843E+003    9.19580E+002
   6.9050   1.71266E+003    9.35940E+002
   6.9080   1.68590E+003    9.65140E+002
   6.9110   1.67941E+003    9.32070E+002
   6.9140   1.70363E+003    9.38000E+002
   6.9170   1.67992E+003    9.28290E+002
   6.9180   1.68447E+003    9.45630E+002
   6.9220   1.68315E+003    9.14420E+002
   6.9250   1.69509E+003    9.17060E+002
   6.9270   1.69245E+003    9.21510E+002
   6.9300   1.70561E+003    9.13080E+002
   6.9340   1.66220E+003    9.10970E+002
   6.9350   1.66396E+003    9.11660E+002
   6.9390   1.62760E+003    9.09340E+002
   6.9410   1.66354E+003    9.03450E+002
   6.9440   1.67020E+003    9.30930E+002
   6.9470   1.67023E+003    9.11330E+002
   6.9490   1.66538E+003    8.98860E+002
   6.9520   1.64375E+003    9.15290E+002
   6.9540   1.68693E+003    8.89930E+002
   6.9570   1.66116E+003    8.94210E+002
   6.9590   1.63131E+003    9.19600E+002
   6.9620   1.63812E+003    9.01130E+002
   6.9640   1.64971E+003    8.89080E+002
   6.9670   1.64589E+003    9.04620E+002
   6.9700   1.63965E+003    8.99100E+002
   6.9730   1.66191E+003    9.00350E+002
   6.9750   1.66913E+003    9.07650E+002
   6.9780   1.64924E+003    9.21630E+002
   6.9810   1.63494E+003    9.08070E+002
   6.9830   1.64592E+003    8.98460E+002
   6.9860   1.64846E+003    8.93190E+002
   6.9900   1.66346E+003    8.99940E+002
   6.9920   1.69392E+003    9.10390E+002
   6.9940   1.62871E+003    8.97920E+002
   6.9970   1.66819E+003    8.98280E+002
   7.0000   1.63978E+003    9.08980E+002
   7.0020   1.64825E+003    9.02730E+002
   7.0050   1.66967E+003    9.06730E+002
   7.0070   1.68300E+003    9.01420E+002
   7.0100   1.69429E+003    9.10720E+002
   7.0120   1.66856E+003    9.15510E+002
   7.0160   1.68116E+003    8.97580E+002
   7.0190   1.63463E+003    8.94210E+002
   7.0210   1.66276E+003    8.95520E+002
   7.0240   1.63319E+003    9.00670E+002
   7.0280   1.57626E+003    9.12040E+002
   7.0300   1.60614E+003    8.63930E+002
   7.0330   1.63138E+003    8.97900E+002
   7.0370   1.61357E+003    9.02780E+002
   7.0400   1.63882E+003    8.91420E+002
   7.0410   1.63303E+003    8.95290E+002
   7.0440   1.62991E+003    8.97580E+002
   7.0460   1.64300E+003    8.77270E+002
   7.0500   1.64201E+003    8.84860E+002
   7.0530   1.66845E+003    8.79230E+002
   7.0550   1.64411E+003    8.76200E+002
   7.0570   1.68205E+003    8.98540E+002
   7.0600   1.61600E+003    8.59260E+002
   7.0620   1.65482E+003    8.87320E+002
   7.0640   1.65647E+003    8.76620E+002
   7.0690   1.63801E+003    8.80830E+002
   7.0710   1.66080E+003    8.66390E+002
   7.0740   1.61742E+003    8.78240E+002
   7.0780   1.64452E+003    8.63460E+002
   7.0790   1.64653E+003    8.47100E+002
   7.0820   1.64214E+003    8.42620E+002
   7.0850   1.65479E+003    8.24410E+002
   7.0880   1.63241E+003    8.27470E+002
   7.0910   1.62867E+003    8.24620E+002
   7.0940   1.60064E+003    8.20070E+002
   7.0960   1.59628E+003    8.31960E+002
   7.1000   1.62046E+003    8.01210E+002
   7.1030   1.61665E+003    7.91420E+002
   7.1050   1.57143E+003    7.87680E+002
   7.1070   1.56576E+003    7.90000E+002
   7.1100   1.59539E+003    7.53620E+002
   7.1120   1.57044E+003    7.45620E+002
   7.1150   1.58013E+003    7.33940E+002
   7.1180   1.56522E+003    6.98940E+002
   7.1200   1.54371E+003    6.68610E+002
   7.1230   1.54830E+003    6.38050E+002
   7.1270   1.50630E+003    6.15840E+002
   7.1300   1.51502E+003    5.68530E+002
   7.1340   1.46759E+003    5.05200E+002
   7.1370   1.43959E+003    4.85020E+002
   7.1390   1.41941E+003    4.54770E+002
   7.1400   1.41124E+003    3.98900E+002
   7.1430   1.37495E+003    3.40950E+002
   7.1470   1.27473E+003    2.82200E+002
   7.1500   1.18352E+003    1.78740E+002
   7.1530   1.10519E+003    6.96900E+001
   7.1570   1.00409E+003    1.12200E+001
   7.1590   8.06870E+002    6.37000E+000
   7.1610   7.74850E+002    4.16000E+000
   7.1650   7.55890E+002    3.40000E+000
   7.1660   4.13530E+002    3.05000E+000
   7.1700   1.03120E+002    3.19000E+000
   7.1730   2.39600E+001    2.98000E+000
   7.1760   8.54000E+000    8.30000E-001
   7.1780   2.83000E+000    3.51000E+000
   7.1820   3.59000E+000    2.60000E-001
   7.1850   3.03000E+000    3.00000E-001
   7.1870   2.98000E+000    2.50000E-001
   7.1880   3.78000E+000    2.40000E-001
   7.1920   3.08000E+000    2.30000E-001
   7.1930   3.42000E+000    1.02000E+000
   7.1990   3.82000E+000    5.50000E-001
   7.2000   3.51000E+000    5.90000E-001
   7.2020   3.83000E+000    2.41000E+000
   7.2060   3.90000E+000    9.50000E-001
   7.2070   3.87000E+000    1.14000E+000
   7.2120   3.90000E+000    2.17000E+000
   7.2150   3.87000E+000    1.19000E+000
   7.2170   3.90000E+000    1.34000E+000
   7.2200   3.93000E+000    1.84000E+000
   7.2230   3.87000E+000    1.90000E-001
   7.2280   3.79000E+000    1.20000E-001
   7.2300   3.70000E+000    1.00000E-002
   7.2330   3.78000E+000    4.40000E-001
   7.2360   3.36000E+000    5.90000E-001
   7.2380   3.83000E+000    3.60000E-001
   7.2410   3.86000E+000    4.00000E-002
   7.2420   3.87000E+000    1.50000E-001
   7.2460   3.88000E+000    1.60000E-001
   7.2490   3.84000E+000    8.00000E-002
   7.2520   3.75000E+000    1.10000E-001
   7.2550   3.83000E+000    4.60000E-001
   7.2570   3.87000E+000    5.50000E-001
   7.2590   3.81000E+000    1.00000E-001
   7.2620   3.80000E+000    8.00000E-002
   7.2650   3.86000E+000    6.00000E-002
   7.2680   3.86000E+000    2.00000E-002
   7.2710   3.75000E+000    3.00000E-001
   7.2730   3.70000E+000    2.00000E-001
   7.2770   3.90000E+000    1.20000E-001
   7.2790   3.84000E+000    5.00000E-002
   7.2810   3.80000E+000    2.90000E-001
   7.2840   3.75000E+000    6.00000E-002
   7.2860   3.78000E+000    4.60000E-001
   7.2900   3.85000E+000    5.10000E-001
   7.2930   3.79000E+000    2.90000E-001
   7.2950   3.94000E+000    3.20000E-001
   7.2970   3.83000E+000    4.20000E-001
   7.3010   3.83000E+000    1.80000E-001
