# Supplementary material for: Mechanism of the small ATP-independent chaperone Spy is substrate specific
Source: Nat Commun. 2021 Feb 8;12:851. doi: 10.1038/s41467-021-21120-8 (PMC7870927; doi:10.1038/s41467-021-21120-8)
Supplement: Supplementary file 3 — Supplementary Data 1 [file 41467_2021_21120_MOESM3_ESM.zip › Fig 2c-d/181801/00048.RI1]

Sample1/4
I 1 22.0 48000 0006861 1.7130E11 278 1 
   5.8010   3.70000E+000    2.60000E-001
   5.8030   3.82000E+000    3.70000E-001
   5.8060   3.61000E+000    1.48000E+000
   5.8080   3.56000E+000    5.00000E-001
   5.8100   3.74000E+000    5.78000E+000
   5.8120   4.90000E-001    1.35300E+001
   5.8150   1.39600E+001    1.30600E+001
   5.8170   1.97400E+001    2.18000E+001
   5.8190   3.62300E+001    2.84000E+001
   5.8200   7.04200E+001    4.00900E+001
   5.8220   1.22580E+002    5.36300E+001
   5.8240   2.23640E+002    7.26700E+001
   5.8260   5.64460E+002    3.43540E+002
   5.8300   9.10390E+002    5.90990E+002
   5.8330   9.23880E+002    6.07020E+002
   5.8350   1.12849E+003    6.92080E+002
   5.8370   1.31151E+003    1.16863E+003
   5.8400   1.52048E+003    1.60283E+003
   5.8420   1.61535E+003    1.74973E+003
   5.8430   1.67216E+003    1.87275E+003
   5.8440   1.72334E+003    1.86469E+003
   5.8460   1.83848E+003    1.92399E+003
   5.8470   1.89259E+003    1.88347E+003
   5.8490   2.06624E+003    2.09758E+003
   5.8510   2.12133E+003    2.25768E+003
   5.8530   2.26169E+003    2.25414E+003
   5.8540   2.38808E+003    2.44732E+003
   5.8560   2.50066E+003    2.61832E+003
   5.8580   2.61719E+003    2.69464E+003
   5.8610   2.81552E+003    2.80607E+003
   5.8630   2.89662E+003    2.88004E+003
   5.8650   2.99005E+003    2.93606E+003
   5.8670   2.98850E+003    3.02079E+003
   5.8690   3.13708E+003    3.16560E+003
   5.8710   3.16453E+003    3.18544E+003
   5.8730   3.27899E+003    3.29803E+003
   5.8740   3.34756E+003    3.27582E+003
   5.8760   3.38578E+003    3.34704E+003
   5.8780   3.41902E+003    3.43333E+003
   5.8800   3.43941E+003    3.54221E+003
   5.8830   3.56990E+003    3.46479E+003
   5.8850   3.51782E+003    3.52863E+003
   5.8870   3.56857E+003    3.50321E+003
   5.8890   3.56994E+003    3.55325E+003
   5.8920   3.66776E+003    3.60970E+003
   5.8940   3.59126E+003    3.64835E+003
   5.8960   3.55286E+003    3.61023E+003
   5.8980   3.67397E+003    3.59854E+003
   5.8990   3.60412E+003    3.59850E+003
   5.9010   3.61629E+003    3.61346E+003
   5.9030   3.67296E+003    3.62136E+003
   5.9040   3.64712E+003    3.61336E+003
   5.9060   3.64233E+003    3.55555E+003
   5.9090   3.65898E+003    3.67682E+003
   5.9120   3.67266E+003    3.69359E+003
   5.9140   3.69242E+003    3.73322E+003
   5.9160   3.76221E+003    3.73949E+003
   5.9210   3.76398E+003    3.71990E+003
   5.9230   3.74896E+003    3.71936E+003
   5.9250   3.80258E+003    3.76109E+003
   5.9260   3.78227E+003    3.67931E+003
   5.9280   3.78120E+003    3.70148E+003
   5.9300   3.83246E+003    3.71218E+003
   5.9320   3.83825E+003    3.91497E+003
   5.9350   3.86439E+003    3.94566E+003
   5.9360   3.88138E+003    3.89845E+003
   5.9390   3.94889E+003    3.95426E+003
   5.9420   3.95397E+003    3.96273E+003
   5.9430   3.96397E+003    3.98827E+003
   5.9440   3.97439E+003    3.97802E+003
   5.9460   4.02212E+003    3.95200E+003
   5.9480   4.00424E+003    3.98445E+003
   5.9500   4.00045E+003    3.99667E+003
   5.9520   4.03341E+003    4.04115E+003
   5.9550   4.01628E+003    4.09928E+003
   5.9570   4.03482E+003    4.03486E+003
   5.9590   4.02386E+003    3.95768E+003
   5.9620   3.98838E+003    4.09007E+003
   5.9640   4.02024E+003    3.99204E+003
   5.9660   4.09027E+003    4.07159E+003
   5.9690   4.10278E+003    4.05687E+003
   5.9710   4.09765E+003    4.11456E+003
   5.9720   4.10292E+003    4.04341E+003
   5.9730   4.15245E+003    4.09427E+003
   5.9750   4.16313E+003    4.15874E+003
   5.9770   4.12627E+003    4.16049E+003
   5.9790   4.13468E+003    4.15291E+003
   5.9820   4.16565E+003    4.11198E+003
   5.9840   4.22315E+003    4.18700E+003
   5.9860   4.33773E+003    4.23958E+003
   5.9890   4.28576E+003    4.33759E+003
   5.9910   4.90557E+003    5.09269E+003
   5.9930   6.31636E+003    6.55389E+003
   5.9960   6.01751E+003    6.08008E+003
   5.9980   6.11167E+003    6.04068E+003
   6.0000   6.11129E+003    6.28263E+003
   6.0030   4.48419E+003    2.68706E+003
   6.0050   3.87800E+002    1.67010E+002
   6.0120   2.55720E+002    1.35695E+003
   6.0160   2.84526E+003    5.20167E+003
   6.0180   4.73538E+003    3.99164E+003
   6.0220   4.32366E+003    4.10812E+003
   6.0250   4.19653E+003    4.02330E+003
   6.0270   4.17413E+003    4.09427E+003
   6.0300   4.16451E+003    4.01670E+003
   6.0320   4.19381E+003    3.95378E+003
   6.0340   4.12319E+003    4.05807E+003
   6.0370   4.16059E+003    4.03509E+003
   6.0390   4.19624E+003    4.03419E+003
   6.0400   4.15866E+003    3.96914E+003
   6.0430   4.12816E+003    4.05253E+003
   6.0450   4.12510E+003    4.04488E+003
   6.0480   4.15784E+003    3.97058E+003
   6.0520   4.11480E+003    3.95913E+003
   6.0540   4.06769E+003    3.96311E+003
   6.0590   4.02351E+003    3.88958E+003
   6.0610   4.04518E+003    3.87523E+003
   6.0650   4.09127E+003    3.84677E+003
   6.0680   4.00807E+003    3.80842E+003
   6.0700   4.02283E+003    3.78162E+003
   6.0720   3.97667E+003    3.78123E+003
   6.0750   4.04108E+003    3.81649E+003
   6.0770   3.98876E+003    3.77017E+003
   6.0790   3.97972E+003    3.75730E+003
   6.0820   3.96048E+003    3.74710E+003
   6.0830   3.95344E+003    3.70294E+003
   6.0850   3.87465E+003    3.73373E+003
   6.0880   3.89030E+003    3.70712E+003
   6.0930   3.80953E+003    3.67343E+003
   6.0950   3.91008E+003    3.58438E+003
   6.0970   3.84720E+003    3.58889E+003
   6.0990   3.83412E+003    3.52794E+003
   6.1010   3.80608E+003    3.47647E+003
   6.1040   3.81927E+003    3.54970E+003
   6.1060   3.80194E+003    3.50375E+003
   6.1110   3.77056E+003    3.43978E+003
   6.1130   3.75413E+003    3.52372E+003
   6.1160   3.71663E+003    3.33885E+003
   6.1180   3.76514E+003    3.34154E+003
   6.1190   3.71277E+003    3.27861E+003
   6.1230   3.67690E+003    3.29112E+003
   6.1250   3.62582E+003    3.22612E+003
   6.1260   3.65644E+003    3.29186E+003
   6.1290   3.64128E+003    3.20137E+003
   6.1310   3.61306E+003    3.23232E+003
   6.1350   3.60857E+003    3.19574E+003
   6.1360   3.57104E+003    3.17704E+003
   6.1380   3.59555E+003    3.12635E+003
   6.1400   3.51543E+003    3.13466E+003
   6.1420   3.52486E+003    3.10687E+003
   6.1430   3.54791E+003    3.04717E+003
   6.1470   3.48650E+003    3.06914E+003
   6.1500   3.49281E+003    3.03797E+003
   6.1510   3.42154E+003    2.99043E+003
   6.1530   3.42820E+003    2.93055E+003
   6.1540   3.40423E+003    2.93861E+003
   6.1570   3.35840E+003    2.91537E+003
   6.1590   3.35472E+003    2.84894E+003
   6.1620   3.33412E+003    2.82766E+003
   6.1650   3.29735E+003    2.77256E+003
   6.1670   3.26750E+003    2.75633E+003
   6.1700   3.24921E+003    2.74989E+003
   6.1710   3.30148E+003    2.72391E+003
   6.1730   3.24107E+003    2.68241E+003
   6.1760   3.21570E+003    2.67815E+003
   6.1780   3.19825E+003    2.69247E+003
   6.1810   3.17913E+003    2.56979E+003
   6.1830   3.20351E+003    2.57742E+003
   6.1840   3.21765E+003    2.56508E+003
   6.1870   3.15507E+003    2.51267E+003
   6.1890   3.15848E+003    2.50850E+003
   6.1910   3.09825E+003    2.47997E+003
   6.1940   3.09241E+003    2.48747E+003
   6.1960   3.08652E+003    2.45764E+003
   6.1980   3.06172E+003    2.40747E+003
   6.2000   3.01607E+003    2.40601E+003
   6.2030   2.97593E+003    2.39766E+003
   6.2070   3.01867E+003    2.31024E+003
   6.2090   2.95840E+003    2.31829E+003
   6.2120   2.95531E+003    2.28099E+003
   6.2140   2.93924E+003    2.24956E+003
   6.2170   2.90654E+003    2.23559E+003
   6.2190   2.90563E+003    2.22780E+003
   6.2210   2.92291E+003    2.14911E+003
   6.2260   2.81075E+003    2.08691E+003
   6.2280   2.80505E+003    2.10817E+003
   6.2300   2.86139E+003    2.06603E+003
   6.2320   2.80037E+003    2.04050E+003
   6.2350   2.80961E+003    2.03432E+003
   6.2370   2.77849E+003    2.05518E+003
   6.2390   2.75329E+003    1.98664E+003
   6.2410   2.71079E+003    1.96934E+003
   6.2430   2.68049E+003    1.96573E+003
   6.2460   2.71555E+003    1.91557E+003
   6.2480   2.65990E+003    1.92827E+003
   6.2500   2.65920E+003    1.85629E+003
   6.2530   2.66501E+003    1.89051E+003
   6.2550   2.61438E+003    1.85925E+003
   6.2560   2.63043E+003    1.87773E+003
   6.2580   2.59998E+003    1.83700E+003
   6.2600   2.58932E+003    1.83697E+003
   6.2630   2.54303E+003    1.77840E+003
   6.2670   2.58144E+003    1.72353E+003
   6.2700   2.50810E+003    1.72520E+003
   6.2710   2.54579E+003    1.72520E+003
   6.2730   2.52934E+003    1.70413E+003
   6.2750   2.52625E+003    1.71538E+003
   6.2770   2.50019E+003    1.66935E+003
   6.2820   2.42887E+003    1.65261E+003
   6.2840   2.46977E+003    1.66079E+003
   6.2860   2.45053E+003    1.59538E+003
   6.2890   2.41252E+003    1.58143E+003
   6.2920   2.41296E+003    1.54436E+003
   6.2960   2.37244E+003    1.53443E+003
   6.2970   2.37683E+003    1.54429E+003
   6.2980   2.39845E+003    1.52980E+003
   6.3000   2.37916E+003    1.50643E+003
   6.3040   2.33393E+003    1.52070E+003
   6.3070   2.33044E+003    1.43274E+003
   6.3110   2.29328E+003    1.45727E+003
   6.3130   2.26953E+003    1.46113E+003
   6.3150   2.27516E+003    1.43455E+003
   6.3180   2.26851E+003    1.39562E+003
   6.3230   2.22249E+003    1.37799E+003
   6.3250   2.23340E+003    1.37981E+003
   6.3260   2.21905E+003    1.35400E+003
   6.3290   2.21379E+003    1.34436E+003
   6.3310   2.19548E+003    1.33562E+003
   6.3320   2.18739E+003    1.36362E+003
   6.3350   2.21572E+003    1.31367E+003
   6.3380   2.19098E+003    1.31719E+003
   6.3400   2.14138E+003    1.33423E+003
   6.3410   2.12493E+003    1.31962E+003
   6.3450   2.13318E+003    1.32874E+003
   6.3470   2.10840E+003    1.28986E+003
   6.3500   2.16629E+003    1.27045E+003
   6.3520   2.10186E+003    1.27621E+003
   6.3540   2.09084E+003    1.27862E+003
   6.3560   2.11516E+003    1.24670E+003
   6.3590   2.08079E+003    1.25646E+003
   6.3610   2.07886E+003    1.23862E+003
   6.3640   2.09553E+003    1.23499E+003
   6.3660   2.05427E+003    1.23449E+003
   6.3670   2.10327E+003    1.22086E+003
   6.3700   2.05457E+003    1.19914E+003
   6.3720   1.99049E+003    1.19254E+003
   6.3740   2.01663E+003    1.17816E+003
   6.3770   2.04895E+003    1.20575E+003
   6.3790   2.04292E+003    1.17717E+003
   6.3810   2.09871E+003    1.20327E+003
   6.3830   2.00561E+003    1.19933E+003
   6.3850   1.99034E+003    1.15799E+003
   6.3880   2.00258E+003    1.15955E+003
   6.3910   1.99270E+003    1.15526E+003
   6.3950   1.95864E+003    1.16738E+003
   6.3970   1.94095E+003    1.15111E+003
   6.3990   1.97782E+003    1.14576E+003
   6.4010   1.94657E+003    1.14203E+003
   6.4040   1.99774E+003    1.12735E+003
   6.4060   1.98840E+003    1.14228E+003
   6.4080   1.94763E+003    1.12585E+003
   6.4120   1.96397E+003    1.09905E+003
   6.4140   1.95771E+003    1.11940E+003
   6.4170   1.95391E+003    1.12082E+003
   6.4190   1.91573E+003    1.11382E+003
   6.4220   1.91176E+003    1.12719E+003
   6.4240   1.95821E+003    1.09765E+003
   6.4250   1.93590E+003    1.13536E+003
   6.4290   1.92077E+003    1.12572E+003
   6.4310   1.92587E+003    1.13945E+003
   6.4330   1.93872E+003    1.11572E+003
   6.4360   1.98145E+003    1.09732E+003
   6.4380   1.93646E+003    1.13614E+003
   6.4400   1.94444E+003    1.12280E+003
   6.4440   1.95353E+003    1.09144E+003
   6.4460   1.96245E+003    1.13983E+003
   6.4490   2.00134E+003    1.11291E+003
   6.4510   1.93758E+003    1.10528E+003
   6.4530   1.97187E+003    1.12192E+003
   6.4550   1.97928E+003    1.07646E+003
   6.4580   2.00544E+003    1.11687E+003
   6.4610   1.97245E+003    1.12361E+003
   6.4630   1.97102E+003    1.09382E+003
   6.4650   1.97465E+003    1.11855E+003
   6.4670   2.00496E+003    1.14208E+003
   6.4710   1.98253E+003    1.10215E+003
   6.4740   1.96657E+003    1.10125E+003
   6.4760   2.00744E+003    1.11959E+003
   6.4790   1.96137E+003    1.09735E+003
   6.4800   1.99014E+003    1.12139E+003
   6.4840   1.97765E+003    1.10845E+003
   6.4850   1.99544E+003    1.11211E+003
   6.4890   2.01023E+003    1.10653E+003
   6.4920   1.95582E+003    1.10660E+003
   6.4950   2.00922E+003    1.12906E+003
   6.4970   1.99463E+003    1.09096E+003
   6.4990   1.99965E+003    1.10035E+003
   6.5030   1.97362E+003    1.09464E+003
   6.5060   1.96929E+003    1.13731E+003
   6.5090   2.00376E+003    1.11665E+003
   6.5100   1.98888E+003    1.11221E+003
   6.5120   1.99768E+003    1.11091E+003
   6.5150   1.97457E+003    1.11406E+003
   6.5180   2.00383E+003    1.10706E+003
   6.5210   2.00288E+003    1.11747E+003
   6.5230   1.97864E+003    1.12127E+003
   6.5250   2.01255E+003    1.13526E+003
   6.5300   1.97282E+003    1.11019E+003
   6.5320   1.95653E+003    1.11897E+003
   6.5350   2.00439E+003    1.10075E+003
   6.5370   1.96928E+003    1.08046E+003
   6.5400   1.96072E+003    1.10886E+003
   6.5440   1.95983E+003    1.09994E+003
   6.5480   1.97480E+003    1.08575E+003
   6.5500   1.94703E+003    1.09374E+003
   6.5530   1.96203E+003    1.08000E+003
   6.5550   1.93991E+003    1.07741E+003
   6.5570   1.94011E+003    1.08854E+003
   6.5590   1.91242E+003    1.08505E+003
   6.5640   1.91845E+003    1.07058E+003
   6.5660   1.90866E+003    1.07294E+003
   6.5680   1.96243E+003    1.09697E+003
   6.5710   1.97682E+003    1.07339E+003
   6.5730   1.93411E+003    1.07041E+003
   6.5750   1.94222E+003    1.07259E+003
   6.5780   1.97848E+003    1.07298E+003
   6.5800   1.91012E+003    1.06734E+003
   6.5820   1.91739E+003    1.03643E+003
   6.5840   1.90222E+003    1.04515E+003
   6.5860   1.94397E+003    1.06261E+003
   6.5910   1.90835E+003    1.04584E+003
   6.5930   1.87315E+003    1.04806E+003
   6.5950   1.92210E+003    1.06290E+003
   6.5980   1.91029E+003    1.09722E+003
   6.6000   1.90305E+003    1.06288E+003
   6.6020   1.89167E+003    1.05021E+003
   6.6070   1.89235E+003    1.06724E+003
   6.6090   1.90488E+003    1.05956E+003
   6.6110   1.90402E+003    1.05085E+003
   6.6140   1.88615E+003    1.04815E+003
   6.6150   1.91616E+003    1.04711E+003
   6.6180   1.89489E+003    1.04510E+003
   6.6210   1.88607E+003    1.04388E+003
   6.6230   1.88012E+003    1.01899E+003
   6.6250   1.87112E+003    1.04506E+003
   6.6280   1.88583E+003    1.03715E+003
   6.6310   1.89649E+003    1.05516E+003
   6.6330   1.87387E+003    1.03791E+003
   6.6350   1.89528E+003    1.05898E+003
   6.6380   1.91456E+003    1.05869E+003
   6.6410   1.89774E+003    1.04165E+003
   6.6440   1.86693E+003    1.03611E+003
   6.6460   1.87123E+003    1.01706E+003
   6.6490   1.88602E+003    1.01001E+003
   6.6510   1.85438E+003    1.04707E+003
   6.6530   1.85492E+003    1.02534E+003
   6.6570   1.87891E+003    1.03118E+003
   6.6600   1.86357E+003    1.00856E+003
   6.6620   1.85311E+003    1.03157E+003
   6.6640   1.86876E+003    1.02378E+003
   6.6670   1.84491E+003    1.03635E+003
   6.6690   1.83054E+003    1.04065E+003
   6.6720   1.86500E+003    9.93330E+002
   6.6740   1.85174E+003    1.00499E+003
   6.6760   1.81579E+003    1.02978E+003
   6.6800   1.82228E+003    1.04254E+003
   6.6830   1.85452E+003    1.01934E+003
   6.6840   1.81722E+003    9.99870E+002
   6.6870   1.84482E+003    1.01454E+003
   6.6910   1.82461E+003    1.02507E+003
   6.6940   1.84331E+003    1.00188E+003
   6.6960   1.81166E+003    1.01663E+003
   6.6980   1.80516E+003    9.93020E+002
   6.7010   1.81025E+003    1.02514E+003
   6.7030   1.83934E+003    9.91390E+002
   6.7070   1.82544E+003    9.67640E+002
   6.7100   1.80081E+003    9.90160E+002
   6.7120   1.79132E+003    9.93810E+002
   6.7150   1.76709E+003    9.79760E+002
   6.7160   1.83983E+003    9.89480E+002
   6.7190   1.80434E+003    9.83620E+002
   6.7220   1.77810E+003    9.70220E+002
   6.7230   1.79057E+003    9.69990E+002
   6.7260   1.77889E+003    9.94010E+002
   6.7300   1.76513E+003    9.57040E+002
   6.7320   1.74929E+003    9.55490E+002
   6.7350   1.76472E+003    9.52560E+002
   6.7370   1.76748E+003    9.67960E+002
   6.7410   1.78529E+003    9.90730E+002
   6.7440   1.77535E+003    9.67500E+002
   6.7460   1.78491E+003    9.82350E+002
   6.7480   1.77870E+003    9.56740E+002
   6.7520   1.77672E+003    1.00532E+003
   6.7540   1.77018E+003    1.00724E+003
   6.7590   1.75896E+003    9.70450E+002
   6.7610   1.78313E+003    9.49090E+002
   6.7630   1.76477E+003    9.42210E+002
   6.7640   1.75698E+003    9.61160E+002
   6.7680   1.74610E+003    9.70340E+002
   6.7700   1.79104E+003    9.81230E+002
   6.7720   1.76189E+003    9.64190E+002
   6.7750   1.73196E+003    9.59180E+002
   6.7790   1.74632E+003    9.57330E+002
   6.7810   1.76556E+003    9.64110E+002
   6.7830   1.75919E+003    9.80120E+002
   6.7860   1.76014E+003    9.76940E+002
   6.7880   1.79893E+003    9.71940E+002
   6.7900   1.77022E+003    9.97670E+002
   6.7940   1.74334E+003    9.75740E+002
   6.7970   1.80011E+003    9.70770E+002
   6.7990   1.79107E+003    9.88560E+002
   6.8020   1.78986E+003    9.78120E+002
   6.8040   1.78312E+003    9.62130E+002
   6.8060   1.73824E+003    9.60650E+002
   6.8090   1.81398E+003    9.61680E+002
   6.8110   1.79769E+003    9.85760E+002
   6.8140   1.82198E+003    9.93620E+002
   6.8160   1.79708E+003    9.54340E+002
   6.8180   1.74513E+003    9.94930E+002
   6.8210   1.83577E+003    9.91560E+002
   6.8240   1.78504E+003    1.01816E+003
   6.8260   1.79202E+003    9.89830E+002
   6.8300   1.82623E+003    9.93370E+002
   6.8330   1.78680E+003    9.66080E+002
   6.8350   1.82195E+003    9.87560E+002
   6.8380   1.81482E+003    1.01387E+003
   6.8400   1.81425E+003    9.97610E+002
   6.8430   1.78451E+003    1.00594E+003
   6.8460   1.80753E+003    1.01026E+003
   6.8480   1.80226E+003    9.94840E+002
   6.8510   1.79010E+003    1.02446E+003
   6.8530   1.81662E+003    1.00712E+003
   6.8550   1.80882E+003    1.00343E+003
   6.8580   1.82186E+003    9.91060E+002
   6.8600   1.79338E+003    1.00887E+003
   6.8630   1.83284E+003    9.95860E+002
   6.8660   1.82776E+003    1.01280E+003
   6.8690   1.79390E+003    1.01341E+003
   6.8720   1.80170E+003    9.87630E+002
   6.8740   1.82127E+003    1.00253E+003
   6.8770   1.79192E+003    1.00517E+003
   6.8790   1.80135E+003    1.01711E+003
   6.8820   1.81747E+003    1.01620E+003
   6.8850   1.78781E+003    1.00757E+003
   6.8880   1.83886E+003    9.81490E+002
   6.8920   1.76936E+003    9.96970E+002
   6.8940   1.79310E+003    1.00739E+003
   6.8960   1.81566E+003    1.00294E+003
   6.8990   1.83685E+003    1.02001E+003
   6.9020   1.82855E+003    9.99480E+002
   6.9040   1.80308E+003    1.00561E+003
   6.9060   1.83495E+003    1.00238E+003
   6.9100   1.82306E+003    9.84230E+002
   6.9120   1.83373E+003    9.89890E+002
   6.9150   1.80199E+003    1.01015E+003
   6.9180   1.78242E+003    1.00535E+003
   6.9210   1.80797E+003    9.82380E+002
   6.9230   1.83056E+003    1.02271E+003
   6.9270   1.80598E+003    9.98490E+002
   6.9300   1.78870E+003    9.63950E+002
   6.9320   1.79956E+003    1.00585E+003
   6.9350   1.81464E+003    9.62250E+002
   6.9380   1.77498E+003    9.98730E+002
   6.9400   1.76478E+003    9.70820E+002
   6.9430   1.80899E+003    9.64380E+002
   6.9460   1.79230E+003    9.71340E+002
   6.9470   1.74469E+003    9.81780E+002
   6.9500   1.77851E+003    9.80930E+002
   6.9520   1.78942E+003    9.52010E+002
   6.9560   1.78664E+003    9.66420E+002
   6.9580   1.75961E+003    9.93250E+002
   6.9600   1.76516E+003    9.43230E+002
   6.9610   1.75179E+003    9.68100E+002
   6.9660   1.75046E+003    9.43980E+002
   6.9690   1.72728E+003    9.83510E+002
   6.9710   1.76593E+003    9.74870E+002
   6.9750   1.77243E+003    9.84350E+002
   6.9770   1.78297E+003    9.82510E+002
   6.9800   1.76902E+003    9.77560E+002
   6.9830   1.79046E+003    9.61310E+002
   6.9850   1.79280E+003    1.00666E+003
   6.9880   1.78200E+003    1.00814E+003
   6.9920   1.73683E+003    9.90210E+002
   6.9940   1.77358E+003    9.74200E+002
   6.9970   1.81327E+003    9.92900E+002
   6.9990   1.81006E+003    9.98050E+002
   7.0020   1.79933E+003    9.91090E+002
   7.0040   1.77671E+003    1.00263E+003
   7.0060   1.78423E+003    9.89100E+002
   7.0100   1.78726E+003    9.92420E+002
   7.0120   1.76897E+003    9.72120E+002
   7.0160   1.78690E+003    9.96900E+002
   7.0170   1.76291E+003    9.92050E+002
   7.0190   1.79176E+003    9.70720E+002
   7.0230   1.76434E+003    9.54790E+002
   7.0260   1.76747E+003    9.66000E+002
   7.0290   1.80215E+003    9.72770E+002
   7.0330   1.76219E+003    9.61280E+002
   7.0350   1.75888E+003    9.58310E+002
   7.0380   1.77764E+003    9.80700E+002
   7.0410   1.77434E+003    9.62080E+002
   7.0420   1.78670E+003    9.76410E+002
   7.0470   1.78148E+003    9.51970E+002
   7.0480   1.74796E+003    9.87490E+002
   7.0510   1.75313E+003    9.54980E+002
   7.0530   1.75697E+003    9.48090E+002
   7.0550   1.75768E+003    9.57030E+002
   7.0600   1.73483E+003    9.38010E+002
   7.0620   1.74014E+003    9.29880E+002
   7.0640   1.73103E+003    9.22140E+002
   7.0670   1.72348E+003    9.45290E+002
   7.0700   1.74076E+003    9.29540E+002
   7.0730   1.72188E+003    8.80000E+002
   7.0760   1.74708E+003    9.01600E+002
   7.0800   1.64980E+003    8.70330E+002
   7.0820   1.66648E+003    8.55510E+002
   7.0860   1.67705E+003    8.42210E+002
   7.0890   1.66824E+003    8.48280E+002
   7.0910   1.61962E+003    8.26740E+002
   7.0940   1.61114E+003    7.92970E+002
   7.0960   1.60126E+003    8.05030E+002
   7.1000   1.56274E+003    7.69600E+002
   7.1010   1.53708E+003    7.26050E+002
   7.1050   1.52795E+003    6.98870E+002
   7.1070   1.43912E+003    6.97020E+002
   7.1090   1.44830E+003    6.61870E+002
   7.1130   1.43971E+003    6.23770E+002
   7.1160   1.39012E+003    6.09310E+002
   7.1190   1.33684E+003    5.58500E+002
   7.1230   1.27913E+003    5.12470E+002
   7.1250   1.23180E+003    4.79850E+002
   7.1270   1.16925E+003    4.49780E+002
   7.1290   1.10059E+003    4.33450E+002
   7.1320   1.07571E+003    3.84080E+002
   7.1360   1.00115E+003    3.37920E+002
   7.1390   9.37810E+002    2.88540E+002
   7.1410   8.61940E+002    2.52880E+002
   7.1430   7.75100E+002    2.24740E+002
   7.1470   7.08800E+002    1.78780E+002
   7.1510   6.00600E+002    1.29840E+002
   7.1540   5.10990E+002    9.68900E+001
   7.1570   4.35280E+002    8.45300E+001
   7.1590   3.81320E+002    6.33500E+001
   7.1620   3.08050E+002    4.55300E+001
   7.1660   2.21600E+002    3.58000E+001
   7.1690   1.65560E+002    2.12600E+001
   7.1730   1.08070E+002    1.03400E+001
   7.1770   7.64700E+001    3.06000E+000
   7.1800   5.76700E+001    3.15000E+000
   7.1830   3.75200E+001    1.56000E+000
   7.1850   2.26400E+001    2.61000E+000
   7.1880   1.31600E+001    2.04000E+000
   7.1920   7.35000E+000    6.08000E+000
   7.1940   2.17000E+000    5.09000E+000
   7.1970   3.65000E+000    3.81000E+000
   7.1990   3.87000E+000    3.42000E+000
   7.2000   3.75000E+000    7.30000E-001
   7.2050   3.72000E+000    4.50000E-001
   7.2100   3.67000E+000    2.80000E-001
   7.2110   3.66000E+000    2.70000E-001
   7.2140   3.67000E+000    2.60000E-001
   7.2180   3.65000E+000    7.90000E-001
   7.2220   3.71000E+000    2.43000E+000
   7.2240   3.81000E+000    9.50000E-001
   7.2260   3.77000E+000    2.50000E-001
   7.2300   3.36000E+000    1.80000E-001
   7.2330   3.70000E+000    2.20000E-001
   7.2360   3.34000E+000    6.00000E-002
   7.2380   3.70000E+000    2.00000E-001
   7.2410   3.75000E+000    2.60000E-001
   7.2450   3.73000E+000    3.30000E-001
   7.2470   3.45000E+000    1.20000E-001
   7.2500   3.82000E+000    2.70000E-001
   7.2520   3.66000E+000    1.40000E-001
   7.2550   3.71000E+000    0.00000E+000
   7.2570   3.69000E+000    5.00000E-002
   7.2610   3.81000E+000    1.10000E-001
   7.2650   3.74000E+000    1.50000E-001
   7.2670   3.70000E+000    4.30000E-001
   7.2690   3.73000E+000    1.40000E-001
   7.2720   3.69000E+000    6.00000E-002
   7.2760   3.86000E+000    1.10000E-001
   7.2790   3.68000E+000    5.30000E-001
   7.2810   3.69000E+000    1.40000E-001
   7.2840   3.75000E+000    7.00000E-002
   7.2860   3.78000E+000    4.00000E-002
   7.2890   3.75000E+000    1.00000E-001
   7.2930   3.72000E+000    5.70000E-001
   7.2940   3.76000E+000    1.40000E-001
   7.2980   3.71000E+000    3.30000E-001
   7.3000   3.73000E+000    4.00000E-002
