# Supplementary material for: Mechanism of the small ATP-independent chaperone Spy is substrate specific
Source: Nat Commun. 2021 Feb 8;12:851. doi: 10.1038/s41467-021-21120-8 (PMC7870927; doi:10.1038/s41467-021-21120-8)
Supplement: Supplementary file 3 — Supplementary Data 1 [file 41467_2021_21120_MOESM3_ESM.zip › Fig 2c-d/181801/00048.RI3]

Sample3/6
I 3 22.0 48000 0006930 1.7310E11 278 1 
   5.8010   3.70000E+000    5.30000E-001
   5.8040   3.66000E+000    9.90000E-001
   5.8050   3.75000E+000    3.84000E+000
   5.8060   3.64000E+000    1.18900E+001
   5.8100   3.70000E+000    1.00900E+001
   5.8120   1.00000E-001    1.75500E+001
   5.8130   1.02500E+001    1.81100E+001
   5.8150   1.07200E+001    2.98100E+001
   5.8170   2.77100E+001    3.59800E+001
   5.8190   4.29800E+001    6.44700E+001
   5.8200   4.41500E+001    8.19500E+001
   5.8220   1.38300E+002    2.19770E+002
   5.8230   3.13780E+002    3.36890E+002
   5.8250   4.25110E+002    5.39040E+002
   5.8260   6.83190E+002    6.87490E+002
   5.8290   9.31860E+002    8.84540E+002
   5.8300   9.73140E+002    9.65910E+002
   5.8330   1.01304E+003    9.87980E+002
   5.8350   1.21669E+003    1.19158E+003
   5.8370   1.30146E+003    1.29668E+003
   5.8400   1.39917E+003    1.39394E+003
   5.8420   1.53371E+003    1.61058E+003
   5.8440   1.75399E+003    1.83373E+003
   5.8470   1.93406E+003    1.90390E+003
   5.8490   2.05343E+003    2.05184E+003
   5.8510   2.17675E+003    2.20893E+003
   5.8530   2.35734E+003    2.39026E+003
   5.8560   2.45210E+003    2.49482E+003
   5.8580   2.57732E+003    2.70832E+003
   5.8600   2.69873E+003    2.73034E+003
   5.8620   2.64739E+003    2.80806E+003
   5.8630   2.77253E+003    2.87923E+003
   5.8640   2.85586E+003    2.89695E+003
   5.8650   2.91717E+003    2.96074E+003
   5.8680   3.09783E+003    3.20842E+003
   5.8700   3.25290E+003    3.21709E+003
   5.8720   3.30922E+003    3.19723E+003
   5.8740   3.32937E+003    3.26538E+003
   5.8760   3.35395E+003    3.30852E+003
   5.8830   3.45819E+003    3.52975E+003
   5.8850   3.57735E+003    3.45387E+003
   5.8870   3.55563E+003    3.51442E+003
   5.8890   3.59915E+003    3.56549E+003
   5.8920   3.58794E+003    3.58498E+003
   5.8940   3.61743E+003    3.59019E+003
   5.8960   3.60578E+003    3.63433E+003
   5.8990   3.61811E+003    3.65342E+003
   5.9000   3.58755E+003    3.64238E+003
   5.9030   3.59852E+003    3.56147E+003
   5.9060   3.59252E+003    3.58233E+003
   5.9070   3.65258E+003    3.58780E+003
   5.9100   3.67058E+003    3.64202E+003
   5.9120   3.71564E+003    3.71978E+003
   5.9140   3.68250E+003    3.72001E+003
   5.9160   3.72353E+003    3.72624E+003
   5.9190   3.71508E+003    3.70854E+003
   5.9210   3.74924E+003    3.72528E+003
   5.9230   3.76002E+003    3.71913E+003
   5.9250   3.71846E+003    3.72107E+003
   5.9280   3.80039E+003    3.87772E+003
   5.9300   3.87296E+003    3.78214E+003
   5.9330   3.79881E+003    3.87803E+003
   5.9350   3.83243E+003    3.84210E+003
   5.9360   3.90379E+003    3.91485E+003
   5.9390   3.94860E+003    3.88443E+003
   5.9430   4.00235E+003    3.97668E+003
   5.9460   3.95142E+003    4.03082E+003
   5.9480   3.96986E+003    4.00590E+003
   5.9500   4.00043E+003    4.01165E+003
   5.9530   4.03891E+003    4.04497E+003
   5.9550   4.01552E+003    4.13091E+003
   5.9570   4.04317E+003    4.09068E+003
   5.9590   4.04254E+003    4.15765E+003
   5.9620   4.10461E+003    4.36433E+003
   5.9640   4.15194E+003    4.76829E+003
   5.9660   4.05937E+003    6.23270E+003
   5.9680   4.17696E+003    6.02559E+003
   5.9710   4.46109E+003    6.00216E+003
   5.9730   5.33611E+003    4.87260E+003
   5.9750   6.24097E+003    3.20898E+003
   5.9770   6.19209E+003    1.29110E+002
   5.9820   6.02521E+003    3.47710E+002
   5.9860   1.67933E+003    4.09041E+003
   5.9900   1.44390E+002    5.28831E+003
   5.9910   2.41350E+002    4.08450E+003
   5.9930   5.71740E+002    4.16722E+003
   5.9980   3.22977E+003    4.05604E+003
   6.0000   5.04322E+003    4.03625E+003
   6.0030   4.21421E+003    4.05850E+003
   6.0050   4.11245E+003    4.02859E+003
   6.0070   4.17312E+003    4.02487E+003
   6.0090   4.13279E+003    4.07630E+003
   6.0120   4.08761E+003    4.04257E+003
   6.0130   4.06846E+003    4.05999E+003
   6.0160   4.07525E+003    4.05706E+003
   6.0180   4.11312E+003    3.98278E+003
   6.0200   4.09301E+003    4.06646E+003
   6.0220   4.09640E+003    4.00129E+003
   6.0230   4.07299E+003    4.06979E+003
   6.0260   4.10313E+003    3.97804E+003
   6.0290   4.14153E+003    3.97610E+003
   6.0300   4.07283E+003    4.04575E+003
   6.0320   4.09985E+003    4.05855E+003
   6.0340   4.12396E+003    4.02486E+003
   6.0370   4.10422E+003    4.03908E+003
   6.0390   4.12435E+003    4.01926E+003
   6.0410   4.09378E+003    4.00841E+003
   6.0430   4.06482E+003    4.04567E+003
   6.0440   4.13593E+003    4.11609E+003
   6.0460   4.16836E+003    4.05719E+003
   6.0480   4.13113E+003    4.04841E+003
   6.0520   4.11008E+003    3.98453E+003
   6.0530   4.09241E+003    4.02142E+003
   6.0560   4.06148E+003    3.99609E+003
   6.0580   4.05272E+003    3.97044E+003
   6.0600   4.05267E+003    3.95943E+003
   6.0610   4.05177E+003    3.94231E+003
   6.0630   4.08126E+003    3.96532E+003
   6.0660   3.97782E+003    3.95457E+003
   6.0680   4.02502E+003    3.93046E+003
   6.0700   4.07241E+003    3.89991E+003
   6.0730   4.01393E+003    3.90294E+003
   6.0750   4.05256E+003    3.97317E+003
   6.0770   4.06565E+003    3.93792E+003
   6.0790   3.94289E+003    3.99998E+003
   6.0820   4.04740E+003    3.89003E+003
   6.0830   4.02834E+003    3.95262E+003
   6.0860   4.05233E+003    3.88545E+003
   6.0880   4.07954E+003    3.88714E+003
   6.0900   4.07512E+003    3.87308E+003
   6.0920   4.03080E+003    3.88458E+003
   6.0970   4.08484E+003    3.85670E+003
   6.0990   3.96448E+003    3.90758E+003
   6.1000   4.03428E+003    3.81853E+003
   6.1020   4.03470E+003    3.82784E+003
   6.1040   4.01321E+003    3.83135E+003
   6.1060   4.05032E+003    3.83409E+003
   6.1110   3.95612E+003    3.85242E+003
   6.1130   4.03547E+003    3.86652E+003
   6.1160   4.05807E+003    3.80123E+003
   6.1180   3.96077E+003    3.80181E+003
   6.1210   4.03047E+003    3.79623E+003
   6.1240   3.98016E+003    3.76953E+003
   6.1260   3.93438E+003    3.71860E+003
   6.1280   4.02197E+003    3.71361E+003
   6.1310   3.95942E+003    3.74791E+003
   6.1350   3.98111E+003    3.79144E+003
   6.1370   3.90901E+003    3.68308E+003
   6.1390   3.92720E+003    3.75051E+003
   6.1410   3.90332E+003    3.65487E+003
   6.1430   3.92303E+003    3.63382E+003
   6.1440   3.93260E+003    3.59669E+003
   6.1470   3.95805E+003    3.66236E+003
   6.1480   3.92785E+003    3.66773E+003
   6.1510   3.88510E+003    3.64021E+003
   6.1540   3.89769E+003    3.53904E+003
   6.1550   3.91610E+003    3.58083E+003
   6.1580   3.90489E+003    3.55571E+003
   6.1600   3.85972E+003    3.49031E+003
   6.1620   3.83711E+003    3.45623E+003
   6.1660   3.82553E+003    3.51070E+003
   6.1710   3.83322E+003    3.52662E+003
   6.1730   3.85572E+003    3.43796E+003
   6.1740   3.85458E+003    3.44603E+003
   6.1760   3.84585E+003    3.44831E+003
   6.1800   3.83856E+003    3.42249E+003
   6.1820   3.80344E+003    3.41317E+003
   6.1840   3.79002E+003    3.44607E+003
   6.1870   3.82745E+003    3.36979E+003
   6.1900   3.82235E+003    3.40021E+003
   6.1910   3.78069E+003    3.30956E+003
   6.1940   3.81433E+003    3.34233E+003
   6.1960   3.79994E+003    3.35134E+003
   6.1990   3.73718E+003    3.24837E+003
   6.2000   3.74225E+003    3.26958E+003
   6.2030   3.78070E+003    3.28931E+003
   6.2060   3.74982E+003    3.18348E+003
   6.2080   3.72896E+003    3.29617E+003
   6.2100   3.74196E+003    3.24936E+003
   6.2120   3.74037E+003    3.23483E+003
   6.2150   3.69915E+003    3.22732E+003
   6.2170   3.68714E+003    3.17381E+003
   6.2190   3.71650E+003    3.14051E+003
   6.2210   3.71729E+003    3.13159E+003
   6.2230   3.65929E+003    3.08124E+003
   6.2270   3.68349E+003    3.06993E+003
   6.2280   3.69271E+003    3.02908E+003
   6.2300   3.63968E+003    3.05558E+003
   6.2320   3.60819E+003    3.06991E+003
   6.2360   3.60177E+003    2.96752E+003
   6.2370   3.59571E+003    2.99168E+003
   6.2410   3.57098E+003    2.93697E+003
   6.2430   3.55997E+003    2.93064E+003
   6.2460   3.58013E+003    2.87575E+003
   6.2480   3.54247E+003    2.88044E+003
   6.2520   3.47801E+003    2.82191E+003
   6.2540   3.49892E+003    2.83676E+003
   6.2550   3.50946E+003    2.83948E+003
   6.2570   3.46216E+003    2.78565E+003
   6.2600   3.44590E+003    2.74109E+003
   6.2610   3.44300E+003    2.77418E+003
   6.2660   3.41739E+003    2.68730E+003
   6.2690   3.41670E+003    2.73403E+003
   6.2700   3.43903E+003    2.70173E+003
   6.2720   3.39812E+003    2.64999E+003
   6.2750   3.40687E+003    2.64686E+003
   6.2770   3.39502E+003    2.63202E+003
   6.2780   3.34029E+003    2.60442E+003
   6.2800   3.35902E+003    2.61816E+003
   6.2820   3.28727E+003    2.59779E+003
   6.2840   3.32389E+003    2.57792E+003
   6.2860   3.33935E+003    2.61774E+003
   6.2880   3.31803E+003    2.48305E+003
   6.2900   3.30448E+003    2.45173E+003
   6.2940   3.24331E+003    2.41971E+003
   6.2960   3.21866E+003    2.38722E+003
   6.2970   3.23532E+003    2.40844E+003
   6.3000   3.22605E+003    2.37766E+003
   6.3040   3.20974E+003    2.38243E+003
   6.3060   3.14575E+003    2.34058E+003
   6.3090   3.04415E+003    2.29421E+003
   6.3110   3.08318E+003    2.29033E+003
   6.3130   3.05127E+003    2.24209E+003
   6.3150   3.08674E+003    2.20228E+003
   6.3200   3.03143E+003    2.18088E+003
   6.3220   3.04714E+003    2.16410E+003
   6.3230   2.97322E+003    2.16579E+003
   6.3260   2.98195E+003    2.14798E+003
   6.3270   2.96632E+003    2.11452E+003
   6.3300   2.95594E+003    2.07336E+003
   6.3330   2.88870E+003    2.02434E+003
   6.3350   2.89925E+003    2.01990E+003
   6.3380   2.86596E+003    2.00898E+003
   6.3410   2.87961E+003    1.95152E+003
   6.3450   2.82054E+003    1.90022E+003
   6.3470   2.78943E+003    1.84831E+003
   6.3500   2.79514E+003    1.86659E+003
   6.3520   2.76328E+003    1.82070E+003
   6.3530   2.78058E+003    1.83677E+003
   6.3560   2.75560E+003    1.82392E+003
   6.3580   2.68441E+003    1.75239E+003
   6.3620   2.66549E+003    1.75957E+003
   6.3630   2.65928E+003    1.74088E+003
   6.3660   2.62384E+003    1.74655E+003
   6.3670   2.60605E+003    1.73572E+003
   6.3690   2.63376E+003    1.71818E+003
   6.3740   2.60166E+003    1.64531E+003
   6.3760   2.55390E+003    1.64820E+003
   6.3780   2.55076E+003    1.65176E+003
   6.3810   2.54618E+003    1.59303E+003
   6.3830   2.49533E+003    1.61418E+003
   6.3850   2.50192E+003    1.56618E+003
   6.3880   2.48508E+003    1.58824E+003
   6.3890   2.45244E+003    1.53270E+003
   6.3920   2.38639E+003    1.52512E+003
   6.3950   2.41935E+003    1.50689E+003
   6.3970   2.40215E+003    1.48361E+003
   6.3990   2.32801E+003    1.49348E+003
   6.4010   2.33278E+003    1.44502E+003
   6.4030   2.32544E+003    1.42785E+003
   6.4050   2.29472E+003    1.40879E+003
   6.4080   2.27326E+003    1.40260E+003
   6.4100   2.25688E+003    1.39201E+003
   6.4140   2.25879E+003    1.39957E+003
   6.4170   2.23073E+003    1.37971E+003
   6.4180   2.22178E+003    1.35101E+003
   6.4220   2.21006E+003    1.36051E+003
   6.4250   2.19085E+003    1.30934E+003
   6.4260   2.16897E+003    1.33728E+003
   6.4290   2.15202E+003    1.31267E+003
   6.4310   2.16232E+003    1.30673E+003
   6.4340   2.14764E+003    1.30823E+003
   6.4360   2.19654E+003    1.29288E+003
   6.4390   2.20241E+003    1.29907E+003
   6.4410   2.17107E+003    1.28470E+003
   6.4440   2.11743E+003    1.27290E+003
   6.4460   2.14980E+003    1.26539E+003
   6.4490   2.15859E+003    1.25352E+003
   6.4510   2.14264E+003    1.22261E+003
   6.4530   2.10953E+003    1.25170E+003
   6.4560   2.10467E+003    1.22843E+003
   6.4590   2.13767E+003    1.21940E+003
   6.4610   2.12989E+003    1.20811E+003
   6.4630   2.11765E+003    1.21643E+003
   6.4650   2.07394E+003    1.21306E+003
   6.4670   2.07551E+003    1.19403E+003
   6.4710   2.09554E+003    1.20084E+003
   6.4730   2.06640E+003    1.17912E+003
   6.4760   2.03511E+003    1.21457E+003
   6.4770   2.03204E+003    1.17835E+003
   6.4800   2.03180E+003    1.13457E+003
   6.4840   2.00453E+003    1.16296E+003
   6.4850   2.03389E+003    1.16805E+003
   6.4880   2.01364E+003    1.13906E+003
   6.4920   1.98431E+003    1.17326E+003
   6.4940   1.99436E+003    1.14917E+003
   6.4960   1.99645E+003    1.11532E+003
   6.4990   1.98551E+003    1.10451E+003
   6.5000   2.00580E+003    1.09487E+003
   6.5030   2.00080E+003    1.10959E+003
   6.5060   1.99185E+003    1.11640E+003
   6.5080   1.97158E+003    1.08746E+003
   6.5110   1.94491E+003    1.09360E+003
   6.5130   1.95166E+003    1.09923E+003
   6.5150   1.97205E+003    1.11924E+003
   6.5160   1.91687E+003    1.07963E+003
   6.5210   1.92909E+003    1.07714E+003
   6.5230   1.90105E+003    1.09679E+003
   6.5250   1.91946E+003    1.08211E+003
   6.5280   1.92112E+003    1.07073E+003
   6.5300   1.94139E+003    1.09701E+003
   6.5320   1.92656E+003    1.08227E+003
   6.5350   1.90004E+003    1.07062E+003
   6.5370   1.93073E+003    1.07160E+003
   6.5390   1.88109E+003    1.04267E+003
   6.5410   1.90342E+003    1.02155E+003
   6.5440   1.85592E+003    1.02065E+003
   6.5480   1.89799E+003    1.04230E+003
   6.5500   1.85905E+003    1.06065E+003
   6.5550   1.86772E+003    1.02873E+003
   6.5590   1.85163E+003    1.05674E+003
   6.5610   1.84031E+003    1.03374E+003
   6.5640   1.83599E+003    1.04394E+003
   6.5660   1.84121E+003    1.02938E+003
   6.5680   1.82600E+003    1.00902E+003
   6.5730   1.81099E+003    1.01027E+003
   6.5750   1.81084E+003    9.94800E+002
   6.5770   1.81073E+003    9.98590E+002
   6.5780   1.80217E+003    1.01423E+003
   6.5800   1.83065E+003    9.90650E+002
   6.5820   1.81559E+003    1.00926E+003
   6.5840   1.79202E+003    1.00064E+003
   6.5880   1.75072E+003    9.77210E+002
   6.5910   1.76785E+003    1.00643E+003
   6.5950   1.80654E+003    1.00955E+003
   6.5980   1.77777E+003    1.00241E+003
   6.6000   1.81650E+003    1.02404E+003
   6.6020   1.79720E+003    9.82880E+002
   6.6040   1.79860E+003    9.61900E+002
   6.6070   1.77019E+003    1.00084E+003
   6.6090   1.78100E+003    9.94360E+002
   6.6110   1.73611E+003    9.80950E+002
   6.6140   1.79512E+003    9.89680E+002
   6.6150   1.75450E+003    9.82930E+002
   6.6180   1.77286E+003    9.90810E+002
   6.6200   1.77602E+003    1.01076E+003
   6.6240   1.74431E+003    9.73080E+002
   6.6260   1.75125E+003    9.71000E+002
   6.6290   1.71831E+003    9.66690E+002
   6.6310   1.71573E+003    9.63520E+002
   6.6330   1.74305E+003    9.95860E+002
   6.6350   1.72096E+003    9.76650E+002
   6.6370   1.78781E+003    9.86770E+002
   6.6420   1.72441E+003    9.33940E+002
   6.6440   1.74747E+003    9.32040E+002
   6.6460   1.75261E+003    9.82230E+002
   6.6480   1.73949E+003    9.61990E+002
   6.6510   1.75052E+003    9.73950E+002
   6.6530   1.75417E+003    9.61690E+002
   6.6570   1.72817E+003    9.76480E+002
   6.6600   1.72026E+003    9.36280E+002
   6.6620   1.72300E+003    9.55190E+002
   6.6640   1.71002E+003    9.44700E+002
   6.6670   1.73158E+003    9.54960E+002
   6.6680   1.72159E+003    9.92180E+002
   6.6720   1.68130E+003    9.33650E+002
   6.6740   1.72867E+003    9.19750E+002
   6.6750   1.70306E+003    9.53570E+002
   6.6780   1.73114E+003    9.21970E+002
   6.6800   1.67956E+003    9.40060E+002
   6.6840   1.69938E+003    9.40830E+002
   6.6870   1.69682E+003    9.36390E+002
   6.6900   1.71039E+003    9.58140E+002
   6.6930   1.70294E+003    9.28160E+002
   6.6960   1.68833E+003    9.24550E+002
   6.6980   1.68717E+003    9.23130E+002
   6.7000   1.67389E+003    9.30540E+002
   6.7030   1.67706E+003    9.31310E+002
   6.7050   1.69093E+003    9.06470E+002
   6.7090   1.65219E+003    9.25310E+002
   6.7110   1.66732E+003    9.11360E+002
   6.7140   1.68787E+003    9.11050E+002
   6.7160   1.68573E+003    9.30340E+002
   6.7180   1.67735E+003    9.13650E+002
   6.7210   1.67994E+003    9.32410E+002
   6.7230   1.63011E+003    9.22240E+002
   6.7250   1.66397E+003    9.19500E+002
   6.7280   1.64069E+003    8.85360E+002
   6.7310   1.62639E+003    9.07600E+002
   6.7330   1.64123E+003    8.94500E+002
   6.7360   1.65376E+003    8.94110E+002
   6.7390   1.60531E+003    8.71720E+002
   6.7400   1.60544E+003    9.16600E+002
   6.7430   1.63253E+003    8.96950E+002
   6.7450   1.61921E+003    8.94950E+002
   6.7490   1.62337E+003    9.07280E+002
   6.7510   1.64429E+003    8.92430E+002
   6.7540   1.64582E+003    8.82390E+002
   6.7570   1.62853E+003    8.90900E+002
   6.7610   1.61823E+003    8.81970E+002
   6.7630   1.61498E+003    9.13370E+002
   6.7660   1.60676E+003    9.11880E+002
   6.7680   1.64520E+003    9.07570E+002
   6.7700   1.58216E+003    9.09660E+002
   6.7730   1.63665E+003    8.80650E+002
   6.7760   1.59766E+003    8.92980E+002
   6.7780   1.60499E+003    8.68020E+002
   6.7800   1.61333E+003    8.96110E+002
   6.7810   1.59744E+003    8.79120E+002
   6.7850   1.63542E+003    9.05990E+002
   6.7880   1.62894E+003    9.18710E+002
   6.7910   1.60068E+003    8.94810E+002
   6.7930   1.66022E+003    9.12210E+002
   6.7950   1.65801E+003    9.24840E+002
   6.8000   1.63681E+003    8.99480E+002
   6.8020   1.67008E+003    9.18120E+002
   6.8040   1.58185E+003    9.11870E+002
   6.8070   1.55565E+003    9.16060E+002
   6.8090   1.62038E+003    9.15630E+002
   6.8130   1.61375E+003    9.09370E+002
   6.8150   1.64355E+003    9.04030E+002
   6.8180   1.64195E+003    8.94160E+002
   6.8210   1.63362E+003    9.13350E+002
   6.8230   1.66351E+003    9.19370E+002
   6.8240   1.64320E+003    9.25410E+002
   6.8280   1.65040E+003    9.22550E+002
   6.8310   1.66407E+003    8.98840E+002
   6.8330   1.67032E+003    9.17200E+002
   6.8350   1.65662E+003    8.99790E+002
   6.8380   1.65935E+003    8.92750E+002
   6.8410   1.66838E+003    8.97820E+002
   6.8450   1.62746E+003    9.18490E+002
   6.8460   1.66004E+003    9.20360E+002
   6.8490   1.66928E+003    9.02860E+002
   6.8520   1.65767E+003    9.30540E+002
   6.8560   1.68658E+003    9.09650E+002
   6.8580   1.64416E+003    8.97210E+002
   6.8600   1.62437E+003    9.28810E+002
   6.8630   1.66319E+003    9.08630E+002
   6.8650   1.67532E+003    9.19870E+002
   6.8680   1.67425E+003    8.90750E+002
   6.8710   1.67307E+003    9.07850E+002
   6.8740   1.67378E+003    9.01710E+002
   6.8770   1.66758E+003    9.06850E+002
   6.8780   1.70149E+003    9.25910E+002
   6.8820   1.69191E+003    9.29320E+002
   6.8850   1.67186E+003    9.04840E+002
   6.8870   1.63128E+003    8.90200E+002
   6.8920   1.66297E+003    8.87030E+002
   6.8940   1.66440E+003    9.17560E+002
   6.8960   1.64173E+003    8.97790E+002
   6.8990   1.67231E+003    9.08540E+002
   6.9030   1.66092E+003    9.29350E+002
   6.9050   1.68095E+003    9.01850E+002
   6.9080   1.70101E+003    9.34050E+002
   6.9130   1.68979E+003    9.22430E+002
   6.9140   1.63622E+003    9.11950E+002
   6.9170   1.67848E+003    9.03260E+002
   6.9190   1.64255E+003    9.11320E+002
   6.9220   1.63817E+003    9.06580E+002
   6.9250   1.63187E+003    9.27070E+002
   6.9280   1.65441E+003    8.93120E+002
   6.9300   1.64980E+003    9.13650E+002
   6.9320   1.63980E+003    8.91640E+002
   6.9350   1.63638E+003    9.02080E+002
   6.9380   1.62292E+003    8.96320E+002
   6.9410   1.65858E+003    9.20990E+002
   6.9440   1.60999E+003    9.12930E+002
   6.9460   1.62248E+003    9.01770E+002
   6.9480   1.60521E+003    9.07330E+002
   6.9510   1.64933E+003    9.04570E+002
   6.9540   1.62970E+003    8.88730E+002
   6.9570   1.60230E+003    8.70970E+002
   6.9590   1.59953E+003    8.79320E+002
   6.9610   1.62255E+003    8.85240E+002
   6.9640   1.61574E+003    8.68730E+002
   6.9670   1.59158E+003    8.76540E+002
   6.9710   1.58323E+003    8.94380E+002
   6.9730   1.61805E+003    8.91640E+002
   6.9750   1.61599E+003    8.77370E+002
   6.9780   1.62314E+003    8.94270E+002
   6.9810   1.59877E+003    8.94170E+002
   6.9830   1.64396E+003    9.00720E+002
   6.9870   1.63271E+003    9.14430E+002
   6.9900   1.67361E+003    9.05450E+002
   6.9920   1.62076E+003    9.05990E+002
   6.9950   1.61633E+003    8.83000E+002
   6.9970   1.62095E+003    8.92570E+002
   7.0000   1.60348E+003    8.96520E+002
   7.0040   1.61004E+003    8.83800E+002
   7.0050   1.61398E+003    8.85280E+002
   7.0090   1.62283E+003    8.96270E+002
   7.0120   1.68382E+003    9.04330E+002
   7.0160   1.64385E+003    8.92920E+002
   7.0170   1.61607E+003    9.00540E+002
   7.0190   1.61844E+003    8.80910E+002
   7.0210   1.60473E+003    9.08940E+002
   7.0260   1.60382E+003    8.82200E+002
   7.0280   1.57387E+003    8.91340E+002
   7.0300   1.56484E+003    8.91460E+002
   7.0330   1.60383E+003    8.78820E+002
   7.0370   1.57547E+003    8.79280E+002
   7.0400   1.62556E+003    9.06590E+002
   7.0410   1.60383E+003    8.69220E+002
   7.0460   1.62750E+003    8.84080E+002
   7.0480   1.63969E+003    8.65580E+002
   7.0500   1.62890E+003    8.90040E+002
   7.0530   1.62637E+003    8.80490E+002
   7.0550   1.60810E+003    8.67450E+002
   7.0580   1.59860E+003    8.73170E+002
   7.0620   1.59479E+003    8.74750E+002
   7.0670   1.62313E+003    8.92910E+002
   7.0690   1.64597E+003    8.60630E+002
   7.0700   1.65816E+003    8.51390E+002
   7.0740   1.62322E+003    8.56000E+002
   7.0770   1.60531E+003    8.50480E+002
   7.0800   1.60638E+003    8.43440E+002
   7.0820   1.58667E+003    8.50560E+002
   7.0870   1.60157E+003    8.19590E+002
   7.0890   1.60276E+003    8.18250E+002
   7.0900   1.59574E+003    8.13940E+002
   7.0940   1.61500E+003    8.16930E+002
   7.0980   1.61586E+003    7.80520E+002
   7.1000   1.55359E+003    8.04360E+002
   7.1030   1.56279E+003    7.77210E+002
   7.1050   1.59545E+003    7.60350E+002
   7.1090   1.57453E+003    7.54950E+002
   7.1120   1.56870E+003    7.57650E+002
   7.1130   1.55806E+003    7.29390E+002
   7.1160   1.56587E+003    7.00640E+002
   7.1180   1.53049E+003    6.84390E+002
   7.1220   1.53009E+003    6.40930E+002
   7.1250   1.51297E+003    6.06970E+002
   7.1290   1.48075E+003    5.45840E+002
   7.1320   1.46714E+003    5.27530E+002
   7.1350   1.40702E+003    4.75740E+002
   7.1370   1.40899E+003    4.38510E+002
   7.1390   1.39261E+003    3.93620E+002
   7.1430   1.32409E+003    3.23810E+002
   7.1460   1.25538E+003    2.73820E+002
   7.1490   1.17569E+003    2.04070E+002
   7.1520   1.11137E+003    4.11200E+001
   7.1550   9.63490E+002    1.20100E+001
   7.1590   7.77550E+002    6.28000E+000
   7.1620   7.64100E+002    5.21000E+000
   7.1650   5.50090E+002    1.53000E+000
   7.1680   2.06140E+002    3.80000E-001
   7.1710   5.46300E+001    3.38000E+000
   7.1750   1.87300E+001    2.38000E+000
   7.1770   6.05000E+000    2.34000E+000
   7.1800   1.96000E+000    5.03000E+000
   7.1820   1.45000E+000    2.65000E+000
   7.1850   1.79000E+000    4.34000E+000
   7.1870   2.21000E+000    2.43000E+000
   7.1920   3.71000E+000    4.61000E+000
   7.1940   3.32000E+000    2.81000E+000
   7.1960   3.40000E+000    2.49000E+000
   7.1990   3.78000E+000    3.11000E+000
   7.2000   3.70000E+000    3.22000E+000
   7.2020   3.95000E+000    3.10000E+000
   7.2060   3.68000E+000    2.17000E+000
   7.2080   3.70000E+000    1.34000E+000
   7.2120   3.81000E+000    1.30000E+000
   7.2140   3.34000E+000    4.40000E-001
   7.2170   3.73000E+000    4.10000E-001
   7.2200   3.77000E+000    7.70000E-001
   7.2230   3.68000E+000    6.40000E-001
   7.2260   3.35000E+000    2.40000E-001
   7.2280   3.77000E+000    3.00000E-002
   7.2310   3.83000E+000    6.00000E-002
   7.2350   3.83000E+000    5.00000E-002
   7.2380   3.68000E+000    1.24000E+000
   7.2410   3.83000E+000    5.60000E-001
   7.2430   3.75000E+000    9.80000E-001
   7.2450   3.82000E+000    2.20000E-001
   7.2500   3.71000E+000    6.00000E-002
   7.2510   3.78000E+000    1.50000E-001
   7.2530   3.68000E+000    1.00000E-002
   7.2550   3.85000E+000    2.00000E-001
   7.2590   3.70000E+000    1.20000E-001
   7.2620   3.72000E+000    1.40000E-001
   7.2650   3.84000E+000    2.60000E-001
   7.2680   3.76000E+000    3.60000E-001
   7.2710   3.78000E+000    6.00000E-002
   7.2730   3.80000E+000    3.90000E-001
   7.2770   3.68000E+000    3.40000E-001
   7.2790   3.79000E+000    4.80000E-001
   7.2820   3.88000E+000    4.40000E-001
   7.2840   3.73000E+000    5.40000E-001
   7.2890   3.85000E+000    1.20000E-001
   7.2900   3.72000E+000    2.00000E-002
   7.2930   3.72000E+000    2.10000E-001
   7.2970   3.84000E+000    5.40000E-001
   7.3000   3.83000E+000    2.00000E-002
