# Supplementary material for: Mechanism of the small ATP-independent chaperone Spy is substrate specific
Source: Nat Commun. 2021 Feb 8;12:851. doi: 10.1038/s41467-021-21120-8 (PMC7870927; doi:10.1038/s41467-021-21120-8)
Supplement: Supplementary file 3 — Supplementary Data 1 [file 41467_2021_21120_MOESM3_ESM.zip › Fig 2c-d/181801/00049.RI1]

Sample1/4
I 1 22.0 48000 0007003 1.7490E11 277 1 
   5.8010   3.67000E+000    1.14000E+000
   5.8060   3.75000E+000    1.57000E+000
   5.8090   3.63000E+000    2.55000E+000
   5.8100   3.66000E+000    3.51000E+000
   5.8130   1.78000E+000    6.51000E+000
   5.8150   1.37000E+001    1.19100E+001
   5.8170   2.13300E+001    1.96200E+001
   5.8190   3.62600E+001    2.36600E+001
   5.8220   1.25960E+002    5.25200E+001
   5.8230   2.29670E+002    7.24800E+001
   5.8250   4.60840E+002    1.56870E+002
   5.8260   6.72180E+002    2.66280E+002
   5.8290   8.00820E+002    4.42000E+002
   5.8310   8.89880E+002    6.12020E+002
   5.8330   9.39700E+002    6.41600E+002
   5.8350   1.11037E+003    7.06640E+002
   5.8370   1.25247E+003    1.26098E+003
   5.8400   1.43997E+003    1.65696E+003
   5.8420   1.62840E+003    1.73051E+003
   5.8440   1.73234E+003    1.86798E+003
   5.8450   1.82361E+003    1.90602E+003
   5.8470   1.94562E+003    1.97294E+003
   5.8490   2.06128E+003    2.09553E+003
   5.8510   2.09856E+003    2.19610E+003
   5.8530   2.31919E+003    2.34142E+003
   5.8560   2.47536E+003    2.59722E+003
   5.8580   2.63088E+003    2.69675E+003
   5.8600   2.73854E+003    2.71762E+003
   5.8630   2.88973E+003    2.85876E+003
   5.8650   2.94571E+003    3.05603E+003
   5.8660   3.02353E+003    3.12952E+003
   5.8680   3.07501E+003    3.11677E+003
   5.8710   3.20302E+003    3.19320E+003
   5.8720   3.29338E+003    3.32158E+003
   5.8740   3.32770E+003    3.33443E+003
   5.8760   3.38483E+003    3.38344E+003
   5.8780   3.41472E+003    3.41740E+003
   5.8790   3.43678E+003    3.46043E+003
   5.8810   3.53093E+003    3.46439E+003
   5.8830   3.53109E+003    3.48162E+003
   5.8850   3.52724E+003    3.53406E+003
   5.8870   3.55445E+003    3.56452E+003
   5.8890   3.54708E+003    3.53255E+003
   5.8900   3.63236E+003    3.58438E+003
   5.8920   3.59065E+003    3.62880E+003
   5.8940   3.58867E+003    3.59191E+003
   5.8960   3.57222E+003    3.56568E+003
   5.8990   3.63711E+003    3.60029E+003
   5.9000   3.62953E+003    3.58212E+003
   5.9010   3.58978E+003    3.60943E+003
   5.9030   3.63315E+003    3.58864E+003
   5.9050   3.63556E+003    3.60479E+003
   5.9060   3.62131E+003    3.60693E+003
   5.9080   3.67672E+003    3.58558E+003
   5.9100   3.63622E+003    3.62667E+003
   5.9120   3.68115E+003    3.66173E+003
   5.9140   3.73915E+003    3.71307E+003
   5.9160   3.74856E+003    3.70804E+003
   5.9190   3.76390E+003    3.73892E+003
   5.9210   3.76586E+003    3.77625E+003
   5.9230   3.79903E+003    3.75993E+003
   5.9250   3.83374E+003    3.64426E+003
   5.9280   3.85827E+003    3.70107E+003
   5.9320   3.82202E+003    3.76843E+003
   5.9350   3.86054E+003    3.87748E+003
   5.9380   3.88039E+003    3.92720E+003
   5.9390   3.97917E+003    3.96147E+003
   5.9420   3.90931E+003    4.00874E+003
   5.9430   3.99034E+003    3.95920E+003
   5.9460   3.95745E+003    4.01487E+003
   5.9480   3.95900E+003    3.92682E+003
   5.9500   4.01713E+003    3.92406E+003
   5.9520   4.05746E+003    3.95251E+003
   5.9530   3.99561E+003    4.02551E+003
   5.9550   4.04937E+003    3.99979E+003
   5.9570   4.02166E+003    4.02201E+003
   5.9590   4.06811E+003    3.99646E+003
   5.9620   4.03497E+003    3.98523E+003
   5.9640   4.02351E+003    4.01677E+003
   5.9660   4.07231E+003    4.08313E+003
   5.9670   4.09458E+003    4.07902E+003
   5.9710   4.09601E+003    4.07931E+003
   5.9740   4.10989E+003    4.08471E+003
   5.9750   4.16287E+003    4.11861E+003
   5.9770   4.13047E+003    4.14451E+003
   5.9800   4.18946E+003    4.14539E+003
   5.9820   4.18724E+003    4.10652E+003
   5.9840   4.15957E+003    4.15944E+003
   5.9870   4.19161E+003    4.19769E+003
   5.9890   4.31026E+003    4.33790E+003
   5.9910   4.43736E+003    4.65028E+003
   5.9930   5.04820E+003    5.26131E+003
   5.9950   6.06441E+003    6.07186E+003
   5.9980   6.16774E+003    6.23309E+003
   6.0000   6.24097E+003    6.24965E+003
   6.0030   5.05212E+003    4.57503E+003
   6.0050   2.54792E+003    1.40210E+002
   6.0110   1.97730E+002    3.33620E+002
   6.0140   6.52530E+002    2.90246E+003
   6.0180   4.89374E+003    4.22176E+003
   6.0220   4.16907E+003    4.24570E+003
   6.0250   4.10275E+003    4.07401E+003
   6.0290   4.10869E+003    4.03840E+003
   6.0310   4.17401E+003    4.06251E+003
   6.0340   4.20230E+003    4.07287E+003
   6.0370   4.13222E+003    4.03356E+003
   6.0380   4.13047E+003    4.01258E+003
   6.0410   4.13435E+003    3.98486E+003
   6.0430   4.17337E+003    3.99783E+003
   6.0450   4.10693E+003    4.01115E+003
   6.0480   4.17182E+003    3.95229E+003
   6.0500   4.16785E+003    4.01419E+003
   6.0520   4.15748E+003    3.91020E+003
   6.0540   4.12243E+003    3.92450E+003
   6.0560   4.09416E+003    3.97472E+003
   6.0590   4.05572E+003    3.89966E+003
   6.0610   4.05692E+003    3.89027E+003
   6.0630   4.07212E+003    3.88197E+003
   6.0660   4.09697E+003    3.88377E+003
   6.0680   4.05240E+003    3.79859E+003
   6.0720   3.97473E+003    3.80297E+003
   6.0750   4.02372E+003    3.79800E+003
   6.0770   3.98374E+003    3.76633E+003
   6.0780   3.99956E+003    3.76113E+003
   6.0790   4.02157E+003    3.75367E+003
   6.0810   4.01136E+003    3.74031E+003
   6.0850   4.02946E+003    3.71258E+003
   6.0890   3.98565E+003    3.77240E+003
   6.0900   3.87345E+003    3.66503E+003
   6.0920   3.94714E+003    3.61828E+003
   6.0950   3.85258E+003    3.59946E+003
   6.0990   3.86000E+003    3.61912E+003
   6.1000   3.83522E+003    3.57842E+003
   6.1020   3.85008E+003    3.53870E+003
   6.1040   3.82631E+003    3.52984E+003
   6.1060   3.84028E+003    3.56187E+003
   6.1090   3.75363E+003    3.48349E+003
   6.1110   3.84380E+003    3.47017E+003
   6.1130   3.78017E+003    3.44390E+003
   6.1160   3.76797E+003    3.43956E+003
   6.1180   3.76924E+003    3.36874E+003
   6.1200   3.71898E+003    3.37242E+003
   6.1220   3.71403E+003    3.32528E+003
   6.1250   3.72026E+003    3.32643E+003
   6.1260   3.69163E+003    3.31134E+003
   6.1300   3.64639E+003    3.28937E+003
   6.1310   3.63485E+003    3.30225E+003
   6.1330   3.61988E+003    3.23279E+003
   6.1350   3.65196E+003    3.23096E+003
   6.1380   3.60534E+003    3.19791E+003
   6.1400   3.60887E+003    3.14822E+003
   6.1420   3.56307E+003    3.10361E+003
   6.1440   3.54983E+003    3.08684E+003
   6.1470   3.48631E+003    3.05474E+003
   6.1480   3.51660E+003    3.07463E+003
   6.1510   3.49181E+003    3.01010E+003
   6.1540   3.40534E+003    2.99825E+003
   6.1550   3.39278E+003    2.94729E+003
   6.1580   3.38932E+003    2.89460E+003
   6.1600   3.40211E+003    2.89564E+003
   6.1630   3.35274E+003    2.92047E+003
   6.1650   3.32521E+003    2.81953E+003
   6.1670   3.29014E+003    2.80036E+003
   6.1690   3.31236E+003    2.82530E+003
   6.1710   3.23189E+003    2.67099E+003
   6.1750   3.22884E+003    2.67423E+003
   6.1760   3.22158E+003    2.71583E+003
   6.1790   3.19403E+003    2.68620E+003
   6.1810   3.21607E+003    2.65355E+003
   6.1830   3.17941E+003    2.62868E+003
   6.1860   3.16115E+003    2.59908E+003
   6.1880   3.20992E+003    2.50142E+003
   6.1910   3.14414E+003    2.55791E+003
   6.1920   3.09814E+003    2.54469E+003
   6.1950   3.07811E+003    2.48590E+003
   6.1960   3.02982E+003    2.45963E+003
   6.1990   3.07964E+003    2.47084E+003
   6.2000   3.09992E+003    2.43305E+003
   6.2030   3.06752E+003    2.39249E+003
   6.2050   2.99995E+003    2.37946E+003
   6.2080   3.02276E+003    2.34408E+003
   6.2120   2.96017E+003    2.34482E+003
   6.2130   2.99292E+003    2.27893E+003
   6.2150   2.96300E+003    2.29937E+003
   6.2170   2.92574E+003    2.22594E+003
   6.2190   2.93534E+003    2.21275E+003
   6.2230   2.84011E+003    2.20095E+003
   6.2250   2.84101E+003    2.12056E+003
   6.2270   2.89549E+003    2.15768E+003
   6.2290   2.83144E+003    2.11483E+003
   6.2310   2.78937E+003    2.10156E+003
   6.2340   2.80904E+003    2.07092E+003
   6.2370   2.83496E+003    2.08054E+003
   6.2380   2.78753E+003    2.04421E+003
   6.2390   2.75421E+003    2.00769E+003
   6.2430   2.75041E+003    1.97325E+003
   6.2440   2.73733E+003    1.94104E+003
   6.2470   2.67246E+003    1.92824E+003
   6.2490   2.70167E+003    1.89489E+003
   6.2520   2.68333E+003    1.89895E+003
   6.2550   2.69329E+003    1.89743E+003
   6.2570   2.66691E+003    1.90809E+003
   6.2610   2.60792E+003    1.85533E+003
   6.2630   2.61998E+003    1.78495E+003
   6.2660   2.58930E+003    1.78932E+003
   6.2680   2.58396E+003    1.81617E+003
   6.2700   2.53827E+003    1.75596E+003
   6.2710   2.54788E+003    1.75932E+003
   6.2720   2.55284E+003    1.71888E+003
   6.2760   2.52426E+003    1.71557E+003
   6.2780   2.55192E+003    1.70104E+003
   6.2800   2.53771E+003    1.69764E+003
   6.2830   2.48794E+003    1.69266E+003
   6.2840   2.46418E+003    1.62472E+003
   6.2860   2.48465E+003    1.61609E+003
   6.2880   2.39883E+003    1.64686E+003
   6.2910   2.42475E+003    1.60634E+003
   6.2930   2.42290E+003    1.58294E+003
   6.2970   2.39889E+003    1.59706E+003
   6.2980   2.40742E+003    1.55184E+003
   6.3010   2.34305E+003    1.54636E+003
   6.3030   2.34626E+003    1.52239E+003
   6.3050   2.39291E+003    1.51806E+003
   6.3080   2.34584E+003    1.49099E+003
   6.3110   2.32326E+003    1.48009E+003
   6.3130   2.33729E+003    1.46891E+003
   6.3150   2.32006E+003    1.47311E+003
   6.3170   2.26853E+003    1.42776E+003
   6.3200   2.31225E+003    1.42626E+003
   6.3220   2.25776E+003    1.42454E+003
   6.3250   2.23474E+003    1.39889E+003
   6.3260   2.24813E+003    1.42593E+003
   6.3290   2.26375E+003    1.39035E+003
   6.3300   2.25774E+003    1.38609E+003
   6.3320   2.19954E+003    1.38758E+003
   6.3340   2.18740E+003    1.37825E+003
   6.3360   2.22699E+003    1.34548E+003
   6.3390   2.18252E+003    1.36325E+003
   6.3410   2.17445E+003    1.34389E+003
   6.3450   2.20001E+003    1.31523E+003
   6.3470   2.19546E+003    1.31920E+003
   6.3500   2.12884E+003    1.31256E+003
   6.3520   2.13866E+003    1.28593E+003
   6.3550   2.09065E+003    1.28876E+003
   6.3570   2.09694E+003    1.27673E+003
   6.3590   2.09459E+003    1.27252E+003
   6.3610   2.08712E+003    1.26251E+003
   6.3660   2.11986E+003    1.23089E+003
   6.3670   2.09229E+003    1.23175E+003
   6.3690   2.06709E+003    1.22578E+003
   6.3720   2.02064E+003    1.22134E+003
   6.3730   2.07064E+003    1.24456E+003
   6.3760   2.05886E+003    1.22974E+003
   6.3790   2.06555E+003    1.19158E+003
   6.3810   2.03088E+003    1.18874E+003
   6.3830   2.03219E+003    1.19679E+003
   6.3850   2.03640E+003    1.21246E+003
   6.3870   2.01360E+003    1.20673E+003
   6.3900   2.00235E+003    1.17373E+003
   6.3930   2.03779E+003    1.19219E+003
   6.3960   1.98877E+003    1.18566E+003
   6.3980   1.99931E+003    1.16581E+003
   6.3990   1.95041E+003    1.15211E+003
   6.4030   1.97853E+003    1.14285E+003
   6.4050   1.98623E+003    1.14850E+003
   6.4090   1.96879E+003    1.13050E+003
   6.4120   1.95517E+003    1.13821E+003
   6.4130   1.96475E+003    1.14404E+003
   6.4150   1.95300E+003    1.14357E+003
   6.4170   1.91896E+003    1.13279E+003
   6.4220   1.91593E+003    1.12736E+003
   6.4240   1.89474E+003    1.11677E+003
   6.4260   1.93914E+003    1.16548E+003
   6.4290   1.93060E+003    1.16766E+003
   6.4310   1.93895E+003    1.13574E+003
   6.4320   1.95826E+003    1.14402E+003
   6.4340   1.95862E+003    1.15049E+003
   6.4380   1.96319E+003    1.12962E+003
   6.4430   1.98057E+003    1.14975E+003
   6.4440   1.97413E+003    1.12290E+003
   6.4460   1.98761E+003    1.12370E+003
   6.4500   1.96423E+003    1.14238E+003
   6.4530   2.01255E+003    1.10949E+003
   6.4560   1.97988E+003    1.13114E+003
   6.4580   1.99937E+003    1.15130E+003
   6.4600   2.01229E+003    1.13389E+003
   6.4630   1.97397E+003    1.15422E+003
   6.4650   1.99679E+003    1.15636E+003
   6.4680   1.97434E+003    1.12784E+003
   6.4720   2.00023E+003    1.14045E+003
   6.4730   1.97494E+003    1.11167E+003
   6.4750   1.98391E+003    1.09838E+003
   6.4790   1.97634E+003    1.11082E+003
   6.4810   1.99152E+003    1.09232E+003
   6.4840   1.99098E+003    1.11920E+003
   6.4850   2.00149E+003    1.10898E+003
   6.4870   1.97092E+003    1.13939E+003
   6.4890   1.98069E+003    1.11465E+003
   6.4920   2.00533E+003    1.10433E+003
   6.4960   1.97374E+003    1.13175E+003
   6.4990   1.99533E+003    1.12595E+003
   6.5010   2.00029E+003    1.09763E+003
   6.5030   2.02521E+003    1.11690E+003
   6.5060   1.96889E+003    1.12826E+003
   6.5100   2.00068E+003    1.12382E+003
   6.5110   2.00490E+003    1.11201E+003
   6.5150   1.96862E+003    1.12022E+003
   6.5160   1.96294E+003    1.13007E+003
   6.5190   2.00881E+003    1.11031E+003
   6.5210   1.98810E+003    1.09944E+003
   6.5250   2.00304E+003    1.11413E+003
   6.5280   1.98986E+003    1.08700E+003
   6.5300   1.99370E+003    1.10236E+003
   6.5320   2.00296E+003    1.10732E+003
   6.5350   1.97937E+003    1.11849E+003
   6.5390   1.99192E+003    1.09219E+003
   6.5410   1.96664E+003    1.09388E+003
   6.5440   1.94766E+003    1.10390E+003
   6.5460   1.96831E+003    1.08683E+003
   6.5490   1.95124E+003    1.10007E+003
   6.5520   1.97180E+003    1.08544E+003
   6.5540   1.94115E+003    1.09173E+003
   6.5570   1.96438E+003    1.10420E+003
   6.5590   1.98098E+003    1.11221E+003
   6.5620   1.94844E+003    1.07974E+003
   6.5630   1.93208E+003    1.07032E+003
   6.5660   1.94106E+003    1.05359E+003
   6.5710   1.93099E+003    1.08208E+003
   6.5730   1.95894E+003    1.06973E+003
   6.5750   1.90171E+003    1.07574E+003
   6.5800   1.94957E+003    1.09573E+003
   6.5820   1.89682E+003    1.05864E+003
   6.5840   1.92374E+003    1.06666E+003
   6.5860   1.91320E+003    1.07850E+003
   6.5880   1.95178E+003    1.07923E+003
   6.5910   1.91631E+003    1.05215E+003
   6.5950   1.92605E+003    1.04218E+003
   6.5980   1.90574E+003    1.03651E+003
   6.6000   1.91615E+003    1.05492E+003
   6.6020   1.89882E+003    1.06061E+003
   6.6040   1.86463E+003    1.05387E+003
   6.6080   1.89682E+003    1.07138E+003
   6.6100   1.89736E+003    1.05094E+003
   6.6120   1.92393E+003    1.02370E+003
   6.6140   1.90633E+003    1.07363E+003
   6.6170   1.90614E+003    1.05705E+003
   6.6210   1.91203E+003    1.02173E+003
   6.6250   1.92259E+003    1.03627E+003
   6.6260   1.89040E+003    1.04549E+003
   6.6280   1.89168E+003    1.04425E+003
   6.6310   1.87507E+003    1.04306E+003
   6.6330   1.90321E+003    1.04357E+003
   6.6360   1.90976E+003    1.04966E+003
   6.6380   1.89327E+003    1.04188E+003
   6.6410   1.88159E+003    1.01271E+003
   6.6430   1.87270E+003    1.02835E+003
   6.6460   1.86437E+003    1.04549E+003
   6.6480   1.88255E+003    1.01952E+003
   6.6510   1.88780E+003    1.03996E+003
   6.6530   1.89193E+003    1.02879E+003
   6.6570   1.86592E+003    1.03812E+003
   6.6600   1.86527E+003    1.04124E+003
   6.6610   1.84226E+003    1.03097E+003
   6.6640   1.87181E+003    1.03774E+003
   6.6670   1.84739E+003    1.03831E+003
   6.6690   1.84653E+003    1.00681E+003
   6.6710   1.85074E+003    1.01911E+003
   6.6730   1.83326E+003    1.03539E+003
   6.6750   1.84635E+003    9.99520E+002
   6.6790   1.85719E+003    1.01706E+003
   6.6820   1.80473E+003    1.01777E+003
   6.6840   1.84054E+003    1.01561E+003
   6.6860   1.84161E+003    1.02602E+003
   6.6890   1.83614E+003    1.03312E+003
   6.6910   1.83676E+003    1.00924E+003
   6.6940   1.81302E+003    9.95500E+002
   6.6960   1.86382E+003    9.97380E+002
   6.7000   1.83894E+003    9.72650E+002
   6.7030   1.79998E+003    9.88720E+002
   6.7040   1.76901E+003    1.00931E+003
   6.7070   1.78358E+003    9.82500E+002
   6.7100   1.77604E+003    1.00441E+003
   6.7110   1.77246E+003    9.97310E+002
   6.7140   1.80235E+003    9.89900E+002
   6.7160   1.78995E+003    1.00490E+003
   6.7200   1.78912E+003    9.69270E+002
   6.7230   1.79928E+003    9.45170E+002
   6.7270   1.74156E+003    9.83460E+002
   6.7280   1.74437E+003    9.89030E+002
   6.7300   1.77877E+003    9.70330E+002
   6.7320   1.73604E+003    9.64060E+002
   6.7350   1.75584E+003    9.51810E+002
   6.7390   1.75748E+003    9.69720E+002
   6.7410   1.74621E+003    9.61450E+002
   6.7440   1.75550E+003    9.86550E+002
   6.7470   1.76138E+003    9.69410E+002
   6.7490   1.78126E+003    9.77060E+002
   6.7520   1.76402E+003    9.64500E+002
   6.7540   1.78124E+003    9.93270E+002
   6.7570   1.79042E+003    9.56360E+002
   6.7610   1.75225E+003    9.30480E+002
   6.7630   1.75972E+003    9.67630E+002
   6.7660   1.77435E+003    9.91740E+002
   6.7680   1.77224E+003    9.58630E+002
   6.7700   1.79669E+003    9.53660E+002
   6.7740   1.77568E+003    9.67140E+002
   6.7760   1.74244E+003    9.86040E+002
   6.7790   1.81663E+003    9.79590E+002
   6.7810   1.77962E+003    9.58120E+002
   6.7830   1.79375E+003    9.89620E+002
   6.7860   1.78862E+003    9.77370E+002
   6.7880   1.78518E+003    1.02138E+003
   6.7930   1.79840E+003    1.00009E+003
   6.7950   1.78966E+003    1.00368E+003
   6.7980   1.83400E+003    9.72520E+002
   6.8020   1.80561E+003    9.93760E+002
   6.8040   1.76903E+003    9.74190E+002
   6.8060   1.81941E+003    9.49600E+002
   6.8100   1.79033E+003    9.98190E+002
   6.8120   1.80594E+003    9.71260E+002
   6.8140   1.80108E+003    1.00909E+003
   6.8170   1.80169E+003    1.00134E+003
   6.8190   1.81195E+003    9.86650E+002
   6.8220   1.80764E+003    9.88520E+002
   6.8240   1.79093E+003    1.00318E+003
   6.8260   1.81501E+003    1.00195E+003
   6.8290   1.81127E+003    1.01369E+003
   6.8320   1.80439E+003    9.61500E+002
   6.8360   1.80150E+003    1.02405E+003
   6.8380   1.79712E+003    1.00971E+003
   6.8400   1.81753E+003    9.92360E+002
   6.8420   1.82902E+003    1.00466E+003
   6.8450   1.82905E+003    9.90600E+002
   6.8490   1.82845E+003    1.00074E+003
   6.8510   1.79335E+003    9.86510E+002
   6.8530   1.81915E+003    1.00278E+003
   6.8560   1.82493E+003    9.91440E+002
   6.8580   1.83306E+003    1.02671E+003
   6.8600   1.82975E+003    1.01191E+003
   6.8640   1.80895E+003    9.78960E+002
   6.8670   1.81127E+003    9.83450E+002
   6.8690   1.81410E+003    1.02048E+003
   6.8710   1.82282E+003    1.00599E+003
   6.8740   1.82677E+003    1.00552E+003
   6.8760   1.83209E+003    9.78360E+002
   6.8800   1.78987E+003    9.87760E+002
   6.8820   1.77697E+003    1.00763E+003
   6.8850   1.80197E+003    1.00582E+003
   6.8870   1.81966E+003    1.01670E+003
   6.8890   1.79170E+003    9.99370E+002
   6.8940   1.80318E+003    1.00154E+003
   6.8960   1.83429E+003    1.01538E+003
   6.8980   1.81486E+003    1.01256E+003
   6.9020   1.83470E+003    1.00269E+003
   6.9030   1.83345E+003    1.01716E+003
   6.9080   1.81088E+003    1.02718E+003
   6.9100   1.79627E+003    1.02560E+003
   6.9120   1.81075E+003    1.02352E+003
   6.9170   1.81111E+003    1.00868E+003
   6.9180   1.81087E+003    1.03497E+003
   6.9210   1.81808E+003    9.92620E+002
   6.9230   1.80185E+003    9.98770E+002
   6.9250   1.81230E+003    1.00674E+003
   6.9280   1.81880E+003    1.00152E+003
   6.9300   1.76976E+003    9.84470E+002
   6.9350   1.81243E+003    9.96770E+002
   6.9370   1.77522E+003    9.79550E+002
   6.9390   1.78564E+003    9.96360E+002
   6.9440   1.78308E+003    9.86570E+002
   6.9470   1.77119E+003    9.77280E+002
   6.9490   1.83376E+003    1.00064E+003
   6.9520   1.78263E+003    9.70370E+002
   6.9530   1.76983E+003    9.77030E+002
   6.9560   1.77167E+003    9.80730E+002
   6.9590   1.77695E+003    9.87990E+002
   6.9610   1.76396E+003    9.71580E+002
   6.9640   1.71670E+003    9.59740E+002
   6.9650   1.73512E+003    9.50600E+002
   6.9670   1.74901E+003    9.90960E+002
   6.9710   1.74389E+003    9.82260E+002
   6.9730   1.77135E+003    9.82420E+002
   6.9760   1.75842E+003    9.71590E+002
   6.9800   1.77791E+003    9.69190E+002
   6.9820   1.78903E+003    9.95160E+002
   6.9850   1.77454E+003    1.00198E+003
   6.9870   1.73474E+003    9.72600E+002
   6.9900   1.75813E+003    9.96180E+002
   6.9940   1.72933E+003    9.86320E+002
   6.9950   1.77480E+003    9.74290E+002
   6.9990   1.78521E+003    9.95220E+002
   7.0020   1.75614E+003    9.92340E+002
   7.0040   1.79303E+003    9.80510E+002
   7.0070   1.75635E+003    9.95110E+002
   7.0100   1.77052E+003    9.80980E+002
   7.0120   1.79134E+003    9.91070E+002
   7.0150   1.79122E+003    9.79010E+002
   7.0170   1.76320E+003    9.95120E+002
   7.0190   1.77838E+003    9.80450E+002
   7.0210   1.79244E+003    9.56470E+002
   7.0250   1.78529E+003    9.88280E+002
   7.0280   1.80623E+003    9.54870E+002
   7.0300   1.78302E+003    1.00339E+003
   7.0330   1.77183E+003    9.99750E+002
   7.0370   1.77792E+003    9.54690E+002
   7.0400   1.77473E+003    9.56560E+002
   7.0440   1.74248E+003    9.54620E+002
   7.0470   1.76482E+003    9.48690E+002
   7.0480   1.80503E+003    9.54740E+002
   7.0510   1.78698E+003    9.40210E+002
   7.0540   1.77358E+003    9.62550E+002
   7.0580   1.75247E+003    9.35790E+002
   7.0600   1.76131E+003    9.38180E+002
   7.0620   1.68068E+003    9.39470E+002
   7.0640   1.70201E+003    9.12410E+002
   7.0670   1.71793E+003    9.06690E+002
   7.0710   1.70544E+003    9.13270E+002
   7.0740   1.70073E+003    9.01080E+002
   7.0760   1.66941E+003    8.73070E+002
   7.0780   1.63762E+003    8.85140E+002
   7.0820   1.69994E+003    8.67050E+002
   7.0840   1.67675E+003    8.38520E+002
   7.0880   1.64068E+003    8.16540E+002
   7.0910   1.61094E+003    8.09360E+002
   7.0930   1.62313E+003    8.02560E+002
   7.0960   1.58646E+003    7.98470E+002
   7.0980   1.56325E+003    7.65890E+002
   7.1000   1.56577E+003    7.45060E+002
   7.1030   1.49293E+003    7.16300E+002
   7.1060   1.47099E+003    6.88480E+002
   7.1100   1.43499E+003    6.59550E+002
   7.1120   1.41212E+003    6.31420E+002
   7.1140   1.37802E+003    6.31240E+002
   7.1160   1.33666E+003    5.62450E+002
   7.1200   1.29001E+003    5.16340E+002
   7.1250   1.20714E+003    4.60070E+002
   7.1270   1.16588E+003    4.34280E+002
   7.1300   1.09174E+003    4.12870E+002
   7.1320   1.04933E+003    3.62240E+002
   7.1350   9.90410E+002    3.27650E+002
   7.1390   9.22990E+002    2.63310E+002
   7.1420   8.03810E+002    2.23710E+002
   7.1440   7.73670E+002    2.02920E+002
   7.1460   6.93420E+002    1.76610E+002
   7.1510   6.07880E+002    1.24330E+002
   7.1540   4.82860E+002    8.88800E+001
   7.1570   4.15730E+002    7.61400E+001
   7.1590   3.63080E+002    5.50600E+001
   7.1620   2.78580E+002    4.09500E+001
   7.1660   2.12050E+002    2.45600E+001
   7.1680   1.48170E+002    1.73400E+001
   7.1720   1.08970E+002    1.14500E+001
   7.1750   8.61800E+001    9.03000E+000
   7.1770   5.57100E+001    8.94000E+000
   7.1820   4.41500E+001    5.99000E+000
   7.1830   2.89100E+001    4.82000E+000
   7.1860   1.29200E+001    5.70000E+000
   7.1880   3.66000E+000    6.88000E+000
   7.1900   5.58000E+000    5.52000E+000
   7.1940   3.41000E+000    2.24000E+000
   7.1980   3.68000E+000    3.40000E-001
   7.2000   3.82000E+000    6.10000E-001
   7.2020   3.81000E+000    1.78000E+000
   7.2060   3.66000E+000    2.28000E+000
   7.2080   3.81000E+000    1.02000E+000
   7.2110   3.77000E+000    1.01000E+000
   7.2140   3.67000E+000    2.30000E-001
   7.2170   3.76000E+000    2.40000E-001
   7.2190   3.76000E+000    1.40000E-001
   7.2230   3.78000E+000    1.50000E-001
   7.2260   3.74000E+000    2.50000E-001
   7.2280   3.32000E+000    2.40000E-001
   7.2300   3.69000E+000    4.00000E-002
   7.2340   3.74000E+000    1.60000E-001
   7.2360   3.68000E+000    3.50000E-001
   7.2400   3.92000E+000    3.30000E-001
   7.2430   3.73000E+000    4.00000E-002
   7.2450   3.69000E+000    2.60000E-001
   7.2480   3.75000E+000    1.00000E-001
   7.2510   3.79000E+000    0.00000E+000
   7.2540   3.44000E+000    0.00000E+000
   7.2560   3.79000E+000    5.60000E-001
   7.2590   3.70000E+000    1.40000E-001
   7.2610   3.86000E+000    5.00000E-002
   7.2640   3.36000E+000    4.20000E-001
   7.2690   3.86000E+000    6.20000E-001
   7.2710   3.75000E+000    0.00000E+000
   7.2740   3.73000E+000    0.00000E+000
   7.2770   3.83000E+000    4.40000E-001
   7.2810   3.72000E+000    3.40000E-001
   7.2830   3.69000E+000    2.40000E-001
   7.2860   3.78000E+000    1.50000E-001
   7.2880   3.65000E+000    1.10000E-001
   7.2910   3.87000E+000    2.00000E-002
   7.2950   3.72000E+000    1.10000E-001
   7.2970   3.66000E+000    5.90000E-001
   7.3000   3.73000E+000    1.10000E-001
