# Supplementary material for: Mechanism of the small ATP-independent chaperone Spy is substrate specific
Source: Nat Commun. 2021 Feb 8;12:851. doi: 10.1038/s41467-021-21120-8 (PMC7870927; doi:10.1038/s41467-021-21120-8)
Supplement: Supplementary file 3 — Supplementary Data 1 [file 41467_2021_21120_MOESM3_ESM.zip › Fig 2c-d/181801/00049.RI3]

Sample3/6
I 3 22.0 48000 0007072 1.7660E11 277 1 
   5.7990   3.66000E+000    3.31000E+000
   5.8040   3.67000E+000    1.31000E+000
   5.8050   3.69000E+000    6.87000E+000
   5.8060   3.77000E+000    4.95000E+000
   5.8080   3.64000E+000    1.16200E+001
   5.8100   2.13000E+000    1.48500E+001
   5.8130   2.76000E+000    2.22100E+001
   5.8150   1.53700E+001    2.96100E+001
   5.8170   2.08500E+001    5.30300E+001
   5.8190   3.87700E+001    6.79500E+001
   5.8200   7.88800E+001    1.04710E+002
   5.8220   1.39410E+002    1.60690E+002
   5.8240   3.65250E+002    5.13100E+002
   5.8260   6.46020E+002    6.47200E+002
   5.8280   8.53080E+002    7.47570E+002
   5.8290   8.84170E+002    9.08940E+002
   5.8300   9.90590E+002    9.95880E+002
   5.8330   1.11092E+003    1.09504E+003
   5.8350   1.22287E+003    1.18221E+003
   5.8370   1.32348E+003    1.30035E+003
   5.8400   1.50213E+003    1.60115E+003
   5.8420   1.68390E+003    1.75079E+003
   5.8440   1.84581E+003    1.88300E+003
   5.8460   1.94670E+003    1.98372E+003
   5.8490   2.06858E+003    2.08448E+003
   5.8510   2.19088E+003    2.24344E+003
   5.8540   2.41274E+003    2.37491E+003
   5.8560   2.54880E+003    2.57456E+003
   5.8580   2.66507E+003    2.70285E+003
   5.8600   2.70604E+003    2.72326E+003
   5.8620   2.72346E+003    2.86684E+003
   5.8630   2.84804E+003    2.93573E+003
   5.8670   3.03733E+003    3.05805E+003
   5.8680   3.08629E+003    3.14975E+003
   5.8700   3.17460E+003    3.18318E+003
   5.8710   3.23450E+003    3.22669E+003
   5.8730   3.29783E+003    3.35883E+003
   5.8760   3.43452E+003    3.34636E+003
   5.8780   3.44811E+003    3.43575E+003
   5.8810   3.54935E+003    3.53138E+003
   5.8830   3.54096E+003    3.45391E+003
   5.8850   3.49526E+003    3.48107E+003
   5.8870   3.62833E+003    3.51907E+003
   5.8900   3.59096E+003    3.55871E+003
   5.8920   3.61437E+003    3.58750E+003
   5.8940   3.61323E+003    3.61207E+003
   5.8970   3.62456E+003    3.65699E+003
   5.8990   3.58348E+003    3.65921E+003
   5.9010   3.65022E+003    3.60318E+003
   5.9030   3.62332E+003    3.52949E+003
   5.9040   3.63289E+003    3.57467E+003
   5.9050   3.66460E+003    3.57992E+003
   5.9070   3.68646E+003    3.56186E+003
   5.9100   3.74187E+003    3.63947E+003
   5.9120   3.73095E+003    3.77445E+003
   5.9140   3.75383E+003    3.64244E+003
   5.9160   3.73121E+003    3.69269E+003
   5.9190   3.77730E+003    3.76142E+003
   5.9210   3.76894E+003    3.84901E+003
   5.9230   3.79667E+003    3.76994E+003
   5.9260   3.77810E+003    3.74954E+003
   5.9280   3.84320E+003    3.91606E+003
   5.9300   3.82137E+003    3.87164E+003
   5.9320   3.90904E+003    3.94829E+003
   5.9350   3.84014E+003    3.90275E+003
   5.9360   3.86750E+003    3.89533E+003
   5.9390   3.95536E+003    3.98566E+003
   5.9420   4.00851E+003    3.92593E+003
   5.9440   3.96905E+003    3.99198E+003
   5.9460   3.94134E+003    4.05209E+003
   5.9470   3.99822E+003    4.06626E+003
   5.9500   4.01705E+003    4.05992E+003
   5.9520   4.02858E+003    4.04993E+003
   5.9550   4.03684E+003    4.09722E+003
   5.9570   4.07846E+003    4.12283E+003
   5.9590   4.02350E+003    4.17370E+003
   5.9620   4.11103E+003    4.43858E+003
   5.9630   4.08353E+003    4.98293E+003
   5.9660   4.11137E+003    6.15161E+003
   5.9680   4.18899E+003    6.14320E+003
   5.9710   4.48676E+003    6.15928E+003
   5.9730   5.18679E+003    6.04189E+003
   5.9750   6.18356E+003    2.82920E+003
   5.9760   6.20842E+003    1.41530E+002
   5.9820   6.14320E+003    3.35200E+002
   5.9840   1.55443E+003    4.32938E+003
   5.9890   1.47800E+002    4.90566E+003
   5.9910   3.03730E+002    4.18963E+003
   5.9940   1.42394E+003    4.17144E+003
   5.9960   3.81471E+003    4.09033E+003
   5.9980   5.26207E+003    4.06678E+003
   6.0000   3.94669E+003    4.02065E+003
   6.0030   4.24246E+003    4.04680E+003
   6.0050   4.16593E+003    4.12869E+003
   6.0070   4.08937E+003    4.10572E+003
   6.0090   4.11319E+003    4.10670E+003
   6.0110   3.99798E+003    4.16008E+003
   6.0130   4.11085E+003    4.09725E+003
   6.0140   4.09481E+003    4.09855E+003
   6.0160   4.08347E+003    4.09965E+003
   6.0180   4.06558E+003    4.06599E+003
   6.0200   4.11976E+003    4.03362E+003
   6.0250   4.07538E+003    4.05214E+003
   6.0270   4.15349E+003    4.06505E+003
   6.0300   4.06184E+003    4.02462E+003
   6.0340   4.07890E+003    4.00149E+003
   6.0360   4.04084E+003    3.96031E+003
   6.0390   4.09393E+003    4.03767E+003
   6.0410   4.12396E+003    4.03226E+003
   6.0440   4.06991E+003    4.00992E+003
   6.0470   4.06603E+003    4.08262E+003
   6.0480   4.13789E+003    4.01019E+003
   6.0510   4.09173E+003    4.04562E+003
   6.0520   4.15280E+003    4.02886E+003
   6.0540   4.13043E+003    4.04617E+003
   6.0560   4.11753E+003    4.03123E+003
   6.0590   4.02019E+003    3.93454E+003
   6.0610   4.00116E+003    4.00882E+003
   6.0630   4.11916E+003    4.03667E+003
   6.0660   4.05507E+003    3.98324E+003
   6.0680   4.08816E+003    3.99834E+003
   6.0700   4.04876E+003    3.94802E+003
   6.0730   4.08714E+003    4.02922E+003
   6.0750   4.01002E+003    3.97134E+003
   6.0790   4.05604E+003    3.93821E+003
   6.0820   4.09600E+003    3.89908E+003
   6.0830   4.06722E+003    3.93891E+003
   6.0860   4.05195E+003    3.89297E+003
   6.0890   4.05258E+003    3.90849E+003
   6.0900   4.08794E+003    3.98655E+003
   6.0930   4.09267E+003    3.88331E+003
   6.0950   4.06535E+003    3.97269E+003
   6.0970   4.09566E+003    3.91503E+003
   6.0990   4.03582E+003    3.82277E+003
   6.1020   4.01708E+003    3.86805E+003
   6.1040   3.99705E+003    3.85759E+003
   6.1060   4.02875E+003    3.81087E+003
   6.1090   4.00921E+003    3.82479E+003
   6.1110   4.02919E+003    3.81732E+003
   6.1130   4.04320E+003    3.82330E+003
   6.1150   3.98389E+003    3.82282E+003
   6.1170   4.00644E+003    3.84623E+003
   6.1180   3.98856E+003    3.80795E+003
   6.1210   4.00142E+003    3.76582E+003
   6.1230   3.96635E+003    3.79198E+003
   6.1260   3.98496E+003    3.73043E+003
   6.1300   3.94242E+003    3.82013E+003
   6.1310   4.02226E+003    3.67869E+003
   6.1330   4.01307E+003    3.73069E+003
   6.1350   3.93075E+003    3.65909E+003
   6.1370   3.88429E+003    3.68952E+003
   6.1400   3.98146E+003    3.67374E+003
   6.1420   3.95824E+003    3.68059E+003
   6.1440   4.00756E+003    3.61992E+003
   6.1470   3.92999E+003    3.63689E+003
   6.1480   4.02591E+003    3.60048E+003
   6.1510   3.94521E+003    3.64895E+003
   6.1540   3.94613E+003    3.60739E+003
   6.1550   3.88846E+003    3.59977E+003
   6.1570   3.92459E+003    3.58118E+003
   6.1590   3.89006E+003    3.62334E+003
   6.1600   3.95026E+003    3.57131E+003
   6.1620   3.90750E+003    3.47478E+003
   6.1650   3.81489E+003    3.49516E+003
   6.1680   3.84585E+003    3.47989E+003
   6.1710   3.84742E+003    3.56247E+003
   6.1720   3.84834E+003    3.53724E+003
   6.1740   3.85203E+003    3.47328E+003
   6.1760   3.82901E+003    3.49846E+003
   6.1790   3.86810E+003    3.39805E+003
   6.1830   3.80752E+003    3.39844E+003
   6.1840   3.85498E+003    3.41520E+003
   6.1880   3.79296E+003    3.36182E+003
   6.1900   3.85276E+003    3.39525E+003
   6.1910   3.84188E+003    3.37410E+003
   6.1940   3.76901E+003    3.37452E+003
   6.1960   3.79843E+003    3.34337E+003
   6.2000   3.81207E+003    3.33293E+003
   6.2030   3.72942E+003    3.29872E+003
   6.2050   3.74256E+003    3.23095E+003
   6.2070   3.69831E+003    3.27305E+003
   6.2100   3.78923E+003    3.28624E+003
   6.2130   3.76030E+003    3.25443E+003
   6.2160   3.74310E+003    3.21364E+003
   6.2180   3.72822E+003    3.24263E+003
   6.2190   3.71158E+003    3.19364E+003
   6.2220   3.75245E+003    3.19763E+003
   6.2250   3.73723E+003    3.12174E+003
   6.2270   3.68559E+003    3.05756E+003
   6.2290   3.67199E+003    3.07971E+003
   6.2320   3.62006E+003    3.06158E+003
   6.2340   3.65779E+003    3.04038E+003
   6.2370   3.67000E+003    3.08939E+003
   6.2390   3.58322E+003    3.03492E+003
   6.2410   3.61209E+003    2.99401E+003
   6.2440   3.64111E+003    3.03123E+003
   6.2460   3.61850E+003    2.90016E+003
   6.2470   3.60228E+003    2.98377E+003
   6.2490   3.50339E+003    2.89153E+003
   6.2520   3.51817E+003    2.85588E+003
   6.2550   3.53290E+003    2.87735E+003
   6.2570   3.56371E+003    2.83431E+003
   6.2580   3.53940E+003    2.89507E+003
   6.2610   3.54467E+003    2.80038E+003
   6.2640   3.55081E+003    2.81246E+003
   6.2660   3.48451E+003    2.82655E+003
   6.2690   3.45992E+003    2.78097E+003
   6.2700   3.43394E+003    2.76393E+003
   6.2730   3.45597E+003    2.73555E+003
   6.2750   3.48922E+003    2.71189E+003
   6.2780   3.41168E+003    2.69925E+003
   6.2820   3.46867E+003    2.62499E+003
   6.2840   3.38183E+003    2.67328E+003
   6.2890   3.34463E+003    2.63653E+003
   6.2920   3.34005E+003    2.56110E+003
   6.2940   3.29881E+003    2.52672E+003
   6.2960   3.32635E+003    2.51726E+003
   6.2970   3.24258E+003    2.48738E+003
   6.3000   3.22984E+003    2.47170E+003
   6.3020   3.31550E+003    2.45126E+003
   6.3040   3.30542E+003    2.43161E+003
   6.3070   3.20703E+003    2.40355E+003
   6.3090   3.15691E+003    2.37609E+003
   6.3110   3.10238E+003    2.35913E+003
   6.3140   3.14487E+003    2.26743E+003
   6.3160   3.12683E+003    2.26737E+003
   6.3200   3.10697E+003    2.29904E+003
   6.3210   3.10542E+003    2.22396E+003
   6.3230   3.13589E+003    2.21541E+003
   6.3250   3.11242E+003    2.23730E+003
   6.3280   3.03314E+003    2.21766E+003
   6.3290   3.04124E+003    2.18421E+003
   6.3320   3.02023E+003    2.16536E+003
   6.3330   3.00337E+003    2.10981E+003
   6.3370   2.94881E+003    2.06769E+003
   6.3380   2.91880E+003    2.14232E+003
   6.3400   2.90981E+003    2.02760E+003
   6.3430   2.91012E+003    2.02315E+003
   6.3450   2.87236E+003    1.98927E+003
   6.3470   2.87663E+003    1.95138E+003
   6.3520   2.83575E+003    1.94753E+003
   6.3540   2.84246E+003    1.94962E+003
   6.3560   2.78972E+003    1.86559E+003
   6.3590   2.78237E+003    1.84910E+003
   6.3630   2.74572E+003    1.83904E+003
   6.3650   2.70798E+003    1.83244E+003
   6.3670   2.69186E+003    1.82966E+003
   6.3700   2.70436E+003    1.78012E+003
   6.3740   2.65856E+003    1.73225E+003
   6.3760   2.64766E+003    1.70460E+003
   6.3780   2.62127E+003    1.73403E+003
   6.3790   2.61186E+003    1.72359E+003
   6.3810   2.53609E+003    1.66227E+003
   6.3840   2.57174E+003    1.64937E+003
   6.3880   2.53609E+003    1.63201E+003
   6.3930   2.50764E+003    1.59743E+003
   6.3950   2.48052E+003    1.57299E+003
   6.3970   2.43812E+003    1.56188E+003
   6.3990   2.43238E+003    1.55191E+003
   6.4000   2.44438E+003    1.52814E+003
   6.4020   2.39245E+003    1.55067E+003
   6.4050   2.37335E+003    1.51704E+003
   6.4080   2.32929E+003    1.49562E+003
   6.4100   2.33514E+003    1.47332E+003
   6.4120   2.34386E+003    1.45241E+003
   6.4130   2.32534E+003    1.47252E+003
   6.4160   2.29760E+003    1.42420E+003
   6.4190   2.28537E+003    1.40799E+003
   6.4240   2.26047E+003    1.41848E+003
   6.4250   2.29008E+003    1.37124E+003
   6.4270   2.22953E+003    1.37099E+003
   6.4290   2.19349E+003    1.37553E+003
   6.4320   2.17656E+003    1.36163E+003
   6.4360   2.17785E+003    1.31056E+003
   6.4390   2.21887E+003    1.35469E+003
   6.4420   2.19952E+003    1.30511E+003
   6.4440   2.23877E+003    1.33041E+003
   6.4460   2.23298E+003    1.33028E+003
   6.4480   2.18805E+003    1.30403E+003
   6.4500   2.19769E+003    1.29823E+003
   6.4520   2.16125E+003    1.27733E+003
   6.4530   2.17654E+003    1.30477E+003
   6.4560   2.17970E+003    1.26468E+003
   6.4580   2.13140E+003    1.26656E+003
   6.4620   2.14745E+003    1.24043E+003
   6.4650   2.14438E+003    1.25099E+003
   6.4670   2.15647E+003    1.25129E+003
   6.4690   2.11106E+003    1.25353E+003
   6.4720   2.10504E+003    1.20037E+003
   6.4740   2.08277E+003    1.22798E+003
   6.4770   2.07929E+003    1.19251E+003
   6.4800   2.08015E+003    1.21026E+003
   6.4830   2.05933E+003    1.17825E+003
   6.4850   2.04773E+003    1.18709E+003
   6.4870   2.00380E+003    1.17523E+003
   6.4920   2.06203E+003    1.17299E+003
   6.4940   2.07835E+003    1.17429E+003
   6.4960   2.03483E+003    1.14930E+003
   6.4980   2.00060E+003    1.15621E+003
   6.5010   1.99222E+003    1.15070E+003
   6.5050   1.99070E+003    1.15603E+003
   6.5080   1.96633E+003    1.11946E+003
   6.5090   2.00398E+003    1.13620E+003
   6.5120   1.97908E+003    1.11841E+003
   6.5150   2.01082E+003    1.13060E+003
   6.5170   1.95748E+003    1.13197E+003
   6.5200   1.97226E+003    1.11099E+003
   6.5230   1.95216E+003    1.12418E+003
   6.5260   1.95768E+003    1.08554E+003
   6.5280   1.97562E+003    1.09380E+003
   6.5300   1.89680E+003    1.07961E+003
   6.5320   1.92499E+003    1.10965E+003
   6.5350   1.91591E+003    1.06722E+003
   6.5380   1.93076E+003    1.08149E+003
   6.5420   1.91768E+003    1.07412E+003
   6.5450   1.90293E+003    1.03835E+003
   6.5480   1.90684E+003    1.05941E+003
   6.5510   1.88591E+003    1.06015E+003
   6.5530   1.85819E+003    1.05490E+003
   6.5550   1.86486E+003    1.06220E+003
   6.5570   1.86955E+003    1.07249E+003
   6.5610   1.84244E+003    1.01893E+003
   6.5660   1.84499E+003    1.00668E+003
   6.5680   1.79019E+003    1.02685E+003
   6.5710   1.83065E+003    1.04096E+003
   6.5730   1.86072E+003    1.02446E+003
   6.5750   1.80092E+003    1.02235E+003
   6.5780   1.82677E+003    1.03615E+003
   6.5820   1.82940E+003    9.93040E+002
   6.5840   1.84576E+003    1.01066E+003
   6.5860   1.77254E+003    1.00600E+003
   6.5880   1.78468E+003    1.02694E+003
   6.5910   1.77891E+003    1.00131E+003
   6.5930   1.79252E+003    1.00083E+003
   6.5950   1.84697E+003    1.01077E+003
   6.5980   1.79073E+003    9.85590E+002
   6.6000   1.78439E+003    1.04366E+003
   6.6020   1.81156E+003    1.00016E+003
   6.6040   1.78210E+003    9.97050E+002
   6.6090   1.79333E+003    9.72300E+002
   6.6110   1.79130E+003    9.79860E+002
   6.6150   1.79449E+003    9.89150E+002
   6.6180   1.80938E+003    1.01042E+003
   6.6190   1.80016E+003    1.00433E+003
   6.6220   1.78865E+003    9.80430E+002
   6.6250   1.72387E+003    9.96340E+002
   6.6280   1.73636E+003    1.00332E+003
   6.6310   1.71986E+003    9.76300E+002
   6.6330   1.81034E+003    9.94590E+002
   6.6360   1.77958E+003    9.84850E+002
   6.6370   1.77366E+003    9.82080E+002
   6.6390   1.76864E+003    9.65420E+002
   6.6410   1.71676E+003    9.57440E+002
   6.6430   1.73435E+003    9.74100E+002
   6.6460   1.72268E+003    9.56930E+002
   6.6480   1.74413E+003    9.81400E+002
   6.6510   1.70332E+003    9.74440E+002
   6.6530   1.73869E+003    9.65430E+002
   6.6560   1.72111E+003    9.86670E+002
   6.6600   1.74894E+003    9.61170E+002
   6.6620   1.73993E+003    9.57040E+002
   6.6640   1.73370E+003    9.46930E+002
   6.6670   1.73363E+003    9.52780E+002
   6.6680   1.75825E+003    9.65780E+002
   6.6720   1.75890E+003    9.49900E+002
   6.6750   1.70893E+003    9.36630E+002
   6.6780   1.71305E+003    9.23400E+002
   6.6800   1.69955E+003    9.28910E+002
   6.6820   1.71122E+003    9.46610E+002
   6.6840   1.72851E+003    9.50170E+002
   6.6870   1.69662E+003    9.31570E+002
   6.6890   1.70003E+003    9.08270E+002
   6.6910   1.73867E+003    9.51370E+002
   6.6940   1.68655E+003    9.60160E+002
   6.6960   1.67853E+003    9.27280E+002
   6.7010   1.69006E+003    9.13600E+002
   6.7030   1.64516E+003    9.27360E+002
   6.7040   1.67632E+003    9.50870E+002
   6.7070   1.68778E+003    9.05820E+002
   6.7100   1.64880E+003    9.13430E+002
   6.7140   1.65937E+003    9.12120E+002
   6.7160   1.68818E+003    9.35540E+002
   6.7180   1.68946E+003    9.38750E+002
   6.7200   1.69012E+003    9.26700E+002
   6.7230   1.69373E+003    9.10680E+002
   6.7250   1.65445E+003    9.18260E+002
   6.7280   1.64685E+003    8.93420E+002
   6.7320   1.66058E+003    8.88180E+002
   6.7350   1.60832E+003    8.74910E+002
   6.7380   1.59158E+003    8.83090E+002
   6.7400   1.62824E+003    8.82890E+002
   6.7410   1.58929E+003    8.84500E+002
   6.7450   1.63562E+003    8.93060E+002
   6.7470   1.62447E+003    8.95700E+002
   6.7500   1.65820E+003    8.77140E+002
   6.7520   1.65169E+003    9.26010E+002
   6.7540   1.62834E+003    8.92400E+002
   6.7580   1.62684E+003    9.03970E+002
   6.7610   1.60744E+003    8.93080E+002
   6.7630   1.61659E+003    8.88150E+002
   6.7660   1.65157E+003    8.94700E+002
   6.7680   1.59909E+003    8.80860E+002
   6.7700   1.62000E+003    8.82820E+002
   6.7730   1.62980E+003    8.64610E+002
   6.7760   1.65051E+003    9.16140E+002
   6.7770   1.63397E+003    8.87200E+002
   6.7790   1.62970E+003    9.18550E+002
   6.7810   1.61427E+003    8.82030E+002
   6.7860   1.62648E+003    9.05690E+002
   6.7880   1.62658E+003    9.09140E+002
   6.7900   1.63140E+003    9.17940E+002
   6.7930   1.66611E+003    8.95750E+002
   6.7950   1.64213E+003    9.15480E+002
   6.8000   1.61298E+003    9.28660E+002
   6.8020   1.66469E+003    9.16130E+002
   6.8070   1.59532E+003    9.06130E+002
   6.8100   1.67563E+003    9.15370E+002
   6.8120   1.65163E+003    9.00990E+002
   6.8150   1.64508E+003    9.16890E+002
   6.8170   1.63382E+003    8.94780E+002
   6.8200   1.63960E+003    9.11970E+002
   6.8220   1.66826E+003    8.80890E+002
   6.8240   1.64235E+003    9.12320E+002
   6.8290   1.68591E+003    9.25860E+002
   6.8310   1.69941E+003    9.38320E+002
   6.8330   1.67397E+003    8.93620E+002
   6.8350   1.66137E+003    9.34740E+002
   6.8380   1.63554E+003    8.98790E+002
   6.8410   1.64949E+003    9.07610E+002
   6.8440   1.68342E+003    9.07600E+002
   6.8460   1.65653E+003    8.99430E+002
   6.8490   1.64264E+003    9.09490E+002
   6.8520   1.66720E+003    9.25380E+002
   6.8530   1.66514E+003    9.09580E+002
   6.8570   1.68128E+003    9.33300E+002
   6.8600   1.67124E+003    9.23350E+002
   6.8610   1.67023E+003    9.12280E+002
   6.8630   1.66053E+003    9.11210E+002
   6.8650   1.66736E+003    9.36540E+002
   6.8690   1.67158E+003    9.20310E+002
   6.8740   1.66374E+003    9.09860E+002
   6.8750   1.68090E+003    8.99880E+002
   6.8790   1.66798E+003    9.19000E+002
   6.8810   1.68331E+003    9.22760E+002
   6.8830   1.65018E+003    9.22180E+002
   6.8850   1.67938E+003    9.23840E+002
   6.8880   1.66254E+003    9.11010E+002
   6.8910   1.68441E+003    8.97680E+002
   6.8940   1.67339E+003    9.23750E+002
   6.8960   1.67371E+003    9.06470E+002
   6.8990   1.64669E+003    9.08730E+002
   6.9030   1.66221E+003    9.19220E+002
   6.9050   1.67157E+003    9.04590E+002
   6.9080   1.66424E+003    9.31050E+002
   6.9110   1.67171E+003    9.05390E+002
   6.9130   1.68465E+003    8.94530E+002
   6.9170   1.66824E+003    9.28280E+002
   6.9190   1.64583E+003    9.18050E+002
   6.9210   1.67580E+003    8.99140E+002
   6.9230   1.63902E+003    9.44020E+002
   6.9250   1.65041E+003    9.10430E+002
   6.9280   1.67554E+003    9.08500E+002
   6.9300   1.66510E+003    9.20020E+002
   6.9340   1.66596E+003    9.04080E+002
   6.9370   1.65647E+003    9.02300E+002
   6.9400   1.64248E+003    9.04470E+002
   6.9420   1.71445E+003    9.21360E+002
   6.9440   1.63863E+003    9.31430E+002
   6.9480   1.59877E+003    9.05120E+002
   6.9510   1.63809E+003    9.14110E+002
   6.9520   1.65880E+003    8.80630E+002
   6.9560   1.67666E+003    8.89850E+002
   6.9590   1.60871E+003    8.99510E+002
   6.9610   1.61667E+003    8.61420E+002
   6.9640   1.60576E+003    8.84090E+002
   6.9670   1.60792E+003    8.91340E+002
   6.9700   1.61079E+003    8.96100E+002
   6.9720   1.64056E+003    8.83100E+002
   6.9730   1.61960E+003    8.79440E+002
   6.9760   1.62897E+003    8.92040E+002
   6.9800   1.62097E+003    8.81670E+002
   6.9830   1.63233E+003    9.21270E+002
   6.9860   1.61329E+003    8.98590E+002
   6.9870   1.66692E+003    8.83120E+002
   6.9900   1.64586E+003    9.14190E+002
   6.9940   1.62039E+003    8.96780E+002
   6.9970   1.61141E+003    9.12700E+002
   6.9990   1.63057E+003    8.91270E+002
   7.0010   1.64179E+003    9.08890E+002
   7.0050   1.62742E+003    8.93710E+002
   7.0080   1.61197E+003    9.02450E+002
   7.0110   1.65272E+003    9.01340E+002
   7.0120   1.61688E+003    9.03920E+002
   7.0160   1.66296E+003    9.05880E+002
   7.0180   1.60904E+003    8.84690E+002
   7.0210   1.58013E+003    8.98580E+002
   7.0240   1.62290E+003    8.82900E+002
   7.0260   1.59329E+003    8.98420E+002
   7.0290   1.59318E+003    9.19690E+002
   7.0330   1.56817E+003    9.07840E+002
   7.0350   1.63134E+003    8.81280E+002
   7.0370   1.62843E+003    8.87460E+002
   7.0410   1.62684E+003    8.89580E+002
   7.0440   1.60787E+003    8.75060E+002
   7.0460   1.64650E+003    8.92530E+002
   7.0480   1.64330E+003    8.86850E+002
   7.0530   1.60309E+003    8.56860E+002
   7.0570   1.63643E+003    8.76310E+002
   7.0580   1.60042E+003    8.84590E+002
   7.0600   1.62231E+003    8.76920E+002
   7.0640   1.63460E+003    8.49010E+002
   7.0670   1.62254E+003    8.68420E+002
   7.0690   1.63797E+003    8.53170E+002
   7.0710   1.62615E+003    8.44790E+002
   7.0760   1.62921E+003    8.36690E+002
   7.0800   1.61883E+003    8.40930E+002
   7.0820   1.61543E+003    8.51260E+002
   7.0850   1.61901E+003    8.38040E+002
   7.0880   1.62523E+003    8.22940E+002
   7.0910   1.61174E+003    8.13200E+002
   7.0940   1.59325E+003    8.02320E+002
   7.0960   1.61240E+003    8.00150E+002
   7.0980   1.57380E+003    7.94350E+002
   7.1020   1.58642E+003    7.84280E+002
   7.1050   1.56201E+003    7.69370E+002
   7.1080   1.58553E+003    7.50570E+002
   7.1120   1.55630E+003    7.29470E+002
   7.1150   1.55110E+003    6.84010E+002
   7.1180   1.52227E+003    6.46980E+002
   7.1220   1.52972E+003    6.49160E+002
   7.1250   1.48894E+003    6.19840E+002
   7.1270   1.48098E+003    5.82520E+002
   7.1290   1.47054E+003    5.18440E+002
   7.1320   1.42793E+003    4.87890E+002
   7.1340   1.43112E+003    4.54310E+002
   7.1390   1.36357E+003    3.64010E+002
   7.1430   1.35354E+003    3.23920E+002
   7.1460   1.30510E+003    3.10920E+002
   7.1470   1.18496E+003    1.80900E+002
   7.1510   1.08737E+003    5.74200E+001
   7.1550   1.00574E+003    1.91500E+001
   7.1590   7.64040E+002    6.62000E+000
   7.1620   7.51770E+002    5.74000E+000
   7.1650   4.38480E+002    6.27000E+000
   7.1680   1.86020E+002    3.90000E+000
   7.1700   6.80200E+001    6.71000E+000
   7.1720   2.61800E+001    4.63000E+000
   7.1750   1.05000E+001    5.04000E+000
   7.1780   2.89000E+000    2.62000E+000
   7.1800   2.79000E+000    2.52000E+000
   7.1830   2.24000E+000    3.13000E+000
   7.1860   4.01000E+000    2.08000E+000
   7.1880   3.41000E+000    1.07000E+000
   7.1920   3.78000E+000    4.90000E-001
   7.1950   3.86000E+000    6.00000E-001
   7.1970   3.77000E+000    3.30000E-001
   7.2000   3.75000E+000    9.20000E-001
   7.2030   3.83000E+000    2.90000E-001
   7.2050   3.79000E+000    2.60000E-001
   7.2080   3.70000E+000    1.03000E+000
   7.2110   3.70000E+000    1.47000E+000
   7.2140   3.68000E+000    1.18000E+000
   7.2160   3.70000E+000    1.40000E-001
   7.2190   3.73000E+000    1.00000E-001
   7.2210   3.88000E+000    9.30000E-001
   7.2240   3.72000E+000    1.28000E+000
   7.2270   3.72000E+000    8.10000E-001
   7.2300   3.83000E+000    1.17000E+000
   7.2320   3.71000E+000    1.90000E-001
   7.2360   3.73000E+000    1.90000E-001
   7.2380   3.76000E+000    3.10000E-001
   7.2410   3.80000E+000    1.00000E-001
   7.2450   3.87000E+000    2.20000E-001
   7.2470   3.74000E+000    1.70000E-001
   7.2500   3.77000E+000    5.00000E-002
   7.2520   3.89000E+000    2.50000E-001
   7.2550   3.82000E+000    0.00000E+000
   7.2580   3.82000E+000    3.00000E-001
   7.2600   3.76000E+000    1.80000E-001
   7.2640   3.73000E+000    2.90000E-001
   7.2650   3.89000E+000    7.00000E-001
   7.2690   3.77000E+000    4.20000E-001
   7.2720   3.74000E+000    2.30000E-001
   7.2750   3.81000E+000    1.00000E-001
   7.2770   3.77000E+000    2.00000E-002
   7.2790   3.84000E+000    3.00000E-001
   7.2820   3.87000E+000    3.10000E-001
   7.2850   3.69000E+000    3.30000E-001
   7.2880   3.81000E+000    2.50000E-001
   7.2910   3.78000E+000    3.60000E-001
   7.2950   3.73000E+000    1.00000E-002
   7.2970   3.82000E+000    1.20000E-001
   7.3000   3.66000E+000    8.00000E-002
