# Supplementary material for: Mechanism of the small ATP-independent chaperone Spy is substrate specific
Source: Nat Commun. 2021 Feb 8;12:851. doi: 10.1038/s41467-021-21120-8 (PMC7870927; doi:10.1038/s41467-021-21120-8)
Supplement: Supplementary file 3 — Supplementary Data 1 [file 41467_2021_21120_MOESM3_ESM.zip › Fig 2c-d/181801/00050.RI1]

Sample1/4
I 1 22.0 48000 0007145 1.7850E11 278 1 
   5.8000   3.67000E+000    4.40000E-001
   5.8030   3.74000E+000    4.40000E-001
   5.8040   3.79000E+000    8.20000E-001
   5.8060   3.32000E+000    5.30000E-001
   5.8080   3.65000E+000    5.30000E-001
   5.8100   3.72000E+000    7.54000E+000
   5.8120   1.95000E+000    8.62000E+000
   5.8130   5.42000E+000    1.21300E+001
   5.8150   1.00100E+001    1.95100E+001
   5.8170   2.22800E+001    2.61900E+001
   5.8190   5.50700E+001    4.09100E+001
   5.8220   1.63710E+002    6.42600E+001
   5.8240   2.38700E+002    8.28800E+001
   5.8270   4.89810E+002    3.04100E+002
   5.8290   8.98170E+002    5.61290E+002
   5.8310   8.98260E+002    6.27780E+002
   5.8330   1.03906E+003    6.51570E+002
   5.8350   1.16593E+003    8.83410E+002
   5.8380   1.31175E+003    1.16314E+003
   5.8400   1.44497E+003    1.38482E+003
   5.8420   1.54297E+003    1.73968E+003
   5.8440   1.78672E+003    1.83492E+003
   5.8460   1.87015E+003    1.87000E+003
   5.8470   1.96143E+003    1.96353E+003
   5.8490   2.02680E+003    2.11151E+003
   5.8510   2.11922E+003    2.19015E+003
   5.8530   2.30283E+003    2.30215E+003
   5.8560   2.40530E+003    2.47219E+003
   5.8580   2.53203E+003    2.66335E+003
   5.8590   2.64317E+003    2.71027E+003
   5.8600   2.72927E+003    2.80349E+003
   5.8620   2.80360E+003    2.90664E+003
   5.8640   2.91391E+003    2.98666E+003
   5.8670   3.03996E+003    3.05165E+003
   5.8690   3.05708E+003    3.16858E+003
   5.8700   3.19405E+003    3.18827E+003
   5.8710   3.17016E+003    3.21266E+003
   5.8740   3.27784E+003    3.29896E+003
   5.8760   3.36684E+003    3.36233E+003
   5.8780   3.44871E+003    3.33682E+003
   5.8800   3.47060E+003    3.52027E+003
   5.8830   3.47223E+003    3.47697E+003
   5.8850   3.52138E+003    3.50629E+003
   5.8870   3.55054E+003    3.56147E+003
   5.8890   3.57376E+003    3.54420E+003
   5.8920   3.62125E+003    3.58174E+003
   5.8940   3.59970E+003    3.52610E+003
   5.8950   3.59691E+003    3.58576E+003
   5.8960   3.63006E+003    3.60905E+003
   5.8990   3.59020E+003    3.65219E+003
   5.9010   3.63416E+003    3.64085E+003
   5.9030   3.58808E+003    3.54120E+003
   5.9050   3.62866E+003    3.61051E+003
   5.9070   3.66967E+003    3.58955E+003
   5.9090   3.70095E+003    3.61288E+003
   5.9120   3.70360E+003    3.66718E+003
   5.9140   3.67810E+003    3.67732E+003
   5.9160   3.74403E+003    3.69125E+003
   5.9170   3.84235E+003    3.77626E+003
   5.9190   3.80923E+003    3.80426E+003
   5.9210   3.75112E+003    3.77652E+003
   5.9230   3.74630E+003    3.66862E+003
   5.9250   3.80459E+003    3.72754E+003
   5.9280   3.80356E+003    3.70942E+003
   5.9300   3.75822E+003    3.69543E+003
   5.9320   3.84437E+003    3.75123E+003
   5.9350   3.88300E+003    3.91988E+003
   5.9360   3.92386E+003    3.89602E+003
   5.9390   3.92656E+003    3.95772E+003
   5.9420   3.95119E+003    3.99088E+003
   5.9440   4.00113E+003    4.08069E+003
   5.9460   3.97424E+003    3.94699E+003
   5.9480   4.01321E+003    3.95917E+003
   5.9500   4.08763E+003    4.01375E+003
   5.9510   4.03578E+003    3.94159E+003
   5.9530   4.02193E+003    3.98411E+003
   5.9550   3.95960E+003    4.01873E+003
   5.9590   4.02309E+003    4.02073E+003
   5.9620   4.06914E+003    4.05498E+003
   5.9640   4.05109E+003    4.00843E+003
   5.9680   4.08143E+003    4.07664E+003
   5.9710   4.10306E+003    4.07524E+003
   5.9730   4.13291E+003    4.11074E+003
   5.9750   4.09721E+003    4.10719E+003
   5.9770   4.17195E+003    4.10966E+003
   5.9800   4.18495E+003    4.15805E+003
   5.9830   4.10188E+003    4.21536E+003
   5.9840   4.24707E+003    4.15977E+003
   5.9860   4.22765E+003    4.24538E+003
   5.9870   4.30830E+003    4.31613E+003
   5.9890   4.48858E+003    4.69377E+003
   5.9920   5.27451E+003    5.88976E+003
   5.9940   5.94941E+003    6.19170E+003
   5.9960   5.99489E+003    6.23309E+003
   5.9980   6.23270E+003    6.11923E+003
   6.0000   6.23270E+003    6.19170E+003
   6.0030   4.44357E+003    3.32349E+003
   6.0050   4.22120E+002    1.57830E+002
   6.0110   2.66080E+002    3.58070E+002
   6.0120   5.43880E+002    2.50114E+003
   6.0170   4.68324E+003    4.69929E+003
   6.0200   4.03730E+003    4.20437E+003
   6.0220   4.25080E+003    4.09172E+003
   6.0250   4.12587E+003    4.08125E+003
   6.0270   4.16936E+003    4.00552E+003
   6.0290   4.13984E+003    4.04973E+003
   6.0310   4.20625E+003    4.06583E+003
   6.0320   4.09931E+003    4.08041E+003
   6.0340   4.09182E+003    4.09535E+003
   6.0360   4.18295E+003    4.07921E+003
   6.0390   4.16772E+003    4.00507E+003
   6.0410   4.14799E+003    3.98049E+003
   6.0430   4.15205E+003    4.01890E+003
   6.0450   4.19288E+003    4.01290E+003
   6.0480   4.12668E+003    4.01678E+003
   6.0500   4.18424E+003    4.00606E+003
   6.0530   4.14315E+003    3.88135E+003
   6.0540   4.10652E+003    3.95673E+003
   6.0560   4.10839E+003    3.94862E+003
   6.0590   4.05820E+003    3.93740E+003
   6.0610   4.13167E+003    3.92274E+003
   6.0630   4.03003E+003    3.85646E+003
   6.0650   4.06590E+003    3.84170E+003
   6.0680   4.02501E+003    3.79488E+003
   6.0700   4.03512E+003    3.80405E+003
   6.0730   4.04272E+003    3.81052E+003
   6.0750   3.99733E+003    3.83911E+003
   6.0770   3.99614E+003    3.83564E+003
   6.0790   4.00399E+003    3.80571E+003
   6.0810   4.00445E+003    3.77925E+003
   6.0830   3.98425E+003    3.80344E+003
   6.0860   3.92086E+003    3.71845E+003
   6.0890   3.94722E+003    3.71388E+003
   6.0900   3.91160E+003    3.63774E+003
   6.0930   3.95764E+003    3.69470E+003
   6.0950   3.97090E+003    3.65274E+003
   6.0970   3.83624E+003    3.55244E+003
   6.0990   3.90759E+003    3.60492E+003
   6.1010   3.82068E+003    3.58413E+003
   6.1030   3.80245E+003    3.60610E+003
   6.1060   3.81849E+003    3.50830E+003
   6.1090   3.83800E+003    3.50185E+003
   6.1110   3.86963E+003    3.52795E+003
   6.1130   3.77615E+003    3.44870E+003
   6.1160   3.78328E+003    3.42685E+003
   6.1180   3.79839E+003    3.45595E+003
   6.1190   3.73723E+003    3.40548E+003
   6.1220   3.69873E+003    3.35927E+003
   6.1250   3.71312E+003    3.33961E+003
   6.1270   3.71679E+003    3.30379E+003
   6.1290   3.66848E+003    3.28770E+003
   6.1310   3.67125E+003    3.27153E+003
   6.1330   3.66735E+003    3.29330E+003
   6.1370   3.73309E+003    3.25818E+003
   6.1400   3.60751E+003    3.20468E+003
   6.1420   3.62593E+003    3.19582E+003
   6.1440   3.57214E+003    3.14479E+003
   6.1470   3.54413E+003    3.09671E+003
   6.1490   3.50464E+003    3.06803E+003
   6.1510   3.49474E+003    3.06411E+003
   6.1540   3.47161E+003    3.05069E+003
   6.1550   3.44283E+003    2.99283E+003
   6.1580   3.39932E+003    2.96554E+003
   6.1600   3.39007E+003    2.90375E+003
   6.1630   3.37223E+003    2.86870E+003
   6.1650   3.36866E+003    2.86688E+003
   6.1670   3.33055E+003    2.86033E+003
   6.1710   3.31401E+003    2.81182E+003
   6.1720   3.27034E+003    2.74344E+003
   6.1760   3.27567E+003    2.72682E+003
   6.1790   3.29438E+003    2.73421E+003
   6.1800   3.28553E+003    2.73344E+003
   6.1830   3.27128E+003    2.73164E+003
   6.1850   3.19847E+003    2.62341E+003
   6.1880   3.23835E+003    2.64283E+003
   6.1900   3.14501E+003    2.62868E+003
   6.1920   3.09964E+003    2.59932E+003
   6.1950   3.13563E+003    2.53404E+003
   6.1970   3.11282E+003    2.53945E+003
   6.2010   3.11116E+003    2.52370E+003
   6.2030   3.05758E+003    2.47169E+003
   6.2050   3.08005E+003    2.42885E+003
   6.2080   3.10621E+003    2.40471E+003
   6.2090   3.00773E+003    2.41241E+003
   6.2150   2.99373E+003    2.33280E+003
   6.2160   2.99384E+003    2.30227E+003
   6.2190   2.98828E+003    2.28777E+003
   6.2200   2.93210E+003    2.28740E+003
   6.2230   2.97289E+003    2.26949E+003
   6.2250   2.94970E+003    2.21757E+003
   6.2270   2.89459E+003    2.16745E+003
   6.2300   2.87071E+003    2.17186E+003
   6.2320   2.89430E+003    2.17020E+003
   6.2340   2.82819E+003    2.13769E+003
   6.2360   2.87512E+003    2.10361E+003
   6.2390   2.78177E+003    2.03395E+003
   6.2410   2.80904E+003    2.03359E+003
   6.2430   2.72781E+003    2.02178E+003
   6.2460   2.74523E+003    1.97347E+003
   6.2490   2.74208E+003    1.97370E+003
   6.2520   2.72661E+003    1.95322E+003
   6.2540   2.72371E+003    1.93907E+003
   6.2560   2.68096E+003    1.90396E+003
   6.2590   2.65471E+003    1.90749E+003
   6.2620   2.59999E+003    1.88837E+003
   6.2630   2.65345E+003    1.83995E+003
   6.2650   2.62939E+003    1.80664E+003
   6.2680   2.63685E+003    1.82591E+003
   6.2700   2.59201E+003    1.82228E+003
   6.2720   2.61204E+003    1.77777E+003
   6.2750   2.57400E+003    1.73976E+003
   6.2770   2.60087E+003    1.75351E+003
   6.2780   2.56046E+003    1.76927E+003
   6.2800   2.56309E+003    1.75748E+003
   6.2840   2.54538E+003    1.68687E+003
   6.2860   2.50673E+003    1.70208E+003
   6.2890   2.47640E+003    1.65173E+003
   6.2900   2.49123E+003    1.63221E+003
   6.2930   2.47890E+003    1.62198E+003
   6.2960   2.46293E+003    1.58567E+003
   6.2980   2.48113E+003    1.64632E+003
   6.2990   2.43657E+003    1.58169E+003
   6.3020   2.40976E+003    1.57564E+003
   6.3040   2.40167E+003    1.56124E+003
   6.3060   2.39380E+003    1.53410E+003
   6.3090   2.39037E+003    1.52124E+003
   6.3110   2.38794E+003    1.49356E+003
   6.3150   2.34802E+003    1.48923E+003
   6.3180   2.31086E+003    1.50077E+003
   6.3200   2.30107E+003    1.45791E+003
   6.3220   2.30017E+003    1.44984E+003
   6.3250   2.22777E+003    1.41973E+003
   6.3280   2.29244E+003    1.40272E+003
   6.3290   2.24306E+003    1.39485E+003
   6.3320   2.21938E+003    1.39174E+003
   6.3330   2.23987E+003    1.38884E+003
   6.3380   2.24169E+003    1.35842E+003
   6.3400   2.17583E+003    1.35050E+003
   6.3430   2.18375E+003    1.37578E+003
   6.3450   2.21348E+003    1.34145E+003
   6.3490   2.17986E+003    1.33696E+003
   6.3520   2.17736E+003    1.33561E+003
   6.3550   2.12995E+003    1.29260E+003
   6.3580   2.10812E+003    1.27569E+003
   6.3590   2.08378E+003    1.31013E+003
   6.3610   2.13062E+003    1.29594E+003
   6.3640   2.10484E+003    1.26772E+003
   6.3660   2.13061E+003    1.27549E+003
   6.3680   2.11504E+003    1.27170E+003
   6.3710   2.08263E+003    1.26339E+003
   6.3730   2.03366E+003    1.23617E+003
   6.3740   2.03112E+003    1.24350E+003
   6.3780   2.11841E+003    1.22340E+003
   6.3810   2.07655E+003    1.22835E+003
   6.3830   2.03314E+003    1.20273E+003
   6.3850   2.03234E+003    1.21951E+003
   6.3880   2.05079E+003    1.23113E+003
   6.3900   2.01639E+003    1.19169E+003
   6.3930   2.04221E+003    1.17815E+003
   6.3960   1.99059E+003    1.15844E+003
   6.3990   2.01030E+003    1.15514E+003
   6.4010   1.99493E+003    1.18077E+003
   6.4020   2.01749E+003    1.15768E+003
   6.4040   2.01040E+003    1.16552E+003
   6.4070   2.01139E+003    1.13793E+003
   6.4100   1.98291E+003    1.16518E+003
   6.4130   1.95793E+003    1.16583E+003
   6.4150   1.97654E+003    1.15449E+003
   6.4170   1.97339E+003    1.13008E+003
   6.4190   1.92119E+003    1.14540E+003
   6.4210   1.95554E+003    1.17279E+003
   6.4240   1.96398E+003    1.14167E+003
   6.4260   1.95974E+003    1.13223E+003
   6.4290   1.96200E+003    1.12833E+003
   6.4310   2.01606E+003    1.13104E+003
   6.4330   1.99263E+003    1.15072E+003
   6.4360   1.98315E+003    1.16285E+003
   6.4400   1.97621E+003    1.14885E+003
   6.4420   1.96928E+003    1.15664E+003
   6.4440   2.01608E+003    1.13887E+003
   6.4460   2.00751E+003    1.11313E+003
   6.4500   1.97220E+003    1.13663E+003
   6.4520   2.00914E+003    1.11493E+003
   6.4560   2.00198E+003    1.13258E+003
   6.4580   2.01057E+003    1.17173E+003
   6.4600   2.01422E+003    1.15157E+003
   6.4630   2.02204E+003    1.12403E+003
   6.4650   1.96192E+003    1.14724E+003
   6.4680   2.02276E+003    1.16449E+003
   6.4690   2.00658E+003    1.12451E+003
   6.4720   2.01313E+003    1.14163E+003
   6.4730   2.01162E+003    1.10617E+003
   6.4760   2.00866E+003    1.12969E+003
   6.4790   1.95874E+003    1.14026E+003
   6.4820   1.99920E+003    1.09711E+003
   6.4850   2.02164E+003    1.12951E+003
   6.4890   1.99170E+003    1.11261E+003
   6.4920   1.97687E+003    1.11781E+003
   6.4950   1.99090E+003    1.14741E+003
   6.4960   1.98268E+003    1.11111E+003
   6.5010   1.99855E+003    1.09406E+003
   6.5020   2.01612E+003    1.11940E+003
   6.5050   2.01761E+003    1.14360E+003
   6.5080   1.97084E+003    1.10027E+003
   6.5090   1.97181E+003    1.14407E+003
   6.5120   2.01203E+003    1.12620E+003
   6.5150   1.99186E+003    1.09840E+003
   6.5160   1.97969E+003    1.11555E+003
   6.5170   2.00012E+003    1.11254E+003
   6.5190   2.03130E+003    1.11076E+003
   6.5210   2.00389E+003    1.10014E+003
   6.5260   1.97583E+003    1.11822E+003
   6.5280   1.99204E+003    1.09885E+003
   6.5330   2.00841E+003    1.10731E+003
   6.5350   1.99440E+003    1.10201E+003
   6.5370   1.98577E+003    1.11122E+003
   6.5390   1.96546E+003    1.08465E+003
   6.5420   1.94405E+003    1.09577E+003
   6.5440   1.96193E+003    1.08007E+003
   6.5480   1.92608E+003    1.10102E+003
   6.5500   1.93321E+003    1.08332E+003
   6.5520   1.97030E+003    1.07512E+003
   6.5560   1.95481E+003    1.10117E+003
   6.5570   1.96046E+003    1.08504E+003
   6.5600   1.94637E+003    1.08923E+003
   6.5620   1.96295E+003    1.07016E+003
   6.5660   1.94693E+003    1.07664E+003
   6.5690   1.94017E+003    1.08794E+003
   6.5710   1.92880E+003    1.08357E+003
   6.5730   1.97062E+003    1.07086E+003
   6.5750   1.93404E+003    1.05001E+003
   6.5780   1.94536E+003    1.08029E+003
   6.5800   1.92240E+003    1.01281E+003
   6.5840   1.88368E+003    1.05800E+003
   6.5860   1.91067E+003    1.05965E+003
   6.5880   1.89821E+003    1.06655E+003
   6.5910   1.90509E+003    1.08580E+003
   6.5940   1.90912E+003    1.06663E+003
   6.5980   1.90470E+003    1.07595E+003
   6.6000   1.88690E+003    1.06291E+003
   6.6020   1.88982E+003    1.05522E+003
   6.6040   1.90211E+003    1.03576E+003
   6.6070   1.93184E+003    1.05856E+003
   6.6100   1.86031E+003    1.03976E+003
   6.6110   1.89790E+003    1.05897E+003
   6.6140   1.88417E+003    1.06135E+003
   6.6150   1.87788E+003    1.05113E+003
   6.6180   1.91047E+003    1.07796E+003
   6.6210   1.88389E+003    1.04211E+003
   6.6240   1.86403E+003    1.06925E+003
   6.6260   1.87686E+003    1.03298E+003
   6.6270   1.89639E+003    1.04223E+003
   6.6310   1.89723E+003    1.05190E+003
   6.6340   1.88338E+003    1.05355E+003
   6.6360   1.86345E+003    1.04747E+003
   6.6390   1.88632E+003    1.03941E+003
   6.6410   1.87679E+003    1.04043E+003
   6.6440   1.87595E+003    1.05342E+003
   6.6460   1.87296E+003    9.92620E+002
   6.6490   1.87357E+003    1.03446E+003
   6.6510   1.88374E+003    1.04785E+003
   6.6530   1.85557E+003    1.05102E+003
   6.6560   1.87547E+003    1.06105E+003
   6.6580   1.85244E+003    1.02041E+003
   6.6620   1.86945E+003    1.01980E+003
   6.6640   1.87316E+003    1.03127E+003
   6.6670   1.85234E+003    1.03455E+003
   6.6680   1.86527E+003    9.94290E+002
   6.6710   1.86722E+003    1.03007E+003
   6.6740   1.84809E+003    9.93580E+002
   6.6770   1.87536E+003    1.04383E+003
   6.6800   1.82560E+003    1.01454E+003
   6.6820   1.80519E+003    1.02226E+003
   6.6850   1.83293E+003    1.01046E+003
   6.6880   1.82113E+003    1.01586E+003
   6.6910   1.80858E+003    1.01286E+003
   6.6940   1.81430E+003    1.02945E+003
   6.6960   1.81841E+003    1.02074E+003
   6.6980   1.80672E+003    1.02736E+003
   6.7000   1.80758E+003    9.97710E+002
   6.7030   1.80322E+003    1.00169E+003
   6.7070   1.77014E+003    1.00156E+003
   6.7100   1.79499E+003    1.00105E+003
   6.7110   1.78617E+003    1.01583E+003
   6.7130   1.82007E+003    1.02736E+003
   6.7140   1.79960E+003    9.97450E+002
   6.7180   1.79651E+003    9.90930E+002
   6.7220   1.81212E+003    9.99050E+002
   6.7250   1.76317E+003    1.00122E+003
   6.7270   1.78708E+003    9.76300E+002
   6.7300   1.74778E+003    9.77270E+002
   6.7320   1.76055E+003    9.70680E+002
   6.7360   1.77128E+003    9.82990E+002
   6.7370   1.76515E+003    9.86490E+002
   6.7390   1.75181E+003    9.69090E+002
   6.7420   1.76630E+003    9.64130E+002
   6.7450   1.76785E+003    9.75400E+002
   6.7480   1.79766E+003    9.74100E+002
   6.7510   1.76861E+003    9.78790E+002
   6.7530   1.75631E+003    9.71980E+002
   6.7550   1.76747E+003    9.83980E+002
   6.7590   1.77730E+003    9.41230E+002
   6.7610   1.73232E+003    9.60630E+002
   6.7630   1.73925E+003    9.77300E+002
   6.7660   1.75991E+003    9.61300E+002
   6.7680   1.81300E+003    9.73760E+002
   6.7730   1.72445E+003    9.84230E+002
   6.7750   1.73696E+003    9.95680E+002
   6.7770   1.78781E+003    9.90060E+002
   6.7800   1.76479E+003    1.00070E+003
   6.7810   1.77831E+003    9.91570E+002
   6.7850   1.82324E+003    9.88790E+002
   6.7880   1.77199E+003    9.99470E+002
   6.7900   1.77514E+003    9.91580E+002
   6.7930   1.79610E+003    9.99880E+002
   6.7950   1.79521E+003    9.89950E+002
   6.7970   1.77663E+003    9.84850E+002
   6.8000   1.79056E+003    9.99570E+002
   6.8040   1.74531E+003    9.73840E+002
   6.8060   1.81611E+003    9.69250E+002
   6.8070   1.81697E+003    9.85850E+002
   6.8100   1.81770E+003    1.00538E+003
   6.8140   1.82574E+003    9.94000E+002
   6.8160   1.80711E+003    9.89190E+002
   6.8200   1.80190E+003    1.00319E+003
   6.8220   1.82360E+003    1.00649E+003
   6.8240   1.80983E+003    9.97590E+002
   6.8270   1.82515E+003    1.00781E+003
   6.8310   1.81984E+003    9.72400E+002
   6.8330   1.84848E+003    9.94100E+002
   6.8360   1.84568E+003    9.74680E+002
   6.8380   1.81682E+003    9.97520E+002
   6.8410   1.79264E+003    1.02251E+003
   6.8450   1.82174E+003    1.00722E+003
   6.8460   1.84699E+003    1.01419E+003
   6.8470   1.83207E+003    1.00075E+003
   6.8510   1.79681E+003    1.00531E+003
   6.8530   1.79780E+003    1.01939E+003
   6.8560   1.79965E+003    1.00581E+003
   6.8580   1.85141E+003    9.94990E+002
   6.8600   1.82064E+003    1.01131E+003
   6.8630   1.83547E+003    1.00086E+003
   6.8670   1.84763E+003    1.00792E+003
   6.8690   1.83216E+003    1.01777E+003
   6.8740   1.81363E+003    9.86540E+002
   6.8750   1.80559E+003    1.00436E+003
   6.8780   1.81981E+003    1.00863E+003
   6.8810   1.84121E+003    1.00735E+003
   6.8830   1.79896E+003    1.01004E+003
   6.8860   1.81198E+003    1.02679E+003
   6.8890   1.86356E+003    1.01100E+003
   6.8910   1.83832E+003    1.00136E+003
   6.8940   1.86088E+003    1.00967E+003
   6.8970   1.84989E+003    1.03292E+003
   6.8990   1.85826E+003    1.01175E+003
   6.9020   1.81072E+003    1.00341E+003
   6.9030   1.84371E+003    1.01856E+003
   6.9060   1.80711E+003    1.00348E+003
   6.9100   1.80944E+003    1.03067E+003
   6.9130   1.82528E+003    1.01510E+003
   6.9160   1.80744E+003    1.01190E+003
   6.9180   1.78551E+003    9.90980E+002
   6.9220   1.78313E+003    1.02701E+003
   6.9240   1.83428E+003    1.01346E+003
   6.9270   1.86566E+003    9.72100E+002
   6.9300   1.80767E+003    9.79570E+002
   6.9320   1.81400E+003    9.94860E+002
   6.9350   1.77666E+003    9.83620E+002
   6.9380   1.79404E+003    9.84860E+002
   6.9400   1.79091E+003    9.87760E+002
   6.9430   1.80961E+003    9.91990E+002
   6.9460   1.75342E+003    1.00031E+003
   6.9490   1.80042E+003    9.92590E+002
   6.9520   1.78177E+003    9.82140E+002
   6.9560   1.81908E+003    9.64090E+002
   6.9590   1.80093E+003    9.94000E+002
   6.9620   1.72998E+003    9.60360E+002
   6.9640   1.75072E+003    9.73930E+002
   6.9670   1.71542E+003    9.67450E+002
   6.9700   1.75529E+003    9.83570E+002
   6.9730   1.75947E+003    9.82930E+002
   6.9750   1.79034E+003    9.93950E+002
   6.9780   1.76245E+003    9.84310E+002
   6.9810   1.76785E+003    1.00060E+003
   6.9840   1.82477E+003    9.86040E+002
   6.9880   1.77212E+003    9.88320E+002
   6.9900   1.72787E+003    9.97830E+002
   6.9920   1.78072E+003    9.91390E+002
   6.9950   1.79553E+003    9.88780E+002
   6.9970   1.78115E+003    9.79380E+002
   7.0010   1.80488E+003    1.01031E+003
   7.0040   1.82216E+003    9.96520E+002
   7.0050   1.75607E+003    9.70050E+002
   7.0070   1.80162E+003    9.75980E+002
   7.0110   1.80156E+003    9.87070E+002
   7.0120   1.79968E+003    9.88430E+002
   7.0160   1.77974E+003    1.00904E+003
   7.0190   1.78726E+003    9.79660E+002
   7.0210   1.78860E+003    9.91720E+002
   7.0240   1.78607E+003    9.65590E+002
   7.0260   1.78925E+003    9.67190E+002
   7.0300   1.79693E+003    9.80440E+002
   7.0330   1.75453E+003    9.80750E+002
   7.0370   1.77730E+003    9.73380E+002
   7.0380   1.76903E+003    9.58220E+002
   7.0410   1.76787E+003    9.72000E+002
   7.0440   1.77924E+003    9.55260E+002
   7.0460   1.77555E+003    9.63850E+002
   7.0480   1.75417E+003    9.54190E+002
   7.0510   1.76824E+003    9.48330E+002
   7.0530   1.74052E+003    9.49860E+002
   7.0550   1.74321E+003    9.36050E+002
   7.0600   1.72638E+003    9.36780E+002
   7.0620   1.77447E+003    9.13460E+002
   7.0640   1.72860E+003    9.58140E+002
   7.0670   1.72333E+003    9.20760E+002
   7.0710   1.71183E+003    9.01570E+002
   7.0760   1.69694E+003    9.03960E+002
   7.0770   1.69154E+003    8.98650E+002
   7.0810   1.67918E+003    8.77960E+002
   7.0820   1.66889E+003    8.69450E+002
   7.0850   1.65740E+003    8.21770E+002
   7.0890   1.62392E+003    8.13810E+002
   7.0920   1.60944E+003    7.74980E+002
   7.0940   1.59687E+003    7.87240E+002
   7.0970   1.58597E+003    7.53700E+002
   7.1000   1.56054E+003    7.48600E+002
   7.1030   1.52494E+003    7.12950E+002
   7.1050   1.51549E+003    6.95300E+002
   7.1070   1.46621E+003    6.59780E+002
   7.1110   1.43570E+003    6.17210E+002
   7.1140   1.39494E+003    5.97740E+002
   7.1170   1.33005E+003    5.73980E+002
   7.1200   1.28222E+003    5.30160E+002
   7.1230   1.24480E+003    4.66190E+002
   7.1270   1.16216E+003    4.20120E+002
   7.1300   1.08042E+003    3.76470E+002
   7.1320   1.02060E+003    3.59060E+002
   7.1340   9.80270E+002    3.25670E+002
   7.1370   9.38710E+002    2.82500E+002
   7.1410   8.06490E+002    2.36540E+002
   7.1440   7.43930E+002    1.88270E+002
   7.1450   6.87290E+002    1.75820E+002
   7.1480   6.05990E+002    1.46670E+002
   7.1520   5.18160E+002    1.03330E+002
   7.1540   4.49620E+002    7.80600E+001
   7.1570   3.82310E+002    6.89800E+001
   7.1610   3.11680E+002    4.99900E+001
   7.1640   2.37810E+002    3.24500E+001
   7.1680   1.67720E+002    2.41700E+001
   7.1700   1.23100E+002    9.93000E+000
   7.1750   8.12800E+001    6.94000E+000
   7.1780   5.10100E+001    5.75000E+000
   7.1800   4.13500E+001    3.46000E+000
   7.1830   2.76700E+001    2.65000E+000
   7.1860   1.67500E+001    3.28000E+000
   7.1880   4.81000E+000    3.11000E+000
   7.1920   4.90000E-001    3.29000E+000
   7.1940   3.01000E+000    6.01000E+000
   7.1970   3.78000E+000    3.37000E+000
   7.2000   3.70000E+000    5.12000E+000
   7.2030   3.74000E+000    1.36000E+000
   7.2050   3.71000E+000    1.50000E-001
   7.2090   3.82000E+000    4.30000E-001
   7.2120   3.79000E+000    1.90000E-001
   7.2140   3.76000E+000    3.40000E-001
   7.2180   3.85000E+000    4.70000E-001
   7.2200   3.78000E+000    2.08000E+000
   7.2230   3.70000E+000    7.10000E-001
   7.2270   3.78000E+000    9.40000E-001
   7.2300   3.85000E+000    8.00000E-001
   7.2330   3.84000E+000    5.40000E-001
   7.2360   3.76000E+000    5.70000E-001
   7.2380   3.72000E+000    8.30000E-001
   7.2410   3.81000E+000    2.50000E-001
   7.2430   3.83000E+000    1.10000E-001
   7.2450   3.74000E+000    2.40000E-001
   7.2480   3.70000E+000    2.30000E-001
   7.2510   3.72000E+000    4.00000E-002
   7.2540   3.89000E+000    7.00000E-002
   7.2570   3.39000E+000    5.40000E-001
   7.2600   3.72000E+000    1.00000E-002
   7.2630   3.84000E+000    6.40000E-001
   7.2650   3.73000E+000    2.90000E-001
   7.2680   3.96000E+000    8.00000E-002
   7.2710   3.72000E+000    0.00000E+000
   7.2750   3.76000E+000    3.50000E-001
   7.2770   3.74000E+000    3.10000E-001
   7.2790   3.77000E+000    5.60000E-001
   7.2830   3.84000E+000    5.60000E-001
   7.2860   3.80000E+000    4.10000E-001
   7.2890   3.76000E+000    1.90000E-001
   7.2900   3.75000E+000    0.00000E+000
   7.2930   3.74000E+000    1.10000E-001
   7.2970   3.79000E+000    3.60000E-001
   7.3000   3.79000E+000    2.20000E-001
