# Supplementary material for: Mechanism of the small ATP-independent chaperone Spy is substrate specific
Source: Nat Commun. 2021 Feb 8;12:851. doi: 10.1038/s41467-021-21120-8 (PMC7870927; doi:10.1038/s41467-021-21120-8)
Supplement: Supplementary file 3 — Supplementary Data 1 [file 41467_2021_21120_MOESM3_ESM.zip › Fig 2c-d/181801/00050.RI3]

Sample3/6
I 3 22.0 48000 0007213 1.8020E11 278 1 
   5.7990   3.74000E+000    8.60000E-001
   5.8010   3.77000E+000    6.20000E+000
   5.8040   3.73000E+000    2.52000E+000
   5.8060   3.62000E+000    9.55000E+000
   5.8080   3.72000E+000    1.21100E+001
   5.8100   3.55000E+000    1.48800E+001
   5.8130   9.92000E+000    2.34000E+001
   5.8150   1.93700E+001    3.15200E+001
   5.8170   4.09200E+001    7.67200E+001
   5.8200   9.63100E+001    1.47540E+002
   5.8220   1.60900E+002    3.05750E+002
   5.8230   3.77140E+002    4.44150E+002
   5.8240   5.20510E+002    4.68010E+002
   5.8270   6.48430E+002    1.01483E+003
   5.8330   1.19540E+003    1.14995E+003
   5.8350   1.30857E+003    1.25077E+003
   5.8370   1.35504E+003    1.44211E+003
   5.8400   1.52414E+003    1.66820E+003
   5.8420   1.68050E+003    1.70318E+003
   5.8440   1.85246E+003    1.77478E+003
   5.8470   1.95873E+003    1.94658E+003
   5.8490   2.13683E+003    2.21546E+003
   5.8520   2.30298E+003    2.29725E+003
   5.8530   2.43980E+003    2.43553E+003
   5.8540   2.45236E+003    2.51019E+003
   5.8560   2.63474E+003    2.67956E+003
   5.8580   2.63556E+003    2.72202E+003
   5.8600   2.69996E+003    2.77493E+003
   5.8610   2.75791E+003    2.84446E+003
   5.8630   2.85476E+003    2.89483E+003
   5.8650   3.02776E+003    3.05461E+003
   5.8670   3.09908E+003    3.16456E+003
   5.8700   3.16970E+003    3.25034E+003
   5.8710   3.27710E+003    3.23055E+003
   5.8740   3.32032E+003    3.29930E+003
   5.8760   3.32862E+003    3.39113E+003
   5.8770   3.37515E+003    3.44473E+003
   5.8790   3.46928E+003    3.54680E+003
   5.8810   3.56408E+003    3.52740E+003
   5.8830   3.55729E+003    3.49506E+003
   5.8850   3.58033E+003    3.49821E+003
   5.8870   3.69089E+003    3.55523E+003
   5.8890   3.59768E+003    3.62944E+003
   5.8920   3.60502E+003    3.58206E+003
   5.8940   3.60793E+003    3.62403E+003
   5.8960   3.62487E+003    3.68005E+003
   5.8990   3.58669E+003    3.68935E+003
   5.9000   3.67157E+003    3.58236E+003
   5.9030   3.61648E+003    3.55634E+003
   5.9060   3.68879E+003    3.60967E+003
   5.9070   3.69656E+003    3.65603E+003
   5.9110   3.68082E+003    3.70390E+003
   5.9140   3.72409E+003    3.66729E+003
   5.9160   3.77684E+003    3.75388E+003
   5.9190   3.78035E+003    3.72088E+003
   5.9210   3.81052E+003    3.78846E+003
   5.9230   3.79068E+003    3.83601E+003
   5.9260   3.81806E+003    3.73629E+003
   5.9280   3.82758E+003    3.83093E+003
   5.9300   3.88406E+003    3.85771E+003
   5.9330   3.90036E+003    3.90829E+003
   5.9350   3.88732E+003    3.86141E+003
   5.9380   3.95654E+003    3.88537E+003
   5.9400   4.00923E+003    3.93758E+003
   5.9410   3.98287E+003    3.98665E+003
   5.9430   3.92738E+003    4.01770E+003
   5.9460   3.98010E+003    4.03419E+003
   5.9480   4.00210E+003    4.03194E+003
   5.9500   4.11567E+003    4.04114E+003
   5.9520   4.09508E+003    4.07863E+003
   5.9550   4.07228E+003    4.07111E+003
   5.9570   4.09775E+003    4.11399E+003
   5.9600   4.02019E+003    4.19862E+003
   5.9620   4.08270E+003    4.34795E+003
   5.9660   4.12512E+003    6.23175E+003
   5.9690   4.13933E+003    6.29822E+003
   5.9710   4.48702E+003    6.19942E+003
   5.9730   5.35514E+003    5.22033E+003
   5.9750   6.20718E+003    3.70472E+003
   5.9760   6.20718E+003    1.47040E+002
   5.9800   5.96422E+003    1.95470E+002
   5.9840   3.35657E+003    3.90503E+003
   5.9890   1.24480E+002    5.19108E+003
   5.9910   1.73990E+002    4.54383E+003
   5.9930   5.79080E+002    4.20329E+003
   5.9960   2.72171E+003    4.18565E+003
   5.9980   5.29881E+003    4.09473E+003
   6.0000   4.22806E+003    4.09227E+003
   6.0020   4.32706E+003    4.06816E+003
   6.0050   4.13818E+003    4.08454E+003
   6.0070   4.22007E+003    4.10743E+003
   6.0080   4.16285E+003    4.06674E+003
   6.0100   4.12707E+003    4.11700E+003
   6.0120   4.14992E+003    4.14250E+003
   6.0140   4.12204E+003    4.14661E+003
   6.0180   4.06211E+003    4.11709E+003
   6.0200   4.08985E+003    4.10982E+003
   6.0220   4.13426E+003    4.13284E+003
   6.0230   4.11155E+003    4.08049E+003
   6.0250   4.13114E+003    4.02679E+003
   6.0270   4.15276E+003    4.08663E+003
   6.0290   4.14896E+003    4.08090E+003
   6.0320   4.08549E+003    4.03967E+003
   6.0340   4.08148E+003    4.04552E+003
   6.0370   4.07112E+003    3.99773E+003
   6.0410   4.11887E+003    4.04346E+003
   6.0420   4.14644E+003    4.10739E+003
   6.0440   4.13029E+003    4.05974E+003
   6.0450   4.17300E+003    4.03496E+003
   6.0470   4.15315E+003    4.04347E+003
   6.0480   4.07413E+003    3.99859E+003
   6.0510   4.15927E+003    4.05506E+003
   6.0520   4.12174E+003    4.05583E+003
   6.0540   4.12939E+003    4.02348E+003
   6.0570   4.16160E+003    4.05875E+003
   6.0590   4.06025E+003    4.03465E+003
   6.0610   3.95533E+003    4.01492E+003
   6.0630   3.99844E+003    4.03063E+003
   6.0660   4.01519E+003    3.99129E+003
   6.0680   4.09698E+003    4.04738E+003
   6.0700   4.08891E+003    3.93312E+003
   6.0750   4.11170E+003    4.05453E+003
   6.0770   4.07408E+003    3.98055E+003
   6.0790   4.05840E+003    3.97730E+003
   6.0820   4.08403E+003    4.02940E+003
   6.0830   4.09663E+003    3.99187E+003
   6.0860   4.13421E+003    3.88531E+003
   6.0890   4.11431E+003    3.92245E+003
   6.0900   3.99852E+003    3.98669E+003
   6.0930   4.05634E+003    3.95447E+003
   6.0950   4.05236E+003    3.93412E+003
   6.0970   4.10612E+003    3.86847E+003
   6.0990   4.09805E+003    3.86779E+003
   6.1020   4.03177E+003    3.88986E+003
   6.1060   4.01907E+003    3.84325E+003
   6.1090   4.07668E+003    3.89442E+003
   6.1100   4.06311E+003    3.87835E+003
   6.1130   4.07981E+003    3.84089E+003
   6.1160   4.03042E+003    3.83576E+003
   6.1180   4.04215E+003    3.79835E+003
   6.1210   4.00748E+003    3.80808E+003
   6.1240   4.05483E+003    3.77471E+003
   6.1260   4.02324E+003    3.82981E+003
   6.1280   4.02058E+003    3.75628E+003
   6.1290   3.96644E+003    3.84320E+003
   6.1310   4.05772E+003    3.78146E+003
   6.1340   4.00321E+003    3.77600E+003
   6.1370   3.96329E+003    3.76834E+003
   6.1400   4.00877E+003    3.72445E+003
   6.1420   3.95238E+003    3.75760E+003
   6.1440   4.06219E+003    3.71087E+003
   6.1450   4.01953E+003    3.78513E+003
   6.1460   3.98573E+003    3.68903E+003
   6.1500   3.92075E+003    3.66755E+003
   6.1530   3.97174E+003    3.65366E+003
   6.1570   3.96726E+003    3.51451E+003
   6.1580   3.97317E+003    3.61221E+003
   6.1600   3.86656E+003    3.57981E+003
   6.1620   3.90044E+003    3.54488E+003
   6.1640   3.86503E+003    3.52498E+003
   6.1670   3.92303E+003    3.52914E+003
   6.1700   3.89995E+003    3.55137E+003
   6.1720   3.93115E+003    3.50621E+003
   6.1740   3.85895E+003    3.49995E+003
   6.1750   3.86896E+003    3.49405E+003
   6.1780   3.88912E+003    3.44469E+003
   6.1790   3.87222E+003    3.47343E+003
   6.1830   3.91183E+003    3.45619E+003
   6.1850   3.86424E+003    3.42859E+003
   6.1870   3.92215E+003    3.40699E+003
   6.1880   3.85422E+003    3.43653E+003
   6.1900   3.89152E+003    3.41581E+003
   6.1920   3.86495E+003    3.42339E+003
   6.1940   3.79832E+003    3.39740E+003
   6.1960   3.87724E+003    3.38819E+003
   6.1990   3.79005E+003    3.35536E+003
   6.2000   3.84909E+003    3.36690E+003
   6.2030   3.77049E+003    3.32911E+003
   6.2050   3.82231E+003    3.32298E+003
   6.2070   3.78854E+003    3.32249E+003
   6.2080   3.84324E+003    3.33967E+003
   6.2120   3.84363E+003    3.32248E+003
   6.2140   3.80476E+003    3.27335E+003
   6.2170   3.80569E+003    3.21711E+003
   6.2190   3.83352E+003    3.26031E+003
   6.2200   3.75786E+003    3.23339E+003
   6.2250   3.72866E+003    3.19790E+003
   6.2270   3.74639E+003    3.18304E+003
   6.2280   3.72428E+003    3.13327E+003
   6.2300   3.63995E+003    3.17453E+003
   6.2330   3.69657E+003    3.10188E+003
   6.2350   3.73860E+003    3.08585E+003
   6.2370   3.71361E+003    3.11313E+003
   6.2390   3.64084E+003    3.09796E+003
   6.2410   3.64613E+003    3.08812E+003
   6.2430   3.64448E+003    3.06805E+003
   6.2460   3.61042E+003    2.98203E+003
   6.2480   3.64342E+003    2.99099E+003
   6.2510   3.59582E+003    2.98221E+003
   6.2520   3.59395E+003    2.96615E+003
   6.2550   3.65403E+003    3.00872E+003
   6.2570   3.61076E+003    2.91094E+003
   6.2600   3.59840E+003    2.95737E+003
   6.2620   3.62667E+003    2.93005E+003
   6.2670   3.54401E+003    2.92466E+003
   6.2680   3.50860E+003    2.81106E+003
   6.2710   3.53244E+003    2.81383E+003
   6.2730   3.56852E+003    2.81497E+003
   6.2750   3.51685E+003    2.79772E+003
   6.2780   3.49458E+003    2.78339E+003
   6.2800   3.50065E+003    2.70927E+003
   6.2820   3.46607E+003    2.73727E+003
   6.2840   3.46647E+003    2.69444E+003
   6.2870   3.50155E+003    2.68013E+003
   6.2890   3.45355E+003    2.66986E+003
   6.2910   3.38449E+003    2.60269E+003
   6.2940   3.39180E+003    2.60487E+003
   6.2960   3.41520E+003    2.56206E+003
   6.2970   3.37023E+003    2.56578E+003
   6.3000   3.36388E+003    2.53955E+003
   6.3020   3.31680E+003    2.50697E+003
   6.3050   3.30998E+003    2.50379E+003
   6.3070   3.25573E+003    2.49576E+003
   6.3090   3.19639E+003    2.46259E+003
   6.3110   3.27063E+003    2.39454E+003
   6.3130   3.25265E+003    2.35848E+003
   6.3170   3.25509E+003    2.36559E+003
   6.3200   3.19304E+003    2.35661E+003
   6.3220   3.14759E+003    2.32542E+003
   6.3230   3.17132E+003    2.31022E+003
   6.3250   3.14012E+003    2.27209E+003
   6.3270   3.11723E+003    2.27009E+003
   6.3310   3.11934E+003    2.21910E+003
   6.3340   3.01999E+003    2.18735E+003
   6.3360   2.99982E+003    2.14129E+003
   6.3380   3.02789E+003    2.11442E+003
   6.3410   3.04128E+003    2.14059E+003
   6.3450   2.96623E+003    2.06851E+003
   6.3470   2.93246E+003    2.02337E+003
   6.3490   2.95066E+003    2.03388E+003
   6.3510   2.90990E+003    2.01557E+003
   6.3540   2.91760E+003    1.98025E+003
   6.3580   2.84283E+003    1.91976E+003
   6.3610   2.85142E+003    1.89389E+003
   6.3620   2.79505E+003    1.91259E+003
   6.3660   2.76060E+003    1.96272E+003
   6.3670   2.80525E+003    1.89978E+003
   6.3710   2.76778E+003    1.86894E+003
   6.3720   2.77134E+003    1.80403E+003
   6.3740   2.74751E+003    1.80959E+003
   6.3770   2.70205E+003    1.82397E+003
   6.3810   2.68408E+003    1.75494E+003
   6.3830   2.63415E+003    1.72644E+003
   6.3850   2.62025E+003    1.73513E+003
   6.3860   2.60097E+003    1.67927E+003
   6.3880   2.57167E+003    1.67691E+003
   6.3910   2.55970E+003    1.65834E+003
   6.3950   2.60803E+003    1.67418E+003
   6.3970   2.52753E+003    1.63528E+003
   6.3990   2.49394E+003    1.61839E+003
   6.4000   2.43130E+003    1.59830E+003
   6.4030   2.43626E+003    1.56736E+003
   6.4060   2.45766E+003    1.53898E+003
   6.4080   2.41790E+003    1.54009E+003
   6.4100   2.40678E+003    1.54450E+003
   6.4130   2.43623E+003    1.52645E+003
   6.4150   2.39112E+003    1.49734E+003
   6.4170   2.37296E+003    1.51322E+003
   6.4200   2.37137E+003    1.45868E+003
   6.4220   2.35817E+003    1.43580E+003
   6.4240   2.34528E+003    1.46501E+003
   6.4270   2.33751E+003    1.42523E+003
   6.4290   2.27212E+003    1.43984E+003
   6.4320   2.25269E+003    1.43074E+003
   6.4340   2.28568E+003    1.39047E+003
   6.4360   2.33146E+003    1.42275E+003
   6.4380   2.26216E+003    1.39601E+003
   6.4420   2.30402E+003    1.36230E+003
   6.4440   2.27898E+003    1.38511E+003
   6.4470   2.27440E+003    1.36373E+003
   6.4490   2.23957E+003    1.33109E+003
   6.4510   2.27531E+003    1.39087E+003
   6.4530   2.22508E+003    1.33971E+003
   6.4560   2.20735E+003    1.31246E+003
   6.4600   2.20790E+003    1.29817E+003
   6.4630   2.19707E+003    1.29849E+003
   6.4650   2.18161E+003    1.28352E+003
   6.4670   2.16885E+003    1.27841E+003
   6.4700   2.16413E+003    1.26241E+003
   6.4720   2.18079E+003    1.22693E+003
   6.4750   2.14941E+003    1.25333E+003
   6.4770   2.17144E+003    1.25817E+003
   6.4790   2.09959E+003    1.20876E+003
   6.4820   2.08347E+003    1.22540E+003
   6.4850   2.06414E+003    1.21363E+003
   6.4870   2.10590E+003    1.23161E+003
   6.4890   2.11001E+003    1.20619E+003
   6.4920   2.10893E+003    1.23166E+003
   6.4950   2.02521E+003    1.20341E+003
   6.4980   2.07107E+003    1.20248E+003
   6.5010   2.05069E+003    1.16524E+003
   6.5040   2.03494E+003    1.18384E+003
   6.5080   2.03817E+003    1.18226E+003
   6.5090   2.06130E+003    1.14375E+003
   6.5120   2.03796E+003    1.13871E+003
   6.5160   2.00539E+003    1.15083E+003
   6.5190   2.03748E+003    1.13952E+003
   6.5210   1.99492E+003    1.14932E+003
   6.5230   1.99044E+003    1.12746E+003
   6.5240   1.96828E+003    1.12137E+003
   6.5280   1.95719E+003    1.11628E+003
   6.5300   1.99300E+003    1.12824E+003
   6.5330   1.96923E+003    1.11425E+003
   6.5350   1.94191E+003    1.09190E+003
   6.5380   1.95383E+003    1.11156E+003
   6.5410   1.93942E+003    1.09472E+003
   6.5420   1.95350E+003    1.08076E+003
   6.5440   1.92364E+003    1.08576E+003
   6.5480   1.98633E+003    1.08959E+003
   6.5510   1.94050E+003    1.05465E+003
   6.5540   1.90016E+003    1.06618E+003
   6.5570   1.92397E+003    1.04932E+003
   6.5590   1.84499E+003    1.08851E+003
   6.5620   1.86789E+003    1.05586E+003
   6.5640   1.86167E+003    1.08274E+003
   6.5660   1.83753E+003    1.05811E+003
   6.5680   1.86670E+003    1.03412E+003
   6.5710   1.87082E+003    1.03431E+003
   6.5730   1.84814E+003    1.03852E+003
   6.5760   1.84231E+003    1.04949E+003
   6.5780   1.85305E+003    1.04401E+003
   6.5800   1.83576E+003    1.01552E+003
   6.5820   1.85704E+003    1.02699E+003
   6.5860   1.77576E+003    1.02608E+003
   6.5880   1.79205E+003    1.05768E+003
   6.5910   1.79477E+003    1.02670E+003
   6.5930   1.82534E+003    1.00764E+003
   6.5950   1.83274E+003    1.01684E+003
   6.6000   1.80669E+003    1.01237E+003
   6.6020   1.82299E+003    9.84790E+002
   6.6040   1.81046E+003    9.92990E+002
   6.6050   1.83012E+003    1.01041E+003
   6.6090   1.79258E+003    1.00194E+003
   6.6110   1.78799E+003    9.86610E+002
   6.6140   1.79209E+003    9.96490E+002
   6.6150   1.78652E+003    9.85730E+002
   6.6200   1.78954E+003    1.00678E+003
   6.6210   1.84036E+003    1.02445E+003
   6.6220   1.76841E+003    1.00424E+003
   6.6240   1.77780E+003    9.78750E+002
   6.6270   1.78678E+003    9.73800E+002
   6.6310   1.74871E+003    9.89670E+002
   6.6330   1.81133E+003    1.01212E+003
   6.6360   1.76496E+003    9.73840E+002
   6.6380   1.75777E+003    9.91410E+002
   6.6400   1.78691E+003    9.97760E+002
   6.6430   1.77694E+003    9.93820E+002
   6.6460   1.75726E+003    9.97700E+002
   6.6490   1.75836E+003    9.75370E+002
   6.6510   1.75433E+003    1.00231E+003
   6.6530   1.75724E+003    9.76460E+002
   6.6560   1.73192E+003    9.58790E+002
   6.6580   1.72820E+003    9.64830E+002
   6.6600   1.74759E+003    9.47930E+002
   6.6640   1.78089E+003    9.64980E+002
   6.6670   1.73932E+003    9.80290E+002
   6.6680   1.73992E+003    9.63040E+002
   6.6710   1.76195E+003    9.74850E+002
   6.6740   1.75990E+003    9.71810E+002
   6.6760   1.73390E+003    9.57850E+002
   6.6790   1.71945E+003    9.40090E+002
   6.6800   1.72920E+003    9.52790E+002
   6.6820   1.71169E+003    9.39990E+002
   6.6840   1.70444E+003    9.62860E+002
   6.6870   1.67922E+003    9.56370E+002
   6.6900   1.71015E+003    9.61600E+002
   6.6930   1.69926E+003    9.37240E+002
   6.6960   1.69134E+003    9.48630E+002
   6.6980   1.73340E+003    9.25310E+002
   6.7010   1.67292E+003    9.26600E+002
   6.7040   1.67750E+003    9.28570E+002
   6.7070   1.63845E+003    9.26100E+002
   6.7100   1.70221E+003    9.29460E+002
   6.7110   1.66079E+003    9.29260E+002
   6.7130   1.67710E+003    9.38570E+002
   6.7150   1.67101E+003    9.26310E+002
   6.7180   1.70388E+003    9.41490E+002
   6.7200   1.68947E+003    9.25070E+002
   6.7220   1.66970E+003    9.17410E+002
   6.7240   1.67424E+003    9.23790E+002
   6.7270   1.64124E+003    9.08020E+002
   6.7300   1.62850E+003    8.98050E+002
   6.7320   1.64103E+003    9.10120E+002
   6.7340   1.62175E+003    9.08500E+002
   6.7390   1.64503E+003    9.24780E+002
   6.7410   1.62852E+003    9.05720E+002
   6.7430   1.63342E+003    9.10340E+002
   6.7470   1.66025E+003    9.04010E+002
   6.7520   1.65115E+003    9.09770E+002
   6.7560   1.63859E+003    9.12850E+002
   6.7590   1.64612E+003    9.18500E+002
   6.7600   1.65361E+003    8.94580E+002
   6.7630   1.64593E+003    9.09600E+002
   6.7660   1.61128E+003    9.01310E+002
   6.7680   1.63754E+003    9.13450E+002
   6.7710   1.63680E+003    9.14490E+002
   6.7730   1.63277E+003    8.94820E+002
   6.7750   1.64194E+003    8.96040E+002
   6.7790   1.63353E+003    9.00350E+002
   6.7810   1.64075E+003    9.07840E+002
   6.7830   1.63112E+003    9.05160E+002
   6.7860   1.64203E+003    9.19320E+002
   6.7880   1.61574E+003    9.02230E+002
   6.7930   1.62465E+003    9.13470E+002
   6.7950   1.65047E+003    9.01600E+002
   6.7980   1.66601E+003    9.23460E+002
   6.8020   1.67579E+003    9.26230E+002
   6.8040   1.57608E+003    9.22790E+002
   6.8060   1.59881E+003    9.08350E+002
   6.8090   1.66805E+003    8.83220E+002
   6.8120   1.65387E+003    9.34120E+002
   6.8150   1.66924E+003    9.11310E+002
   6.8170   1.67346E+003    9.19550E+002
   6.8200   1.66252E+003    9.24030E+002
   6.8220   1.69223E+003    9.29630E+002
   6.8240   1.70596E+003    9.25150E+002
   6.8270   1.67279E+003    9.15530E+002
   6.8290   1.68673E+003    9.32820E+002
   6.8320   1.67998E+003    9.13630E+002
   6.8340   1.66161E+003    9.34560E+002
   6.8360   1.70000E+003    9.13000E+002
   6.8400   1.66344E+003    9.17770E+002
   6.8430   1.68509E+003    9.38360E+002
   6.8450   1.66677E+003    9.18540E+002
   6.8490   1.66319E+003    9.27210E+002
   6.8520   1.65324E+003    9.26210E+002
   6.8530   1.66111E+003    9.09300E+002
   6.8560   1.66167E+003    9.36060E+002
   6.8580   1.66258E+003    9.05380E+002
   6.8630   1.69035E+003    9.30910E+002
   6.8670   1.66900E+003    8.98140E+002
   6.8700   1.67868E+003    9.22620E+002
   6.8740   1.73701E+003    9.00310E+002
   6.8750   1.71407E+003    9.16090E+002
   6.8760   1.69319E+003    9.33900E+002
   6.8790   1.63234E+003    9.48880E+002
   6.8820   1.68454E+003    9.25450E+002
   6.8850   1.67353E+003    9.68190E+002
   6.8870   1.66406E+003    9.05180E+002
   6.8900   1.71222E+003    9.16750E+002
   6.8920   1.66991E+003    9.25280E+002
   6.8960   1.69185E+003    9.35920E+002
   6.8990   1.66901E+003    9.28180E+002
   6.9030   1.66097E+003    9.21810E+002
   6.9070   1.66329E+003    9.15790E+002
   6.9100   1.66684E+003    9.23290E+002
   6.9130   1.67424E+003    9.39770E+002
   6.9140   1.70568E+003    9.21150E+002
   6.9170   1.66295E+003    9.34670E+002
   6.9200   1.68883E+003    9.54020E+002
   6.9210   1.68145E+003    9.01080E+002
   6.9250   1.68985E+003    9.05150E+002
   6.9270   1.67025E+003    9.07460E+002
   6.9300   1.71291E+003    9.19940E+002
   6.9320   1.65651E+003    9.09370E+002
   6.9340   1.65766E+003    9.08630E+002
   6.9380   1.66925E+003    9.07730E+002
   6.9410   1.63519E+003    8.97850E+002
   6.9420   1.66164E+003    8.99030E+002
   6.9470   1.62093E+003    8.88710E+002
   6.9490   1.63311E+003    8.82740E+002
   6.9520   1.64717E+003    8.80610E+002
   6.9550   1.64242E+003    9.04010E+002
   6.9570   1.63716E+003    8.89500E+002
   6.9610   1.61486E+003    9.08720E+002
   6.9630   1.60126E+003    9.06210E+002
   6.9640   1.60839E+003    9.07030E+002
   6.9680   1.61107E+003    9.23480E+002
   6.9710   1.61637E+003    9.04740E+002
   6.9740   1.65478E+003    8.94990E+002
   6.9760   1.64544E+003    9.11740E+002
   6.9800   1.58595E+003    9.03730E+002
   6.9820   1.66502E+003    9.22730E+002
   6.9850   1.65198E+003    9.17680E+002
   6.9880   1.69861E+003    8.98830E+002
   6.9900   1.66616E+003    8.99390E+002
   6.9930   1.64028E+003    8.99030E+002
   6.9970   1.64178E+003    8.84050E+002
   6.9990   1.66300E+003    8.95510E+002
   7.0020   1.64789E+003    9.26010E+002
   7.0040   1.64527E+003    9.14080E+002
   7.0070   1.64237E+003    9.09730E+002
   7.0110   1.64861E+003    9.01650E+002
   7.0140   1.66722E+003    9.14130E+002
   7.0160   1.64101E+003    9.15910E+002
   7.0170   1.62042E+003    8.93810E+002
   7.0210   1.62929E+003    9.16040E+002
   7.0240   1.62116E+003    8.88060E+002
   7.0270   1.61510E+003    8.91690E+002
   7.0280   1.61189E+003    8.99480E+002
   7.0310   1.60318E+003    8.93010E+002
   7.0330   1.59324E+003    8.71530E+002
   7.0370   1.61965E+003    8.68040E+002
   7.0400   1.64365E+003    8.83220E+002
   7.0430   1.62331E+003    8.81070E+002
   7.0460   1.63064E+003    8.94640E+002
   7.0470   1.61480E+003    8.81020E+002
   7.0480   1.63029E+003    8.87560E+002
   7.0530   1.62852E+003    8.68120E+002
   7.0570   1.62560E+003    8.60530E+002
   7.0600   1.62070E+003    8.90720E+002
   7.0620   1.64694E+003    8.86970E+002
   7.0640   1.62194E+003    8.55340E+002
   7.0660   1.64095E+003    8.60910E+002
   7.0700   1.64818E+003    8.62760E+002
   7.0720   1.65290E+003    8.57520E+002
   7.0740   1.64146E+003    8.43930E+002
   7.0770   1.60771E+003    8.56220E+002
   7.0820   1.60476E+003    8.44450E+002
   7.0840   1.62148E+003    8.26010E+002
   7.0870   1.60453E+003    8.31580E+002
   7.0890   1.61276E+003    8.47130E+002
   7.0930   1.58484E+003    8.24530E+002
   7.0960   1.59627E+003    7.93770E+002
   7.0980   1.56795E+003    7.85730E+002
   7.1000   1.60104E+003    7.83110E+002
   7.1020   1.58512E+003    7.65030E+002
   7.1050   1.56778E+003    7.65010E+002
   7.1090   1.58248E+003    7.33680E+002
   7.1110   1.54650E+003    7.27450E+002
   7.1130   1.56103E+003    6.90240E+002
   7.1160   1.53094E+003    6.81230E+002
   7.1200   1.53829E+003    6.46550E+002
   7.1230   1.51165E+003    6.11150E+002
   7.1250   1.51286E+003    5.90810E+002
   7.1300   1.46451E+003    5.18440E+002
   7.1320   1.45447E+003    4.89110E+002
   7.1340   1.43109E+003    4.69090E+002
   7.1370   1.39287E+003    4.15740E+002
   7.1410   1.32756E+003    3.32050E+002
   7.1420   1.35126E+003    3.25090E+002
   7.1450   1.27955E+003    2.39760E+002
   7.1500   1.14173E+003    8.95700E+001
   7.1520   1.05662E+003    3.47500E+001
   7.1540   9.18920E+002    1.27100E+001
   7.1580   7.73950E+002    6.24000E+000
   7.1600   7.59270E+002    4.80000E+000
   7.1640   4.22800E+002    1.78000E+000
   7.1680   1.33630E+002    3.40000E-001
   7.1690   5.28400E+001    6.00000E-001
   7.1720   1.89700E+001    3.60000E-001
   7.1750   8.94000E+000    6.60000E-001
   7.1770   2.05000E+000    1.74000E+000
   7.1820   3.67000E+000    1.72000E+000
   7.1850   1.45000E+000    7.90000E-001
   7.1870   3.84000E+000    3.17000E+000
   7.1890   3.01000E+000    2.97000E+000
   7.1920   3.75000E+000    2.02000E+000
   7.1940   3.74000E+000    1.23000E+000
   7.1980   3.76000E+000    1.22000E+000
   7.2000   3.35000E+000    3.90000E-001
   7.2030   3.86000E+000    2.80000E-001
   7.2060   3.36000E+000    3.37000E+000
   7.2080   3.75000E+000    5.90000E-001
   7.2110   3.71000E+000    2.50000E-001
   7.2140   3.78000E+000    4.00000E-002
   7.2160   3.74000E+000    4.40000E-001
   7.2190   3.79000E+000    3.70000E-001
   7.2220   3.71000E+000    1.47000E+000
   7.2260   3.81000E+000    8.50000E-001
   7.2280   3.91000E+000    8.40000E-001
   7.2320   3.30000E+000    2.40000E-001
   7.2360   3.73000E+000    8.50000E-001
   7.2380   3.79000E+000    1.26000E+000
   7.2400   3.76000E+000    7.00000E-002
   7.2430   3.77000E+000    1.10000E-001
   7.2470   3.76000E+000    7.00000E-002
   7.2490   3.78000E+000    8.00000E-002
   7.2520   3.35000E+000    4.60000E-001
   7.2540   3.86000E+000    2.10000E-001
   7.2570   3.82000E+000    9.00000E-002
   7.2590   3.87000E+000    8.00000E-002
   7.2630   3.89000E+000    1.40000E-001
   7.2660   3.71000E+000    1.00000E-001
   7.2680   3.76000E+000    0.00000E+000
   7.2720   3.82000E+000    1.90000E-001
   7.2770   3.79000E+000    6.00000E-002
   7.2790   3.91000E+000    2.10000E-001
   7.2820   3.85000E+000    3.00000E-001
   7.2840   3.71000E+000    4.90000E-001
   7.2880   3.72000E+000    2.40000E-001
   7.2910   3.70000E+000    1.20000E-001
   7.2950   3.71000E+000    4.00000E-002
   7.2960   3.84000E+000    8.00000E-002
   7.3000   3.81000E+000    5.00000E-002
