# Supplementary material for: Mechanism of the small ATP-independent chaperone Spy is substrate specific
Source: Nat Commun. 2021 Feb 8;12:851. doi: 10.1038/s41467-021-21120-8 (PMC7870927; doi:10.1038/s41467-021-21120-8)
Supplement: Supplementary file 3 — Supplementary Data 1 [file 41467_2021_21120_MOESM3_ESM.zip › Fig 2c-d/181801/00051.RI1]

Sample1/4
I 1 22.0 48000 0007287 1.8210E11 278 1 
   5.7990   6.04000E+000    3.60000E-001
   5.8030   6.06000E+000    2.10000E-001
   5.8050   6.08000E+000    2.10000E-001
   5.8080   6.19000E+000    5.50000E-001
   5.8100   6.13000E+000    1.02100E+001
   5.8120   5.98000E+000    6.22000E+000
   5.8130   4.70000E+000    1.42100E+001
   5.8150   7.66000E+000    1.35200E+001
   5.8170   3.69800E+001    2.74300E+001
   5.8190   6.54400E+001    5.16200E+001
   5.8220   2.11010E+002    6.79800E+001
   5.8240   4.37850E+002    1.29660E+002
   5.8260   7.19070E+002    3.36940E+002
   5.8290   9.28630E+002    5.59600E+002
   5.8300   9.11970E+002    6.84710E+002
   5.8320   1.13471E+003    7.03180E+002
   5.8350   1.27621E+003    9.77240E+002
   5.8380   1.42380E+003    1.18271E+003
   5.8400   1.59348E+003    1.73936E+003
   5.8420   1.72922E+003    1.87467E+003
   5.8430   1.75778E+003    1.83400E+003
   5.8460   1.90755E+003    1.92836E+003
   5.8470   2.04348E+003    2.11168E+003
   5.8510   2.14200E+003    2.26956E+003
   5.8530   2.37698E+003    2.45758E+003
   5.8540   2.42599E+003    2.50655E+003
   5.8560   2.61997E+003    2.64022E+003
   5.8600   2.79474E+003    2.79129E+003
   5.8620   2.91957E+003    2.91137E+003
   5.8630   2.92405E+003    2.99063E+003
   5.8650   3.03148E+003    3.08251E+003
   5.8670   3.13329E+003    3.18565E+003
   5.8690   3.23501E+003    3.22905E+003
   5.8710   3.30529E+003    3.35289E+003
   5.8730   3.32016E+003    3.36190E+003
   5.8760   3.42117E+003    3.39558E+003
   5.8780   3.46382E+003    3.46031E+003
   5.8790   3.47843E+003    3.52919E+003
   5.8800   3.59184E+003    3.55430E+003
   5.8830   3.57709E+003    3.55101E+003
   5.8850   3.57961E+003    3.52130E+003
   5.8880   3.66224E+003    3.65223E+003
   5.8890   3.69064E+003    3.63796E+003
   5.8900   3.63824E+003    3.64520E+003
   5.8930   3.60458E+003    3.59116E+003
   5.8940   3.64171E+003    3.65794E+003
   5.8960   3.68788E+003    3.60715E+003
   5.8990   3.69358E+003    3.64676E+003
   5.9010   3.69396E+003    3.64450E+003
   5.9030   3.67751E+003    3.70403E+003
   5.9050   3.66941E+003    3.67539E+003
   5.9070   3.65627E+003    3.68368E+003
   5.9080   3.70593E+003    3.66627E+003
   5.9100   3.70747E+003    3.75050E+003
   5.9120   3.74717E+003    3.74023E+003
   5.9140   3.81656E+003    3.76654E+003
   5.9170   3.83032E+003    3.77730E+003
   5.9190   3.77072E+003    3.82639E+003
   5.9210   3.81367E+003    3.82215E+003
   5.9230   3.82034E+003    3.77439E+003
   5.9250   3.82647E+003    3.78926E+003
   5.9260   3.85349E+003    3.73091E+003
   5.9300   3.87836E+003    3.77475E+003
   5.9320   3.90177E+003    3.92626E+003
   5.9350   3.93296E+003    3.99922E+003
   5.9370   3.94020E+003    3.98625E+003
   5.9420   4.02578E+003    4.01920E+003
   5.9430   4.02713E+003    4.08433E+003
   5.9440   4.01195E+003    4.09993E+003
   5.9480   4.09141E+003    4.04737E+003
   5.9500   4.04984E+003    4.05642E+003
   5.9520   4.11112E+003    4.05836E+003
   5.9530   4.00759E+003    4.05949E+003
   5.9550   4.10821E+003    4.07688E+003
   5.9570   4.09741E+003    4.10990E+003
   5.9590   4.10711E+003    4.10563E+003
   5.9600   4.09185E+003    4.10385E+003
   5.9640   4.10881E+003    4.23815E+003
   5.9670   4.13689E+003    4.20573E+003
   5.9690   4.20898E+003    4.17233E+003
   5.9710   4.15699E+003    4.09537E+003
   5.9740   4.21612E+003    4.18313E+003
   5.9760   4.20686E+003    4.17199E+003
   5.9770   4.19132E+003    4.23010E+003
   5.9810   4.28953E+003    4.19390E+003
   5.9840   4.28638E+003    4.26527E+003
   5.9860   4.30344E+003    4.32434E+003
   5.9890   4.44365E+003    4.63467E+003
   5.9910   4.93707E+003    5.27854E+003
   5.9930   6.65653E+003    7.63094E+003
   5.9950   8.83946E+003    8.81060E+003
   5.9980   8.18018E+003    7.82562E+003
   6.0000   7.96381E+003    7.94383E+003
   6.0020   7.66967E+003    6.33952E+003
   6.0030   3.72503E+003    1.26590E+002
   6.0120   1.80720E+002    2.68730E+002
   6.0180   5.24360E+003    4.50115E+003
   6.0210   4.15414E+003    4.13568E+003
   6.0220   4.40789E+003    4.15016E+003
   6.0250   4.31458E+003    4.16775E+003
   6.0270   4.30074E+003    4.10391E+003
   6.0300   4.29324E+003    4.08196E+003
   6.0320   4.22540E+003    4.12145E+003
   6.0340   4.17109E+003    4.08310E+003
   6.0360   4.24328E+003    4.08282E+003
   6.0390   4.29088E+003    4.07562E+003
   6.0410   4.27116E+003    4.15889E+003
   6.0430   4.19927E+003    4.10041E+003
   6.0450   4.19418E+003    4.11227E+003
   6.0470   4.17722E+003    4.05298E+003
   6.0480   4.21830E+003    4.04580E+003
   6.0500   4.21301E+003    4.01384E+003
   6.0530   4.18802E+003    4.05301E+003
   6.0540   4.20293E+003    4.07389E+003
   6.0560   4.19231E+003    3.98368E+003
   6.0590   4.17302E+003    3.96591E+003
   6.0610   4.14484E+003    3.98130E+003
   6.0630   4.12277E+003    3.96924E+003
   6.0660   4.13115E+003    3.96212E+003
   6.0680   4.14399E+003    3.93807E+003
   6.0700   4.10339E+003    3.90604E+003
   6.0720   4.09213E+003    3.94751E+003
   6.0750   4.14089E+003    3.93975E+003
   6.0770   4.05516E+003    3.91051E+003
   6.0800   4.09679E+003    3.86029E+003
   6.0830   4.08731E+003    3.84365E+003
   6.0850   4.03980E+003    3.81348E+003
   6.0860   4.01905E+003    3.89833E+003
   6.0890   4.02406E+003    3.80288E+003
   6.0900   4.00707E+003    3.75105E+003
   6.0930   4.00816E+003    3.79495E+003
   6.0950   3.99412E+003    3.72156E+003
   6.0980   3.94606E+003    3.70746E+003
   6.0990   3.89231E+003    3.66007E+003
   6.1020   3.91307E+003    3.65373E+003
   6.1040   3.91579E+003    3.71377E+003
   6.1060   3.94243E+003    3.64989E+003
   6.1090   3.94077E+003    3.64298E+003
   6.1110   3.93426E+003    3.63253E+003
   6.1130   3.84707E+003    3.60010E+003
   6.1150   3.85378E+003    3.54685E+003
   6.1180   3.90457E+003    3.53035E+003
   6.1200   3.82542E+003    3.55305E+003
   6.1220   3.77087E+003    3.54492E+003
   6.1250   3.77024E+003    3.42704E+003
   6.1280   3.76612E+003    3.46549E+003
   6.1300   3.76584E+003    3.39455E+003
   6.1310   3.73568E+003    3.39742E+003
   6.1330   3.71515E+003    3.44240E+003
   6.1350   3.75539E+003    3.40196E+003
   6.1380   3.69560E+003    3.30851E+003
   6.1400   3.67948E+003    3.27751E+003
   6.1430   3.71569E+003    3.22926E+003
   6.1440   3.65919E+003    3.22643E+003
   6.1460   3.60689E+003    3.23140E+003
   6.1480   3.54579E+003    3.23454E+003
   6.1500   3.62147E+003    3.19217E+003
   6.1510   3.55715E+003    3.19522E+003
   6.1550   3.64487E+003    3.15341E+003
   6.1570   3.51755E+003    3.10854E+003
   6.1590   3.48064E+003    3.05932E+003
   6.1600   3.46866E+003    3.02998E+003
   6.1630   3.47087E+003    3.01845E+003
   6.1660   3.43643E+003    2.99181E+003
   6.1690   3.39805E+003    2.98738E+003
   6.1710   3.40877E+003    2.94176E+003
   6.1730   3.33333E+003    2.93475E+003
   6.1760   3.40461E+003    2.86334E+003
   6.1780   3.38177E+003    2.87297E+003
   6.1790   3.35838E+003    2.86122E+003
   6.1830   3.38184E+003    2.79334E+003
   6.1850   3.32619E+003    2.81299E+003
   6.1870   3.32489E+003    2.76307E+003
   6.1900   3.30468E+003    2.70634E+003
   6.1910   3.26807E+003    2.71529E+003
   6.1930   3.24062E+003    2.70494E+003
   6.1970   3.21045E+003    2.63172E+003
   6.1980   3.22874E+003    2.64669E+003
   6.1990   3.18197E+003    2.61151E+003
   6.2010   3.19554E+003    2.63123E+003
   6.2030   3.19814E+003    2.60141E+003
   6.2050   3.19222E+003    2.51364E+003
   6.2080   3.12761E+003    2.52255E+003
   6.2100   3.10579E+003    2.50248E+003
   6.2140   3.14217E+003    2.46393E+003
   6.2150   3.11024E+003    2.43513E+003
   6.2190   3.09279E+003    2.43461E+003
   6.2210   3.07720E+003    2.41567E+003
   6.2230   3.07798E+003    2.33780E+003
   6.2250   2.94998E+003    2.30853E+003
   6.2280   2.97846E+003    2.29082E+003
   6.2300   2.96440E+003    2.28136E+003
   6.2320   2.96756E+003    2.22121E+003
   6.2350   2.97204E+003    2.18421E+003
   6.2370   2.92259E+003    2.18295E+003
   6.2390   2.87747E+003    2.16541E+003
   6.2410   2.88372E+003    2.11210E+003
   6.2440   2.86061E+003    2.13748E+003
   6.2460   2.84660E+003    2.08411E+003
   6.2480   2.83694E+003    2.06724E+003
   6.2490   2.78099E+003    2.04893E+003
   6.2530   2.78125E+003    2.03178E+003
   6.2560   2.77078E+003    2.01910E+003
   6.2570   2.77974E+003    1.97073E+003
   6.2610   2.74010E+003    1.97984E+003
   6.2640   2.71218E+003    1.94820E+003
   6.2680   2.71678E+003    1.93194E+003
   6.2690   2.70481E+003    1.92706E+003
   6.2710   2.69552E+003    1.90575E+003
   6.2730   2.68429E+003    1.85308E+003
   6.2750   2.62039E+003    1.82914E+003
   6.2790   2.61481E+003    1.80169E+003
   6.2820   2.60839E+003    1.80314E+003
   6.2840   2.59295E+003    1.79216E+003
   6.2880   2.58357E+003    1.75692E+003
   6.2910   2.52498E+003    1.72914E+003
   6.2940   2.52747E+003    1.73177E+003
   6.2960   2.53066E+003    1.71260E+003
   6.2970   2.48481E+003    1.68632E+003
   6.2980   2.52993E+003    1.66272E+003
   6.3020   2.50663E+003    1.65924E+003
   6.3040   2.42162E+003    1.63884E+003
   6.3070   2.45938E+003    1.60153E+003
   6.3090   2.49732E+003    1.61905E+003
   6.3110   2.41660E+003    1.56134E+003
   6.3140   2.42024E+003    1.58547E+003
   6.3180   2.37907E+003    1.54615E+003
   6.3200   2.39415E+003    1.49088E+003
   6.3230   2.36510E+003    1.51741E+003
   6.3250   2.35115E+003    1.47222E+003
   6.3260   2.34287E+003    1.47987E+003
   6.3270   2.34792E+003    1.47154E+003
   6.3320   2.32809E+003    1.45225E+003
   6.3340   2.30460E+003    1.46170E+003
   6.3380   2.33120E+003    1.45457E+003
   6.3400   2.31481E+003    1.43457E+003
   6.3430   2.24270E+003    1.41721E+003
   6.3440   2.24240E+003    1.42592E+003
   6.3460   2.29521E+003    1.40839E+003
   6.3490   2.25272E+003    1.40090E+003
   6.3520   2.24762E+003    1.36635E+003
   6.3540   2.20578E+003    1.36592E+003
   6.3550   2.18295E+003    1.36930E+003
   6.3590   2.19242E+003    1.32361E+003
   6.3610   2.22401E+003    1.33412E+003
   6.3630   2.16619E+003    1.34644E+003
   6.3650   2.20093E+003    1.33675E+003
   6.3670   2.17801E+003    1.30788E+003
   6.3690   2.14246E+003    1.30107E+003
   6.3720   2.09718E+003    1.26314E+003
   6.3740   2.13717E+003    1.28533E+003
   6.3770   2.10807E+003    1.24529E+003
   6.3790   2.11759E+003    1.28058E+003
   6.3810   2.08467E+003    1.26272E+003
   6.3830   2.04887E+003    1.26837E+003
   6.3860   2.10210E+003    1.22821E+003
   6.3880   2.07980E+003    1.22541E+003
   6.3920   2.07081E+003    1.24084E+003
   6.3950   2.08051E+003    1.22901E+003
   6.3970   2.09344E+003    1.22403E+003
   6.3990   2.07740E+003    1.18925E+003
   6.4030   2.06334E+003    1.19608E+003
   6.4060   2.00858E+003    1.18458E+003
   6.4080   2.04628E+003    1.21244E+003
   6.4100   2.03753E+003    1.18767E+003
   6.4130   2.02558E+003    1.19004E+003
   6.4150   2.02527E+003    1.17850E+003
   6.4170   1.99576E+003    1.19205E+003
   6.4200   1.99732E+003    1.17247E+003
   6.4230   1.98531E+003    1.20444E+003
   6.4240   2.01751E+003    1.17250E+003
   6.4270   2.00693E+003    1.21473E+003
   6.4300   2.00856E+003    1.16645E+003
   6.4330   2.02023E+003    1.18281E+003
   6.4360   2.02985E+003    1.18217E+003
   6.4380   2.05462E+003    1.17911E+003
   6.4420   2.05129E+003    1.18000E+003
   6.4440   2.02503E+003    1.16170E+003
   6.4470   2.03539E+003    1.18819E+003
   6.4490   2.02560E+003    1.15814E+003
   6.4510   2.03648E+003    1.14883E+003
   6.4540   2.04154E+003    1.18363E+003
   6.4560   2.06413E+003    1.20598E+003
   6.4580   2.12559E+003    1.16835E+003
   6.4610   2.06254E+003    1.16094E+003
   6.4650   2.08437E+003    1.16872E+003
   6.4660   2.03059E+003    1.17003E+003
   6.4690   2.03139E+003    1.16074E+003
   6.4710   2.05256E+003    1.17375E+003
   6.4730   2.02715E+003    1.14538E+003
   6.4770   2.00801E+003    1.15237E+003
   6.4780   2.02165E+003    1.15999E+003
   6.4800   2.08217E+003    1.14102E+003
   6.4830   2.02985E+003    1.16244E+003
   6.4850   2.05472E+003    1.16062E+003
   6.4870   2.06043E+003    1.13660E+003
   6.4910   2.05144E+003    1.14432E+003
   6.4940   2.01906E+003    1.16133E+003
   6.4960   2.04710E+003    1.14038E+003
   6.4990   2.05809E+003    1.14796E+003
   6.5010   2.06350E+003    1.12071E+003
   6.5030   2.05321E+003    1.14545E+003
   6.5050   2.02527E+003    1.15837E+003
   6.5090   2.01999E+003    1.13812E+003
   6.5100   2.05286E+003    1.14799E+003
   6.5150   2.04561E+003    1.13836E+003
   6.5160   2.05804E+003    1.14031E+003
   6.5190   2.04808E+003    1.16345E+003
   6.5210   2.02752E+003    1.14578E+003
   6.5230   2.02911E+003    1.14260E+003
   6.5260   2.01699E+003    1.14798E+003
   6.5280   2.04236E+003    1.13896E+003
   6.5310   2.04408E+003    1.11575E+003
   6.5330   2.00031E+003    1.12324E+003
   6.5350   2.00998E+003    1.14272E+003
   6.5380   2.04962E+003    1.10826E+003
   6.5400   1.97984E+003    1.14878E+003
   6.5440   1.99597E+003    1.14494E+003
   6.5450   2.03640E+003    1.14946E+003
   6.5480   2.00997E+003    1.11474E+003
   6.5500   1.99878E+003    1.12426E+003
   6.5540   2.01172E+003    1.13172E+003
   6.5570   1.98158E+003    1.09581E+003
   6.5590   1.97008E+003    1.09726E+003
   6.5620   1.98542E+003    1.12566E+003
   6.5650   1.99135E+003    1.12344E+003
   6.5680   1.95703E+003    1.08370E+003
   6.5710   1.97466E+003    1.11739E+003
   6.5730   1.98291E+003    1.09880E+003
   6.5750   1.99113E+003    1.10400E+003
   6.5770   1.99690E+003    1.09503E+003
   6.5800   1.94628E+003    1.08071E+003
   6.5820   1.96519E+003    1.06423E+003
   6.5840   1.91961E+003    1.07049E+003
   6.5880   1.96758E+003    1.08851E+003
   6.5910   1.95341E+003    1.06736E+003
   6.5950   1.97091E+003    1.07140E+003
   6.5980   1.96194E+003    1.05636E+003
   6.6000   1.93740E+003    1.07898E+003
   6.6020   1.95588E+003    1.09877E+003
   6.6070   1.95546E+003    1.06557E+003
   6.6090   1.91422E+003    1.07646E+003
   6.6110   1.94317E+003    1.07451E+003
   6.6140   1.91457E+003    1.06872E+003
   6.6160   1.97087E+003    1.08213E+003
   6.6190   1.94182E+003    1.06329E+003
   6.6220   1.93733E+003    1.07778E+003
   6.6250   1.93993E+003    1.06976E+003
   6.6290   1.94247E+003    1.04721E+003
   6.6330   1.91443E+003    1.08720E+003
   6.6340   1.93158E+003    1.07285E+003
   6.6370   1.95023E+003    1.05504E+003
   6.6390   1.93553E+003    1.05614E+003
   6.6420   1.86763E+003    1.07682E+003
   6.6430   1.89541E+003    1.05695E+003
   6.6460   1.89383E+003    1.03310E+003
   6.6490   1.91457E+003    1.04651E+003
   6.6510   1.88789E+003    1.05309E+003
   6.6540   1.90229E+003    1.06599E+003
   6.6570   1.89063E+003    1.04695E+003
   6.6600   1.90330E+003    1.05468E+003
   6.6620   1.87193E+003    1.06069E+003
   6.6650   1.88554E+003    1.04068E+003
   6.6670   1.87647E+003    1.03749E+003
   6.6700   1.86390E+003    1.07460E+003
   6.6720   1.88233E+003    1.04350E+003
   6.6750   1.86869E+003    1.06010E+003
   6.6780   1.89347E+003    1.04155E+003
   6.6800   1.81267E+003    1.05427E+003
   6.6820   1.80650E+003    1.04867E+003
   6.6840   1.84461E+003    1.04490E+003
   6.6870   1.89485E+003    1.04012E+003
   6.6890   1.83416E+003    1.02188E+003
   6.6910   1.85292E+003    1.03380E+003
   6.6960   1.88639E+003    1.05830E+003
   6.6980   1.87108E+003    1.01738E+003
   6.7000   1.85414E+003    1.03331E+003
   6.7030   1.85856E+003    9.99440E+002
   6.7070   1.83075E+003    1.01796E+003
   6.7100   1.81196E+003    1.01423E+003
   6.7110   1.82768E+003    1.03874E+003
   6.7140   1.82031E+003    1.03656E+003
   6.7180   1.84267E+003    1.00702E+003
   6.7210   1.83030E+003    9.95800E+002
   6.7230   1.81572E+003    9.95640E+002
   6.7250   1.79145E+003    1.00891E+003
   6.7270   1.79280E+003    9.97320E+002
   6.7320   1.79060E+003    9.89670E+002
   6.7340   1.77939E+003    9.59340E+002
   6.7360   1.77834E+003    9.88540E+002
   6.7390   1.77214E+003    9.80100E+002
   6.7410   1.77039E+003    9.91820E+002
   6.7430   1.77960E+003    1.00660E+003
   6.7450   1.84267E+003    9.79620E+002
   6.7490   1.77767E+003    1.02181E+003
   6.7510   1.81125E+003    9.87980E+002
   6.7540   1.80158E+003    1.02677E+003
   6.7570   1.77312E+003    9.93050E+002
   6.7590   1.78448E+003    9.78930E+002
   6.7630   1.78483E+003    9.86820E+002
   6.7660   1.81740E+003    9.86980E+002
   6.7680   1.77468E+003    1.01135E+003
   6.7700   1.77750E+003    9.71160E+002
   6.7730   1.81952E+003    1.01140E+003
   6.7760   1.81728E+003    1.00021E+003
   6.7780   1.82320E+003    1.00224E+003
   6.7810   1.82689E+003    1.00966E+003
   6.7830   1.80375E+003    9.86090E+002
   6.7860   1.82409E+003    1.00909E+003
   6.7880   1.76994E+003    9.95030E+002
   6.7930   1.83424E+003    1.00854E+003
   6.7950   1.83552E+003    1.01712E+003
   6.7970   1.78697E+003    1.01460E+003
   6.8000   1.79024E+003    1.01047E+003
   6.8040   1.82712E+003    9.80420E+002
   6.8060   1.81918E+003    9.58510E+002
   6.8090   1.83665E+003    1.00335E+003
   6.8100   1.83677E+003    9.65850E+002
   6.8130   1.79532E+003    9.93830E+002
   6.8170   1.81664E+003    1.00371E+003
   6.8210   1.83740E+003    1.02462E+003
   6.8230   1.85237E+003    1.02740E+003
   6.8240   1.84992E+003    1.03186E+003
   6.8270   1.83977E+003    1.02669E+003
   6.8310   1.82595E+003    1.03972E+003
   6.8330   1.86082E+003    9.94970E+002
   6.8360   1.80728E+003    9.98610E+002
   6.8380   1.84348E+003    1.01156E+003
   6.8400   1.84033E+003    1.00817E+003
   6.8430   1.85861E+003    1.02071E+003
   6.8460   1.83488E+003    1.03884E+003
   6.8490   1.83219E+003    1.03038E+003
   6.8510   1.81101E+003    1.01355E+003
   6.8530   1.85179E+003    1.05039E+003
   6.8560   1.83496E+003    1.01459E+003
   6.8600   1.83807E+003    1.04333E+003
   6.8650   1.84474E+003    1.06066E+003
   6.8670   1.86301E+003    1.02637E+003
   6.8680   1.83644E+003    1.03618E+003
   6.8690   1.83029E+003    1.04566E+003
   6.8740   1.86818E+003    1.03414E+003
   6.8760   1.85755E+003    1.02874E+003
   6.8780   1.85351E+003    1.02776E+003
   6.8810   1.84931E+003    1.02919E+003
   6.8820   1.83816E+003    1.03811E+003
   6.8850   1.83277E+003    1.02988E+003
   6.8870   1.83478E+003    1.03766E+003
   6.8910   1.84130E+003    1.03581E+003
   6.8940   1.84347E+003    1.04946E+003
   6.8960   1.82999E+003    1.02229E+003
   6.8980   1.86029E+003    1.02053E+003
   6.9020   1.81794E+003    1.02922E+003
   6.9050   1.86939E+003    1.04151E+003
   6.9070   1.81087E+003    1.05249E+003
   6.9100   1.85236E+003    1.03288E+003
   6.9140   1.83600E+003    1.05401E+003
   6.9170   1.81000E+003    1.02853E+003
   6.9180   1.81704E+003    1.04864E+003
   6.9220   1.84192E+003    1.00788E+003
   6.9230   1.80614E+003    1.02411E+003
   6.9250   1.90313E+003    1.03647E+003
   6.9290   1.82300E+003    9.82700E+002
   6.9310   1.83174E+003    9.92180E+002
   6.9340   1.84357E+003    1.02508E+003
   6.9370   1.80512E+003    1.01121E+003
   6.9390   1.83926E+003    9.96570E+002
   6.9420   1.79876E+003    9.89300E+002
   6.9440   1.80179E+003    1.03288E+003
   6.9480   1.82966E+003    9.96020E+002
   6.9510   1.83524E+003    9.71880E+002
   6.9530   1.80632E+003    1.00006E+003
   6.9570   1.77238E+003    1.01465E+003
   6.9590   1.80956E+003    1.01083E+003
   6.9610   1.76259E+003    9.82110E+002
   6.9640   1.74640E+003    9.58320E+002
   6.9660   1.74728E+003    9.64640E+002
   6.9690   1.79762E+003    1.01370E+003
   6.9730   1.75787E+003    1.00672E+003
   6.9750   1.79348E+003    9.75230E+002
   6.9780   1.80161E+003    1.00841E+003
   6.9790   1.78857E+003    1.02914E+003
   6.9830   1.83367E+003    9.88690E+002
   6.9850   1.81311E+003    1.01569E+003
   6.9880   1.77387E+003    9.99590E+002
   6.9910   1.75678E+003    9.94090E+002
   6.9930   1.77401E+003    9.99150E+002
   6.9970   1.84528E+003    1.01411E+003
   7.0000   1.80086E+003    9.93990E+002
   7.0030   1.81378E+003    9.97970E+002
   7.0050   1.77686E+003    1.01119E+003
   7.0070   1.79179E+003    1.01234E+003
   7.0100   1.81299E+003    9.99650E+002
   7.0130   1.78908E+003    9.97230E+002
   7.0160   1.82502E+003    1.03276E+003
   7.0190   1.82757E+003    9.92090E+002
   7.0210   1.77856E+003    9.75460E+002
   7.0230   1.84124E+003    9.77980E+002
   7.0260   1.77812E+003    9.99670E+002
   7.0280   1.79052E+003    9.93850E+002
   7.0300   1.81067E+003    9.66970E+002
   7.0330   1.78359E+003    9.68200E+002
   7.0370   1.79467E+003    9.64790E+002
   7.0400   1.79779E+003    9.76680E+002
   7.0420   1.77480E+003    9.64490E+002
   7.0460   1.80249E+003    1.01429E+003
   7.0480   1.78571E+003    9.64160E+002
   7.0510   1.77326E+003    9.84650E+002
   7.0550   1.76059E+003    9.62060E+002
   7.0570   1.76337E+003    9.78100E+002
   7.0600   1.75188E+003    9.23910E+002
   7.0620   1.75626E+003    9.46090E+002
   7.0650   1.76299E+003    9.30850E+002
   7.0670   1.73894E+003    9.41640E+002
   7.0710   1.73643E+003    9.26780E+002
   7.0730   1.69942E+003    9.15290E+002
   7.0760   1.68582E+003    9.05870E+002
   7.0800   1.73769E+003    8.61910E+002
   7.0820   1.70561E+003    8.41940E+002
   7.0860   1.63728E+003    8.52260E+002
   7.0880   1.65172E+003    8.35630E+002
   7.0890   1.64677E+003    8.27300E+002
   7.0940   1.59256E+003    7.91120E+002
   7.0970   1.56287E+003    7.81630E+002
   7.1000   1.53370E+003    7.67020E+002
   7.1030   1.52957E+003    7.08100E+002
   7.1050   1.50210E+003    7.04240E+002
   7.1070   1.45197E+003    7.00210E+002
   7.1100   1.42080E+003    6.48450E+002
   7.1120   1.39971E+003    6.21770E+002
   7.1140   1.35745E+003    5.83410E+002
   7.1180   1.33042E+003    5.52790E+002
   7.1210   1.28605E+003    5.15810E+002
   7.1230   1.21339E+003    4.69160E+002
   7.1270   1.10161E+003    4.17170E+002
   7.1280   1.10240E+003    3.94170E+002
   7.1320   1.04870E+003    3.38490E+002
   7.1350   9.60260E+002    2.98020E+002
   7.1390   8.81770E+002    2.68740E+002
   7.1410   7.88100E+002    2.24640E+002
   7.1430   7.24850E+002    1.92790E+002
   7.1460   6.80960E+002    1.48700E+002
   7.1500   5.45300E+002    1.08020E+002
   7.1540   4.57850E+002    8.52200E+001
   7.1550   4.05230E+002    6.46300E+001
   7.1580   3.42670E+002    5.41800E+001
   7.1610   2.72990E+002    3.94200E+001
   7.1650   2.10290E+002    2.90600E+001
   7.1680   1.37870E+002    1.76900E+001
   7.1710   9.68800E+001    9.03000E+000
   7.1730   7.90100E+001    1.56000E+000
   7.1770   5.81500E+001    3.70000E+000
   7.1800   3.56400E+001    6.75000E+000
   7.1820   1.60900E+001    3.66000E+000
   7.1860   1.07000E+000    5.50000E-001
   7.1890   6.15000E+000    1.80000E+000
   7.1920   6.43000E+000    1.09000E+000
   7.1940   6.04000E+000    5.00000E-002
   7.1980   6.06000E+000    3.10000E-001
   7.2000   6.11000E+000    2.82000E+000
   7.2030   6.15000E+000    1.39000E+000
   7.2050   6.04000E+000    2.08000E+000
   7.2080   6.10000E+000    1.72000E+000
   7.2110   6.13000E+000    1.18000E+000
   7.2140   6.11000E+000    1.40000E-001
   7.2180   6.15000E+000    1.60000E-001
   7.2220   6.35000E+000    1.80000E-001
   7.2250   6.22000E+000    3.00000E-002
   7.2280   5.98000E+000    9.00000E-002
   7.2290   6.08000E+000    7.00000E-002
   7.2330   6.25000E+000    2.20000E-001
   7.2360   6.09000E+000    2.00000E-001
   7.2390   6.05000E+000    3.10000E-001
   7.2420   6.15000E+000    3.00000E-002
   7.2430   6.12000E+000    2.50000E-001
   7.2470   6.31000E+000    4.20000E-001
   7.2500   6.15000E+000    5.00000E-002
   7.2520   5.56000E+000    1.20000E-001
   7.2540   6.14000E+000    2.20000E-001
   7.2580   6.17000E+000    1.90000E-001
   7.2600   6.34000E+000    4.80000E-001
   7.2640   6.29000E+000    1.00000E-001
   7.2650   6.08000E+000    4.00000E-002
   7.2680   6.24000E+000    2.40000E-001
   7.2700   6.04000E+000    1.90000E-001
   7.2730   6.23000E+000    2.10000E-001
   7.2770   6.23000E+000    2.20000E-001
   7.2800   6.03000E+000    3.40000E-001
   7.2830   6.25000E+000    0.00000E+000
   7.2860   6.15000E+000    1.60000E-001
   7.2880   6.24000E+000    4.40000E-001
   7.2910   6.19000E+000    1.40000E-001
   7.2950   6.08000E+000    2.00000E-001
   7.2980   6.38000E+000    1.50000E-001
   7.3000   6.25000E+000    1.50000E-001
