# Supplementary material for: Mechanism of the small ATP-independent chaperone Spy is substrate specific
Source: Nat Commun. 2021 Feb 8;12:851. doi: 10.1038/s41467-021-21120-8 (PMC7870927; doi:10.1038/s41467-021-21120-8)
Supplement: Supplementary file 3 — Supplementary Data 1 [file 41467_2021_21120_MOESM3_ESM.zip › Fig 2c-d/181801/00051.RI3]

Sample3/6
I 3 22.0 48000 0007355 1.8380E11 278 1 
   5.8010   6.01000E+000    1.19000E+000
   5.8030   5.92000E+000    2.80000E-001
   5.8040   5.92000E+000    6.71000E+000
   5.8060   6.01000E+000    2.90000E+000
   5.8080   5.85000E+000    8.38000E+000
   5.8100   6.01000E+000    1.79000E+001
   5.8130   5.44000E+000    1.80500E+001
   5.8150   1.12200E+001    3.11100E+001
   5.8170   2.14800E+001    4.41700E+001
   5.8200   4.58500E+001    1.36110E+002
   5.8220   1.89090E+002    3.90490E+002
   5.8230   4.88220E+002    4.92950E+002
   5.8260   6.06760E+002    5.98770E+002
   5.8280   8.29460E+002    8.11350E+002
   5.8300   9.57950E+002    9.76290E+002
   5.8330   1.09792E+003    1.12014E+003
   5.8350   1.26110E+003    1.25195E+003
   5.8370   1.34664E+003    1.33782E+003
   5.8400   1.52737E+003    1.46654E+003
   5.8420   1.68729E+003    1.69493E+003
   5.8440   1.76265E+003    1.83711E+003
   5.8470   1.97384E+003    1.97835E+003
   5.8490   2.14025E+003    2.16816E+003
   5.8500   2.15140E+003    2.21328E+003
   5.8510   2.27827E+003    2.33247E+003
   5.8530   2.45436E+003    2.45882E+003
   5.8550   2.58163E+003    2.50242E+003
   5.8560   2.57470E+003    2.59926E+003
   5.8580   2.68113E+003    2.75588E+003
   5.8600   2.71303E+003    2.79602E+003
   5.8610   2.76775E+003    2.84787E+003
   5.8630   2.87726E+003    2.89865E+003
   5.8640   2.99432E+003    3.02370E+003
   5.8650   3.06051E+003    3.09843E+003
   5.8660   3.10711E+003    3.23906E+003
   5.8690   3.20129E+003    3.24910E+003
   5.8710   3.30121E+003    3.24146E+003
   5.8730   3.36752E+003    3.33599E+003
   5.8760   3.41943E+003    3.37595E+003
   5.8780   3.54475E+003    3.57549E+003
   5.8800   3.55246E+003    3.63213E+003
   5.8830   3.61564E+003    3.55004E+003
   5.8850   3.62991E+003    3.61331E+003
   5.8870   3.65120E+003    3.60418E+003
   5.8890   3.63750E+003    3.60469E+003
   5.8920   3.60747E+003    3.69609E+003
   5.8940   3.67196E+003    3.67274E+003
   5.8960   3.66040E+003    3.66663E+003
   5.8990   3.65209E+003    3.72091E+003
   5.9000   3.73176E+003    3.70960E+003
   5.9030   3.69396E+003    3.62185E+003
   5.9060   3.73128E+003    3.63856E+003
   5.9070   3.74313E+003    3.69825E+003
   5.9090   3.80820E+003    3.74223E+003
   5.9100   3.73493E+003    3.75908E+003
   5.9120   3.74078E+003    3.75377E+003
   5.9150   3.77633E+003    3.77870E+003
   5.9160   3.84447E+003    3.73116E+003
   5.9190   3.81773E+003    3.78379E+003
   5.9210   3.75796E+003    3.87115E+003
   5.9230   3.85508E+003    3.81186E+003
   5.9250   3.88574E+003    3.91978E+003
   5.9280   3.94947E+003    3.92355E+003
   5.9300   3.93662E+003    3.88828E+003
   5.9320   3.90688E+003    3.91775E+003
   5.9330   3.91758E+003    3.97355E+003
   5.9350   4.01091E+003    3.94996E+003
   5.9370   4.06472E+003    4.02720E+003
   5.9400   4.08139E+003    4.03448E+003
   5.9420   4.04836E+003    4.10054E+003
   5.9430   4.00358E+003    4.06036E+003
   5.9450   4.04333E+003    4.17732E+003
   5.9460   4.10995E+003    4.14170E+003
   5.9480   4.11393E+003    4.11207E+003
   5.9500   4.18617E+003    4.19107E+003
   5.9530   4.15840E+003    4.17844E+003
   5.9550   4.13566E+003    4.11442E+003
   5.9570   4.13819E+003    4.24806E+003
   5.9590   4.16350E+003    4.42766E+003
   5.9610   4.15836E+003    4.49412E+003
   5.9620   4.20843E+003    5.18115E+003
   5.9660   4.26148E+003    7.42257E+003
   5.9670   4.31037E+003    8.77250E+003
   5.9710   4.66198E+003    8.40809E+003
   5.9730   5.47287E+003    4.83048E+003
   5.9740   7.24236E+003    2.86933E+003
   5.9760   8.43133E+003    1.33330E+002
   5.9820   6.29926E+003    2.75250E+002
   5.9840   2.48102E+003    4.23522E+003
   5.9890   1.32990E+002    4.18760E+003
   5.9910   4.00740E+002    4.37370E+003
   5.9930   8.46720E+002    4.27195E+003
   5.9950   2.76354E+003    4.18217E+003
   5.9960   5.12751E+003    4.14787E+003
   6.0000   4.12957E+003    4.19916E+003
   6.0020   4.30574E+003    4.14490E+003
   6.0030   4.25485E+003    4.15124E+003
   6.0050   4.21223E+003    4.19132E+003
   6.0070   4.24813E+003    4.11624E+003
   6.0090   4.27374E+003    4.16736E+003
   6.0120   4.15981E+003    4.15241E+003
   6.0150   4.14605E+003    4.12128E+003
   6.0180   4.18549E+003    4.18827E+003
   6.0190   4.21566E+003    4.15511E+003
   6.0210   4.18527E+003    4.18219E+003
   6.0230   4.18553E+003    4.13727E+003
   6.0250   4.12974E+003    4.10294E+003
   6.0270   4.20926E+003    4.11504E+003
   6.0300   4.17760E+003    4.11018E+003
   6.0320   4.29023E+003    4.09811E+003
   6.0340   4.23881E+003    4.11314E+003
   6.0360   4.20908E+003    4.13240E+003
   6.0390   4.21259E+003    4.11510E+003
   6.0410   4.18954E+003    4.10073E+003
   6.0430   4.16891E+003    4.16436E+003
   6.0450   4.16147E+003    4.04767E+003
   6.0470   4.26148E+003    4.11561E+003
   6.0480   4.24077E+003    4.12582E+003
   6.0500   4.22911E+003    4.12443E+003
   6.0530   4.22313E+003    4.10678E+003
   6.0540   4.21457E+003    4.10024E+003
   6.0560   4.14488E+003    4.11174E+003
   6.0590   4.10908E+003    4.16090E+003
   6.0610   4.08821E+003    4.07126E+003
   6.0640   4.17185E+003    4.07193E+003
   6.0660   4.09611E+003    4.13441E+003
   6.0680   4.18476E+003    4.10577E+003
   6.0700   4.12195E+003    4.05379E+003
   6.0730   4.17587E+003    4.04811E+003
   6.0770   4.20250E+003    4.07616E+003
   6.0790   4.12569E+003    4.08412E+003
   6.0820   4.13411E+003    4.07183E+003
   6.0830   4.18401E+003    3.96705E+003
   6.0860   4.15259E+003    3.94459E+003
   6.0880   4.13675E+003    4.02793E+003
   6.0900   4.17413E+003    3.98304E+003
   6.0930   4.16320E+003    4.04724E+003
   6.0950   4.21849E+003    3.97134E+003
   6.0970   4.16962E+003    3.97465E+003
   6.0990   4.17760E+003    4.02096E+003
   6.1020   4.09611E+003    3.99918E+003
   6.1030   4.11715E+003    3.96332E+003
   6.1040   4.10015E+003    3.96506E+003
   6.1080   4.12752E+003    4.02197E+003
   6.1110   4.16087E+003    3.91098E+003
   6.1130   4.09843E+003    4.00940E+003
   6.1160   4.05345E+003    3.91446E+003
   6.1180   4.07329E+003    3.95024E+003
   6.1200   4.06781E+003    3.83657E+003
   6.1220   4.07605E+003    3.89992E+003
   6.1260   4.10113E+003    3.92332E+003
   6.1280   4.08769E+003    3.89073E+003
   6.1310   4.13807E+003    3.87231E+003
   6.1340   4.07445E+003    3.86573E+003
   6.1360   3.99129E+003    3.81712E+003
   6.1380   4.06764E+003    3.85587E+003
   6.1400   4.06742E+003    3.79557E+003
   6.1420   4.13721E+003    3.88431E+003
   6.1440   4.02271E+003    3.83795E+003
   6.1470   4.03898E+003    3.78926E+003
   6.1490   4.04865E+003    3.78079E+003
   6.1520   4.04725E+003    3.68123E+003
   6.1540   3.99889E+003    3.73312E+003
   6.1550   3.95357E+003    3.71445E+003
   6.1590   3.95161E+003    3.68364E+003
   6.1620   3.92469E+003    3.63783E+003
   6.1660   3.89065E+003    3.61470E+003
   6.1670   3.93151E+003    3.61735E+003
   6.1700   3.95617E+003    3.67119E+003
   6.1740   3.93647E+003    3.66660E+003
   6.1780   3.95845E+003    3.58954E+003
   6.1800   3.99156E+003    3.59564E+003
   6.1810   3.97617E+003    3.62262E+003
   6.1830   3.97115E+003    3.60269E+003
   6.1850   3.92575E+003    3.61481E+003
   6.1880   3.95946E+003    3.57693E+003
   6.1900   3.91569E+003    3.56037E+003
   6.1920   4.01681E+003    3.54875E+003
   6.1940   3.97163E+003    3.49374E+003
   6.1960   3.96439E+003    3.48024E+003
   6.1980   3.88916E+003    3.42237E+003
   6.2010   3.84881E+003    3.53163E+003
   6.2030   3.90713E+003    3.43610E+003
   6.2060   3.89285E+003    3.44550E+003
   6.2080   3.88292E+003    3.41031E+003
   6.2100   3.94769E+003    3.44227E+003
   6.2120   3.89602E+003    3.42075E+003
   6.2160   3.87833E+003    3.38230E+003
   6.2200   3.86678E+003    3.38114E+003
   6.2230   3.86713E+003    3.31906E+003
   6.2250   3.86047E+003    3.28339E+003
   6.2270   3.85100E+003    3.23867E+003
   6.2300   3.79174E+003    3.27157E+003
   6.2320   3.83298E+003    3.24006E+003
   6.2350   3.84888E+003    3.25605E+003
   6.2370   3.74842E+003    3.22971E+003
   6.2390   3.73660E+003    3.21248E+003
   6.2410   3.70903E+003    3.19789E+003
   6.2440   3.73302E+003    3.15399E+003
   6.2460   3.74023E+003    3.14746E+003
   6.2500   3.67453E+003    3.10467E+003
   6.2520   3.66538E+003    3.04315E+003
   6.2530   3.71814E+003    3.06144E+003
   6.2560   3.70679E+003    3.06838E+003
   6.2590   3.71860E+003    3.02498E+003
   6.2610   3.66551E+003    2.99642E+003
   6.2630   3.72773E+003    3.03308E+003
   6.2660   3.66745E+003    2.96956E+003
   6.2680   3.63601E+003    2.95909E+003
   6.2700   3.66207E+003    2.92735E+003
   6.2720   3.67418E+003    2.92001E+003
   6.2750   3.64057E+003    2.94280E+003
   6.2780   3.57105E+003    2.89703E+003
   6.2800   3.58514E+003    2.90232E+003
   6.2820   3.56560E+003    2.82580E+003
   6.2850   3.52504E+003    2.81041E+003
   6.2890   3.54178E+003    2.80654E+003
   6.2910   3.55505E+003    2.77106E+003
   6.2930   3.46744E+003    2.76304E+003
   6.2960   3.47066E+003    2.70182E+003
   6.2970   3.42543E+003    2.66018E+003
   6.3020   3.52913E+003    2.67860E+003
   6.3040   3.42999E+003    2.64344E+003
   6.3070   3.37538E+003    2.58740E+003
   6.3090   3.32149E+003    2.54731E+003
   6.3110   3.35233E+003    2.52754E+003
   6.3130   3.34804E+003    2.51519E+003
   6.3180   3.26747E+003    2.51089E+003
   6.3200   3.31454E+003    2.45889E+003
   6.3220   3.28505E+003    2.47333E+003
   6.3230   3.25419E+003    2.43451E+003
   6.3250   3.25092E+003    2.40338E+003
   6.3260   3.24943E+003    2.41889E+003
   6.3280   3.20908E+003    2.39110E+003
   6.3310   3.20338E+003    2.36074E+003
   6.3330   3.20701E+003    2.29887E+003
   6.3360   3.18058E+003    2.27143E+003
   6.3380   3.11235E+003    2.28237E+003
   6.3410   3.14020E+003    2.24449E+003
   6.3420   3.12790E+003    2.22615E+003
   6.3450   3.12623E+003    2.19406E+003
   6.3470   3.13347E+003    2.16992E+003
   6.3500   3.05767E+003    2.15717E+003
   6.3520   3.03196E+003    2.13424E+003
   6.3550   3.02814E+003    2.15629E+003
   6.3570   3.00345E+003    2.08737E+003
   6.3590   2.97727E+003    2.02743E+003
   6.3610   2.93206E+003    2.03939E+003
   6.3630   2.91565E+003    2.07258E+003
   6.3670   2.93157E+003    2.01192E+003
   6.3690   2.91236E+003    1.98084E+003
   6.3710   2.89432E+003    1.95116E+003
   6.3750   2.88080E+003    1.89930E+003
   6.3780   2.86496E+003    1.91384E+003
   6.3810   2.78551E+003    1.90585E+003
   6.3830   2.72007E+003    1.82529E+003
   6.3860   2.74301E+003    1.83628E+003
   6.3880   2.68650E+003    1.82921E+003
   6.3920   2.68586E+003    1.78872E+003
   6.3950   2.68674E+003    1.76185E+003
   6.3970   2.65531E+003    1.71467E+003
   6.3990   2.61753E+003    1.71868E+003
   6.4020   2.60200E+003    1.69871E+003
   6.4040   2.58771E+003    1.64544E+003
   6.4080   2.55494E+003    1.64701E+003
   6.4100   2.57039E+003    1.62276E+003
   6.4130   2.48491E+003    1.64399E+003
   6.4170   2.47224E+003    1.60634E+003
   6.4190   2.46829E+003    1.56866E+003
   6.4220   2.49142E+003    1.55813E+003
   6.4260   2.44569E+003    1.55526E+003
   6.4290   2.37332E+003    1.50987E+003
   6.4310   2.40235E+003    1.54134E+003
   6.4330   2.38551E+003    1.51890E+003
   6.4360   2.41757E+003    1.49194E+003
   6.4380   2.42063E+003    1.50476E+003
   6.4400   2.44559E+003    1.48881E+003
   6.4420   2.40697E+003    1.46347E+003
   6.4440   2.39124E+003    1.45693E+003
   6.4460   2.35673E+003    1.46649E+003
   6.4490   2.32881E+003    1.43856E+003
   6.4530   2.36960E+003    1.42231E+003
   6.4560   2.35545E+003    1.39469E+003
   6.4580   2.29501E+003    1.37800E+003
   6.4600   2.32138E+003    1.41493E+003
   6.4630   2.31175E+003    1.36545E+003
   6.4670   2.31079E+003    1.32574E+003
   6.4690   2.28632E+003    1.35210E+003
   6.4720   2.27137E+003    1.36660E+003
   6.4730   2.25379E+003    1.33791E+003
   6.4760   2.24050E+003    1.32478E+003
   6.4790   2.25427E+003    1.30758E+003
   6.4800   2.19861E+003    1.28381E+003
   6.4830   2.20788E+003    1.31379E+003
   6.4850   2.18590E+003    1.27222E+003
   6.4880   2.17829E+003    1.26366E+003
   6.4910   2.18889E+003    1.28317E+003
   6.4940   2.18039E+003    1.25335E+003
   6.4960   2.18506E+003    1.26468E+003
   6.4970   2.18590E+003    1.28834E+003
   6.5010   2.14236E+003    1.21256E+003
   6.5040   2.10992E+003    1.19715E+003
   6.5080   2.10478E+003    1.20945E+003
   6.5100   2.12315E+003    1.23676E+003
   6.5130   2.10254E+003    1.19538E+003
   6.5160   2.07453E+003    1.21198E+003
   6.5190   2.10917E+003    1.17111E+003
   6.5230   2.03869E+003    1.19198E+003
   6.5260   2.07349E+003    1.18251E+003
   6.5280   2.07857E+003    1.16218E+003
   6.5300   2.03695E+003    1.16670E+003
   6.5320   2.06670E+003    1.15104E+003
   6.5350   1.99687E+003    1.14198E+003
   6.5370   1.99330E+003    1.12883E+003
   6.5390   2.01081E+003    1.14528E+003
   6.5420   2.00806E+003    1.15076E+003
   6.5450   1.99720E+003    1.13238E+003
   6.5480   2.00275E+003    1.12164E+003
   6.5520   1.96382E+003    1.10229E+003
   6.5550   1.95352E+003    1.08617E+003
   6.5570   1.96448E+003    1.09412E+003
   6.5620   1.91005E+003    1.09043E+003
   6.5640   1.91088E+003    1.09438E+003
   6.5660   1.91229E+003    1.08743E+003
   6.5690   1.92162E+003    1.08119E+003
   6.5710   1.91731E+003    1.07004E+003
   6.5750   1.90806E+003    1.06552E+003
   6.5780   1.91702E+003    1.06795E+003
   6.5800   1.90343E+003    1.06667E+003
   6.5820   1.89319E+003    1.04903E+003
   6.5840   1.90041E+003    1.03995E+003
   6.5860   1.81461E+003    1.04579E+003
   6.5880   1.83671E+003    1.05067E+003
   6.5910   1.83258E+003    1.05000E+003
   6.5930   1.85634E+003    1.01822E+003
   6.5950   1.86763E+003    1.02750E+003
   6.5980   1.84537E+003    1.05083E+003
   6.6020   1.84570E+003    1.04414E+003
   6.6030   1.88048E+003    1.03060E+003
   6.6070   1.84934E+003    1.00550E+003
   6.6100   1.86071E+003    1.04663E+003
   6.6130   1.82819E+003    1.01848E+003
   6.6150   1.86254E+003    1.01877E+003
   6.6180   1.84456E+003    1.03372E+003
   6.6200   1.83362E+003    1.01014E+003
   6.6220   1.82036E+003    1.01998E+003
   6.6240   1.80173E+003    1.03097E+003
   6.6250   1.78498E+003    1.00469E+003
   6.6290   1.80376E+003    1.01803E+003
   6.6330   1.82929E+003    1.00591E+003
   6.6360   1.86554E+003    9.85940E+002
   6.6380   1.80672E+003    9.96530E+002
   6.6390   1.83255E+003    9.90270E+002
   6.6410   1.81455E+003    1.00089E+003
   6.6440   1.79686E+003    1.00996E+003
   6.6460   1.82473E+003    9.91490E+002
   6.6480   1.78920E+003    1.01193E+003
   6.6530   1.78809E+003    1.00037E+003
   6.6550   1.76516E+003    9.97340E+002
   6.6580   1.76824E+003    9.99250E+002
   6.6600   1.79823E+003    9.96070E+002
   6.6620   1.80527E+003    9.84900E+002
   6.6670   1.74246E+003    9.93710E+002
   6.6680   1.79050E+003    9.93870E+002
   6.6700   1.78705E+003    9.95690E+002
   6.6740   1.78319E+003    1.00497E+003
   6.6750   1.76672E+003    9.96100E+002
   6.6780   1.75962E+003    9.77720E+002
   6.6800   1.75248E+003    9.78730E+002
   6.6820   1.75301E+003    9.78660E+002
   6.6870   1.74973E+003    9.72890E+002
   6.6890   1.74011E+003    9.85610E+002
   6.6910   1.74169E+003    9.79730E+002
   6.6930   1.70226E+003    9.52780E+002
   6.6960   1.71764E+003    9.81300E+002
   6.6980   1.72346E+003    9.54080E+002
   6.7020   1.73072E+003    9.64500E+002
   6.7040   1.69576E+003    9.39560E+002
   6.7050   1.72468E+003    9.79630E+002
   6.7100   1.72483E+003    9.59690E+002
   6.7120   1.69234E+003    9.45460E+002
   6.7160   1.72968E+003    9.58360E+002
   6.7170   1.73220E+003    9.67070E+002
   6.7190   1.70698E+003    9.66460E+002
   6.7220   1.71451E+003    9.32110E+002
   6.7250   1.71373E+003    9.27410E+002
   6.7270   1.67959E+003    9.28730E+002
   6.7300   1.64253E+003    9.35560E+002
   6.7320   1.68962E+003    9.29770E+002
   6.7350   1.67358E+003    9.25370E+002
   6.7360   1.65125E+003    9.34450E+002
   6.7400   1.67373E+003    9.39740E+002
   6.7430   1.70834E+003    9.20100E+002
   6.7470   1.68422E+003    9.35510E+002
   6.7500   1.66840E+003    9.42580E+002
   6.7510   1.67367E+003    9.30370E+002
   6.7540   1.64652E+003    9.46800E+002
   6.7560   1.70826E+003    9.32530E+002
   6.7590   1.66123E+003    9.32310E+002
   6.7620   1.66008E+003    9.17780E+002
   6.7640   1.64224E+003    9.28880E+002
   6.7670   1.65491E+003    9.35010E+002
   6.7680   1.62522E+003    9.49140E+002
   6.7700   1.66563E+003    9.27260E+002
   6.7740   1.70539E+003    9.22350E+002
   6.7770   1.66152E+003    9.19610E+002
   6.7790   1.68231E+003    9.11570E+002
   6.7810   1.67077E+003    9.30850E+002
   6.7830   1.68227E+003    9.32780E+002
   6.7880   1.66563E+003    9.28020E+002
   6.7900   1.66905E+003    9.49700E+002
   6.7930   1.70279E+003    9.27770E+002
   6.7950   1.66521E+003    9.39240E+002
   6.7970   1.66118E+003    9.31530E+002
   6.8020   1.68486E+003    9.27200E+002
   6.8030   1.64154E+003    9.42050E+002
   6.8060   1.64835E+003    9.47010E+002
   6.8090   1.68962E+003    9.48380E+002
   6.8100   1.67530E+003    9.36670E+002
   6.8140   1.67593E+003    9.45000E+002
   6.8160   1.70507E+003    9.42970E+002
   6.8190   1.71118E+003    9.77070E+002
   6.8210   1.68914E+003    9.52470E+002
   6.8230   1.68928E+003    9.36650E+002
   6.8260   1.71182E+003    9.32610E+002
   6.8280   1.69647E+003    9.27790E+002
   6.8310   1.72100E+003    9.26500E+002
   6.8330   1.69204E+003    9.50340E+002
   6.8360   1.66130E+003    9.69710E+002
   6.8400   1.70194E+003    9.56630E+002
   6.8420   1.72571E+003    9.34640E+002
   6.8440   1.71938E+003    9.49220E+002
   6.8470   1.71660E+003    9.44010E+002
   6.8510   1.69218E+003    9.52580E+002
   6.8530   1.70032E+003    9.62070E+002
   6.8560   1.70406E+003    9.43740E+002
   6.8580   1.70572E+003    9.41100E+002
   6.8600   1.71537E+003    9.36330E+002
   6.8630   1.68261E+003    9.37520E+002
   6.8670   1.70859E+003    9.36960E+002
   6.8690   1.71923E+003    9.37950E+002
   6.8710   1.69733E+003    9.56780E+002
   6.8740   1.70862E+003    9.44410E+002
   6.8770   1.67594E+003    9.61190E+002
   6.8790   1.69297E+003    9.63750E+002
   6.8810   1.70475E+003    9.27150E+002
   6.8840   1.68359E+003    9.46050E+002
   6.8870   1.67095E+003    9.41640E+002
   6.8880   1.67067E+003    9.36860E+002
   6.8930   1.69457E+003    9.30680E+002
   6.8960   1.70702E+003    9.63840E+002
   6.8990   1.71862E+003    9.52750E+002
   6.9030   1.69449E+003    9.31580E+002
   6.9040   1.71387E+003    9.43670E+002
   6.9080   1.70824E+003    9.47190E+002
   6.9110   1.69255E+003    9.49620E+002
   6.9140   1.68342E+003    9.58420E+002
   6.9150   1.68109E+003    9.39560E+002
   6.9170   1.70636E+003    9.10320E+002
   6.9200   1.72498E+003    9.39340E+002
   6.9230   1.70795E+003    9.33320E+002
   6.9250   1.68340E+003    9.28390E+002
   6.9280   1.70000E+003    9.32080E+002
   6.9300   1.68475E+003    9.37990E+002
   6.9340   1.69516E+003    9.34520E+002
   6.9370   1.68610E+003    9.75220E+002
   6.9390   1.67840E+003    9.35460E+002
   6.9430   1.67689E+003    9.34630E+002
   6.9450   1.66558E+003    9.19080E+002
   6.9470   1.67168E+003    9.32820E+002
   6.9490   1.65943E+003    9.12750E+002
   6.9530   1.68612E+003    9.00620E+002
   6.9570   1.64921E+003    9.20360E+002
   6.9590   1.66590E+003    9.15930E+002
   6.9610   1.62777E+003    9.15130E+002
   6.9640   1.64410E+003    9.19870E+002
   6.9660   1.65479E+003    9.36430E+002
   6.9690   1.64464E+003    9.20180E+002
   6.9720   1.67439E+003    9.11640E+002
   6.9750   1.68245E+003    9.04670E+002
   6.9770   1.63707E+003    9.07690E+002
   6.9780   1.66006E+003    9.24280E+002
   6.9830   1.67058E+003    9.32480E+002
   6.9850   1.71410E+003    9.08420E+002
   6.9870   1.68565E+003    9.31590E+002
   6.9900   1.68335E+003    9.31840E+002
   6.9930   1.64306E+003    9.23690E+002
   6.9960   1.64377E+003    9.26300E+002
   6.9990   1.64768E+003    9.48440E+002
   7.0020   1.67286E+003    9.12560E+002
   7.0040   1.67743E+003    9.32130E+002
   7.0080   1.70061E+003    9.28720E+002
   7.0100   1.67708E+003    9.27280E+002
   7.0130   1.67431E+003    9.20400E+002
   7.0160   1.67010E+003    9.24930E+002
   7.0170   1.63151E+003    9.22120E+002
   7.0210   1.64984E+003    9.20770E+002
   7.0230   1.64191E+003    9.38340E+002
   7.0270   1.62095E+003    9.30630E+002
   7.0280   1.60079E+003    8.96000E+002
   7.0310   1.62734E+003    9.02360E+002
   7.0350   1.65239E+003    9.26230E+002
   7.0380   1.65818E+003    9.21560E+002
   7.0400   1.65330E+003    9.10410E+002
   7.0430   1.61966E+003    9.07400E+002
   7.0470   1.63556E+003    9.02960E+002
   7.0500   1.66008E+003    9.04900E+002
   7.0530   1.63957E+003    9.09170E+002
   7.0540   1.67169E+003    9.09030E+002
   7.0570   1.65356E+003    8.96770E+002
   7.0600   1.66221E+003    9.06590E+002
   7.0640   1.63350E+003    8.61840E+002
   7.0670   1.63871E+003    8.78200E+002
   7.0680   1.61701E+003    8.73440E+002
   7.0710   1.64552E+003    8.85900E+002
   7.0730   1.62753E+003    8.83370E+002
   7.0760   1.62438E+003    8.66640E+002
   7.0790   1.61095E+003    8.66210E+002
   7.0820   1.63946E+003    8.48270E+002
   7.0850   1.66235E+003    8.52030E+002
   7.0870   1.63112E+003    8.38020E+002
   7.0890   1.62746E+003    8.43590E+002
   7.0930   1.64671E+003    8.12170E+002
   7.0950   1.60195E+003    8.14000E+002
   7.0980   1.61666E+003    8.04760E+002
   7.1000   1.63911E+003    8.00820E+002
   7.1040   1.59744E+003    8.02030E+002
   7.1070   1.58419E+003    7.77090E+002
   7.1090   1.59521E+003    7.48790E+002
   7.1120   1.59130E+003    7.37390E+002
   7.1130   1.56506E+003    6.95430E+002
   7.1160   1.54953E+003    6.84560E+002
   7.1200   1.51508E+003    6.46240E+002
   7.1230   1.51923E+003    6.33400E+002
   7.1250   1.49364E+003    5.93590E+002
   7.1270   1.48706E+003    5.43980E+002
   7.1320   1.47084E+003    4.89200E+002
   7.1340   1.46681E+003    4.68770E+002
   7.1370   1.41087E+003    4.14490E+002
   7.1410   1.36215E+003    3.38610E+002
   7.1430   1.33381E+003    3.15080E+002
   7.1460   1.25162E+003    2.06400E+002
   7.1500   1.14324E+003    7.90800E+001
   7.1530   1.04993E+003    1.42500E+001
   7.1580   8.03420E+002    3.49000E+000
   7.1590   7.69740E+002    3.40000E+000
   7.1640   6.47240E+002    1.72000E+000
   7.1660   3.07970E+002    2.25000E+000
   7.1680   9.30800E+001    1.90000E+000
   7.1710   2.35600E+001    3.48000E+000
   7.1750   6.14000E+000    2.65000E+000
   7.1780   6.25000E+000    2.29000E+000
   7.1800   6.18000E+000    1.29000E+000
   7.1840   6.26000E+000    5.00000E-002
   7.1860   6.17000E+000    6.00000E-002
   7.1880   6.12000E+000    1.00000E-002
   7.1920   6.35000E+000    3.00000E-002
   7.1950   6.20000E+000    2.20000E-001
   7.1970   5.66000E+000    3.70000E-001
   7.1990   6.12000E+000    2.10000E-001
   7.2020   6.05000E+000    2.00000E-001
   7.2040   6.01000E+000    2.70000E-001
   7.2080   6.15000E+000    2.47000E+000
   7.2100   6.19000E+000    1.47000E+000
   7.2120   5.51000E+000    2.40000E-001
   7.2160   6.14000E+000    9.00000E-002
   7.2190   6.05000E+000    1.70000E-001
   7.2220   6.12000E+000    3.60000E-001
   7.2240   6.25000E+000    6.00000E-002
   7.2270   6.13000E+000    4.20000E-001
   7.2310   6.07000E+000    3.20000E-001
   7.2340   6.25000E+000    5.00000E-001
   7.2360   6.14000E+000    1.80000E-001
   7.2380   6.15000E+000    3.00000E-002
   7.2420   6.15000E+000    3.00000E-002
   7.2450   6.24000E+000    1.00000E-002
   7.2490   6.29000E+000    4.20000E-001
   7.2500   6.17000E+000    2.80000E-001
   7.2530   6.24000E+000    7.00000E-002
   7.2560   6.39000E+000    3.20000E-001
   7.2590   6.01000E+000    0.00000E+000
   7.2610   6.09000E+000    1.10000E-001
   7.2650   6.34000E+000    2.00000E-001
   7.2670   6.08000E+000    2.10000E-001
   7.2710   6.35000E+000    4.10000E-001
   7.2740   6.47000E+000    1.00000E-001
   7.2770   6.21000E+000    3.70000E-001
   7.2790   6.47000E+000    1.90000E-001
   7.2820   5.39000E+000    1.20000E-001
   7.2850   6.18000E+000    5.00000E-001
   7.2880   6.07000E+000    1.00000E-002
   7.2910   6.10000E+000    2.50000E-001
   7.2950   6.19000E+000    1.00000E-002
   7.2970   6.38000E+000    3.10000E-001
   7.3000   6.14000E+000    1.70000E-001
