# Supplementary material for: Mechanism of the small ATP-independent chaperone Spy is substrate specific
Source: Nat Commun. 2021 Feb 8;12:851. doi: 10.1038/s41467-021-21120-8 (PMC7870927; doi:10.1038/s41467-021-21120-8)
Supplement: Supplementary file 3 — Supplementary Data 1 [file 41467_2021_21120_MOESM3_ESM.zip › Fig 2c-d/181801/00052.RI1]

Sample1/4
I 1 22.0 48000 0007429 1.8570E11 278 1 
   5.8010   6.00000E+000    4.80000E-001
   5.8060   6.08000E+000    4.50000E-001
   5.8080   6.12000E+000    4.30000E-001
   5.8100   6.11000E+000    1.28000E+000
   5.8130   5.52000E+000    1.18400E+001
   5.8150   1.70000E+000    1.57900E+001
   5.8170   2.16300E+001    2.45600E+001
   5.8190   5.74800E+001    4.41300E+001
   5.8220   1.16900E+002    4.79600E+001
   5.8270   6.47390E+002    2.80890E+002
   5.8280   8.27560E+002    3.86840E+002
   5.8290   9.56330E+002    5.11900E+002
   5.8310   9.50590E+002    7.23320E+002
   5.8330   1.17530E+003    7.46100E+002
   5.8350   1.23472E+003    7.89970E+002
   5.8370   1.39887E+003    1.31677E+003
   5.8400   1.55600E+003    1.69098E+003
   5.8420   1.68509E+003    1.88496E+003
   5.8440   1.72706E+003    1.89641E+003
   5.8460   1.91629E+003    1.93921E+003
   5.8490   2.07251E+003    2.11203E+003
   5.8520   2.34386E+003    2.35163E+003
   5.8530   2.41791E+003    2.48743E+003
   5.8560   2.57895E+003    2.57916E+003
   5.8580   2.65394E+003    2.64523E+003
   5.8600   2.80043E+003    2.80469E+003
   5.8620   2.87118E+003    2.93699E+003
   5.8630   2.94536E+003    3.04988E+003
   5.8650   2.98731E+003    3.06100E+003
   5.8670   3.07762E+003    3.17134E+003
   5.8700   3.16851E+003    3.23520E+003
   5.8710   3.23701E+003    3.30511E+003
   5.8740   3.39596E+003    3.38138E+003
   5.8760   3.47233E+003    3.46505E+003
   5.8780   3.52835E+003    3.49933E+003
   5.8800   3.46725E+003    3.57700E+003
   5.8810   3.52925E+003    3.63501E+003
   5.8830   3.57796E+003    3.57696E+003
   5.8850   3.63144E+003    3.61710E+003
   5.8870   3.64560E+003    3.61676E+003
   5.8880   3.60760E+003    3.62783E+003
   5.8910   3.71036E+003    3.63983E+003
   5.8920   3.66492E+003    3.58099E+003
   5.8940   3.66824E+003    3.64207E+003
   5.8960   3.66867E+003    3.62288E+003
   5.8990   3.68169E+003    3.66582E+003
   5.9010   3.72017E+003    3.72646E+003
   5.9030   3.69295E+003    3.70966E+003
   5.9050   3.71603E+003    3.69677E+003
   5.9070   3.69758E+003    3.67238E+003
   5.9100   3.69992E+003    3.70784E+003
   5.9110   3.77471E+003    3.75879E+003
   5.9120   3.72237E+003    3.78608E+003
   5.9140   3.83673E+003    3.73156E+003
   5.9160   3.76520E+003    3.78511E+003
   5.9190   3.85578E+003    3.81001E+003
   5.9210   3.86419E+003    3.86956E+003
   5.9230   3.83454E+003    3.76188E+003
   5.9250   3.81493E+003    3.74268E+003
   5.9260   3.81731E+003    3.74150E+003
   5.9280   3.91024E+003    3.74388E+003
   5.9300   3.88996E+003    3.82947E+003
   5.9330   3.93126E+003    3.87156E+003
   5.9350   3.87897E+003    4.01096E+003
   5.9360   3.95191E+003    3.95304E+003
   5.9390   4.03648E+003    4.03745E+003
   5.9420   4.05602E+003    4.02308E+003
   5.9430   4.04804E+003    4.06851E+003
   5.9460   4.10356E+003    4.04385E+003
   5.9470   4.08165E+003    4.02945E+003
   5.9500   4.13577E+003    4.09740E+003
   5.9530   4.14069E+003    4.14165E+003
   5.9540   4.09727E+003    4.03940E+003
   5.9560   4.04037E+003    4.14553E+003
   5.9590   4.10662E+003    4.07755E+003
   5.9600   4.10688E+003    4.06530E+003
   5.9620   4.14141E+003    4.11125E+003
   5.9640   4.10446E+003    4.10918E+003
   5.9660   4.19082E+003    4.12039E+003
   5.9680   4.18604E+003    4.16521E+003
   5.9690   4.20146E+003    4.15690E+003
   5.9710   4.16128E+003    4.22165E+003
   5.9730   4.24451E+003    4.26004E+003
   5.9750   4.23392E+003    4.27592E+003
   5.9770   4.25145E+003    4.21673E+003
   5.9790   4.25962E+003    4.25765E+003
   5.9820   4.24632E+003    4.31176E+003
   5.9840   4.28007E+003    4.36641E+003
   5.9870   4.29770E+003    4.34294E+003
   5.9890   4.48614E+003    4.59973E+003
   5.9910   5.05364E+003    5.25347E+003
   5.9930   6.24789E+003    6.84325E+003
   5.9960   8.70415E+003    8.84222E+003
   5.9980   8.45879E+003    7.89175E+003
   6.0000   8.53706E+003    8.50065E+003
   6.0020   5.31550E+003    3.86686E+003
   6.0050   1.21585E+003    1.29480E+002
   6.0100   1.53070E+002    2.13090E+002
   6.0120   3.71970E+002    9.03490E+002
   6.0160   2.37981E+003    4.26807E+003
   6.0180   5.46912E+003    4.20931E+003
   6.0200   4.23616E+003    4.17116E+003
   6.0220   4.37400E+003    4.16727E+003
   6.0250   4.30906E+003    4.21126E+003
   6.0270   4.29496E+003    4.18771E+003
   6.0290   4.25601E+003    4.13703E+003
   6.0320   4.29753E+003    4.15940E+003
   6.0340   4.27612E+003    4.15309E+003
   6.0360   4.25631E+003    4.19463E+003
   6.0390   4.27277E+003    4.12289E+003
   6.0410   4.25339E+003    4.12892E+003
   6.0430   4.24150E+003    4.16980E+003
   6.0450   4.30145E+003    4.07118E+003
   6.0480   4.28603E+003    4.05044E+003
   6.0490   4.31528E+003    4.13943E+003
   6.0520   4.27856E+003    4.07961E+003
   6.0540   4.21880E+003    4.02481E+003
   6.0560   4.23954E+003    4.05720E+003
   6.0570   4.21304E+003    4.08552E+003
   6.0590   4.23735E+003    3.99688E+003
   6.0610   4.19931E+003    4.02850E+003
   6.0630   4.21928E+003    3.97988E+003
   6.0660   4.15457E+003    4.01126E+003
   6.0680   4.17154E+003    3.98941E+003
   6.0700   4.08625E+003    4.00098E+003
   6.0720   4.09359E+003    3.95980E+003
   6.0730   4.15723E+003    3.95770E+003
   6.0750   4.12098E+003    3.98029E+003
   6.0770   4.11504E+003    3.92966E+003
   6.0790   4.15415E+003    3.84470E+003
   6.0820   4.12334E+003    3.80781E+003
   6.0850   4.08634E+003    3.86846E+003
   6.0880   4.09448E+003    3.92297E+003
   6.0900   4.02552E+003    3.86164E+003
   6.0910   4.02517E+003    3.84262E+003
   6.0950   4.06345E+003    3.81169E+003
   6.0970   3.99423E+003    3.76833E+003
   6.0990   3.95035E+003    3.73318E+003
   6.1020   3.90927E+003    3.74289E+003
   6.1040   4.00141E+003    3.73192E+003
   6.1060   3.94982E+003    3.67998E+003
   6.1070   3.99827E+003    3.65114E+003
   6.1110   3.96371E+003    3.69577E+003
   6.1130   3.93055E+003    3.57010E+003
   6.1150   3.99676E+003    3.56904E+003
   6.1160   3.91246E+003    3.58060E+003
   6.1190   3.94299E+003    3.56183E+003
   6.1210   3.85423E+003    3.50319E+003
   6.1240   3.85915E+003    3.50343E+003
   6.1260   3.90180E+003    3.49965E+003
   6.1290   3.80052E+003    3.50584E+003
   6.1310   3.81656E+003    3.42078E+003
   6.1330   3.83771E+003    3.47307E+003
   6.1340   3.76753E+003    3.43099E+003
   6.1380   3.72903E+003    3.40668E+003
   6.1400   3.76783E+003    3.42090E+003
   6.1420   3.74452E+003    3.28276E+003
   6.1450   3.71740E+003    3.28365E+003
   6.1470   3.64676E+003    3.26295E+003
   6.1480   3.71961E+003    3.25637E+003
   6.1520   3.64339E+003    3.15755E+003
   6.1540   3.58079E+003    3.20027E+003
   6.1550   3.54377E+003    3.10703E+003
   6.1580   3.57969E+003    3.09897E+003
   6.1590   3.59395E+003    3.10497E+003
   6.1620   3.53020E+003    3.01999E+003
   6.1650   3.44125E+003    2.99704E+003
   6.1670   3.42451E+003    3.05120E+003
   6.1690   3.44977E+003    3.00680E+003
   6.1710   3.44602E+003    2.97665E+003
   6.1720   3.43204E+003    2.95737E+003
   6.1760   3.43629E+003    2.91220E+003
   6.1780   3.39326E+003    2.94399E+003
   6.1810   3.42532E+003    2.89272E+003
   6.1820   3.33847E+003    2.87098E+003
   6.1850   3.36920E+003    2.82591E+003
   6.1880   3.33466E+003    2.79778E+003
   6.1890   3.36410E+003    2.81602E+003
   6.1900   3.31316E+003    2.77188E+003
   6.1940   3.31812E+003    2.71103E+003
   6.1970   3.24225E+003    2.68497E+003
   6.2000   3.22943E+003    2.65694E+003
   6.2010   3.22342E+003    2.65592E+003
   6.2030   3.26303E+003    2.64953E+003
   6.2050   3.25131E+003    2.59634E+003
   6.2080   3.19681E+003    2.59503E+003
   6.2100   3.14084E+003    2.55399E+003
   6.2120   3.22181E+003    2.51165E+003
   6.2150   3.17268E+003    2.50048E+003
   6.2160   3.15386E+003    2.48696E+003
   6.2190   3.13356E+003    2.42922E+003
   6.2210   3.10478E+003    2.43965E+003
   6.2240   3.07890E+003    2.39071E+003
   6.2250   3.07461E+003    2.37692E+003
   6.2270   2.99529E+003    2.35545E+003
   6.2300   3.01597E+003    2.31011E+003
   6.2320   3.01312E+003    2.26674E+003
   6.2350   2.96858E+003    2.27731E+003
   6.2370   2.97286E+003    2.22742E+003
   6.2390   2.93902E+003    2.17908E+003
   6.2430   2.92068E+003    2.17277E+003
   6.2440   2.89792E+003    2.10886E+003
   6.2470   2.87754E+003    2.15314E+003
   6.2490   2.90031E+003    2.14851E+003
   6.2530   2.87984E+003    2.06118E+003
   6.2550   2.85717E+003    2.08189E+003
   6.2560   2.83154E+003    2.02909E+003
   6.2570   2.79226E+003    2.05829E+003
   6.2590   2.79338E+003    2.07336E+003
   6.2600   2.79389E+003    2.04343E+003
   6.2630   2.78744E+003    1.96459E+003
   6.2670   2.74343E+003    1.98547E+003
   6.2680   2.76968E+003    1.97787E+003
   6.2720   2.73937E+003    1.93331E+003
   6.2750   2.74450E+003    1.91381E+003
   6.2780   2.69552E+003    1.90890E+003
   6.2800   2.68049E+003    1.86331E+003
   6.2840   2.66187E+003    1.85325E+003
   6.2870   2.66587E+003    1.80516E+003
   6.2890   2.64156E+003    1.78207E+003
   6.2900   2.59275E+003    1.79313E+003
   6.2930   2.60240E+003    1.75892E+003
   6.2950   2.57898E+003    1.73064E+003
   6.2960   2.60471E+003    1.75369E+003
   6.2970   2.52106E+003    1.73021E+003
   6.3000   2.57647E+003    1.71054E+003
   6.3030   2.52365E+003    1.71308E+003
   6.3050   2.51698E+003    1.68727E+003
   6.3080   2.53072E+003    1.63223E+003
   6.3090   2.47847E+003    1.63686E+003
   6.3120   2.47856E+003    1.57412E+003
   6.3140   2.48171E+003    1.60211E+003
   6.3180   2.45238E+003    1.61658E+003
   6.3200   2.38471E+003    1.54575E+003
   6.3230   2.36803E+003    1.55368E+003
   6.3240   2.41438E+003    1.55927E+003
   6.3270   2.39426E+003    1.53423E+003
   6.3290   2.35365E+003    1.49111E+003
   6.3320   2.33735E+003    1.49654E+003
   6.3330   2.34636E+003    1.48906E+003
   6.3360   2.34231E+003    1.48289E+003
   6.3380   2.35099E+003    1.47656E+003
   6.3410   2.36352E+003    1.42415E+003
   6.3430   2.29749E+003    1.46539E+003
   6.3450   2.32902E+003    1.45554E+003
   6.3470   2.30789E+003    1.40916E+003
   6.3490   2.26184E+003    1.43496E+003
   6.3520   2.23720E+003    1.40415E+003
   6.3540   2.24039E+003    1.39562E+003
   6.3560   2.25117E+003    1.38031E+003
   6.3580   2.25714E+003    1.36120E+003
   6.3600   2.16415E+003    1.35134E+003
   6.3630   2.22360E+003    1.37365E+003
   6.3650   2.19564E+003    1.37157E+003
   6.3690   2.23780E+003    1.35495E+003
   6.3700   2.12181E+003    1.35100E+003
   6.3720   2.13455E+003    1.33732E+003
   6.3740   2.12753E+003    1.31476E+003
   6.3780   2.21570E+003    1.30662E+003
   6.3810   2.11748E+003    1.30352E+003
   6.3830   2.10885E+003    1.30286E+003
   6.3860   2.13819E+003    1.27361E+003
   6.3880   2.16699E+003    1.28903E+003
   6.3900   2.12916E+003    1.25185E+003
   6.3910   2.09027E+003    1.27349E+003
   6.3950   2.09639E+003    1.23725E+003
   6.3970   2.09334E+003    1.24479E+003
   6.3990   2.10285E+003    1.25148E+003
   6.4000   2.05651E+003    1.22938E+003
   6.4030   2.08370E+003    1.21148E+003
   6.4060   2.07748E+003    1.22478E+003
   6.4080   2.09527E+003    1.21640E+003
   6.4110   2.03374E+003    1.21457E+003
   6.4140   2.05741E+003    1.22183E+003
   6.4150   2.04265E+003    1.19731E+003
   6.4180   2.05321E+003    1.22228E+003
   6.4210   2.02925E+003    1.19619E+003
   6.4240   2.00898E+003    1.20484E+003
   6.4270   1.98698E+003    1.20119E+003
   6.4290   2.04299E+003    1.22564E+003
   6.4320   2.03811E+003    1.21045E+003
   6.4340   2.04533E+003    1.21382E+003
   6.4370   2.04056E+003    1.20888E+003
   6.4400   2.07398E+003    1.17457E+003
   6.4420   2.03365E+003    1.17856E+003
   6.4440   2.09159E+003    1.20032E+003
   6.4460   2.04072E+003    1.21635E+003
   6.4490   2.07682E+003    1.20000E+003
   6.4510   2.05654E+003    1.19547E+003
   6.4540   2.05325E+003    1.17724E+003
   6.4560   2.04797E+003    1.16792E+003
   6.4590   2.05551E+003    1.19213E+003
   6.4610   2.06196E+003    1.18443E+003
   6.4630   2.09065E+003    1.18438E+003
   6.4670   2.04682E+003    1.18795E+003
   6.4700   2.04948E+003    1.18214E+003
   6.4720   2.06297E+003    1.16618E+003
   6.4740   2.02539E+003    1.17401E+003
   6.4780   2.07173E+003    1.18477E+003
   6.4800   2.06933E+003    1.18515E+003
   6.4830   2.08457E+003    1.15797E+003
   6.4850   2.05358E+003    1.15408E+003
   6.4870   2.03326E+003    1.14370E+003
   6.4890   2.02268E+003    1.17241E+003
   6.4920   2.08423E+003    1.15565E+003
   6.4960   2.03427E+003    1.16620E+003
   6.4990   2.04981E+003    1.16514E+003
   6.5010   2.08656E+003    1.15466E+003
   6.5040   2.06053E+003    1.17462E+003
   6.5060   2.04128E+003    1.19903E+003
   6.5080   2.04988E+003    1.17334E+003
   6.5110   2.06840E+003    1.15571E+003
   6.5120   2.02491E+003    1.15668E+003
   6.5160   2.03213E+003    1.13657E+003
   6.5190   2.04353E+003    1.14554E+003
   6.5210   2.08331E+003    1.17453E+003
   6.5230   2.08000E+003    1.15024E+003
   6.5280   2.02564E+003    1.13833E+003
   6.5290   2.08368E+003    1.15327E+003
   6.5320   2.00963E+003    1.15558E+003
   6.5350   2.01700E+003    1.13433E+003
   6.5370   2.03236E+003    1.12586E+003
   6.5400   2.03599E+003    1.15154E+003
   6.5430   2.00752E+003    1.12315E+003
   6.5440   2.02207E+003    1.12107E+003
   6.5480   2.00758E+003    1.11297E+003
   6.5500   1.96793E+003    1.12710E+003
   6.5520   1.98101E+003    1.13677E+003
   6.5550   2.01153E+003    1.11583E+003
   6.5570   1.98539E+003    1.14034E+003
   6.5590   2.00804E+003    1.10525E+003
   6.5620   1.97491E+003    1.12175E+003
   6.5640   2.00890E+003    1.11341E+003
   6.5660   2.04207E+003    1.09680E+003
   6.5710   1.97501E+003    1.12892E+003
   6.5730   2.01637E+003    1.12897E+003
   6.5750   2.00017E+003    1.12013E+003
   6.5770   2.00512E+003    1.10125E+003
   6.5800   1.98811E+003    1.08809E+003
   6.5820   1.98358E+003    1.06256E+003
   6.5860   1.94099E+003    1.08473E+003
   6.5880   1.96427E+003    1.08149E+003
   6.5910   1.97454E+003    1.08456E+003
   6.5930   1.95356E+003    1.09204E+003
   6.5950   1.96847E+003    1.08481E+003
   6.5980   1.92138E+003    1.08812E+003
   6.6000   1.96016E+003    1.08880E+003
   6.6020   1.94449E+003    1.08690E+003
   6.6040   1.95675E+003    1.08068E+003
   6.6070   1.99339E+003    1.09907E+003
   6.6100   1.93791E+003    1.09454E+003
   6.6110   1.93300E+003    1.08492E+003
   6.6150   1.95750E+003    1.08801E+003
   6.6180   1.95679E+003    1.10509E+003
   6.6220   1.92769E+003    1.06083E+003
   6.6250   1.91257E+003    1.07837E+003
   6.6270   1.90784E+003    1.07309E+003
   6.6290   1.93754E+003    1.06594E+003
   6.6310   1.91306E+003    1.07921E+003
   6.6350   1.93633E+003    1.07824E+003
   6.6370   1.93947E+003    1.07989E+003
   6.6410   1.92091E+003    1.06852E+003
   6.6430   1.92240E+003    1.09299E+003
   6.6440   1.91248E+003    1.07571E+003
   6.6480   1.94272E+003    1.05146E+003
   6.6510   1.90405E+003    1.08141E+003
   6.6530   1.93177E+003    1.05865E+003
   6.6550   1.92987E+003    1.07747E+003
   6.6580   1.93005E+003    1.08205E+003
   6.6600   1.90337E+003    1.06374E+003
   6.6640   1.90612E+003    1.04839E+003
   6.6670   1.95705E+003    1.06329E+003
   6.6680   1.91455E+003    1.05688E+003
   6.6710   1.87499E+003    1.04281E+003
   6.6730   1.88181E+003    1.05354E+003
   6.6780   1.90242E+003    1.05259E+003
   6.6800   1.84546E+003    1.05016E+003
   6.6840   1.85480E+003    1.01768E+003
   6.6870   1.86956E+003    1.03011E+003
   6.6890   1.88705E+003    1.02932E+003
   6.6940   1.84827E+003    1.03096E+003
   6.6960   1.86545E+003    1.02276E+003
   6.6980   1.87983E+003    1.04447E+003
   6.7000   1.85485E+003    1.03492E+003
   6.7030   1.85123E+003    1.01129E+003
   6.7040   1.87291E+003    1.02013E+003
   6.7070   1.81229E+003    1.01827E+003
   6.7100   1.84269E+003    1.02995E+003
   6.7130   1.81993E+003    1.02618E+003
   6.7140   1.83567E+003    1.02723E+003
   6.7180   1.86983E+003    1.04417E+003
   6.7200   1.82880E+003    1.00169E+003
   6.7230   1.81848E+003    9.81780E+002
   6.7270   1.80885E+003    1.00087E+003
   6.7310   1.80760E+003    1.02472E+003
   6.7340   1.73863E+003    9.86380E+002
   6.7370   1.80462E+003    1.01895E+003
   6.7400   1.75683E+003    1.00800E+003
   6.7420   1.78302E+003    1.02579E+003
   6.7440   1.80319E+003    1.01236E+003
   6.7460   1.80728E+003    1.01587E+003
   6.7480   1.81458E+003    9.91100E+002
   6.7510   1.78851E+003    9.84550E+002
   6.7540   1.82865E+003    1.02016E+003
   6.7570   1.80816E+003    9.84390E+002
   6.7590   1.79243E+003    9.60980E+002
   6.7610   1.77404E+003    9.86010E+002
   6.7630   1.79019E+003    9.91460E+002
   6.7680   1.78287E+003    1.00152E+003
   6.7700   1.78260E+003    1.01605E+003
   6.7730   1.81890E+003    1.01031E+003
   6.7760   1.82127E+003    1.00793E+003
   6.7790   1.82273E+003    1.01672E+003
   6.7830   1.82181E+003    9.98490E+002
   6.7860   1.80506E+003    1.01029E+003
   6.7900   1.84929E+003    1.01407E+003
   6.7930   1.80823E+003    1.01132E+003
   6.7970   1.82629E+003    9.96040E+002
   6.7990   1.83350E+003    1.02317E+003
   6.8020   1.83092E+003    1.01359E+003
   6.8040   1.83021E+003    9.74380E+002
   6.8060   1.84114E+003    1.01781E+003
   6.8100   1.82973E+003    1.00622E+003
   6.8120   1.81486E+003    1.01478E+003
   6.8150   1.86135E+003    1.00729E+003
   6.8170   1.82942E+003    1.00653E+003
   6.8200   1.87779E+003    1.01439E+003
   6.8240   1.82082E+003    1.04571E+003
   6.8260   1.81594E+003    1.02692E+003
   6.8280   1.83862E+003    1.02432E+003
   6.8290   1.84029E+003    1.04641E+003
   6.8320   1.87154E+003    1.03008E+003
   6.8360   1.81980E+003    1.02103E+003
   6.8380   1.85947E+003    1.00171E+003
   6.8400   1.85096E+003    1.02518E+003
   6.8420   1.81056E+003    1.01058E+003
   6.8450   1.85806E+003    1.03413E+003
   6.8490   1.83482E+003    1.01397E+003
   6.8510   1.84878E+003    1.03036E+003
   6.8530   1.84651E+003    1.01390E+003
   6.8560   1.83852E+003    1.03588E+003
   6.8600   1.86893E+003    1.03700E+003
   6.8620   1.84617E+003    1.04130E+003
   6.8650   1.84752E+003    1.03344E+003
   6.8670   1.85745E+003    1.02677E+003
   6.8710   1.89114E+003    1.02057E+003
   6.8740   1.81955E+003    1.01684E+003
   6.8770   1.84520E+003    1.03850E+003
   6.8780   1.83682E+003    1.02433E+003
   6.8810   1.83632E+003    1.04294E+003
   6.8830   1.86817E+003    1.03760E+003
   6.8870   1.80612E+003    1.03677E+003
   6.8890   1.88273E+003    1.02114E+003
   6.8920   1.82285E+003    1.03268E+003
   6.8940   1.82282E+003    1.00609E+003
   6.8960   1.84856E+003    1.01245E+003
   6.8980   1.86386E+003    1.04127E+003
   6.9010   1.87194E+003    1.05483E+003
   6.9050   1.86240E+003    1.03564E+003
   6.9080   1.83215E+003    1.02733E+003
   6.9100   1.81118E+003    1.01889E+003
   6.9130   1.84309E+003    1.03613E+003
   6.9160   1.78788E+003    1.00773E+003
   6.9180   1.83720E+003    1.03393E+003
   6.9210   1.84672E+003    1.02978E+003
   6.9240   1.85683E+003    1.04832E+003
   6.9250   1.82708E+003    1.03062E+003
   6.9280   1.83609E+003    1.02936E+003
   6.9310   1.84822E+003    9.95700E+002
   6.9340   1.80532E+003    1.02931E+003
   6.9370   1.84013E+003    1.02322E+003
   6.9380   1.81257E+003    1.01339E+003
   6.9410   1.83778E+003    1.02874E+003
   6.9440   1.84672E+003    1.00096E+003
   6.9470   1.82723E+003    1.01404E+003
   6.9490   1.79753E+003    1.01456E+003
   6.9510   1.83940E+003    9.95700E+002
   6.9540   1.80984E+003    1.00898E+003
   6.9580   1.79456E+003    1.01837E+003
   6.9590   1.76373E+003    9.85120E+002
   6.9630   1.80456E+003    9.84110E+002
   6.9660   1.78077E+003    9.75430E+002
   6.9680   1.77566E+003    9.99250E+002
   6.9720   1.79691E+003    1.00991E+003
   6.9740   1.81319E+003    1.01538E+003
   6.9760   1.80956E+003    1.00328E+003
   6.9780   1.79766E+003    1.02728E+003
   6.9810   1.80501E+003    1.04704E+003
   6.9840   1.82663E+003    1.01990E+003
   6.9870   1.75831E+003    1.03231E+003
   6.9900   1.73678E+003    1.01939E+003
   6.9920   1.74889E+003    1.02716E+003
   6.9940   1.81434E+003    1.02398E+003
   6.9970   1.80363E+003    1.03757E+003
   6.9990   1.81588E+003    1.01228E+003
   7.0020   1.82883E+003    1.00581E+003
   7.0050   1.77723E+003    1.01937E+003
   7.0090   1.79071E+003    1.01694E+003
   7.0110   1.81554E+003    1.01851E+003
   7.0140   1.81093E+003    1.01345E+003
   7.0160   1.80851E+003    1.01977E+003
   7.0180   1.76539E+003    9.90810E+002
   7.0210   1.84675E+003    9.80550E+002
   7.0240   1.84488E+003    9.87520E+002
   7.0260   1.80746E+003    9.79920E+002
   7.0300   1.78788E+003    9.74130E+002
   7.0330   1.77159E+003    9.82340E+002
   7.0350   1.79902E+003    1.00763E+003
   7.0370   1.79451E+003    9.62030E+002
   7.0400   1.80671E+003    9.88550E+002
   7.0420   1.78302E+003    9.75370E+002
   7.0470   1.78790E+003    9.92580E+002
   7.0480   1.81229E+003    9.68690E+002
   7.0510   1.76174E+003    9.66470E+002
   7.0540   1.80059E+003    9.74390E+002
   7.0570   1.79251E+003    9.46120E+002
   7.0620   1.75477E+003    9.40330E+002
   7.0660   1.77185E+003    9.37390E+002
   7.0690   1.73372E+003    9.43890E+002
   7.0710   1.76533E+003    9.18810E+002
   7.0760   1.71938E+003    9.09220E+002
   7.0770   1.69815E+003    8.96610E+002
   7.0790   1.70980E+003    8.76330E+002
   7.0820   1.67861E+003    8.55350E+002
   7.0840   1.68216E+003    8.40230E+002
   7.0870   1.69331E+003    8.45470E+002
   7.0900   1.63957E+003    8.24840E+002
   7.0930   1.56954E+003    8.06740E+002
   7.0980   1.58515E+003    7.69970E+002
   7.1000   1.56972E+003    7.45500E+002
   7.1020   1.50949E+003    7.12970E+002
   7.1050   1.49466E+003    6.76050E+002
   7.1070   1.44625E+003    6.66580E+002
   7.1120   1.42781E+003    6.43070E+002
   7.1140   1.37839E+003    5.95150E+002
   7.1160   1.31727E+003    5.53460E+002
   7.1210   1.27832E+003    5.30730E+002
   7.1230   1.21198E+003    4.83810E+002
   7.1250   1.16293E+003    4.23240E+002
   7.1280   1.09236E+003    3.89960E+002
   7.1300   1.06626E+003    3.71530E+002
   7.1320   1.00872E+003    3.56240E+002
   7.1360   9.37770E+002    2.89470E+002
   7.1390   8.92650E+002    2.57630E+002
   7.1410   7.76300E+002    2.09800E+002
   7.1440   6.87420E+002    1.79360E+002
   7.1470   6.29040E+002    1.37810E+002
   7.1500   5.43180E+002    1.09600E+002
   7.1550   4.35760E+002    7.67700E+001
   7.1570   3.66200E+002    5.62600E+001
   7.1590   2.93350E+002    4.07000E+001
   7.1640   2.14890E+002    2.80100E+001
   7.1680   1.52700E+002    1.64200E+001
   7.1710   1.02190E+002    7.71000E+000
   7.1730   7.02700E+001    5.19000E+000
   7.1750   5.63200E+001    3.40000E-001
   7.1780   5.05800E+001    1.01000E+000
   7.1810   2.60300E+001    7.80000E-001
   7.1850   9.31000E+000    3.50000E-001
   7.1860   1.80000E-001    1.68000E+000
   7.1890   4.89000E+000    2.73000E+000
   7.1920   6.09000E+000    5.24000E+000
   7.1950   6.18000E+000    5.49000E+000
   7.1990   6.25000E+000    2.31000E+000
   7.2000   6.14000E+000    1.71000E+000
   7.2040   6.26000E+000    7.00000E-002
   7.2070   6.21000E+000    1.50000E-001
   7.2110   6.12000E+000    1.20000E-001
   7.2130   6.20000E+000    6.60000E-001
   7.2160   6.19000E+000    1.73000E+000
   7.2180   5.98000E+000    4.90000E-001
   7.2210   6.15000E+000    5.50000E-001
   7.2250   6.27000E+000    2.00000E-001
   7.2290   5.48000E+000    4.30000E-001
   7.2310   6.25000E+000    6.30000E-001
   7.2330   6.04000E+000    5.90000E-001
   7.2360   6.27000E+000    1.40000E-001
   7.2380   6.11000E+000    1.40000E-001
   7.2430   6.16000E+000    2.50000E-001
   7.2450   6.12000E+000    2.00000E-001
   7.2480   6.41000E+000    1.80000E-001
   7.2520   6.11000E+000    2.00000E-001
   7.2550   6.20000E+000    0.00000E+000
   7.2570   6.28000E+000    1.60000E-001
   7.2590   6.40000E+000    1.80000E-001
   7.2610   6.23000E+000    1.80000E-001
   7.2650   6.14000E+000    2.00000E-002
   7.2680   6.18000E+000    3.40000E-001
   7.2700   6.06000E+000    3.20000E-001
   7.2720   6.18000E+000    1.80000E-001
   7.2760   5.97000E+000    4.00000E-002
   7.2790   6.05000E+000    2.50000E-001
   7.2810   6.25000E+000    2.80000E-001
   7.2850   6.01000E+000    4.80000E-001
   7.2860   6.01000E+000    9.00000E-002
   7.2910   6.11000E+000    4.40000E-001
   7.2940   6.16000E+000    1.90000E-001
   7.2960   6.25000E+000    2.30000E-001
   7.3000   6.08000E+000    5.00000E-001
