# Supplementary material for: Mechanism of the small ATP-independent chaperone Spy is substrate specific
Source: Nat Commun. 2021 Feb 8;12:851. doi: 10.1038/s41467-021-21120-8 (PMC7870927; doi:10.1038/s41467-021-21120-8)
Supplement: Supplementary file 3 — Supplementary Data 1 [file 41467_2021_21120_MOESM3_ESM.zip › Fig 2c-d/181801/00052.RI3]

Sample3/6
I 3 22.0 48000 0007497 1.8740E11 278 1 
   5.8000   6.04000E+000    6.30000E-001
   5.8010   5.95000E+000    2.67000E+000
   5.8030   5.84000E+000    3.06000E+000
   5.8060   5.84000E+000    9.60000E+000
   5.8080   5.75000E+000    1.69600E+001
   5.8120   5.36000E+000    1.39100E+001
   5.8130   4.50000E+000    2.52300E+001
   5.8150   3.83000E+000    2.67100E+001
   5.8170   2.36400E+001    5.92200E+001
   5.8190   5.76600E+001    9.07300E+001
   5.8200   9.31100E+001    1.39450E+002
   5.8220   1.34060E+002    1.82670E+002
   5.8230   2.76890E+002    3.21190E+002
   5.8240   4.21710E+002    4.46810E+002
   5.8260   6.62930E+002    6.77980E+002
   5.8280   8.26760E+002    7.43110E+002
   5.8290   9.10610E+002    8.09720E+002
   5.8300   9.10950E+002    9.64140E+002
   5.8330   1.07806E+003    1.11522E+003
   5.8350   1.21013E+003    1.25560E+003
   5.8370   1.33399E+003    1.23950E+003
   5.8380   1.39713E+003    1.42200E+003
   5.8400   1.49630E+003    1.51662E+003
   5.8420   1.62084E+003    1.56427E+003
   5.8440   1.75965E+003    1.81391E+003
   5.8450   1.88848E+003    1.87407E+003
   5.8470   1.99564E+003    2.02400E+003
   5.8490   2.08328E+003    2.11586E+003
   5.8510   2.20639E+003    2.23085E+003
   5.8530   2.36934E+003    2.45408E+003
   5.8560   2.48313E+003    2.57373E+003
   5.8580   2.60531E+003    2.65498E+003
   5.8590   2.67416E+003    2.69346E+003
   5.8630   2.75923E+003    2.83653E+003
   5.8650   2.87151E+003    2.91852E+003
   5.8670   3.11155E+003    3.09190E+003
   5.8680   3.15271E+003    3.19060E+003
   5.8690   3.22185E+003    3.23052E+003
   5.8710   3.18874E+003    3.21919E+003
   5.8730   3.38646E+003    3.27071E+003
   5.8760   3.38547E+003    3.39007E+003
   5.8780   3.41564E+003    3.48515E+003
   5.8800   3.53790E+003    3.61074E+003
   5.8820   3.50022E+003    3.55910E+003
   5.8850   3.61642E+003    3.45135E+003
   5.8870   3.61136E+003    3.54963E+003
   5.8880   3.60124E+003    3.54511E+003
   5.8890   3.60772E+003    3.55251E+003
   5.8920   3.62974E+003    3.57279E+003
   5.8940   3.62056E+003    3.64719E+003
   5.8960   3.55034E+003    3.66366E+003
   5.8980   3.61871E+003    3.67324E+003
   5.8990   3.64691E+003    3.65370E+003
   5.9000   3.67947E+003    3.66396E+003
   5.9030   3.66648E+003    3.55535E+003
   5.9050   3.64636E+003    3.60440E+003
   5.9070   3.66413E+003    3.60609E+003
   5.9090   3.70492E+003    3.68612E+003
   5.9120   3.69729E+003    3.71870E+003
   5.9140   3.79854E+003    3.73359E+003
   5.9170   3.67983E+003    3.73951E+003
   5.9190   3.80895E+003    3.77685E+003
   5.9210   3.77289E+003    3.74611E+003
   5.9230   3.78368E+003    3.78449E+003
   5.9260   3.84779E+003    3.83635E+003
   5.9280   3.83186E+003    3.85026E+003
   5.9300   3.87328E+003    3.87540E+003
   5.9320   3.87541E+003    3.81758E+003
   5.9350   3.92571E+003    3.90190E+003
   5.9360   3.91614E+003    3.91048E+003
   5.9390   4.00925E+003    3.90453E+003
   5.9420   4.00544E+003    4.03313E+003
   5.9430   3.96456E+003    4.01816E+003
   5.9460   3.97187E+003    3.99405E+003
   5.9480   3.99802E+003    4.04077E+003
   5.9500   4.05785E+003    4.05118E+003
   5.9520   4.03809E+003    4.03838E+003
   5.9550   4.08939E+003    4.12702E+003
   5.9570   4.07225E+003    4.14799E+003
   5.9600   4.12604E+003    4.28127E+003
   5.9620   4.10375E+003    4.46365E+003
   5.9640   4.12618E+003    5.21330E+003
   5.9660   4.16208E+003    6.44907E+003
   5.9670   4.19656E+003    8.08307E+003
   5.9710   4.33801E+003    7.78989E+003
   5.9730   4.91415E+003    6.93058E+003
   5.9750   6.80788E+003    2.20210E+003
   5.9770   8.77033E+003    1.47140E+002
   5.9830   5.48603E+003    4.67330E+002
   5.9860   7.87340E+002    3.58928E+003
   5.9880   1.16210E+002    5.36414E+003
   5.9910   2.18460E+002    4.03243E+003
   5.9930   8.67460E+002    4.09664E+003
   5.9960   3.03699E+003    4.14924E+003
   5.9980   5.41425E+003    4.05055E+003
   6.0010   3.98075E+003    4.11601E+003
   6.0030   4.28246E+003    4.14734E+003
   6.0050   4.17125E+003    4.06825E+003
   6.0070   4.12422E+003    4.09504E+003
   6.0100   4.11611E+003    4.12806E+003
   6.0120   4.20920E+003    4.12876E+003
   6.0130   4.13938E+003    4.09189E+003
   6.0160   4.13556E+003    4.06218E+003
   6.0180   4.14618E+003    4.04518E+003
   6.0200   4.17310E+003    4.04236E+003
   6.0220   4.17539E+003    4.08016E+003
   6.0250   4.12054E+003    4.09286E+003
   6.0270   4.13493E+003    4.00514E+003
   6.0290   4.15754E+003    4.03472E+003
   6.0300   4.07243E+003    4.07695E+003
   6.0320   4.13640E+003    4.11433E+003
   6.0350   4.23083E+003    4.05382E+003
   6.0360   4.11000E+003    4.11208E+003
   6.0390   4.16523E+003    4.02904E+003
   6.0410   4.12117E+003    4.06511E+003
   6.0430   4.17059E+003    4.05026E+003
   6.0450   4.11720E+003    4.05226E+003
   6.0480   4.18877E+003    4.05705E+003
   6.0500   4.20234E+003    4.00442E+003
   6.0520   4.19217E+003    4.05909E+003
   6.0540   4.21856E+003    4.11094E+003
   6.0570   4.14355E+003    4.09065E+003
   6.0590   4.14125E+003    4.04877E+003
   6.0600   4.04848E+003    4.08925E+003
   6.0610   4.13140E+003    3.97809E+003
   6.0650   4.13534E+003    4.00893E+003
   6.0660   4.05340E+003    4.04483E+003
   6.0700   4.15697E+003    3.95952E+003
   6.0720   4.16279E+003    3.98419E+003
   6.0730   4.11711E+003    4.00528E+003
   6.0750   4.07872E+003    3.99962E+003
   6.0770   4.13057E+003    4.03997E+003
   6.0790   4.11496E+003    3.98450E+003
   6.0810   4.14555E+003    4.03893E+003
   6.0830   4.10375E+003    3.97491E+003
   6.0860   4.16515E+003    3.96081E+003
   6.0890   4.15895E+003    3.98394E+003
   6.0900   4.16034E+003    4.06731E+003
   6.0920   4.12850E+003    3.94102E+003
   6.0950   4.05621E+003    4.00116E+003
   6.0970   4.05533E+003    3.95447E+003
   6.0990   4.05268E+003    3.92756E+003
   6.1010   4.05565E+003    3.93386E+003
   6.1040   4.10642E+003    3.94737E+003
   6.1080   4.06401E+003    3.93386E+003
   6.1110   4.07992E+003    3.92564E+003
   6.1130   4.06094E+003    3.87540E+003
   6.1150   4.09752E+003    3.90026E+003
   6.1180   4.02871E+003    3.83404E+003
   6.1200   4.00660E+003    3.83628E+003
   6.1250   3.99801E+003    3.77697E+003
   6.1260   4.03880E+003    3.82109E+003
   6.1290   4.02765E+003    3.83528E+003
   6.1310   4.06431E+003    3.82013E+003
   6.1330   4.05793E+003    3.81904E+003
   6.1350   4.01365E+003    3.77051E+003
   6.1380   4.04131E+003    3.82238E+003
   6.1400   3.97170E+003    3.82681E+003
   6.1420   4.05543E+003    3.86044E+003
   6.1450   4.03162E+003    3.84233E+003
   6.1470   4.05567E+003    3.71454E+003
   6.1480   4.01261E+003    3.72295E+003
   6.1510   3.95716E+003    3.74190E+003
   6.1540   3.88593E+003    3.71290E+003
   6.1550   4.02160E+003    3.67910E+003
   6.1570   3.90321E+003    3.69321E+003
   6.1600   3.93112E+003    3.61967E+003
   6.1620   3.91339E+003    3.67253E+003
   6.1650   3.89611E+003    3.65822E+003
   6.1670   3.88786E+003    3.66784E+003
   6.1690   3.94587E+003    3.60732E+003
   6.1710   3.91004E+003    3.66461E+003
   6.1740   3.93474E+003    3.59926E+003
   6.1760   4.03267E+003    3.60628E+003
   6.1790   3.97023E+003    3.51634E+003
   6.1810   3.98179E+003    3.53635E+003
   6.1830   3.92609E+003    3.55505E+003
   6.1850   3.88564E+003    3.52617E+003
   6.1870   3.84720E+003    3.54037E+003
   6.1900   3.94689E+003    3.50606E+003
   6.1920   3.92208E+003    3.50515E+003
   6.1950   3.90504E+003    3.56452E+003
   6.1970   3.90786E+003    3.44941E+003
   6.2000   3.88441E+003    3.45546E+003
   6.2010   3.85025E+003    3.46424E+003
   6.2030   3.92475E+003    3.50254E+003
   6.2050   3.91500E+003    3.43159E+003
   6.2080   3.84720E+003    3.40238E+003
   6.2090   3.91073E+003    3.45653E+003
   6.2120   3.95096E+003    3.45671E+003
   6.2140   3.91238E+003    3.37093E+003
   6.2170   3.85713E+003    3.38569E+003
   6.2190   3.80940E+003    3.41601E+003
   6.2210   3.88197E+003    3.34455E+003
   6.2230   3.78190E+003    3.30263E+003
   6.2240   3.82640E+003    3.25163E+003
   6.2260   3.76036E+003    3.26027E+003
   6.2290   3.81642E+003    3.27970E+003
   6.2310   3.77682E+003    3.27067E+003
   6.2320   3.76610E+003    3.27680E+003
   6.2350   3.81864E+003    3.20695E+003
   6.2370   3.75266E+003    3.21033E+003
   6.2410   3.71653E+003    3.20334E+003
   6.2440   3.77155E+003    3.14036E+003
   6.2460   3.68227E+003    3.12215E+003
   6.2480   3.69450E+003    3.12738E+003
   6.2500   3.64346E+003    3.13493E+003
   6.2530   3.67489E+003    3.09790E+003
   6.2550   3.71779E+003    3.12725E+003
   6.2570   3.70702E+003    3.10938E+003
   6.2600   3.66178E+003    3.07684E+003
   6.2620   3.65377E+003    3.03735E+003
   6.2650   3.69202E+003    3.01141E+003
   6.2670   3.64833E+003    3.02165E+003
   6.2680   3.60171E+003    2.97921E+003
   6.2730   3.61232E+003    2.99836E+003
   6.2750   3.67742E+003    2.92972E+003
   6.2770   3.62758E+003    2.96376E+003
   6.2780   3.52742E+003    2.90660E+003
   6.2800   3.56666E+003    2.89039E+003
   6.2840   3.60329E+003    2.87854E+003
   6.2870   3.56537E+003    2.82330E+003
   6.2890   3.53132E+003    2.82546E+003
   6.2910   3.55102E+003    2.81557E+003
   6.2930   3.50783E+003    2.76158E+003
   6.2940   3.49100E+003    2.73706E+003
   6.2970   3.51108E+003    2.75459E+003
   6.3000   3.46242E+003    2.71631E+003
   6.3030   3.48655E+003    2.70523E+003
   6.3060   3.37433E+003    2.66345E+003
   6.3070   3.31356E+003    2.65444E+003
   6.3090   3.25085E+003    2.62816E+003
   6.3120   3.34488E+003    2.58812E+003
   6.3140   3.41048E+003    2.54341E+003
   6.3160   3.35253E+003    2.54498E+003
   6.3180   3.29068E+003    2.50987E+003
   6.3200   3.29753E+003    2.51238E+003
   6.3230   3.27872E+003    2.47522E+003
   6.3260   3.26049E+003    2.46905E+003
   6.3290   3.20231E+003    2.39951E+003
   6.3300   3.27891E+003    2.41445E+003
   6.3330   3.23151E+003    2.35177E+003
   6.3350   3.18137E+003    2.30954E+003
   6.3380   3.11733E+003    2.29922E+003
   6.3410   3.20970E+003    2.29553E+003
   6.3430   3.17752E+003    2.26530E+003
   6.3450   3.08519E+003    2.26240E+003
   6.3470   3.09942E+003    2.20923E+003
   6.3490   3.04500E+003    2.15601E+003
   6.3520   3.10869E+003    2.16879E+003
   6.3550   3.03158E+003    2.13530E+003
   6.3580   3.04579E+003    2.08927E+003
   6.3610   2.99457E+003    2.05703E+003
   6.3640   2.95710E+003    2.10551E+003
   6.3660   2.91378E+003    2.10759E+003
   6.3680   2.99277E+003    2.07754E+003
   6.3690   2.88977E+003    2.10370E+003
   6.3720   2.92861E+003    1.98852E+003
   6.3740   2.90668E+003    1.98546E+003
   6.3760   2.80522E+003    1.97303E+003
   6.3780   2.82698E+003    1.94209E+003
   6.3790   2.85115E+003    1.95308E+003
   6.3820   2.84824E+003    1.92363E+003
   6.3850   2.77715E+003    1.84955E+003
   6.3880   2.78699E+003    1.81308E+003
   6.3920   2.74449E+003    1.83357E+003
   6.3930   2.75246E+003    1.78321E+003
   6.3970   2.67437E+003    1.75436E+003
   6.4000   2.66612E+003    1.73986E+003
   6.4030   2.60721E+003    1.72988E+003
   6.4060   2.57622E+003    1.73463E+003
   6.4080   2.57503E+003    1.69468E+003
   6.4100   2.58835E+003    1.67252E+003
   6.4130   2.53838E+003    1.65940E+003
   6.4150   2.52407E+003    1.65511E+003
   6.4170   2.51765E+003    1.68556E+003
   6.4190   2.54014E+003    1.63958E+003
   6.4220   2.51561E+003    1.58383E+003
   6.4240   2.50887E+003    1.60241E+003
   6.4270   2.47901E+003    1.55834E+003
   6.4290   2.45553E+003    1.56154E+003
   6.4310   2.39152E+003    1.58385E+003
   6.4320   2.44122E+003    1.52557E+003
   6.4360   2.50062E+003    1.51445E+003
   6.4390   2.48156E+003    1.52156E+003
   6.4400   2.45765E+003    1.53251E+003
   6.4420   2.44750E+003    1.49803E+003
   6.4440   2.40951E+003    1.48896E+003
   6.4480   2.43547E+003    1.49014E+003
   6.4510   2.38050E+003    1.45326E+003
   6.4530   2.36590E+003    1.46485E+003
   6.4560   2.37074E+003    1.45107E+003
   6.4590   2.34010E+003    1.39742E+003
   6.4620   2.35434E+003    1.38083E+003
   6.4630   2.35499E+003    1.39609E+003
   6.4650   2.32129E+003    1.37137E+003
   6.4670   2.30481E+003    1.39189E+003
   6.4720   2.30383E+003    1.34558E+003
   6.4740   2.26518E+003    1.38398E+003
   6.4770   2.24935E+003    1.31860E+003
   6.4790   2.22886E+003    1.32523E+003
   6.4800   2.22513E+003    1.31931E+003
   6.4830   2.21619E+003    1.33674E+003
   6.4850   2.21901E+003    1.32505E+003
   6.4870   2.20881E+003    1.28977E+003
   6.4910   2.17975E+003    1.28825E+003
   6.4940   2.24608E+003    1.29395E+003
   6.4970   2.19975E+003    1.27067E+003
   6.4990   2.15301E+003    1.27008E+003
   6.5010   2.18149E+003    1.22832E+003
   6.5060   2.13930E+003    1.26171E+003
   6.5080   2.12954E+003    1.20631E+003
   6.5090   2.11157E+003    1.21569E+003
   6.5120   2.10773E+003    1.23438E+003
   6.5150   2.16295E+003    1.21965E+003
   6.5180   2.09412E+003    1.20548E+003
   6.5210   2.09784E+003    1.20488E+003
   6.5230   2.12020E+003    1.19119E+003
   6.5250   2.06063E+003    1.19327E+003
   6.5280   2.05930E+003    1.18911E+003
   6.5300   2.03929E+003    1.16737E+003
   6.5320   2.02663E+003    1.16368E+003
   6.5340   2.05201E+003    1.15798E+003
   6.5370   1.98793E+003    1.16325E+003
   6.5390   2.04426E+003    1.17394E+003
   6.5440   1.98433E+003    1.13087E+003
   6.5450   1.98851E+003    1.12878E+003
   6.5480   1.98865E+003    1.12270E+003
   6.5500   2.00278E+003    1.15216E+003
   6.5520   1.97574E+003    1.12372E+003
   6.5570   1.93960E+003    1.08227E+003
   6.5590   1.89006E+003    1.10215E+003
   6.5620   1.91170E+003    1.09471E+003
   6.5640   1.88910E+003    1.08747E+003
   6.5660   1.94198E+003    1.07438E+003
   6.5690   1.86976E+003    1.11080E+003
   6.5710   1.91992E+003    1.06812E+003
   6.5730   1.89727E+003    1.04683E+003
   6.5750   1.88389E+003    1.04189E+003
   6.5780   1.87334E+003    1.07435E+003
   6.5800   1.89437E+003    1.04422E+003
   6.5840   1.89350E+003    1.04434E+003
   6.5860   1.85983E+003    1.02187E+003
   6.5880   1.83757E+003    1.05449E+003
   6.5920   1.78613E+003    1.04530E+003
   6.5950   1.87679E+003    1.03985E+003
   6.5970   1.85456E+003    1.05093E+003
   6.5980   1.90934E+003    1.02950E+003
   6.6000   1.84662E+003    1.04399E+003
   6.6040   1.86165E+003    1.03072E+003
   6.6090   1.83149E+003    1.00636E+003
   6.6110   1.83931E+003    1.02368E+003
   6.6120   1.80482E+003    1.01008E+003
   6.6150   1.82997E+003    1.01128E+003
   6.6170   1.83854E+003    1.02271E+003
   6.6200   1.84664E+003    1.01312E+003
   6.6220   1.81839E+003    1.01239E+003
   6.6240   1.80609E+003    1.02686E+003
   6.6260   1.78452E+003    9.90430E+002
   6.6290   1.77416E+003    1.02359E+003
   6.6330   1.76253E+003    1.02360E+003
   6.6340   1.83023E+003    9.98140E+002
   6.6360   1.77984E+003    1.01132E+003
   6.6390   1.79887E+003    1.00709E+003
   6.6420   1.78434E+003    1.00308E+003
   6.6460   1.78619E+003    1.01303E+003
   6.6480   1.80438E+003    1.01665E+003
   6.6510   1.76039E+003    9.70870E+002
   6.6530   1.75122E+003    9.64430E+002
   6.6550   1.79858E+003    9.76170E+002
   6.6570   1.77373E+003    9.75240E+002
   6.6600   1.76090E+003    9.86150E+002
   6.6630   1.74777E+003    9.70160E+002
   6.6650   1.79495E+003    9.76790E+002
   6.6670   1.77143E+003    9.85490E+002
   6.6690   1.74213E+003    9.75420E+002
   6.6740   1.73752E+003    9.52390E+002
   6.6750   1.74382E+003    9.62040E+002
   6.6780   1.72506E+003    9.57920E+002
   6.6800   1.74852E+003    9.80450E+002
   6.6840   1.75793E+003    9.65820E+002
   6.6870   1.74712E+003    9.62200E+002
   6.6890   1.73418E+003    9.72110E+002
   6.6940   1.71640E+003    9.61590E+002
   6.6960   1.72163E+003    9.59200E+002
   6.6990   1.72706E+003    9.50920E+002
   6.7030   1.71801E+003    9.44300E+002
   6.7050   1.66833E+003    9.16770E+002
   6.7070   1.68572E+003    9.39500E+002
   6.7100   1.69266E+003    9.44930E+002
   6.7130   1.68415E+003    9.37990E+002
   6.7160   1.69133E+003    9.53310E+002
   6.7190   1.69065E+003    9.50230E+002
   6.7210   1.67657E+003    9.39300E+002
   6.7230   1.67860E+003    9.38620E+002
   6.7250   1.70431E+003    9.27860E+002
   6.7280   1.67348E+003    9.16770E+002
   6.7320   1.64625E+003    9.22350E+002
   6.7340   1.64334E+003    9.20380E+002
   6.7370   1.63356E+003    9.17610E+002
   6.7390   1.67304E+003    9.28770E+002
   6.7410   1.65710E+003    9.09900E+002
   6.7450   1.64295E+003    9.23820E+002
   6.7470   1.65127E+003    9.10420E+002
   6.7500   1.67511E+003    9.15170E+002
   6.7520   1.68015E+003    9.14870E+002
   6.7540   1.67973E+003    8.92730E+002
   6.7570   1.66931E+003    9.24070E+002
   6.7590   1.64471E+003    9.21880E+002
   6.7610   1.63712E+003    9.15170E+002
   6.7630   1.64758E+003    9.12710E+002
   6.7660   1.62653E+003    9.25560E+002
   6.7700   1.61271E+003    9.11470E+002
   6.7730   1.62528E+003    9.31700E+002
   6.7750   1.67471E+003    9.33870E+002
   6.7770   1.62989E+003    9.18110E+002
   6.7790   1.65878E+003    9.19970E+002
   6.7810   1.61255E+003    9.20030E+002
   6.7840   1.61744E+003    9.39040E+002
   6.7880   1.64020E+003    9.20100E+002
   6.7900   1.66624E+003    9.40460E+002
   6.7930   1.67195E+003    9.11760E+002
   6.7950   1.67317E+003    9.41990E+002
   6.7980   1.66555E+003    9.47250E+002
   6.8020   1.68193E+003    9.33820E+002
   6.8040   1.62305E+003    9.38510E+002
   6.8060   1.59318E+003    9.39590E+002
   6.8090   1.68476E+003    9.37870E+002
   6.8120   1.64749E+003    9.54210E+002
   6.8130   1.67324E+003    9.37030E+002
   6.8160   1.66898E+003    9.28140E+002
   6.8190   1.67072E+003    9.25860E+002
   6.8210   1.65973E+003    9.25880E+002
   6.8240   1.68758E+003    9.49540E+002
   6.8280   1.65021E+003    9.13940E+002
   6.8290   1.64817E+003    9.42070E+002
   6.8330   1.64654E+003    9.38080E+002
   6.8340   1.67564E+003    9.38510E+002
   6.8380   1.69934E+003    9.21570E+002
   6.8420   1.64735E+003    9.16560E+002
   6.8440   1.69597E+003    9.49500E+002
   6.8460   1.66591E+003    9.23760E+002
   6.8480   1.67272E+003    9.19320E+002
   6.8520   1.66914E+003    9.31770E+002
   6.8550   1.66958E+003    9.15780E+002
   6.8560   1.70297E+003    9.34180E+002
   6.8580   1.65631E+003    9.43550E+002
   6.8620   1.66959E+003    9.45940E+002
   6.8640   1.65576E+003    9.39200E+002
   6.8670   1.66476E+003    9.07700E+002
   6.8690   1.67017E+003    9.40740E+002
   6.8720   1.68291E+003    9.33380E+002
   6.8740   1.71688E+003    9.29310E+002
   6.8780   1.65001E+003    9.40790E+002
   6.8810   1.67050E+003    9.28670E+002
   6.8820   1.69324E+003    9.20190E+002
   6.8850   1.68539E+003    9.13600E+002
   6.8880   1.66490E+003    9.16050E+002
   6.8920   1.66996E+003    9.38540E+002
   6.8940   1.66007E+003    9.49920E+002
   6.8970   1.68851E+003    9.35100E+002
   6.9010   1.73498E+003    9.49720E+002
   6.9030   1.66621E+003    9.28440E+002
   6.9040   1.68509E+003    9.32990E+002
   6.9080   1.67213E+003    9.45050E+002
   6.9110   1.66424E+003    9.24190E+002
   6.9130   1.64491E+003    9.43680E+002
   6.9150   1.68028E+003    9.28890E+002
   6.9170   1.67286E+003    9.37370E+002
   6.9200   1.66465E+003    9.36180E+002
   6.9230   1.64854E+003    9.29730E+002
   6.9260   1.69740E+003    9.41720E+002
   6.9280   1.63435E+003    9.40650E+002
   6.9300   1.67243E+003    9.17490E+002
   6.9340   1.64207E+003    9.07600E+002
   6.9380   1.65769E+003    9.37990E+002
   6.9400   1.65546E+003    9.29480E+002
   6.9440   1.67505E+003    9.14450E+002
   6.9460   1.66006E+003    9.10630E+002
   6.9480   1.64262E+003    9.08130E+002
   6.9510   1.62821E+003    9.36220E+002
   6.9520   1.63263E+003    9.10280E+002
   6.9560   1.66947E+003    8.83910E+002
   6.9580   1.63639E+003    9.19770E+002
   6.9610   1.61590E+003    9.01870E+002
   6.9630   1.62301E+003    8.94930E+002
   6.9650   1.63445E+003    9.09070E+002
   6.9690   1.63343E+003    8.92890E+002
   6.9710   1.64140E+003    9.24990E+002
   6.9740   1.65774E+003    8.91140E+002
   6.9760   1.62766E+003    9.08410E+002
   6.9790   1.62335E+003    9.18190E+002
   6.9830   1.62684E+003    9.28930E+002
   6.9850   1.64496E+003    9.31850E+002
   6.9870   1.62482E+003    9.28340E+002
   6.9900   1.62663E+003    8.97920E+002
   6.9930   1.63961E+003    8.94740E+002
   6.9970   1.60904E+003    9.13670E+002
   6.9990   1.62058E+003    9.31240E+002
   7.0020   1.63159E+003    9.19170E+002
   7.0040   1.64475E+003    9.16990E+002
   7.0070   1.64176E+003    9.42730E+002
   7.0090   1.64933E+003    9.28360E+002
   7.0110   1.65669E+003    9.31420E+002
   7.0130   1.66136E+003    9.26740E+002
   7.0160   1.64693E+003    9.21910E+002
   7.0190   1.60757E+003    9.22200E+002
   7.0210   1.61143E+003    8.93690E+002
   7.0240   1.61379E+003    8.98140E+002
   7.0280   1.58872E+003    8.91640E+002
   7.0310   1.60997E+003    9.03920E+002
   7.0330   1.60858E+003    9.21820E+002
   7.0370   1.62772E+003    9.01660E+002
   7.0400   1.60351E+003    8.80020E+002
   7.0410   1.62018E+003    9.05330E+002
   7.0440   1.63445E+003    8.88240E+002
   7.0480   1.64689E+003    8.69650E+002
   7.0510   1.66352E+003    8.69410E+002
   7.0530   1.62277E+003    8.81590E+002
   7.0550   1.63418E+003    8.74970E+002
   7.0570   1.63566E+003    8.76660E+002
   7.0600   1.61747E+003    8.79330E+002
   7.0640   1.64455E+003    8.55710E+002
   7.0660   1.62375E+003    8.68580E+002
   7.0690   1.61818E+003    8.66040E+002
   7.0700   1.63085E+003    8.66180E+002
   7.0750   1.64016E+003    8.82440E+002
   7.0770   1.62155E+003    8.49140E+002
   7.0810   1.60683E+003    8.55380E+002
   7.0820   1.58463E+003    8.28640E+002
   7.0840   1.61115E+003    8.16300E+002
   7.0880   1.63614E+003    8.31470E+002
   7.0910   1.64157E+003    8.26610E+002
   7.0940   1.59237E+003    7.94240E+002
   7.0970   1.59703E+003    7.97750E+002
   7.0980   1.59073E+003    7.81970E+002
   7.1020   1.56425E+003    7.84340E+002
   7.1050   1.54517E+003    7.73860E+002
   7.1070   1.54305E+003    7.40010E+002
   7.1120   1.56256E+003    7.13200E+002
   7.1140   1.57805E+003    6.80020E+002
   7.1160   1.52866E+003    6.61990E+002
   7.1200   1.51996E+003    6.60770E+002
   7.1230   1.51415E+003    5.97790E+002
   7.1250   1.47944E+003    5.65910E+002
   7.1270   1.46597E+003    5.46340E+002
   7.1300   1.43405E+003    5.36330E+002
   7.1340   1.41846E+003    4.67300E+002
   7.1370   1.36094E+003    4.01340E+002
   7.1410   1.34351E+003    3.25250E+002
   7.1420   1.29097E+003    3.14280E+002
   7.1460   1.18812E+003    1.74730E+002
   7.1500   1.10160E+003    4.74200E+001
   7.1550   9.78750E+002    1.54800E+001
   7.1570   7.79940E+002    6.49000E+000
   7.1610   7.56540E+002    2.48000E+000
   7.1630   6.43410E+002    7.60000E-001
   7.1660   2.62120E+002    4.90000E-001
   7.1680   6.05900E+001    1.00000E-001
   7.1710   2.96900E+001    9.00000E-002
   7.1750   3.26000E+000    4.88000E+000
   7.1780   6.03000E+000    3.78000E+000
   7.1800   6.03000E+000    3.20000E-001
   7.1840   6.27000E+000    1.60000E-001
   7.1850   6.11000E+000    1.20000E-001
   7.1870   6.16000E+000    1.10000E-001
   7.1910   6.27000E+000    7.00000E-002
   7.1940   5.27000E+000    1.90000E-001
   7.1970   5.97000E+000    1.30000E-001
   7.1990   6.00000E+000    1.86000E+000
   7.2020   6.03000E+000    8.30000E-001
   7.2050   5.87000E+000    2.70000E-001
   7.2090   6.11000E+000    1.40000E-001
   7.2110   5.88000E+000    3.20000E-001
   7.2140   6.07000E+000    5.00000E-002
   7.2180   6.00000E+000    6.00000E-002
   7.2200   6.04000E+000    3.00000E-002
   7.2230   5.94000E+000    8.00000E-002
   7.2260   5.35000E+000    3.10000E-001
   7.2280   5.99000E+000    8.50000E-001
   7.2310   6.19000E+000    5.20000E-001
   7.2350   5.47000E+000    3.10000E-001
   7.2360   6.06000E+000    2.80000E-001
   7.2400   5.95000E+000    8.00000E-002
   7.2420   5.90000E+000    2.40000E-001
   7.2450   5.94000E+000    2.50000E-001
   7.2470   5.44000E+000    5.80000E-001
   7.2500   5.82000E+000    4.10000E-001
   7.2530   6.19000E+000    8.00000E-002
   7.2550   5.93000E+000    2.30000E-001
   7.2590   5.98000E+000    2.10000E-001
   7.2620   6.11000E+000    1.00000E-002
   7.2640   5.96000E+000    1.60000E-001
   7.2670   6.21000E+000    4.00000E-002
   7.2710   6.07000E+000    1.20000E-001
   7.2720   5.36000E+000    3.10000E-001
   7.2770   5.95000E+000    3.30000E-001
   7.2790   6.17000E+000    1.50000E-001
   7.2830   6.03000E+000    1.00000E-001
   7.2880   6.00000E+000    2.40000E-001
   7.2900   5.99000E+000    9.00000E-002
   7.2930   6.02000E+000    1.60000E-001
   7.2950   5.90000E+000    0.00000E+000
   7.2970   5.97000E+000    3.50000E-001
   7.2990   6.06000E+000    2.20000E-001
   7.3030   5.93000E+000    3.80000E-001
