# Supplementary material for: Mechanism of the small ATP-independent chaperone Spy is substrate specific
Source: Nat Commun. 2021 Feb 8;12:851. doi: 10.1038/s41467-021-21120-8 (PMC7870927; doi:10.1038/s41467-021-21120-8)
Supplement: Supplementary file 3 — Supplementary Data 1 [file 41467_2021_21120_MOESM3_ESM.zip › Fig 2c-d/181801/00053.RI1]

Sample1/4
I 1 22.0 48000 0007569 1.8920E11 278 1 
   5.8010   6.03000E+000    4.60000E-001
   5.8030   5.95000E+000    4.20000E-001
   5.8060   6.05000E+000    2.50000E+000
   5.8080   6.14000E+000    7.20000E-001
   5.8100   6.14000E+000    3.50000E+000
   5.8130   5.32000E+000    1.19600E+001
   5.8140   1.68000E+000    1.83700E+001
   5.8150   1.34200E+001    1.58900E+001
   5.8170   2.05700E+001    2.73900E+001
   5.8190   4.91700E+001    2.67100E+001
   5.8200   7.31400E+001    4.06200E+001
   5.8220   1.44450E+002    5.11600E+001
   5.8240   4.03590E+002    1.35540E+002
   5.8260   6.94520E+002    2.69100E+002
   5.8290   9.01740E+002    4.21860E+002
   5.8300   8.95370E+002    6.15220E+002
   5.8330   1.13614E+003    6.54370E+002
   5.8350   1.23005E+003    7.99280E+002
   5.8370   1.44558E+003    1.35034E+003
   5.8400   1.60134E+003    1.74131E+003
   5.8420   1.73017E+003    1.91323E+003
   5.8440   1.78810E+003    1.93427E+003
   5.8460   2.00149E+003    2.03182E+003
   5.8490   2.08235E+003    2.14303E+003
   5.8510   2.17749E+003    2.30466E+003
   5.8520   2.38304E+003    2.38307E+003
   5.8530   2.49283E+003    2.51859E+003
   5.8560   2.60501E+003    2.57881E+003
   5.8580   2.62268E+003    2.65975E+003
   5.8600   2.81403E+003    2.88856E+003
   5.8630   2.99166E+003    2.99294E+003
   5.8650   3.07885E+003    3.05650E+003
   5.8670   3.10797E+003    3.22174E+003
   5.8690   3.26697E+003    3.28146E+003
   5.8710   3.37869E+003    3.37931E+003
   5.8740   3.39191E+003    3.38620E+003
   5.8760   3.45314E+003    3.47689E+003
   5.8780   3.50059E+003    3.44406E+003
   5.8800   3.51761E+003    3.55441E+003
   5.8810   3.58950E+003    3.57032E+003
   5.8830   3.64748E+003    3.66343E+003
   5.8850   3.69576E+003    3.62933E+003
   5.8870   3.65515E+003    3.59714E+003
   5.8890   3.65108E+003    3.67549E+003
   5.8920   3.70520E+003    3.68864E+003
   5.8940   3.69574E+003    3.60738E+003
   5.8960   3.62853E+003    3.71936E+003
   5.8970   3.71657E+003    3.68697E+003
   5.8990   3.67916E+003    3.66096E+003
   5.9030   3.71089E+003    3.67043E+003
   5.9050   3.75967E+003    3.67168E+003
   5.9070   3.73041E+003    3.72502E+003
   5.9100   3.72896E+003    3.74505E+003
   5.9120   3.70372E+003    3.75814E+003
   5.9140   3.76061E+003    3.80975E+003
   5.9170   3.82894E+003    3.79901E+003
   5.9200   3.81873E+003    3.86846E+003
   5.9230   3.86796E+003    3.74895E+003
   5.9260   3.84378E+003    3.74652E+003
   5.9280   3.91966E+003    3.77991E+003
   5.9300   3.93220E+003    3.89207E+003
   5.9330   3.97481E+003    3.98745E+003
   5.9350   3.92945E+003    4.01625E+003
   5.9360   4.02944E+003    4.02891E+003
   5.9390   4.09374E+003    4.01139E+003
   5.9420   4.07018E+003    4.06800E+003
   5.9430   4.01311E+003    4.01397E+003
   5.9450   4.12284E+003    4.09871E+003
   5.9480   4.08551E+003    4.05324E+003
   5.9500   4.12725E+003    4.12611E+003
   5.9520   4.10723E+003    4.08231E+003
   5.9550   4.07698E+003    4.13839E+003
   5.9590   4.11010E+003    4.18706E+003
   5.9600   4.13254E+003    4.14634E+003
   5.9620   4.12661E+003    4.15692E+003
   5.9640   4.19582E+003    4.12715E+003
   5.9660   4.10890E+003    4.20610E+003
   5.9680   4.12747E+003    4.19420E+003
   5.9710   4.23987E+003    4.16268E+003
   5.9730   4.15917E+003    4.20522E+003
   5.9750   4.25748E+003    4.25742E+003
   5.9770   4.21630E+003    4.25553E+003
   5.9800   4.30837E+003    4.25431E+003
   5.9830   4.28889E+003    4.25395E+003
   5.9840   4.29566E+003    4.34562E+003
   5.9860   4.40324E+003    4.38323E+003
   5.9890   4.55457E+003    4.89941E+003
   5.9930   6.23251E+003    7.25973E+003
   5.9950   8.82946E+003    8.83172E+003
   5.9960   8.48108E+003    8.21185E+003
   5.9980   7.96138E+003    8.61687E+003
   6.0020   4.62991E+003    2.08095E+003
   6.0050   2.41090E+002    1.28040E+002
   6.0090   1.39910E+002    1.82300E+002
   6.0120   2.63780E+002    2.42467E+003
   6.0160   4.53137E+003    4.82380E+003
   6.0180   4.08150E+003    4.08000E+003
   6.0200   4.44217E+003    4.26307E+003
   6.0230   4.31890E+003    4.26516E+003
   6.0250   4.26465E+003    4.16139E+003
   6.0270   4.29545E+003    4.17337E+003
   6.0290   4.27260E+003    4.18443E+003
   6.0320   4.30363E+003    4.18619E+003
   6.0330   4.25064E+003    4.18365E+003
   6.0340   4.28431E+003    4.15473E+003
   6.0360   4.30635E+003    4.16442E+003
   6.0390   4.21553E+003    4.13523E+003
   6.0410   4.23575E+003    4.14908E+003
   6.0430   4.24198E+003    4.17723E+003
   6.0440   4.27182E+003    4.17277E+003
   6.0470   4.20711E+003    4.16805E+003
   6.0490   4.22135E+003    4.13922E+003
   6.0520   4.23742E+003    4.07656E+003
   6.0540   4.20127E+003    4.09659E+003
   6.0570   4.22242E+003    4.04151E+003
   6.0590   4.19351E+003    4.01940E+003
   6.0610   4.20308E+003    3.97241E+003
   6.0630   4.15298E+003    3.96002E+003
   6.0660   4.21486E+003    4.02056E+003
   6.0680   4.19329E+003    4.01087E+003
   6.0700   4.08877E+003    3.94704E+003
   6.0730   4.12245E+003    3.94869E+003
   6.0750   4.07160E+003    4.04819E+003
   6.0770   4.13909E+003    3.95002E+003
   6.0810   4.08527E+003    3.97474E+003
   6.0820   4.08620E+003    3.83781E+003
   6.0840   4.18346E+003    3.86719E+003
   6.0860   4.13995E+003    3.90865E+003
   6.0880   4.08557E+003    3.79026E+003
   6.0900   4.10752E+003    3.88152E+003
   6.0930   4.06399E+003    3.80848E+003
   6.0950   3.91572E+003    3.81305E+003
   6.0970   3.98879E+003    3.80002E+003
   6.0990   3.94356E+003    3.75851E+003
   6.1020   3.99983E+003    3.67984E+003
   6.1040   3.96233E+003    3.74808E+003
   6.1060   3.95285E+003    3.74919E+003
   6.1090   4.02358E+003    3.68288E+003
   6.1130   3.96757E+003    3.66223E+003
   6.1150   3.86915E+003    3.61527E+003
   6.1180   3.94212E+003    3.62721E+003
   6.1190   3.88922E+003    3.55278E+003
   6.1220   3.82596E+003    3.53047E+003
   6.1250   3.89246E+003    3.60347E+003
   6.1260   3.88194E+003    3.59945E+003
   6.1290   3.87808E+003    3.50699E+003
   6.1310   3.82244E+003    3.53223E+003
   6.1330   3.77048E+003    3.48635E+003
   6.1360   3.79325E+003    3.49087E+003
   6.1370   3.75363E+003    3.40825E+003
   6.1420   3.77110E+003    3.38449E+003
   6.1430   3.73402E+003    3.37504E+003
   6.1450   3.70899E+003    3.30451E+003
   6.1470   3.67610E+003    3.32483E+003
   6.1490   3.66790E+003    3.32264E+003
   6.1520   3.62537E+003    3.22328E+003
   6.1540   3.62658E+003    3.24685E+003
   6.1550   3.58742E+003    3.20511E+003
   6.1590   3.55478E+003    3.14093E+003
   6.1610   3.54386E+003    3.13599E+003
   6.1620   3.55390E+003    3.16396E+003
   6.1640   3.51110E+003    3.06199E+003
   6.1670   3.49775E+003    3.09707E+003
   6.1690   3.52993E+003    3.08365E+003
   6.1710   3.48442E+003    3.01108E+003
   6.1720   3.46673E+003    2.94194E+003
   6.1750   3.41890E+003    3.02752E+003
   6.1780   3.44923E+003    3.00644E+003
   6.1800   3.47480E+003    2.91956E+003
   6.1830   3.42512E+003    2.87513E+003
   6.1840   3.42574E+003    2.90789E+003
   6.1860   3.36865E+003    2.86779E+003
   6.1880   3.34844E+003    2.89049E+003
   6.1900   3.36813E+003    2.79647E+003
   6.1950   3.35896E+003    2.80840E+003
   6.1960   3.29269E+003    2.75471E+003
   6.1980   3.33565E+003    2.78038E+003
   6.1990   3.27799E+003    2.69075E+003
   6.2030   3.28935E+003    2.69848E+003
   6.2050   3.30680E+003    2.70230E+003
   6.2080   3.23995E+003    2.58456E+003
   6.2110   3.19592E+003    2.57952E+003
   6.2130   3.22089E+003    2.61579E+003
   6.2150   3.20285E+003    2.56452E+003
   6.2160   3.20393E+003    2.55500E+003
   6.2180   3.12511E+003    2.54150E+003
   6.2200   3.15939E+003    2.47703E+003
   6.2240   3.15329E+003    2.42097E+003
   6.2250   3.08350E+003    2.42595E+003
   6.2300   3.00372E+003    2.38903E+003
   6.2320   3.08919E+003    2.37628E+003
   6.2350   3.05233E+003    2.28701E+003
   6.2370   3.02524E+003    2.27936E+003
   6.2390   2.99587E+003    2.22280E+003
   6.2430   2.99328E+003    2.21047E+003
   6.2440   2.93070E+003    2.22413E+003
   6.2460   2.94216E+003    2.23174E+003
   6.2480   2.94405E+003    2.17068E+003
   6.2500   2.89138E+003    2.12936E+003
   6.2540   2.87192E+003    2.12781E+003
   6.2560   2.90283E+003    2.14828E+003
   6.2570   2.90866E+003    2.08891E+003
   6.2590   2.87537E+003    2.09609E+003
   6.2620   2.87138E+003    2.05264E+003
   6.2650   2.78513E+003    2.00147E+003
   6.2670   2.83762E+003    2.00626E+003
   6.2680   2.77428E+003    1.97714E+003
   6.2700   2.81514E+003    1.96322E+003
   6.2720   2.77138E+003    1.96017E+003
   6.2760   2.72567E+003    1.95260E+003
   6.2790   2.74938E+003    1.92297E+003
   6.2820   2.69362E+003    1.88767E+003
   6.2850   2.67471E+003    1.85930E+003
   6.2870   2.62343E+003    1.83910E+003
   6.2890   2.62288E+003    1.80559E+003
   6.2910   2.67974E+003    1.78880E+003
   6.2940   2.63711E+003    1.78534E+003
   6.2960   2.60201E+003    1.79721E+003
   6.2990   2.57862E+003    1.74482E+003
   6.3010   2.54710E+003    1.76042E+003
   6.3020   2.55380E+003    1.75327E+003
   6.3040   2.58249E+003    1.70511E+003
   6.3070   2.54299E+003    1.66556E+003
   6.3090   2.54567E+003    1.70126E+003
   6.3110   2.51852E+003    1.72773E+003
   6.3130   2.51855E+003    1.63620E+003
   6.3160   2.53662E+003    1.66669E+003
   6.3180   2.45514E+003    1.65784E+003
   6.3200   2.44195E+003    1.60446E+003
   6.3230   2.45326E+003    1.58437E+003
   6.3250   2.42425E+003    1.59728E+003
   6.3280   2.39009E+003    1.57390E+003
   6.3300   2.43222E+003    1.54829E+003
   6.3330   2.38733E+003    1.53796E+003
   6.3340   2.37326E+003    1.54968E+003
   6.3380   2.39193E+003    1.50032E+003
   6.3420   2.34233E+003    1.54314E+003
   6.3430   2.33191E+003    1.48961E+003
   6.3460   2.34188E+003    1.49924E+003
   6.3470   2.33312E+003    1.47381E+003
   6.3490   2.32795E+003    1.46703E+003
   6.3520   2.29975E+003    1.44844E+003
   6.3550   2.25026E+003    1.40750E+003
   6.3580   2.25850E+003    1.41107E+003
   6.3590   2.20695E+003    1.42843E+003
   6.3610   2.25088E+003    1.43145E+003
   6.3630   2.22071E+003    1.39941E+003
   6.3660   2.24284E+003    1.35995E+003
   6.3690   2.26001E+003    1.35884E+003
   6.3700   2.16666E+003    1.36292E+003
   6.3720   2.16485E+003    1.36533E+003
   6.3740   2.19308E+003    1.37282E+003
   6.3790   2.21860E+003    1.31822E+003
   6.3810   2.17729E+003    1.31394E+003
   6.3830   2.10812E+003    1.30936E+003
   6.3860   2.14274E+003    1.31617E+003
   6.3880   2.13760E+003    1.28230E+003
   6.3910   2.12911E+003    1.28896E+003
   6.3950   2.07780E+003    1.29356E+003
   6.3970   2.08597E+003    1.26696E+003
   6.3990   2.10154E+003    1.23501E+003
   6.4020   2.09604E+003    1.23072E+003
   6.4040   2.08789E+003    1.24293E+003
   6.4060   2.05453E+003    1.23650E+003
   6.4080   2.04901E+003    1.20998E+003
   6.4100   2.06744E+003    1.23186E+003
   6.4120   2.08316E+003    1.22941E+003
   6.4150   2.08047E+003    1.21097E+003
   6.4170   2.03531E+003    1.22456E+003
   6.4200   2.03763E+003    1.22586E+003
   6.4240   2.04604E+003    1.20967E+003
   6.4260   2.03941E+003    1.25279E+003
   6.4310   2.04259E+003    1.22423E+003
   6.4340   2.07249E+003    1.20310E+003
   6.4380   2.06342E+003    1.21252E+003
   6.4390   2.09619E+003    1.21461E+003
   6.4410   2.02856E+003    1.20672E+003
   6.4420   2.06640E+003    1.19938E+003
   6.4440   2.08141E+003    1.20583E+003
   6.4480   2.07857E+003    1.19909E+003
   6.4510   2.04128E+003    1.16929E+003
   6.4530   2.07098E+003    1.17023E+003
   6.4560   2.09461E+003    1.22047E+003
   6.4580   2.08107E+003    1.20961E+003
   6.4600   2.07227E+003    1.19881E+003
   6.4620   2.10120E+003    1.18170E+003
   6.4650   2.12353E+003    1.17416E+003
   6.4670   2.04967E+003    1.16422E+003
   6.4700   2.07735E+003    1.20253E+003
   6.4730   2.02432E+003    1.16805E+003
   6.4760   2.03992E+003    1.18423E+003
   6.4790   2.05589E+003    1.17931E+003
   6.4800   2.11671E+003    1.16073E+003
   6.4840   2.06895E+003    1.20336E+003
   6.4870   2.03744E+003    1.18597E+003
   6.4890   2.04808E+003    1.15739E+003
   6.4920   2.03846E+003    1.16844E+003
   6.4940   2.07401E+003    1.17665E+003
   6.4960   2.05453E+003    1.20842E+003
   6.4990   2.07130E+003    1.15229E+003
   6.5010   2.07697E+003    1.21096E+003
   6.5030   2.08633E+003    1.17646E+003
   6.5070   2.05852E+003    1.16134E+003
   6.5090   2.05664E+003    1.17597E+003
   6.5100   2.05146E+003    1.17087E+003
   6.5130   2.07439E+003    1.18779E+003
   6.5160   2.07999E+003    1.15949E+003
   6.5190   2.01478E+003    1.16833E+003
   6.5210   2.07765E+003    1.19204E+003
   6.5250   2.04221E+003    1.13255E+003
   6.5280   2.06151E+003    1.17335E+003
   6.5320   2.04787E+003    1.15235E+003
   6.5370   2.07660E+003    1.14625E+003
   6.5380   2.03177E+003    1.13143E+003
   6.5410   2.02856E+003    1.13547E+003
   6.5440   2.00958E+003    1.14321E+003
   6.5460   2.06611E+003    1.13362E+003
   6.5480   2.02449E+003    1.14285E+003
   6.5500   1.99842E+003    1.15415E+003
   6.5530   2.03401E+003    1.14687E+003
   6.5560   1.99273E+003    1.10710E+003
   6.5570   2.02200E+003    1.12026E+003
   6.5590   1.97659E+003    1.09597E+003
   6.5640   1.98353E+003    1.10403E+003
   6.5660   2.00416E+003    1.12637E+003
   6.5680   2.03115E+003    1.12072E+003
   6.5710   2.04289E+003    1.12924E+003
   6.5730   1.99659E+003    1.12417E+003
   6.5760   1.95457E+003    1.11850E+003
   6.5770   1.98665E+003    1.12737E+003
   6.5820   1.97006E+003    1.07933E+003
   6.5850   1.99144E+003    1.08121E+003
   6.5860   1.96704E+003    1.11304E+003
   6.5880   1.99366E+003    1.08000E+003
   6.5910   1.95133E+003    1.12239E+003
   6.5930   1.99153E+003    1.12132E+003
   6.5980   1.94341E+003    1.09769E+003
   6.6000   1.94905E+003    1.09753E+003
   6.6020   1.96858E+003    1.09078E+003
   6.6050   1.94870E+003    1.08539E+003
   6.6090   1.95889E+003    1.07512E+003
   6.6110   1.95383E+003    1.09117E+003
   6.6130   1.95145E+003    1.09763E+003
   6.6150   1.94188E+003    1.11908E+003
   6.6180   1.94707E+003    1.08694E+003
   6.6210   1.95828E+003    1.08644E+003
   6.6240   1.92717E+003    1.05264E+003
   6.6290   1.94176E+003    1.08275E+003
   6.6300   1.95890E+003    1.04846E+003
   6.6330   1.92498E+003    1.08107E+003
   6.6350   1.93746E+003    1.08146E+003
   6.6380   1.93404E+003    1.07489E+003
   6.6410   1.92774E+003    1.06964E+003
   6.6420   1.92374E+003    1.03796E+003
   6.6450   1.91130E+003    1.06135E+003
   6.6480   1.90557E+003    1.05796E+003
   6.6510   1.93656E+003    1.11423E+003
   6.6540   1.91333E+003    1.06865E+003
   6.6550   1.92215E+003    1.07442E+003
   6.6580   1.89202E+003    1.04265E+003
   6.6600   1.90292E+003    1.02800E+003
   6.6630   1.92793E+003    1.04624E+003
   6.6650   1.90654E+003    1.06942E+003
   6.6680   1.92490E+003    1.08111E+003
   6.6710   1.92731E+003    1.04589E+003
   6.6740   1.89837E+003    1.06408E+003
   6.6750   1.92184E+003    1.06616E+003
   6.6780   1.87359E+003    1.07559E+003
   6.6820   1.86332E+003    1.04357E+003
   6.6840   1.87726E+003    1.02779E+003
   6.6870   1.85571E+003    1.05145E+003
   6.6890   1.87169E+003    1.04579E+003
   6.6930   1.88997E+003    1.05044E+003
   6.6960   1.87299E+003    1.03322E+003
   6.6980   1.86297E+003    1.04178E+003
   6.6990   1.85161E+003    1.00403E+003
   6.7030   1.85129E+003    1.03868E+003
   6.7040   1.84862E+003    1.02569E+003
   6.7070   1.83219E+003    1.01666E+003
   6.7100   1.85197E+003    1.04168E+003
   6.7120   1.85445E+003    1.02116E+003
   6.7150   1.86667E+003    1.05963E+003
   6.7180   1.86401E+003    9.98180E+002
   6.7200   1.82034E+003    9.90380E+002
   6.7230   1.85575E+003    9.97960E+002
   6.7260   1.84089E+003    1.01325E+003
   6.7280   1.81738E+003    1.00906E+003
   6.7320   1.81021E+003    9.91560E+002
   6.7350   1.78117E+003    9.82070E+002
   6.7370   1.80816E+003    1.00303E+003
   6.7390   1.77390E+003    9.86010E+002
   6.7410   1.80813E+003    9.98060E+002
   6.7450   1.81667E+003    1.04024E+003
   6.7470   1.84708E+003    1.00241E+003
   6.7500   1.78798E+003    1.01050E+003
   6.7520   1.80515E+003    9.89280E+002
   6.7540   1.78929E+003    1.02282E+003
   6.7570   1.82880E+003    1.00942E+003
   6.7590   1.78710E+003    9.64670E+002
   6.7630   1.80368E+003    1.01391E+003
   6.7660   1.82711E+003    1.01665E+003
   6.7680   1.80555E+003    9.95460E+002
   6.7720   1.83101E+003    1.02784E+003
   6.7750   1.81509E+003    1.01144E+003
   6.7770   1.82794E+003    1.02712E+003
   6.7800   1.82957E+003    1.01223E+003
   6.7810   1.83263E+003    1.02006E+003
   6.7830   1.84982E+003    1.00372E+003
   6.7870   1.82407E+003    1.02302E+003
   6.7900   1.82863E+003    1.02583E+003
   6.7930   1.82757E+003    1.01019E+003
   6.7950   1.82314E+003    1.01231E+003
   6.7970   1.82022E+003    1.02423E+003
   6.8000   1.81810E+003    1.02497E+003
   6.8030   1.85829E+003    9.94790E+002
   6.8060   1.87330E+003    9.74280E+002
   6.8070   1.83230E+003    1.02991E+003
   6.8100   1.83097E+003    9.88910E+002
   6.8130   1.82990E+003    1.01833E+003
   6.8150   1.86042E+003    1.02556E+003
   6.8180   1.85527E+003    1.04514E+003
   6.8220   1.86408E+003    1.03417E+003
   6.8240   1.88810E+003    1.03696E+003
   6.8270   1.83141E+003    1.04058E+003
   6.8290   1.89663E+003    1.05293E+003
   6.8330   1.84978E+003    1.02935E+003
   6.8360   1.83099E+003    1.02508E+003
   6.8380   1.86914E+003    1.01640E+003
   6.8400   1.84736E+003    1.01746E+003
   6.8430   1.82247E+003    1.04407E+003
   6.8440   1.86723E+003    1.01300E+003
   6.8460   1.83401E+003    1.04384E+003
   6.8500   1.88947E+003    1.04300E+003
   6.8520   1.83753E+003    1.02108E+003
   6.8550   1.88755E+003    1.03364E+003
   6.8580   1.85596E+003    1.04444E+003
   6.8600   1.83499E+003    1.03462E+003
   6.8650   1.83899E+003    1.04001E+003
   6.8670   1.84545E+003    1.04522E+003
   6.8690   1.82979E+003    1.05308E+003
   6.8720   1.85269E+003    1.05574E+003
   6.8750   1.84529E+003    1.03601E+003
   6.8780   1.84937E+003    1.01698E+003
   6.8810   1.83054E+003    1.03657E+003
   6.8850   1.85749E+003    1.02797E+003
   6.8890   1.82367E+003    1.03217E+003
   6.8920   1.83483E+003    1.05138E+003
   6.8930   1.86494E+003    1.05918E+003
   6.8940   1.86065E+003    1.04366E+003
   6.8980   1.86346E+003    1.02296E+003
   6.9010   1.85376E+003    1.03969E+003
   6.9040   1.85094E+003    1.03796E+003
   6.9060   1.87411E+003    1.02750E+003
   6.9080   1.84427E+003    1.04532E+003
   6.9110   1.79944E+003    1.04148E+003
   6.9150   1.83766E+003    1.03513E+003
   6.9180   1.82258E+003    1.03099E+003
   6.9210   1.82499E+003    1.01886E+003
   6.9230   1.85538E+003    1.03302E+003
   6.9260   1.88849E+003    1.02193E+003
   6.9280   1.86349E+003    1.01845E+003
   6.9320   1.83422E+003    1.00848E+003
   6.9350   1.83271E+003    1.02421E+003
   6.9360   1.80236E+003    1.02451E+003
   6.9390   1.81071E+003    1.01623E+003
   6.9410   1.84029E+003    1.01131E+003
   6.9440   1.78295E+003    1.03493E+003
   6.9470   1.84834E+003    1.00260E+003
   6.9490   1.82535E+003    9.98710E+002
   6.9510   1.82665E+003    1.01859E+003
   6.9540   1.79124E+003    1.02823E+003
   6.9570   1.77907E+003    1.00527E+003
   6.9600   1.78756E+003    9.94920E+002
   6.9630   1.79410E+003    9.87690E+002
   6.9650   1.78958E+003    9.94680E+002
   6.9680   1.74846E+003    1.00926E+003
   6.9720   1.78401E+003    9.99330E+002
   6.9740   1.79265E+003    1.00667E+003
   6.9760   1.83279E+003    1.00857E+003
   6.9800   1.81116E+003    1.01977E+003
   6.9820   1.83546E+003    1.00420E+003
   6.9850   1.81525E+003    1.05206E+003
   6.9880   1.80488E+003    1.03025E+003
   6.9900   1.76287E+003    1.01972E+003
   6.9920   1.76484E+003    1.02923E+003
   6.9940   1.83939E+003    1.04168E+003
   6.9960   1.83876E+003    1.03088E+003
   7.0010   1.84457E+003    1.01322E+003
   7.0040   1.80377E+003    1.01921E+003
   7.0050   1.82584E+003    1.02563E+003
   7.0090   1.80199E+003    1.00324E+003
   7.0110   1.84059E+003    1.01954E+003
   7.0160   1.78738E+003    1.01124E+003
   7.0190   1.81027E+003    1.01100E+003
   7.0210   1.80278E+003    9.77960E+002
   7.0230   1.82129E+003    9.92920E+002
   7.0260   1.83482E+003    1.00343E+003
   7.0300   1.82217E+003    9.95470E+002
   7.0330   1.77204E+003    9.89660E+002
   7.0350   1.77191E+003    9.95560E+002
   7.0370   1.78868E+003    1.00767E+003
   7.0390   1.79952E+003    1.00271E+003
   7.0410   1.78300E+003    9.86180E+002
   7.0470   1.82744E+003    9.91590E+002
   7.0480   1.81756E+003    9.36720E+002
   7.0500   1.79852E+003    9.67520E+002
   7.0540   1.79348E+003    9.74040E+002
   7.0570   1.74720E+003    9.61310E+002
   7.0590   1.74252E+003    9.46550E+002
   7.0620   1.77614E+003    9.41570E+002
   7.0650   1.76090E+003    9.51210E+002
   7.0680   1.73662E+003    9.43750E+002
   7.0710   1.73082E+003    9.15780E+002
   7.0760   1.71046E+003    9.10340E+002
   7.0800   1.68367E+003    8.62340E+002
   7.0840   1.68612E+003    8.50100E+002
   7.0870   1.68047E+003    8.51020E+002
   7.0890   1.63733E+003    8.37090E+002
   7.0910   1.63797E+003    8.22280E+002
   7.0940   1.59350E+003    8.09290E+002
   7.0960   1.58814E+003    7.80030E+002
   7.1000   1.57469E+003    7.41650E+002
   7.1010   1.54206E+003    7.13100E+002
   7.1030   1.51351E+003    7.03740E+002
   7.1080   1.47076E+003    6.56020E+002
   7.1100   1.40888E+003    6.25320E+002
   7.1130   1.38380E+003    6.12210E+002
   7.1160   1.34352E+003    5.76410E+002
   7.1180   1.31368E+003    5.46180E+002
   7.1200   1.26395E+003    5.02570E+002
   7.1250   1.19230E+003    4.47440E+002
   7.1280   1.09260E+003    4.02630E+002
   7.1320   1.02176E+003    3.42180E+002
   7.1350   9.18600E+002    2.89590E+002
   7.1390   8.42940E+002    2.40840E+002
   7.1410   7.75570E+002    1.86030E+002
   7.1460   6.69570E+002    1.55380E+002
   7.1470   5.91680E+002    1.29430E+002
   7.1510   5.19310E+002    9.65300E+001
   7.1540   4.14490E+002    6.96800E+001
   7.1570   3.47640E+002    5.61300E+001
   7.1600   2.79100E+002    4.10600E+001
   7.1650   1.93360E+002    2.81600E+001
   7.1680   1.37150E+002    1.80500E+001
   7.1710   9.81700E+001    9.63000E+000
   7.1730   7.58200E+001    5.64000E+000
   7.1750   5.11000E+001    3.16000E+000
   7.1780   3.73000E+001    3.43000E+000
   7.1820   1.90300E+001    2.70000E-001
   7.1840   1.05900E+001    8.00000E-002
   7.1870   4.91000E+000    3.80000E-001
   7.1890   3.54000E+000    2.26000E+000
   7.1920   6.21000E+000    1.25000E+000
   7.1960   6.02000E+000    7.60000E-001
   7.1990   6.02000E+000    3.35000E+000
   7.2000   6.00000E+000    2.56000E+000
   7.2030   5.51000E+000    3.10000E-001
   7.2060   6.15000E+000    1.10000E-001
   7.2100   6.08000E+000    9.00000E-002
   7.2130   6.30000E+000    2.20000E-001
   7.2150   5.97000E+000    4.20000E-001
   7.2170   6.07000E+000    5.30000E-001
   7.2190   6.09000E+000    4.00000E-002
   7.2240   5.47000E+000    1.78000E+000
   7.2270   6.10000E+000    1.46000E+000
   7.2300   5.96000E+000    2.20000E-001
   7.2310   6.13000E+000    9.00000E-002
   7.2340   6.03000E+000    3.00000E-001
   7.2360   6.15000E+000    2.30000E-001
   7.2380   6.00000E+000    2.00000E-002
   7.2430   6.07000E+000    1.20000E-001
   7.2450   6.12000E+000    1.30000E-001
   7.2490   6.09000E+000    4.40000E-001
   7.2510   5.96000E+000    6.00000E-002
   7.2530   6.01000E+000    1.90000E-001
   7.2570   5.99000E+000    3.00000E-002
   7.2590   6.27000E+000    2.30000E-001
   7.2620   6.16000E+000    0.00000E+000
   7.2650   6.20000E+000    1.80000E-001
   7.2690   6.05000E+000    4.00000E-002
   7.2720   6.02000E+000    2.10000E-001
   7.2740   6.05000E+000    1.80000E-001
   7.2770   6.13000E+000    4.70000E-001
   7.2790   5.99000E+000    1.00000E-002
   7.2830   5.95000E+000    1.40000E-001
   7.2860   5.96000E+000    3.60000E-001
   7.2880   6.09000E+000    0.00000E+000
   7.2910   6.15000E+000    4.80000E-001
   7.2950   6.07000E+000    1.30000E-001
   7.2990   5.99000E+000    3.00000E-002
   7.3000   5.96000E+000    1.00000E-002
