# Supplementary material for: Mechanism of the small ATP-independent chaperone Spy is substrate specific
Source: Nat Commun. 2021 Feb 8;12:851. doi: 10.1038/s41467-021-21120-8 (PMC7870927; doi:10.1038/s41467-021-21120-8)
Supplement: Supplementary file 3 — Supplementary Data 1 [file 41467_2021_21120_MOESM3_ESM.zip › Fig 2c-d/181801/00053.RI3]

Sample3/6
I 3 22.0 48000 0007644 1.9110E11 278 1 
   5.8010   5.90000E+000    1.69000E+000
   5.8060   5.95000E+000    6.24000E+000
   5.8090   6.21000E+000    7.75000E+000
   5.8100   5.93000E+000    1.48800E+001
   5.8120   4.20000E-001    2.26700E+001
   5.8130   5.66000E+000    2.20500E+001
   5.8170   2.14900E+001    5.30300E+001
   5.8190   5.41400E+001    1.05610E+002
   5.8200   1.32520E+002    1.61480E+002
   5.8220   1.55790E+002    2.25550E+002
   5.8250   5.68040E+002    6.83520E+002
   5.8290   8.18820E+002    8.18030E+002
   5.8300   9.45160E+002    9.94730E+002
   5.8330   1.09598E+003    1.06416E+003
   5.8350   1.23320E+003    1.16649E+003
   5.8360   1.29965E+003    1.27818E+003
   5.8370   1.37902E+003    1.34618E+003
   5.8400   1.43721E+003    1.51396E+003
   5.8420   1.58472E+003    1.62828E+003
   5.8440   1.79018E+003    1.77260E+003
   5.8460   1.95700E+003    2.09499E+003
   5.8490   2.02597E+003    2.07676E+003
   5.8510   2.23188E+003    2.27580E+003
   5.8530   2.30562E+003    2.42722E+003
   5.8560   2.53698E+003    2.60660E+003
   5.8580   2.64020E+003    2.70708E+003
   5.8600   2.71525E+003    2.80971E+003
   5.8630   2.78313E+003    2.95032E+003
   5.8650   2.98383E+003    3.08634E+003
   5.8670   3.08315E+003    3.17771E+003
   5.8690   3.15275E+003    3.21832E+003
   5.8710   3.22176E+003    3.24495E+003
   5.8730   3.32650E+003    3.32829E+003
   5.8750   3.34240E+003    3.37312E+003
   5.8770   3.33329E+003    3.43278E+003
   5.8780   3.40774E+003    3.44443E+003
   5.8810   3.51732E+003    3.52978E+003
   5.8830   3.57087E+003    3.51095E+003
   5.8850   3.53111E+003    3.55787E+003
   5.8870   3.53793E+003    3.53350E+003
   5.8880   3.61905E+003    3.57938E+003
   5.8890   3.66000E+003    3.55294E+003
   5.8920   3.53938E+003    3.65164E+003
   5.8940   3.51553E+003    3.65572E+003
   5.8960   3.55873E+003    3.60735E+003
   5.8990   3.57926E+003    3.64771E+003
   5.9010   3.60320E+003    3.60490E+003
   5.9030   3.60280E+003    3.63287E+003
   5.9060   3.65721E+003    3.52560E+003
   5.9070   3.69140E+003    3.59781E+003
   5.9100   3.65580E+003    3.66649E+003
   5.9120   3.67997E+003    3.73142E+003
   5.9140   3.72803E+003    3.69871E+003
   5.9160   3.71779E+003    3.69443E+003
   5.9190   3.76030E+003    3.74199E+003
   5.9210   3.74571E+003    3.74685E+003
   5.9240   3.72117E+003    3.79216E+003
   5.9250   3.84774E+003    3.81266E+003
   5.9280   3.81741E+003    3.74817E+003
   5.9300   3.79914E+003    3.83758E+003
   5.9320   3.79697E+003    3.85148E+003
   5.9350   3.84722E+003    3.94534E+003
   5.9360   3.91601E+003    3.86790E+003
   5.9370   3.93824E+003    3.86024E+003
   5.9390   3.96354E+003    3.86847E+003
   5.9420   3.99454E+003    3.90685E+003
   5.9430   3.92414E+003    3.95810E+003
   5.9460   3.99824E+003    4.03079E+003
   5.9480   4.01690E+003    4.10438E+003
   5.9500   4.02300E+003    4.10009E+003
   5.9520   4.07833E+003    4.05697E+003
   5.9530   4.03547E+003    4.11094E+003
   5.9570   4.11855E+003    4.13622E+003
   5.9590   4.06407E+003    4.24966E+003
   5.9620   4.10552E+003    4.57752E+003
   5.9640   4.10533E+003    6.41570E+003
   5.9670   4.18545E+003    8.13063E+003
   5.9690   4.21948E+003    8.12673E+003
   5.9710   4.46863E+003    7.56144E+003
   5.9730   5.04300E+003    5.78620E+003
   5.9750   6.70887E+003    2.02617E+003
   5.9770   8.58697E+003    1.47810E+002
   5.9820   7.32838E+003    2.12150E+002
   5.9840   4.29178E+003    1.84135E+003
   5.9890   1.29180E+002    5.25369E+003
   5.9910   1.92890E+002    4.38995E+003
   5.9930   3.11300E+002    4.20799E+003
   5.9940   8.75780E+002    4.22949E+003
   5.9960   1.53664E+003    4.18947E+003
   5.9980   4.98536E+003    4.14933E+003
   6.0000   4.34444E+003    4.00345E+003
   6.0030   4.35136E+003    4.04913E+003
   6.0050   4.13682E+003    4.03176E+003
   6.0070   4.15108E+003    4.11692E+003
   6.0110   4.10104E+003    4.10690E+003
   6.0120   4.09162E+003    4.10231E+003
   6.0140   4.13100E+003    4.05531E+003
   6.0160   4.13562E+003    4.05916E+003
   6.0180   4.11341E+003    4.13519E+003
   6.0210   4.13668E+003    4.06695E+003
   6.0230   4.09590E+003    4.06161E+003
   6.0250   4.08600E+003    4.00977E+003
   6.0270   4.09223E+003    4.02625E+003
   6.0290   4.17670E+003    3.99079E+003
   6.0320   4.09619E+003    4.03105E+003
   6.0340   4.09223E+003    4.04808E+003
   6.0360   4.15834E+003    4.04361E+003
   6.0380   4.08513E+003    4.00772E+003
   6.0400   4.10878E+003    4.07313E+003
   6.0410   4.13395E+003    4.05257E+003
   6.0440   4.16523E+003    4.00748E+003
   6.0460   4.12663E+003    4.05139E+003
   6.0480   4.15901E+003    4.06170E+003
   6.0500   4.08526E+003    3.99037E+003
   6.0530   4.15402E+003    4.03744E+003
   6.0550   4.15035E+003    4.01863E+003
   6.0560   4.13953E+003    4.06468E+003
   6.0590   4.07330E+003    4.07148E+003
   6.0610   4.04030E+003    4.01052E+003
   6.0630   4.07315E+003    4.00102E+003
   6.0660   4.06172E+003    4.02220E+003
   6.0680   4.10874E+003    4.03212E+003
   6.0700   4.08732E+003    3.96260E+003
   6.0730   4.08159E+003    4.06516E+003
   6.0750   4.09817E+003    3.97097E+003
   6.0770   4.08260E+003    3.99605E+003
   6.0790   4.09285E+003    4.07707E+003
   6.0820   4.10109E+003    3.97570E+003
   6.0830   4.07631E+003    3.98704E+003
   6.0860   4.11291E+003    3.88478E+003
   6.0880   4.01055E+003    3.87277E+003
   6.0900   4.12884E+003    3.98527E+003
   6.0930   4.10241E+003    3.99442E+003
   6.0950   4.08823E+003    3.96083E+003
   6.0970   4.06917E+003    4.00727E+003
   6.0990   4.07286E+003    3.90195E+003
   6.1020   4.13345E+003    3.88281E+003
   6.1040   4.09695E+003    3.91137E+003
   6.1050   4.05828E+003    3.92150E+003
   6.1060   4.06715E+003    3.88521E+003
   6.1110   4.06651E+003    3.95633E+003
   6.1130   4.06077E+003    3.87682E+003
   6.1160   4.10340E+003    3.93708E+003
   6.1180   4.08586E+003    3.88043E+003
   6.1200   3.98524E+003    3.89963E+003
   6.1220   4.05324E+003    3.86522E+003
   6.1240   4.01426E+003    3.84958E+003
   6.1260   4.01918E+003    3.80152E+003
   6.1280   4.05514E+003    3.91904E+003
   6.1310   3.97278E+003    3.75166E+003
   6.1330   4.06296E+003    3.81946E+003
   6.1340   3.98932E+003    3.82053E+003
   6.1380   4.00296E+003    3.84519E+003
   6.1390   4.00652E+003    3.77482E+003
   6.1420   3.97795E+003    3.77354E+003
   6.1430   3.92803E+003    3.75003E+003
   6.1460   4.05062E+003    3.80794E+003
   6.1480   3.99028E+003    3.76414E+003
   6.1510   3.98941E+003    3.70939E+003
   6.1530   3.95876E+003    3.71333E+003
   6.1550   3.95677E+003    3.71367E+003
   6.1580   3.93965E+003    3.69290E+003
   6.1620   3.87143E+003    3.65732E+003
   6.1640   3.94215E+003    3.64695E+003
   6.1660   3.84905E+003    3.58324E+003
   6.1690   3.89327E+003    3.60278E+003
   6.1710   3.90130E+003    3.67639E+003
   6.1740   3.92054E+003    3.60915E+003
   6.1760   3.91700E+003    3.62625E+003
   6.1780   3.96729E+003    3.65331E+003
   6.1800   3.94308E+003    3.53317E+003
   6.1820   3.89167E+003    3.56844E+003
   6.1850   3.93793E+003    3.55055E+003
   6.1870   3.91585E+003    3.54942E+003
   6.1880   3.92408E+003    3.59707E+003
   6.1910   3.86051E+003    3.52206E+003
   6.1920   3.93390E+003    3.50713E+003
   6.1950   3.89365E+003    3.52830E+003
   6.1960   3.89395E+003    3.54331E+003
   6.1990   3.84087E+003    3.47682E+003
   6.2020   3.86744E+003    3.51994E+003
   6.2030   3.82492E+003    3.46609E+003
   6.2060   3.80662E+003    3.39493E+003
   6.2080   3.86326E+003    3.44515E+003
   6.2100   3.81544E+003    3.45591E+003
   6.2140   3.94382E+003    3.45964E+003
   6.2160   3.89015E+003    3.40181E+003
   6.2180   3.87266E+003    3.45162E+003
   6.2210   3.85464E+003    3.35522E+003
   6.2230   3.81096E+003    3.36875E+003
   6.2250   3.81802E+003    3.34025E+003
   6.2270   3.77125E+003    3.33829E+003
   6.2300   3.80232E+003    3.31249E+003
   6.2310   3.77566E+003    3.26517E+003
   6.2320   3.79176E+003    3.31944E+003
   6.2340   3.75029E+003    3.29400E+003
   6.2360   3.83008E+003    3.24538E+003
   6.2390   3.70618E+003    3.28141E+003
   6.2410   3.72001E+003    3.23714E+003
   6.2440   3.75901E+003    3.16306E+003
   6.2460   3.69181E+003    3.22992E+003
   6.2490   3.65606E+003    3.15111E+003
   6.2500   3.74476E+003    3.14172E+003
   6.2530   3.70428E+003    3.12152E+003
   6.2550   3.71716E+003    3.11274E+003
   6.2590   3.66847E+003    3.08964E+003
   6.2600   3.68747E+003    3.09892E+003
   6.2620   3.70458E+003    3.02761E+003
   6.2640   3.69719E+003    3.08241E+003
   6.2680   3.67917E+003    3.08737E+003
   6.2700   3.65803E+003    3.02454E+003
   6.2710   3.56866E+003    2.98859E+003
   6.2730   3.63684E+003    2.98441E+003
   6.2750   3.61445E+003    3.00090E+003
   6.2780   3.58802E+003    3.00761E+003
   6.2800   3.60640E+003    3.02492E+003
   6.2820   3.58759E+003    2.95424E+003
   6.2840   3.56153E+003    2.94789E+003
   6.2860   3.55403E+003    2.87805E+003
   6.2890   3.56128E+003    2.89703E+003
   6.2910   3.56113E+003    2.84292E+003
   6.2940   3.53418E+003    2.85514E+003
   6.2960   3.56725E+003    2.85697E+003
   6.2980   3.50654E+003    2.72496E+003
   6.3000   3.50890E+003    2.79660E+003
   6.3020   3.47036E+003    2.76461E+003
   6.3040   3.42718E+003    2.79143E+003
   6.3060   3.36578E+003    2.72687E+003
   6.3110   3.35230E+003    2.64868E+003
   6.3130   3.41927E+003    2.63296E+003
   6.3140   3.37791E+003    2.61390E+003
   6.3150   3.38939E+003    2.60208E+003
   6.3180   3.37680E+003    2.60023E+003
   6.3200   3.31157E+003    2.57333E+003
   6.3230   3.32123E+003    2.51983E+003
   6.3250   3.30390E+003    2.53498E+003
   6.3270   3.30879E+003    2.51992E+003
   6.3300   3.26226E+003    2.47714E+003
   6.3320   3.31874E+003    2.49072E+003
   6.3330   3.24384E+003    2.42853E+003
   6.3360   3.25725E+003    2.41633E+003
   6.3380   3.20175E+003    2.38407E+003
   6.3400   3.22397E+003    2.37892E+003
   6.3430   3.14060E+003    2.35955E+003
   6.3450   3.18060E+003    2.27917E+003
   6.3480   3.18032E+003    2.28150E+003
   6.3510   3.15280E+003    2.26112E+003
   6.3540   3.08709E+003    2.24087E+003
   6.3560   3.05767E+003    2.20195E+003
   6.3590   3.06095E+003    2.18759E+003
   6.3610   3.05433E+003    2.14982E+003
   6.3640   2.99283E+003    2.13290E+003
   6.3660   2.95773E+003    2.15003E+003
   6.3690   3.01531E+003    2.14211E+003
   6.3710   2.98580E+003    2.08581E+003
   6.3720   2.95453E+003    2.08835E+003
   6.3740   2.94220E+003    2.00420E+003
   6.3770   2.92085E+003    2.01474E+003
   6.3790   2.81827E+003    1.99149E+003
   6.3810   2.90339E+003    1.97118E+003
   6.3840   2.88726E+003    1.94597E+003
   6.3880   2.88913E+003    1.92552E+003
   6.3900   2.79964E+003    1.90777E+003
   6.3920   2.79818E+003    1.90144E+003
   6.3950   2.74188E+003    1.83865E+003
   6.3980   2.72987E+003    1.84215E+003
   6.3990   2.71747E+003    1.80319E+003
   6.4020   2.65264E+003    1.81452E+003
   6.4050   2.66992E+003    1.75547E+003
   6.4080   2.63960E+003    1.76681E+003
   6.4130   2.63644E+003    1.70505E+003
   6.4150   2.63718E+003    1.72668E+003
   6.4170   2.57285E+003    1.70877E+003
   6.4190   2.60373E+003    1.68509E+003
   6.4220   2.58072E+003    1.61909E+003
   6.4230   2.55183E+003    1.60718E+003
   6.4260   2.58090E+003    1.64924E+003
   6.4280   2.51744E+003    1.62835E+003
   6.4310   2.45738E+003    1.64896E+003
   6.4330   2.44612E+003    1.60001E+003
   6.4360   2.48307E+003    1.59589E+003
   6.4380   2.51539E+003    1.60510E+003
   6.4390   2.49227E+003    1.57995E+003
   6.4420   2.51463E+003    1.57257E+003
   6.4460   2.46674E+003    1.53849E+003
   6.4490   2.46134E+003    1.55239E+003
   6.4510   2.45982E+003    1.51688E+003
   6.4550   2.44453E+003    1.50295E+003
   6.4560   2.41188E+003    1.49680E+003
   6.4580   2.45918E+003    1.47232E+003
   6.4610   2.42016E+003    1.44527E+003
   6.4630   2.38109E+003    1.44291E+003
   6.4650   2.36592E+003    1.43186E+003
   6.4680   2.36791E+003    1.40149E+003
   6.4700   2.33144E+003    1.40143E+003
   6.4720   2.34753E+003    1.41100E+003
   6.4740   2.31071E+003    1.40234E+003
   6.4770   2.32556E+003    1.40205E+003
   6.4800   2.28354E+003    1.35830E+003
   6.4830   2.25265E+003    1.35976E+003
   6.4850   2.25604E+003    1.37669E+003
   6.4870   2.24897E+003    1.35621E+003
   6.4890   2.24171E+003    1.33966E+003
   6.4930   2.23874E+003    1.32763E+003
   6.4960   2.23871E+003    1.33300E+003
   6.4980   2.23871E+003    1.31591E+003
   6.5010   2.20444E+003    1.25592E+003
   6.5030   2.15981E+003    1.28147E+003
   6.5050   2.16018E+003    1.26432E+003
   6.5080   2.20675E+003    1.26648E+003
   6.5100   2.17394E+003    1.24690E+003
   6.5120   2.11873E+003    1.23882E+003
   6.5150   2.15760E+003    1.26568E+003
   6.5170   2.14662E+003    1.25115E+003
   6.5190   2.10406E+003    1.22186E+003
   6.5230   2.10685E+003    1.23224E+003
   6.5240   2.10856E+003    1.20830E+003
   6.5260   2.11442E+003    1.20231E+003
   6.5280   2.10135E+003    1.22384E+003
   6.5320   2.08909E+003    1.20628E+003
   6.5340   2.06710E+003    1.18981E+003
   6.5370   2.04712E+003    1.17187E+003
   6.5400   2.04420E+003    1.17312E+003
   6.5420   2.03170E+003    1.15525E+003
   6.5450   2.01535E+003    1.15479E+003
   6.5490   1.97301E+003    1.11450E+003
   6.5520   1.97099E+003    1.13706E+003
   6.5540   1.95090E+003    1.13200E+003
   6.5570   1.99818E+003    1.10260E+003
   6.5590   1.94099E+003    1.12621E+003
   6.5620   1.94553E+003    1.09412E+003
   6.5640   1.92241E+003    1.10456E+003
   6.5670   1.91978E+003    1.08802E+003
   6.5680   1.94605E+003    1.08873E+003
   6.5700   1.91695E+003    1.10198E+003
   6.5730   1.94587E+003    1.08462E+003
   6.5740   1.91296E+003    1.07920E+003
   6.5750   1.91264E+003    1.07041E+003
   6.5800   1.92306E+003    1.05902E+003
   6.5820   1.90917E+003    1.05902E+003
   6.5840   1.89081E+003    1.06825E+003
   6.5860   1.83654E+003    1.03960E+003
   6.5900   1.83022E+003    1.03151E+003
   6.5930   1.86619E+003    1.06660E+003
   6.5950   1.86399E+003    1.04887E+003
   6.5980   1.87947E+003    1.05838E+003
   6.6000   1.86457E+003    1.06584E+003
   6.6030   1.81479E+003    1.02420E+003
   6.6060   1.84095E+003    1.02579E+003
   6.6080   1.85890E+003    1.03572E+003
   6.6100   1.84172E+003    1.01561E+003
   6.6110   1.83703E+003    1.03172E+003
   6.6140   1.81840E+003    1.02486E+003
   6.6150   1.81782E+003    1.02627E+003
   6.6190   1.82933E+003    1.02771E+003
   6.6220   1.81582E+003    1.02388E+003
   6.6250   1.77941E+003    1.01564E+003
   6.6270   1.80703E+003    1.01210E+003
   6.6290   1.78715E+003    1.01305E+003
   6.6310   1.81147E+003    1.00405E+003
   6.6340   1.82661E+003    9.94730E+002
   6.6380   1.80176E+003    1.00292E+003
   6.6390   1.82120E+003    9.81310E+002
   6.6430   1.83156E+003    1.00935E+003
   6.6450   1.79725E+003    9.79680E+002
   6.6480   1.74781E+003    1.00105E+003
   6.6510   1.80469E+003    1.00387E+003
   6.6530   1.78503E+003    9.74750E+002
   6.6550   1.76916E+003    1.01811E+003
   6.6580   1.78874E+003    9.84630E+002
   6.6600   1.81028E+003    9.86570E+002
   6.6630   1.75923E+003    9.95820E+002
   6.6650   1.76403E+003    9.95380E+002
   6.6670   1.77775E+003    9.66720E+002
   6.6690   1.77013E+003    9.76820E+002
   6.6730   1.77936E+003    9.78520E+002
   6.6750   1.76442E+003    9.83560E+002
   6.6780   1.74512E+003    9.73730E+002
   6.6800   1.72474E+003    9.73460E+002
   6.6820   1.75485E+003    9.58370E+002
   6.6850   1.72975E+003    9.60790E+002
   6.6870   1.74527E+003    9.66800E+002
   6.6910   1.72248E+003    9.64580E+002
   6.6940   1.73402E+003    9.75180E+002
   6.6960   1.71354E+003    9.72170E+002
   6.6980   1.71884E+003    9.68830E+002
   6.7000   1.67802E+003    9.59030E+002
   6.7030   1.70897E+003    9.51360E+002
   6.7060   1.68726E+003    9.36360E+002
   6.7100   1.68569E+003    9.54550E+002
   6.7110   1.65844E+003    9.41270E+002
   6.7140   1.72832E+003    9.50200E+002
   6.7160   1.67697E+003    9.48160E+002
   6.7190   1.69431E+003    9.82960E+002
   6.7220   1.69036E+003    9.54680E+002
   6.7250   1.71753E+003    9.21070E+002
   6.7270   1.69226E+003    9.23450E+002
   6.7300   1.67503E+003    9.43390E+002
   6.7320   1.64301E+003    9.32260E+002
   6.7350   1.64181E+003    9.21640E+002
   6.7390   1.63253E+003    9.34830E+002
   6.7400   1.64273E+003    9.25870E+002
   6.7430   1.65837E+003    9.16000E+002
   6.7450   1.66669E+003    9.39590E+002
   6.7480   1.67517E+003    9.35740E+002
   6.7500   1.67940E+003    9.41020E+002
   6.7520   1.66748E+003    9.20420E+002
   6.7550   1.64076E+003    9.13220E+002
   6.7590   1.64319E+003    9.08390E+002
   6.7610   1.66408E+003    9.03370E+002
   6.7630   1.66611E+003    9.11650E+002
   6.7660   1.63573E+003    9.43710E+002
   6.7680   1.63615E+003    9.28860E+002
   6.7710   1.63586E+003    9.11440E+002
   6.7750   1.69817E+003    9.31620E+002
   6.7770   1.64434E+003    9.39940E+002
   6.7800   1.65261E+003    9.14500E+002
   6.7810   1.67323E+003    9.31070E+002
   6.7840   1.64931E+003    9.49300E+002
   6.7880   1.64793E+003    9.54000E+002
   6.7900   1.64557E+003    9.18040E+002
   6.7930   1.67166E+003    9.22610E+002
   6.7950   1.64709E+003    9.54070E+002
   6.7970   1.64532E+003    9.49490E+002
   6.8020   1.63420E+003    9.43560E+002
   6.8040   1.64778E+003    9.28670E+002
   6.8060   1.62918E+003    9.16750E+002
   6.8090   1.67978E+003    9.36050E+002
   6.8110   1.67463E+003    8.94980E+002
   6.8140   1.62217E+003    9.31460E+002
   6.8160   1.63442E+003    9.17230E+002
   6.8180   1.66946E+003    9.53800E+002
   6.8220   1.67087E+003    9.55290E+002
   6.8240   1.69012E+003    9.28320E+002
   6.8260   1.66618E+003    9.49740E+002
   6.8290   1.68725E+003    9.25850E+002
   6.8330   1.67421E+003    9.46070E+002
   6.8340   1.66245E+003    9.41920E+002
   6.8380   1.70473E+003    9.36140E+002
   6.8400   1.66356E+003    9.65630E+002
   6.8430   1.68017E+003    9.32720E+002
   6.8460   1.69674E+003    9.77230E+002
   6.8490   1.67789E+003    9.30740E+002
   6.8510   1.66493E+003    9.51750E+002
   6.8530   1.67015E+003    9.53690E+002
   6.8540   1.68292E+003    9.32440E+002
   6.8580   1.66556E+003    9.38850E+002
   6.8610   1.70128E+003    9.15920E+002
   6.8640   1.70306E+003    9.52880E+002
   6.8650   1.68693E+003    9.34550E+002
   6.8700   1.68782E+003    9.30780E+002
   6.8720   1.69607E+003    9.22990E+002
   6.8740   1.68992E+003    9.26090E+002
   6.8760   1.65461E+003    9.35930E+002
   6.8800   1.66083E+003    9.33100E+002
   6.8810   1.69787E+003    9.48180E+002
   6.8850   1.68602E+003    9.13270E+002
   6.8880   1.63664E+003    9.38180E+002
   6.8920   1.65696E+003    9.37850E+002
   6.8940   1.69383E+003    9.74630E+002
   6.8960   1.66176E+003    9.67080E+002
   6.8980   1.70029E+003    9.46170E+002
   6.9010   1.70093E+003    9.32910E+002
   6.9030   1.67208E+003    9.44690E+002
   6.9050   1.69843E+003    9.40740E+002
   6.9080   1.67098E+003    9.46180E+002
   6.9110   1.67498E+003    9.32170E+002
   6.9140   1.70228E+003    9.11650E+002
   6.9150   1.66918E+003    9.31570E+002
   6.9190   1.68053E+003    9.28020E+002
   6.9210   1.69363E+003    9.06760E+002
   6.9250   1.66696E+003    9.24760E+002
   6.9280   1.66229E+003    9.14820E+002
   6.9300   1.67684E+003    9.29060E+002
   6.9320   1.66334E+003    9.07580E+002
   6.9350   1.68018E+003    9.11650E+002
   6.9390   1.62697E+003    9.44960E+002
   6.9410   1.63566E+003    9.33160E+002
   6.9440   1.66485E+003    9.11630E+002
   6.9470   1.64244E+003    9.33160E+002
   6.9490   1.65126E+003    9.02420E+002
   6.9520   1.60695E+003    9.06670E+002
   6.9540   1.63530E+003    9.44000E+002
   6.9560   1.62583E+003    9.21270E+002
   6.9590   1.66500E+003    8.90290E+002
   6.9620   1.66546E+003    9.08090E+002
   6.9650   1.61020E+003    9.05730E+002
   6.9680   1.61630E+003    8.95070E+002
   6.9710   1.64140E+003    9.16700E+002
   6.9740   1.67209E+003    9.10930E+002
   6.9760   1.64570E+003    8.93840E+002
   6.9790   1.63844E+003    9.18670E+002
   6.9820   1.63244E+003    9.11360E+002
   6.9850   1.64517E+003    9.20450E+002
   6.9880   1.65499E+003    8.99450E+002
   6.9910   1.62352E+003    9.41990E+002
   6.9930   1.62030E+003    9.04990E+002
   6.9970   1.64958E+003    9.19530E+002
   6.9990   1.63119E+003    9.03690E+002
   7.0010   1.65391E+003    9.14250E+002
   7.0040   1.62498E+003    9.03220E+002
   7.0050   1.64352E+003    9.11430E+002
   7.0090   1.65117E+003    9.15330E+002
   7.0110   1.66255E+003    9.30200E+002
   7.0150   1.65515E+003    9.35060E+002
   7.0170   1.62345E+003    9.24740E+002
   7.0210   1.66513E+003    9.12240E+002
   7.0240   1.62437E+003    9.22960E+002
   7.0280   1.61229E+003    9.08300E+002
   7.0300   1.59303E+003    9.11470E+002
   7.0310   1.58753E+003    9.28220E+002
   7.0350   1.61963E+003    9.20710E+002
   7.0370   1.61380E+003    9.05690E+002
   7.0400   1.65823E+003    9.04450E+002
   7.0430   1.63578E+003    9.03620E+002
   7.0460   1.61237E+003    8.84420E+002
   7.0480   1.62543E+003    8.93190E+002
   7.0510   1.63639E+003    8.94560E+002
   7.0530   1.66893E+003    8.79840E+002
   7.0570   1.64838E+003    8.88690E+002
   7.0620   1.64559E+003    8.75350E+002
   7.0640   1.63834E+003    8.70240E+002
   7.0670   1.63912E+003    8.97770E+002
   7.0710   1.62634E+003    8.86710E+002
   7.0730   1.58644E+003    8.72970E+002
   7.0760   1.61912E+003    8.64750E+002
   7.0780   1.59359E+003    8.59640E+002
   7.0820   1.62006E+003    8.56430E+002
   7.0870   1.57360E+003    8.54800E+002
   7.0880   1.63093E+003    8.51530E+002
   7.0910   1.61258E+003    8.37570E+002
   7.0920   1.60535E+003    8.06800E+002
   7.0960   1.60556E+003    8.14200E+002
   7.0980   1.56363E+003    8.16030E+002
   7.1000   1.60703E+003    7.68860E+002
   7.1030   1.57313E+003    7.85110E+002
   7.1050   1.56518E+003    7.34170E+002
   7.1070   1.57784E+003    7.42370E+002
   7.1110   1.57164E+003    7.16210E+002
   7.1140   1.55137E+003    7.01090E+002
   7.1170   1.52991E+003    6.71860E+002
   7.1180   1.54582E+003    6.55730E+002
   7.1200   1.51806E+003    6.36620E+002
   7.1250   1.49835E+003    5.79070E+002
   7.1270   1.48848E+003    5.49730E+002
   7.1300   1.45968E+003    5.10590E+002
   7.1320   1.42463E+003    4.76860E+002
   7.1350   1.38836E+003    4.00430E+002
   7.1390   1.36239E+003    3.33030E+002
   7.1420   1.30173E+003    3.04080E+002
   7.1440   1.24003E+003    2.90190E+002
   7.1460   1.15950E+003    1.49050E+002
   7.1510   1.06520E+003    3.05500E+001
   7.1540   8.77520E+002    8.31000E+000
   7.1580   7.76570E+002    3.22000E+000
   7.1610   7.42240E+002    6.45000E+000
   7.1640   4.64390E+002    6.08000E+000
   7.1680   1.22450E+002    5.81000E+000
   7.1710   2.26400E+001    5.00000E-002
   7.1730   4.30000E-001    1.37000E+000
   7.1760   5.38000E+000    2.51000E+000
   7.1780   5.90000E+000    1.80000E-001
   7.1820   5.89000E+000    2.30000E-001
   7.1850   5.85000E+000    1.10000E-001
   7.1870   5.96000E+000    1.10000E-001
   7.1890   5.87000E+000    1.20000E-001
   7.1920   5.89000E+000    2.54000E+000
   7.1950   5.93000E+000    2.32000E+000
   7.1980   6.11000E+000    1.03000E+000
   7.2000   5.85000E+000    9.00000E-002
   7.2020   5.92000E+000    9.00000E-002
   7.2050   5.99000E+000    6.00000E-002
   7.2080   6.14000E+000    3.40000E-001
   7.2110   6.02000E+000    4.00000E-002
   7.2140   6.06000E+000    2.70000E-001
   7.2160   5.99000E+000    5.00000E-002
   7.2190   6.05000E+000    0.00000E+000
   7.2220   5.90000E+000    2.90000E-001
   7.2250   5.99000E+000    3.90000E-001
   7.2280   6.09000E+000    3.10000E-001
   7.2310   5.86000E+000    2.30000E-001
   7.2340   5.91000E+000    2.00000E-002
   7.2360   5.88000E+000    6.00000E-002
   7.2380   6.09000E+000    1.90000E-001
   7.2430   6.18000E+000    6.00000E-002
   7.2450   5.96000E+000    3.60000E-001
   7.2470   5.93000E+000    1.70000E-001
   7.2500   5.99000E+000    9.00000E-002
   7.2530   5.89000E+000    9.00000E-002
   7.2570   5.85000E+000    7.00000E-002
   7.2590   5.90000E+000    1.70000E-001
   7.2620   5.83000E+000    3.20000E-001
   7.2650   5.87000E+000    8.00000E-002
   7.2700   5.96000E+000    1.40000E-001
   7.2720   6.00000E+000    1.30000E-001
   7.2770   5.91000E+000    2.80000E-001
   7.2790   5.88000E+000    2.00000E-002
   7.2830   5.98000E+000    7.00000E-002
   7.2860   5.94000E+000    1.80000E-001
   7.2880   5.95000E+000    3.50000E-001
   7.2910   6.17000E+000    1.70000E-001
   7.2950   5.99000E+000    8.00000E-002
   7.2970   6.05000E+000    1.40000E-001
   7.3000   6.01000E+000    0.00000E+000
