# Supplementary material for: Mechanism of the small ATP-independent chaperone Spy is substrate specific
Source: Nat Commun. 2021 Feb 8;12:851. doi: 10.1038/s41467-021-21120-8 (PMC7870927; doi:10.1038/s41467-021-21120-8)
Supplement: Supplementary file 3 — Supplementary Data 1 [file 41467_2021_21120_MOESM3_ESM.zip › Fig 2c-d/181801/00054.RI1]

Sample1/4
I 1 22.0 48000 0007717 1.9300E11 277 1 
   5.7990   6.03000E+000    4.60000E-001
   5.8030   6.26000E+000    1.92000E+000
   5.8050   6.18000E+000    4.00000E-002
   5.8080   5.92000E+000    1.30000E-001
   5.8100   5.90000E+000    8.38000E+000
   5.8120   6.06000E+000    3.29000E+000
   5.8130   5.41000E+000    1.35700E+001
   5.8150   7.90000E-001    1.06200E+001
   5.8170   1.14900E+001    2.26300E+001
   5.8190   2.73000E+001    3.18900E+001
   5.8220   8.66000E+001    5.14300E+001
   5.8230   2.09090E+002    6.28400E+001
   5.8250   4.07110E+002    2.20640E+002
   5.8280   8.54780E+002    4.24280E+002
   5.8300   9.55600E+002    4.88240E+002
   5.8330   1.00740E+003    6.76910E+002
   5.8350   1.24379E+003    8.48830E+002
   5.8370   1.31953E+003    1.05615E+003
   5.8400   1.56657E+003    1.64013E+003
   5.8420   1.70193E+003    1.83727E+003
   5.8440   1.72479E+003    1.85293E+003
   5.8460   1.86988E+003    1.93134E+003
   5.8490   2.05742E+003    2.15824E+003
   5.8510   2.11982E+003    2.29172E+003
   5.8530   2.34219E+003    2.39371E+003
   5.8560   2.50789E+003    2.44793E+003
   5.8580   2.70790E+003    2.71641E+003
   5.8600   2.80451E+003    2.84659E+003
   5.8630   2.88704E+003    2.94402E+003
   5.8650   2.99492E+003    3.05071E+003
   5.8670   3.06607E+003    3.14156E+003
   5.8690   3.19438E+003    3.25213E+003
   5.8710   3.27976E+003    3.35272E+003
   5.8730   3.37427E+003    3.39591E+003
   5.8760   3.41571E+003    3.41390E+003
   5.8780   3.47743E+003    3.48400E+003
   5.8800   3.58100E+003    3.57856E+003
   5.8820   3.61965E+003    3.58382E+003
   5.8850   3.59270E+003    3.58903E+003
   5.8870   3.59844E+003    3.60274E+003
   5.8890   3.65353E+003    3.68774E+003
   5.8900   3.66896E+003    3.62195E+003
   5.8920   3.69104E+003    3.70654E+003
   5.8940   3.62850E+003    3.68852E+003
   5.8960   3.66549E+003    3.69030E+003
   5.8990   3.69007E+003    3.74545E+003
   5.9000   3.76394E+003    3.71812E+003
   5.9030   3.67086E+003    3.72086E+003
   5.9050   3.71242E+003    3.71895E+003
   5.9060   3.72420E+003    3.69610E+003
   5.9090   3.77772E+003    3.75499E+003
   5.9120   3.78495E+003    3.78142E+003
   5.9140   3.78923E+003    3.84508E+003
   5.9160   3.83462E+003    3.85033E+003
   5.9190   3.82034E+003    3.87623E+003
   5.9230   3.87197E+003    3.80081E+003
   5.9260   3.85577E+003    3.77474E+003
   5.9280   3.86339E+003    3.74383E+003
   5.9300   3.92297E+003    3.77592E+003
   5.9320   3.93592E+003    3.91262E+003
   5.9350   3.94215E+003    4.01069E+003
   5.9360   3.97937E+003    4.02865E+003
   5.9390   4.00088E+003    4.00188E+003
   5.9400   4.07009E+003    4.07672E+003
   5.9420   4.10346E+003    4.02275E+003
   5.9430   4.02929E+003    4.08476E+003
   5.9460   4.04077E+003    4.11450E+003
   5.9500   4.11867E+003    4.12809E+003
   5.9530   4.09202E+003    4.16203E+003
   5.9550   4.08882E+003    4.09904E+003
   5.9570   4.14658E+003    4.15402E+003
   5.9620   4.16641E+003    4.14995E+003
   5.9640   4.19983E+003    4.13466E+003
   5.9660   4.15237E+003    4.16058E+003
   5.9690   4.14818E+003    4.24089E+003
   5.9710   4.15040E+003    4.15382E+003
   5.9730   4.18259E+003    4.24487E+003
   5.9750   4.18847E+003    4.22720E+003
   5.9770   4.25233E+003    4.31827E+003
   5.9790   4.23364E+003    4.26555E+003
   5.9820   4.27722E+003    4.26506E+003
   5.9840   4.27410E+003    4.25239E+003
   5.9860   4.30286E+003    4.28278E+003
   5.9880   4.36505E+003    4.35641E+003
   5.9890   4.59185E+003    4.68875E+003
   5.9910   5.21052E+003    5.85868E+003
   5.9950   7.07733E+003    7.81905E+003
   5.9960   9.04198E+003    8.85309E+003
   6.0000   8.02233E+003    7.96757E+003
   6.0020   6.42645E+003    4.90867E+003
   6.0050   1.00276E+003    1.28800E+002
   6.0090   1.30240E+002    1.77030E+002
   6.0120   2.72420E+002    9.04540E+002
   6.0150   1.73536E+003    4.57393E+003
   6.0180   5.42652E+003    4.38495E+003
   6.0220   4.42388E+003    4.34947E+003
   6.0250   4.25621E+003    4.26573E+003
   6.0270   4.30363E+003    4.18040E+003
   6.0290   4.23323E+003    4.15926E+003
   6.0310   4.27787E+003    4.20919E+003
   6.0330   4.26441E+003    4.17871E+003
   6.0360   4.31471E+003    4.17497E+003
   6.0390   4.33196E+003    4.14776E+003
   6.0410   4.28342E+003    4.14175E+003
   6.0430   4.23702E+003    4.11828E+003
   6.0460   4.29938E+003    4.17609E+003
   6.0480   4.24663E+003    4.13388E+003
   6.0500   4.27930E+003    4.14091E+003
   6.0520   4.31276E+003    4.15759E+003
   6.0540   4.27996E+003    4.15908E+003
   6.0560   4.26575E+003    4.09877E+003
   6.0590   4.17081E+003    4.03416E+003
   6.0610   4.14850E+003    4.01559E+003
   6.0630   4.26833E+003    4.02272E+003
   6.0650   4.20442E+003    4.00503E+003
   6.0660   4.20458E+003    4.07765E+003
   6.0680   4.19251E+003    4.04358E+003
   6.0730   4.21725E+003    3.99192E+003
   6.0750   4.17916E+003    3.91866E+003
   6.0770   4.12049E+003    3.94836E+003
   6.0790   4.26338E+003    4.02043E+003
   6.0800   4.11069E+003    4.04917E+003
   6.0830   4.13287E+003    3.91384E+003
   6.0840   4.10367E+003    3.96069E+003
   6.0860   4.10112E+003    3.91841E+003
   6.0880   4.11809E+003    3.90526E+003
   6.0900   4.04136E+003    3.86613E+003
   6.0930   4.08261E+003    3.90689E+003
   6.0970   4.11215E+003    3.86067E+003
   6.0990   4.03485E+003    3.86956E+003
   6.1020   4.03510E+003    3.80876E+003
   6.1040   4.15878E+003    3.75649E+003
   6.1080   3.97113E+003    3.75374E+003
   6.1110   4.00474E+003    3.72376E+003
   6.1130   3.97402E+003    3.63328E+003
   6.1180   3.93358E+003    3.67072E+003
   6.1200   3.97924E+003    3.65693E+003
   6.1240   3.95931E+003    3.65996E+003
   6.1260   3.90091E+003    3.63880E+003
   6.1280   3.91101E+003    3.58806E+003
   6.1310   3.87030E+003    3.58061E+003
   6.1330   3.84542E+003    3.57772E+003
   6.1360   3.86893E+003    3.50428E+003
   6.1380   3.84776E+003    3.48108E+003
   6.1420   3.82325E+003    3.41755E+003
   6.1450   3.71108E+003    3.45532E+003
   6.1470   3.74521E+003    3.38295E+003
   6.1490   3.68936E+003    3.34349E+003
   6.1520   3.73067E+003    3.34794E+003
   6.1540   3.64138E+003    3.28453E+003
   6.1570   3.68543E+003    3.21757E+003
   6.1580   3.62990E+003    3.20170E+003
   6.1600   3.60383E+003    3.18358E+003
   6.1630   3.60190E+003    3.15675E+003
   6.1670   3.59221E+003    3.14193E+003
   6.1700   3.50650E+003    3.06444E+003
   6.1730   3.53667E+003    3.07781E+003
   6.1750   3.50113E+003    3.05361E+003
   6.1760   3.50437E+003    3.02333E+003
   6.1780   3.53314E+003    3.00316E+003
   6.1800   3.49492E+003    2.94951E+003
   6.1820   3.44683E+003    2.99877E+003
   6.1850   3.40498E+003    2.99192E+003
   6.1870   3.45757E+003    2.95592E+003
   6.1890   3.46195E+003    2.95507E+003
   6.1910   3.43532E+003    2.93811E+003
   6.1930   3.38206E+003    2.84261E+003
   6.1940   3.38712E+003    2.85782E+003
   6.1980   3.38360E+003    2.80169E+003
   6.2010   3.32407E+003    2.79440E+003
   6.2030   3.31541E+003    2.84558E+003
   6.2050   3.37658E+003    2.71399E+003
   6.2070   3.26501E+003    2.75581E+003
   6.2100   3.32672E+003    2.74176E+003
   6.2120   3.28341E+003    2.65184E+003
   6.2130   3.29871E+003    2.61237E+003
   6.2160   3.29973E+003    2.61379E+003
   6.2180   3.22201E+003    2.58858E+003
   6.2190   3.25022E+003    2.61603E+003
   6.2200   3.18217E+003    2.57570E+003
   6.2230   3.18192E+003    2.56685E+003
   6.2250   3.18974E+003    2.49660E+003
   6.2270   3.13798E+003    2.48242E+003
   6.2290   3.13006E+003    2.45532E+003
   6.2320   3.13767E+003    2.47527E+003
   6.2360   3.10816E+003    2.37360E+003
   6.2370   3.03548E+003    2.36277E+003
   6.2410   3.06355E+003    2.34700E+003
   6.2440   3.04715E+003    2.29019E+003
   6.2460   2.97347E+003    2.29568E+003
   6.2500   2.96163E+003    2.25608E+003
   6.2530   2.97618E+003    2.28516E+003
   6.2550   2.97673E+003    2.20655E+003
   6.2560   2.91985E+003    2.17329E+003
   6.2590   2.90821E+003    2.13586E+003
   6.2620   2.86907E+003    2.11226E+003
   6.2650   2.86989E+003    2.13743E+003
   6.2670   2.86936E+003    2.10382E+003
   6.2680   2.88517E+003    2.11720E+003
   6.2700   2.83975E+003    2.07041E+003
   6.2720   2.79320E+003    2.04509E+003
   6.2750   2.83846E+003    2.00887E+003
   6.2770   2.78258E+003    2.03708E+003
   6.2790   2.80299E+003    2.03693E+003
   6.2810   2.75278E+003    1.97557E+003
   6.2840   2.76135E+003    1.94930E+003
   6.2890   2.69760E+003    1.87684E+003
   6.2940   2.69124E+003    1.83843E+003
   6.2960   2.64305E+003    1.84788E+003
   6.2970   2.67680E+003    1.80822E+003
   6.2990   2.62222E+003    1.81520E+003
   6.3020   2.61733E+003    1.78530E+003
   6.3040   2.60794E+003    1.75914E+003
   6.3060   2.63826E+003    1.77256E+003
   6.3090   2.62402E+003    1.74228E+003
   6.3110   2.62571E+003    1.76575E+003
   6.3140   2.57160E+003    1.73548E+003
   6.3150   2.54376E+003    1.71763E+003
   6.3160   2.53674E+003    1.66958E+003
   6.3180   2.54763E+003    1.67338E+003
   6.3210   2.49929E+003    1.65246E+003
   6.3250   2.47016E+003    1.61144E+003
   6.3270   2.45694E+003    1.63517E+003
   6.3290   2.48062E+003    1.61061E+003
   6.3300   2.45008E+003    1.58339E+003
   6.3330   2.44059E+003    1.54782E+003
   6.3360   2.41733E+003    1.59251E+003
   6.3380   2.40834E+003    1.56212E+003
   6.3400   2.35432E+003    1.55188E+003
   6.3420   2.39893E+003    1.51948E+003
   6.3430   2.38214E+003    1.52592E+003
   6.3480   2.37508E+003    1.50932E+003
   6.3500   2.37298E+003    1.50955E+003
   6.3540   2.33967E+003    1.47994E+003
   6.3550   2.36163E+003    1.43963E+003
   6.3580   2.27333E+003    1.44022E+003
   6.3590   2.30505E+003    1.43493E+003
   6.3620   2.26825E+003    1.42687E+003
   6.3640   2.27002E+003    1.40998E+003
   6.3660   2.29311E+003    1.41939E+003
   6.3690   2.28833E+003    1.37088E+003
   6.3700   2.18362E+003    1.42651E+003
   6.3730   2.20783E+003    1.38162E+003
   6.3740   2.23047E+003    1.36333E+003
   6.3770   2.21320E+003    1.36181E+003
   6.3790   2.25183E+003    1.37912E+003
   6.3810   2.21836E+003    1.36663E+003
   6.3840   2.16595E+003    1.32318E+003
   6.3860   2.20068E+003    1.32723E+003
   6.3880   2.20490E+003    1.32307E+003
   6.3910   2.18201E+003    1.32074E+003
   6.3930   2.17758E+003    1.33406E+003
   6.3970   2.15992E+003    1.32752E+003
   6.4000   2.15250E+003    1.28856E+003
   6.4020   2.14501E+003    1.26170E+003
   6.4040   2.12760E+003    1.30849E+003
   6.4080   2.09539E+003    1.24741E+003
   6.4100   2.11669E+003    1.25612E+003
   6.4110   2.12720E+003    1.25985E+003
   6.4130   2.10416E+003    1.25931E+003
   6.4170   2.11561E+003    1.26118E+003
   6.4180   2.12157E+003    1.24251E+003
   6.4220   2.03537E+003    1.26053E+003
   6.4230   2.08975E+003    1.24183E+003
   6.4260   2.02221E+003    1.26157E+003
   6.4290   2.10105E+003    1.25430E+003
   6.4310   2.14446E+003    1.24181E+003
   6.4330   2.10588E+003    1.23939E+003
   6.4360   2.07755E+003    1.24525E+003
   6.4390   2.10946E+003    1.23988E+003
   6.4420   2.08915E+003    1.22846E+003
   6.4440   2.11349E+003    1.23777E+003
   6.4460   2.11095E+003    1.21741E+003
   6.4490   2.13109E+003    1.21392E+003
   6.4510   2.07077E+003    1.22918E+003
   6.4540   2.10531E+003    1.24222E+003
   6.4560   2.15774E+003    1.23598E+003
   6.4590   2.13744E+003    1.21828E+003
   6.4610   2.08989E+003    1.21703E+003
   6.4630   2.11138E+003    1.21349E+003
   6.4650   2.13531E+003    1.23110E+003
   6.4690   2.09049E+003    1.21724E+003
   6.4720   2.07952E+003    1.19481E+003
   6.4730   2.12799E+003    1.21697E+003
   6.4760   2.08063E+003    1.19170E+003
   6.4790   2.11744E+003    1.20463E+003
   6.4800   2.08728E+003    1.17957E+003
   6.4820   2.09400E+003    1.21208E+003
   6.4840   2.07680E+003    1.19690E+003
   6.4870   2.11311E+003    1.21976E+003
   6.4890   2.10208E+003    1.18564E+003
   6.4920   2.06828E+003    1.20291E+003
   6.4940   2.08994E+003    1.17470E+003
   6.4970   2.09267E+003    1.20513E+003
   6.4990   2.11333E+003    1.18457E+003
   6.5020   2.12055E+003    1.19286E+003
   6.5040   2.09539E+003    1.18224E+003
   6.5080   2.07280E+003    1.18632E+003
   6.5090   2.10336E+003    1.19809E+003
   6.5120   2.09046E+003    1.19741E+003
   6.5140   2.07952E+003    1.22220E+003
   6.5170   2.09585E+003    1.18638E+003
   6.5190   2.07354E+003    1.18086E+003
   6.5210   2.09727E+003    1.17824E+003
   6.5230   2.06397E+003    1.17126E+003
   6.5260   2.04180E+003    1.16423E+003
   6.5300   2.04113E+003    1.16144E+003
   6.5320   2.07853E+003    1.17563E+003
   6.5340   2.07866E+003    1.16104E+003
   6.5370   2.05605E+003    1.15616E+003
   6.5390   2.03624E+003    1.15357E+003
   6.5420   2.05236E+003    1.16182E+003
   6.5440   2.05775E+003    1.14743E+003
   6.5470   2.04778E+003    1.12834E+003
   6.5500   1.99854E+003    1.13621E+003
   6.5510   2.02483E+003    1.11851E+003
   6.5540   2.01458E+003    1.16616E+003
   6.5570   2.02660E+003    1.15568E+003
   6.5590   2.05358E+003    1.15291E+003
   6.5610   2.02209E+003    1.12847E+003
   6.5640   2.05356E+003    1.11293E+003
   6.5660   2.02106E+003    1.10679E+003
   6.5680   2.02190E+003    1.12459E+003
   6.5730   2.01347E+003    1.13539E+003
   6.5750   2.01542E+003    1.13785E+003
   6.5780   2.01538E+003    1.10364E+003
   6.5800   1.99753E+003    1.10787E+003
   6.5820   2.01526E+003    1.10386E+003
   6.5840   1.97173E+003    1.10777E+003
   6.5860   1.98894E+003    1.12657E+003
   6.5880   1.96668E+003    1.10216E+003
   6.5910   2.00043E+003    1.07712E+003
   6.5950   2.01322E+003    1.11121E+003
   6.5980   1.98939E+003    1.11685E+003
   6.6000   1.99602E+003    1.10882E+003
   6.6020   1.99452E+003    1.10733E+003
   6.6040   1.98499E+003    1.08094E+003
   6.6080   1.98759E+003    1.07847E+003
   6.6100   1.96858E+003    1.10318E+003
   6.6110   1.96612E+003    1.10407E+003
   6.6140   1.98301E+003    1.09769E+003
   6.6180   1.96284E+003    1.07945E+003
   6.6200   1.97299E+003    1.09264E+003
   6.6220   1.94805E+003    1.08928E+003
   6.6250   1.94099E+003    1.08770E+003
   6.6280   1.97818E+003    1.11008E+003
   6.6310   1.95711E+003    1.07937E+003
   6.6340   1.97111E+003    1.07806E+003
   6.6360   1.96099E+003    1.08119E+003
   6.6390   1.94310E+003    1.09118E+003
   6.6400   1.92069E+003    1.09849E+003
   6.6440   1.95301E+003    1.10440E+003
   6.6460   1.94275E+003    1.05458E+003
   6.6480   1.94572E+003    1.06010E+003
   6.6520   1.96769E+003    1.07981E+003
   6.6530   1.92378E+003    1.05920E+003
   6.6560   1.91679E+003    1.09339E+003
   6.6590   1.96595E+003    1.08230E+003
   6.6620   1.90640E+003    1.06449E+003
   6.6630   1.91824E+003    1.06977E+003
   6.6650   1.89934E+003    1.06908E+003
   6.6680   1.92633E+003    1.05229E+003
   6.6710   1.92917E+003    1.05595E+003
   6.6740   1.91359E+003    1.07779E+003
   6.6760   1.90171E+003    1.07716E+003
   6.6800   1.88996E+003    1.07508E+003
   6.6810   1.87707E+003    1.06046E+003
   6.6840   1.88740E+003    1.07721E+003
   6.6870   1.91495E+003    1.06395E+003
   6.6890   1.90144E+003    1.05736E+003
   6.6930   1.89506E+003    1.03879E+003
   6.6960   1.92569E+003    1.05942E+003
   6.6990   1.85248E+003    1.04140E+003
   6.7030   1.84393E+003    1.01906E+003
   6.7040   1.87207E+003    1.00562E+003
   6.7060   1.85187E+003    1.01902E+003
   6.7100   1.84146E+003    1.02993E+003
   6.7110   1.86980E+003    1.02322E+003
   6.7130   1.86249E+003    1.02381E+003
   6.7160   1.83581E+003    1.03896E+003
   6.7180   1.84888E+003    9.83770E+002
   6.7230   1.85315E+003    1.01471E+003
   6.7250   1.85309E+003    1.04281E+003
   6.7270   1.80998E+003    1.03197E+003
   6.7300   1.82542E+003    1.00434E+003
   6.7320   1.81996E+003    9.88380E+002
   6.7360   1.79986E+003    9.92550E+002
   6.7380   1.81909E+003    1.01188E+003
   6.7410   1.83467E+003    1.02849E+003
   6.7430   1.79599E+003    1.02320E+003
   6.7460   1.81653E+003    1.03190E+003
   6.7500   1.82158E+003    1.01926E+003
   6.7510   1.81126E+003    1.02456E+003
   6.7540   1.82975E+003    1.05285E+003
   6.7570   1.83492E+003    1.02731E+003
   6.7590   1.83924E+003    9.97510E+002
   6.7610   1.84185E+003    9.93710E+002
   6.7630   1.84389E+003    1.01399E+003
   6.7660   1.81941E+003    1.02055E+003
   6.7680   1.83123E+003    9.97620E+002
   6.7720   1.84045E+003    1.03206E+003
   6.7750   1.85235E+003    1.02168E+003
   6.7770   1.88789E+003    1.00837E+003
   6.7790   1.80707E+003    1.00984E+003
   6.7810   1.83445E+003    1.01841E+003
   6.7830   1.81789E+003    9.95460E+002
   6.7880   1.88120E+003    1.01734E+003
   6.7900   1.84614E+003    1.01726E+003
   6.7930   1.82034E+003    1.01506E+003
   6.7950   1.86691E+003    1.01436E+003
   6.7970   1.83936E+003    1.04393E+003
   6.7980   1.82778E+003    1.01942E+003
   6.8020   1.85953E+003    1.01539E+003
   6.8050   1.83266E+003    9.79420E+002
   6.8070   1.86399E+003    1.02365E+003
   6.8090   1.84386E+003    9.97110E+002
   6.8100   1.84546E+003    1.02501E+003
   6.8150   1.84948E+003    1.03625E+003
   6.8170   1.85267E+003    1.00730E+003
   6.8200   1.87810E+003    1.05871E+003
   6.8220   1.91297E+003    1.06601E+003
   6.8240   1.86845E+003    1.03878E+003
   6.8270   1.86124E+003    1.04575E+003
   6.8290   1.88726E+003    1.02456E+003
   6.8330   1.84235E+003    1.02558E+003
   6.8360   1.92429E+003    1.03556E+003
   6.8380   1.89482E+003    1.03044E+003
   6.8400   1.90880E+003    1.04099E+003
   6.8420   1.86840E+003    1.03570E+003
   6.8450   1.84764E+003    1.04736E+003
   6.8480   1.88645E+003    1.03519E+003
   6.8510   1.84290E+003    1.04595E+003
   6.8530   1.85757E+003    1.03510E+003
   6.8560   1.87192E+003    1.02637E+003
   6.8580   1.85772E+003    1.03780E+003
   6.8590   1.84792E+003    1.06447E+003
   6.8630   1.85443E+003    1.04054E+003
   6.8650   1.89098E+003    1.03144E+003
   6.8690   1.86127E+003    1.05847E+003
   6.8720   1.86335E+003    1.06058E+003
   6.8740   1.86329E+003    1.06016E+003
   6.8770   1.86816E+003    1.03582E+003
   6.8790   1.87050E+003    1.03996E+003
   6.8820   1.85880E+003    1.06313E+003
   6.8850   1.90046E+003    1.04187E+003
   6.8870   1.84932E+003    1.05601E+003
   6.8910   1.86021E+003    1.04809E+003
   6.8930   1.84797E+003    1.03367E+003
   6.8940   1.91810E+003    1.04482E+003
   6.8980   1.87741E+003    1.06543E+003
   6.9010   1.87432E+003    1.06615E+003
   6.9040   1.90733E+003    1.04237E+003
   6.9060   1.87571E+003    1.07153E+003
   6.9070   1.86809E+003    1.02936E+003
   6.9110   1.85339E+003    1.04746E+003
   6.9150   1.86371E+003    1.04037E+003
   6.9170   1.83999E+003    1.03247E+003
   6.9200   1.85309E+003    1.04116E+003
   6.9210   1.87304E+003    1.04417E+003
   6.9250   1.85449E+003    1.03298E+003
   6.9280   1.87482E+003    1.04996E+003
   6.9300   1.85884E+003    1.05163E+003
   6.9340   1.86193E+003    1.03348E+003
   6.9380   1.85506E+003    1.04962E+003
   6.9400   1.84712E+003    1.01624E+003
   6.9440   1.87073E+003    1.01589E+003
   6.9470   1.85509E+003    1.00844E+003
   6.9480   1.85852E+003    1.02379E+003
   6.9510   1.81605E+003    1.00188E+003
   6.9540   1.80008E+003    1.00671E+003
   6.9570   1.79208E+003    9.97780E+002
   6.9600   1.82517E+003    1.00459E+003
   6.9630   1.78051E+003    9.97420E+002
   6.9660   1.82595E+003    1.01983E+003
   6.9700   1.80172E+003    1.01549E+003
   6.9710   1.83311E+003    1.01131E+003
   6.9740   1.83895E+003    1.01280E+003
   6.9770   1.81858E+003    9.98380E+002
   6.9810   1.81105E+003    1.03399E+003
   6.9830   1.87251E+003    1.04600E+003
   6.9860   1.78183E+003    1.01399E+003
   6.9880   1.79674E+003    1.01831E+003
   6.9920   1.79064E+003    1.02764E+003
   6.9940   1.81346E+003    1.01663E+003
   6.9970   1.83025E+003    1.04808E+003
   7.0010   1.81994E+003    1.02654E+003
   7.0040   1.83477E+003    1.02328E+003
   7.0050   1.82172E+003    1.01983E+003
   7.0070   1.85948E+003    1.01218E+003
   7.0100   1.82840E+003    1.02015E+003
   7.0120   1.87330E+003    1.01811E+003
   7.0160   1.83391E+003    1.00593E+003
   7.0190   1.81437E+003    1.00842E+003
   7.0210   1.83168E+003    1.00407E+003
   7.0260   1.82536E+003    1.00400E+003
   7.0280   1.80832E+003    1.01608E+003
   7.0320   1.80322E+003    1.00206E+003
   7.0350   1.78447E+003    1.02305E+003
   7.0370   1.77752E+003    9.97740E+002
   7.0400   1.84301E+003    1.00650E+003
   7.0440   1.82764E+003    9.84970E+002
   7.0470   1.81002E+003    9.78450E+002
   7.0500   1.82279E+003    9.82830E+002
   7.0530   1.78397E+003    9.89720E+002
   7.0570   1.78182E+003    9.76830E+002
   7.0600   1.77025E+003    9.60590E+002
   7.0620   1.77117E+003    9.69300E+002
   7.0650   1.75158E+003    9.55830E+002
   7.0690   1.75039E+003    9.22480E+002
   7.0710   1.72758E+003    9.33710E+002
   7.0740   1.71416E+003    9.21740E+002
   7.0760   1.72726E+003    9.10970E+002
   7.0780   1.68740E+003    8.86740E+002
   7.0820   1.71580E+003    8.62250E+002
   7.0840   1.70583E+003    8.95180E+002
   7.0870   1.66968E+003    8.44100E+002
   7.0890   1.63471E+003    8.26870E+002
   7.0930   1.63221E+003    8.22830E+002
   7.0960   1.57944E+003    7.99720E+002
   7.0980   1.55154E+003    7.62260E+002
   7.1000   1.57406E+003    7.67970E+002
   7.1010   1.52242E+003    7.41420E+002
   7.1050   1.50330E+003    6.97470E+002
   7.1090   1.41718E+003    6.45890E+002
   7.1130   1.39096E+003    6.02130E+002
   7.1160   1.30375E+003    5.84440E+002
   7.1180   1.31196E+003    5.59820E+002
   7.1200   1.25319E+003    5.01480E+002
   7.1250   1.16877E+003    4.43720E+002
   7.1280   1.08418E+003    3.79760E+002
   7.1300   1.04841E+003    3.56240E+002
   7.1340   9.86260E+002    3.14010E+002
   7.1360   9.00470E+002    2.80110E+002
   7.1390   8.57030E+002    2.54260E+002
   7.1410   8.04710E+002    2.12890E+002
   7.1440   6.97860E+002    1.73010E+002
   7.1470   6.19290E+002    1.46600E+002
   7.1500   5.32420E+002    1.12630E+002
   7.1540   4.27250E+002    7.63700E+001
   7.1550   3.85090E+002    6.19700E+001
   7.1590   3.20010E+002    4.63300E+001
   7.1640   2.10650E+002    3.45700E+001
   7.1660   1.66610E+002    1.65800E+001
   7.1700   1.10080E+002    8.75000E+000
   7.1720   8.81000E+001    3.18000E+000
   7.1750   6.94000E+001    1.15000E+000
   7.1780   4.24200E+001    3.80000E+000
   7.1810   2.85000E+001    5.61000E+000
   7.1830   9.64000E+000    5.05000E+000
   7.1860   4.60000E-001    6.34000E+000
   7.1880   6.07000E+000    5.08000E+000
   7.1910   6.25000E+000    6.29000E+000
   7.1940   6.10000E+000    3.22000E+000
   7.1950   6.21000E+000    3.01000E+000
   7.1980   6.15000E+000    3.80000E-001
   7.2000   6.09000E+000    1.90000E-001
   7.2040   6.25000E+000    2.10000E-001
   7.2070   6.08000E+000    2.90000E-001
   7.2090   6.14000E+000    2.20000E-001
   7.2130   5.60000E+000    1.70000E+000
   7.2170   6.22000E+000    1.80000E-001
   7.2200   5.97000E+000    8.60000E-001
   7.2230   6.13000E+000    1.00000E-001
   7.2250   6.17000E+000    1.53000E+000
   7.2270   5.45000E+000    1.00000E-002
   7.2300   6.35000E+000    9.00000E-002
   7.2340   6.26000E+000    5.00000E-002
   7.2360   6.10000E+000    1.10000E-001
   7.2380   6.00000E+000    1.20000E-001
   7.2420   5.95000E+000    1.20000E-001
   7.2450   6.06000E+000    1.10000E-001
   7.2470   6.07000E+000    1.20000E-001
   7.2490   6.17000E+000    2.00000E-002
   7.2520   5.95000E+000    4.50000E-001
   7.2570   6.12000E+000    5.00000E-002
   7.2590   6.19000E+000    2.90000E-001
   7.2620   6.04000E+000    2.10000E-001
   7.2650   5.95000E+000    4.00000E-002
   7.2690   6.05000E+000    1.80000E-001
   7.2710   6.30000E+000    1.70000E-001
   7.2730   6.34000E+000    3.50000E-001
   7.2770   6.03000E+000    1.00000E-002
   7.2790   6.15000E+000    6.00000E-002
   7.2830   6.01000E+000    2.20000E-001
   7.2860   6.32000E+000    4.00000E-002
   7.2880   6.18000E+000    7.00000E-002
   7.2910   6.17000E+000    3.60000E-001
   7.2950   6.06000E+000    4.00000E-002
   7.2970   6.19000E+000    1.50000E-001
   7.3000   6.09000E+000    1.00000E-001
