# Supplementary material for: Mechanism of the small ATP-independent chaperone Spy is substrate specific
Source: Nat Commun. 2021 Feb 8;12:851. doi: 10.1038/s41467-021-21120-8 (PMC7870927; doi:10.1038/s41467-021-21120-8)
Supplement: Supplementary file 3 — Supplementary Data 1 [file 41467_2021_21120_MOESM3_ESM.zip › Fig 2c-d/181801/00054.RI3]

Sample3/6
I 3 22.0 48000 0007785 1.9470E11 277 1 
   5.8010   5.88000E+000    4.00000E-001
   5.8030   6.10000E+000    3.69000E+000
   5.8040   5.79000E+000    3.86000E+000
   5.8050   5.96000E+000    2.67000E+000
   5.8070   5.79000E+000    5.37000E+000
   5.8080   5.85000E+000    7.83000E+000
   5.8100   5.86000E+000    1.59100E+001
   5.8130   2.06000E+000    2.06100E+001
   5.8150   6.39000E+000    3.73500E+001
   5.8170   2.65100E+001    3.44100E+001
   5.8200   4.07200E+001    6.44500E+001
   5.8220   1.09630E+002    2.04890E+002
   5.8240   3.18720E+002    5.40980E+002
   5.8290   7.30000E+002    7.61280E+002
   5.8300   8.96550E+002    9.12920E+002
   5.8330   1.05125E+003    1.03081E+003
   5.8350   1.19693E+003    1.11422E+003
   5.8380   1.35858E+003    1.34192E+003
   5.8400   1.41111E+003    1.49545E+003
   5.8410   1.50658E+003    1.53325E+003
   5.8420   1.62467E+003    1.65595E+003
   5.8440   1.76028E+003    1.75646E+003
   5.8470   1.90488E+003    1.89555E+003
   5.8490   2.02307E+003    2.08580E+003
   5.8510   2.13675E+003    2.15563E+003
   5.8530   2.28662E+003    2.28076E+003
   5.8560   2.50956E+003    2.55477E+003
   5.8580   2.60784E+003    2.59712E+003
   5.8590   2.69249E+003    2.69242E+003
   5.8600   2.72309E+003    2.80804E+003
   5.8630   2.71353E+003    2.82527E+003
   5.8650   2.77307E+003    2.89291E+003
   5.8670   3.11159E+003    3.13987E+003
   5.8690   3.22629E+003    3.25177E+003
   5.8710   3.20807E+003    3.19409E+003
   5.8730   3.36384E+003    3.23537E+003
   5.8760   3.38104E+003    3.37388E+003
   5.8780   3.35316E+003    3.47116E+003
   5.8810   3.48102E+003    3.46901E+003
   5.8830   3.48476E+003    3.53257E+003
   5.8850   3.53898E+003    3.51719E+003
   5.8870   3.58393E+003    3.52786E+003
   5.8900   3.59112E+003    3.51623E+003
   5.8920   3.62364E+003    3.52840E+003
   5.8940   3.58313E+003    3.62042E+003
   5.8960   3.55473E+003    3.69109E+003
   5.8980   3.62196E+003    3.69744E+003
   5.9000   3.64066E+003    3.65036E+003
   5.9010   3.59433E+003    3.55964E+003
   5.9030   3.61530E+003    3.52716E+003
   5.9060   3.66148E+003    3.58059E+003
   5.9070   3.69588E+003    3.57741E+003
   5.9100   3.65529E+003    3.70772E+003
   5.9120   3.71306E+003    3.72048E+003
   5.9140   3.76933E+003    3.72718E+003
   5.9160   3.66010E+003    3.72231E+003
   5.9190   3.80087E+003    3.71868E+003
   5.9210   3.74360E+003    3.76605E+003
   5.9230   3.76703E+003    3.77583E+003
   5.9240   3.75915E+003    3.74871E+003
   5.9260   3.84651E+003    3.74593E+003
   5.9280   3.84778E+003    3.80758E+003
   5.9300   3.87055E+003    3.84154E+003
   5.9330   3.85403E+003    3.94341E+003
   5.9350   3.83755E+003    3.89871E+003
   5.9360   3.92098E+003    3.85633E+003
   5.9390   3.96111E+003    3.83214E+003
   5.9420   3.94644E+003    3.97633E+003
   5.9430   3.99668E+003    4.02970E+003
   5.9460   3.89916E+003    4.01591E+003
   5.9480   4.00130E+003    4.06918E+003
   5.9500   4.04041E+003    4.03116E+003
   5.9520   4.01199E+003    4.14782E+003
   5.9550   4.05646E+003    4.14248E+003
   5.9570   4.04046E+003    4.14583E+003
   5.9590   4.04883E+003    4.20681E+003
   5.9620   4.06507E+003    4.30422E+003
   5.9640   4.12611E+003    4.97135E+003
   5.9650   4.21899E+003    6.43819E+003
   5.9690   4.14400E+003    8.53705E+003
   5.9710   4.39742E+003    7.61914E+003
   5.9730   5.16124E+003    5.92636E+003
   5.9750   6.60776E+003    2.79319E+003
   5.9770   8.61498E+003    1.29940E+002
   5.9800   8.07710E+003    1.69540E+002
   5.9820   4.72152E+003    1.07436E+003
   5.9870   1.73190E+002    4.26822E+003
   5.9890   1.26920E+002    5.38449E+003
   5.9910   2.30710E+002    4.00441E+003
   5.9930   7.78620E+002    4.11079E+003
   5.9960   2.84001E+003    4.12733E+003
   5.9980   5.13751E+003    4.08320E+003
   6.0000   4.24441E+003    4.09006E+003
   6.0010   4.26754E+003    4.09160E+003
   6.0050   4.12354E+003    4.05422E+003
   6.0070   4.10165E+003    4.04117E+003
   6.0100   4.16251E+003    4.01321E+003
   6.0120   4.04132E+003    4.07487E+003
   6.0130   4.12042E+003    4.09921E+003
   6.0150   4.13770E+003    4.07579E+003
   6.0160   4.07565E+003    4.08877E+003
   6.0180   4.24304E+003    4.14870E+003
   6.0200   4.09315E+003    4.04167E+003
   6.0230   4.18525E+003    4.02236E+003
   6.0250   4.18253E+003    4.01961E+003
   6.0270   4.11090E+003    4.01769E+003
   6.0290   4.15731E+003    4.04848E+003
   6.0310   4.08031E+003    4.00727E+003
   6.0340   4.08619E+003    4.04344E+003
   6.0360   4.07185E+003    4.08495E+003
   6.0410   4.01826E+003    4.03839E+003
   6.0430   4.04006E+003    4.00308E+003
   6.0450   4.15319E+003    4.01814E+003
   6.0480   4.07643E+003    4.05685E+003
   6.0490   4.17459E+003    4.07681E+003
   6.0520   4.10748E+003    4.08874E+003
   6.0540   4.07844E+003    4.05658E+003
   6.0560   4.14561E+003    3.96033E+003
   6.0590   4.04130E+003    4.03538E+003
   6.0610   4.12553E+003    3.98811E+003
   6.0630   4.07466E+003    3.99084E+003
   6.0660   4.06355E+003    3.97608E+003
   6.0680   4.09223E+003    4.03196E+003
   6.0700   4.15328E+003    3.96611E+003
   6.0730   4.12256E+003    3.98693E+003
   6.0750   4.06909E+003    4.04659E+003
   6.0770   4.10526E+003    3.98717E+003
   6.0790   4.11871E+003    4.03817E+003
   6.0820   4.12760E+003    4.04369E+003
   6.0830   4.09254E+003    3.98793E+003
   6.0860   4.07757E+003    3.94522E+003
   6.0880   4.06835E+003    3.95388E+003
   6.0900   4.10836E+003    3.99327E+003
   6.0920   4.08043E+003    3.94259E+003
   6.0950   4.13732E+003    3.89397E+003
   6.0970   4.07578E+003    3.99487E+003
   6.1000   4.10077E+003    3.92797E+003
   6.1010   4.07480E+003    3.97034E+003
   6.1040   4.08601E+003    3.89767E+003
   6.1060   4.07788E+003    3.89088E+003
   6.1090   4.08406E+003    3.92300E+003
   6.1110   4.10156E+003    3.87468E+003
   6.1130   4.07829E+003    3.94725E+003
   6.1160   4.05308E+003    3.90868E+003
   6.1180   4.06217E+003    3.85458E+003
   6.1200   4.05330E+003    3.85582E+003
   6.1230   4.07676E+003    3.86019E+003
   6.1240   4.04285E+003    3.84510E+003
   6.1260   4.00480E+003    3.88747E+003
   6.1270   4.05671E+003    3.80637E+003
   6.1310   4.09750E+003    3.84195E+003
   6.1330   4.02307E+003    3.86536E+003
   6.1360   3.99228E+003    3.82389E+003
   6.1370   3.97604E+003    3.80003E+003
   6.1390   4.00176E+003    3.82917E+003
   6.1400   3.99963E+003    3.77175E+003
   6.1420   4.02766E+003    3.84553E+003
   6.1450   4.03172E+003    3.87046E+003
   6.1480   4.02570E+003    3.77923E+003
   6.1510   3.96172E+003    3.72123E+003
   6.1540   3.97400E+003    3.70020E+003
   6.1550   3.95964E+003    3.73757E+003
   6.1580   3.96326E+003    3.67834E+003
   6.1600   4.01406E+003    3.68174E+003
   6.1620   3.90349E+003    3.62805E+003
   6.1660   3.86744E+003    3.61199E+003
   6.1670   3.97185E+003    3.61445E+003
   6.1690   3.93925E+003    3.66797E+003
   6.1700   3.87285E+003    3.65415E+003
   6.1710   3.92307E+003    3.69656E+003
   6.1750   3.97649E+003    3.60498E+003
   6.1770   3.95959E+003    3.67790E+003
   6.1790   3.93286E+003    3.58115E+003
   6.1810   3.95086E+003    3.60601E+003
   6.1830   3.89654E+003    3.62006E+003
   6.1840   3.92817E+003    3.59730E+003
   6.1880   3.91704E+003    3.61168E+003
   6.1900   3.85517E+003    3.55424E+003
   6.1920   3.99753E+003    3.57140E+003
   6.1940   3.85150E+003    3.60507E+003
   6.1960   3.83968E+003    3.52193E+003
   6.1980   3.91275E+003    3.49637E+003
   6.2010   3.96008E+003    3.52957E+003
   6.2040   3.80513E+003    3.45860E+003
   6.2070   3.80772E+003    3.43692E+003
   6.2080   3.90568E+003    3.51142E+003
   6.2100   3.91751E+003    3.48044E+003
   6.2120   3.93727E+003    3.40807E+003
   6.2140   3.87266E+003    3.46282E+003
   6.2170   3.85640E+003    3.42429E+003
   6.2190   3.87357E+003    3.43918E+003
   6.2220   3.89384E+003    3.45033E+003
   6.2240   3.89757E+003    3.38143E+003
   6.2250   3.86506E+003    3.37250E+003
   6.2270   3.83199E+003    3.33640E+003
   6.2300   3.77351E+003    3.31371E+003
   6.2320   3.85595E+003    3.34439E+003
   6.2340   3.80352E+003    3.33764E+003
   6.2360   3.84029E+003    3.27974E+003
   6.2390   3.78909E+003    3.30369E+003
   6.2410   3.75768E+003    3.25538E+003
   6.2430   3.73915E+003    3.27979E+003
   6.2460   3.74928E+003    3.24853E+003
   6.2480   3.74573E+003    3.18602E+003
   6.2510   3.76728E+003    3.21146E+003
   6.2530   3.77934E+003    3.20378E+003
   6.2550   3.71907E+003    3.18732E+003
   6.2590   3.78351E+003    3.18774E+003
   6.2620   3.76650E+003    3.15130E+003
   6.2640   3.71131E+003    3.14016E+003
   6.2650   3.69452E+003    3.18305E+003
   6.2670   3.70440E+003    3.10412E+003
   6.2680   3.67177E+003    3.11650E+003
   6.2710   3.64523E+003    3.04073E+003
   6.2730   3.73587E+003    3.09544E+003
   6.2760   3.66180E+003    3.07555E+003
   6.2770   3.63749E+003    3.07033E+003
   6.2800   3.64359E+003    2.97709E+003
   6.2820   3.66199E+003    3.01598E+003
   6.2840   3.66862E+003    2.97987E+003
   6.2870   3.59585E+003    2.96195E+003
   6.2880   3.60191E+003    2.95562E+003
   6.2910   3.59091E+003    2.95986E+003
   6.2930   3.56009E+003    2.90714E+003
   6.2960   3.55614E+003    2.88819E+003
   6.3000   3.59075E+003    2.91902E+003
   6.3020   3.55680E+003    2.82997E+003
   6.3030   3.55818E+003    2.87476E+003
   6.3040   3.45996E+003    2.82114E+003
   6.3070   3.43057E+003    2.78988E+003
   6.3120   3.39929E+003    2.67773E+003
   6.3130   3.47258E+003    2.62834E+003
   6.3160   3.48288E+003    2.69198E+003
   6.3180   3.42110E+003    2.67883E+003
   6.3200   3.42120E+003    2.69027E+003
   6.3220   3.39972E+003    2.64589E+003
   6.3250   3.33167E+003    2.58501E+003
   6.3270   3.37503E+003    2.56962E+003
   6.3290   3.30023E+003    2.56607E+003
   6.3310   3.30957E+003    2.56197E+003
   6.3330   3.33378E+003    2.50678E+003
   6.3360   3.27983E+003    2.48191E+003
   6.3400   3.23760E+003    2.46265E+003
   6.3420   3.24477E+003    2.43293E+003
   6.3430   3.26242E+003    2.44723E+003
   6.3470   3.25983E+003    2.34698E+003
   6.3500   3.15494E+003    2.27314E+003
   6.3520   3.15832E+003    2.33198E+003
   6.3540   3.21412E+003    2.34980E+003
   6.3570   3.15339E+003    2.29167E+003
   6.3590   3.14915E+003    2.22519E+003
   6.3640   3.06968E+003    2.25978E+003
   6.3660   3.05132E+003    2.27206E+003
   6.3680   3.08990E+003    2.21792E+003
   6.3730   3.05524E+003    2.13179E+003
   6.3740   3.00777E+003    2.11503E+003
   6.3760   2.99396E+003    2.11567E+003
   6.3790   2.99424E+003    2.08835E+003
   6.3810   2.94270E+003    2.07249E+003
   6.3840   2.97644E+003    2.03517E+003
   6.3880   2.92472E+003    1.99940E+003
   6.3900   2.88548E+003    1.97618E+003
   6.3920   2.86015E+003    1.95887E+003
   6.3950   2.84247E+003    1.93265E+003
   6.3970   2.78756E+003    1.89477E+003
   6.3990   2.80583E+003    1.87648E+003
   6.4020   2.78935E+003    1.92109E+003
   6.4040   2.73228E+003    1.85945E+003
   6.4070   2.76637E+003    1.85132E+003
   6.4100   2.75385E+003    1.81459E+003
   6.4130   2.70063E+003    1.75816E+003
   6.4150   2.68295E+003    1.80352E+003
   6.4170   2.64592E+003    1.78667E+003
   6.4200   2.62197E+003    1.70548E+003
   6.4220   2.59803E+003    1.76804E+003
   6.4240   2.63159E+003    1.75204E+003
   6.4260   2.61843E+003    1.67183E+003
   6.4290   2.55873E+003    1.71274E+003
   6.4310   2.50954E+003    1.70812E+003
   6.4340   2.52257E+003    1.67914E+003
   6.4360   2.60389E+003    1.65307E+003
   6.4390   2.57240E+003    1.63160E+003
   6.4420   2.59306E+003    1.60717E+003
   6.4440   2.55725E+003    1.61187E+003
   6.4460   2.54673E+003    1.58430E+003
   6.4490   2.52460E+003    1.61480E+003
   6.4510   2.50600E+003    1.58021E+003
   6.4530   2.51608E+003    1.56728E+003
   6.4550   2.53895E+003    1.55385E+003
   6.4580   2.48624E+003    1.52210E+003
   6.4600   2.43053E+003    1.53260E+003
   6.4630   2.47323E+003    1.50246E+003
   6.4650   2.45388E+003    1.51928E+003
   6.4670   2.38904E+003    1.49538E+003
   6.4690   2.41504E+003    1.48009E+003
   6.4720   2.39660E+003    1.44025E+003
   6.4760   2.37445E+003    1.47004E+003
   6.4790   2.37987E+003    1.44497E+003
   6.4840   2.33121E+003    1.43886E+003
   6.4850   2.31244E+003    1.41791E+003
   6.4880   2.32442E+003    1.36677E+003
   6.4900   2.33453E+003    1.36712E+003
   6.4920   2.30597E+003    1.38985E+003
   6.4970   2.28197E+003    1.36414E+003
   6.4990   2.29699E+003    1.38127E+003
   6.5030   2.21988E+003    1.32058E+003
   6.5060   2.21212E+003    1.30664E+003
   6.5080   2.21105E+003    1.28913E+003
   6.5090   2.24775E+003    1.29980E+003
   6.5130   2.21281E+003    1.27794E+003
   6.5160   2.18759E+003    1.28268E+003
   6.5190   2.16566E+003    1.25211E+003
   6.5210   2.16996E+003    1.26617E+003
   6.5230   2.14138E+003    1.25076E+003
   6.5260   2.14331E+003    1.23635E+003
   6.5280   2.09832E+003    1.20580E+003
   6.5300   2.13849E+003    1.21147E+003
   6.5320   2.12191E+003    1.23090E+003
   6.5350   2.07322E+003    1.23416E+003
   6.5380   2.09563E+003    1.21266E+003
   6.5420   2.06678E+003    1.19404E+003
   6.5440   2.03300E+003    1.17593E+003
   6.5460   2.05643E+003    1.15843E+003
   6.5480   2.03568E+003    1.16352E+003
   6.5500   2.03209E+003    1.13777E+003
   6.5520   1.98018E+003    1.16578E+003
   6.5570   1.99605E+003    1.12895E+003
   6.5590   2.00037E+003    1.15451E+003
   6.5620   1.97663E+003    1.13542E+003
   6.5640   1.98468E+003    1.14332E+003
   6.5670   1.93523E+003    1.14466E+003
   6.5710   1.94892E+003    1.12105E+003
   6.5730   1.96505E+003    1.08055E+003
   6.5750   1.92800E+003    1.08495E+003
   6.5770   1.92243E+003    1.08636E+003
   6.5800   1.92675E+003    1.10882E+003
   6.5840   1.94678E+003    1.08338E+003
   6.5880   1.88570E+003    1.07482E+003
   6.5920   1.86504E+003    1.07767E+003
   6.5930   1.88125E+003    1.05576E+003
   6.5970   1.87513E+003    1.06129E+003
   6.6000   1.90034E+003    1.06107E+003
   6.6040   1.91789E+003    1.04256E+003
   6.6060   1.87407E+003    1.04022E+003
   6.6070   1.86296E+003    1.05895E+003
   6.6090   1.88911E+003    1.05232E+003
   6.6110   1.85770E+003    1.03401E+003
   6.6140   1.83281E+003    1.04079E+003
   6.6150   1.79239E+003    1.03284E+003
   6.6180   1.85646E+003    1.03473E+003
   6.6210   1.81846E+003    1.04522E+003
   6.6240   1.79394E+003    1.02141E+003
   6.6270   1.83605E+003    1.03581E+003
   6.6290   1.79400E+003    1.03779E+003
   6.6310   1.82984E+003    1.01582E+003
   6.6340   1.84102E+003    1.01796E+003
   6.6360   1.79852E+003    1.00065E+003
   6.6390   1.82557E+003    1.01887E+003
   6.6410   1.80410E+003    1.02542E+003
   6.6460   1.81162E+003    1.01890E+003
   6.6480   1.81103E+003    1.00877E+003
   6.6510   1.79504E+003    1.02220E+003
   6.6530   1.77738E+003    1.01857E+003
   6.6580   1.76171E+003    1.01743E+003
   6.6620   1.77752E+003    1.00015E+003
   6.6630   1.77393E+003    1.00520E+003
   6.6650   1.79066E+003    9.76720E+002
   6.6670   1.74842E+003    9.72940E+002
   6.6710   1.76625E+003    9.96510E+002
   6.6740   1.77302E+003    9.76240E+002
   6.6750   1.77179E+003    9.69390E+002
   6.6780   1.76180E+003    9.66900E+002
   6.6820   1.77626E+003    9.44350E+002
   6.6850   1.73092E+003    9.72650E+002
   6.6870   1.72576E+003    9.62070E+002
   6.6890   1.73730E+003    9.53410E+002
   6.6910   1.73773E+003    9.68680E+002
   6.6940   1.73000E+003    9.55840E+002
   6.6980   1.71881E+003    9.77320E+002
   6.7010   1.68979E+003    9.54470E+002
   6.7030   1.68054E+003    9.63160E+002
   6.7050   1.70152E+003    9.33100E+002
   6.7090   1.70584E+003    9.31910E+002
   6.7110   1.69188E+003    9.17000E+002
   6.7150   1.70310E+003    9.45870E+002
   6.7160   1.71181E+003    9.82400E+002
   6.7180   1.68115E+003    9.49420E+002
   6.7220   1.70165E+003    9.37140E+002
   6.7250   1.66861E+003    9.42540E+002
   6.7270   1.67410E+003    9.45590E+002
   6.7280   1.66182E+003    9.35880E+002
   6.7320   1.66162E+003    9.18270E+002
   6.7360   1.65056E+003    9.08710E+002
   6.7390   1.63390E+003    9.20860E+002
   6.7410   1.66213E+003    9.37180E+002
   6.7430   1.65992E+003    9.25250E+002
   6.7450   1.69040E+003    9.38610E+002
   6.7490   1.66222E+003    9.34450E+002
   6.7520   1.66198E+003    9.20270E+002
   6.7530   1.66837E+003    9.17650E+002
   6.7560   1.66951E+003    9.20120E+002
   6.7590   1.64712E+003    9.37500E+002
   6.7610   1.64744E+003    9.29360E+002
   6.7640   1.63712E+003    9.16640E+002
   6.7660   1.63627E+003    9.45250E+002
   6.7680   1.63211E+003    9.06510E+002
   6.7710   1.62568E+003    9.36610E+002
   6.7750   1.61241E+003    9.63810E+002
   6.7770   1.66815E+003    9.40210E+002
   6.7810   1.66523E+003    9.40120E+002
   6.7830   1.64276E+003    9.55990E+002
   6.7860   1.62050E+003    9.51730E+002
   6.7870   1.67680E+003    9.41550E+002
   6.7910   1.63712E+003    9.31520E+002
   6.7950   1.67363E+003    9.39390E+002
   6.7970   1.66418E+003    9.39620E+002
   6.8000   1.63169E+003    9.42430E+002
   6.8020   1.68790E+003    9.45820E+002
   6.8050   1.62002E+003    9.36690E+002
   6.8070   1.65429E+003    9.31670E+002
   6.8090   1.66456E+003    9.33380E+002
   6.8120   1.68722E+003    9.42550E+002
   6.8150   1.64171E+003    9.30570E+002
   6.8180   1.65940E+003    9.11570E+002
   6.8200   1.67757E+003    9.17160E+002
   6.8220   1.67761E+003    9.27250E+002
   6.8250   1.72018E+003    9.32520E+002
   6.8290   1.69062E+003    9.47400E+002
   6.8310   1.69429E+003    9.34380E+002
   6.8360   1.70415E+003    9.41170E+002
   6.8380   1.69774E+003    9.11750E+002
   6.8400   1.67854E+003    9.32710E+002
   6.8450   1.71173E+003    9.29970E+002
   6.8470   1.68821E+003    9.42250E+002
   6.8490   1.69007E+003    9.47570E+002
   6.8530   1.68570E+003    9.60220E+002
   6.8560   1.71180E+003    9.61050E+002
   6.8580   1.68818E+003    9.48890E+002
   6.8600   1.68788E+003    9.41050E+002
   6.8620   1.66622E+003    9.35260E+002
   6.8650   1.70950E+003    9.41690E+002
   6.8690   1.66212E+003    9.39810E+002
   6.8700   1.69963E+003    9.42780E+002
   6.8740   1.69937E+003    9.35550E+002
   6.8760   1.67375E+003    9.48010E+002
   6.8790   1.68812E+003    9.41520E+002
   6.8810   1.72140E+003    9.33080E+002
   6.8830   1.68145E+003    9.33080E+002
   6.8870   1.70919E+003    9.33310E+002
   6.8920   1.67217E+003    9.40500E+002
   6.8940   1.68023E+003    9.41140E+002
   6.8960   1.67839E+003    9.30020E+002
   6.8990   1.67367E+003    9.41930E+002
   6.9010   1.71710E+003    9.51460E+002
   6.9050   1.67439E+003    9.38710E+002
   6.9080   1.70966E+003    9.45280E+002
   6.9100   1.68726E+003    9.66840E+002
   6.9110   1.69810E+003    9.29260E+002
   6.9150   1.69877E+003    9.40490E+002
   6.9170   1.68170E+003    9.27220E+002
   6.9190   1.63907E+003    9.44390E+002
   6.9230   1.69838E+003    9.17860E+002
   6.9270   1.67731E+003    9.11730E+002
   6.9280   1.69598E+003    9.28520E+002
   6.9310   1.69296E+003    9.27110E+002
   6.9350   1.64882E+003    8.92440E+002
   6.9370   1.64099E+003    9.36590E+002
   6.9390   1.65885E+003    9.40950E+002
   6.9420   1.65933E+003    9.13240E+002
   6.9440   1.63886E+003    9.26210E+002
   6.9470   1.65402E+003    9.27400E+002
   6.9490   1.63977E+003    9.12050E+002
   6.9520   1.67474E+003    9.02970E+002
   6.9540   1.64557E+003    8.93020E+002
   6.9580   1.63165E+003    8.87960E+002
   6.9600   1.60174E+003    9.10170E+002
   6.9630   1.65599E+003    8.97560E+002
   6.9660   1.62298E+003    8.94810E+002
   6.9680   1.60637E+003    9.24060E+002
   6.9700   1.60898E+003    8.90760E+002
   6.9740   1.65213E+003    9.03210E+002
   6.9760   1.61840E+003    9.27930E+002
   6.9800   1.63385E+003    9.01070E+002
   6.9820   1.62406E+003    9.14170E+002
   6.9850   1.63835E+003    9.42260E+002
   6.9880   1.66922E+003    9.03300E+002
   6.9910   1.66664E+003    9.32210E+002
   6.9930   1.62120E+003    9.13710E+002
   6.9970   1.62490E+003    9.12030E+002
   6.9990   1.63162E+003    9.25030E+002
   7.0020   1.67877E+003    9.49280E+002
   7.0040   1.64706E+003    9.32340E+002
   7.0070   1.69576E+003    9.09570E+002
   7.0090   1.69751E+003    9.17020E+002
   7.0110   1.64790E+003    9.14420E+002
   7.0160   1.65021E+003    9.16630E+002
   7.0190   1.64298E+003    8.91340E+002
   7.0210   1.62692E+003    9.39510E+002
   7.0240   1.61560E+003    9.44970E+002
   7.0270   1.61326E+003    8.95350E+002
   7.0300   1.58465E+003    8.99730E+002
   7.0330   1.61907E+003    8.98740E+002
   7.0360   1.60231E+003    8.82520E+002
   7.0370   1.62573E+003    8.93940E+002
   7.0410   1.66752E+003    9.10660E+002
   7.0440   1.59537E+003    8.92430E+002
   7.0460   1.63048E+003    8.95990E+002
   7.0480   1.66070E+003    9.12990E+002
   7.0520   1.61913E+003    8.87190E+002
   7.0540   1.62839E+003    8.94390E+002
   7.0550   1.61946E+003    9.08490E+002
   7.0580   1.59663E+003    8.84220E+002
   7.0620   1.58673E+003    8.82680E+002
   7.0670   1.62219E+003    8.67150E+002
   7.0690   1.60997E+003    8.80720E+002
   7.0710   1.62023E+003    8.70250E+002
   7.0760   1.60860E+003    8.65070E+002
   7.0770   1.62165E+003    8.60210E+002
   7.0800   1.61946E+003    8.86160E+002
   7.0840   1.61245E+003    8.37120E+002
   7.0870   1.63929E+003    8.54420E+002
   7.0890   1.64343E+003    8.30280E+002
   7.0910   1.64480E+003    8.22340E+002
   7.0950   1.60577E+003    8.05800E+002
   7.0980   1.60494E+003    7.86030E+002
   7.1000   1.58713E+003    8.07720E+002
   7.1020   1.59520E+003    7.91720E+002
   7.1040   1.57259E+003    7.77460E+002
   7.1050   1.58524E+003    7.57940E+002
   7.1090   1.56409E+003    7.24550E+002
   7.1120   1.55650E+003    7.21540E+002
   7.1150   1.53750E+003    6.66310E+002
   7.1180   1.52500E+003    6.45250E+002
   7.1210   1.54044E+003    6.09980E+002
   7.1230   1.48164E+003    5.78970E+002
   7.1250   1.46160E+003    5.46410E+002
   7.1300   1.46671E+003    5.44680E+002
   7.1320   1.44219E+003    4.81360E+002
   7.1340   1.39108E+003    4.45750E+002
   7.1370   1.35627E+003    3.66540E+002
   7.1390   1.32940E+003    3.37050E+002
   7.1420   1.31502E+003    3.13670E+002
   7.1460   1.20740E+003    2.03180E+002
   7.1490   1.09469E+003    8.08900E+001
   7.1520   1.01564E+003    3.29500E+001
   7.1540   9.42710E+002    1.42900E+001
   7.1580   7.54410E+002    8.35000E+000
   7.1610   7.17840E+002    5.41000E+000
   7.1640   4.45800E+002    3.49000E+000
   7.1660   2.40920E+002    3.93000E+000
   7.1690   6.13700E+001    5.00000E-002
   7.1730   1.03200E+001    7.00000E-002
   7.1770   6.02000E+000    2.00000E-001
   7.1800   6.15000E+000    2.00000E-001
   7.1820   5.92000E+000    1.20000E-001
   7.1840   5.81000E+000    1.20000E-001
   7.1860   6.03000E+000    2.40000E-001
   7.1910   6.07000E+000    3.66000E+000
   7.1930   6.11000E+000    3.38000E+000
   7.1950   5.94000E+000    3.84000E+000
   7.1970   5.30000E+000    3.77000E+000
   7.2000   5.81000E+000    3.67000E+000
   7.2020   6.06000E+000    4.90000E-001
   7.2060   6.16000E+000    4.70000E-001
   7.2090   6.02000E+000    6.00000E-002
   7.2110   6.04000E+000    5.00000E-002
   7.2160   5.93000E+000    1.80000E-001
   7.2180   5.35000E+000    6.00000E-002
   7.2210   5.99000E+000    7.80000E-001
   7.2250   5.92000E+000    3.00000E-002
   7.2280   6.13000E+000    1.30000E-001
   7.2310   5.94000E+000    1.70000E-001
   7.2330   5.95000E+000    1.00000E-001
   7.2360   5.95000E+000    2.10000E-001
   7.2380   6.03000E+000    2.10000E-001
   7.2410   5.95000E+000    0.00000E+000
   7.2450   5.84000E+000    8.00000E-002
   7.2470   6.07000E+000    4.00000E-002
   7.2490   6.14000E+000    3.20000E-001
   7.2510   6.08000E+000    3.30000E-001
   7.2530   5.96000E+000    2.00000E-001
   7.2570   5.96000E+000    1.70000E-001
   7.2590   5.97000E+000    5.00000E-001
   7.2630   6.17000E+000    1.70000E-001
   7.2650   5.94000E+000    2.00000E-002
   7.2680   6.03000E+000    2.00000E-001
   7.2710   6.06000E+000    2.70000E-001
   7.2730   5.85000E+000    5.00000E-002
   7.2770   5.97000E+000    1.10000E-001
   7.2790   6.05000E+000    1.00000E-002
   7.2810   6.17000E+000    1.60000E-001
   7.2860   5.98000E+000    3.80000E-001
   7.2880   6.11000E+000    2.80000E-001
   7.2910   6.20000E+000    9.00000E-002
   7.2940   6.00000E+000    2.90000E-001
   7.2960   5.90000E+000    1.30000E-001
   7.3000   6.03000E+000    6.00000E-002
