# Supplementary material for: Mechanism of the small ATP-independent chaperone Spy is substrate specific
Source: Nat Commun. 2021 Feb 8;12:851. doi: 10.1038/s41467-021-21120-8 (PMC7870927; doi:10.1038/s41467-021-21120-8)
Supplement: Supplementary file 3 — Supplementary Data 1 [file 41467_2021_21120_MOESM3_ESM.zip › Fig 2c-d/181801/00055.RI1]

Sample1/4
I 1 22.0 48000 0007860 1.9660E11 278 1 
   5.8010   5.98000E+000    8.90000E-001
   5.8060   6.09000E+000    1.70000E-001
   5.8080   5.98000E+000    2.53000E+000
   5.8100   6.03000E+000    1.00000E+000
   5.8130   5.99000E+000    3.36000E+000
   5.8140   5.94000E+000    1.24600E+001
   5.8170   4.54000E+000    1.77100E+001
   5.8190   1.94300E+001    2.54100E+001
   5.8200   4.71800E+001    3.46900E+001
   5.8230   1.23320E+002    5.90300E+001
   5.8240   2.39630E+002    9.26900E+001
   5.8260   5.40540E+002    1.83220E+002
   5.8290   8.26130E+002    3.88900E+002
   5.8300   9.34330E+002    4.82380E+002
   5.8330   8.88140E+002    5.67810E+002
   5.8350   1.01364E+003    6.89700E+002
   5.8370   1.25308E+003    9.13980E+002
   5.8390   1.34002E+003    1.07346E+003
   5.8400   1.44300E+003    1.32782E+003
   5.8420   1.53783E+003    1.55101E+003
   5.8440   1.68965E+003    1.91547E+003
   5.8460   1.83661E+003    1.84540E+003
   5.8480   1.93803E+003    1.99167E+003
   5.8490   2.08049E+003    2.13462E+003
   5.8510   2.11969E+003    2.23046E+003
   5.8560   2.42626E+003    2.49755E+003
   5.8580   2.63646E+003    2.63241E+003
   5.8600   2.66524E+003    2.69356E+003
   5.8610   2.75958E+003    2.80746E+003
   5.8630   2.84942E+003    2.82970E+003
   5.8650   2.94959E+003    2.99670E+003
   5.8670   2.99920E+003    3.09523E+003
   5.8690   3.05238E+003    3.16978E+003
   5.8710   3.21267E+003    3.29894E+003
   5.8730   3.33160E+003    3.34574E+003
   5.8760   3.39417E+003    3.37139E+003
   5.8780   3.41522E+003    3.46076E+003
   5.8800   3.41141E+003    3.47327E+003
   5.8810   3.50725E+003    3.59011E+003
   5.8830   3.56768E+003    3.52727E+003
   5.8850   3.59121E+003    3.69870E+003
   5.8870   3.61650E+003    3.66576E+003
   5.8890   3.64442E+003    3.63185E+003
   5.8910   3.57858E+003    3.69180E+003
   5.8940   3.67952E+003    3.68343E+003
   5.8960   3.68014E+003    3.63074E+003
   5.8990   3.73276E+003    3.68444E+003
   5.9000   3.72206E+003    3.75977E+003
   5.9010   3.61859E+003    3.65055E+003
   5.9030   3.65765E+003    3.68318E+003
   5.9050   3.66476E+003    3.74248E+003
   5.9090   3.73750E+003    3.76454E+003
   5.9120   3.74310E+003    3.83033E+003
   5.9140   3.75525E+003    3.83666E+003
   5.9160   3.78136E+003    3.79651E+003
   5.9190   3.80281E+003    3.84490E+003
   5.9210   3.79573E+003    3.85216E+003
   5.9230   3.86986E+003    3.77462E+003
   5.9260   3.84540E+003    3.72517E+003
   5.9280   3.92172E+003    3.75254E+003
   5.9300   3.86491E+003    3.76497E+003
   5.9320   3.93294E+003    3.84379E+003
   5.9350   3.95126E+003    3.97862E+003
   5.9360   3.95144E+003    4.00042E+003
   5.9390   4.01077E+003    4.02290E+003
   5.9410   4.08663E+003    4.03385E+003
   5.9440   4.10324E+003    4.11723E+003
   5.9460   4.11018E+003    4.09358E+003
   5.9480   4.03383E+003    4.13620E+003
   5.9500   4.11168E+003    4.09983E+003
   5.9530   4.12771E+003    4.10109E+003
   5.9550   4.12556E+003    4.07147E+003
   5.9570   4.09236E+003    4.11594E+003
   5.9590   4.14843E+003    4.11729E+003
   5.9620   4.08228E+003    4.12926E+003
   5.9640   4.12129E+003    4.17323E+003
   5.9660   4.16051E+003    4.10815E+003
   5.9690   4.17015E+003    4.16851E+003
   5.9710   4.17296E+003    4.20091E+003
   5.9730   4.17392E+003    4.15962E+003
   5.9750   4.24621E+003    4.19292E+003
   5.9770   4.23115E+003    4.25375E+003
   5.9800   4.29878E+003    4.29256E+003
   5.9820   4.25467E+003    4.28307E+003
   5.9840   4.27330E+003    4.18974E+003
   5.9870   4.32565E+003    4.32532E+003
   5.9880   4.29579E+003    4.36373E+003
   5.9910   4.49989E+003    4.53759E+003
   5.9930   5.07713E+003    6.11014E+003
   5.9950   7.59902E+003    8.18486E+003
   5.9980   8.78701E+003    8.51343E+003
   6.0000   8.18023E+003    7.76501E+003
   6.0030   8.50647E+003    7.98231E+003
   6.0040   4.79866E+003    1.30710E+002
   6.0120   1.50120E+002    1.98580E+002
   6.0130   6.01270E+002    3.83813E+003
   6.0180   5.41315E+003    4.76867E+003
   6.0220   4.19906E+003    4.35785E+003
   6.0250   4.25098E+003    4.21990E+003
   6.0270   4.30586E+003    4.18059E+003
   6.0290   4.37140E+003    4.16224E+003
   6.0320   4.22906E+003    4.20165E+003
   6.0340   4.23730E+003    4.12267E+003
   6.0360   4.28997E+003    4.11669E+003
   6.0380   4.23390E+003    4.12836E+003
   6.0410   4.26362E+003    4.09566E+003
   6.0450   4.27017E+003    4.10768E+003
   6.0480   4.27633E+003    4.14522E+003
   6.0500   4.24187E+003    4.15235E+003
   6.0530   4.27716E+003    4.11824E+003
   6.0540   4.20743E+003    4.06352E+003
   6.0560   4.30145E+003    4.14397E+003
   6.0590   4.19462E+003    4.08652E+003
   6.0610   4.19244E+003    4.00305E+003
   6.0640   4.26345E+003    4.04578E+003
   6.0660   4.18330E+003    4.02756E+003
   6.0670   4.22980E+003    4.02907E+003
   6.0720   4.15604E+003    3.97309E+003
   6.0750   4.16428E+003    3.94970E+003
   6.0770   4.14719E+003    4.03710E+003
   6.0790   4.17144E+003    3.96160E+003
   6.0800   4.12464E+003    3.95169E+003
   6.0820   4.12963E+003    3.89572E+003
   6.0860   4.13578E+003    3.94317E+003
   6.0890   4.10206E+003    3.93425E+003
   6.0900   4.11805E+003    3.84946E+003
   6.0950   4.09794E+003    3.89791E+003
   6.0970   4.08874E+003    3.81775E+003
   6.0990   3.99137E+003    3.88133E+003
   6.1020   4.05246E+003    3.87358E+003
   6.1040   4.01461E+003    3.81585E+003
   6.1060   4.01786E+003    3.78105E+003
   6.1080   4.05629E+003    3.71816E+003
   6.1110   4.01411E+003    3.73198E+003
   6.1130   4.03446E+003    3.69626E+003
   6.1160   3.96314E+003    3.78050E+003
   6.1190   3.93537E+003    3.73450E+003
   6.1210   3.94588E+003    3.65596E+003
   6.1220   3.95359E+003    3.68801E+003
   6.1250   3.95750E+003    3.63368E+003
   6.1270   3.90917E+003    3.66755E+003
   6.1310   3.89910E+003    3.51986E+003
   6.1330   3.92332E+003    3.64437E+003
   6.1360   3.91365E+003    3.54734E+003
   6.1370   3.88557E+003    3.54372E+003
   6.1390   3.79835E+003    3.51946E+003
   6.1400   3.81358E+003    3.46422E+003
   6.1420   3.81795E+003    3.47527E+003
   6.1440   3.85169E+003    3.38533E+003
   6.1470   3.78930E+003    3.42581E+003
   6.1490   3.76388E+003    3.41214E+003
   6.1510   3.74368E+003    3.38314E+003
   6.1530   3.72699E+003    3.31452E+003
   6.1550   3.72483E+003    3.26926E+003
   6.1570   3.70158E+003    3.26398E+003
   6.1600   3.70765E+003    3.28719E+003
   6.1620   3.64822E+003    3.25707E+003
   6.1650   3.63623E+003    3.20787E+003
   6.1670   3.57569E+003    3.19369E+003
   6.1690   3.53471E+003    3.11901E+003
   6.1710   3.57127E+003    3.11412E+003
   6.1750   3.53887E+003    3.11856E+003
   6.1770   3.53521E+003    3.11063E+003
   6.1780   3.52549E+003    3.00209E+003
   6.1800   3.52449E+003    3.05440E+003
   6.1830   3.54457E+003    3.02038E+003
   6.1860   3.50196E+003    2.98712E+003
   6.1880   3.48704E+003    2.96638E+003
   6.1900   3.43267E+003    2.96078E+003
   6.1920   3.46194E+003    2.94060E+003
   6.1940   3.44664E+003    2.90060E+003
   6.1960   3.34839E+003    2.91502E+003
   6.1980   3.37300E+003    2.85261E+003
   6.2000   3.42242E+003    2.84230E+003
   6.2020   3.39086E+003    2.85920E+003
   6.2030   3.36976E+003    2.80440E+003
   6.2050   3.33918E+003    2.76187E+003
   6.2070   3.33572E+003    2.79283E+003
   6.2090   3.33431E+003    2.78979E+003
   6.2120   3.30870E+003    2.70515E+003
   6.2160   3.32054E+003    2.62335E+003
   6.2190   3.31085E+003    2.64896E+003
   6.2210   3.26519E+003    2.63688E+003
   6.2240   3.19807E+003    2.58566E+003
   6.2270   3.23135E+003    2.55493E+003
   6.2320   3.17650E+003    2.45480E+003
   6.2340   3.12706E+003    2.46870E+003
   6.2350   3.12773E+003    2.46525E+003
   6.2360   3.10740E+003    2.45029E+003
   6.2370   3.13048E+003    2.39475E+003
   6.2410   3.07305E+003    2.33146E+003
   6.2430   3.02534E+003    2.34185E+003
   6.2460   3.01591E+003    2.31555E+003
   6.2480   3.02705E+003    2.28131E+003
   6.2500   3.05221E+003    2.28981E+003
   6.2530   3.00251E+003    2.21475E+003
   6.2570   2.93134E+003    2.21819E+003
   6.2580   2.98912E+003    2.18960E+003
   6.2600   2.90982E+003    2.23322E+003
   6.2630   2.94962E+003    2.19475E+003
   6.2660   2.92992E+003    2.17524E+003
   6.2670   2.87375E+003    2.12453E+003
   6.2690   2.85899E+003    2.08007E+003
   6.2730   2.89274E+003    2.12105E+003
   6.2750   2.90656E+003    2.07467E+003
   6.2770   2.86191E+003    2.05143E+003
   6.2780   2.79733E+003    2.06332E+003
   6.2790   2.79037E+003    2.04518E+003
   6.2840   2.82089E+003    2.01739E+003
   6.2870   2.76491E+003    1.98875E+003
   6.2890   2.80535E+003    1.96917E+003
   6.2900   2.73085E+003    1.95376E+003
   6.2930   2.72675E+003    1.93233E+003
   6.2960   2.70584E+003    1.89750E+003
   6.2970   2.74481E+003    1.86283E+003
   6.2990   2.68049E+003    1.89591E+003
   6.3010   2.67724E+003    1.84230E+003
   6.3040   2.67385E+003    1.86031E+003
   6.3060   2.62205E+003    1.83738E+003
   6.3080   2.63036E+003    1.79208E+003
   6.3110   2.63797E+003    1.76775E+003
   6.3130   2.60088E+003    1.75427E+003
   6.3160   2.63139E+003    1.77529E+003
   6.3180   2.56699E+003    1.72971E+003
   6.3200   2.57691E+003    1.71945E+003
   6.3230   2.55640E+003    1.66704E+003
   6.3250   2.49131E+003    1.65641E+003
   6.3280   2.50856E+003    1.63500E+003
   6.3290   2.47594E+003    1.64936E+003
   6.3320   2.43938E+003    1.62837E+003
   6.3340   2.45697E+003    1.60824E+003
   6.3360   2.47046E+003    1.61129E+003
   6.3380   2.40607E+003    1.57260E+003
   6.3420   2.42111E+003    1.57171E+003
   6.3430   2.40485E+003    1.56575E+003
   6.3450   2.42840E+003    1.51991E+003
   6.3470   2.39484E+003    1.58584E+003
   6.3490   2.40621E+003    1.54599E+003
   6.3500   2.38872E+003    1.52057E+003
   6.3540   2.33492E+003    1.55239E+003
   6.3560   2.36981E+003    1.45260E+003
   6.3590   2.31834E+003    1.46756E+003
   6.3610   2.28894E+003    1.47264E+003
   6.3630   2.33151E+003    1.47754E+003
   6.3650   2.32603E+003    1.45833E+003
   6.3670   2.31283E+003    1.47461E+003
   6.3710   2.32084E+003    1.42627E+003
   6.3720   2.21318E+003    1.40734E+003
   6.3760   2.23705E+003    1.41075E+003
   6.3780   2.24142E+003    1.39844E+003
   6.3790   2.26730E+003    1.37403E+003
   6.3820   2.22537E+003    1.39468E+003
   6.3850   2.18991E+003    1.34326E+003
   6.3880   2.23710E+003    1.36803E+003
   6.3900   2.21035E+003    1.34161E+003
   6.3940   2.18936E+003    1.32795E+003
   6.3970   2.13922E+003    1.34193E+003
   6.4000   2.14810E+003    1.29464E+003
   6.4020   2.10165E+003    1.31723E+003
   6.4030   2.14743E+003    1.30290E+003
   6.4060   2.15179E+003    1.31352E+003
   6.4080   2.12685E+003    1.23977E+003
   6.4100   2.09739E+003    1.24796E+003
   6.4140   2.09761E+003    1.27304E+003
   6.4170   2.14156E+003    1.26553E+003
   6.4200   2.12897E+003    1.27524E+003
   6.4220   2.09371E+003    1.27765E+003
   6.4260   2.05022E+003    1.25123E+003
   6.4290   2.08860E+003    1.25216E+003
   6.4310   2.12534E+003    1.23772E+003
   6.4330   2.13217E+003    1.23943E+003
   6.4350   2.09113E+003    1.23203E+003
   6.4390   2.10689E+003    1.24776E+003
   6.4420   2.08428E+003    1.24069E+003
   6.4440   2.12877E+003    1.20963E+003
   6.4460   2.13267E+003    1.23112E+003
   6.4470   2.10377E+003    1.24865E+003
   6.4500   2.10741E+003    1.25525E+003
   6.4540   2.13045E+003    1.24868E+003
   6.4550   2.10746E+003    1.22303E+003
   6.4580   2.11545E+003    1.22258E+003
   6.4600   2.15019E+003    1.23941E+003
   6.4620   2.15674E+003    1.25945E+003
   6.4650   2.10969E+003    1.20187E+003
   6.4680   2.13333E+003    1.24440E+003
   6.4700   2.12178E+003    1.22331E+003
   6.4730   2.07857E+003    1.22111E+003
   6.4740   2.11857E+003    1.19037E+003
   6.4770   2.10778E+003    1.20012E+003
   6.4800   2.05311E+003    1.19332E+003
   6.4830   2.09079E+003    1.24434E+003
   6.4850   2.09379E+003    1.22559E+003
   6.4870   2.15046E+003    1.22580E+003
   6.4890   2.09853E+003    1.22432E+003
   6.4920   2.12404E+003    1.19973E+003
   6.4940   2.05545E+003    1.19739E+003
   6.4960   2.11258E+003    1.16839E+003
   6.4990   2.08908E+003    1.18614E+003
   6.5010   2.08527E+003    1.16175E+003
   6.5040   2.08454E+003    1.20686E+003
   6.5060   2.11556E+003    1.19976E+003
   6.5090   2.09562E+003    1.21335E+003
   6.5120   2.08336E+003    1.18396E+003
   6.5140   2.04258E+003    1.15407E+003
   6.5160   2.09560E+003    1.20021E+003
   6.5190   2.10934E+003    1.16082E+003
   6.5210   2.09984E+003    1.18053E+003
   6.5250   2.12355E+003    1.20589E+003
   6.5280   2.10003E+003    1.18206E+003
   6.5300   2.04667E+003    1.16859E+003
   6.5330   2.06605E+003    1.18631E+003
   6.5370   2.06925E+003    1.15513E+003
   6.5400   2.06098E+003    1.16380E+003
   6.5440   2.07588E+003    1.16323E+003
   6.5460   2.05962E+003    1.15994E+003
   6.5490   2.01687E+003    1.13753E+003
   6.5510   2.03299E+003    1.13085E+003
   6.5550   2.00157E+003    1.14526E+003
   6.5570   2.03401E+003    1.11514E+003
   6.5590   1.99981E+003    1.11624E+003
   6.5620   2.03829E+003    1.13302E+003
   6.5640   2.02204E+003    1.13644E+003
   6.5680   2.01175E+003    1.14110E+003
   6.5710   1.99511E+003    1.14230E+003
   6.5730   2.03497E+003    1.13808E+003
   6.5750   2.04410E+003    1.12155E+003
   6.5800   1.97874E+003    1.10877E+003
   6.5820   2.00254E+003    1.08618E+003
   6.5840   1.98148E+003    1.08535E+003
   6.5860   1.99190E+003    1.12410E+003
   6.5890   1.99617E+003    1.11773E+003
   6.5910   1.98522E+003    1.12942E+003
   6.5930   2.00619E+003    1.12554E+003
   6.5950   2.00013E+003    1.14399E+003
   6.5980   1.98728E+003    1.13100E+003
   6.6000   2.00482E+003    1.10464E+003
   6.6040   1.96244E+003    1.10282E+003
   6.6070   2.00326E+003    1.09925E+003
   6.6100   1.99588E+003    1.10194E+003
   6.6140   1.94657E+003    1.10006E+003
   6.6150   1.93892E+003    1.08297E+003
   6.6190   1.96943E+003    1.10893E+003
   6.6210   1.98318E+003    1.09222E+003
   6.6240   1.94804E+003    1.07964E+003
   6.6270   1.93281E+003    1.09478E+003
   6.6290   1.97884E+003    1.08327E+003
   6.6310   1.95870E+003    1.06982E+003
   6.6330   1.96888E+003    1.09060E+003
   6.6350   1.96891E+003    1.06718E+003
   6.6370   1.92701E+003    1.08925E+003
   6.6390   1.93623E+003    1.08329E+003
   6.6410   1.94809E+003    1.08849E+003
   6.6440   1.96694E+003    1.07704E+003
   6.6460   1.94980E+003    1.06302E+003
   6.6510   1.93622E+003    1.07580E+003
   6.6530   1.94138E+003    1.06801E+003
   6.6570   1.94016E+003    1.08156E+003
   6.6600   1.93568E+003    1.06223E+003
   6.6640   1.92949E+003    1.06111E+003
   6.6680   1.91144E+003    1.06559E+003
   6.6700   1.88684E+003    1.05305E+003
   6.6720   1.91890E+003    1.04790E+003
   6.6740   1.90451E+003    1.06768E+003
   6.6750   1.89172E+003    1.08548E+003
   6.6780   1.90755E+003    1.04519E+003
   6.6820   1.85290E+003    1.06886E+003
   6.6840   1.84664E+003    1.07167E+003
   6.6870   1.87835E+003    1.06129E+003
   6.6890   1.85151E+003    1.04961E+003
   6.6930   1.88228E+003    1.06238E+003
   6.6960   1.88710E+003    1.03534E+003
   6.6980   1.86834E+003    1.05648E+003
   6.7010   1.89078E+003    1.03047E+003
   6.7040   1.85847E+003    1.02905E+003
   6.7070   1.82867E+003    1.04300E+003
   6.7090   1.87356E+003    1.02850E+003
   6.7120   1.87714E+003    1.04084E+003
   6.7150   1.84959E+003    1.06410E+003
   6.7160   1.90754E+003    1.02245E+003
   6.7190   1.88319E+003    1.02417E+003
   6.7230   1.86512E+003    9.93000E+002
   6.7250   1.79570E+003    9.96770E+002
   6.7260   1.83680E+003    9.97870E+002
   6.7290   1.82532E+003    1.02540E+003
   6.7320   1.84826E+003    1.00257E+003
   6.7340   1.80960E+003    9.94880E+002
   6.7370   1.80520E+003    1.01051E+003
   6.7390   1.82341E+003    9.90980E+002
   6.7420   1.80078E+003    1.02474E+003
   6.7440   1.79240E+003    1.02637E+003
   6.7470   1.83137E+003    1.01581E+003
   6.7490   1.81629E+003    1.02848E+003
   6.7520   1.82369E+003    1.02299E+003
   6.7550   1.81726E+003    1.01349E+003
   6.7560   1.85383E+003    1.00081E+003
   6.7590   1.84421E+003    9.78700E+002
   6.7610   1.80017E+003    1.00705E+003
   6.7660   1.81924E+003    1.05197E+003
   6.7680   1.84500E+003    1.01345E+003
   6.7700   1.83424E+003    1.03600E+003
   6.7720   1.83940E+003    1.01072E+003
   6.7750   1.85228E+003    9.90640E+002
   6.7790   1.85044E+003    1.03712E+003
   6.7810   1.81093E+003    1.00632E+003
   6.7830   1.84579E+003    1.03125E+003
   6.7850   1.83466E+003    1.02117E+003
   6.7870   1.84746E+003    1.01639E+003
   6.7900   1.82032E+003    1.03754E+003
   6.7930   1.85450E+003    1.04295E+003
   6.7950   1.84120E+003    1.02239E+003
   6.7970   1.86150E+003    1.01682E+003
   6.8000   1.88746E+003    1.02852E+003
   6.8020   1.83563E+003    1.01278E+003
   6.8060   1.81820E+003    1.01631E+003
   6.8090   1.85621E+003    1.03575E+003
   6.8110   1.83362E+003    1.02395E+003
   6.8130   1.86517E+003    1.01692E+003
   6.8160   1.85607E+003    1.02293E+003
   6.8190   1.88212E+003    1.03350E+003
   6.8220   1.85621E+003    1.06827E+003
   6.8240   1.83408E+003    1.00911E+003
   6.8270   1.85814E+003    1.05258E+003
   6.8290   1.85270E+003    1.04873E+003
   6.8330   1.85067E+003    9.99870E+002
   6.8360   1.90192E+003    1.00589E+003
   6.8380   1.87909E+003    1.01029E+003
   6.8400   1.88944E+003    1.02117E+003
   6.8430   1.85552E+003    1.03977E+003
   6.8450   1.87439E+003    1.01137E+003
   6.8490   1.87023E+003    1.03877E+003
   6.8510   1.87942E+003    1.01845E+003
   6.8530   1.84168E+003    1.05095E+003
   6.8570   1.85102E+003    1.02658E+003
   6.8580   1.85731E+003    1.03153E+003
   6.8600   1.86952E+003    1.03903E+003
   6.8650   1.86620E+003    1.01995E+003
   6.8670   1.85140E+003    1.03429E+003
   6.8700   1.85424E+003    1.03399E+003
   6.8720   1.82007E+003    1.02494E+003
   6.8740   1.85354E+003    1.02756E+003
   6.8790   1.87085E+003    1.03559E+003
   6.8810   1.88953E+003    1.03857E+003
   6.8820   1.86721E+003    1.02589E+003
   6.8850   1.82898E+003    1.02660E+003
   6.8870   1.88035E+003    1.03588E+003
   6.8890   1.81336E+003    1.03263E+003
   6.8930   1.88223E+003    1.04543E+003
   6.8960   1.84853E+003    1.03910E+003
   6.8980   1.86709E+003    1.02192E+003
   6.9010   1.87838E+003    1.05012E+003
   6.9030   1.90567E+003    1.05549E+003
   6.9060   1.89289E+003    1.05744E+003
   6.9100   1.84709E+003    1.03811E+003
   6.9120   1.83325E+003    1.02537E+003
   6.9150   1.83308E+003    1.02395E+003
   6.9170   1.83700E+003    1.03424E+003
   6.9200   1.85824E+003    1.03327E+003
   6.9230   1.86244E+003    1.07524E+003
   6.9250   1.86709E+003    1.02656E+003
   6.9270   1.85349E+003    1.03957E+003
   6.9290   1.83121E+003    1.02962E+003
   6.9320   1.85029E+003    1.01861E+003
   6.9350   1.82382E+003    1.01625E+003
   6.9380   1.84871E+003    1.02105E+003
   6.9410   1.84369E+003    1.04197E+003
   6.9440   1.84926E+003    1.02413E+003
   6.9460   1.84167E+003    1.01104E+003
   6.9490   1.81653E+003    1.02570E+003
   6.9500   1.83829E+003    1.01737E+003
   6.9540   1.80874E+003    1.00507E+003
   6.9570   1.81604E+003    1.03734E+003
   6.9590   1.83905E+003    9.90530E+002
   6.9630   1.78799E+003    1.02441E+003
   6.9680   1.80391E+003    9.95760E+002
   6.9710   1.80963E+003    1.03097E+003
   6.9740   1.80372E+003    1.04653E+003
   6.9770   1.82748E+003    1.02582E+003
   6.9800   1.82369E+003    1.02196E+003
   6.9820   1.83792E+003    1.02393E+003
   6.9850   1.88298E+003    1.03902E+003
   6.9870   1.78277E+003    1.01815E+003
   6.9900   1.78198E+003    1.05172E+003
   6.9930   1.77144E+003    1.01285E+003
   6.9950   1.85973E+003    1.03475E+003
   6.9990   1.83989E+003    1.02715E+003
   7.0010   1.83604E+003    1.00329E+003
   7.0040   1.84897E+003    1.00567E+003
   7.0060   1.80825E+003    1.01517E+003
   7.0080   1.82989E+003    9.67090E+002
   7.0100   1.82000E+003    1.01050E+003
   7.0130   1.80916E+003    1.02155E+003
   7.0160   1.83046E+003    1.01265E+003
   7.0190   1.80950E+003    1.00257E+003
   7.0210   1.82531E+003    9.92190E+002
   7.0240   1.84498E+003    1.00658E+003
   7.0260   1.82937E+003    9.91260E+002
   7.0280   1.78877E+003    9.88560E+002
   7.0300   1.79771E+003    9.91130E+002
   7.0350   1.81940E+003    9.96890E+002
   7.0370   1.80639E+003    9.88910E+002
   7.0400   1.87090E+003    1.01470E+003
   7.0440   1.79971E+003    1.01724E+003
   7.0470   1.81514E+003    9.87240E+002
   7.0480   1.79813E+003    9.84400E+002
   7.0520   1.77064E+003    9.77010E+002
   7.0540   1.77766E+003    9.59130E+002
   7.0570   1.80393E+003    9.61310E+002
   7.0600   1.76201E+003    9.57360E+002
   7.0640   1.75236E+003    9.47600E+002
   7.0650   1.74318E+003    9.45340E+002
   7.0690   1.76299E+003    9.46770E+002
   7.0710   1.73878E+003    9.48680E+002
   7.0730   1.72404E+003    9.32000E+002
   7.0760   1.72535E+003    9.34490E+002
   7.0780   1.71140E+003    8.88990E+002
   7.0820   1.72679E+003    8.89320E+002
   7.0850   1.68404E+003    8.72780E+002
   7.0880   1.67365E+003    8.57640E+002
   7.0910   1.66644E+003    8.37490E+002
   7.0930   1.61490E+003    8.30330E+002
   7.0960   1.58205E+003    7.79070E+002
   7.1000   1.56497E+003    7.55920E+002
   7.1010   1.56813E+003    7.40350E+002
   7.1050   1.51724E+003    6.94660E+002
   7.1070   1.47685E+003    6.91650E+002
   7.1100   1.41152E+003    6.30740E+002
   7.1140   1.42334E+003    5.91920E+002
   7.1160   1.36789E+003    5.51110E+002
   7.1180   1.32672E+003    5.38730E+002
   7.1210   1.26776E+003    5.07950E+002
   7.1230   1.18482E+003    4.64340E+002
   7.1250   1.16549E+003    4.34650E+002
   7.1300   1.06025E+003    3.67480E+002
   7.1340   9.66940E+002    3.01180E+002
   7.1360   9.11560E+002    2.96630E+002
   7.1390   8.78260E+002    2.30960E+002
   7.1410   7.74630E+002    1.90960E+002
   7.1460   6.63570E+002    1.44150E+002
   7.1500   5.75790E+002    1.14890E+002
   7.1520   4.63930E+002    8.87800E+001
   7.1560   3.75630E+002    6.88700E+001
   7.1590   3.18780E+002    4.11000E+001
   7.1610   2.63070E+002    3.55700E+001
   7.1630   2.17500E+002    2.88900E+001
   7.1660   1.70610E+002    1.64800E+001
   7.1700   1.12020E+002    1.11100E+001
   7.1730   7.68400E+001    4.78000E+000
   7.1750   6.54000E+001    1.14000E+000
   7.1770   4.98200E+001    6.90000E-001
   7.1800   2.74400E+001    1.90000E-001
   7.1840   7.78000E+000    8.00000E-001
   7.1870   1.80000E-001    2.21000E+000
   7.1900   6.06000E+000    1.24000E+000
   7.1930   6.06000E+000    4.86000E+000
   7.1940   5.34000E+000    3.37000E+000
   7.1990   6.18000E+000    2.82000E+000
   7.2020   6.12000E+000    2.89000E+000
   7.2060   6.13000E+000    1.75000E+000
   7.2090   6.17000E+000    1.14000E+000
   7.2120   6.03000E+000    1.43000E+000
   7.2160   6.05000E+000    1.20000E-001
   7.2190   6.13000E+000    1.10000E-001
   7.2220   6.25000E+000    3.20000E-001
   7.2250   6.24000E+000    1.90000E-001
   7.2280   6.35000E+000    5.00000E-002
   7.2310   6.06000E+000    2.00000E-002
   7.2330   6.09000E+000    1.00000E-001
   7.2380   6.11000E+000    1.00000E-001
   7.2410   5.99000E+000    1.20000E-001
   7.2450   6.00000E+000    2.00000E-002
   7.2470   6.13000E+000    7.00000E-002
   7.2480   6.09000E+000    1.80000E-001
   7.2520   6.35000E+000    9.00000E-002
   7.2550   5.40000E+000    2.00000E-002
   7.2580   6.09000E+000    2.30000E-001
   7.2610   6.12000E+000    8.00000E-002
   7.2640   6.22000E+000    1.20000E-001
   7.2650   6.05000E+000    6.00000E-002
   7.2680   6.42000E+000    6.00000E-002
   7.2710   5.94000E+000    1.60000E-001
   7.2740   5.97000E+000    7.00000E-002
   7.2770   6.29000E+000    0.00000E+000
   7.2800   5.98000E+000    7.00000E-002
   7.2830   5.88000E+000    9.00000E-002
   7.2860   6.03000E+000    3.00000E-002
   7.2890   6.10000E+000    1.90000E-001
   7.2930   6.00000E+000    2.40000E-001
   7.2950   6.17000E+000    0.00000E+000
   7.2980   5.91000E+000    2.10000E-001
   7.3020   5.92000E+000    3.40000E-001
