# Supplementary material for: Mechanism of the small ATP-independent chaperone Spy is substrate specific
Source: Nat Commun. 2021 Feb 8;12:851. doi: 10.1038/s41467-021-21120-8 (PMC7870927; doi:10.1038/s41467-021-21120-8)
Supplement: Supplementary file 3 — Supplementary Data 1 [file 41467_2021_21120_MOESM3_ESM.zip › Fig 2c-d/181801/00055.RI3]

Sample3/6
I 3 22.0 48000 0007928 1.9830E11 278 1 
   5.7990   5.42000E+000    5.89000E+000
   5.8030   6.07000E+000    1.26000E+000
   5.8060   6.27000E+000    1.34000E+000
   5.8080   6.07000E+000    1.21100E+001
   5.8100   6.03000E+000    1.11300E+001
   5.8120   6.15000E+000    1.99100E+001
   5.8130   1.46000E+000    1.73300E+001
   5.8150   1.27400E+001    2.83900E+001
   5.8170   3.21900E+001    5.47200E+001
   5.8190   3.89500E+001    6.04300E+001
   5.8220   1.15960E+002    2.41980E+002
   5.8240   3.54820E+002    5.34780E+002
   5.8260   6.88530E+002    6.45640E+002
   5.8280   8.42730E+002    8.19770E+002
   5.8300   9.38280E+002    8.98920E+002
   5.8320   1.08132E+003    1.03822E+003
   5.8330   1.11050E+003    1.09490E+003
   5.8350   1.24334E+003    1.30914E+003
   5.8370   1.42198E+003    1.45013E+003
   5.8400   1.57055E+003    1.60326E+003
   5.8420   1.68941E+003    1.72416E+003
   5.8440   1.75274E+003    1.86003E+003
   5.8470   1.96690E+003    2.02001E+003
   5.8490   2.12300E+003    2.10899E+003
   5.8510   2.22198E+003    2.36010E+003
   5.8530   2.36168E+003    2.50558E+003
   5.8560   2.51806E+003    2.55220E+003
   5.8580   2.67701E+003    2.71908E+003
   5.8590   2.75866E+003    2.88354E+003
   5.8630   2.83874E+003    2.96340E+003
   5.8650   3.02507E+003    3.04080E+003
   5.8670   3.10685E+003    3.23965E+003
   5.8690   3.22193E+003    3.34322E+003
   5.8710   3.37254E+003    3.36568E+003
   5.8740   3.44768E+003    3.43588E+003
   5.8760   3.47939E+003    3.43649E+003
   5.8780   3.47626E+003    3.63140E+003
   5.8800   3.53558E+003    3.63940E+003
   5.8820   3.64839E+003    3.65475E+003
   5.8830   3.66044E+003    3.62253E+003
   5.8860   3.66684E+003    3.61808E+003
   5.8870   3.71971E+003    3.67653E+003
   5.8900   3.72130E+003    3.75792E+003
   5.8920   3.75072E+003    3.70223E+003
   5.8940   3.61934E+003    3.75269E+003
   5.8960   3.69562E+003    3.72674E+003
   5.8980   3.69363E+003    3.79046E+003
   5.8990   3.70164E+003    3.76091E+003
   5.9000   3.68441E+003    3.74949E+003
   5.9030   3.73629E+003    3.64000E+003
   5.9070   3.78296E+003    3.73750E+003
   5.9100   3.82660E+003    3.75485E+003
   5.9120   3.85051E+003    3.83396E+003
   5.9140   3.81286E+003    3.75764E+003
   5.9160   3.84777E+003    3.81050E+003
   5.9190   3.79552E+003    3.87098E+003
   5.9210   3.85249E+003    3.89703E+003
   5.9230   3.92734E+003    3.94830E+003
   5.9260   3.86897E+003    3.90174E+003
   5.9280   3.90898E+003    3.92924E+003
   5.9300   3.99363E+003    3.91617E+003
   5.9320   3.98439E+003    3.95704E+003
   5.9330   3.94250E+003    4.05532E+003
   5.9350   4.04474E+003    4.02032E+003
   5.9370   4.07196E+003    3.96230E+003
   5.9410   4.14337E+003    4.08130E+003
   5.9420   4.16857E+003    4.15541E+003
   5.9440   4.18180E+003    4.15123E+003
   5.9460   4.04724E+003    4.12669E+003
   5.9480   4.14941E+003    4.14855E+003
   5.9500   4.13481E+003    4.19815E+003
   5.9520   4.17412E+003    4.17954E+003
   5.9550   4.17206E+003    4.23411E+003
   5.9570   4.25527E+003    4.29417E+003
   5.9590   4.20252E+003    4.33282E+003
   5.9620   4.22347E+003    4.43198E+003
   5.9640   4.32019E+003    5.67484E+003
   5.9670   4.28417E+003    8.14511E+003
   5.9690   4.31939E+003    8.71586E+003
   5.9710   4.57314E+003    7.98711E+003
   5.9730   5.03519E+003    7.68384E+003
   5.9750   5.92083E+003    4.32122E+003
   5.9770   8.50013E+003    1.38830E+002
   5.9820   8.51735E+003    1.89700E+002
   5.9840   4.50715E+003    8.38250E+002
   5.9870   2.35690E+002    4.51274E+003
   5.9890   1.36120E+002    5.39661E+003
   5.9930   2.64490E+002    4.30704E+003
   5.9950   9.13410E+002    4.34844E+003
   5.9960   3.36278E+003    4.25872E+003
   5.9980   5.32414E+003    4.21979E+003
   6.0000   4.29750E+003    4.26157E+003
   6.0020   4.32439E+003    4.25073E+003
   6.0050   4.28073E+003    4.17475E+003
   6.0070   4.33014E+003    4.26215E+003
   6.0100   4.33310E+003    4.29830E+003
   6.0110   4.26279E+003    4.24496E+003
   6.0140   4.27242E+003    4.23546E+003
   6.0160   4.28226E+003    4.15644E+003
   6.0180   4.18680E+003    4.18234E+003
   6.0190   4.21647E+003    4.16372E+003
   6.0230   4.27980E+003    4.15269E+003
   6.0250   4.23850E+003    4.20692E+003
   6.0270   4.23555E+003    4.21505E+003
   6.0300   4.20078E+003    4.19986E+003
   6.0320   4.21270E+003    4.18281E+003
   6.0360   4.32415E+003    4.19063E+003
   6.0390   4.20237E+003    4.12331E+003
   6.0410   4.24192E+003    4.20922E+003
   6.0430   4.23392E+003    4.24859E+003
   6.0440   4.26763E+003    4.21436E+003
   6.0460   4.28549E+003    4.14489E+003
   6.0480   4.30430E+003    4.19128E+003
   6.0500   4.28140E+003    4.24977E+003
   6.0520   4.28619E+003    4.20345E+003
   6.0540   4.27222E+003    4.25819E+003
   6.0560   4.31567E+003    4.19859E+003
   6.0580   4.27024E+003    4.20008E+003
   6.0610   4.15591E+003    4.15559E+003
   6.0630   4.16394E+003    4.16207E+003
   6.0650   4.18481E+003    4.16421E+003
   6.0680   4.22641E+003    4.25652E+003
   6.0700   4.22768E+003    4.12794E+003
   6.0730   4.22023E+003    4.19753E+003
   6.0750   4.30028E+003    4.11164E+003
   6.0770   4.28952E+003    4.13715E+003
   6.0790   4.28237E+003    4.18411E+003
   6.0820   4.32952E+003    4.12548E+003
   6.0830   4.23147E+003    4.13589E+003
   6.0860   4.24387E+003    4.10044E+003
   6.0890   4.22520E+003    4.01343E+003
   6.0900   4.31196E+003    4.12529E+003
   6.0930   4.20057E+003    4.11857E+003
   6.0950   4.23795E+003    4.09918E+003
   6.0970   4.17027E+003    4.11430E+003
   6.0990   4.20050E+003    4.11121E+003
   6.1020   4.17838E+003    4.07693E+003
   6.1040   4.21355E+003    4.07260E+003
   6.1060   4.19408E+003    4.06006E+003
   6.1090   4.14405E+003    4.01007E+003
   6.1110   4.24025E+003    4.11408E+003
   6.1130   4.19643E+003    4.02130E+003
   6.1160   4.15096E+003    4.04545E+003
   6.1180   4.15288E+003    4.09834E+003
   6.1210   4.17100E+003    4.02655E+003
   6.1230   4.16399E+003    4.00284E+003
   6.1250   4.20463E+003    3.94364E+003
   6.1280   4.18803E+003    3.99339E+003
   6.1300   4.11925E+003    4.01272E+003
   6.1310   4.22356E+003    4.02118E+003
   6.1340   4.10412E+003    3.97299E+003
   6.1370   4.10381E+003    3.97673E+003
   6.1400   4.12366E+003    3.96955E+003
   6.1420   4.09581E+003    3.99299E+003
   6.1450   4.12600E+003    3.93949E+003
   6.1470   4.14702E+003    3.92461E+003
   6.1490   4.11581E+003    3.93436E+003
   6.1530   4.13114E+003    3.86728E+003
   6.1550   4.07815E+003    3.82046E+003
   6.1580   4.08488E+003    3.85061E+003
   6.1600   4.07240E+003    3.81489E+003
   6.1630   4.05731E+003    3.82009E+003
   6.1660   4.05796E+003    3.79027E+003
   6.1670   4.02571E+003    3.80525E+003
   6.1690   4.03866E+003    3.78886E+003
   6.1710   4.05063E+003    3.77565E+003
   6.1760   4.03004E+003    3.79744E+003
   6.1770   4.12950E+003    3.78185E+003
   6.1800   4.10174E+003    3.69892E+003
   6.1830   4.04704E+003    3.72274E+003
   6.1860   4.02619E+003    3.75590E+003
   6.1870   4.13502E+003    3.77800E+003
   6.1900   4.07890E+003    3.71476E+003
   6.1910   4.08498E+003    3.73814E+003
   6.1940   4.06318E+003    3.73260E+003
   6.1960   4.02230E+003    3.74193E+003
   6.1980   4.07478E+003    3.64533E+003
   6.2000   4.01780E+003    3.66003E+003
   6.2010   3.99006E+003    3.68140E+003
   6.2030   3.97614E+003    3.56133E+003
   6.2070   4.00822E+003    3.67078E+003
   6.2100   4.07036E+003    3.62550E+003
   6.2110   4.03372E+003    3.63593E+003
   6.2140   4.05686E+003    3.62887E+003
   6.2160   4.04346E+003    3.58703E+003
   6.2190   3.98562E+003    3.59117E+003
   6.2210   4.00230E+003    3.61809E+003
   6.2240   4.00528E+003    3.46163E+003
   6.2250   3.95245E+003    3.47835E+003
   6.2270   3.91310E+003    3.52041E+003
   6.2280   3.92691E+003    3.47966E+003
   6.2320   3.92887E+003    3.49107E+003
   6.2340   3.88909E+003    3.45200E+003
   6.2370   3.93190E+003    3.42437E+003
   6.2390   3.95275E+003    3.46704E+003
   6.2410   3.93905E+003    3.45472E+003
   6.2430   3.92887E+003    3.40475E+003
   6.2440   3.89500E+003    3.38558E+003
   6.2460   3.92709E+003    3.35330E+003
   6.2500   3.88203E+003    3.36265E+003
   6.2520   3.85792E+003    3.34361E+003
   6.2550   3.84152E+003    3.35347E+003
   6.2570   3.86750E+003    3.35487E+003
   6.2590   3.90806E+003    3.36003E+003
   6.2610   3.85944E+003    3.36304E+003
   6.2630   3.86383E+003    3.24557E+003
   6.2660   3.84388E+003    3.20867E+003
   6.2680   3.86251E+003    3.23419E+003
   6.2700   3.85271E+003    3.23452E+003
   6.2730   3.86164E+003    3.16207E+003
   6.2750   3.84641E+003    3.21915E+003
   6.2770   3.82060E+003    3.20555E+003
   6.2800   3.78372E+003    3.17986E+003
   6.2820   3.79385E+003    3.13057E+003
   6.2840   3.80496E+003    3.14329E+003
   6.2860   3.78531E+003    3.12933E+003
   6.2880   3.78111E+003    3.10871E+003
   6.2890   3.79175E+003    3.08419E+003
   6.2920   3.76677E+003    3.06144E+003
   6.2960   3.71895E+003    3.02171E+003
   6.2970   3.70444E+003    3.01953E+003
   6.2980   3.70935E+003    3.01041E+003
   6.3000   3.74828E+003    3.00482E+003
   6.3020   3.73698E+003    2.95457E+003
   6.3060   3.62143E+003    2.96955E+003
   6.3080   3.58639E+003    2.92203E+003
   6.3090   3.55441E+003    2.84611E+003
   6.3130   3.63446E+003    2.83833E+003
   6.3160   3.60967E+003    2.80498E+003
   6.3180   3.55269E+003    2.83982E+003
   6.3200   3.57265E+003    2.83141E+003
   6.3230   3.54081E+003    2.77728E+003
   6.3250   3.54875E+003    2.75658E+003
   6.3260   3.53522E+003    2.77911E+003
   6.3280   3.49977E+003    2.74805E+003
   6.3300   3.57393E+003    2.75970E+003
   6.3330   3.52380E+003    2.66874E+003
   6.3360   3.47282E+003    2.63271E+003
   6.3380   3.44714E+003    2.58023E+003
   6.3430   3.44110E+003    2.59358E+003
   6.3450   3.43966E+003    2.56488E+003
   6.3470   3.44644E+003    2.47669E+003
   6.3490   3.40148E+003    2.52238E+003
   6.3520   3.36465E+003    2.52093E+003
   6.3560   3.34346E+003    2.45648E+003
   6.3590   3.28937E+003    2.41485E+003
   6.3610   3.29870E+003    2.36923E+003
   6.3630   3.30252E+003    2.37582E+003
   6.3660   3.21314E+003    2.32952E+003
   6.3670   3.22262E+003    2.35956E+003
   6.3700   3.26265E+003    2.34370E+003
   6.3710   3.22327E+003    2.31084E+003
   6.3740   3.19590E+003    2.29881E+003
   6.3770   3.17193E+003    2.27288E+003
   6.3790   3.12911E+003    2.23907E+003
   6.3830   3.12414E+003    2.23650E+003
   6.3860   3.11466E+003    2.17364E+003
   6.3880   3.03540E+003    2.17949E+003
   6.3900   3.03214E+003    2.13705E+003
   6.3920   3.01302E+003    2.09394E+003
   6.3950   3.03267E+003    2.09173E+003
   6.3970   2.99676E+003    2.05120E+003
   6.4000   2.94582E+003    2.00732E+003
   6.4020   2.94147E+003    2.02584E+003
   6.4040   2.89957E+003    2.00615E+003
   6.4080   2.88492E+003    1.94734E+003
   6.4110   2.82540E+003    1.92576E+003
   6.4120   2.85116E+003    1.94488E+003
   6.4150   2.84177E+003    1.93291E+003
   6.4170   2.82404E+003    1.89464E+003
   6.4200   2.81984E+003    1.86153E+003
   6.4230   2.78597E+003    1.87839E+003
   6.4240   2.75165E+003    1.82326E+003
   6.4260   2.73936E+003    1.84771E+003
   6.4290   2.70396E+003    1.78191E+003
   6.4310   2.70934E+003    1.79351E+003
   6.4350   2.73783E+003    1.80494E+003
   6.4370   2.75159E+003    1.75326E+003
   6.4390   2.78388E+003    1.72923E+003
   6.4400   2.68763E+003    1.77519E+003
   6.4440   2.71856E+003    1.73940E+003
   6.4470   2.72071E+003    1.73726E+003
   6.4480   2.69612E+003    1.69522E+003
   6.4500   2.67471E+003    1.71160E+003
   6.4510   2.69257E+003    1.70899E+003
   6.4550   2.66260E+003    1.69999E+003
   6.4580   2.62255E+003    1.63678E+003
   6.4620   2.62468E+003    1.63409E+003
   6.4650   2.58421E+003    1.60180E+003
   6.4670   2.59004E+003    1.60309E+003
   6.4690   2.60167E+003    1.57205E+003
   6.4710   2.56885E+003    1.57865E+003
   6.4730   2.49650E+003    1.51879E+003
   6.4760   2.55345E+003    1.53265E+003
   6.4780   2.49141E+003    1.53166E+003
   6.4800   2.49412E+003    1.51321E+003
   6.4840   2.42910E+003    1.48682E+003
   6.4870   2.44823E+003    1.50018E+003
   6.4890   2.44030E+003    1.49350E+003
   6.4920   2.39272E+003    1.51140E+003
   6.4940   2.44658E+003    1.46864E+003
   6.4960   2.41328E+003    1.46987E+003
   6.4990   2.39652E+003    1.44530E+003
   6.5030   2.33881E+003    1.41749E+003
   6.5060   2.36522E+003    1.40230E+003
   6.5080   2.35463E+003    1.42903E+003
   6.5100   2.32435E+003    1.38294E+003
   6.5120   2.33974E+003    1.37487E+003
   6.5160   2.31752E+003    1.37690E+003
   6.5190   2.26823E+003    1.35345E+003
   6.5210   2.28134E+003    1.34253E+003
   6.5230   2.24251E+003    1.35360E+003
   6.5250   2.22841E+003    1.32149E+003
   6.5260   2.25159E+003    1.32731E+003
   6.5300   2.24975E+003    1.30803E+003
   6.5320   2.26017E+003    1.29275E+003
   6.5330   2.25078E+003    1.29043E+003
   6.5370   2.19863E+003    1.26833E+003
   6.5390   2.17966E+003    1.27710E+003
   6.5410   2.16980E+003    1.25405E+003
   6.5440   2.20807E+003    1.23606E+003
   6.5450   2.10348E+003    1.27270E+003
   6.5490   2.14579E+003    1.23953E+003
   6.5520   2.12465E+003    1.22615E+003
   6.5550   2.09668E+003    1.21498E+003
   6.5570   2.09999E+003    1.19166E+003
   6.5590   2.07677E+003    1.22386E+003
   6.5610   2.02059E+003    1.23003E+003
   6.5640   2.03726E+003    1.18708E+003
   6.5680   2.03941E+003    1.14835E+003
   6.5700   2.05238E+003    1.16834E+003
   6.5710   2.04542E+003    1.19001E+003
   6.5740   2.05465E+003    1.18594E+003
   6.5770   1.98538E+003    1.13707E+003
   6.5800   2.01669E+003    1.15952E+003
   6.5820   1.97868E+003    1.13838E+003
   6.5840   1.99670E+003    1.13543E+003
   6.5860   1.95862E+003    1.11395E+003
   6.5890   1.98029E+003    1.11654E+003
   6.5910   1.98253E+003    1.10829E+003
   6.5930   1.93930E+003    1.14842E+003
   6.5950   1.99622E+003    1.11782E+003
   6.5990   1.95158E+003    1.10059E+003
   6.6020   1.94350E+003    1.10496E+003
   6.6040   1.95422E+003    1.10665E+003
   6.6070   1.94877E+003    1.07454E+003
   6.6100   1.93624E+003    1.10830E+003
   6.6140   1.95143E+003    1.08719E+003
   6.6150   1.92629E+003    1.07888E+003
   6.6170   1.94750E+003    1.09225E+003
   6.6200   1.91582E+003    1.10502E+003
   6.6220   1.94453E+003    1.10710E+003
   6.6250   1.85335E+003    1.07537E+003
   6.6270   1.88021E+003    1.07869E+003
   6.6290   1.87545E+003    1.09624E+003
   6.6320   1.87573E+003    1.09478E+003
   6.6340   1.89446E+003    1.09360E+003
   6.6360   1.87726E+003    1.06685E+003
   6.6380   1.91322E+003    1.03974E+003
   6.6410   1.88873E+003    1.05329E+003
   6.6440   1.87638E+003    1.05274E+003
   6.6460   1.88239E+003    1.04846E+003
   6.6480   1.85497E+003    1.03360E+003
   6.6510   1.85947E+003    1.05565E+003
   6.6530   1.85556E+003    1.04938E+003
   6.6550   1.87476E+003    1.04327E+003
   6.6580   1.82767E+003    1.03220E+003
   6.6620   1.86555E+003    1.05380E+003
   6.6640   1.86177E+003    1.03730E+003
   6.6670   1.87834E+003    1.02638E+003
   6.6700   1.86811E+003    1.05334E+003
   6.6730   1.83755E+003    1.04629E+003
   6.6750   1.86363E+003    1.02539E+003
   6.6780   1.84671E+003    1.02040E+003
   6.6800   1.80967E+003    1.02265E+003
   6.6820   1.82607E+003    1.01450E+003
   6.6840   1.81269E+003    9.91330E+002
   6.6870   1.81750E+003    1.03851E+003
   6.6890   1.80377E+003    9.97620E+002
   6.6920   1.81621E+003    9.91260E+002
   6.6940   1.79603E+003    1.02573E+003
   6.6960   1.77135E+003    9.84370E+002
   6.6990   1.78742E+003    1.00838E+003
   6.7030   1.82061E+003    1.00828E+003
   6.7070   1.76847E+003    9.86990E+002
   6.7100   1.78740E+003    9.83410E+002
   6.7140   1.74384E+003    1.00225E+003
   6.7160   1.77419E+003    1.02968E+003
   6.7180   1.80823E+003    1.01834E+003
   6.7220   1.80121E+003    1.00337E+003
   6.7230   1.78667E+003    9.84400E+002
   6.7250   1.75427E+003    9.66170E+002
   6.7280   1.71995E+003    9.64050E+002
   6.7310   1.73787E+003    9.56570E+002
   6.7340   1.69997E+003    9.52950E+002
   6.7350   1.73461E+003    9.64050E+002
   6.7380   1.73562E+003    9.64360E+002
   6.7400   1.71931E+003    9.44420E+002
   6.7430   1.72884E+003    9.55380E+002
   6.7460   1.68957E+003    9.89550E+002
   6.7490   1.73212E+003    9.50540E+002
   6.7510   1.74893E+003    9.62820E+002
   6.7540   1.75615E+003    9.62800E+002
   6.7570   1.72860E+003    9.70550E+002
   6.7600   1.73551E+003    9.59180E+002
   6.7630   1.69990E+003    9.55700E+002
   6.7640   1.70543E+003    9.50400E+002
   6.7680   1.71236E+003    9.69000E+002
   6.7700   1.69282E+003    9.69420E+002
   6.7720   1.66990E+003    9.82340E+002
   6.7750   1.70415E+003    9.38620E+002
   6.7770   1.73977E+003    9.83430E+002
   6.7790   1.73490E+003    9.69980E+002
   6.7810   1.71650E+003    9.42140E+002
   6.7840   1.73622E+003    9.83400E+002
   6.7860   1.70432E+003    9.54750E+002
   6.7890   1.74009E+003    9.55330E+002
   6.7920   1.74363E+003    9.62810E+002
   6.7930   1.74620E+003    9.73260E+002
   6.7970   1.73730E+003    9.85530E+002
   6.8020   1.71182E+003    9.63140E+002
   6.8040   1.69954E+003    1.00938E+003
   6.8060   1.66600E+003    9.46970E+002
   6.8080   1.68365E+003    9.46780E+002
   6.8110   1.72384E+003    9.82540E+002
   6.8140   1.72471E+003    9.67550E+002
   6.8170   1.73943E+003    9.80940E+002
   6.8190   1.74041E+003    9.68340E+002
   6.8220   1.74387E+003    9.78170E+002
   6.8240   1.72528E+003    9.98560E+002
   6.8260   1.73596E+003    9.68900E+002
   6.8290   1.73383E+003    9.47080E+002
   6.8320   1.75609E+003    9.79120E+002
   6.8340   1.75145E+003    9.64050E+002
   6.8360   1.76342E+003    1.00319E+003
   6.8400   1.71529E+003    9.76660E+002
   6.8420   1.75754E+003    9.62200E+002
   6.8450   1.72979E+003    9.67720E+002
   6.8460   1.72839E+003    9.75260E+002
   6.8490   1.74358E+003    9.73570E+002
   6.8530   1.75178E+003    9.75140E+002
   6.8560   1.75271E+003    9.85100E+002
   6.8580   1.76791E+003    9.85460E+002
   6.8610   1.73559E+003    9.57830E+002
   6.8650   1.77069E+003    9.74110E+002
   6.8670   1.75691E+003    9.56130E+002
   6.8690   1.73219E+003    9.64620E+002
   6.8710   1.73659E+003    9.67240E+002
   6.8740   1.77517E+003    9.73940E+002
   6.8760   1.75687E+003    9.78910E+002
   6.8780   1.71649E+003    9.86470E+002
   6.8810   1.72704E+003    9.59890E+002
   6.8840   1.73731E+003    9.75580E+002
   6.8870   1.76682E+003    9.64630E+002
   6.8900   1.73941E+003    9.79130E+002
   6.8940   1.74105E+003    1.00461E+003
   6.8960   1.75050E+003    9.85840E+002
   6.8980   1.75733E+003    9.97290E+002
   6.9010   1.73447E+003    9.68490E+002
   6.9050   1.75692E+003    9.68500E+002
   6.9070   1.76563E+003    9.73830E+002
   6.9100   1.79635E+003    9.64250E+002
   6.9130   1.78493E+003    9.92890E+002
   6.9150   1.76371E+003    9.75050E+002
   6.9180   1.77667E+003    9.71580E+002
   6.9200   1.72509E+003    9.77880E+002
   6.9230   1.75243E+003    9.56850E+002
   6.9260   1.73635E+003    9.67170E+002
   6.9280   1.73349E+003    9.71090E+002
   6.9320   1.72616E+003    9.61410E+002
   6.9340   1.71770E+003    9.67450E+002
   6.9350   1.72880E+003    9.79700E+002
   6.9400   1.70860E+003    9.66480E+002
   6.9440   1.71383E+003    9.84690E+002
   6.9460   1.69819E+003    9.63670E+002
   6.9480   1.67894E+003    9.45880E+002
   6.9500   1.70830E+003    9.39110E+002
   6.9540   1.72100E+003    9.34540E+002
   6.9570   1.69897E+003    9.25050E+002
   6.9590   1.70459E+003    9.12200E+002
   6.9610   1.69986E+003    9.45440E+002
   6.9640   1.71197E+003    9.55760E+002
   6.9670   1.69297E+003    9.21720E+002
   6.9700   1.65475E+003    9.57920E+002
   6.9720   1.67276E+003    9.34550E+002
   6.9740   1.69513E+003    9.28720E+002
   6.9770   1.67103E+003    9.66490E+002
   6.9810   1.68818E+003    9.32160E+002
   6.9830   1.70426E+003    9.70550E+002
   6.9850   1.72863E+003    9.52250E+002
   6.9880   1.73227E+003    9.51800E+002
   6.9920   1.73322E+003    9.71510E+002
   6.9940   1.71553E+003    9.63140E+002
   6.9970   1.70174E+003    9.67660E+002
   7.0000   1.71348E+003    9.78420E+002
   7.0010   1.72634E+003    9.30580E+002
   7.0050   1.70105E+003    9.54760E+002
   7.0080   1.67952E+003    9.67660E+002
   7.0100   1.72042E+003    9.48390E+002
   7.0130   1.70570E+003    9.48740E+002
   7.0160   1.76276E+003    9.45080E+002
   7.0190   1.70018E+003    9.65630E+002
   7.0210   1.69901E+003    9.53090E+002
   7.0240   1.68744E+003    9.72720E+002
   7.0270   1.65152E+003    9.43830E+002
   7.0290   1.62697E+003    9.43060E+002
   7.0330   1.67605E+003    9.34320E+002
   7.0350   1.69838E+003    9.28690E+002
   7.0380   1.68668E+003    9.30410E+002
   7.0400   1.70816E+003    9.32470E+002
   7.0430   1.66313E+003    9.03310E+002
   7.0470   1.70579E+003    9.13620E+002
   7.0480   1.68804E+003    9.11770E+002
   7.0520   1.68144E+003    9.15510E+002
   7.0550   1.70144E+003    9.10980E+002
   7.0570   1.69195E+003    9.06920E+002
   7.0600   1.71215E+003    9.01580E+002
   7.0620   1.70069E+003    9.12120E+002
   7.0640   1.67195E+003    9.02690E+002
   7.0670   1.69922E+003    8.91770E+002
   7.0710   1.68186E+003    8.94470E+002
   7.0730   1.69992E+003    9.07430E+002
   7.0760   1.66367E+003    9.16400E+002
   7.0800   1.68553E+003    8.72260E+002
   7.0820   1.68966E+003    8.79640E+002
   7.0850   1.70626E+003    8.61910E+002
   7.0870   1.66317E+003    8.74280E+002
   7.0900   1.66371E+003    8.46620E+002
   7.0930   1.69092E+003    8.56330E+002
   7.0950   1.66664E+003    8.20500E+002
   7.0980   1.63509E+003    8.05130E+002
   7.1000   1.65926E+003    8.05830E+002
   7.1050   1.63401E+003    7.76550E+002
   7.1070   1.63510E+003    7.72950E+002
   7.1100   1.62030E+003    7.43620E+002
   7.1120   1.60972E+003    7.21880E+002
   7.1140   1.59237E+003    7.01790E+002
   7.1180   1.60331E+003    6.87370E+002
   7.1200   1.55143E+003    6.41110E+002
   7.1230   1.55867E+003    6.19670E+002
   7.1250   1.52743E+003    5.75970E+002
   7.1280   1.50236E+003    5.36800E+002
   7.1320   1.51184E+003    4.93940E+002
   7.1340   1.43431E+003    4.29160E+002
   7.1380   1.42139E+003    3.56400E+002
   7.1410   1.34320E+003    3.18900E+002
   7.1440   1.31876E+003    2.89580E+002
   7.1480   1.22135E+003    7.01300E+001
   7.1520   1.05137E+003    2.89500E+001
   7.1540   8.64430E+002    5.33000E+000
   7.1580   7.57710E+002    1.80000E+000
   7.1610   7.65500E+002    3.50000E-001
   7.1630   5.59030E+002    2.70000E-001
   7.1660   2.11920E+002    5.90000E-001
   7.1680   6.29000E+001    1.48000E+000
   7.1700   3.24900E+001    1.29000E+000
   7.1730   5.40000E+000    5.10000E-001
   7.1760   5.67000E+000    1.00000E-001
   7.1790   6.30000E+000    3.80000E-001
   7.1820   5.58000E+000    2.00000E-001
   7.1850   6.43000E+000    1.25000E+000
   7.1870   6.27000E+000    1.43000E+000
   7.1900   6.27000E+000    1.05000E+000
   7.1940   6.22000E+000    8.30000E-001
   7.1950   6.39000E+000    2.00000E-001
   7.1990   6.22000E+000    8.00000E-002
   7.2020   6.06000E+000    5.00000E-002
   7.2050   6.29000E+000    2.30000E-001
   7.2070   6.18000E+000    2.90000E-001
   7.2090   6.31000E+000    7.00000E-002
   7.2120   6.18000E+000    7.00000E-002
   7.2150   6.15000E+000    2.00000E-002
   7.2180   6.20000E+000    1.50000E-001
   7.2210   6.18000E+000    0.00000E+000
   7.2220   6.17000E+000    5.30000E-001
   7.2260   6.23000E+000    0.00000E+000
   7.2300   6.23000E+000    1.10000E-001
   7.2320   6.22000E+000    1.70000E-001
   7.2350   6.07000E+000    1.80000E-001
   7.2360   6.18000E+000    3.10000E-001
   7.2410   6.28000E+000    3.00000E-002
   7.2430   6.11000E+000    8.00000E-002
   7.2450   6.19000E+000    5.00000E-002
   7.2490   6.19000E+000    1.40000E-001
   7.2520   6.18000E+000    1.00000E-002
   7.2530   6.02000E+000    6.00000E-002
   7.2570   6.22000E+000    5.00000E-002
   7.2590   6.13000E+000    4.00000E-002
   7.2630   6.31000E+000    3.10000E-001
   7.2650   6.08000E+000    9.00000E-002
   7.2670   6.24000E+000    4.30000E-001
   7.2700   5.40000E+000    1.10000E-001
   7.2730   6.16000E+000    2.30000E-001
   7.2750   6.13000E+000    1.10000E-001
   7.2780   5.59000E+000    1.50000E-001
   7.2810   6.33000E+000    3.30000E-001
   7.2840   6.29000E+000    9.00000E-002
   7.2870   6.25000E+000    7.00000E-002
   7.2900   6.08000E+000    2.10000E-001
   7.2930   5.77000E+000    1.40000E-001
   7.2950   6.29000E+000    1.10000E-001
   7.2980   6.11000E+000    3.20000E-001
   7.3010   6.28000E+000    2.70000E-001
