# Supplementary material for: Mechanism of the small ATP-independent chaperone Spy is substrate specific
Source: Nat Commun. 2021 Feb 8;12:851. doi: 10.1038/s41467-021-21120-8 (PMC7870927; doi:10.1038/s41467-021-21120-8)
Supplement: Supplementary file 3 — Supplementary Data 1 [file 41467_2021_21120_MOESM3_ESM.zip › Fig 2c-d/181801/00056.RI1]

Sample1/4
I 1 22.0 48000 0008001 2.0010E11 278 1 
   5.7990   5.92000E+000    2.18000E+000
   5.8030   5.89000E+000    3.70000E-001
   5.8040   5.91000E+000    3.10000E-001
   5.8050   5.98000E+000    2.62000E+000
   5.8060   5.87000E+000    1.80000E-001
   5.8080   6.08000E+000    4.20000E-001
   5.8100   6.01000E+000    1.86000E+000
   5.8130   6.15000E+000    5.16000E+000
   5.8150   2.01000E+000    1.32800E+001
   5.8160   6.26000E+000    1.38500E+001
   5.8170   1.40800E+001    2.36400E+001
   5.8190   6.00500E+001    4.53400E+001
   5.8220   1.14740E+002    6.37000E+001
   5.8240   2.61270E+002    9.34500E+001
   5.8260   5.84240E+002    1.76620E+002
   5.8290   9.05860E+002    4.02070E+002
   5.8300   9.25100E+002    5.95070E+002
   5.8330   1.00058E+003    7.01920E+002
   5.8350   1.22798E+003    9.40390E+002
   5.8370   1.34223E+003    1.03261E+003
   5.8400   1.56223E+003    1.43825E+003
   5.8420   1.62427E+003    1.81240E+003
   5.8440   1.91509E+003    1.85099E+003
   5.8460   1.96207E+003    1.99264E+003
   5.8490   2.07085E+003    2.19208E+003
   5.8500   2.13367E+003    2.27386E+003
   5.8530   2.28994E+003    2.37985E+003
   5.8540   2.45440E+003    2.44813E+003
   5.8560   2.54293E+003    2.54694E+003
   5.8570   2.58652E+003    2.61540E+003
   5.8590   2.68356E+003    2.80438E+003
   5.8600   2.74882E+003    2.82433E+003
   5.8630   2.88522E+003    2.88191E+003
   5.8640   2.93742E+003    2.98677E+003
   5.8660   3.03291E+003    3.09641E+003
   5.8680   3.06924E+003    3.23082E+003
   5.8690   3.17857E+003    3.21174E+003
   5.8700   3.20722E+003    3.22351E+003
   5.8710   3.24897E+003    3.35995E+003
   5.8730   3.36956E+003    3.42230E+003
   5.8760   3.43294E+003    3.47885E+003
   5.8780   3.56631E+003    3.44152E+003
   5.8800   3.48899E+003    3.49017E+003
   5.8830   3.53415E+003    3.55017E+003
   5.8850   3.59894E+003    3.53347E+003
   5.8870   3.56068E+003    3.60067E+003
   5.8900   3.63984E+003    3.60961E+003
   5.8920   3.63271E+003    3.65440E+003
   5.8940   3.60626E+003    3.65738E+003
   5.8960   3.56607E+003    3.65723E+003
   5.8990   3.69281E+003    3.66242E+003
   5.9000   3.65648E+003    3.67562E+003
   5.9030   3.66318E+003    3.71398E+003
   5.9060   3.62129E+003    3.68486E+003
   5.9070   3.65681E+003    3.70729E+003
   5.9100   3.68466E+003    3.74496E+003
   5.9120   3.73562E+003    3.81672E+003
   5.9140   3.82830E+003    3.80759E+003
   5.9160   3.85798E+003    3.74568E+003
   5.9190   3.79022E+003    3.77607E+003
   5.9210   3.80659E+003    3.72538E+003
   5.9230   3.87385E+003    3.72887E+003
   5.9250   3.85854E+003    3.74688E+003
   5.9260   3.82912E+003    3.73430E+003
   5.9280   3.85622E+003    3.71468E+003
   5.9300   3.87730E+003    3.83671E+003
   5.9320   3.90438E+003    3.91800E+003
   5.9350   3.95752E+003    3.94188E+003
   5.9390   3.94260E+003    4.00806E+003
   5.9420   4.00026E+003    4.04301E+003
   5.9430   4.01997E+003    4.01239E+003
   5.9450   4.07998E+003    4.04463E+003
   5.9460   3.99637E+003    4.04241E+003
   5.9500   4.11812E+003    4.01126E+003
   5.9530   4.02663E+003    4.02384E+003
   5.9550   3.98152E+003    4.11141E+003
   5.9570   4.02311E+003    4.05308E+003
   5.9590   4.10826E+003    4.08546E+003
   5.9620   4.10750E+003    4.10221E+003
   5.9640   4.09087E+003    4.11307E+003
   5.9680   4.09633E+003    4.14118E+003
   5.9690   4.12307E+003    4.15611E+003
   5.9710   4.09395E+003    4.16853E+003
   5.9730   4.17483E+003    4.22118E+003
   5.9760   4.22250E+003    4.25590E+003
   5.9770   4.21136E+003    4.22673E+003
   5.9790   4.19236E+003    4.24407E+003
   5.9800   4.19225E+003    4.20149E+003
   5.9830   4.18891E+003    4.20200E+003
   5.9840   4.27316E+003    4.19177E+003
   5.9860   4.33850E+003    4.37390E+003
   5.9890   4.54233E+003    4.51647E+003
   5.9910   5.08354E+003    6.18489E+003
   5.9940   7.48520E+003    7.88983E+003
   5.9960   8.81288E+003    8.28460E+003
   5.9980   7.90296E+003    8.03691E+003
   6.0000   6.18978E+003    5.04198E+003
   6.0030   2.81093E+003    1.31700E+002
   6.0090   1.51750E+002    2.04390E+002
   6.0120   3.48700E+002    1.04703E+003
   6.0150   2.46309E+003    4.16446E+003
   6.0180   5.35930E+003    4.23609E+003
   6.0200   4.06511E+003    4.04069E+003
   6.0220   4.36272E+003    4.22505E+003
   6.0230   4.22172E+003    4.11261E+003
   6.0250   4.23187E+003    4.13734E+003
   6.0270   4.20686E+003    4.14504E+003
   6.0300   4.22621E+003    4.13788E+003
   6.0320   4.24918E+003    4.11743E+003
   6.0340   4.24752E+003    4.16614E+003
   6.0360   4.23797E+003    4.10513E+003
   6.0390   4.26379E+003    4.14997E+003
   6.0410   4.23010E+003    4.11422E+003
   6.0430   4.29285E+003    4.14407E+003
   6.0450   4.24178E+003    4.18636E+003
   6.0480   4.19520E+003    4.04179E+003
   6.0500   4.19516E+003    4.10056E+003
   6.0520   4.23643E+003    4.05339E+003
   6.0530   4.23153E+003    4.09679E+003
   6.0560   4.16595E+003    4.13165E+003
   6.0580   4.17044E+003    4.06292E+003
   6.0590   4.14106E+003    3.99271E+003
   6.0630   4.13269E+003    4.00998E+003
   6.0660   4.15450E+003    3.98853E+003
   6.0680   4.16816E+003    3.96938E+003
   6.0700   4.14704E+003    3.94940E+003
   6.0720   4.10669E+003    4.01813E+003
   6.0750   4.12586E+003    3.94629E+003
   6.0770   4.10986E+003    3.92133E+003
   6.0790   4.12681E+003    3.91117E+003
   6.0820   4.08981E+003    3.93265E+003
   6.0830   4.06099E+003    3.87908E+003
   6.0860   4.10337E+003    3.93340E+003
   6.0890   4.09532E+003    3.92441E+003
   6.0930   4.01601E+003    3.85556E+003
   6.0950   3.96761E+003    3.80109E+003
   6.0970   4.02537E+003    3.85772E+003
   6.1020   3.97643E+003    3.78140E+003
   6.1060   3.97224E+003    3.73822E+003
   6.1070   4.04319E+003    3.74254E+003
   6.1090   4.01336E+003    3.68758E+003
   6.1110   3.91582E+003    3.75167E+003
   6.1130   3.93704E+003    3.67078E+003
   6.1160   3.90280E+003    3.70229E+003
   6.1190   3.89622E+003    3.65051E+003
   6.1220   3.91074E+003    3.63056E+003
   6.1250   3.84228E+003    3.68077E+003
   6.1260   3.85147E+003    3.58040E+003
   6.1280   3.82864E+003    3.60074E+003
   6.1310   3.86151E+003    3.55550E+003
   6.1330   3.85421E+003    3.54386E+003
   6.1350   3.84065E+003    3.56940E+003
   6.1370   3.79403E+003    3.50755E+003
   6.1420   3.80277E+003    3.46624E+003
   6.1450   3.81557E+003    3.43453E+003
   6.1480   3.76009E+003    3.38688E+003
   6.1500   3.68256E+003    3.32853E+003
   6.1520   3.70661E+003    3.30444E+003
   6.1540   3.62858E+003    3.31064E+003
   6.1560   3.61119E+003    3.29358E+003
   6.1590   3.63789E+003    3.30963E+003
   6.1620   3.69240E+003    3.24173E+003
   6.1640   3.62633E+003    3.17979E+003
   6.1660   3.59812E+003    3.19138E+003
   6.1670   3.52363E+003    3.16192E+003
   6.1690   3.57195E+003    3.14565E+003
   6.1710   3.51651E+003    3.09905E+003
   6.1740   3.49415E+003    3.09048E+003
   6.1760   3.45533E+003    3.07877E+003
   6.1780   3.47434E+003    3.06350E+003
   6.1810   3.53066E+003    3.11307E+003
   6.1830   3.52094E+003    3.04940E+003
   6.1860   3.48467E+003    2.97411E+003
   6.1880   3.40180E+003    3.01037E+003
   6.1900   3.39305E+003    2.92161E+003
   6.1910   3.44264E+003    2.91802E+003
   6.1940   3.42407E+003    2.93901E+003
   6.1960   3.36794E+003    2.91296E+003
   6.2000   3.36536E+003    2.83257E+003
   6.2020   3.35687E+003    2.84276E+003
   6.2030   3.38799E+003    2.86098E+003
   6.2050   3.39064E+003    2.77680E+003
   6.2070   3.34015E+003    2.80255E+003
   6.2090   3.37600E+003    2.82465E+003
   6.2120   3.33477E+003    2.72359E+003
   6.2130   3.32091E+003    2.72394E+003
   6.2160   3.29786E+003    2.70759E+003
   6.2180   3.36772E+003    2.66676E+003
   6.2200   3.23959E+003    2.66009E+003
   6.2230   3.20995E+003    2.63832E+003
   6.2250   3.26917E+003    2.56561E+003
   6.2290   3.18121E+003    2.62278E+003
   6.2320   3.16731E+003    2.51750E+003
   6.2350   3.14509E+003    2.51630E+003
   6.2370   3.09290E+003    2.44556E+003
   6.2380   3.08017E+003    2.46844E+003
   6.2410   3.11117E+003    2.38868E+003
   6.2430   3.07153E+003    2.37449E+003
   6.2460   3.05334E+003    2.34186E+003
   6.2480   3.00834E+003    2.31157E+003
   6.2510   2.96528E+003    2.33327E+003
   6.2530   2.98127E+003    2.30125E+003
   6.2550   2.97308E+003    2.25606E+003
   6.2570   2.96637E+003    2.24921E+003
   6.2600   2.87441E+003    2.23729E+003
   6.2620   2.91578E+003    2.20348E+003
   6.2630   2.96630E+003    2.15901E+003
   6.2670   2.93516E+003    2.16464E+003
   6.2680   2.87744E+003    2.17733E+003
   6.2710   2.88745E+003    2.15562E+003
   6.2730   2.88266E+003    2.11137E+003
   6.2750   2.87003E+003    2.09460E+003
   6.2770   2.87897E+003    2.05166E+003
   6.2790   2.82550E+003    2.03689E+003
   6.2820   2.81383E+003    2.01170E+003
   6.2860   2.82592E+003    2.04502E+003
   6.2870   2.83143E+003    2.00083E+003
   6.2890   2.78792E+003    1.99583E+003
   6.2900   2.73653E+003    1.98323E+003
   6.2940   2.75146E+003    1.95900E+003
   6.2970   2.73022E+003    1.88892E+003
   6.3000   2.66775E+003    1.87786E+003
   6.3020   2.66178E+003    1.88693E+003
   6.3040   2.66300E+003    1.88272E+003
   6.3070   2.64810E+003    1.83516E+003
   6.3090   2.67874E+003    1.83253E+003
   6.3120   2.62991E+003    1.78573E+003
   6.3140   2.59601E+003    1.78501E+003
   6.3160   2.53952E+003    1.74908E+003
   6.3180   2.55945E+003    1.72376E+003
   6.3200   2.57524E+003    1.71405E+003
   6.3230   2.53670E+003    1.69740E+003
   6.3240   2.50721E+003    1.68843E+003
   6.3270   2.49765E+003    1.67531E+003
   6.3290   2.53419E+003    1.66640E+003
   6.3310   2.47433E+003    1.65786E+003
   6.3340   2.45323E+003    1.65273E+003
   6.3370   2.42105E+003    1.61480E+003
   6.3380   2.46314E+003    1.60420E+003
   6.3410   2.40538E+003    1.61156E+003
   6.3430   2.40786E+003    1.57887E+003
   6.3460   2.42165E+003    1.54902E+003
   6.3490   2.38112E+003    1.54972E+003
   6.3520   2.35463E+003    1.54642E+003
   6.3540   2.36592E+003    1.49313E+003
   6.3560   2.28970E+003    1.51182E+003
   6.3590   2.31265E+003    1.49549E+003
   6.3610   2.35987E+003    1.48081E+003
   6.3630   2.33621E+003    1.45005E+003
   6.3640   2.32809E+003    1.49032E+003
   6.3670   2.29072E+003    1.47089E+003
   6.3690   2.27877E+003    1.47651E+003
   6.3710   2.21227E+003    1.45098E+003
   6.3740   2.24086E+003    1.44651E+003
   6.3770   2.21455E+003    1.41558E+003
   6.3790   2.26313E+003    1.37394E+003
   6.3830   2.20585E+003    1.37169E+003
   6.3840   2.19442E+003    1.37776E+003
   6.3870   2.20405E+003    1.37764E+003
   6.3900   2.18547E+003    1.35681E+003
   6.3930   2.20192E+003    1.35640E+003
   6.3950   2.16784E+003    1.29895E+003
   6.3990   2.13408E+003    1.32493E+003
   6.4020   2.14959E+003    1.30653E+003
   6.4040   2.11150E+003    1.29073E+003
   6.4060   2.13744E+003    1.29055E+003
   6.4080   2.13370E+003    1.28576E+003
   6.4110   2.11605E+003    1.27864E+003
   6.4140   2.14729E+003    1.27329E+003
   6.4150   2.10942E+003    1.28060E+003
   6.4170   2.15513E+003    1.30642E+003
   6.4190   2.08414E+003    1.25191E+003
   6.4220   2.09385E+003    1.30373E+003
   6.4240   2.09578E+003    1.25649E+003
   6.4260   2.06049E+003    1.24943E+003
   6.4290   2.11455E+003    1.24898E+003
   6.4310   2.08861E+003    1.26616E+003
   6.4330   2.06823E+003    1.26375E+003
   6.4350   2.12641E+003    1.24296E+003
   6.4380   2.12891E+003    1.25830E+003
   6.4420   2.05442E+003    1.23010E+003
   6.4440   2.10935E+003    1.24747E+003
   6.4460   2.08663E+003    1.25163E+003
   6.4490   2.13375E+003    1.24393E+003
   6.4510   2.12459E+003    1.25648E+003
   6.4540   2.13870E+003    1.24565E+003
   6.4560   2.12735E+003    1.24662E+003
   6.4590   2.11810E+003    1.24693E+003
   6.4600   2.10218E+003    1.23915E+003
   6.4630   2.10174E+003    1.20728E+003
   6.4650   2.11406E+003    1.22833E+003
   6.4680   2.08068E+003    1.22622E+003
   6.4720   2.11398E+003    1.20900E+003
   6.4730   2.08327E+003    1.22100E+003
   6.4760   2.09155E+003    1.22154E+003
   6.4780   2.06703E+003    1.19281E+003
   6.4800   2.09367E+003    1.17195E+003
   6.4830   2.09324E+003    1.19735E+003
   6.4850   2.09355E+003    1.23155E+003
   6.4880   2.09108E+003    1.19767E+003
   6.4900   2.08309E+003    1.17611E+003
   6.4920   2.07392E+003    1.21709E+003
   6.4960   2.09567E+003    1.21967E+003
   6.4990   2.10697E+003    1.17618E+003
   6.5010   2.06006E+003    1.18440E+003
   6.5040   2.02883E+003    1.17741E+003
   6.5070   2.07051E+003    1.18523E+003
   6.5090   2.05849E+003    1.20511E+003
   6.5120   2.09065E+003    1.16907E+003
   6.5140   2.08343E+003    1.18817E+003
   6.5170   2.09005E+003    1.16622E+003
   6.5190   2.05423E+003    1.17274E+003
   6.5210   2.08808E+003    1.18218E+003
   6.5230   2.05912E+003    1.16826E+003
   6.5250   2.06880E+003    1.18466E+003
   6.5270   2.05158E+003    1.16074E+003
   6.5310   2.06024E+003    1.16147E+003
   6.5350   2.08281E+003    1.16017E+003
   6.5370   2.03327E+003    1.16507E+003
   6.5390   2.05779E+003    1.13965E+003
   6.5420   2.04625E+003    1.14814E+003
   6.5440   2.04507E+003    1.14759E+003
   6.5470   2.01187E+003    1.16553E+003
   6.5490   2.02314E+003    1.13677E+003
   6.5520   2.01807E+003    1.15388E+003
   6.5540   2.02419E+003    1.12781E+003
   6.5570   2.01876E+003    1.12829E+003
   6.5590   1.97037E+003    1.13360E+003
   6.5610   2.00962E+003    1.11795E+003
   6.5640   1.99135E+003    1.13211E+003
   6.5660   2.03112E+003    1.12507E+003
   6.5690   1.99555E+003    1.11045E+003
   6.5710   2.01664E+003    1.12138E+003
   6.5740   1.97950E+003    1.14747E+003
   6.5770   2.01611E+003    1.09061E+003
   6.5800   2.00274E+003    1.11864E+003
   6.5820   2.00033E+003    1.11882E+003
   6.5840   1.96347E+003    1.07002E+003
   6.5880   1.94990E+003    1.10096E+003
   6.5910   1.96662E+003    1.10906E+003
   6.5930   1.97495E+003    1.09172E+003
   6.5950   1.95989E+003    1.08513E+003
   6.5980   1.94182E+003    1.10267E+003
   6.6000   1.95730E+003    1.09408E+003
   6.6020   1.96808E+003    1.07420E+003
   6.6040   1.93186E+003    1.10636E+003
   6.6070   1.96366E+003    1.08866E+003
   6.6090   1.93116E+003    1.07423E+003
   6.6120   1.91106E+003    1.08817E+003
   6.6140   1.97026E+003    1.08578E+003
   6.6170   1.96647E+003    1.08899E+003
   6.6200   1.94243E+003    1.07650E+003
   6.6220   1.94550E+003    1.06960E+003
   6.6240   1.93368E+003    1.10652E+003
   6.6270   1.93003E+003    1.06566E+003
   6.6290   1.93748E+003    1.09545E+003
   6.6330   1.91105E+003    1.10671E+003
   6.6360   1.92903E+003    1.08826E+003
   6.6380   1.92959E+003    1.09094E+003
   6.6400   1.91264E+003    1.08447E+003
   6.6420   1.93367E+003    1.07126E+003
   6.6440   1.92747E+003    1.07078E+003
   6.6480   1.93429E+003    1.05264E+003
   6.6510   1.89278E+003    1.07057E+003
   6.6530   1.91290E+003    1.07938E+003
   6.6550   1.89747E+003    1.07640E+003
   6.6570   1.91507E+003    1.07339E+003
   6.6600   1.88877E+003    1.07686E+003
   6.6620   1.92146E+003    1.06092E+003
   6.6650   1.90438E+003    1.07602E+003
   6.6670   1.91356E+003    1.07156E+003
   6.6690   1.87418E+003    1.05997E+003
   6.6720   1.86657E+003    1.05582E+003
   6.6750   1.91997E+003    1.04661E+003
   6.6770   1.89559E+003    1.08227E+003
   6.6800   1.86783E+003    1.05238E+003
   6.6830   1.87033E+003    1.04983E+003
   6.6840   1.88567E+003    1.03332E+003
   6.6890   1.89937E+003    1.04202E+003
   6.6910   1.84082E+003    1.02582E+003
   6.6940   1.87769E+003    1.05122E+003
   6.6960   1.86438E+003    1.03570E+003
   6.6980   1.84802E+003    1.01531E+003
   6.7010   1.84535E+003    1.03285E+003
   6.7030   1.85022E+003    1.01832E+003
   6.7050   1.83771E+003    1.03905E+003
   6.7090   1.81497E+003    1.00366E+003
   6.7110   1.83675E+003    1.00441E+003
   6.7140   1.84789E+003    1.01151E+003
   6.7160   1.82574E+003    1.01113E+003
   6.7210   1.82309E+003    1.01064E+003
   6.7230   1.87137E+003    9.76420E+002
   6.7250   1.82062E+003    1.01721E+003
   6.7270   1.80678E+003    1.00106E+003
   6.7290   1.81583E+003    9.86570E+002
   6.7330   1.77465E+003    9.89540E+002
   6.7360   1.76002E+003    1.02058E+003
   6.7390   1.78647E+003    1.01088E+003
   6.7410   1.77171E+003    9.97440E+002
   6.7440   1.79153E+003    9.93780E+002
   6.7450   1.82142E+003    1.02759E+003
   6.7480   1.80488E+003    1.02370E+003
   6.7500   1.81275E+003    9.89850E+002
   6.7520   1.81954E+003    1.00682E+003
   6.7540   1.83303E+003    1.00567E+003
   6.7580   1.79033E+003    9.92440E+002
   6.7600   1.77138E+003    9.77900E+002
   6.7630   1.80804E+003    1.01039E+003
   6.7660   1.77317E+003    1.02564E+003
   6.7680   1.82296E+003    9.78480E+002
   6.7720   1.81655E+003    9.83550E+002
   6.7750   1.77457E+003    1.00110E+003
   6.7770   1.83453E+003    1.01581E+003
   6.7800   1.81736E+003    1.01782E+003
   6.7810   1.83452E+003    1.01308E+003
   6.7840   1.82140E+003    9.87480E+002
   6.7880   1.83290E+003    1.04404E+003
   6.7900   1.86008E+003    1.02555E+003
   6.7930   1.83313E+003    1.04082E+003
   6.7950   1.83265E+003    1.01980E+003
   6.7970   1.84074E+003    1.00816E+003
   6.8000   1.82616E+003    1.02991E+003
   6.8020   1.86271E+003    9.94630E+002
   6.8050   1.85167E+003    1.00709E+003
   6.8070   1.82654E+003    1.00012E+003
   6.8100   1.83684E+003    1.01381E+003
   6.8130   1.82077E+003    1.00078E+003
   6.8160   1.83960E+003    1.01188E+003
   6.8200   1.87110E+003    1.04037E+003
   6.8220   1.83245E+003    1.03487E+003
   6.8240   1.82335E+003    1.01320E+003
   6.8270   1.82636E+003    1.03736E+003
   6.8310   1.84598E+003    1.01878E+003
   6.8330   1.84787E+003    9.93210E+002
   6.8350   1.82356E+003    1.00249E+003
   6.8380   1.82527E+003    1.03111E+003
   6.8400   1.82520E+003    1.03621E+003
   6.8450   1.86275E+003    1.02889E+003
   6.8470   1.84155E+003    1.00479E+003
   6.8480   1.83521E+003    1.02770E+003
   6.8520   1.85496E+003    1.02075E+003
   6.8540   1.84581E+003    1.02898E+003
   6.8560   1.84084E+003    1.02776E+003
   6.8600   1.85277E+003    1.04336E+003
   6.8620   1.85334E+003    1.00885E+003
   6.8650   1.86462E+003    1.04366E+003
   6.8670   1.83570E+003    1.02534E+003
   6.8710   1.80278E+003    1.02408E+003
   6.8740   1.84328E+003    1.01703E+003
   6.8760   1.83217E+003    1.01109E+003
   6.8790   1.83479E+003    1.04268E+003
   6.8810   1.86175E+003    1.05771E+003
   6.8830   1.83891E+003    1.01878E+003
   6.8870   1.83494E+003    1.01744E+003
   6.8890   1.83717E+003    1.01104E+003
   6.8920   1.86343E+003    1.02956E+003
   6.8940   1.83540E+003    9.94060E+002
   6.8960   1.86132E+003    1.01870E+003
   6.8990   1.83921E+003    1.03002E+003
   6.9010   1.86071E+003    1.01925E+003
   6.9040   1.84946E+003    1.02654E+003
   6.9080   1.83700E+003    1.02896E+003
   6.9100   1.82139E+003    1.03414E+003
   6.9150   1.81147E+003    1.01744E+003
   6.9170   1.82928E+003    1.05451E+003
   6.9190   1.83505E+003    1.01564E+003
   6.9210   1.85594E+003    1.03695E+003
   6.9230   1.86527E+003    1.03941E+003
   6.9250   1.84921E+003    1.01834E+003
   6.9300   1.81353E+003    1.00418E+003
   6.9320   1.82078E+003    1.00682E+003
   6.9350   1.82522E+003    1.01875E+003
   6.9370   1.77860E+003    1.01334E+003
   6.9410   1.83320E+003    1.01697E+003
   6.9440   1.78740E+003    1.00739E+003
   6.9460   1.80789E+003    1.03883E+003
   6.9490   1.80516E+003    1.01497E+003
   6.9510   1.80626E+003    1.02668E+003
   6.9530   1.79047E+003    1.01530E+003
   6.9560   1.81133E+003    9.77560E+002
   6.9590   1.82553E+003    1.02443E+003
   6.9620   1.76634E+003    9.92690E+002
   6.9650   1.80393E+003    9.83880E+002
   6.9660   1.74113E+003    9.91710E+002
   6.9700   1.78753E+003    1.01076E+003
   6.9730   1.82125E+003    1.01961E+003
   6.9760   1.81272E+003    1.02128E+003
   6.9780   1.79658E+003    1.01271E+003
   6.9800   1.76475E+003    9.95440E+002
   6.9830   1.82289E+003    9.97300E+002
   6.9870   1.75979E+003    1.00364E+003
   6.9900   1.76074E+003    1.01786E+003
   6.9920   1.75609E+003    9.92680E+002
   6.9940   1.78935E+003    1.01598E+003
   6.9970   1.81142E+003    1.01241E+003
   7.0000   1.77730E+003    9.97130E+002
   7.0030   1.85041E+003    1.01246E+003
   7.0050   1.81201E+003    9.69900E+002
   7.0080   1.80029E+003    9.86640E+002
   7.0110   1.82517E+003    9.65910E+002
   7.0150   1.78740E+003    1.00142E+003
   7.0160   1.82502E+003    9.94860E+002
   7.0190   1.81434E+003    1.01509E+003
   7.0210   1.81797E+003    9.74190E+002
   7.0240   1.80099E+003    9.81570E+002
   7.0280   1.78513E+003    1.00090E+003
   7.0310   1.76837E+003    9.84100E+002
   7.0330   1.80774E+003    1.00066E+003
   7.0350   1.77649E+003    9.77030E+002
   7.0390   1.77320E+003    9.63500E+002
   7.0410   1.79331E+003    9.51410E+002
   7.0440   1.77940E+003    9.98540E+002
   7.0460   1.80277E+003    9.78760E+002
   7.0480   1.80368E+003    9.79270E+002
   7.0520   1.78045E+003    9.66320E+002
   7.0550   1.77876E+003    9.65990E+002
   7.0580   1.73532E+003    9.52250E+002
   7.0600   1.75063E+003    9.63960E+002
   7.0640   1.74445E+003    9.17680E+002
   7.0670   1.75571E+003    9.35770E+002
   7.0690   1.73020E+003    9.17880E+002
   7.0730   1.69849E+003    9.05730E+002
   7.0760   1.72297E+003    8.86330E+002
   7.0770   1.67592E+003    8.72910E+002
   7.0820   1.66689E+003    8.67300E+002
   7.0840   1.63053E+003    8.43840E+002
   7.0870   1.65347E+003    8.42860E+002
   7.0890   1.66790E+003    7.96040E+002
   7.0920   1.62217E+003    7.65420E+002
   7.0960   1.57051E+003    7.61790E+002
   7.1000   1.50708E+003    7.12080E+002
   7.1020   1.49249E+003    6.84600E+002
   7.1060   1.45767E+003    6.70630E+002
   7.1090   1.36306E+003    6.06790E+002
   7.1130   1.34439E+003    5.63610E+002
   7.1150   1.33033E+003    5.61320E+002
   7.1180   1.24995E+003    5.31180E+002
   7.1200   1.21890E+003    4.51140E+002
   7.1250   1.11899E+003    4.14870E+002
   7.1270   1.05340E+003    3.68360E+002
   7.1300   9.98490E+002    3.37600E+002
   7.1320   9.25640E+002    3.01640E+002
   7.1360   8.74660E+002    2.59340E+002
   7.1390   8.07080E+002    2.19530E+002
   7.1410   7.23360E+002    1.92300E+002
   7.1440   6.53450E+002    1.61850E+002
   7.1470   5.63430E+002    1.20950E+002
   7.1500   4.78170E+002    7.66900E+001
   7.1540   3.51050E+002    6.31800E+001
   7.1580   2.93170E+002    4.18800E+001
   7.1620   2.15360E+002    3.12600E+001
   7.1650   1.71280E+002    1.96100E+001
   7.1680   1.22810E+002    1.07000E+001
   7.1710   9.02100E+001    7.52000E+000
   7.1730   6.81200E+001    4.92000E+000
   7.1770   5.07900E+001    4.80000E+000
   7.1780   2.18500E+001    6.42000E+000
   7.1820   7.01000E+000    4.77000E+000
   7.1850   3.45000E+000    4.24000E+000
   7.1870   5.86000E+000    1.10000E-001
   7.1890   6.01000E+000    5.50000E-001
   7.1920   6.04000E+000    3.20000E-001
   7.1950   6.08000E+000    1.00000E-001
   7.1990   5.83000E+000    2.40000E-001
   7.2010   6.28000E+000    2.70000E-001
   7.2050   6.03000E+000    1.50000E-001
   7.2070   5.89000E+000    2.29000E+000
   7.2100   6.08000E+000    1.89000E+000
   7.2140   6.09000E+000    1.99000E+000
   7.2160   5.88000E+000    1.40000E+000
   7.2180   6.16000E+000    6.30000E-001
   7.2210   6.04000E+000    6.00000E-002
   7.2240   6.06000E+000    0.00000E+000
   7.2280   5.98000E+000    8.00000E-002
   7.2300   6.01000E+000    3.80000E-001
   7.2320   6.14000E+000    1.50000E-001
   7.2350   6.14000E+000    2.30000E-001
   7.2360   6.18000E+000    1.80000E-001
   7.2380   6.23000E+000    2.20000E-001
   7.2420   5.98000E+000    7.00000E-002
   7.2450   6.16000E+000    3.20000E-001
   7.2490   6.05000E+000    3.80000E-001
   7.2520   6.01000E+000    1.00000E-001
   7.2530   6.01000E+000    1.70000E-001
   7.2560   5.95000E+000    8.00000E-002
   7.2590   6.17000E+000    1.80000E-001
   7.2620   5.95000E+000    2.00000E-001
   7.2650   5.88000E+000    1.60000E-001
   7.2680   6.08000E+000    2.00000E-002
   7.2700   6.04000E+000    3.20000E-001
   7.2720   6.01000E+000    3.90000E-001
   7.2760   5.91000E+000    4.30000E-001
   7.2790   6.04000E+000    4.90000E-001
   7.2810   6.04000E+000    5.30000E-001
   7.2840   6.01000E+000    5.00000E-002
   7.2880   5.49000E+000    3.00000E-002
   7.2930   5.93000E+000    3.80000E-001
   7.2950   5.41000E+000    1.80000E-001
   7.2970   6.27000E+000    2.70000E-001
   7.3000   6.19000E+000    4.20000E-001
