# Supplementary material for: Mechanism of the small ATP-independent chaperone Spy is substrate specific
Source: Nat Commun. 2021 Feb 8;12:851. doi: 10.1038/s41467-021-21120-8 (PMC7870927; doi:10.1038/s41467-021-21120-8)
Supplement: Supplementary file 3 — Supplementary Data 1 [file 41467_2021_21120_MOESM3_ESM.zip › Fig 2c-d/181801/00056.RI3]

Sample3/6
I 3 22.0 48000 0008069 2.0180E11 278 1 
   5.7990   5.23000E+000    8.30000E-001
   5.8030   5.95000E+000    3.85000E+000
   5.8040   5.80000E+000    2.28000E+000
   5.8050   6.09000E+000    4.57000E+000
   5.8060   6.06000E+000    1.35800E+001
   5.8080   5.82000E+000    1.07800E+001
   5.8100   4.20000E-001    1.63600E+001
   5.8130   4.49000E+000    2.37100E+001
   5.8150   8.26000E+000    3.40500E+001
   5.8170   3.32500E+001    6.28400E+001
   5.8190   1.18650E+002    1.57600E+002
   5.8220   2.25290E+002    3.57690E+002
   5.8230   5.31560E+002    4.77440E+002
   5.8240   6.53710E+002    6.10080E+002
   5.8250   7.25790E+002    7.12230E+002
   5.8280   8.71880E+002    8.87110E+002
   5.8300   9.25280E+002    9.71170E+002
   5.8330   1.12584E+003    1.05106E+003
   5.8350   1.23776E+003    1.27768E+003
   5.8370   1.33907E+003    1.34969E+003
   5.8400   1.52274E+003    1.58385E+003
   5.8410   1.63359E+003    1.71502E+003
   5.8420   1.73149E+003    1.77693E+003
   5.8440   1.84139E+003    1.94261E+003
   5.8460   2.04652E+003    2.02925E+003
   5.8470   2.06563E+003    2.08828E+003
   5.8490   2.18521E+003    2.25895E+003
   5.8510   2.17812E+003    2.34638E+003
   5.8540   2.40642E+003    2.45275E+003
   5.8550   2.56461E+003    2.54845E+003
   5.8560   2.60194E+003    2.62381E+003
   5.8580   2.63635E+003    2.73542E+003
   5.8600   2.67553E+003    2.80439E+003
   5.8630   2.79827E+003    2.92836E+003
   5.8650   2.99939E+003    3.00587E+003
   5.8670   3.04663E+003    3.12835E+003
   5.8690   3.21487E+003    3.19474E+003
   5.8700   3.25394E+003    3.22817E+003
   5.8710   3.35450E+003    3.25161E+003
   5.8740   3.34501E+003    3.36450E+003
   5.8760   3.41717E+003    3.45995E+003
   5.8780   3.46728E+003    3.53039E+003
   5.8800   3.46849E+003    3.54236E+003
   5.8830   3.56334E+003    3.46931E+003
   5.8850   3.58614E+003    3.48828E+003
   5.8870   3.60985E+003    3.53367E+003
   5.8890   3.54058E+003    3.51705E+003
   5.8920   3.59294E+003    3.70866E+003
   5.8940   3.52070E+003    3.62321E+003
   5.8960   3.68340E+003    3.64892E+003
   5.8990   3.59655E+003    3.64364E+003
   5.9000   3.68845E+003    3.56242E+003
   5.9030   3.59190E+003    3.56714E+003
   5.9040   3.60351E+003    3.56970E+003
   5.9060   3.65209E+003    3.63376E+003
   5.9070   3.65795E+003    3.75110E+003
   5.9090   3.71110E+003    3.70577E+003
   5.9120   3.74587E+003    3.70559E+003
   5.9140   3.69919E+003    3.68504E+003
   5.9150   3.72155E+003    3.72312E+003
   5.9160   3.69301E+003    3.69485E+003
   5.9190   3.77356E+003    3.77670E+003
   5.9210   3.73405E+003    3.81084E+003
   5.9230   3.71788E+003    3.84426E+003
   5.9250   3.84385E+003    3.85338E+003
   5.9280   3.85396E+003    3.86866E+003
   5.9300   3.92712E+003    3.85546E+003
   5.9320   3.79131E+003    3.88623E+003
   5.9350   3.86135E+003    3.87814E+003
   5.9360   3.96642E+003    3.89329E+003
   5.9390   3.97050E+003    3.97092E+003
   5.9420   3.93516E+003    3.99451E+003
   5.9440   4.00059E+003    4.06898E+003
   5.9460   3.95762E+003    4.03529E+003
   5.9480   4.03807E+003    4.02828E+003
   5.9500   4.11982E+003    4.02091E+003
   5.9520   4.04932E+003    4.07436E+003
   5.9550   4.12825E+003    4.17037E+003
   5.9570   4.07726E+003    4.29108E+003
   5.9590   4.13346E+003    4.27756E+003
   5.9600   4.06596E+003    4.41602E+003
   5.9640   4.11981E+003    5.91932E+003
   5.9660   4.15335E+003    8.46920E+003
   5.9680   4.27927E+003    7.87433E+003
   5.9710   4.56232E+003    8.38341E+003
   5.9720   5.29898E+003    7.17938E+003
   5.9730   6.21196E+003    2.63080E+003
   5.9760   8.80577E+003    1.41280E+002
   5.9800   7.57319E+003    1.90310E+002
   5.9840   3.25446E+003    3.91785E+003
   5.9890   1.53860E+002    4.42926E+003
   5.9910   3.20760E+002    4.29793E+003
   5.9940   1.00971E+003    4.12537E+003
   5.9960   2.80299E+003    4.12609E+003
   5.9980   5.37836E+003    4.07723E+003
   6.0000   4.01828E+003    4.17421E+003
   6.0030   4.12252E+003    4.06170E+003
   6.0070   4.16426E+003    4.11842E+003
   6.0090   4.10857E+003    4.11492E+003
   6.0100   4.11057E+003    4.06214E+003
   6.0120   4.11284E+003    4.07281E+003
   6.0130   4.11863E+003    4.09222E+003
   6.0160   4.14308E+003    4.09472E+003
   6.0180   4.17969E+003    4.05994E+003
   6.0200   4.05709E+003    4.09410E+003
   6.0230   4.17872E+003    4.06569E+003
   6.0250   4.06427E+003    4.02586E+003
   6.0270   4.10134E+003    4.12409E+003
   6.0290   4.08008E+003    4.10116E+003
   6.0320   4.10602E+003    4.02215E+003
   6.0340   4.13645E+003    4.05810E+003
   6.0370   4.07018E+003    4.04673E+003
   6.0390   4.07376E+003    4.06346E+003
   6.0410   4.12996E+003    4.07932E+003
   6.0430   4.11946E+003    4.04314E+003
   6.0450   4.22431E+003    4.05273E+003
   6.0480   4.11665E+003    4.06082E+003
   6.0490   4.15794E+003    4.07333E+003
   6.0520   4.14693E+003    4.07234E+003
   6.0540   4.13256E+003    4.08775E+003
   6.0560   4.11587E+003    4.10506E+003
   6.0580   4.08384E+003    3.99624E+003
   6.0610   4.01725E+003    4.04614E+003
   6.0630   4.00934E+003    3.98994E+003
   6.0660   4.08880E+003    3.99273E+003
   6.0680   4.10853E+003    4.04357E+003
   6.0700   4.05534E+003    3.99239E+003
   6.0730   4.11127E+003    4.01792E+003
   6.0750   4.11266E+003    4.00698E+003
   6.0770   4.12186E+003    4.05220E+003
   6.0790   4.09008E+003    4.00790E+003
   6.0820   4.09709E+003    4.05931E+003
   6.0830   4.17737E+003    4.02845E+003
   6.0860   4.13844E+003    3.91252E+003
   6.0890   4.15023E+003    3.92660E+003
   6.0900   4.09162E+003    4.01115E+003
   6.0930   4.10598E+003    3.98359E+003
   6.0950   4.09254E+003    4.01070E+003
   6.0970   4.06376E+003    3.92509E+003
   6.1000   4.11864E+003    3.95945E+003
   6.1020   4.10849E+003    3.98547E+003
   6.1040   4.05406E+003    3.98457E+003
   6.1060   4.08792E+003    3.91920E+003
   6.1080   4.09194E+003    3.91793E+003
   6.1110   4.11724E+003    3.91069E+003
   6.1130   4.06158E+003    3.90745E+003
   6.1150   4.08389E+003    3.91064E+003
   6.1180   4.05732E+003    3.92098E+003
   6.1190   4.03659E+003    3.93394E+003
   6.1220   4.03979E+003    3.84530E+003
   6.1260   4.04847E+003    3.87104E+003
   6.1290   4.04532E+003    3.86326E+003
   6.1310   4.04030E+003    3.85834E+003
   6.1330   4.05724E+003    3.90273E+003
   6.1360   4.06268E+003    3.92785E+003
   6.1390   4.04267E+003    3.81277E+003
   6.1420   4.04546E+003    3.84214E+003
   6.1440   4.04372E+003    3.89949E+003
   6.1470   4.08148E+003    3.83966E+003
   6.1490   4.03720E+003    3.74487E+003
   6.1510   3.97752E+003    3.77685E+003
   6.1530   4.01988E+003    3.69559E+003
   6.1550   3.99454E+003    3.78869E+003
   6.1570   3.95862E+003    3.74363E+003
   6.1590   3.95341E+003    3.70903E+003
   6.1620   3.96759E+003    3.73456E+003
   6.1640   3.94967E+003    3.65332E+003
   6.1670   3.90185E+003    3.68522E+003
   6.1710   3.91912E+003    3.70871E+003
   6.1740   3.96037E+003    3.68429E+003
   6.1760   4.00850E+003    3.70093E+003
   6.1780   3.98117E+003    3.73013E+003
   6.1810   3.93337E+003    3.58881E+003
   6.1840   3.93225E+003    3.62390E+003
   6.1870   3.97673E+003    3.64149E+003
   6.1900   3.97092E+003    3.63647E+003
   6.1910   3.96577E+003    3.67591E+003
   6.1940   4.00481E+003    3.65629E+003
   6.1950   3.90356E+003    3.58897E+003
   6.1960   3.90715E+003    3.59756E+003
   6.1990   3.92089E+003    3.59929E+003
   6.2030   3.88843E+003    3.60598E+003
   6.2060   3.90282E+003    3.60196E+003
   6.2080   3.91309E+003    3.57108E+003
   6.2100   3.96359E+003    3.58040E+003
   6.2120   3.92312E+003    3.54059E+003
   6.2140   3.86380E+003    3.54899E+003
   6.2170   3.92787E+003    3.46839E+003
   6.2200   3.93089E+003    3.53060E+003
   6.2230   3.88708E+003    3.43681E+003
   6.2250   3.89379E+003    3.43461E+003
   6.2270   3.84651E+003    3.43936E+003
   6.2290   3.82833E+003    3.39828E+003
   6.2320   3.76834E+003    3.40025E+003
   6.2350   3.82464E+003    3.36187E+003
   6.2360   3.86411E+003    3.40528E+003
   6.2370   3.88185E+003    3.43689E+003
   6.2390   3.84206E+003    3.38217E+003
   6.2410   3.77268E+003    3.37564E+003
   6.2430   3.82861E+003    3.35967E+003
   6.2460   3.82617E+003    3.35045E+003
   6.2480   3.80664E+003    3.32086E+003
   6.2500   3.79153E+003    3.26841E+003
   6.2530   3.79099E+003    3.25405E+003
   6.2550   3.79069E+003    3.26018E+003
   6.2570   3.76022E+003    3.29680E+003
   6.2600   3.76417E+003    3.24441E+003
   6.2620   3.77662E+003    3.23348E+003
   6.2640   3.79755E+003    3.28516E+003
   6.2660   3.79468E+003    3.26744E+003
   6.2680   3.74343E+003    3.24511E+003
   6.2700   3.75081E+003    3.19468E+003
   6.2730   3.74971E+003    3.14003E+003
   6.2750   3.73479E+003    3.17510E+003
   6.2780   3.72243E+003    3.05681E+003
   6.2810   3.70348E+003    3.14621E+003
   6.2820   3.70319E+003    3.12891E+003
   6.2840   3.69588E+003    3.06718E+003
   6.2870   3.71552E+003    3.09636E+003
   6.2910   3.65890E+003    3.12293E+003
   6.2930   3.64213E+003    3.02217E+003
   6.2960   3.68477E+003    3.00124E+003
   6.3000   3.58267E+003    2.98406E+003
   6.3020   3.68390E+003    2.90648E+003
   6.3040   3.63458E+003    3.00805E+003
   6.3070   3.52822E+003    2.93253E+003
   6.3090   3.51412E+003    2.89502E+003
   6.3110   3.54041E+003    2.87495E+003
   6.3130   3.56245E+003    2.84072E+003
   6.3160   3.52224E+003    2.81471E+003
   6.3180   3.52586E+003    2.78164E+003
   6.3200   3.51227E+003    2.77028E+003
   6.3230   3.43260E+003    2.79830E+003
   6.3250   3.54135E+003    2.74169E+003
   6.3270   3.49880E+003    2.71132E+003
   6.3290   3.41494E+003    2.72385E+003
   6.3320   3.44552E+003    2.69221E+003
   6.3330   3.42499E+003    2.62318E+003
   6.3360   3.44259E+003    2.61583E+003
   6.3370   3.35857E+003    2.67552E+003
   6.3380   3.40524E+003    2.60831E+003
   6.3410   3.40352E+003    2.54511E+003
   6.3450   3.36869E+003    2.57737E+003
   6.3470   3.36100E+003    2.46836E+003
   6.3500   3.30237E+003    2.47005E+003
   6.3520   3.34602E+003    2.51028E+003
   6.3540   3.28885E+003    2.51350E+003
   6.3560   3.24530E+003    2.44435E+003
   6.3590   3.26869E+003    2.41839E+003
   6.3630   3.21804E+003    2.38322E+003
   6.3660   3.21656E+003    2.35446E+003
   6.3670   3.20949E+003    2.35764E+003
   6.3700   3.13722E+003    2.33250E+003
   6.3730   3.20552E+003    2.27985E+003
   6.3740   3.15249E+003    2.25655E+003
   6.3760   3.14634E+003    2.25956E+003
   6.3790   3.08724E+003    2.24641E+003
   6.3810   3.05381E+003    2.24599E+003
   6.3820   3.06540E+003    2.21504E+003
   6.3850   3.08224E+003    2.24757E+003
   6.3880   3.03482E+003    2.16532E+003
   6.3900   3.02670E+003    2.11911E+003
   6.3930   2.95467E+003    2.13940E+003
   6.3950   2.98369E+003    2.10473E+003
   6.3970   2.93339E+003    2.08462E+003
   6.3990   2.92828E+003    2.07173E+003
   6.4000   2.93968E+003    2.07530E+003
   6.4020   2.92946E+003    2.01497E+003
   6.4060   2.92540E+003    1.99127E+003
   6.4080   2.84775E+003    1.99529E+003
   6.4100   2.87019E+003    1.95385E+003
   6.4130   2.81619E+003    1.93324E+003
   6.4150   2.76576E+003    1.92424E+003
   6.4170   2.76799E+003    1.91924E+003
   6.4210   2.80633E+003    1.88606E+003
   6.4230   2.74364E+003    1.86113E+003
   6.4260   2.71995E+003    1.87797E+003
   6.4290   2.67948E+003    1.85966E+003
   6.4310   2.67395E+003    1.81827E+003
   6.4330   2.68777E+003    1.82098E+003
   6.4350   2.67835E+003    1.82682E+003
   6.4380   2.75322E+003    1.80313E+003
   6.4390   2.72048E+003    1.80292E+003
   6.4420   2.72842E+003    1.75703E+003
   6.4440   2.60956E+003    1.72843E+003
   6.4460   2.66365E+003    1.74364E+003
   6.4490   2.62621E+003    1.70278E+003
   6.4510   2.64655E+003    1.72500E+003
   6.4530   2.63554E+003    1.69366E+003
   6.4560   2.59430E+003    1.67333E+003
   6.4600   2.62563E+003    1.64016E+003
   6.4610   2.60452E+003    1.61421E+003
   6.4650   2.55883E+003    1.62180E+003
   6.4670   2.53574E+003    1.59625E+003
   6.4710   2.54334E+003    1.56378E+003
   6.4730   2.50900E+003    1.58170E+003
   6.4760   2.51442E+003    1.52190E+003
   6.4780   2.49330E+003    1.54518E+003
   6.4800   2.46176E+003    1.55395E+003
   6.4830   2.45295E+003    1.50522E+003
   6.4850   2.41260E+003    1.50382E+003
   6.4870   2.43801E+003    1.47020E+003
   6.4900   2.37459E+003    1.51205E+003
   6.4920   2.42139E+003    1.49392E+003
   6.4940   2.39230E+003    1.48336E+003
   6.4960   2.39148E+003    1.43458E+003
   6.4990   2.40202E+003    1.44274E+003
   6.5030   2.32064E+003    1.40570E+003
   6.5050   2.30803E+003    1.41577E+003
   6.5090   2.29887E+003    1.38248E+003
   6.5120   2.28121E+003    1.36986E+003
   6.5150   2.25457E+003    1.35037E+003
   6.5160   2.24448E+003    1.37274E+003
   6.5190   2.25934E+003    1.35608E+003
   6.5210   2.23119E+003    1.34829E+003
   6.5230   2.22319E+003    1.35694E+003
   6.5250   2.19940E+003    1.30738E+003
   6.5280   2.23021E+003    1.30411E+003
   6.5320   2.21005E+003    1.28322E+003
   6.5350   2.16812E+003    1.31583E+003
   6.5390   2.15396E+003    1.28717E+003
   6.5410   2.15046E+003    1.23819E+003
   6.5440   2.11061E+003    1.25864E+003
   6.5460   2.13004E+003    1.21165E+003
   6.5480   2.07977E+003    1.20506E+003
   6.5500   2.08623E+003    1.21344E+003
   6.5520   2.08664E+003    1.19754E+003
   6.5550   2.06634E+003    1.22495E+003
   6.5570   2.03498E+003    1.21547E+003
   6.5620   2.03918E+003    1.18780E+003
   6.5640   2.01192E+003    1.17401E+003
   6.5660   1.99729E+003    1.16627E+003
   6.5680   2.00063E+003    1.18822E+003
   6.5690   2.00348E+003    1.14928E+003
   6.5730   2.02682E+003    1.13793E+003
   6.5750   1.96565E+003    1.15288E+003
   6.5780   2.01568E+003    1.13409E+003
   6.5800   1.96160E+003    1.15185E+003
   6.5820   1.98881E+003    1.11638E+003
   6.5840   1.98396E+003    1.10092E+003
   6.5880   1.89408E+003    1.11595E+003
   6.5910   1.90835E+003    1.12944E+003
   6.5930   1.94069E+003    1.09309E+003
   6.5950   1.93237E+003    1.11759E+003
   6.5980   1.87987E+003    1.11233E+003
   6.6000   1.93309E+003    1.09325E+003
   6.6020   1.90990E+003    1.06213E+003
   6.6060   1.91162E+003    1.09627E+003
   6.6080   1.90798E+003    1.06940E+003
   6.6110   1.88665E+003    1.08061E+003
   6.6120   1.88126E+003    1.03973E+003
   6.6150   1.88329E+003    1.06293E+003
   6.6180   1.86784E+003    1.04487E+003
   6.6200   1.86436E+003    1.05371E+003
   6.6220   1.86809E+003    1.08627E+003
   6.6240   1.86422E+003    1.07182E+003
   6.6260   1.81073E+003    1.02725E+003
   6.6280   1.82898E+003    1.05459E+003
   6.6310   1.85753E+003    1.04569E+003
   6.6330   1.88816E+003    1.04733E+003
   6.6360   1.86786E+003    1.05795E+003
   6.6380   1.82922E+003    1.03258E+003
   6.6410   1.81493E+003    1.03571E+003
   6.6440   1.82734E+003    1.03111E+003
   6.6460   1.85521E+003    1.01627E+003
   6.6490   1.81507E+003    1.02250E+003
   6.6510   1.85663E+003    1.05372E+003
   6.6550   1.84903E+003    1.01643E+003
   6.6570   1.76830E+003    1.01716E+003
   6.6600   1.79872E+003    1.01468E+003
   6.6620   1.83493E+003    1.00995E+003
   6.6640   1.78649E+003    1.01694E+003
   6.6670   1.81395E+003    1.00554E+003
   6.6680   1.80807E+003    1.00450E+003
   6.6710   1.78598E+003    1.00423E+003
   6.6740   1.79060E+003    1.00062E+003
   6.6750   1.76074E+003    9.72060E+002
   6.6780   1.79369E+003    9.89880E+002
   6.6800   1.76360E+003    9.80870E+002
   6.6830   1.75808E+003    9.85610E+002
   6.6870   1.78144E+003    9.81310E+002
   6.6890   1.77369E+003    9.78260E+002
   6.6910   1.73709E+003    9.91600E+002
   6.6940   1.74872E+003    9.79690E+002
   6.6960   1.72185E+003    9.71630E+002
   6.7010   1.74558E+003    9.69100E+002
   6.7030   1.73681E+003    9.70530E+002
   6.7040   1.70835E+003    9.63000E+002
   6.7070   1.73752E+003    9.65890E+002
   6.7100   1.73948E+003    9.79120E+002
   6.7140   1.72161E+003    9.59250E+002
   6.7160   1.72705E+003    9.70930E+002
   6.7180   1.75409E+003    9.49770E+002
   6.7210   1.75122E+003    9.58580E+002
   6.7230   1.71160E+003    9.39270E+002
   6.7250   1.71215E+003    9.76480E+002
   6.7280   1.68908E+003    9.25030E+002
   6.7290   1.68601E+003    9.44620E+002
   6.7330   1.66141E+003    9.56640E+002
   6.7370   1.63955E+003    9.25050E+002
   6.7390   1.65939E+003    9.48450E+002
   6.7420   1.68875E+003    9.24450E+002
   6.7440   1.68447E+003    9.49130E+002
   6.7470   1.68010E+003    9.50480E+002
   6.7510   1.69336E+003    9.49560E+002
   6.7520   1.68234E+003    9.38060E+002
   6.7550   1.70006E+003    9.41410E+002
   6.7590   1.67527E+003    9.31150E+002
   6.7610   1.68636E+003    9.47390E+002
   6.7630   1.65657E+003    9.28470E+002
   6.7640   1.66317E+003    9.20960E+002
   6.7680   1.66539E+003    9.15990E+002
   6.7700   1.63588E+003    9.52080E+002
   6.7730   1.67717E+003    9.32000E+002
   6.7750   1.68201E+003    9.44650E+002
   6.7770   1.67992E+003    9.30950E+002
   6.7810   1.67131E+003    9.31980E+002
   6.7830   1.68268E+003    9.39510E+002
   6.7860   1.67927E+003    9.50570E+002
   6.7880   1.66872E+003    9.55310E+002
   6.7910   1.67946E+003    9.46850E+002
   6.7950   1.65190E+003    9.45850E+002
   6.7970   1.66351E+003    9.35610E+002
   6.7990   1.69274E+003    9.51540E+002
   6.8020   1.66618E+003    9.61970E+002
   6.8040   1.65244E+003    9.48080E+002
   6.8070   1.65394E+003    9.59340E+002
   6.8100   1.68632E+003    9.30460E+002
   6.8120   1.66910E+003    9.44750E+002
   6.8150   1.66910E+003    9.54140E+002
   6.8170   1.68165E+003    9.45400E+002
   6.8190   1.66172E+003    9.82060E+002
   6.8220   1.70517E+003    9.28120E+002
   6.8240   1.69318E+003    9.35170E+002
   6.8270   1.67711E+003    9.36260E+002
   6.8300   1.66766E+003    9.62380E+002
   6.8330   1.67984E+003    9.31320E+002
   6.8350   1.71011E+003    9.48280E+002
   6.8380   1.70103E+003    9.39340E+002
   6.8400   1.70144E+003    9.53830E+002
   6.8440   1.69493E+003    9.63320E+002
   6.8460   1.69029E+003    9.42160E+002
   6.8490   1.73244E+003    9.32910E+002
   6.8520   1.68083E+003    9.24810E+002
   6.8560   1.68722E+003    9.47580E+002
   6.8580   1.71053E+003    9.64300E+002
   6.8620   1.72568E+003    9.56180E+002
   6.8640   1.72425E+003    9.51320E+002
   6.8670   1.66659E+003    9.48190E+002
   6.8700   1.70587E+003    9.44500E+002
   6.8710   1.71102E+003    9.25760E+002
   6.8740   1.74676E+003    9.24010E+002
   6.8750   1.67924E+003    9.46830E+002
   6.8780   1.72837E+003    9.56590E+002
   6.8820   1.68940E+003    9.43150E+002
   6.8850   1.69436E+003    9.32060E+002
   6.8870   1.69557E+003    9.46030E+002
   6.8900   1.67025E+003    9.36930E+002
   6.8920   1.69777E+003    9.49910E+002
   6.8960   1.68939E+003    9.46830E+002
   6.8980   1.71270E+003    9.41220E+002
   6.9010   1.73506E+003    9.58850E+002
   6.9030   1.71810E+003    9.30890E+002
   6.9050   1.71159E+003    9.26690E+002
   6.9100   1.68631E+003    9.36670E+002
   6.9110   1.68601E+003    9.28500E+002
   6.9140   1.71376E+003    9.42730E+002
   6.9170   1.69870E+003    9.36320E+002
   6.9200   1.71082E+003    9.64210E+002
   6.9230   1.71284E+003    9.15550E+002
   6.9250   1.67393E+003    9.26450E+002
   6.9280   1.70320E+003    9.35380E+002
   6.9300   1.68478E+003    9.06610E+002
   6.9340   1.65397E+003    9.39300E+002
   6.9370   1.67721E+003    9.39270E+002
   6.9410   1.66930E+003    9.41150E+002
   6.9440   1.67641E+003    9.15600E+002
   6.9460   1.63276E+003    9.18460E+002
   6.9490   1.67364E+003    9.29830E+002
   6.9520   1.64476E+003    9.17430E+002
   6.9550   1.65305E+003    9.37070E+002
   6.9560   1.65787E+003    9.16300E+002
   6.9590   1.67010E+003    9.22480E+002
   6.9610   1.64148E+003    9.26840E+002
   6.9650   1.62631E+003    9.19330E+002
   6.9680   1.62474E+003    9.36980E+002
   6.9710   1.66196E+003    9.01300E+002
   6.9750   1.66673E+003    9.16430E+002
   6.9780   1.63578E+003    9.30450E+002
   6.9810   1.67549E+003    9.36150E+002
   6.9840   1.65274E+003    9.41650E+002
   6.9870   1.68793E+003    9.21290E+002
   6.9900   1.66601E+003    9.22240E+002
   6.9920   1.66693E+003    9.24600E+002
   6.9950   1.67027E+003    9.20150E+002
   6.9970   1.67167E+003    9.23740E+002
   6.9990   1.66351E+003    9.24430E+002
   7.0020   1.65584E+003    9.29210E+002
   7.0040   1.63308E+003    9.46550E+002
   7.0070   1.67655E+003    9.14900E+002
   7.0090   1.71473E+003    9.32160E+002
   7.0110   1.65074E+003    9.32470E+002
   7.0150   1.64471E+003    9.18200E+002
   7.0170   1.64177E+003    9.22480E+002
   7.0210   1.61305E+003    9.28480E+002
   7.0230   1.63923E+003    8.85900E+002
   7.0260   1.59328E+003    9.10680E+002
   7.0280   1.61345E+003    9.27880E+002
   7.0330   1.64380E+003    9.10330E+002
   7.0350   1.63423E+003    9.31530E+002
   7.0370   1.63935E+003    9.03060E+002
   7.0400   1.63146E+003    8.92580E+002
   7.0430   1.67080E+003    9.04620E+002
   7.0470   1.60474E+003    9.02970E+002
   7.0480   1.63975E+003    8.87400E+002
   7.0500   1.66397E+003    8.77640E+002
   7.0530   1.64045E+003    8.98040E+002
   7.0550   1.66885E+003    8.67830E+002
   7.0580   1.68251E+003    8.78960E+002
   7.0620   1.64496E+003    9.01700E+002
   7.0640   1.64788E+003    8.76800E+002
   7.0670   1.67420E+003    8.76650E+002
   7.0690   1.65907E+003    8.59240E+002
   7.0730   1.63998E+003    8.82990E+002
   7.0760   1.65380E+003    8.69160E+002
   7.0780   1.62413E+003    8.64320E+002
   7.0800   1.62375E+003    8.61090E+002
   7.0820   1.62035E+003    8.37160E+002
   7.0870   1.63068E+003    8.43750E+002
   7.0890   1.61652E+003    8.54410E+002
   7.0910   1.60941E+003    8.03200E+002
   7.0930   1.59418E+003    8.39670E+002
   7.0980   1.60800E+003    7.99190E+002
   7.1000   1.60062E+003    7.79710E+002
   7.1030   1.56030E+003    7.69120E+002
   7.1050   1.54636E+003    7.63040E+002
   7.1070   1.54827E+003    7.44960E+002
   7.1120   1.56143E+003    7.04510E+002
   7.1130   1.56313E+003    6.75890E+002
   7.1160   1.55195E+003    6.66410E+002
   7.1180   1.51863E+003    6.31900E+002
   7.1220   1.54233E+003    5.98290E+002
   7.1250   1.49349E+003    5.54820E+002
   7.1270   1.44526E+003    5.18910E+002
   7.1320   1.43594E+003    4.66410E+002
   7.1340   1.37699E+003    4.17930E+002
   7.1370   1.36894E+003    3.58380E+002
   7.1400   1.30593E+003    3.32750E+002
   7.1420   1.29194E+003    3.06380E+002
   7.1450   1.21111E+003    2.00860E+002
   7.1480   1.09156E+003    6.59200E+001
   7.1510   9.92560E+002    1.90100E+001
   7.1560   7.96830E+002    1.19300E+001
   7.1580   7.55550E+002    7.30000E+000
   7.1620   6.51570E+002    5.22000E+000
   7.1640   4.26040E+002    4.59000E+000
   7.1660   1.06090E+002    6.00000E-002
   7.1700   1.83200E+001    2.50000E-001
   7.1730   3.53000E+000    1.80000E-001
   7.1750   6.04000E+000    2.20000E-001
   7.1780   5.90000E+000    3.30000E-001
   7.1810   6.10000E+000    2.10000E-001
   7.1830   5.93000E+000    1.00000E-002
   7.1860   6.00000E+000    2.00000E-002
   7.1880   6.14000E+000    0.00000E+000
   7.1910   5.90000E+000    1.40000E-001
   7.1920   5.93000E+000    6.00000E-002
   7.1960   6.03000E+000    1.90000E-001
   7.1990   5.85000E+000    8.60000E-001
   7.2010   5.99000E+000    1.00000E+000
   7.2040   6.07000E+000    1.72000E+000
   7.2070   6.01000E+000    2.33000E+000
   7.2090   6.00000E+000    6.00000E-002
   7.2130   5.43000E+000    1.10000E-001
   7.2160   6.03000E+000    1.10000E-001
   7.2180   5.93000E+000    3.10000E-001
   7.2220   5.93000E+000    1.20000E-001
   7.2240   5.90000E+000    1.40000E-001
   7.2270   6.04000E+000    3.20000E-001
   7.2310   6.15000E+000    2.00000E-001
   7.2340   6.02000E+000    5.00000E-002
   7.2360   6.24000E+000    2.50000E-001
   7.2390   5.95000E+000    3.40000E-001
   7.2420   5.97000E+000    2.20000E-001
   7.2450   5.92000E+000    6.90000E-001
   7.2470   5.93000E+000    1.20000E-001
   7.2490   6.26000E+000    1.10000E-001
   7.2520   6.11000E+000    8.00000E-002
   7.2540   5.98000E+000    1.60000E-001
   7.2570   6.09000E+000    6.00000E-002
   7.2590   6.03000E+000    6.00000E-002
   7.2630   5.79000E+000    1.40000E-001
   7.2660   5.27000E+000    1.40000E-001
   7.2690   5.93000E+000    8.00000E-002
   7.2710   5.96000E+000    9.00000E-002
   7.2760   5.99000E+000    0.00000E+000
   7.2770   6.25000E+000    2.00000E-002
   7.2800   6.19000E+000    2.00000E-001
   7.2840   6.07000E+000    4.00000E-002
   7.2860   6.04000E+000    3.00000E-002
   7.2890   6.13000E+000    1.10000E-001
   7.2910   5.94000E+000    3.00000E-002
   7.2940   6.05000E+000    2.00000E-002
   7.2970   6.07000E+000    1.00000E-001
   7.3000   6.12000E+000    1.70000E-001
