# Supplementary material for: Mechanism of the small ATP-independent chaperone Spy is substrate specific
Source: Nat Commun. 2021 Feb 8;12:851. doi: 10.1038/s41467-021-21120-8 (PMC7870927; doi:10.1038/s41467-021-21120-8)
Supplement: Supplementary file 3 — Supplementary Data 1 [file 41467_2021_21120_MOESM3_ESM.zip › Fig 2c-d/181801/00057.RI1]

Sample1/4
I 1 22.0 48000 0008142 2.0370E11 278 1 
   5.8010   5.90000E+000    1.18000E+000
   5.8030   5.92000E+000    5.10000E-001
   5.8060   5.24000E+000    2.87000E+000
   5.8080   5.89000E+000    5.20000E-001
   5.8100   6.00000E+000    5.30000E+000
   5.8120   5.33000E+000    1.32500E+001
   5.8130   4.02000E+000    1.02300E+001
   5.8150   3.85000E+000    1.47400E+001
   5.8170   2.19800E+001    1.98300E+001
   5.8190   5.56700E+001    4.37000E+001
   5.8220   1.05410E+002    4.99300E+001
   5.8230   2.22780E+002    1.36100E+002
   5.8260   6.67590E+002    4.13120E+002
   5.8290   8.64590E+002    5.57080E+002
   5.8300   8.94310E+002    5.45100E+002
   5.8310   9.59520E+002    6.10990E+002
   5.8330   1.12600E+003    7.20850E+002
   5.8350   1.21669E+003    9.50080E+002
   5.8370   1.41078E+003    1.17260E+003
   5.8400   1.50477E+003    1.60891E+003
   5.8420   1.63385E+003    1.85360E+003
   5.8440   1.78072E+003    1.86175E+003
   5.8450   1.85187E+003    1.85071E+003
   5.8470   1.92347E+003    1.89688E+003
   5.8490   2.07406E+003    2.19257E+003
   5.8520   2.26458E+003    2.42490E+003
   5.8560   2.45683E+003    2.50371E+003
   5.8570   2.55767E+003    2.67368E+003
   5.8580   2.70146E+003    2.64397E+003
   5.8600   2.73821E+003    2.74697E+003
   5.8630   2.93268E+003    2.92700E+003
   5.8650   2.97782E+003    3.06944E+003
   5.8670   3.12200E+003    3.13925E+003
   5.8690   3.18266E+003    3.21288E+003
   5.8710   3.17111E+003    3.29350E+003
   5.8720   3.28415E+003    3.33677E+003
   5.8730   3.35230E+003    3.29836E+003
   5.8760   3.43713E+003    3.47149E+003
   5.8780   3.43105E+003    3.51999E+003
   5.8800   3.51859E+003    3.54566E+003
   5.8830   3.58003E+003    3.54463E+003
   5.8850   3.59447E+003    3.57347E+003
   5.8870   3.59937E+003    3.58803E+003
   5.8890   3.58194E+003    3.63554E+003
   5.8910   3.65494E+003    3.62989E+003
   5.8940   3.65734E+003    3.66902E+003
   5.8960   3.59221E+003    3.56567E+003
   5.8990   3.55822E+003    3.59743E+003
   5.9000   3.61665E+003    3.61221E+003
   5.9030   3.64707E+003    3.66291E+003
   5.9050   3.67262E+003    3.66458E+003
   5.9090   3.72348E+003    3.65774E+003
   5.9100   3.75832E+003    3.68766E+003
   5.9120   3.74506E+003    3.75027E+003
   5.9140   3.69644E+003    3.74565E+003
   5.9160   3.79493E+003    3.80503E+003
   5.9190   3.77930E+003    3.77333E+003
   5.9210   3.77143E+003    3.74705E+003
   5.9230   3.80353E+003    3.74721E+003
   5.9260   3.84719E+003    3.70891E+003
   5.9280   3.79678E+003    3.73929E+003
   5.9300   3.83768E+003    3.86343E+003
   5.9330   3.87984E+003    3.87615E+003
   5.9350   3.88920E+003    3.92392E+003
   5.9360   3.97539E+003    3.90875E+003
   5.9390   3.90611E+003    3.95892E+003
   5.9410   3.93290E+003    4.04459E+003
   5.9420   3.94471E+003    4.01328E+003
   5.9430   4.02126E+003    4.04248E+003
   5.9460   4.00061E+003    4.01432E+003
   5.9480   4.01594E+003    4.05474E+003
   5.9500   4.03902E+003    3.95072E+003
   5.9520   3.99938E+003    4.03059E+003
   5.9550   3.97337E+003    4.07649E+003
   5.9570   4.04811E+003    4.06752E+003
   5.9580   4.05647E+003    4.10127E+003
   5.9600   4.04843E+003    4.08054E+003
   5.9640   4.05941E+003    4.03983E+003
   5.9660   4.09793E+003    4.18005E+003
   5.9690   4.12583E+003    4.15486E+003
   5.9710   4.14490E+003    4.15379E+003
   5.9750   4.13559E+003    4.18964E+003
   5.9770   4.14152E+003    4.25016E+003
   5.9790   4.15819E+003    4.18760E+003
   5.9800   4.23930E+003    4.25600E+003
   5.9830   4.21199E+003    4.18161E+003
   5.9840   4.20373E+003    4.28282E+003
   5.9880   4.36118E+003    4.50133E+003
   5.9910   4.83707E+003    5.78338E+003
   5.9930   7.65569E+003    8.16810E+003
   5.9950   8.74092E+003    8.74052E+003
   5.9980   7.99704E+003    7.81099E+003
   6.0000   8.69906E+003    7.23800E+003
   6.0030   4.19026E+003    2.85659E+003
   6.0050   5.42990E+002    1.94300E+002
   6.0120   4.03740E+002    2.10830E+003
   6.0160   3.62149E+003    5.21238E+003
   6.0180   4.43644E+003    3.93086E+003
   6.0200   4.39133E+003    4.33980E+003
   6.0230   4.16202E+003    4.17624E+003
   6.0250   4.27821E+003    4.12949E+003
   6.0290   4.19205E+003    4.13627E+003
   6.0300   4.17783E+003    4.11359E+003
   6.0320   4.21062E+003    4.16419E+003
   6.0340   4.17657E+003    4.12171E+003
   6.0360   4.17940E+003    4.12755E+003
   6.0380   4.15890E+003    4.07995E+003
   6.0410   4.17711E+003    4.11293E+003
   6.0420   4.24467E+003    4.10978E+003
   6.0450   4.21760E+003    4.17266E+003
   6.0480   4.15757E+003    4.10237E+003
   6.0490   4.25222E+003    4.10259E+003
   6.0500   4.19255E+003    4.08404E+003
   6.0530   4.21272E+003    4.08395E+003
   6.0560   4.16464E+003    4.12197E+003
   6.0590   4.13408E+003    4.08318E+003
   6.0610   4.12929E+003    4.06013E+003
   6.0630   4.10673E+003    4.01019E+003
   6.0660   4.09840E+003    3.99034E+003
   6.0680   4.16655E+003    3.96072E+003
   6.0710   4.17552E+003    3.94863E+003
   6.0740   4.09360E+003    3.93796E+003
   6.0750   4.18527E+003    3.96021E+003
   6.0770   4.09311E+003    4.01808E+003
   6.0790   4.06798E+003    3.99547E+003
   6.0820   4.10824E+003    3.88440E+003
   6.0830   4.08642E+003    3.92874E+003
   6.0860   4.06432E+003    3.92795E+003
   6.0890   4.07760E+003    3.97686E+003
   6.0900   4.09159E+003    3.84169E+003
   6.0930   4.03699E+003    3.86405E+003
   6.0970   4.00858E+003    3.86587E+003
   6.0990   3.91197E+003    3.83816E+003
   6.1020   3.96626E+003    3.77401E+003
   6.1040   3.96777E+003    3.77069E+003
   6.1060   3.94728E+003    3.73003E+003
   6.1090   3.95817E+003    3.73607E+003
   6.1110   3.96544E+003    3.76151E+003
   6.1150   3.92680E+003    3.72476E+003
   6.1180   3.94603E+003    3.68894E+003
   6.1200   3.94036E+003    3.65240E+003
   6.1240   3.89100E+003    3.63137E+003
   6.1260   3.84160E+003    3.63591E+003
   6.1310   3.84165E+003    3.53472E+003
   6.1320   3.86396E+003    3.61134E+003
   6.1340   3.83960E+003    3.51977E+003
   6.1350   3.83413E+003    3.53026E+003
   6.1380   3.87829E+003    3.51231E+003
   6.1400   3.82905E+003    3.46067E+003
   6.1430   3.82747E+003    3.45804E+003
   6.1450   3.75419E+003    3.47771E+003
   6.1480   3.84855E+003    3.40447E+003
   6.1500   3.76046E+003    3.42952E+003
   6.1520   3.72374E+003    3.41547E+003
   6.1540   3.72018E+003    3.31463E+003
   6.1550   3.64723E+003    3.33912E+003
   6.1580   3.63228E+003    3.24518E+003
   6.1600   3.63394E+003    3.25703E+003
   6.1620   3.61995E+003    3.18655E+003
   6.1650   3.59167E+003    3.18120E+003
   6.1670   3.62105E+003    3.22676E+003
   6.1690   3.56810E+003    3.14258E+003
   6.1710   3.57567E+003    3.17309E+003
   6.1750   3.55618E+003    3.18618E+003
   6.1770   3.51676E+003    3.11418E+003
   6.1790   3.58767E+003    3.13382E+003
   6.1800   3.53790E+003    3.10309E+003
   6.1810   3.51672E+003    3.11385E+003
   6.1830   3.46776E+003    3.06700E+003
   6.1870   3.51492E+003    3.02370E+003
   6.1900   3.43203E+003    2.98238E+003
   6.1920   3.42454E+003    2.94005E+003
   6.1940   3.49240E+003    2.94320E+003
   6.1960   3.40870E+003    2.92845E+003
   6.1980   3.44381E+003    2.93816E+003
   6.2010   3.41039E+003    2.92069E+003
   6.2030   3.43795E+003    2.84027E+003
   6.2050   3.36915E+003    2.88672E+003
   6.2080   3.33969E+003    2.82256E+003
   6.2100   3.35944E+003    2.82485E+003
   6.2120   3.37303E+003    2.74877E+003
   6.2140   3.32364E+003    2.74065E+003
   6.2180   3.35821E+003    2.71387E+003
   6.2190   3.25679E+003    2.70850E+003
   6.2210   3.28289E+003    2.69036E+003
   6.2230   3.26820E+003    2.64736E+003
   6.2250   3.27092E+003    2.61389E+003
   6.2280   3.22104E+003    2.57200E+003
   6.2300   3.16411E+003    2.53217E+003
   6.2320   3.17562E+003    2.55834E+003
   6.2350   3.19029E+003    2.52021E+003
   6.2360   3.16966E+003    2.51717E+003
   6.2390   3.13221E+003    2.43089E+003
   6.2410   3.12141E+003    2.42110E+003
   6.2450   3.06893E+003    2.41900E+003
   6.2480   3.09710E+003    2.38862E+003
   6.2500   3.04404E+003    2.36039E+003
   6.2530   3.02079E+003    2.34767E+003
   6.2540   3.04030E+003    2.35055E+003
   6.2570   3.00313E+003    2.27679E+003
   6.2590   2.95059E+003    2.28171E+003
   6.2620   3.00121E+003    2.22527E+003
   6.2640   2.95565E+003    2.26043E+003
   6.2670   2.98050E+003    2.21013E+003
   6.2680   2.92408E+003    2.19460E+003
   6.2710   2.92571E+003    2.14926E+003
   6.2720   2.92775E+003    2.19373E+003
   6.2750   2.86198E+003    2.17348E+003
   6.2780   2.90663E+003    2.16976E+003
   6.2790   2.91280E+003    2.09071E+003
   6.2810   2.85910E+003    2.07395E+003
   6.2850   2.82260E+003    2.05735E+003
   6.2870   2.78029E+003    2.06922E+003
   6.2890   2.78353E+003    1.99980E+003
   6.2910   2.77755E+003    1.99156E+003
   6.2930   2.76211E+003    1.95380E+003
   6.2960   2.73052E+003    1.94119E+003
   6.2980   2.74715E+003    1.92113E+003
   6.3020   2.69483E+003    1.90600E+003
   6.3040   2.68620E+003    1.87926E+003
   6.3060   2.68531E+003    1.82178E+003
   6.3090   2.69494E+003    1.81575E+003
   6.3110   2.67774E+003    1.81544E+003
   6.3130   2.63665E+003    1.82754E+003
   6.3160   2.62416E+003    1.81153E+003
   6.3180   2.55519E+003    1.80517E+003
   6.3200   2.53627E+003    1.71715E+003
   6.3240   2.52053E+003    1.70503E+003
   6.3250   2.54129E+003    1.67640E+003
   6.3270   2.53702E+003    1.74359E+003
   6.3300   2.53202E+003    1.66069E+003
   6.3320   2.53168E+003    1.66872E+003
   6.3330   2.54240E+003    1.66580E+003
   6.3370   2.54834E+003    1.62440E+003
   6.3380   2.49861E+003    1.60027E+003
   6.3430   2.44685E+003    1.62035E+003
   6.3450   2.48352E+003    1.64056E+003
   6.3470   2.43387E+003    1.60016E+003
   6.3490   2.41066E+003    1.63751E+003
   6.3520   2.34679E+003    1.59615E+003
   6.3540   2.35932E+003    1.55743E+003
   6.3560   2.37101E+003    1.52745E+003
   6.3590   2.33002E+003    1.50362E+003
   6.3610   2.35004E+003    1.52085E+003
   6.3630   2.34650E+003    1.49473E+003
   6.3660   2.37382E+003    1.51530E+003
   6.3670   2.35279E+003    1.47966E+003
   6.3700   2.30393E+003    1.44376E+003
   6.3730   2.25883E+003    1.46756E+003
   6.3740   2.26108E+003    1.45220E+003
   6.3770   2.24557E+003    1.45505E+003
   6.3780   2.28470E+003    1.39807E+003
   6.3810   2.29770E+003    1.41268E+003
   6.3830   2.21916E+003    1.38263E+003
   6.3860   2.23324E+003    1.38797E+003
   6.3890   2.21990E+003    1.36021E+003
   6.3900   2.24738E+003    1.37608E+003
   6.3930   2.18847E+003    1.37126E+003
   6.3950   2.21305E+003    1.34441E+003
   6.3980   2.17909E+003    1.34631E+003
   6.4020   2.18954E+003    1.34943E+003
   6.4030   2.17132E+003    1.33151E+003
   6.4040   2.12771E+003    1.32408E+003
   6.4070   2.13941E+003    1.30072E+003
   6.4080   2.13238E+003    1.29418E+003
   6.4120   2.16283E+003    1.29059E+003
   6.4150   2.12309E+003    1.28375E+003
   6.4190   2.09061E+003    1.27051E+003
   6.4200   2.12394E+003    1.28616E+003
   6.4240   2.11011E+003    1.28494E+003
   6.4260   2.08680E+003    1.27386E+003
   6.4270   2.11283E+003    1.31755E+003
   6.4290   2.10489E+003    1.27834E+003
   6.4310   2.09237E+003    1.24862E+003
   6.4330   2.12136E+003    1.24957E+003
   6.4380   2.14172E+003    1.28682E+003
   6.4400   2.13009E+003    1.25553E+003
   6.4420   2.11172E+003    1.27545E+003
   6.4440   2.13362E+003    1.25077E+003
   6.4460   2.12194E+003    1.24031E+003
   6.4500   2.14480E+003    1.23550E+003
   6.4530   2.10858E+003    1.21176E+003
   6.4560   2.13131E+003    1.22250E+003
   6.4580   2.11755E+003    1.24361E+003
   6.4600   2.10732E+003    1.23153E+003
   6.4630   2.10028E+003    1.23792E+003
   6.4650   2.11602E+003    1.25946E+003
   6.4680   2.11129E+003    1.23678E+003
   6.4700   2.11604E+003    1.21284E+003
   6.4720   2.11627E+003    1.23208E+003
   6.4730   2.08854E+003    1.20074E+003
   6.4760   2.10561E+003    1.25978E+003
   6.4790   2.13273E+003    1.21464E+003
   6.4800   2.11423E+003    1.21673E+003
   6.4830   2.09821E+003    1.19324E+003
   6.4850   2.10867E+003    1.19308E+003
   6.4880   2.10246E+003    1.20423E+003
   6.4910   2.08137E+003    1.22383E+003
   6.4940   2.07938E+003    1.21358E+003
   6.4970   2.12526E+003    1.18209E+003
   6.4990   2.08582E+003    1.19547E+003
   6.5010   2.06940E+003    1.18802E+003
   6.5030   2.08370E+003    1.17894E+003
   6.5050   2.06901E+003    1.20400E+003
   6.5080   2.09171E+003    1.19262E+003
   6.5110   2.09321E+003    1.21306E+003
   6.5150   2.06774E+003    1.19016E+003
   6.5160   2.06953E+003    1.17973E+003
   6.5180   2.09175E+003    1.17445E+003
   6.5200   2.09196E+003    1.18581E+003
   6.5230   2.07857E+003    1.15912E+003
   6.5250   2.02731E+003    1.21565E+003
   6.5280   2.07517E+003    1.15040E+003
   6.5300   2.02816E+003    1.16010E+003
   6.5320   2.04877E+003    1.17938E+003
   6.5350   2.03421E+003    1.14674E+003
   6.5380   2.04860E+003    1.14300E+003
   6.5420   2.02551E+003    1.16067E+003
   6.5440   2.06280E+003    1.12215E+003
   6.5460   2.02232E+003    1.16010E+003
   6.5480   2.01638E+003    1.15054E+003
   6.5520   1.99789E+003    1.14563E+003
   6.5550   2.03053E+003    1.15259E+003
   6.5570   2.00470E+003    1.12734E+003
   6.5600   2.00796E+003    1.13458E+003
   6.5620   2.02215E+003    1.12969E+003
   6.5640   1.99116E+003    1.11749E+003
   6.5660   2.00968E+003    1.12390E+003
   6.5700   2.00513E+003    1.13501E+003
   6.5730   1.97858E+003    1.10841E+003
   6.5750   1.97673E+003    1.13043E+003
   6.5780   1.96724E+003    1.11481E+003
   6.5810   1.94758E+003    1.06793E+003
   6.5840   1.95413E+003    1.09150E+003
   6.5860   1.93871E+003    1.09194E+003
   6.5880   1.97384E+003    1.13088E+003
   6.5910   1.94772E+003    1.10509E+003
   6.5930   1.96089E+003    1.11386E+003
   6.5950   1.97809E+003    1.09318E+003
   6.5970   1.94907E+003    1.13922E+003
   6.6000   1.95822E+003    1.09318E+003
   6.6020   1.97774E+003    1.10888E+003
   6.6040   1.93894E+003    1.10379E+003
   6.6080   1.93211E+003    1.09313E+003
   6.6110   1.93826E+003    1.08988E+003
   6.6140   1.93639E+003    1.10459E+003
   6.6150   1.94195E+003    1.08859E+003
   6.6180   1.92894E+003    1.09123E+003
   6.6210   1.96255E+003    1.07456E+003
   6.6220   1.94338E+003    1.06615E+003
   6.6260   1.95908E+003    1.10085E+003
   6.6290   1.93638E+003    1.07044E+003
   6.6320   1.94320E+003    1.06582E+003
   6.6350   1.96306E+003    1.09589E+003
   6.6370   1.95051E+003    1.07123E+003
   6.6390   1.89608E+003    1.07155E+003
   6.6420   1.94508E+003    1.08490E+003
   6.6450   1.91077E+003    1.05054E+003
   6.6480   1.90491E+003    1.04903E+003
   6.6500   1.94131E+003    1.05377E+003
   6.6530   1.90581E+003    1.07255E+003
   6.6550   1.91292E+003    1.07631E+003
   6.6580   1.89290E+003    1.06379E+003
   6.6600   1.90085E+003    1.06310E+003
   6.6620   1.85418E+003    1.04775E+003
   6.6670   1.89383E+003    1.06560E+003
   6.6680   1.90982E+003    1.07137E+003
   6.6710   1.87011E+003    1.04703E+003
   6.6730   1.90618E+003    1.05712E+003
   6.6750   1.91641E+003    1.05060E+003
   6.6800   1.85526E+003    1.05059E+003
   6.6820   1.87150E+003    1.04072E+003
   6.6840   1.85054E+003    1.01262E+003
   6.6870   1.86287E+003    1.06367E+003
   6.6890   1.83615E+003    1.05540E+003
   6.6920   1.85543E+003    1.05385E+003
   6.6960   1.84237E+003    1.03429E+003
   6.7000   1.84164E+003    1.03778E+003
   6.7020   1.85073E+003    1.03368E+003
   6.7040   1.82057E+003    1.00273E+003
   6.7080   1.82556E+003    1.01168E+003
   6.7100   1.84904E+003    1.01680E+003
   6.7130   1.82054E+003    1.02462E+003
   6.7140   1.84757E+003    1.02445E+003
   6.7170   1.84868E+003    1.04328E+003
   6.7200   1.82295E+003    1.02598E+003
   6.7230   1.82346E+003    9.90740E+002
   6.7250   1.82841E+003    1.01402E+003
   6.7270   1.83930E+003    1.00099E+003
   6.7300   1.78539E+003    1.01013E+003
   6.7320   1.77669E+003    9.99330E+002
   6.7360   1.78566E+003    9.79790E+002
   6.7390   1.77961E+003    9.92780E+002
   6.7410   1.79895E+003    9.89720E+002
   6.7430   1.75955E+003    1.00742E+003
   6.7450   1.77201E+003    1.00988E+003
   6.7490   1.79930E+003    1.00040E+003
   6.7520   1.77646E+003    9.96050E+002
   6.7540   1.82911E+003    1.03796E+003
   6.7570   1.83055E+003    1.00004E+003
   6.7590   1.76308E+003    9.59190E+002
   6.7630   1.77726E+003    9.83150E+002
   6.7650   1.77755E+003    1.01051E+003
   6.7660   1.77420E+003    9.60440E+002
   6.7700   1.77692E+003    1.00843E+003
   6.7730   1.78881E+003    9.96530E+002
   6.7760   1.78046E+003    1.01640E+003
   6.7790   1.79244E+003    1.01665E+003
   6.7810   1.78706E+003    9.91310E+002
   6.7840   1.80973E+003    1.02269E+003
   6.7860   1.81448E+003    1.00190E+003
   6.7900   1.80726E+003    1.03598E+003
   6.7920   1.81156E+003    1.00946E+003
   6.7940   1.82112E+003    1.03050E+003
   6.7970   1.82154E+003    1.00404E+003
   6.7990   1.81127E+003    1.01536E+003
   6.8020   1.81943E+003    1.00643E+003
   6.8040   1.81081E+003    9.79610E+002
   6.8070   1.82911E+003    1.01806E+003
   6.8100   1.84962E+003    9.97610E+002
   6.8130   1.83252E+003    1.01600E+003
   6.8140   1.82796E+003    1.02484E+003
   6.8160   1.78273E+003    1.00496E+003
   6.8170   1.81791E+003    1.02296E+003
   6.8220   1.82349E+003    1.02607E+003
   6.8240   1.84562E+003    1.00486E+003
   6.8290   1.84687E+003    1.03555E+003
   6.8310   1.84359E+003    1.00198E+003
   6.8340   1.85740E+003    1.02053E+003
   6.8380   1.81219E+003    1.00901E+003
   6.8400   1.86324E+003    1.02695E+003
   6.8420   1.85678E+003    1.05259E+003
   6.8450   1.82398E+003    1.04300E+003
   6.8460   1.82997E+003    1.04415E+003
   6.8510   1.82934E+003    1.01821E+003
   6.8530   1.79850E+003    1.02218E+003
   6.8560   1.83910E+003    1.02522E+003
   6.8580   1.87706E+003    9.78520E+002
   6.8600   1.85609E+003    1.04197E+003
   6.8630   1.82414E+003    1.00752E+003
   6.8650   1.82128E+003    1.01403E+003
   6.8670   1.82116E+003    1.03390E+003
   6.8710   1.81678E+003    1.03348E+003
   6.8740   1.84138E+003    1.02439E+003
   6.8770   1.84532E+003    1.00502E+003
   6.8810   1.84836E+003    1.01443E+003
   6.8820   1.84385E+003    1.02459E+003
   6.8850   1.81158E+003    1.05153E+003
   6.8870   1.81000E+003    1.03075E+003
   6.8920   1.83468E+003    1.01583E+003
   6.8940   1.82935E+003    1.03196E+003
   6.8960   1.87163E+003    1.02098E+003
   6.8980   1.85864E+003    1.03435E+003
   6.9010   1.85048E+003    1.02378E+003
   6.9030   1.84517E+003    1.03151E+003
   6.9070   1.86375E+003    1.04656E+003
   6.9090   1.88636E+003    1.03128E+003
   6.9110   1.83894E+003    1.01865E+003
   6.9140   1.85003E+003    1.02000E+003
   6.9170   1.80006E+003    1.02695E+003
   6.9190   1.82857E+003    1.00948E+003
   6.9230   1.85014E+003    1.02790E+003
   6.9250   1.86148E+003    1.02703E+003
   6.9280   1.82992E+003    1.01766E+003
   6.9310   1.81498E+003    1.01324E+003
   6.9350   1.80106E+003    9.99950E+002
   6.9380   1.78759E+003    9.85840E+002
   6.9390   1.82571E+003    1.01386E+003
   6.9420   1.83163E+003    9.79050E+002
   6.9440   1.82378E+003    1.00454E+003
   6.9480   1.80636E+003    1.02222E+003
   6.9500   1.78838E+003    1.00657E+003
   6.9520   1.79203E+003    1.00609E+003
   6.9550   1.79163E+003    9.96340E+002
   6.9580   1.76493E+003    9.90450E+002
   6.9600   1.81799E+003    1.00440E+003
   6.9630   1.76152E+003    9.71980E+002
   6.9650   1.77545E+003    9.86850E+002
   6.9680   1.76866E+003    9.89210E+002
   6.9720   1.77649E+003    9.96490E+002
   6.9750   1.79815E+003    1.01471E+003
   6.9780   1.78487E+003    1.03568E+003
   6.9800   1.80211E+003    1.01637E+003
   6.9820   1.82835E+003    1.02113E+003
   6.9850   1.78686E+003    1.01722E+003
   6.9880   1.79412E+003    1.02025E+003
   6.9920   1.74441E+003    1.00011E+003
   6.9940   1.79389E+003    9.90140E+002
   6.9970   1.83841E+003    9.86120E+002
   7.0000   1.80116E+003    9.96020E+002
   7.0020   1.80720E+003    1.00589E+003
   7.0050   1.84986E+003    1.00421E+003
   7.0070   1.83790E+003    9.75540E+002
   7.0090   1.80826E+003    1.00006E+003
   7.0120   1.84293E+003    1.02033E+003
   7.0150   1.78563E+003    1.00818E+003
   7.0170   1.81815E+003    1.00907E+003
   7.0200   1.80419E+003    9.79430E+002
   7.0210   1.81123E+003    1.00076E+003
   7.0260   1.79349E+003    9.56040E+002
   7.0290   1.79229E+003    9.95950E+002
   7.0330   1.78288E+003    9.98770E+002
   7.0350   1.78838E+003    9.98270E+002
   7.0370   1.76715E+003    9.73900E+002
   7.0410   1.76757E+003    9.85900E+002
   7.0440   1.78672E+003    9.74160E+002
   7.0460   1.78262E+003    9.70820E+002
   7.0480   1.77001E+003    9.79810E+002
   7.0510   1.77048E+003    9.73830E+002
   7.0550   1.74873E+003    9.61930E+002
   7.0570   1.76210E+003    9.42020E+002
   7.0600   1.73857E+003    9.14870E+002
   7.0620   1.74095E+003    9.47730E+002
   7.0670   1.75895E+003    9.23270E+002
   7.0690   1.73319E+003    9.16450E+002
   7.0730   1.71393E+003    9.13310E+002
   7.0760   1.70099E+003    9.02300E+002
   7.0800   1.66544E+003    8.53150E+002
   7.0820   1.65928E+003    8.61620E+002
   7.0840   1.63043E+003    8.23680E+002
   7.0880   1.65159E+003    8.30620E+002
   7.0890   1.60398E+003    7.93430E+002
   7.0940   1.58433E+003    7.69190E+002
   7.0960   1.52692E+003    7.42080E+002
   7.0980   1.55275E+003    7.18730E+002
   7.1020   1.46822E+003    6.90490E+002
   7.1040   1.46415E+003    6.46840E+002
   7.1070   1.42998E+003    6.47190E+002
   7.1100   1.40421E+003    6.30140E+002
   7.1120   1.34926E+003    5.87050E+002
   7.1160   1.30905E+003    5.31120E+002
   7.1180   1.22363E+003    5.10120E+002
   7.1210   1.16675E+003    4.45820E+002
   7.1250   1.08808E+003    3.95850E+002
   7.1280   1.00460E+003    3.74740E+002
   7.1300   9.93580E+002    3.46940E+002
   7.1320   9.36740E+002    3.04200E+002
   7.1340   8.81240E+002    2.62600E+002
   7.1370   8.01160E+002    2.17770E+002
   7.1410   7.03040E+002    1.85560E+002
   7.1440   6.37620E+002    1.57460E+002
   7.1460   5.40030E+002    1.23600E+002
   7.1500   4.71180E+002    8.88200E+001
   7.1530   3.89130E+002    6.47900E+001
   7.1570   3.25600E+002    4.70100E+001
   7.1590   2.51470E+002    3.21500E+001
   7.1620   2.10540E+002    2.84900E+001
   7.1660   1.36420E+002    1.54400E+001
   7.1690   8.26700E+001    5.88000E+000
   7.1730   6.40200E+001    1.74000E+000
   7.1750   5.16800E+001    1.21000E+000
   7.1780   3.48900E+001    2.50000E-001
   7.1800   1.94600E+001    2.38000E+000
   7.1840   3.90000E+000    6.85000E+000
   7.1860   5.93000E+000    4.61000E+000
   7.1880   6.10000E+000    5.31000E+000
   7.1910   6.07000E+000    6.09000E+000
   7.1940   6.06000E+000    4.97000E+000
   7.1960   6.17000E+000    1.28000E+000
   7.1980   6.06000E+000    1.00000E-002
   7.2020   6.07000E+000    5.00000E-001
   7.2050   5.85000E+000    2.50000E-001
   7.2070   6.06000E+000    3.90000E-001
   7.2110   6.16000E+000    9.00000E-002
   7.2140   6.10000E+000    1.50000E-001
   7.2180   6.07000E+000    2.00000E-002
   7.2200   6.11000E+000    7.00000E-002
   7.2230   5.94000E+000    7.00000E-002
   7.2260   6.04000E+000    6.00000E-002
   7.2300   5.97000E+000    2.70000E-001
   7.2320   5.87000E+000    0.00000E+000
   7.2340   6.19000E+000    3.80000E-001
   7.2360   6.11000E+000    1.60000E-001
   7.2390   5.92000E+000    2.00000E-002
   7.2430   6.04000E+000    1.20000E-001
   7.2450   6.29000E+000    2.60000E-001
   7.2470   5.91000E+000    0.00000E+000
   7.2500   5.92000E+000    2.20000E-001
   7.2530   6.12000E+000    3.70000E-001
   7.2570   6.00000E+000    3.00000E-001
   7.2580   5.97000E+000    4.40000E-001
   7.2620   5.99000E+000    2.00000E-001
   7.2650   5.37000E+000    2.20000E-001
   7.2680   6.11000E+000    2.60000E-001
   7.2710   5.91000E+000    2.60000E-001
   7.2720   5.65000E+000    3.40000E-001
   7.2750   5.91000E+000    7.00000E-002
   7.2790   6.29000E+000    2.60000E-001
   7.2830   5.93000E+000    3.60000E-001
   7.2860   5.43000E+000    1.40000E-001
   7.2880   5.96000E+000    2.20000E-001
   7.2900   5.97000E+000    3.20000E-001
   7.2930   6.07000E+000    1.30000E-001
   7.2960   5.89000E+000    5.00000E-002
   7.2980   5.96000E+000    2.90000E-001
   7.3020   6.13000E+000    2.00000E-001
