# Supplementary material for: Mechanism of the small ATP-independent chaperone Spy is substrate specific
Source: Nat Commun. 2021 Feb 8;12:851. doi: 10.1038/s41467-021-21120-8 (PMC7870927; doi:10.1038/s41467-021-21120-8)
Supplement: Supplementary file 3 — Supplementary Data 1 [file 41467_2021_21120_MOESM3_ESM.zip › Fig 2c-d/181801/00057.RI3]

Sample3/6
I 3 22.0 48000 0008210 2.0540E11 278 1 
   5.8010   5.92000E+000    5.24000E+000
   5.8040   5.85000E+000    3.33000E+000
   5.8060   5.96000E+000    8.61000E+000
   5.8080   5.93000E+000    7.80000E+000
   5.8100   5.90000E+000    2.09700E+001
   5.8130   5.85000E+000    2.62100E+001
   5.8150   7.63000E+000    2.95700E+001
   5.8190   3.47300E+001    7.80000E+001
   5.8200   1.10860E+002    1.49140E+002
   5.8220   1.70770E+002    1.77790E+002
   5.8230   4.78580E+002    4.86100E+002
   5.8260   7.23330E+002    8.10450E+002
   5.8290   8.99300E+002    8.88960E+002
   5.8310   9.31910E+002    9.99990E+002
   5.8330   1.10201E+003    1.11108E+003
   5.8350   1.23458E+003    1.26537E+003
   5.8370   1.31515E+003    1.33846E+003
   5.8390   1.39799E+003    1.45171E+003
   5.8400   1.52724E+003    1.54556E+003
   5.8420   1.57085E+003    1.60820E+003
   5.8440   1.76790E+003    1.79413E+003
   5.8450   1.84128E+003    2.00572E+003
   5.8470   2.00919E+003    2.01347E+003
   5.8490   2.11236E+003    2.13374E+003
   5.8500   2.20803E+003    2.22882E+003
   5.8510   2.25808E+003    2.23886E+003
   5.8530   2.32338E+003    2.40272E+003
   5.8550   2.50319E+003    2.53508E+003
   5.8580   2.66369E+003    2.69203E+003
   5.8600   2.73567E+003    2.77780E+003
   5.8610   2.69093E+003    2.83206E+003
   5.8630   2.85914E+003    2.91983E+003
   5.8650   2.99794E+003    3.04706E+003
   5.8660   2.98215E+003    3.09746E+003
   5.8670   3.13671E+003    3.16292E+003
   5.8700   3.13862E+003    3.29267E+003
   5.8710   3.30865E+003    3.26396E+003
   5.8740   3.31944E+003    3.29369E+003
   5.8760   3.34861E+003    3.35758E+003
   5.8770   3.41286E+003    3.42666E+003
   5.8780   3.47924E+003    3.49498E+003
   5.8800   3.46085E+003    3.52007E+003
   5.8830   3.55523E+003    3.53494E+003
   5.8850   3.54963E+003    3.58193E+003
   5.8870   3.62256E+003    3.51958E+003
   5.8900   3.59811E+003    3.55632E+003
   5.8920   3.57838E+003    3.56252E+003
   5.8940   3.61610E+003    3.66773E+003
   5.8970   3.61287E+003    3.64767E+003
   5.9000   3.59610E+003    3.63352E+003
   5.9010   3.61287E+003    3.57397E+003
   5.9030   3.62793E+003    3.61968E+003
   5.9050   3.62183E+003    3.65920E+003
   5.9070   3.65041E+003    3.62950E+003
   5.9080   3.68023E+003    3.69307E+003
   5.9100   3.67371E+003    3.69438E+003
   5.9120   3.71321E+003    3.76062E+003
   5.9140   3.74757E+003    3.70832E+003
   5.9160   3.72568E+003    3.74034E+003
   5.9190   3.78430E+003    3.77436E+003
   5.9210   3.76659E+003    3.80816E+003
   5.9230   3.82663E+003    3.83852E+003
   5.9260   3.83495E+003    3.78844E+003
   5.9280   3.81411E+003    3.83791E+003
   5.9300   3.92370E+003    3.79890E+003
   5.9330   3.81784E+003    3.87792E+003
   5.9350   3.91152E+003    3.83249E+003
   5.9360   3.93416E+003    3.89568E+003
   5.9400   3.94355E+003    3.96203E+003
   5.9420   3.96365E+003    3.97693E+003
   5.9440   4.01362E+003    3.98798E+003
   5.9450   4.04010E+003    4.00888E+003
   5.9470   3.96849E+003    4.02694E+003
   5.9490   4.13277E+003    4.04715E+003
   5.9500   4.04384E+003    4.08612E+003
   5.9530   4.08518E+003    4.07052E+003
   5.9550   4.01523E+003    4.05798E+003
   5.9570   4.04273E+003    4.17341E+003
   5.9590   4.02118E+003    4.21477E+003
   5.9620   4.05715E+003    4.33021E+003
   5.9650   4.10795E+003    6.63162E+003
   5.9660   4.17167E+003    8.22924E+003
   5.9690   4.21735E+003    8.01519E+003
   5.9710   4.57034E+003    8.31397E+003
   5.9730   5.48676E+003    4.54773E+003
   5.9750   7.67032E+003    1.23910E+002
   5.9800   8.32422E+003    1.89920E+002
   5.9840   3.32845E+003    2.25110E+003
   5.9890   1.25700E+002    5.15348E+003
   5.9910   2.39110E+002    4.00925E+003
   5.9930   5.83260E+002    4.29503E+003
   5.9950   1.44833E+003    4.23834E+003
   5.9960   4.19567E+003    4.11294E+003
   6.0000   4.91238E+003    4.06903E+003
   6.0010   4.24320E+003    4.07216E+003
   6.0040   4.11583E+003    4.08650E+003
   6.0050   4.09856E+003    4.11292E+003
   6.0070   4.17248E+003    4.10631E+003
   6.0090   4.26545E+003    4.16279E+003
   6.0130   4.12057E+003    4.13321E+003
   6.0160   4.13472E+003    4.07858E+003
   6.0180   4.12838E+003    4.05598E+003
   6.0200   4.15327E+003    4.15782E+003
   6.0230   4.12112E+003    4.05247E+003
   6.0250   4.13146E+003    4.10973E+003
   6.0270   4.19405E+003    4.07281E+003
   6.0300   4.16871E+003    4.12553E+003
   6.0320   4.13262E+003    4.05147E+003
   6.0340   4.10263E+003    4.07625E+003
   6.0370   4.15180E+003    4.05611E+003
   6.0380   4.10626E+003    4.02641E+003
   6.0410   4.10605E+003    4.04677E+003
   6.0430   4.09841E+003    4.05320E+003
   6.0450   4.11939E+003    4.13874E+003
   6.0460   4.11748E+003    4.10175E+003
   6.0490   4.13830E+003    4.03440E+003
   6.0500   4.18025E+003    4.06603E+003
   6.0520   4.16688E+003    4.10635E+003
   6.0540   4.12619E+003    4.04090E+003
   6.0570   4.09998E+003    4.06414E+003
   6.0580   4.10932E+003    4.09285E+003
   6.0610   4.02878E+003    4.05179E+003
   6.0630   4.00517E+003    4.11173E+003
   6.0660   4.07291E+003    4.08846E+003
   6.0680   4.06514E+003    4.05837E+003
   6.0720   4.10661E+003    4.00785E+003
   6.0730   4.09711E+003    4.05586E+003
   6.0750   4.13282E+003    3.96128E+003
   6.0770   4.08008E+003    4.08488E+003
   6.0790   4.22496E+003    4.03037E+003
   6.0810   4.12897E+003    4.02853E+003
   6.0830   4.02505E+003    4.04007E+003
   6.0860   4.12630E+003    3.98813E+003
   6.0890   4.13549E+003    3.97744E+003
   6.0900   4.09770E+003    4.02353E+003
   6.0930   4.04051E+003    4.02547E+003
   6.0950   4.12244E+003    3.99686E+003
   6.0970   4.04446E+003    4.05448E+003
   6.1000   4.11407E+003    3.96525E+003
   6.1020   4.08754E+003    4.01261E+003
   6.1040   4.08727E+003    3.93141E+003
   6.1060   4.03841E+003    3.91445E+003
   6.1090   4.06460E+003    3.93073E+003
   6.1110   4.10226E+003    3.96849E+003
   6.1130   4.08278E+003    3.96245E+003
   6.1150   4.14062E+003    3.96551E+003
   6.1180   4.06147E+003    3.95743E+003
   6.1190   4.05390E+003    3.92728E+003
   6.1210   4.04273E+003    3.90223E+003
   6.1250   4.03112E+003    3.91118E+003
   6.1270   4.03442E+003    3.91316E+003
   6.1300   3.97473E+003    3.92614E+003
   6.1330   4.05793E+003    3.83864E+003
   6.1350   4.03289E+003    3.86277E+003
   6.1390   4.05237E+003    3.89803E+003
   6.1420   4.05033E+003    3.87238E+003
   6.1440   4.02522E+003    3.86766E+003
   6.1470   4.03289E+003    3.88324E+003
   6.1490   4.11616E+003    3.80123E+003
   6.1520   4.00447E+003    3.78602E+003
   6.1540   3.99195E+003    3.73773E+003
   6.1570   4.00672E+003    3.75022E+003
   6.1590   4.00068E+003    3.77208E+003
   6.1640   3.94065E+003    3.71366E+003
   6.1660   3.95170E+003    3.67820E+003
   6.1680   3.89649E+003    3.68548E+003
   6.1690   3.98463E+003    3.70729E+003
   6.1720   3.88658E+003    3.73361E+003
   6.1730   4.01816E+003    3.75053E+003
   6.1770   3.95559E+003    3.68922E+003
   6.1790   3.96855E+003    3.73506E+003
   6.1810   3.98753E+003    3.68924E+003
   6.1830   3.91854E+003    3.63702E+003
   6.1850   3.89778E+003    3.64508E+003
   6.1860   3.99832E+003    3.68831E+003
   6.1880   4.00084E+003    3.70007E+003
   6.1910   3.95728E+003    3.61748E+003
   6.1950   3.93174E+003    3.61510E+003
   6.1960   3.88238E+003    3.63080E+003
   6.1990   3.91824E+003    3.68034E+003
   6.2010   3.95144E+003    3.62280E+003
   6.2030   3.93497E+003    3.61262E+003
   6.2050   3.90821E+003    3.55831E+003
   6.2070   3.87424E+003    3.56953E+003
   6.2100   3.92879E+003    3.64060E+003
   6.2130   3.91328E+003    3.61041E+003
   6.2160   3.94941E+003    3.64170E+003
   6.2170   3.96212E+003    3.55679E+003
   6.2200   3.98169E+003    3.49876E+003
   6.2220   3.90128E+003    3.58016E+003
   6.2250   3.97024E+003    3.48303E+003
   6.2280   3.85704E+003    3.43855E+003
   6.2300   3.83531E+003    3.42102E+003
   6.2310   3.90352E+003    3.45304E+003
   6.2350   3.83114E+003    3.48683E+003
   6.2360   3.85510E+003    3.48015E+003
   6.2370   3.83873E+003    3.40808E+003
   6.2390   3.82827E+003    3.40117E+003
   6.2410   3.87274E+003    3.39250E+003
   6.2440   3.85651E+003    3.37635E+003
   6.2460   3.80493E+003    3.37757E+003
   6.2480   3.75531E+003    3.38054E+003
   6.2500   3.82434E+003    3.38484E+003
   6.2530   3.89166E+003    3.38832E+003
   6.2550   3.82525E+003    3.34724E+003
   6.2580   3.79757E+003    3.33640E+003
   6.2610   3.81110E+003    3.26602E+003
   6.2640   3.77268E+003    3.28577E+003
   6.2670   3.80755E+003    3.25661E+003
   6.2680   3.76451E+003    3.24013E+003
   6.2710   3.79826E+003    3.20402E+003
   6.2750   3.78157E+003    3.25322E+003
   6.2770   3.72045E+003    3.20681E+003
   6.2800   3.76978E+003    3.22461E+003
   6.2820   3.79520E+003    3.16942E+003
   6.2840   3.77904E+003    3.17934E+003
   6.2870   3.68195E+003    3.16657E+003
   6.2900   3.74399E+003    3.12261E+003
   6.2910   3.72189E+003    3.11763E+003
   6.2930   3.68290E+003    3.12389E+003
   6.2960   3.66479E+003    3.06355E+003
   6.2990   3.72999E+003    3.05959E+003
   6.3020   3.58771E+003    3.02102E+003
   6.3040   3.70084E+003    3.05878E+003
   6.3060   3.62475E+003    3.00254E+003
   6.3090   3.50154E+003    2.94862E+003
   6.3110   3.54072E+003    2.94425E+003
   6.3130   3.56711E+003    2.87218E+003
   6.3150   3.65825E+003    2.88030E+003
   6.3180   3.55755E+003    2.85555E+003
   6.3200   3.60181E+003    2.86541E+003
   6.3230   3.53236E+003    2.85034E+003
   6.3250   3.49644E+003    2.81401E+003
   6.3270   3.48125E+003    2.86188E+003
   6.3300   3.49429E+003    2.77270E+003
   6.3320   3.49051E+003    2.78297E+003
   6.3340   3.44247E+003    2.71976E+003
   6.3370   3.41154E+003    2.71875E+003
   6.3380   3.44099E+003    2.62870E+003
   6.3410   3.41647E+003    2.66011E+003
   6.3430   3.43096E+003    2.63731E+003
   6.3450   3.43432E+003    2.64149E+003
   6.3470   3.40510E+003    2.57354E+003
   6.3500   3.36623E+003    2.56240E+003
   6.3530   3.38633E+003    2.55938E+003
   6.3560   3.30456E+003    2.51329E+003
   6.3590   3.31567E+003    2.50910E+003
   6.3610   3.37126E+003    2.39707E+003
   6.3630   3.29586E+003    2.49401E+003
   6.3650   3.27242E+003    2.50750E+003
   6.3670   3.29762E+003    2.43757E+003
   6.3710   3.26771E+003    2.46092E+003
   6.3720   3.26511E+003    2.31260E+003
   6.3760   3.16601E+003    2.36995E+003
   6.3790   3.19821E+003    2.34339E+003
   6.3810   3.13862E+003    2.32147E+003
   6.3840   3.17239E+003    2.21911E+003
   6.3870   3.11774E+003    2.24162E+003
   6.3880   3.15106E+003    2.21535E+003
   6.3900   3.01845E+003    2.20593E+003
   6.3930   3.03247E+003    2.18047E+003
   6.3950   3.05532E+003    2.17877E+003
   6.3970   3.03737E+003    2.21335E+003
   6.3990   3.00809E+003    2.13770E+003
   6.4020   3.04081E+003    2.12001E+003
   6.4050   2.97672E+003    2.06904E+003
   6.4080   2.98426E+003    2.10257E+003
   6.4100   2.89396E+003    2.03621E+003
   6.4110   2.88912E+003    2.02706E+003
   6.4140   2.87341E+003    1.99708E+003
   6.4170   2.85373E+003    1.99957E+003
   6.4200   2.84441E+003    1.98019E+003
   6.4220   2.90222E+003    1.93431E+003
   6.4240   2.82367E+003    1.90503E+003
   6.4260   2.81981E+003    1.91532E+003
   6.4290   2.72781E+003    1.93509E+003
   6.4320   2.75786E+003    1.90213E+003
   6.4340   2.73372E+003    1.89808E+003
   6.4380   2.85814E+003    1.87637E+003
   6.4410   2.83160E+003    1.84070E+003
   6.4430   2.78006E+003    1.83132E+003
   6.4460   2.75651E+003    1.82313E+003
   6.4490   2.72159E+003    1.78240E+003
   6.4510   2.72487E+003    1.80372E+003
   6.4530   2.74024E+003    1.74271E+003
   6.4560   2.69204E+003    1.74426E+003
   6.4590   2.69313E+003    1.72998E+003
   6.4610   2.67991E+003    1.73491E+003
   6.4630   2.65449E+003    1.71596E+003
   6.4650   2.64714E+003    1.67671E+003
   6.4690   2.58193E+003    1.68249E+003
   6.4720   2.60331E+003    1.64931E+003
   6.4740   2.61189E+003    1.64911E+003
   6.4760   2.56972E+003    1.59542E+003
   6.4780   2.52227E+003    1.60928E+003
   6.4810   2.51267E+003    1.59000E+003
   6.4820   2.50196E+003    1.59594E+003
   6.4850   2.47917E+003    1.56025E+003
   6.4870   2.52545E+003    1.54150E+003
   6.4900   2.46280E+003    1.52639E+003
   6.4920   2.49235E+003    1.55604E+003
   6.4950   2.44453E+003    1.54044E+003
   6.4970   2.41912E+003    1.50950E+003
   6.4990   2.47995E+003    1.47381E+003
   6.5020   2.42105E+003    1.44112E+003
   6.5030   2.39796E+003    1.45731E+003
   6.5060   2.37337E+003    1.45407E+003
   6.5100   2.39283E+003    1.45871E+003
   6.5120   2.35509E+003    1.42805E+003
   6.5150   2.32423E+003    1.42974E+003
   6.5170   2.32130E+003    1.40975E+003
   6.5210   2.32603E+003    1.41253E+003
   6.5230   2.32259E+003    1.39450E+003
   6.5260   2.27688E+003    1.33704E+003
   6.5300   2.25084E+003    1.33600E+003
   6.5320   2.29213E+003    1.32636E+003
   6.5350   2.24429E+003    1.34492E+003
   6.5370   2.23316E+003    1.30067E+003
   6.5390   2.22746E+003    1.30762E+003
   6.5440   2.21063E+003    1.29622E+003
   6.5460   2.16627E+003    1.27711E+003
   6.5490   2.12784E+003    1.26948E+003
   6.5520   2.14954E+003    1.25775E+003
   6.5550   2.11009E+003    1.25560E+003
   6.5570   2.12180E+003    1.21552E+003
   6.5590   2.08541E+003    1.21269E+003
   6.5620   2.03818E+003    1.17875E+003
   6.5640   2.06362E+003    1.19057E+003
   6.5680   2.05541E+003    1.18936E+003
   6.5710   2.05441E+003    1.17544E+003
   6.5730   2.04867E+003    1.16677E+003
   6.5750   1.99243E+003    1.17025E+003
   6.5780   2.02405E+003    1.17329E+003
   6.5800   2.02157E+003    1.13432E+003
   6.5840   2.00669E+003    1.14985E+003
   6.5860   1.97683E+003    1.14885E+003
   6.5880   1.95247E+003    1.11752E+003
   6.5900   1.95841E+003    1.10323E+003
   6.5930   1.94928E+003    1.11456E+003
   6.5950   1.93646E+003    1.11775E+003
   6.5980   1.96236E+003    1.10767E+003
   6.6020   1.91351E+003    1.10778E+003
   6.6050   1.92304E+003    1.08952E+003
   6.6090   1.93114E+003    1.08243E+003
   6.6110   1.91389E+003    1.08618E+003
   6.6140   1.90067E+003    1.05468E+003
   6.6150   1.90259E+003    1.07379E+003
   6.6180   1.87183E+003    1.08466E+003
   6.6200   1.91798E+003    1.06084E+003
   6.6240   1.88432E+003    1.06659E+003
   6.6250   1.88614E+003    1.05257E+003
   6.6290   1.84374E+003    1.06928E+003
   6.6310   1.86748E+003    1.06002E+003
   6.6330   1.89334E+003    1.05895E+003
   6.6340   1.86641E+003    1.04434E+003
   6.6360   1.85413E+003    1.04736E+003
   6.6390   1.83902E+003    1.04598E+003
   6.6420   1.81089E+003    1.05165E+003
   6.6450   1.86541E+003    1.02841E+003
   6.6460   1.85508E+003    1.02766E+003
   6.6480   1.83008E+003    1.04558E+003
   6.6500   1.81176E+003    1.02963E+003
   6.6540   1.83120E+003    1.02773E+003
   6.6580   1.79344E+003    1.00711E+003
   6.6600   1.80408E+003    1.03273E+003
   6.6630   1.83289E+003    1.02744E+003
   6.6650   1.82327E+003    1.02116E+003
   6.6680   1.83277E+003    1.01520E+003
   6.6710   1.81577E+003    1.03432E+003
   6.6730   1.79161E+003    1.00302E+003
   6.6750   1.79236E+003    1.00468E+003
   6.6780   1.76604E+003    9.90000E+002
   6.6800   1.78076E+003    1.01241E+003
   6.6820   1.79174E+003    1.00271E+003
   6.6850   1.79063E+003    1.02754E+003
   6.6870   1.77131E+003    1.00866E+003
   6.6890   1.80035E+003    9.86540E+002
   6.6910   1.77396E+003    1.00739E+003
   6.6940   1.75374E+003    9.80020E+002
   6.6970   1.76034E+003    9.89370E+002
   6.6990   1.77780E+003    9.81070E+002
   6.7030   1.73059E+003    1.00937E+003
   6.7050   1.73654E+003    9.85480E+002
   6.7080   1.69217E+003    9.71710E+002
   6.7100   1.72243E+003    9.58440E+002
   6.7120   1.73208E+003    9.72120E+002
   6.7160   1.70861E+003    9.91020E+002
   6.7180   1.75192E+003    9.42700E+002
   6.7200   1.71355E+003    9.61670E+002
   6.7230   1.73444E+003    9.77020E+002
   6.7260   1.71961E+003    9.74560E+002
   6.7280   1.67933E+003    9.85520E+002
   6.7320   1.64977E+003    9.34680E+002
   6.7340   1.66455E+003    9.54440E+002
   6.7380   1.67537E+003    9.59190E+002
   6.7410   1.66268E+003    9.24100E+002
   6.7430   1.66773E+003    9.44780E+002
   6.7460   1.69565E+003    9.43150E+002
   6.7480   1.68694E+003    9.36860E+002
   6.7520   1.69973E+003    9.59570E+002
   6.7540   1.68990E+003    9.47420E+002
   6.7570   1.66162E+003    9.40790E+002
   6.7590   1.70091E+003    9.50780E+002
   6.7610   1.65208E+003    9.31490E+002
   6.7650   1.65083E+003    9.41220E+002
   6.7680   1.66678E+003    9.48750E+002
   6.7700   1.66740E+003    9.41000E+002
   6.7730   1.65783E+003    9.51250E+002
   6.7750   1.69700E+003    9.22640E+002
   6.7770   1.65439E+003    9.41930E+002
   6.7790   1.66910E+003    9.67160E+002
   6.7820   1.67569E+003    9.38930E+002
   6.7860   1.65511E+003    9.57130E+002
   6.7880   1.66414E+003    9.69950E+002
   6.7900   1.67102E+003    9.66390E+002
   6.7930   1.68074E+003    9.36200E+002
   6.7960   1.69945E+003    9.55440E+002
   6.7990   1.67823E+003    9.55120E+002
   6.8020   1.72723E+003    9.43020E+002
   6.8040   1.64047E+003    9.63000E+002
   6.8090   1.68010E+003    9.52360E+002
   6.8100   1.70153E+003    9.57050E+002
   6.8130   1.67527E+003    9.43970E+002
   6.8150   1.69554E+003    9.70350E+002
   6.8170   1.68570E+003    9.59140E+002
   6.8200   1.71036E+003    9.45450E+002
   6.8230   1.69397E+003    9.74700E+002
   6.8260   1.68973E+003    9.48440E+002
   6.8280   1.71337E+003    9.59620E+002
   6.8300   1.71791E+003    9.57980E+002
   6.8330   1.68973E+003    9.55630E+002
   6.8350   1.70444E+003    9.56780E+002
   6.8380   1.70639E+003    9.36010E+002
   6.8410   1.71021E+003    9.48880E+002
   6.8440   1.69705E+003    9.48050E+002
   6.8450   1.69865E+003    9.58290E+002
   6.8470   1.71631E+003    9.66310E+002
   6.8510   1.71088E+003    9.13980E+002
   6.8530   1.71878E+003    9.44770E+002
   6.8580   1.68991E+003    9.61640E+002
   6.8600   1.72043E+003    9.77130E+002
   6.8650   1.69517E+003    9.61720E+002
   6.8670   1.69505E+003    9.63940E+002
   6.8710   1.70514E+003    9.62620E+002
   6.8730   1.70762E+003    9.59020E+002
   6.8750   1.71771E+003    9.74460E+002
   6.8770   1.67857E+003    9.55400E+002
   6.8790   1.70865E+003    9.58660E+002
   6.8820   1.70272E+003    9.29860E+002
   6.8850   1.70334E+003    9.43020E+002
   6.8870   1.69851E+003    9.43020E+002
   6.8900   1.67180E+003    9.52790E+002
   6.8930   1.69492E+003    9.51110E+002
   6.8960   1.67894E+003    9.68090E+002
   6.8980   1.69278E+003    9.49500E+002
   6.9010   1.72556E+003    9.41770E+002
   6.9030   1.68788E+003    9.14230E+002
   6.9060   1.68415E+003    9.64200E+002
   6.9100   1.69877E+003    9.44380E+002
   6.9120   1.69363E+003    9.73590E+002
   6.9140   1.66772E+003    9.50240E+002
   6.9170   1.69314E+003    9.80290E+002
   6.9200   1.70991E+003    9.71920E+002
   6.9230   1.66787E+003    9.60520E+002
   6.9250   1.68204E+003    9.14430E+002
   6.9280   1.67721E+003    9.42810E+002
   6.9300   1.70994E+003    9.44090E+002
   6.9320   1.65585E+003    9.41490E+002
   6.9350   1.66323E+003    9.39760E+002
   6.9370   1.66980E+003    9.33810E+002
   6.9400   1.68169E+003    9.42070E+002
   6.9440   1.67671E+003    9.32870E+002
   6.9460   1.67827E+003    9.50270E+002
   6.9500   1.65415E+003    9.46850E+002
   6.9520   1.65987E+003    9.16850E+002
   6.9540   1.67237E+003    9.22080E+002
   6.9560   1.66351E+003    9.23530E+002
   6.9590   1.64465E+003    9.05310E+002
   6.9630   1.65865E+003    9.19050E+002
   6.9660   1.62284E+003    8.96790E+002
   6.9710   1.63059E+003    9.28680E+002
   6.9730   1.65971E+003    9.06950E+002
   6.9760   1.67908E+003    9.20890E+002
   6.9780   1.67171E+003    9.11750E+002
   6.9810   1.67559E+003    9.54040E+002
   6.9840   1.64378E+003    9.52910E+002
   6.9870   1.67981E+003    9.36880E+002
   6.9900   1.69977E+003    8.94070E+002
   6.9920   1.66615E+003    9.28760E+002
   6.9950   1.67903E+003    9.26150E+002
   6.9970   1.64858E+003    9.58090E+002
   7.0010   1.65135E+003    9.25380E+002
   7.0030   1.65188E+003    9.46260E+002
   7.0050   1.65878E+003    9.39940E+002
   7.0090   1.67364E+003    9.39700E+002
   7.0110   1.66930E+003    9.36280E+002
   7.0140   1.68572E+003    9.22770E+002
   7.0170   1.67495E+003    9.43240E+002
   7.0210   1.62813E+003    9.11130E+002
   7.0220   1.68864E+003    9.16870E+002
   7.0240   1.65809E+003    9.02660E+002
   7.0260   1.62024E+003    9.09220E+002
   7.0300   1.59663E+003    9.19490E+002
   7.0330   1.62329E+003    9.37070E+002
   7.0370   1.63115E+003    9.24410E+002
   7.0380   1.63911E+003    9.40510E+002
   7.0410   1.66497E+003    9.08130E+002
   7.0440   1.64793E+003    9.11400E+002
   7.0470   1.63265E+003    8.98520E+002
   7.0480   1.64993E+003    9.16850E+002
   7.0520   1.67572E+003    9.06230E+002
   7.0540   1.62819E+003    8.96530E+002
   7.0550   1.64839E+003    8.87340E+002
   7.0580   1.63834E+003    9.01110E+002
   7.0620   1.63615E+003    8.80990E+002
   7.0640   1.64287E+003    8.73640E+002
   7.0670   1.63860E+003    8.97370E+002
   7.0690   1.67857E+003    8.85700E+002
   7.0710   1.62111E+003    8.71410E+002
   7.0760   1.64496E+003    8.83830E+002
   7.0780   1.64924E+003    8.61090E+002
   7.0800   1.62536E+003    8.68550E+002
   7.0840   1.63261E+003    8.58220E+002
   7.0880   1.63103E+003    8.45630E+002
   7.0910   1.60922E+003    8.46840E+002
   7.0940   1.61462E+003    8.15910E+002
   7.0960   1.57458E+003    8.21260E+002
   7.1000   1.63268E+003    8.02000E+002
   7.1030   1.58313E+003    7.71260E+002
   7.1050   1.57670E+003    7.75350E+002
   7.1070   1.55249E+003    7.57760E+002
   7.1100   1.57513E+003    7.21470E+002
   7.1120   1.55193E+003    7.06560E+002
   7.1130   1.56018E+003    6.88470E+002
   7.1170   1.53347E+003    6.69670E+002
   7.1200   1.52408E+003    6.27670E+002
   7.1230   1.51031E+003    5.94740E+002
   7.1250   1.46450E+003    5.48250E+002
   7.1300   1.43672E+003    5.22100E+002
   7.1320   1.40185E+003    4.47440E+002
   7.1360   1.40784E+003    3.76910E+002
   7.1390   1.33021E+003    3.24160E+002
   7.1410   1.30192E+003    3.22380E+002
   7.1440   1.21803E+003    2.58790E+002
   7.1460   1.16116E+003    7.74000E+001
   7.1520   1.00567E+003    2.29100E+001
   7.1560   8.29440E+002    1.08400E+001
   7.1580   7.48340E+002    7.73000E+000
   7.1610   6.86130E+002    3.21000E+000
   7.1640   3.45010E+002    9.00000E-002
   7.1660   1.44010E+002    6.80000E-001
   7.1680   4.99600E+001    2.20000E-001
   7.1710   1.32700E+001    2.80000E-001
   7.1750   2.22000E+000    4.50000E-001
   7.1780   5.46000E+000    1.16000E+000
   7.1800   5.97000E+000    2.20000E-001
   7.1820   5.98000E+000    6.50000E-001
   7.1860   6.00000E+000    3.54000E+000
   7.1880   6.00000E+000    1.69000E+000
   7.1910   5.98000E+000    7.20000E-001
   7.1940   6.07000E+000    5.00000E-002
   7.1980   6.26000E+000    1.10000E-001
   7.2000   6.06000E+000    6.00000E-002
   7.2030   6.04000E+000    0.00000E+000
   7.2050   5.84000E+000    2.00000E-002
   7.2070   6.02000E+000    0.00000E+000
   7.2110   5.56000E+000    1.91000E+000
   7.2140   5.84000E+000    1.76000E+000
   7.2170   6.11000E+000    1.90000E-001
   7.2180   5.96000E+000    4.30000E-001
   7.2220   6.31000E+000    4.40000E-001
   7.2250   5.97000E+000    1.30000E-001
   7.2290   5.85000E+000    1.60000E-001
   7.2320   6.11000E+000    3.80000E-001
   7.2350   5.94000E+000    5.60000E-001
   7.2360   6.11000E+000    3.40000E-001
   7.2400   5.87000E+000    1.10000E-001
   7.2430   6.02000E+000    5.00000E-002
   7.2460   6.00000E+000    1.80000E-001
   7.2480   5.89000E+000    2.20000E-001
   7.2500   6.16000E+000    2.90000E-001
   7.2530   5.91000E+000    2.70000E-001
   7.2570   6.03000E+000    1.20000E-001
   7.2590   6.15000E+000    4.70000E-001
   7.2610   6.03000E+000    4.30000E-001
   7.2630   6.07000E+000    2.40000E-001
   7.2660   5.92000E+000    3.20000E-001
   7.2690   6.11000E+000    5.30000E-001
   7.2710   5.89000E+000    6.00000E-001
   7.2750   6.02000E+000    1.00000E-002
   7.2790   6.24000E+000    4.00000E-002
   7.2840   5.92000E+000    2.70000E-001
   7.2880   6.09000E+000    1.70000E-001
   7.2910   6.15000E+000    2.00000E-001
   7.2930   6.06000E+000    5.00000E-002
   7.2950   5.92000E+000    3.80000E-001
   7.2970   5.89000E+000    3.40000E-001
   7.3010   5.94000E+000    1.00000E-001
