# Supplementary material for: Mechanism of the small ATP-independent chaperone Spy is substrate specific
Source: Nat Commun. 2021 Feb 8;12:851. doi: 10.1038/s41467-021-21120-8 (PMC7870927; doi:10.1038/s41467-021-21120-8)
Supplement: Supplementary file 3 — Supplementary Data 1 [file 41467_2021_21120_MOESM3_ESM.zip › Fig 2c-d/181801/00058.RI1]

Sample1/4
I 1 22.0 48000 0008282 2.0720E11 278 1 
   5.8010   6.00000E+000    2.20000E-001
   5.8030   5.99000E+000    1.50000E+000
   5.8060   5.95000E+000    5.30000E-001
   5.8080   5.92000E+000    4.21000E+000
   5.8100   5.96000E+000    4.50000E-001
   5.8120   5.47000E+000    9.84000E+000
   5.8130   6.01000E+000    6.61000E+000
   5.8150   7.14000E+000    1.30900E+001
   5.8170   2.34900E+001    2.80700E+001
   5.8190   4.70900E+001    2.90500E+001
   5.8200   6.94900E+001    5.40200E+001
   5.8220   1.36490E+002    5.79500E+001
   5.8230   2.49810E+002    9.64100E+001
   5.8240   4.36800E+002    1.00750E+002
   5.8260   7.00240E+002    5.25500E+002
   5.8300   9.45980E+002    6.22020E+002
   5.8320   1.16700E+003    7.08120E+002
   5.8350   1.22136E+003    8.96290E+002
   5.8370   1.33724E+003    1.03066E+003
   5.8380   1.41876E+003    1.32063E+003
   5.8400   1.51272E+003    1.44122E+003
   5.8420   1.72215E+003    1.89654E+003
   5.8440   1.77452E+003    1.88854E+003
   5.8470   1.98291E+003    2.00715E+003
   5.8490   2.06559E+003    2.10850E+003
   5.8530   2.38261E+003    2.40832E+003
   5.8550   2.43171E+003    2.49002E+003
   5.8560   2.56637E+003    2.58640E+003
   5.8570   2.56488E+003    2.66909E+003
   5.8580   2.71482E+003    2.71783E+003
   5.8600   2.73650E+003    2.90686E+003
   5.8620   2.96398E+003    2.99396E+003
   5.8650   3.01888E+003    3.05274E+003
   5.8670   3.12535E+003    3.20011E+003
   5.8690   3.21001E+003    3.25559E+003
   5.8710   3.32299E+003    3.37537E+003
   5.8730   3.35999E+003    3.38854E+003
   5.8760   3.42954E+003    3.40393E+003
   5.8780   3.47924E+003    3.49289E+003
   5.8800   3.58226E+003    3.61157E+003
   5.8820   3.58316E+003    3.51873E+003
   5.8830   3.62262E+003    3.65193E+003
   5.8850   3.63500E+003    3.66847E+003
   5.8870   3.64224E+003    3.60050E+003
   5.8890   3.64138E+003    3.66183E+003
   5.8900   3.63661E+003    3.66141E+003
   5.8920   3.62881E+003    3.64044E+003
   5.8940   3.68094E+003    3.63703E+003
   5.8960   3.71812E+003    3.68229E+003
   5.8990   3.67506E+003    3.67495E+003
   5.9030   3.67361E+003    3.78673E+003
   5.9050   3.70937E+003    3.69579E+003
   5.9070   3.71399E+003    3.66593E+003
   5.9090   3.75225E+003    3.70527E+003
   5.9120   3.76896E+003    3.81389E+003
   5.9140   3.78156E+003    3.77571E+003
   5.9160   3.77714E+003    3.82884E+003
   5.9190   3.81892E+003    3.83510E+003
   5.9210   3.86786E+003    3.82137E+003
   5.9230   3.79804E+003    3.77284E+003
   5.9260   4.02407E+003    3.73073E+003
   5.9280   3.90573E+003    3.75194E+003
   5.9300   3.91508E+003    3.80899E+003
   5.9320   3.89520E+003    3.83530E+003
   5.9330   3.89212E+003    3.97497E+003
   5.9350   3.97885E+003    4.00632E+003
   5.9370   3.95380E+003    3.98179E+003
   5.9410   4.05781E+003    4.01789E+003
   5.9430   3.98878E+003    4.07086E+003
   5.9460   4.05264E+003    4.10640E+003
   5.9480   4.13770E+003    4.08889E+003
   5.9500   4.16216E+003    4.06159E+003
   5.9530   4.15749E+003    4.07896E+003
   5.9550   4.10662E+003    4.09185E+003
   5.9570   4.07223E+003    4.10582E+003
   5.9590   4.10893E+003    4.09357E+003
   5.9600   4.14794E+003    4.09451E+003
   5.9620   4.13970E+003    4.14908E+003
   5.9640   4.15307E+003    4.08581E+003
   5.9660   4.10915E+003    4.19985E+003
   5.9690   4.14594E+003    4.12759E+003
   5.9710   4.15591E+003    4.16020E+003
   5.9730   4.27612E+003    4.16028E+003
   5.9740   4.21641E+003    4.33475E+003
   5.9760   4.22523E+003    4.21488E+003
   5.9790   4.29894E+003    4.28805E+003
   5.9800   4.31182E+003    4.25263E+003
   5.9840   4.31462E+003    4.21615E+003
   5.9860   4.35268E+003    4.35800E+003
   5.9870   4.37938E+003    4.29832E+003
   5.9890   4.38754E+003    4.55099E+003
   5.9930   5.25778E+003    6.83480E+003
   5.9960   8.69306E+003    8.91175E+003
   5.9980   8.69272E+003    8.41516E+003
   6.0000   7.98334E+003    7.83875E+003
   6.0020   7.48146E+003    5.50665E+003
   6.0040   2.66102E+003    1.35840E+002
   6.0090   1.15200E+002    1.65360E+002
   6.0120   1.89540E+002    2.42050E+002
   6.0130   4.75830E+002    2.27585E+003
   6.0160   4.26467E+003    5.03306E+003
   6.0200   4.05957E+003    4.12052E+003
   6.0230   4.43577E+003    4.20615E+003
   6.0250   4.29526E+003    4.21515E+003
   6.0270   4.32427E+003    4.25493E+003
   6.0290   4.31893E+003    4.17130E+003
   6.0310   4.32187E+003    4.18531E+003
   6.0340   4.31556E+003    4.24462E+003
   6.0360   4.31328E+003    4.21258E+003
   6.0400   4.29941E+003    4.23187E+003
   6.0420   4.27487E+003    4.16610E+003
   6.0440   4.26976E+003    4.18496E+003
   6.0450   4.25489E+003    4.16390E+003
   6.0480   4.29524E+003    4.17284E+003
   6.0500   4.27412E+003    4.12310E+003
   6.0520   4.35737E+003    4.14732E+003
   6.0540   4.21506E+003    4.15215E+003
   6.0570   4.24992E+003    4.14299E+003
   6.0590   4.22676E+003    4.15428E+003
   6.0610   4.21562E+003    4.07446E+003
   6.0630   4.19322E+003    4.11143E+003
   6.0650   4.26420E+003    4.10760E+003
   6.0700   4.21317E+003    4.03725E+003
   6.0720   4.23366E+003    4.02302E+003
   6.0750   4.20764E+003    4.09315E+003
   6.0770   4.20423E+003    4.00957E+003
   6.0790   4.16520E+003    4.03689E+003
   6.0820   4.18711E+003    4.01634E+003
   6.0830   4.13134E+003    3.97588E+003
   6.0880   4.11197E+003    3.99678E+003
   6.0900   4.14582E+003    3.95530E+003
   6.0930   4.16086E+003    3.95131E+003
   6.0970   4.09083E+003    3.91810E+003
   6.0990   4.11354E+003    3.85880E+003
   6.1020   4.04742E+003    3.95262E+003
   6.1040   4.07399E+003    3.79732E+003
   6.1060   4.07782E+003    3.83840E+003
   6.1090   4.04305E+003    3.87324E+003
   6.1110   4.10753E+003    3.91163E+003
   6.1130   4.02027E+003    3.78974E+003
   6.1170   4.07144E+003    3.77270E+003
   6.1180   4.01526E+003    3.76855E+003
   6.1210   4.03291E+003    3.81155E+003
   6.1230   3.95752E+003    3.78118E+003
   6.1260   3.94057E+003    3.71908E+003
   6.1280   3.94726E+003    3.72450E+003
   6.1310   3.99834E+003    3.64643E+003
   6.1330   3.97606E+003    3.64104E+003
   6.1350   3.90933E+003    3.67388E+003
   6.1370   3.83778E+003    3.64673E+003
   6.1400   3.93874E+003    3.63734E+003
   6.1420   3.88153E+003    3.52926E+003
   6.1450   3.83150E+003    3.53651E+003
   6.1470   3.80573E+003    3.49106E+003
   6.1490   3.86637E+003    3.57482E+003
   6.1520   3.80352E+003    3.48876E+003
   6.1540   3.79238E+003    3.48518E+003
   6.1550   3.69295E+003    3.45133E+003
   6.1580   3.73110E+003    3.43738E+003
   6.1600   3.67604E+003    3.32698E+003
   6.1620   3.69295E+003    3.27610E+003
   6.1640   3.70486E+003    3.29803E+003
   6.1670   3.66798E+003    3.29532E+003
   6.1700   3.63760E+003    3.26634E+003
   6.1720   3.64260E+003    3.27537E+003
   6.1740   3.57129E+003    3.27425E+003
   6.1750   3.61420E+003    3.21826E+003
   6.1780   3.59130E+003    3.20224E+003
   6.1810   3.64822E+003    3.23729E+003
   6.1840   3.54528E+003    3.14437E+003
   6.1880   3.51537E+003    3.13235E+003
   6.1900   3.52397E+003    3.08968E+003
   6.1920   3.53488E+003    3.03661E+003
   6.1950   3.46460E+003    3.07760E+003
   6.1960   3.47325E+003    3.04220E+003
   6.1980   3.48544E+003    3.05213E+003
   6.2000   3.52757E+003    3.01016E+003
   6.2030   3.44583E+003    3.01233E+003
   6.2050   3.46472E+003    2.89652E+003
   6.2070   3.48372E+003    2.87737E+003
   6.2090   3.42610E+003    2.89794E+003
   6.2120   3.41163E+003    2.85678E+003
   6.2140   3.40968E+003    2.80229E+003
   6.2160   3.32440E+003    2.82696E+003
   6.2190   3.34759E+003    2.78201E+003
   6.2200   3.35738E+003    2.80508E+003
   6.2240   3.29930E+003    2.68794E+003
   6.2260   3.27386E+003    2.68962E+003
   6.2280   3.37150E+003    2.63838E+003
   6.2310   3.22965E+003    2.66503E+003
   6.2330   3.23986E+003    2.62519E+003
   6.2360   3.24365E+003    2.57266E+003
   6.2370   3.26150E+003    2.51048E+003
   6.2390   3.23094E+003    2.54348E+003
   6.2410   3.17992E+003    2.49512E+003
   6.2440   3.12751E+003    2.50797E+003
   6.2460   3.12219E+003    2.47989E+003
   6.2490   3.09793E+003    2.42915E+003
   6.2510   3.10609E+003    2.40650E+003
   6.2550   3.12295E+003    2.45178E+003
   6.2560   3.11191E+003    2.35970E+003
   6.2590   3.03546E+003    2.35662E+003
   6.2610   3.02588E+003    2.34160E+003
   6.2630   3.08393E+003    2.25827E+003
   6.2670   3.03381E+003    2.28455E+003
   6.2690   3.04660E+003    2.24327E+003
   6.2710   3.01102E+003    2.24350E+003
   6.2730   2.92857E+003    2.21482E+003
   6.2750   3.00071E+003    2.20368E+003
   6.2770   2.91166E+003    2.16631E+003
   6.2810   2.94324E+003    2.18528E+003
   6.2830   2.91024E+003    2.12951E+003
   6.2850   2.93552E+003    2.09968E+003
   6.2870   2.88691E+003    2.04698E+003
   6.2890   2.84173E+003    2.09498E+003
   6.2910   2.85018E+003    2.06312E+003
   6.2960   2.82263E+003    2.02228E+003
   6.2980   2.84452E+003    1.98011E+003
   6.3000   2.75935E+003    1.98489E+003
   6.3040   2.80118E+003    1.94930E+003
   6.3060   2.78785E+003    1.90801E+003
   6.3090   2.78650E+003    1.89897E+003
   6.3110   2.75905E+003    1.92819E+003
   6.3130   2.74578E+003    1.90703E+003
   6.3160   2.67500E+003    1.84900E+003
   6.3200   2.66038E+003    1.78588E+003
   6.3210   2.65391E+003    1.81297E+003
   6.3230   2.64320E+003    1.78579E+003
   6.3250   2.67318E+003    1.77874E+003
   6.3260   2.61138E+003    1.75107E+003
   6.3300   2.56343E+003    1.72273E+003
   6.3330   2.56140E+003    1.75109E+003
   6.3350   2.58647E+003    1.73763E+003
   6.3380   2.49576E+003    1.71248E+003
   6.3410   2.53154E+003    1.68365E+003
   6.3430   2.48230E+003    1.65646E+003
   6.3470   2.48423E+003    1.62474E+003
   6.3480   2.46809E+003    1.64020E+003
   6.3510   2.48080E+003    1.65481E+003
   6.3530   2.41071E+003    1.61671E+003
   6.3560   2.43342E+003    1.63848E+003
   6.3580   2.37395E+003    1.58864E+003
   6.3610   2.40648E+003    1.56577E+003
   6.3630   2.40979E+003    1.55557E+003
   6.3660   2.43569E+003    1.51259E+003
   6.3690   2.37258E+003    1.50770E+003
   6.3700   2.34736E+003    1.51157E+003
   6.3720   2.35035E+003    1.48670E+003
   6.3760   2.30545E+003    1.49101E+003
   6.3790   2.33619E+003    1.45644E+003
   6.3810   2.27224E+003    1.45186E+003
   6.3830   2.30416E+003    1.49681E+003
   6.3840   2.28023E+003    1.41670E+003
   6.3870   2.25352E+003    1.45226E+003
   6.3900   2.27638E+003    1.43759E+003
   6.3920   2.26719E+003    1.38851E+003
   6.3940   2.28789E+003    1.40747E+003
   6.3950   2.26266E+003    1.40399E+003
   6.3980   2.21889E+003    1.39662E+003
   6.4010   2.19147E+003    1.36009E+003
   6.4040   2.18575E+003    1.37295E+003
   6.4060   2.20851E+003    1.35235E+003
   6.4080   2.22260E+003    1.37971E+003
   6.4100   2.20164E+003    1.34352E+003
   6.4150   2.18727E+003    1.32139E+003
   6.4170   2.17071E+003    1.33596E+003
   6.4190   2.16668E+003    1.33041E+003
   6.4220   2.16519E+003    1.32847E+003
   6.4260   2.19757E+003    1.31648E+003
   6.4290   2.15131E+003    1.30271E+003
   6.4310   2.19837E+003    1.30978E+003
   6.4330   2.18030E+003    1.32292E+003
   6.4360   2.17333E+003    1.30212E+003
   6.4380   2.16856E+003    1.28786E+003
   6.4400   2.12227E+003    1.32544E+003
   6.4420   2.19096E+003    1.28175E+003
   6.4440   2.18537E+003    1.29196E+003
   6.4470   2.19381E+003    1.29007E+003
   6.4500   2.16278E+003    1.30982E+003
   6.4530   2.16476E+003    1.27029E+003
   6.4540   2.15090E+003    1.25993E+003
   6.4560   2.18949E+003    1.27161E+003
   6.4600   2.17925E+003    1.25850E+003
   6.4630   2.16039E+003    1.29490E+003
   6.4650   2.19050E+003    1.26838E+003
   6.4670   2.16509E+003    1.27394E+003
   6.4690   2.15057E+003    1.24208E+003
   6.4720   2.19572E+003    1.25772E+003
   6.4750   2.11642E+003    1.24357E+003
   6.4780   2.17455E+003    1.23715E+003
   6.4800   2.15739E+003    1.22996E+003
   6.4820   2.09726E+003    1.23605E+003
   6.4850   2.15027E+003    1.27393E+003
   6.4870   2.09922E+003    1.22589E+003
   6.4890   2.14459E+003    1.25027E+003
   6.4920   2.12068E+003    1.24699E+003
   6.4940   2.13737E+003    1.22434E+003
   6.4960   2.15746E+003    1.23241E+003
   6.4990   2.15352E+003    1.22921E+003
   6.5010   2.13485E+003    1.19318E+003
   6.5050   2.11758E+003    1.23304E+003
   6.5080   2.13690E+003    1.22842E+003
   6.5100   2.11593E+003    1.21881E+003
   6.5120   2.14123E+003    1.20846E+003
   6.5150   2.11436E+003    1.20827E+003
   6.5170   2.11869E+003    1.20945E+003
   6.5210   2.13408E+003    1.21112E+003
   6.5230   2.13647E+003    1.22345E+003
   6.5250   2.08893E+003    1.20221E+003
   6.5280   2.11570E+003    1.21918E+003
   6.5300   2.14370E+003    1.22842E+003
   6.5330   2.10772E+003    1.22640E+003
   6.5350   2.06535E+003    1.17941E+003
   6.5370   2.10255E+003    1.18016E+003
   6.5410   2.09435E+003    1.18108E+003
   6.5440   2.10994E+003    1.15281E+003
   6.5450   2.03563E+003    1.17812E+003
   6.5490   2.07674E+003    1.18768E+003
   6.5500   2.05363E+003    1.16880E+003
   6.5550   2.06109E+003    1.17113E+003
   6.5580   2.01474E+003    1.15700E+003
   6.5600   2.05147E+003    1.16564E+003
   6.5640   2.02290E+003    1.15902E+003
   6.5660   2.02506E+003    1.16003E+003
   6.5680   2.04685E+003    1.16125E+003
   6.5710   2.03509E+003    1.16684E+003
   6.5740   2.05076E+003    1.14310E+003
   6.5780   1.98624E+003    1.12205E+003
   6.5800   2.00608E+003    1.14253E+003
   6.5820   2.01575E+003    1.08798E+003
   6.5840   2.00893E+003    1.10479E+003
   6.5860   2.03176E+003    1.14795E+003
   6.5910   1.96875E+003    1.14032E+003
   6.5920   1.98012E+003    1.11657E+003
   6.5930   2.01462E+003    1.09878E+003
   6.5950   1.99098E+003    1.11804E+003
   6.5980   2.02889E+003    1.12125E+003
   6.6020   1.97928E+003    1.11137E+003
   6.6050   1.97624E+003    1.11683E+003
   6.6070   1.96932E+003    1.13337E+003
   6.6090   1.99338E+003    1.12336E+003
   6.6110   1.98154E+003    1.10494E+003
   6.6140   1.98820E+003    1.10687E+003
   6.6150   1.94828E+003    1.10449E+003
   6.6180   1.95063E+003    1.11251E+003
   6.6210   1.95627E+003    1.11897E+003
   6.6240   1.95690E+003    1.10590E+003
   6.6270   1.95417E+003    1.10590E+003
   6.6290   1.97318E+003    1.10738E+003
   6.6320   1.98550E+003    1.09063E+003
   6.6340   1.97130E+003    1.11980E+003
   6.6370   1.97177E+003    1.11675E+003
   6.6390   1.96434E+003    1.10195E+003
   6.6420   1.94079E+003    1.10244E+003
   6.6450   1.95998E+003    1.06102E+003
   6.6480   1.92935E+003    1.08571E+003
   6.6510   1.94671E+003    1.09380E+003
   6.6530   1.94843E+003    1.06495E+003
   6.6550   1.96891E+003    1.08787E+003
   6.6600   1.90895E+003    1.08252E+003
   6.6620   1.94885E+003    1.09368E+003
   6.6660   1.93667E+003    1.07653E+003
   6.6690   1.95729E+003    1.08422E+003
   6.6730   1.95427E+003    1.08240E+003
   6.6750   1.90945E+003    1.06426E+003
   6.6770   1.94422E+003    1.05764E+003
   6.6800   1.89898E+003    1.08024E+003
   6.6820   1.92781E+003    1.08560E+003
   6.6860   1.89134E+003    1.04874E+003
   6.6890   1.92657E+003    1.04416E+003
   6.6910   1.87713E+003    1.05838E+003
   6.6940   1.86946E+003    1.07776E+003
   6.6960   1.90270E+003    1.06506E+003
   6.6980   1.88558E+003    1.05761E+003
   6.7010   1.89667E+003    1.04117E+003
   6.7030   1.89277E+003    1.04368E+003
   6.7070   1.87505E+003    1.02980E+003
   6.7100   1.83667E+003    1.04416E+003
   6.7110   1.85852E+003    1.02851E+003
   6.7140   1.87986E+003    1.04512E+003
   6.7180   1.88634E+003    1.02523E+003
   6.7190   1.88614E+003    1.02792E+003
   6.7230   1.85731E+003    1.02151E+003
   6.7270   1.81833E+003    1.02667E+003
   6.7280   1.83455E+003    1.03721E+003
   6.7300   1.85826E+003    1.02796E+003
   6.7320   1.82423E+003    9.86370E+002
   6.7350   1.83664E+003    1.01422E+003
   6.7390   1.80539E+003    1.03691E+003
   6.7410   1.80498E+003    1.01369E+003
   6.7430   1.82469E+003    1.01875E+003
   6.7450   1.83234E+003    1.04191E+003
   6.7490   1.84736E+003    1.01107E+003
   6.7520   1.83746E+003    1.03452E+003
   6.7550   1.83818E+003    1.01215E+003
   6.7570   1.82895E+003    1.01016E+003
   6.7590   1.84703E+003    1.00071E+003
   6.7610   1.85922E+003    9.97280E+002
   6.7660   1.82906E+003    1.04224E+003
   6.7680   1.78592E+003    1.00502E+003
   6.7700   1.82324E+003    1.01325E+003
   6.7730   1.82712E+003    1.01506E+003
   6.7750   1.83595E+003    1.01092E+003
   6.7780   1.86384E+003    1.02892E+003
   6.7800   1.84963E+003    1.02400E+003
   6.7820   1.87238E+003    1.02010E+003
   6.7850   1.84940E+003    1.02526E+003
   6.7880   1.77836E+003    1.05434E+003
   6.7930   1.86508E+003    1.03031E+003
   6.7950   1.83110E+003    1.04158E+003
   6.7970   1.87947E+003    1.02580E+003
   6.7990   1.86280E+003    1.03877E+003
   6.8020   1.88434E+003    1.00297E+003
   6.8060   1.82867E+003    1.01201E+003
   6.8090   1.82165E+003    1.04220E+003
   6.8100   1.88149E+003    1.01851E+003
   6.8120   1.88659E+003    9.93700E+002
   6.8160   1.86760E+003    1.03813E+003
   6.8180   1.88111E+003    1.00759E+003
   6.8210   1.85893E+003    1.05016E+003
   6.8220   1.86479E+003    1.03062E+003
   6.8250   1.86343E+003    1.04179E+003
   6.8270   1.84308E+003    1.04546E+003
   6.8290   1.87316E+003    1.04754E+003
   6.8330   1.86585E+003    1.02919E+003
   6.8360   1.85775E+003    1.02691E+003
   6.8380   1.90211E+003    9.94130E+002
   6.8400   1.83903E+003    1.02872E+003
   6.8430   1.89127E+003    1.03670E+003
   6.8460   1.86316E+003    1.04098E+003
   6.8490   1.87708E+003    1.05708E+003
   6.8520   1.83735E+003    1.05228E+003
   6.8550   1.88747E+003    1.04924E+003
   6.8580   1.86397E+003    1.02434E+003
   6.8600   1.89131E+003    1.03555E+003
   6.8620   1.88809E+003    1.02416E+003
   6.8660   1.89604E+003    1.04481E+003
   6.8690   1.87325E+003    1.08342E+003
   6.8710   1.93142E+003    1.06712E+003
   6.8740   1.87835E+003    1.05356E+003
   6.8760   1.87936E+003    1.05286E+003
   6.8790   1.89207E+003    1.05799E+003
   6.8810   1.86990E+003    1.03760E+003
   6.8840   1.86001E+003    1.05487E+003
   6.8850   1.85872E+003    1.02113E+003
   6.8890   1.89147E+003    1.05900E+003
   6.8930   1.88456E+003    1.05122E+003
   6.8960   1.88580E+003    1.05280E+003
   6.8980   1.91017E+003    1.04123E+003
   6.9010   1.89903E+003    1.04940E+003
   6.9040   1.86858E+003    1.04003E+003
   6.9070   1.86371E+003    1.04556E+003
   6.9100   1.86054E+003    1.05161E+003
   6.9120   1.89038E+003    1.03855E+003
   6.9130   1.86592E+003    1.06003E+003
   6.9170   1.86517E+003    1.05563E+003
   6.9180   1.87565E+003    1.02220E+003
   6.9220   1.86404E+003    1.03787E+003
   6.9240   1.89251E+003    1.03152E+003
   6.9270   1.87007E+003    1.06626E+003
   6.9290   1.86160E+003    1.01982E+003
   6.9310   1.83407E+003    1.04317E+003
   6.9340   1.85614E+003    1.03108E+003
   6.9380   1.88592E+003    1.02677E+003
   6.9390   1.82718E+003    1.04269E+003
   6.9420   1.86476E+003    1.04408E+003
   6.9450   1.82372E+003    1.03051E+003
   6.9480   1.83827E+003    1.01621E+003
   6.9510   1.81276E+003    1.03224E+003
   6.9540   1.83126E+003    1.02766E+003
   6.9560   1.79785E+003    1.00143E+003
   6.9590   1.81732E+003    1.00660E+003
   6.9630   1.80372E+003    1.01528E+003
   6.9650   1.79287E+003    1.00919E+003
   6.9680   1.78855E+003    1.00602E+003
   6.9700   1.81074E+003    1.03704E+003
   6.9730   1.80699E+003    1.04574E+003
   6.9760   1.84792E+003    1.04334E+003
   6.9780   1.83682E+003    1.03431E+003
   6.9820   1.84449E+003    1.02144E+003
   6.9840   1.81280E+003    1.01625E+003
   6.9870   1.82433E+003    1.05784E+003
   6.9900   1.75700E+003    1.04440E+003
   6.9920   1.79383E+003    1.04856E+003
   6.9950   1.84993E+003    1.03017E+003
   6.9980   1.83811E+003    1.05626E+003
   7.0010   1.83794E+003    1.03468E+003
   7.0040   1.83386E+003    1.01476E+003
   7.0060   1.86993E+003    1.01210E+003
   7.0100   1.85179E+003    1.02672E+003
   7.0120   1.83374E+003    1.03688E+003
   7.0140   1.82504E+003    1.01643E+003
   7.0170   1.83167E+003    1.01761E+003
   7.0200   1.87181E+003    1.02662E+003
   7.0210   1.85292E+003    1.00459E+003
   7.0260   1.82606E+003    1.03536E+003
   7.0280   1.81624E+003    9.99980E+002
   7.0300   1.83155E+003    1.00546E+003
   7.0320   1.78151E+003    1.02467E+003
   7.0330   1.83189E+003    1.01104E+003
   7.0370   1.80513E+003    1.00598E+003
   7.0410   1.81005E+003    1.01341E+003
   7.0460   1.80017E+003    9.77320E+002
   7.0480   1.81919E+003    9.87690E+002
   7.0510   1.77547E+003    9.99770E+002
   7.0530   1.80141E+003    9.54320E+002
   7.0550   1.75512E+003    9.59570E+002
   7.0570   1.77380E+003    9.75690E+002
   7.0620   1.72275E+003    9.33250E+002
   7.0650   1.77386E+003    9.23240E+002
   7.0680   1.75068E+003    9.32620E+002
   7.0710   1.73354E+003    9.16080E+002
   7.0740   1.70726E+003    9.01650E+002
   7.0760   1.74629E+003    8.94060E+002
   7.0770   1.71962E+003    8.64850E+002
   7.0810   1.72193E+003    8.54670E+002
   7.0850   1.67787E+003    8.44810E+002
   7.0870   1.67391E+003    8.32950E+002
   7.0890   1.65695E+003    7.94190E+002
   7.0940   1.62023E+003    7.68580E+002
   7.0960   1.56209E+003    7.73340E+002
   7.0980   1.55378E+003    7.15190E+002
   7.1020   1.52878E+003    7.20570E+002
   7.1050   1.45646E+003    6.75720E+002
   7.1070   1.44737E+003    6.45170E+002
   7.1100   1.38138E+003    6.02990E+002
   7.1140   1.37322E+003    5.74710E+002
   7.1160   1.29668E+003    5.41440E+002
   7.1180   1.26029E+003    5.10540E+002
   7.1200   1.21444E+003    4.44610E+002
   7.1230   1.14479E+003    4.09240E+002
   7.1260   1.10700E+003    4.01060E+002
   7.1280   9.86030E+002    3.48830E+002
   7.1320   9.52270E+002    3.01630E+002
   7.1350   8.58470E+002    2.71110E+002
   7.1370   8.16560E+002    2.25400E+002
   7.1400   7.23860E+002    1.94740E+002
   7.1430   6.51210E+002    1.71810E+002
   7.1460   5.65300E+002    1.28670E+002
   7.1500   4.87010E+002    8.61100E+001
   7.1530   3.96680E+002    7.09300E+001
   7.1540   3.54800E+002    5.93900E+001
   7.1580   2.92650E+002    3.67900E+001
   7.1600   1.99260E+002    2.65200E+001
   7.1650   1.32320E+002    1.67200E+001
   7.1680   1.01000E+002    1.31600E+001
   7.1700   8.22900E+001    3.84000E+000
   7.1730   5.98100E+001    1.03000E+000
   7.1760   3.93900E+001    3.30000E-001
   7.1790   2.69200E+001    2.47000E+000
   7.1820   8.36000E+000    6.02000E+000
   7.1850   4.42000E+000    5.74000E+000
   7.1880   6.11000E+000    5.22000E+000
   7.1910   6.18000E+000    6.50000E+000
   7.1940   6.06000E+000    4.79000E+000
   7.1960   6.13000E+000    3.72000E+000
   7.1980   6.07000E+000    2.58000E+000
   7.2000   6.08000E+000    9.00000E-002
   7.2040   5.54000E+000    4.00000E-002
   7.2070   6.18000E+000    1.90000E-001
   7.2110   6.07000E+000    3.90000E-001
   7.2130   6.05000E+000    2.07000E+000
   7.2180   5.98000E+000    2.50000E-001
   7.2200   6.06000E+000    1.10000E-001
   7.2230   6.13000E+000    1.50000E-001
   7.2250   6.10000E+000    1.10000E-001
   7.2280   6.06000E+000    4.00000E-002
   7.2310   6.08000E+000    4.30000E-001
   7.2350   5.99000E+000    4.70000E-001
   7.2360   5.91000E+000    1.40000E-001
   7.2400   6.06000E+000    6.20000E-001
   7.2420   5.94000E+000    4.00000E-002
   7.2450   6.03000E+000    5.00000E-002
   7.2480   6.04000E+000    1.90000E-001
   7.2520   6.00000E+000    0.00000E+000
   7.2550   6.17000E+000    9.00000E-002
   7.2590   6.24000E+000    2.60000E-001
   7.2620   6.20000E+000    2.40000E-001
   7.2650   5.52000E+000    2.10000E-001
   7.2670   6.02000E+000    7.00000E-001
   7.2690   6.03000E+000    1.40000E-001
   7.2720   6.23000E+000    4.00000E-002
   7.2770   6.17000E+000    2.50000E-001
   7.2790   6.13000E+000    1.00000E-001
   7.2830   6.08000E+000    3.50000E-001
   7.2840   5.96000E+000    1.10000E-001
   7.2880   6.00000E+000    1.00000E-002
   7.2910   6.21000E+000    1.50000E-001
   7.2950   5.46000E+000    3.00000E-001
   7.2970   6.15000E+000    4.30000E-001
   7.3000   6.20000E+000    3.20000E-001
