# Supplementary material for: Mechanism of the small ATP-independent chaperone Spy is substrate specific
Source: Nat Commun. 2021 Feb 8;12:851. doi: 10.1038/s41467-021-21120-8 (PMC7870927; doi:10.1038/s41467-021-21120-8)
Supplement: Supplementary file 3 — Supplementary Data 1 [file 41467_2021_21120_MOESM3_ESM.zip › Fig 2c-d/181801/00058.RI3]

Sample3/6
I 3 22.0 48000 0008351 2.0900E11 278 1 
   5.8010   6.03000E+000    5.40000E-001
   5.8030   6.11000E+000    3.70000E+000
   5.8060   5.96000E+000    8.34000E+000
   5.8080   5.93000E+000    4.31000E+000
   5.8100   5.57000E+000    1.11100E+001
   5.8130   1.06000E+000    2.78700E+001
   5.8150   8.83000E+000    3.67800E+001
   5.8170   2.17500E+001    3.98300E+001
   5.8180   3.62000E+001    6.75600E+001
   5.8200   5.17200E+001    1.18800E+002
   5.8220   1.10140E+002    1.37680E+002
   5.8240   2.77790E+002    3.56730E+002
   5.8260   4.95090E+002    6.48680E+002
   5.8290   8.53900E+002    7.99440E+002
   5.8300   9.32840E+002    9.60380E+002
   5.8310   9.56180E+002    9.83290E+002
   5.8340   1.03900E+003    1.08656E+003
   5.8350   1.26143E+003    1.31755E+003
   5.8370   1.40188E+003    1.38176E+003
   5.8400   1.53205E+003    1.49296E+003
   5.8420   1.60517E+003    1.66215E+003
   5.8440   1.82934E+003    1.84746E+003
   5.8460   1.92327E+003    1.94094E+003
   5.8470   2.01639E+003    2.00845E+003
   5.8490   2.09094E+003    2.06674E+003
   5.8510   2.27963E+003    2.32937E+003
   5.8540   2.36367E+003    2.44238E+003
   5.8560   2.58481E+003    2.60783E+003
   5.8580   2.65326E+003    2.72204E+003
   5.8600   2.70726E+003    2.78785E+003
   5.8620   2.81890E+003    2.88913E+003
   5.8640   2.91460E+003    3.01516E+003
   5.8650   3.14593E+003    3.00220E+003
   5.8670   3.10235E+003    3.18260E+003
   5.8690   3.22577E+003    3.23716E+003
   5.8710   3.23171E+003    3.26760E+003
   5.8740   3.38678E+003    3.37573E+003
   5.8760   3.42956E+003    3.41510E+003
   5.8780   3.44931E+003    3.48815E+003
   5.8800   3.52275E+003    3.63070E+003
   5.8830   3.60634E+003    3.56603E+003
   5.8850   3.66245E+003    3.57034E+003
   5.8870   3.64567E+003    3.62674E+003
   5.8880   3.62534E+003    3.57529E+003
   5.8900   3.68019E+003    3.68925E+003
   5.8920   3.59551E+003    3.65637E+003
   5.8950   3.65699E+003    3.71712E+003
   5.8970   3.65610E+003    3.73097E+003
   5.8990   3.67496E+003    3.65872E+003
   5.9010   3.67994E+003    3.66541E+003
   5.9060   3.63757E+003    3.70140E+003
   5.9070   3.65548E+003    3.70790E+003
   5.9100   3.71936E+003    3.73300E+003
   5.9120   3.76102E+003    3.78882E+003
   5.9140   3.79993E+003    3.77835E+003
   5.9160   3.81551E+003    3.79555E+003
   5.9190   3.76855E+003    3.79046E+003
   5.9210   3.83495E+003    3.82774E+003
   5.9230   3.79779E+003    3.78728E+003
   5.9260   3.89764E+003    3.84658E+003
   5.9280   3.93860E+003    3.86325E+003
   5.9290   3.86385E+003    3.87417E+003
   5.9300   3.90809E+003    3.94437E+003
   5.9330   3.87906E+003    3.90286E+003
   5.9350   3.93223E+003    3.97214E+003
   5.9360   3.94884E+003    3.99573E+003
   5.9390   4.00243E+003    3.96639E+003
   5.9410   4.01347E+003    3.93398E+003
   5.9430   4.04998E+003    4.02104E+003
   5.9460   3.99875E+003    4.08060E+003
   5.9480   4.08768E+003    4.09630E+003
   5.9500   4.11048E+003    4.13314E+003
   5.9530   4.20111E+003    4.12804E+003
   5.9560   4.06827E+003    4.17626E+003
   5.9590   4.08467E+003    4.22259E+003
   5.9600   4.21036E+003    4.28214E+003
   5.9620   4.16930E+003    4.44462E+003
   5.9640   4.22810E+003    5.72630E+003
   5.9680   4.27173E+003    8.01210E+003
   5.9690   4.22359E+003    8.79704E+003
   5.9710   4.45026E+003    7.74268E+003
   5.9720   4.68276E+003    8.01549E+003
   5.9750   5.41868E+003    4.90314E+003
   5.9760   7.44558E+003    1.33030E+002
   5.9820   8.18046E+003    1.98320E+002
   5.9840   4.36249E+003    3.96260E+002
   5.9860   2.23093E+003    3.04038E+003
   5.9890   1.18840E+002    5.15851E+003
   5.9930   2.67520E+002    4.06275E+003
   5.9950   6.30070E+002    4.22635E+003
   5.9960   2.54513E+003    4.28296E+003
   5.9980   4.69687E+003    4.14506E+003
   6.0010   4.06122E+003    4.21983E+003
   6.0030   4.36678E+003    4.17344E+003
   6.0060   4.33101E+003    4.15503E+003
   6.0070   4.21707E+003    4.17093E+003
   6.0110   4.19755E+003    4.20198E+003
   6.0130   4.19770E+003    4.19129E+003
   6.0150   4.19529E+003    4.16011E+003
   6.0160   4.18281E+003    4.21691E+003
   6.0180   4.19077E+003    4.15162E+003
   6.0200   4.13461E+003    4.16139E+003
   6.0230   4.18293E+003    4.18662E+003
   6.0250   4.18523E+003    4.21114E+003
   6.0270   4.20222E+003    4.13970E+003
   6.0290   4.21009E+003    4.15454E+003
   6.0320   4.15854E+003    4.20092E+003
   6.0340   4.20745E+003    4.11953E+003
   6.0360   4.17751E+003    4.11123E+003
   6.0390   4.19097E+003    4.04150E+003
   6.0410   4.17594E+003    4.14183E+003
   6.0430   4.13267E+003    4.16303E+003
   6.0460   4.16594E+003    4.15205E+003
   6.0490   4.18470E+003    4.13086E+003
   6.0510   4.18463E+003    4.14302E+003
   6.0530   4.21166E+003    4.13402E+003
   6.0540   4.20823E+003    4.07471E+003
   6.0560   4.15417E+003    4.12008E+003
   6.0590   4.21587E+003    4.13846E+003
   6.0610   4.12181E+003    4.08869E+003
   6.0630   4.18181E+003    4.11721E+003
   6.0660   4.07697E+003    4.09610E+003
   6.0680   4.17422E+003    4.09220E+003
   6.0710   4.15025E+003    4.04145E+003
   6.0750   4.18459E+003    4.03915E+003
   6.0770   4.18305E+003    4.04489E+003
   6.0790   4.13987E+003    4.14063E+003
   6.0820   4.18215E+003    4.08630E+003
   6.0830   4.23169E+003    4.07972E+003
   6.0860   4.24964E+003    3.99839E+003
   6.0890   4.24454E+003    4.05878E+003
   6.0920   4.21626E+003    4.17992E+003
   6.0940   4.22588E+003    4.12596E+003
   6.0950   4.13330E+003    4.09295E+003
   6.0970   4.21517E+003    4.08620E+003
   6.1000   4.15196E+003    4.05448E+003
   6.1020   4.10888E+003    4.04077E+003
   6.1060   4.09317E+003    4.01899E+003
   6.1080   4.11048E+003    3.96871E+003
   6.1090   4.14377E+003    3.98839E+003
   6.1110   4.16444E+003    4.03746E+003
   6.1150   4.18376E+003    4.06186E+003
   6.1180   4.15573E+003    4.02092E+003
   6.1190   4.06534E+003    4.00169E+003
   6.1220   4.13914E+003    3.97729E+003
   6.1240   4.11160E+003    4.02003E+003
   6.1250   4.11048E+003    3.97973E+003
   6.1270   4.08734E+003    3.93758E+003
   6.1300   4.16635E+003    3.94554E+003
   6.1310   4.06718E+003    3.97572E+003
   6.1350   4.09909E+003    3.94202E+003
   6.1370   4.06284E+003    3.94620E+003
   6.1400   4.04347E+003    3.98891E+003
   6.1430   4.12673E+003    4.01688E+003
   6.1450   4.09957E+003    3.95573E+003
   6.1470   4.07180E+003    3.95370E+003
   6.1500   4.14874E+003    3.84602E+003
   6.1520   4.02187E+003    3.91320E+003
   6.1550   4.11942E+003    3.82631E+003
   6.1560   4.12826E+003    3.81343E+003
   6.1600   4.12575E+003    3.80174E+003
   6.1620   4.02152E+003    3.78326E+003
   6.1650   4.03828E+003    3.86972E+003
   6.1670   4.01527E+003    3.74428E+003
   6.1690   4.00683E+003    3.80559E+003
   6.1710   4.01033E+003    3.81919E+003
   6.1740   4.02579E+003    3.83634E+003
   6.1760   4.06011E+003    3.79120E+003
   6.1780   4.01201E+003    3.83737E+003
   6.1800   4.06441E+003    3.69536E+003
   6.1810   4.05763E+003    3.73851E+003
   6.1830   4.06549E+003    3.79435E+003
   6.1860   4.04046E+003    3.82569E+003
   6.1880   4.06792E+003    3.78570E+003
   6.1910   3.96343E+003    3.72065E+003
   6.1940   4.01310E+003    3.72868E+003
   6.1960   4.01075E+003    3.70456E+003
   6.1980   3.97769E+003    3.68611E+003
   6.2000   4.03187E+003    3.71335E+003
   6.2030   4.04509E+003    3.68962E+003
   6.2050   3.95108E+003    3.66050E+003
   6.2070   3.97018E+003    3.68861E+003
   6.2100   4.04147E+003    3.68441E+003
   6.2120   4.03342E+003    3.71834E+003
   6.2140   4.07229E+003    3.66916E+003
   6.2170   4.02414E+003    3.62780E+003
   6.2190   4.02924E+003    3.60465E+003
   6.2200   4.07995E+003    3.64142E+003
   6.2230   4.03241E+003    3.69609E+003
   6.2250   3.98933E+003    3.58258E+003
   6.2270   3.95455E+003    3.52035E+003
   6.2280   3.93205E+003    3.55587E+003
   6.2320   3.98048E+003    3.54904E+003
   6.2350   3.95285E+003    3.57098E+003
   6.2360   3.97867E+003    3.49382E+003
   6.2370   3.92577E+003    3.56690E+003
   6.2410   3.93661E+003    3.48137E+003
   6.2430   4.01395E+003    3.46894E+003
   6.2460   4.00562E+003    3.41624E+003
   6.2510   3.89244E+003    3.40878E+003
   6.2530   3.94475E+003    3.45089E+003
   6.2560   3.91196E+003    3.38108E+003
   6.2580   3.95439E+003    3.43798E+003
   6.2590   3.91636E+003    3.44603E+003
   6.2620   3.91447E+003    3.35433E+003
   6.2640   3.94826E+003    3.37176E+003
   6.2670   3.92021E+003    3.38181E+003
   6.2680   3.92367E+003    3.33636E+003
   6.2710   3.86560E+003    3.34450E+003
   6.2730   3.89581E+003    3.28692E+003
   6.2750   3.81328E+003    3.40237E+003
   6.2770   3.83798E+003    3.33762E+003
   6.2790   3.83030E+003    3.32571E+003
   6.2810   3.83097E+003    3.29617E+003
   6.2830   3.83788E+003    3.24396E+003
   6.2860   3.86592E+003    3.26166E+003
   6.2890   3.80503E+003    3.25406E+003
   6.2910   3.83291E+003    3.23801E+003
   6.2940   3.73721E+003    3.22857E+003
   6.2970   3.80271E+003    3.16188E+003
   6.3000   3.78360E+003    3.09854E+003
   6.3020   3.78684E+003    3.15625E+003
   6.3040   3.74965E+003    3.22273E+003
   6.3060   3.73592E+003    3.13332E+003
   6.3080   3.59049E+003    3.10883E+003
   6.3110   3.69894E+003    2.99479E+003
   6.3130   3.74919E+003    2.93982E+003
   6.3160   3.65637E+003    2.98506E+003
   6.3180   3.64428E+003    2.98130E+003
   6.3200   3.67869E+003    2.99503E+003
   6.3220   3.61473E+003    2.93669E+003
   6.3240   3.66208E+003    2.91345E+003
   6.3260   3.56109E+003    2.91140E+003
   6.3270   3.58866E+003    2.86544E+003
   6.3310   3.62804E+003    2.87497E+003
   6.3320   3.60949E+003    2.80367E+003
   6.3350   3.59839E+003    2.81533E+003
   6.3380   3.56583E+003    2.78135E+003
   6.3410   3.55607E+003    2.80484E+003
   6.3430   3.60486E+003    2.76974E+003
   6.3450   3.55481E+003    2.73362E+003
   6.3470   3.51750E+003    2.70747E+003
   6.3500   3.53392E+003    2.71495E+003
   6.3530   3.45783E+003    2.66830E+003
   6.3560   3.51531E+003    2.66244E+003
   6.3570   3.43461E+003    2.57689E+003
   6.3580   3.39647E+003    2.59138E+003
   6.3610   3.39912E+003    2.56050E+003
   6.3630   3.42703E+003    2.57013E+003
   6.3660   3.35367E+003    2.59844E+003
   6.3670   3.32552E+003    2.60918E+003
   6.3690   3.34844E+003    2.57082E+003
   6.3720   3.39881E+003    2.52168E+003
   6.3740   3.33908E+003    2.47823E+003
   6.3760   3.27383E+003    2.44264E+003
   6.3790   3.26845E+003    2.43262E+003
   6.3810   3.21959E+003    2.42899E+003
   6.3840   3.27182E+003    2.41126E+003
   6.3860   3.27067E+003    2.29501E+003
   6.3880   3.26044E+003    2.33876E+003
   6.3900   3.14646E+003    2.35968E+003
   6.3920   3.16589E+003    2.33522E+003
   6.3950   3.17262E+003    2.27963E+003
   6.3980   3.09803E+003    2.24854E+003
   6.4000   3.12630E+003    2.23914E+003
   6.4020   3.11143E+003    2.22902E+003
   6.4030   3.09779E+003    2.19834E+003
   6.4050   3.07574E+003    2.18802E+003
   6.4080   3.05026E+003    2.18249E+003
   6.4110   3.06097E+003    2.17282E+003
   6.4130   3.04838E+003    2.12737E+003
   6.4150   2.99747E+003    2.12648E+003
   6.4170   2.96256E+003    2.11282E+003
   6.4180   2.99991E+003    2.11062E+003
   6.4220   2.97801E+003    2.08262E+003
   6.4240   2.91376E+003    2.02965E+003
   6.4280   2.90239E+003    2.03847E+003
   6.4290   2.86829E+003    1.98828E+003
   6.4310   2.87037E+003    2.00992E+003
   6.4340   2.84008E+003    2.01112E+003
   6.4380   2.92896E+003    1.95796E+003
   6.4400   2.89258E+003    1.92386E+003
   6.4410   2.88950E+003    1.94136E+003
   6.4420   2.86358E+003    1.91798E+003
   6.4460   2.86690E+003    1.89947E+003
   6.4490   2.81185E+003    1.89259E+003
   6.4510   2.84403E+003    1.90188E+003
   6.4540   2.81122E+003    1.89823E+003
   6.4560   2.82467E+003    1.87783E+003
   6.4580   2.76810E+003    1.88308E+003
   6.4600   2.79943E+003    1.81670E+003
   6.4630   2.79307E+003    1.78903E+003
   6.4650   2.74365E+003    1.82383E+003
   6.4670   2.73766E+003    1.75150E+003
   6.4700   2.74830E+003    1.77513E+003
   6.4720   2.67781E+003    1.72768E+003
   6.4750   2.68666E+003    1.72963E+003
   6.4770   2.65773E+003    1.72567E+003
   6.4800   2.63820E+003    1.73929E+003
   6.4830   2.62597E+003    1.64875E+003
   6.4850   2.60469E+003    1.66881E+003
   6.4870   2.61421E+003    1.66728E+003
   6.4890   2.59483E+003    1.62911E+003
   6.4920   2.59369E+003    1.60212E+003
   6.4940   2.56779E+003    1.61425E+003
   6.4960   2.54335E+003    1.61179E+003
   6.4990   2.58647E+003    1.55136E+003
   6.5020   2.52087E+003    1.52945E+003
   6.5040   2.48706E+003    1.51734E+003
   6.5070   2.45313E+003    1.54512E+003
   6.5080   2.48727E+003    1.55537E+003
   6.5110   2.47420E+003    1.52296E+003
   6.5120   2.44074E+003    1.49831E+003
   6.5150   2.42589E+003    1.49175E+003
   6.5160   2.40480E+003    1.48089E+003
   6.5200   2.40639E+003    1.45726E+003
   6.5230   2.41513E+003    1.45767E+003
   6.5260   2.37558E+003    1.43690E+003
   6.5280   2.32968E+003    1.41890E+003
   6.5300   2.36875E+003    1.42444E+003
   6.5330   2.35620E+003    1.36667E+003
   6.5370   2.35199E+003    1.38156E+003
   6.5390   2.27188E+003    1.36996E+003
   6.5410   2.31921E+003    1.35803E+003
   6.5440   2.21563E+003    1.36040E+003
   6.5460   2.26905E+003    1.33581E+003
   6.5480   2.23605E+003    1.28789E+003
   6.5500   2.20652E+003    1.29418E+003
   6.5520   2.21686E+003    1.29196E+003
   6.5570   2.18467E+003    1.26861E+003
   6.5590   2.15466E+003    1.31566E+003
   6.5600   2.13387E+003    1.28699E+003
   6.5620   2.13450E+003    1.24641E+003
   6.5660   2.09919E+003    1.23780E+003
   6.5680   2.15607E+003    1.24741E+003
   6.5710   2.11681E+003    1.24322E+003
   6.5730   2.14497E+003    1.23580E+003
   6.5750   2.10759E+003    1.20260E+003
   6.5780   2.07407E+003    1.21621E+003
   6.5820   2.05978E+003    1.17387E+003
   6.5840   2.06430E+003    1.16202E+003
   6.5860   1.99571E+003    1.16820E+003
   6.5890   2.05338E+003    1.15632E+003
   6.5920   2.02085E+003    1.20168E+003
   6.5930   2.01414E+003    1.16859E+003
   6.5970   2.01300E+003    1.18403E+003
   6.5990   1.97687E+003    1.16595E+003
   6.6020   1.99752E+003    1.15310E+003
   6.6040   2.01462E+003    1.15152E+003
   6.6050   1.97599E+003    1.13630E+003
   6.6070   1.99047E+003    1.14274E+003
   6.6110   1.99215E+003    1.12622E+003
   6.6140   1.96455E+003    1.12167E+003
   6.6180   1.94877E+003    1.12076E+003
   6.6200   1.96281E+003    1.09850E+003
   6.6220   1.94027E+003    1.11860E+003
   6.6250   1.92886E+003    1.09087E+003
   6.6270   1.90386E+003    1.07614E+003
   6.6310   1.89474E+003    1.08426E+003
   6.6330   1.92372E+003    1.08047E+003
   6.6360   1.95113E+003    1.08438E+003
   6.6380   1.90438E+003    1.06117E+003
   6.6410   1.91259E+003    1.07860E+003
   6.6430   1.88163E+003    1.07523E+003
   6.6460   1.88336E+003    1.08184E+003
   6.6480   1.88855E+003    1.09281E+003
   6.6510   1.87320E+003    1.06835E+003
   6.6530   1.88014E+003    1.06379E+003
   6.6550   1.86503E+003    1.06399E+003
   6.6600   1.87649E+003    1.02037E+003
   6.6620   1.85370E+003    1.05309E+003
   6.6630   1.86920E+003    1.04304E+003
   6.6670   1.83654E+003    1.03506E+003
   6.6680   1.83686E+003    1.04041E+003
   6.6710   1.84833E+003    1.04236E+003
   6.6740   1.82719E+003    1.05319E+003
   6.6750   1.81612E+003    1.00328E+003
   6.6800   1.80440E+003    1.00398E+003
   6.6820   1.84967E+003    1.02129E+003
   6.6840   1.82886E+003    1.03255E+003
   6.6870   1.76875E+003    1.02964E+003
   6.6890   1.80491E+003    1.02374E+003
   6.6930   1.80121E+003    1.01640E+003
   6.6940   1.83327E+003    1.02398E+003
   6.6970   1.79368E+003    1.02333E+003
   6.6980   1.79474E+003    1.00399E+003
   6.7030   1.75130E+003    1.00587E+003
   6.7040   1.78089E+003    9.87190E+002
   6.7070   1.72945E+003    9.95390E+002
   6.7100   1.70295E+003    9.97220E+002
   6.7110   1.77952E+003    1.01745E+003
   6.7140   1.76521E+003    1.00210E+003
   6.7160   1.77198E+003    9.86150E+002
   6.7180   1.76953E+003    1.01888E+003
   6.7210   1.74113E+003    1.00481E+003
   6.7230   1.77373E+003    9.93070E+002
   6.7270   1.75290E+003    9.91720E+002
   6.7290   1.72851E+003    9.90840E+002
   6.7320   1.71046E+003    9.77700E+002
   6.7360   1.70536E+003    9.63030E+002
   6.7390   1.69664E+003    9.76640E+002
   6.7430   1.70979E+003    9.62860E+002
   6.7450   1.73874E+003    9.85190E+002
   6.7480   1.68577E+003    9.66490E+002
   6.7500   1.73965E+003    9.44940E+002
   6.7520   1.72765E+003    9.65290E+002
   6.7540   1.72584E+003    9.70920E+002
   6.7570   1.72728E+003    9.48420E+002
   6.7590   1.71517E+003    9.95730E+002
   6.7630   1.70338E+003    9.87010E+002
   6.7640   1.70509E+003    9.78270E+002
   6.7660   1.70708E+003    9.56750E+002
   6.7690   1.69015E+003    9.70860E+002
   6.7730   1.70055E+003    9.42870E+002
   6.7750   1.70362E+003    9.56880E+002
   6.7790   1.70856E+003    9.80300E+002
   6.7800   1.69371E+003    9.73970E+002
   6.7810   1.74591E+003    9.59190E+002
   6.7850   1.72999E+003    9.79810E+002
   6.7880   1.72346E+003    9.67360E+002
   6.7900   1.72540E+003    9.62290E+002
   6.7920   1.70536E+003    9.60760E+002
   6.7950   1.72662E+003    9.82150E+002
   6.7980   1.70858E+003    9.44780E+002
   6.8020   1.74072E+003    9.81660E+002
   6.8030   1.72461E+003    9.64980E+002
   6.8040   1.65732E+003    9.68590E+002
   6.8070   1.68570E+003    9.67380E+002
   6.8100   1.74378E+003    9.74840E+002
   6.8120   1.70418E+003    9.77310E+002
   6.8160   1.72094E+003    9.55770E+002
   6.8170   1.71877E+003    1.00716E+003
   6.8220   1.74210E+003    9.41010E+002
   6.8240   1.70075E+003    9.89310E+002
   6.8260   1.71788E+003    1.01476E+003
   6.8290   1.74343E+003    9.62660E+002
   6.8310   1.73503E+003    9.69810E+002
   6.8350   1.72314E+003    9.83640E+002
   6.8380   1.72215E+003    9.98790E+002
   6.8400   1.73241E+003    9.67910E+002
   6.8420   1.71891E+003    9.60760E+002
   6.8440   1.75908E+003    9.82500E+002
   6.8460   1.73816E+003    9.60440E+002
   6.8490   1.71511E+003    9.77370E+002
   6.8520   1.70729E+003    9.65580E+002
   6.8550   1.73994E+003    9.71730E+002
   6.8580   1.73401E+003    9.83440E+002
   6.8600   1.73555E+003    9.75170E+002
   6.8630   1.74792E+003    9.64990E+002
   6.8650   1.68693E+003    9.77560E+002
   6.8690   1.72360E+003    9.62870E+002
   6.8710   1.72939E+003    9.86410E+002
   6.8740   1.72521E+003    9.63360E+002
   6.8760   1.70158E+003    9.67410E+002
   6.8790   1.71490E+003    9.83670E+002
   6.8820   1.72927E+003    9.71900E+002
   6.8850   1.73801E+003    9.79000E+002
   6.8870   1.74491E+003    9.69380E+002
   6.8900   1.72643E+003    9.67850E+002
   6.8910   1.71451E+003    9.78600E+002
   6.8940   1.74620E+003    9.82070E+002
   6.8960   1.75167E+003    9.79530E+002
   6.8990   1.76383E+003    1.00631E+003
   6.9010   1.73319E+003    9.65690E+002
   6.9050   1.74683E+003    9.54510E+002
   6.9080   1.76884E+003    9.64350E+002
   6.9100   1.71234E+003    9.73100E+002
   6.9140   1.74684E+003    9.66410E+002
   6.9170   1.75421E+003    9.71970E+002
   6.9200   1.75912E+003    9.53340E+002
   6.9210   1.74127E+003    9.55200E+002
   6.9230   1.72885E+003    9.56640E+002
   6.9260   1.71264E+003    9.82200E+002
   6.9300   1.72601E+003    9.62620E+002
   6.9320   1.70038E+003    9.61830E+002
   6.9340   1.70708E+003    9.61310E+002
   6.9370   1.69204E+003    9.65540E+002
   6.9400   1.71013E+003    9.67220E+002
   6.9430   1.74014E+003    9.62080E+002
   6.9440   1.69935E+003    9.29750E+002
   6.9470   1.69555E+003    9.48970E+002
   6.9490   1.72464E+003    9.39870E+002
   6.9520   1.68230E+003    9.29320E+002
   6.9560   1.72094E+003    9.30890E+002
   6.9590   1.68939E+003    9.39980E+002
   6.9610   1.69657E+003    9.37680E+002
   6.9640   1.65178E+003    9.40060E+002
   6.9660   1.65958E+003    9.54950E+002
   6.9700   1.65257E+003    9.42960E+002
   6.9710   1.69691E+003    9.31660E+002
   6.9750   1.70579E+003    9.21210E+002
   6.9780   1.68406E+003    9.73670E+002
   6.9800   1.68862E+003    9.56230E+002
   6.9830   1.68246E+003    9.34750E+002
   6.9850   1.72135E+003    9.68860E+002
   6.9880   1.72784E+003    9.50160E+002
   6.9900   1.70821E+003    9.40090E+002
   6.9930   1.69333E+003    9.23270E+002
   6.9950   1.69100E+003    9.59920E+002
   6.9990   1.69233E+003    9.43970E+002
   7.0010   1.67658E+003    9.67130E+002
   7.0040   1.71611E+003    9.52680E+002
   7.0070   1.69490E+003    9.82020E+002
   7.0100   1.71265E+003    9.68010E+002
   7.0120   1.70101E+003    9.55340E+002
   7.0160   1.71264E+003    9.58070E+002
   7.0190   1.69673E+003    9.38910E+002
   7.0200   1.69148E+003    9.62010E+002
   7.0220   1.68047E+003    9.64730E+002
   7.0240   1.68685E+003    9.28510E+002
   7.0280   1.62954E+003    9.38160E+002
   7.0310   1.64465E+003    9.55270E+002
   7.0330   1.67297E+003    9.47330E+002
   7.0370   1.63990E+003    9.46120E+002
   7.0390   1.66202E+003    9.30350E+002
   7.0410   1.64606E+003    9.26270E+002
   7.0440   1.68162E+003    9.43750E+002
   7.0460   1.70717E+003    9.33380E+002
   7.0480   1.65171E+003    9.35110E+002
   7.0530   1.68592E+003    9.25280E+002
   7.0550   1.69181E+003    8.77590E+002
   7.0590   1.66967E+003    8.85990E+002
   7.0610   1.70734E+003    9.12330E+002
   7.0640   1.66839E+003    9.03530E+002
   7.0670   1.65606E+003    8.97770E+002
   7.0690   1.69220E+003    8.89530E+002
   7.0710   1.65220E+003    8.89500E+002
   7.0740   1.64999E+003    8.80640E+002
   7.0780   1.64968E+003    9.00220E+002
   7.0800   1.68980E+003    8.96700E+002
   7.0820   1.68926E+003    8.60660E+002
   7.0860   1.66125E+003    8.54460E+002
   7.0880   1.62874E+003    8.71930E+002
   7.0910   1.66313E+003    8.46650E+002
   7.0940   1.63934E+003    8.29000E+002
   7.0960   1.66077E+003    8.09640E+002
   7.0980   1.63184E+003    8.10620E+002
   7.1010   1.63331E+003    8.09770E+002
   7.1050   1.64352E+003    7.72460E+002
   7.1070   1.61708E+003    7.54050E+002
   7.1090   1.59550E+003    7.46320E+002
   7.1130   1.59509E+003    7.22550E+002
   7.1150   1.55551E+003    6.81500E+002
   7.1160   1.57278E+003    6.60880E+002
   7.1200   1.52784E+003    6.23280E+002
   7.1230   1.51310E+003    5.87700E+002
   7.1270   1.45807E+003    5.31610E+002
   7.1300   1.48168E+003    5.01620E+002
   7.1340   1.40852E+003    4.20370E+002
   7.1370   1.41713E+003    3.65060E+002
   7.1390   1.33284E+003    3.14110E+002
   7.1420   1.31686E+003    3.01890E+002
   7.1460   1.22141E+003    1.86510E+002
   7.1490   1.07816E+003    2.58100E+001
   7.1540   8.86650E+002    1.19900E+001
   7.1570   7.65180E+002    2.74000E+000
   7.1590   7.20820E+002    4.98000E+000
   7.1630   4.16470E+002    9.50000E-001
   7.1660   2.05650E+002    8.60000E-001
   7.1680   4.55300E+001    1.89000E+000
   7.1710   1.50600E+001    2.80000E-001
   7.1730   3.64000E+000    4.00000E-001
   7.1770   6.03000E+000    1.00000E-001
   7.1800   6.04000E+000    1.80000E-001
   7.1820   6.17000E+000    3.00000E-001
   7.1850   6.48000E+000    4.00000E-001
   7.1870   6.12000E+000    3.16000E+000
   7.1890   6.07000E+000    3.24000E+000
   7.1920   6.15000E+000    1.27000E+000
   7.1970   5.46000E+000    7.60000E-001
   7.1980   6.21000E+000    1.77000E+000
   7.2010   6.09000E+000    1.30000E-001
   7.2040   6.21000E+000    5.40000E-001
   7.2070   5.99000E+000    0.00000E+000
   7.2090   6.19000E+000    1.40000E-001
   7.2120   6.15000E+000    1.84000E+000
   7.2160   6.29000E+000    4.70000E-001
   7.2190   6.09000E+000    8.00000E-002
   7.2220   6.34000E+000    1.20000E-001
   7.2230   6.02000E+000    1.40000E-001
   7.2270   6.05000E+000    1.40000E-001
   7.2300   5.92000E+000    2.00000E-001
   7.2320   5.49000E+000    3.60000E-001
   7.2350   6.27000E+000    2.70000E-001
   7.2380   6.20000E+000    4.30000E-001
   7.2400   6.08000E+000    4.00000E-002
   7.2430   6.28000E+000    1.10000E-001
   7.2450   6.09000E+000    5.00000E-002
   7.2480   6.34000E+000    6.00000E-002
   7.2520   6.18000E+000    1.40000E-001
   7.2530   6.08000E+000    1.30000E-001
   7.2570   6.19000E+000    2.80000E-001
   7.2590   6.14000E+000    1.80000E-001
   7.2630   6.11000E+000    2.90000E-001
   7.2660   6.07000E+000    5.00000E-002
   7.2690   5.99000E+000    2.00000E-002
   7.2710   6.16000E+000    4.00000E-002
   7.2740   6.13000E+000    4.00000E-002
   7.2770   6.12000E+000    4.00000E-002
   7.2790   6.17000E+000    0.00000E+000
   7.2830   6.25000E+000    3.00000E-002
   7.2840   6.06000E+000    3.20000E-001
   7.2880   6.08000E+000    1.30000E-001
   7.2900   6.01000E+000    2.50000E-001
   7.2930   6.18000E+000    1.80000E-001
   7.2960   6.08000E+000    2.70000E-001
   7.3000   6.06000E+000    6.00000E-002
