# Supplementary material for: Mechanism of the small ATP-independent chaperone Spy is substrate specific
Source: Nat Commun. 2021 Feb 8;12:851. doi: 10.1038/s41467-021-21120-8 (PMC7870927; doi:10.1038/s41467-021-21120-8)
Supplement: Supplementary file 3 — Supplementary Data 1 [file 41467_2021_21120_MOESM3_ESM.zip › Fig 2c-d/181801/00059.RI1]

Sample1/4
I 1 22.0 48000 0008425 2.1080E11 278 1 
   5.8010   5.95000E+000    5.30000E-001
   5.8030   6.30000E+000    4.20000E-001
   5.8060   5.92000E+000    9.70000E-001
   5.8080   6.04000E+000    4.44000E+000
   5.8100   5.94000E+000    3.41000E+000
   5.8130   6.03000E+000    1.04700E+001
   5.8150   1.99000E+000    1.12400E+001
   5.8170   2.31400E+001    1.99000E+001
   5.8190   5.53300E+001    3.04200E+001
   5.8200   7.80500E+001    5.34600E+001
   5.8220   1.94340E+002    8.45400E+001
   5.8240   4.67900E+002    1.67160E+002
   5.8260   6.75500E+002    1.91320E+002
   5.8280   8.45890E+002    3.86000E+002
   5.8290   9.13940E+002    4.75640E+002
   5.8310   9.24880E+002    6.46490E+002
   5.8330   1.07075E+003    6.66860E+002
   5.8350   1.23365E+003    8.45040E+002
   5.8370   1.29396E+003    9.92760E+002
   5.8390   1.52400E+003    1.35786E+003
   5.8410   1.50397E+003    1.51416E+003
   5.8420   1.59412E+003    1.74689E+003
   5.8440   1.81077E+003    1.85554E+003
   5.8470   2.03268E+003    2.07572E+003
   5.8490   2.10131E+003    2.13069E+003
   5.8510   2.13696E+003    2.28932E+003
   5.8530   2.34259E+003    2.41016E+003
   5.8560   2.52419E+003    2.53067E+003
   5.8580   2.65451E+003    2.72604E+003
   5.8600   2.84426E+003    2.86679E+003
   5.8630   2.96679E+003    2.94878E+003
   5.8650   2.99344E+003    3.04779E+003
   5.8690   3.18218E+003    3.23327E+003
   5.8710   3.24007E+003    3.35673E+003
   5.8730   3.35364E+003    3.36211E+003
   5.8740   3.37156E+003    3.39774E+003
   5.8760   3.43304E+003    3.43290E+003
   5.8780   3.51683E+003    3.50626E+003
   5.8800   3.47027E+003    3.49866E+003
   5.8830   3.54153E+003    3.47154E+003
   5.8850   3.62480E+003    3.63269E+003
   5.8870   3.61655E+003    3.62131E+003
   5.8890   3.64232E+003    3.59072E+003
   5.8920   3.61953E+003    3.59432E+003
   5.8940   3.60553E+003    3.64571E+003
   5.8960   3.61875E+003    3.67769E+003
   5.8980   3.64989E+003    3.66803E+003
   5.9000   3.69385E+003    3.66072E+003
   5.9010   3.58805E+003    3.65068E+003
   5.9030   3.66107E+003    3.66800E+003
   5.9050   3.66415E+003    3.60455E+003
   5.9060   3.63588E+003    3.68982E+003
   5.9090   3.78601E+003    3.69266E+003
   5.9120   3.72876E+003    3.73614E+003
   5.9140   3.80718E+003    3.76773E+003
   5.9160   3.83866E+003    3.84433E+003
   5.9190   3.78379E+003    3.85175E+003
   5.9210   3.81253E+003    3.85057E+003
   5.9230   3.78072E+003    3.78257E+003
   5.9250   3.83110E+003    3.74495E+003
   5.9260   3.85313E+003    3.70499E+003
   5.9280   3.85913E+003    3.76242E+003
   5.9300   3.82714E+003    3.78876E+003
   5.9320   3.88656E+003    3.97859E+003
   5.9330   3.95581E+003    3.99522E+003
   5.9350   3.95766E+003    3.91128E+003
   5.9360   3.92907E+003    3.95919E+003
   5.9390   3.96934E+003    3.98481E+003
   5.9420   4.01208E+003    3.97691E+003
   5.9440   4.00404E+003    4.01882E+003
   5.9460   4.06794E+003    4.01268E+003
   5.9480   4.02519E+003    4.02637E+003
   5.9500   4.08762E+003    4.04110E+003
   5.9520   4.08905E+003    3.98783E+003
   5.9550   4.01324E+003    4.10649E+003
   5.9570   4.02267E+003    4.07535E+003
   5.9600   4.06110E+003    4.05858E+003
   5.9620   4.07450E+003    4.07091E+003
   5.9660   4.13108E+003    4.17010E+003
   5.9690   4.08437E+003    4.10258E+003
   5.9710   4.13458E+003    4.30090E+003
   5.9730   4.12957E+003    4.20192E+003
   5.9750   4.19121E+003    4.14486E+003
   5.9770   4.16609E+003    4.15511E+003
   5.9790   4.18863E+003    4.17636E+003
   5.9800   4.19180E+003    4.16459E+003
   5.9820   4.19196E+003    4.18548E+003
   5.9830   4.19039E+003    4.14143E+003
   5.9860   4.27864E+003    4.23826E+003
   5.9890   4.45517E+003    4.43055E+003
   5.9910   4.88316E+003    5.46244E+003
   5.9930   6.69634E+003    7.12422E+003
   5.9980   8.67890E+003    7.84849E+003
   6.0000   8.06967E+003    7.85361E+003
   6.0030   4.10969E+003    1.01270E+003
   6.0070   2.58370E+002    1.44810E+002
   6.0100   1.64860E+002    2.71810E+002
   6.0120   3.84480E+002    9.56360E+002
   6.0160   2.78836E+003    5.34783E+003
   6.0200   4.14688E+003    4.03258E+003
   6.0220   4.40578E+003    4.20707E+003
   6.0250   4.32070E+003    4.18097E+003
   6.0270   4.25289E+003    4.13575E+003
   6.0300   4.23976E+003    4.17174E+003
   6.0310   4.23362E+003    4.19561E+003
   6.0320   4.21462E+003    4.18947E+003
   6.0340   4.18556E+003    4.10783E+003
   6.0360   4.20768E+003    4.11548E+003
   6.0390   4.20605E+003    4.10068E+003
   6.0410   4.25127E+003    4.15329E+003
   6.0430   4.19214E+003    4.18725E+003
   6.0460   4.29144E+003    4.15568E+003
   6.0480   4.19637E+003    4.15722E+003
   6.0520   4.23935E+003    4.08758E+003
   6.0540   4.19573E+003    4.12712E+003
   6.0550   4.23172E+003    4.01179E+003
   6.0570   4.18902E+003    4.07484E+003
   6.0590   4.19258E+003    4.13046E+003
   6.0610   4.23984E+003    4.04854E+003
   6.0630   4.18434E+003    4.05538E+003
   6.0660   4.14790E+003    4.03588E+003
   6.0680   4.15647E+003    4.03064E+003
   6.0700   4.22625E+003    4.03394E+003
   6.0720   4.20665E+003    4.00717E+003
   6.0750   4.18218E+003    4.02253E+003
   6.0770   4.18170E+003    3.98385E+003
   6.0790   4.20876E+003    4.01722E+003
   6.0810   4.11702E+003    4.04066E+003
   6.0830   4.12925E+003    3.90878E+003
   6.0850   4.09540E+003    3.95892E+003
   6.0880   4.09682E+003    3.99861E+003
   6.0900   4.13920E+003    3.87853E+003
   6.0920   4.11134E+003    3.91850E+003
   6.0950   4.07577E+003    3.89383E+003
   6.0970   4.05806E+003    3.88854E+003
   6.0990   4.03665E+003    3.85447E+003
   6.1020   4.06502E+003    3.85846E+003
   6.1040   4.03054E+003    3.85330E+003
   6.1060   4.03907E+003    3.83222E+003
   6.1090   3.96132E+003    3.84312E+003
   6.1110   4.03642E+003    3.85570E+003
   6.1130   4.00388E+003    3.79217E+003
   6.1160   4.02706E+003    3.73659E+003
   6.1180   3.97452E+003    3.76180E+003
   6.1210   4.00059E+003    3.76451E+003
   6.1220   3.99667E+003    3.73816E+003
   6.1240   3.94645E+003    3.75309E+003
   6.1250   3.95733E+003    3.71692E+003
   6.1280   3.99645E+003    3.67798E+003
   6.1310   3.89400E+003    3.63537E+003
   6.1330   3.92433E+003    3.69560E+003
   6.1350   3.89093E+003    3.65833E+003
   6.1370   3.89651E+003    3.62324E+003
   6.1390   3.88471E+003    3.61124E+003
   6.1420   3.85828E+003    3.63521E+003
   6.1440   3.86306E+003    3.65175E+003
   6.1460   3.80960E+003    3.47926E+003
   6.1480   3.80562E+003    3.54285E+003
   6.1500   3.80682E+003    3.48891E+003
   6.1520   3.72332E+003    3.47288E+003
   6.1550   3.77891E+003    3.44296E+003
   6.1570   3.70800E+003    3.38335E+003
   6.1600   3.75686E+003    3.37582E+003
   6.1620   3.68413E+003    3.36792E+003
   6.1640   3.71354E+003    3.28394E+003
   6.1650   3.67815E+003    3.29040E+003
   6.1680   3.61875E+003    3.31466E+003
   6.1700   3.62441E+003    3.31085E+003
   6.1730   3.57624E+003    3.23385E+003
   6.1750   3.64044E+003    3.25901E+003
   6.1770   3.62061E+003    3.18936E+003
   6.1810   3.69891E+003    3.20832E+003
   6.1830   3.56229E+003    3.16743E+003
   6.1860   3.58253E+003    3.17994E+003
   6.1880   3.59950E+003    3.12967E+003
   6.1900   3.53278E+003    3.12375E+003
   6.1910   3.54630E+003    3.06570E+003
   6.1950   3.45857E+003    3.08450E+003
   6.1970   3.47414E+003    3.01934E+003
   6.1990   3.44786E+003    3.03669E+003
   6.2010   3.49338E+003    3.00986E+003
   6.2030   3.43091E+003    2.99207E+003
   6.2060   3.44953E+003    2.98877E+003
   6.2080   3.47077E+003    2.92593E+003
   6.2120   3.43389E+003    2.87369E+003
   6.2140   3.48895E+003    2.87815E+003
   6.2170   3.40553E+003    2.83344E+003
   6.2190   3.38627E+003    2.80651E+003
   6.2200   3.34883E+003    2.77949E+003
   6.2230   3.35491E+003    2.73287E+003
   6.2260   3.31468E+003    2.74172E+003
   6.2290   3.28344E+003    2.67467E+003
   6.2320   3.24632E+003    2.68953E+003
   6.2350   3.21287E+003    2.66539E+003
   6.2370   3.25627E+003    2.60037E+003
   6.2390   3.21936E+003    2.61529E+003
   6.2420   3.17775E+003    2.58598E+003
   6.2460   3.19548E+003    2.51243E+003
   6.2480   3.16000E+003    2.49832E+003
   6.2490   3.15950E+003    2.51619E+003
   6.2530   3.13083E+003    2.49314E+003
   6.2550   3.09125E+003    2.43954E+003
   6.2580   3.10744E+003    2.41923E+003
   6.2600   3.10167E+003    2.39100E+003
   6.2610   3.06468E+003    2.41245E+003
   6.2630   3.09507E+003    2.39269E+003
   6.2670   3.07721E+003    2.32346E+003
   6.2690   3.03704E+003    2.33610E+003
   6.2710   3.02584E+003    2.27641E+003
   6.2730   2.95532E+003    2.25928E+003
   6.2780   2.98137E+003    2.24417E+003
   6.2800   3.01995E+003    2.20048E+003
   6.2820   2.92017E+003    2.18517E+003
   6.2840   2.91010E+003    2.19292E+003
   6.2870   2.86013E+003    2.11407E+003
   6.2890   2.87929E+003    2.08020E+003
   6.2930   2.83996E+003    2.12032E+003
   6.2950   2.82101E+003    2.06459E+003
   6.2960   2.84779E+003    2.09029E+003
   6.2970   2.82658E+003    1.98608E+003
   6.2990   2.79144E+003    2.03634E+003
   6.3010   2.80285E+003    1.99318E+003
   6.3040   2.73901E+003    1.99829E+003
   6.3070   2.78230E+003    1.93936E+003
   6.3090   2.76068E+003    1.94341E+003
   6.3110   2.73910E+003    1.90535E+003
   6.3130   2.69950E+003    1.93930E+003
   6.3150   2.70255E+003    1.89046E+003
   6.3180   2.70434E+003    1.86690E+003
   6.3210   2.67121E+003    1.80995E+003
   6.3250   2.63345E+003    1.80065E+003
   6.3260   2.65473E+003    1.81453E+003
   6.3290   2.63005E+003    1.83323E+003
   6.3310   2.61066E+003    1.77688E+003
   6.3330   2.60148E+003    1.76726E+003
   6.3350   2.57973E+003    1.76882E+003
   6.3380   2.57585E+003    1.74386E+003
   6.3410   2.52582E+003    1.71709E+003
   6.3430   2.52983E+003    1.68863E+003
   6.3470   2.53592E+003    1.65841E+003
   6.3490   2.51458E+003    1.64719E+003
   6.3510   2.47266E+003    1.66187E+003
   6.3540   2.44364E+003    1.63095E+003
   6.3560   2.43994E+003    1.62930E+003
   6.3580   2.43809E+003    1.58426E+003
   6.3600   2.40370E+003    1.59836E+003
   6.3630   2.39212E+003    1.58474E+003
   6.3650   2.40985E+003    1.58519E+003
   6.3670   2.43798E+003    1.57191E+003
   6.3690   2.37762E+003    1.51953E+003
   6.3710   2.32582E+003    1.56441E+003
   6.3730   2.32645E+003    1.51131E+003
   6.3760   2.35129E+003    1.52968E+003
   6.3790   2.36600E+003    1.47313E+003
   6.3820   2.28402E+003    1.47100E+003
   6.3840   2.32766E+003    1.47334E+003
   6.3880   2.32359E+003    1.44413E+003
   6.3900   2.27551E+003    1.43198E+003
   6.3920   2.29386E+003    1.44322E+003
   6.3950   2.27715E+003    1.41740E+003
   6.3970   2.26358E+003    1.37727E+003
   6.3990   2.25509E+003    1.43317E+003
   6.4000   2.23536E+003    1.39298E+003
   6.4020   2.19543E+003    1.38590E+003
   6.4030   2.20164E+003    1.37708E+003
   6.4070   2.17112E+003    1.38073E+003
   6.4090   2.23447E+003    1.37321E+003
   6.4110   2.19876E+003    1.34042E+003
   6.4130   2.21267E+003    1.34115E+003
   6.4150   2.19283E+003    1.34417E+003
   6.4170   2.17967E+003    1.34915E+003
   6.4200   2.14762E+003    1.36624E+003
   6.4220   2.13498E+003    1.34545E+003
   6.4260   2.15755E+003    1.32869E+003
   6.4290   2.14540E+003    1.32532E+003
   6.4310   2.15622E+003    1.33443E+003
   6.4330   2.15306E+003    1.30464E+003
   6.4360   2.16666E+003    1.29236E+003
   6.4380   2.16660E+003    1.31339E+003
   6.4410   2.13827E+003    1.28961E+003
   6.4430   2.18881E+003    1.30128E+003
   6.4440   2.20944E+003    1.29041E+003
   6.4480   2.17764E+003    1.28103E+003
   6.4510   2.14003E+003    1.28830E+003
   6.4530   2.17514E+003    1.25431E+003
   6.4550   2.14894E+003    1.28908E+003
   6.4580   2.16280E+003    1.29456E+003
   6.4590   2.16374E+003    1.30887E+003
   6.4620   2.18260E+003    1.28168E+003
   6.4650   2.16576E+003    1.28458E+003
   6.4670   2.12767E+003    1.25869E+003
   6.4690   2.13102E+003    1.26155E+003
   6.4720   2.10946E+003    1.26178E+003
   6.4740   2.11822E+003    1.26022E+003
   6.4760   2.14231E+003    1.27479E+003
   6.4790   2.13955E+003    1.23079E+003
   6.4810   2.18873E+003    1.25463E+003
   6.4830   2.16274E+003    1.23593E+003
   6.4860   2.16026E+003    1.26451E+003
   6.4900   2.15819E+003    1.25739E+003
   6.4910   2.12701E+003    1.24233E+003
   6.4930   2.13611E+003    1.22858E+003
   6.4960   2.10553E+003    1.23903E+003
   6.4970   2.09873E+003    1.22717E+003
   6.4990   2.16293E+003    1.21148E+003
   6.5010   2.13623E+003    1.23230E+003
   6.5050   2.13133E+003    1.22231E+003
   6.5080   2.08670E+003    1.24868E+003
   6.5100   2.13171E+003    1.22339E+003
   6.5110   2.11739E+003    1.20936E+003
   6.5120   2.15649E+003    1.20115E+003
   6.5160   2.13198E+003    1.21029E+003
   6.5190   2.07518E+003    1.20660E+003
   6.5210   2.09540E+003    1.17760E+003
   6.5240   2.13283E+003    1.16461E+003
   6.5250   2.06842E+003    1.18368E+003
   6.5280   2.12527E+003    1.20679E+003
   6.5310   2.08942E+003    1.18154E+003
   6.5350   2.07261E+003    1.17489E+003
   6.5370   2.07669E+003    1.19969E+003
   6.5390   2.04816E+003    1.18197E+003
   6.5410   2.06084E+003    1.16170E+003
   6.5440   2.08539E+003    1.17176E+003
   6.5470   2.05360E+003    1.16385E+003
   6.5500   2.02562E+003    1.15858E+003
   6.5530   2.01909E+003    1.14830E+003
   6.5550   2.03150E+003    1.13529E+003
   6.5570   2.00924E+003    1.15089E+003
   6.5590   2.02124E+003    1.15590E+003
   6.5620   2.02038E+003    1.13030E+003
   6.5640   2.00801E+003    1.13635E+003
   6.5660   2.02799E+003    1.15933E+003
   6.5680   2.01410E+003    1.15140E+003
   6.5710   2.02138E+003    1.11443E+003
   6.5750   2.04308E+003    1.15744E+003
   6.5780   2.00141E+003    1.14451E+003
   6.5800   2.00481E+003    1.12594E+003
   6.5820   1.98775E+003    1.11832E+003
   6.5840   2.01250E+003    1.12270E+003
   6.5860   2.00811E+003    1.12344E+003
   6.5890   2.00103E+003    1.11250E+003
   6.5930   1.97469E+003    1.10047E+003
   6.5950   1.97377E+003    1.10701E+003
   6.5980   1.97949E+003    1.12531E+003
   6.6000   1.97250E+003    1.09155E+003
   6.6020   1.94988E+003    1.11373E+003
   6.6040   1.97764E+003    1.12249E+003
   6.6070   1.92604E+003    1.11374E+003
   6.6090   1.95885E+003    1.10611E+003
   6.6110   1.96885E+003    1.11770E+003
   6.6140   1.95828E+003    1.10177E+003
   6.6160   1.92468E+003    1.12819E+003
   6.6190   1.94995E+003    1.09430E+003
   6.6220   1.96073E+003    1.09971E+003
   6.6250   1.94052E+003    1.09123E+003
   6.6270   1.94884E+003    1.10675E+003
   6.6280   1.93138E+003    1.10527E+003
   6.6310   1.94799E+003    1.10372E+003
   6.6340   1.96674E+003    1.09220E+003
   6.6370   1.92636E+003    1.06950E+003
   6.6390   1.94496E+003    1.07327E+003
   6.6410   1.92560E+003    1.12468E+003
   6.6440   1.89515E+003    1.07591E+003
   6.6460   1.92802E+003    1.08781E+003
   6.6480   1.96168E+003    1.08665E+003
   6.6510   1.93931E+003    1.07799E+003
   6.6530   1.95642E+003    1.07744E+003
   6.6550   1.93123E+003    1.06828E+003
   6.6580   1.90679E+003    1.07032E+003
   6.6600   1.89480E+003    1.06597E+003
   6.6630   1.92026E+003    1.06000E+003
   6.6660   1.89099E+003    1.07589E+003
   6.6680   1.89351E+003    1.06951E+003
   6.6730   1.88091E+003    1.07875E+003
   6.6750   1.89092E+003    1.05431E+003
   6.6780   1.90679E+003    1.07432E+003
   6.6800   1.86050E+003    1.06550E+003
   6.6820   1.88083E+003    1.03327E+003
   6.6840   1.85896E+003    1.05968E+003
   6.6890   1.85569E+003    1.03941E+003
   6.6910   1.85927E+003    1.06423E+003
   6.6940   1.88948E+003    1.06441E+003
   6.6960   1.88385E+003    1.04622E+003
   6.6980   1.86221E+003    1.04600E+003
   6.7000   1.85417E+003    1.05185E+003
   6.7030   1.89309E+003    1.03821E+003
   6.7050   1.83736E+003    1.03175E+003
   6.7070   1.85582E+003    1.01803E+003
   6.7100   1.84579E+003    1.02608E+003
   6.7110   1.84789E+003    1.04690E+003
   6.7160   1.87212E+003    1.04896E+003
   6.7180   1.87140E+003    1.04420E+003
   6.7210   1.84933E+003    1.01703E+003
   6.7230   1.83008E+003    9.92490E+002
   6.7250   1.80877E+003    1.01424E+003
   6.7270   1.82463E+003    1.00754E+003
   6.7320   1.81594E+003    9.89010E+002
   6.7350   1.81192E+003    9.91970E+002
   6.7370   1.80874E+003    1.02674E+003
   6.7390   1.76165E+003    1.02057E+003
   6.7420   1.82800E+003    1.02232E+003
   6.7440   1.81408E+003    1.03088E+003
   6.7470   1.78346E+003    1.02523E+003
   6.7500   1.80148E+003    1.01845E+003
   6.7520   1.81643E+003    1.01239E+003
   6.7540   1.81487E+003    1.01792E+003
   6.7570   1.79485E+003    1.03020E+003
   6.7600   1.81137E+003    9.86370E+002
   6.7630   1.82418E+003    1.01860E+003
   6.7660   1.82474E+003    1.03258E+003
   6.7680   1.82204E+003    9.94730E+002
   6.7700   1.80152E+003    9.98460E+002
   6.7740   1.83339E+003    1.01281E+003
   6.7770   1.80366E+003    1.02283E+003
   6.7800   1.81969E+003    1.00067E+003
   6.7810   1.79772E+003    1.01621E+003
   6.7830   1.82913E+003    1.00998E+003
   6.7880   1.82971E+003    1.00730E+003
   6.7900   1.81320E+003    1.02925E+003
   6.7930   1.82217E+003    1.03979E+003
   6.7960   1.88768E+003    1.02271E+003
   6.7980   1.87886E+003    1.00606E+003
   6.8020   1.84191E+003    1.01843E+003
   6.8040   1.78917E+003    1.01749E+003
   6.8060   1.87517E+003    9.90470E+002
   6.8090   1.81968E+003    1.03217E+003
   6.8100   1.85949E+003    1.02104E+003
   6.8140   1.85464E+003    1.02041E+003
   6.8170   1.82827E+003    1.04182E+003
   6.8190   1.84706E+003    1.02118E+003
   6.8220   1.86278E+003    1.02505E+003
   6.8230   1.84953E+003    1.04463E+003
   6.8260   1.86050E+003    1.06137E+003
   6.8290   1.86566E+003    1.04010E+003
   6.8320   1.90013E+003    1.02134E+003
   6.8340   1.89746E+003    1.01639E+003
   6.8360   1.87996E+003    1.04938E+003
   6.8380   1.86153E+003    1.01875E+003
   6.8410   1.84239E+003    1.04281E+003
   6.8450   1.83422E+003    1.01979E+003
   6.8460   1.86637E+003    1.02691E+003
   6.8490   1.84461E+003    1.03428E+003
   6.8520   1.81971E+003    1.03619E+003
   6.8530   1.85569E+003    1.01923E+003
   6.8570   1.83381E+003    1.01923E+003
   6.8600   1.85483E+003    1.06166E+003
   6.8620   1.85030E+003    1.03295E+003
   6.8660   1.87566E+003    1.02551E+003
   6.8690   1.88460E+003    1.06186E+003
   6.8730   1.86495E+003    1.04153E+003
   6.8760   1.86527E+003    1.05623E+003
   6.8780   1.86839E+003    1.05634E+003
   6.8810   1.85969E+003    1.05566E+003
   6.8830   1.84549E+003    1.04026E+003
   6.8850   1.86951E+003    1.02089E+003
   6.8890   1.81606E+003    1.04336E+003
   6.8920   1.82869E+003    1.05063E+003
   6.8940   1.84338E+003    1.05092E+003
   6.8960   1.86931E+003    1.01574E+003
   6.8980   1.85652E+003    1.02460E+003
   6.9010   1.85847E+003    1.03904E+003
   6.9030   1.83482E+003    1.06282E+003
   6.9060   1.85716E+003    1.04777E+003
   6.9100   1.85826E+003    1.02974E+003
   6.9110   1.82542E+003    1.03031E+003
   6.9150   1.84333E+003    1.02222E+003
   6.9180   1.79570E+003    1.02287E+003
   6.9220   1.88262E+003    1.05049E+003
   6.9240   1.85458E+003    1.01938E+003
   6.9270   1.84155E+003    1.03307E+003
   6.9300   1.87554E+003    1.00419E+003
   6.9320   1.83093E+003    1.01686E+003
   6.9350   1.82598E+003    9.99400E+002
   6.9370   1.82160E+003    1.01633E+003
   6.9400   1.84373E+003    1.01778E+003
   6.9420   1.83863E+003    1.05404E+003
   6.9460   1.84168E+003    1.02456E+003
   6.9480   1.81970E+003    1.01355E+003
   6.9500   1.83868E+003    1.02200E+003
   6.9520   1.82607E+003    9.95800E+002
   6.9560   1.81283E+003    1.00175E+003
   6.9590   1.81153E+003    1.00995E+003
   6.9610   1.79938E+003    9.71940E+002
   6.9640   1.78188E+003    9.65990E+002
   6.9680   1.75546E+003    1.02554E+003
   6.9710   1.77856E+003    1.00914E+003
   6.9750   1.83565E+003    1.02954E+003
   6.9770   1.81307E+003    1.01609E+003
   6.9780   1.81560E+003    1.01032E+003
   6.9800   1.81514E+003    1.02621E+003
   6.9840   1.83470E+003    1.02553E+003
   6.9870   1.78143E+003    1.02052E+003
   6.9900   1.78272E+003    1.00371E+003
   6.9920   1.76176E+003    1.01240E+003
   6.9930   1.79601E+003    1.01631E+003
   6.9970   1.83516E+003    1.02725E+003
   6.9990   1.86211E+003    1.01428E+003
   7.0010   1.83652E+003    1.00205E+003
   7.0040   1.86753E+003    1.02711E+003
   7.0070   1.81454E+003    1.00094E+003
   7.0100   1.81809E+003    1.01822E+003
   7.0130   1.81108E+003    1.01767E+003
   7.0170   1.79457E+003    1.00584E+003
   7.0190   1.80774E+003    1.01048E+003
   7.0210   1.81583E+003    9.92670E+002
   7.0240   1.83740E+003    1.02167E+003
   7.0260   1.82497E+003    9.97970E+002
   7.0300   1.81637E+003    9.73540E+002
   7.0330   1.79117E+003    1.00877E+003
   7.0350   1.77693E+003    9.77220E+002
   7.0370   1.83045E+003    9.75180E+002
   7.0400   1.81133E+003    9.92440E+002
   7.0420   1.76571E+003    9.85830E+002
   7.0450   1.78225E+003    9.76990E+002
   7.0480   1.79626E+003    9.85630E+002
   7.0500   1.77196E+003    9.67830E+002
   7.0530   1.79107E+003    9.68440E+002
   7.0550   1.73002E+003    9.78780E+002
   7.0600   1.73996E+003    9.57320E+002
   7.0620   1.72636E+003    9.53460E+002
   7.0640   1.77418E+003    9.26540E+002
   7.0690   1.72289E+003    9.32470E+002
   7.0700   1.73180E+003    9.26180E+002
   7.0750   1.71324E+003    8.93600E+002
   7.0770   1.70223E+003    8.83750E+002
   7.0800   1.67431E+003    8.91280E+002
   7.0820   1.68518E+003    8.52390E+002
   7.0840   1.66173E+003    8.35460E+002
   7.0890   1.62131E+003    8.15270E+002
   7.0900   1.62343E+003    8.11520E+002
   7.0930   1.56512E+003    7.61980E+002
   7.0950   1.54917E+003    7.61940E+002
   7.0970   1.52343E+003    7.45920E+002
   7.1000   1.50320E+003    6.95190E+002
   7.1030   1.50252E+003    6.72770E+002
   7.1050   1.45707E+003    6.61690E+002
   7.1090   1.37993E+003    5.98580E+002
   7.1120   1.30610E+003    5.62650E+002
   7.1160   1.26011E+003    5.20880E+002
   7.1180   1.24178E+003    4.83030E+002
   7.1200   1.19124E+003    4.42390E+002
   7.1230   1.13585E+003    4.10890E+002
   7.1270   1.06450E+003    3.63410E+002
   7.1300   9.85540E+002    3.16570E+002
   7.1320   9.18700E+002    2.85550E+002
   7.1340   8.59650E+002    2.52240E+002
   7.1370   7.99270E+002    2.11150E+002
   7.1410   7.17370E+002    1.73070E+002
   7.1440   6.09780E+002    1.44680E+002
   7.1460   5.59320E+002    1.25040E+002
   7.1490   4.89260E+002    8.65900E+001
   7.1530   3.99420E+002    6.76700E+001
   7.1550   3.31020E+002    5.03900E+001
   7.1590   2.47420E+002    4.01300E+001
   7.1610   1.93080E+002    2.75000E+001
   7.1660   1.29040E+002    1.61600E+001
   7.1680   9.87800E+001    9.24000E+000
   7.1710   7.56000E+001    8.34000E+000
   7.1750   4.91400E+001    3.50000E-001
   7.1780   2.65600E+001    2.60000E-001
   7.1800   1.54100E+001    5.30000E-001
   7.1830   2.12000E+000    4.20000E-001
   7.1850   6.10000E+000    7.40000E-001
   7.1870   6.01000E+000    1.40000E+000
   7.1900   5.92000E+000    1.84000E+000
   7.1920   5.25000E+000    2.06000E+000
   7.1960   5.98000E+000    3.15000E+000
   7.1990   6.13000E+000    2.23000E+000
   7.2020   5.98000E+000    2.61000E+000
   7.2040   5.33000E+000    4.00000E-002
   7.2070   6.10000E+000    2.00000E-001
   7.2100   6.01000E+000    5.00000E-001
   7.2140   6.08000E+000    1.20000E-001
   7.2160   5.98000E+000    7.50000E-001
   7.2190   6.08000E+000    3.20000E-001
   7.2220   6.08000E+000    1.04000E+000
   7.2260   6.18000E+000    6.40000E-001
   7.2300   6.16000E+000    2.60000E-001
   7.2320   6.03000E+000    1.00000E-002
   7.2340   6.04000E+000    8.00000E-002
   7.2360   5.98000E+000    7.00000E-002
   7.2400   6.08000E+000    0.00000E+000
   7.2420   6.01000E+000    1.40000E-001
   7.2450   5.41000E+000    0.00000E+000
   7.2460   6.01000E+000    1.70000E-001
   7.2490   6.02000E+000    2.40000E-001
   7.2520   5.99000E+000    2.80000E-001
   7.2560   6.17000E+000    1.40000E-001
   7.2580   5.98000E+000    4.60000E-001
   7.2600   6.10000E+000    3.90000E-001
   7.2640   6.00000E+000    1.70000E-001
   7.2660   6.08000E+000    9.00000E-002
   7.2690   6.00000E+000    1.00000E-001
   7.2720   6.21000E+000    3.10000E-001
   7.2750   6.08000E+000    2.50000E-001
   7.2770   6.20000E+000    3.50000E-001
   7.2810   6.07000E+000    7.00000E-002
   7.2840   6.01000E+000    2.70000E-001
   7.2860   6.08000E+000    1.90000E-001
   7.2880   5.93000E+000    9.00000E-002
   7.2910   5.93000E+000    1.30000E-001
   7.2930   5.98000E+000    4.40000E-001
   7.2980   6.08000E+000    2.10000E-001
   7.3000   5.94000E+000    2.70000E-001
