# Supplementary material for: Mechanism of the small ATP-independent chaperone Spy is substrate specific
Source: Nat Commun. 2021 Feb 8;12:851. doi: 10.1038/s41467-021-21120-8 (PMC7870927; doi:10.1038/s41467-021-21120-8)
Supplement: Supplementary file 3 — Supplementary Data 1 [file 41467_2021_21120_MOESM3_ESM.zip › Fig 2c-d/181801/00059.RI3]

Sample3/6
I 3 22.0 48000 0008495 2.1260E11 278 1 
   5.8010   6.10000E+000    2.43000E+000
   5.8030   6.08000E+000    4.00000E-001
   5.8060   6.07000E+000    1.06500E+001
   5.8080   5.86000E+000    3.31000E+000
   5.8100   5.92000E+000    1.74900E+001
   5.8130   6.24000E+000    1.65500E+001
   5.8150   1.46900E+001    3.75900E+001
   5.8170   2.04200E+001    5.14700E+001
   5.8180   3.57700E+001    6.26400E+001
   5.8190   6.34800E+001    1.26800E+002
   5.8220   1.34450E+002    2.02230E+002
   5.8240   2.75280E+002    2.81690E+002
   5.8260   6.09730E+002    5.64730E+002
   5.8270   6.71930E+002    7.96370E+002
   5.8290   8.98730E+002    8.33600E+002
   5.8310   9.73280E+002    9.60010E+002
   5.8320   1.03344E+003    9.90960E+002
   5.8330   1.04620E+003    1.09590E+003
   5.8370   1.25895E+003    1.28413E+003
   5.8390   1.47008E+003    1.41930E+003
   5.8400   1.52622E+003    1.56265E+003
   5.8420   1.59902E+003    1.64466E+003
   5.8440   1.83884E+003    1.80933E+003
   5.8460   1.93567E+003    1.99450E+003
   5.8470   2.04213E+003    2.06797E+003
   5.8490   2.11083E+003    2.18475E+003
   5.8530   2.31300E+003    2.33963E+003
   5.8550   2.43068E+003    2.56738E+003
   5.8560   2.57704E+003    2.67950E+003
   5.8580   2.65300E+003    2.78342E+003
   5.8600   2.73761E+003    2.84878E+003
   5.8620   2.78863E+003    2.88808E+003
   5.8630   2.84702E+003    2.97190E+003
   5.8650   3.02138E+003    3.07828E+003
   5.8670   3.19882E+003    3.30323E+003
   5.8690   3.22753E+003    3.27123E+003
   5.8710   3.38387E+003    3.28340E+003
   5.8730   3.41918E+003    3.39989E+003
   5.8760   3.40782E+003    3.49751E+003
   5.8780   3.48218E+003    3.56592E+003
   5.8800   3.54261E+003    3.63183E+003
   5.8810   3.56458E+003    3.65596E+003
   5.8850   3.63253E+003    3.58733E+003
   5.8870   3.59315E+003    3.61701E+003
   5.8890   3.72162E+003    3.62075E+003
   5.8920   3.70995E+003    3.67280E+003
   5.8960   3.61692E+003    3.66893E+003
   5.8990   3.65648E+003    3.77313E+003
   5.9000   3.64303E+003    3.71464E+003
   5.9030   3.69944E+003    3.66524E+003
   5.9040   3.72042E+003    3.64280E+003
   5.9060   3.71100E+003    3.69789E+003
   5.9070   3.76930E+003    3.78002E+003
   5.9100   3.71999E+003    3.82767E+003
   5.9120   3.74388E+003    3.85731E+003
   5.9140   3.76504E+003    3.77060E+003
   5.9160   3.79614E+003    3.83335E+003
   5.9190   3.88065E+003    3.85484E+003
   5.9220   3.84560E+003    3.93676E+003
   5.9230   3.86960E+003    3.88205E+003
   5.9260   3.86547E+003    3.90164E+003
   5.9280   3.89218E+003    3.93779E+003
   5.9300   3.96867E+003    4.06144E+003
   5.9320   3.90414E+003    3.93571E+003
   5.9330   3.94707E+003    3.92013E+003
   5.9350   3.94455E+003    3.97241E+003
   5.9370   3.94084E+003    3.95970E+003
   5.9390   3.98583E+003    3.98171E+003
   5.9420   4.09242E+003    4.06133E+003
   5.9430   4.14497E+003    4.03281E+003
   5.9440   3.97865E+003    4.09692E+003
   5.9470   4.13225E+003    4.09687E+003
   5.9500   4.05462E+003    4.18312E+003
   5.9520   4.14080E+003    4.20459E+003
   5.9550   4.17007E+003    4.13060E+003
   5.9560   4.06747E+003    4.19726E+003
   5.9570   4.14999E+003    4.22052E+003
   5.9590   4.19539E+003    4.33921E+003
   5.9610   4.12698E+003    4.29942E+003
   5.9640   4.19343E+003    5.15811E+003
   5.9660   4.13706E+003    7.51435E+003
   5.9690   4.25574E+003    8.75560E+003
   5.9710   4.44479E+003    7.78684E+003
   5.9730   4.80331E+003    8.34815E+003
   5.9750   6.72992E+003    1.42560E+002
   5.9820   8.44798E+003    1.74890E+002
   5.9840   1.64535E+003    2.33273E+003
   5.9890   1.20770E+002    5.13615E+003
   5.9930   2.90240E+002    4.20453E+003
   5.9960   1.83056E+003    4.32668E+003
   5.9980   4.72696E+003    4.26293E+003
   6.0000   5.36476E+003    4.17897E+003
   6.0010   4.13168E+003    4.15433E+003
   6.0030   4.36290E+003    4.25675E+003
   6.0050   4.26895E+003    4.23671E+003
   6.0070   4.24759E+003    4.24088E+003
   6.0090   4.22242E+003    4.18633E+003
   6.0120   4.27446E+003    4.19249E+003
   6.0140   4.24471E+003    4.18239E+003
   6.0180   4.19499E+003    4.19117E+003
   6.0200   4.27015E+003    4.20063E+003
   6.0230   4.20088E+003    4.20183E+003
   6.0250   4.24807E+003    4.16649E+003
   6.0280   4.22094E+003    4.19343E+003
   6.0290   4.21543E+003    4.17813E+003
   6.0320   4.24144E+003    4.22374E+003
   6.0340   4.20640E+003    4.14091E+003
   6.0360   4.23992E+003    4.17859E+003
   6.0380   4.19438E+003    4.16303E+003
   6.0410   4.27576E+003    4.13924E+003
   6.0430   4.25092E+003    4.17997E+003
   6.0460   4.27146E+003    4.21282E+003
   6.0480   4.25940E+003    4.12195E+003
   6.0490   4.17340E+003    4.15296E+003
   6.0520   4.27000E+003    4.16833E+003
   6.0530   4.25693E+003    4.20250E+003
   6.0540   4.23339E+003    4.13632E+003
   6.0580   4.18779E+003    4.17044E+003
   6.0600   4.20474E+003    4.08470E+003
   6.0610   4.14517E+003    4.16812E+003
   6.0640   4.10283E+003    4.10699E+003
   6.0660   4.20670E+003    4.19570E+003
   6.0680   4.15149E+003    4.19179E+003
   6.0720   4.24477E+003    4.10540E+003
   6.0750   4.28367E+003    4.15167E+003
   6.0770   4.22275E+003    4.11751E+003
   6.0790   4.15850E+003    4.12346E+003
   6.0820   4.23840E+003    4.21826E+003
   6.0840   4.17985E+003    4.15353E+003
   6.0860   4.20686E+003    4.05435E+003
   6.0880   4.21709E+003    4.05628E+003
   6.0900   4.21019E+003    4.12823E+003
   6.0930   4.23370E+003    4.14520E+003
   6.0950   4.19438E+003    4.14583E+003
   6.0970   4.20036E+003    4.11514E+003
   6.0990   4.14530E+003    4.08361E+003
   6.1020   4.21737E+003    4.08475E+003
   6.1060   4.21965E+003    4.16039E+003
   6.1080   4.16033E+003    4.13718E+003
   6.1110   4.20460E+003    4.08354E+003
   6.1130   4.24347E+003    4.10500E+003
   6.1150   4.20592E+003    4.04522E+003
   6.1180   4.14354E+003    4.02709E+003
   6.1200   4.18073E+003    3.99271E+003
   6.1220   4.16113E+003    3.97916E+003
   6.1240   4.13886E+003    3.98412E+003
   6.1260   4.23834E+003    3.98181E+003
   6.1290   4.12313E+003    4.06163E+003
   6.1310   4.17501E+003    3.99032E+003
   6.1330   4.21469E+003    4.06498E+003
   6.1350   4.11425E+003    4.01914E+003
   6.1370   4.17595E+003    3.99215E+003
   6.1400   4.20765E+003    3.96209E+003
   6.1420   4.09662E+003    4.01953E+003
   6.1430   4.15933E+003    4.02389E+003
   6.1450   4.14970E+003    4.01420E+003
   6.1470   4.15668E+003    3.92288E+003
   6.1490   4.10964E+003    3.89666E+003
   6.1510   4.12906E+003    3.90765E+003
   6.1540   4.10879E+003    3.91663E+003
   6.1570   4.06020E+003    3.89638E+003
   6.1600   4.07481E+003    3.87664E+003
   6.1620   4.03295E+003    3.86897E+003
   6.1650   4.08348E+003    3.83954E+003
   6.1670   4.04636E+003    3.81488E+003
   6.1680   4.03161E+003    3.82135E+003
   6.1720   4.08840E+003    3.89309E+003
   6.1740   4.06631E+003    3.85763E+003
   6.1760   4.10747E+003    3.87249E+003
   6.1780   4.10177E+003    3.74827E+003
   6.1800   4.10177E+003    3.79023E+003
   6.1820   4.04536E+003    3.79855E+003
   6.1840   4.04332E+003    3.85604E+003
   6.1850   4.10104E+003    3.75726E+003
   6.1880   4.12676E+003    3.80346E+003
   6.1900   4.05945E+003    3.84788E+003
   6.1910   4.08432E+003    3.84781E+003
   6.1940   4.06356E+003    3.80542E+003
   6.1960   4.07838E+003    3.80829E+003
   6.1980   4.04194E+003    3.74077E+003
   6.2010   4.04857E+003    3.80542E+003
   6.2030   4.04347E+003    3.80111E+003
   6.2050   4.00987E+003    3.71216E+003
   6.2080   4.05122E+003    3.74927E+003
   6.2100   4.07151E+003    3.72439E+003
   6.2130   4.06208E+003    3.71100E+003
   6.2160   4.14416E+003    3.67597E+003
   6.2190   3.99005E+003    3.65782E+003
   6.2200   4.08308E+003    3.72434E+003
   6.2230   4.04802E+003    3.62814E+003
   6.2260   4.06225E+003    3.62996E+003
   6.2280   4.03613E+003    3.63444E+003
   6.2310   4.03364E+003    3.62584E+003
   6.2320   3.96906E+003    3.63061E+003
   6.2340   3.98564E+003    3.60776E+003
   6.2360   4.02227E+003    3.57117E+003
   6.2390   3.95842E+003    3.59766E+003
   6.2410   3.96901E+003    3.53507E+003
   6.2430   3.95658E+003    3.61051E+003
   6.2450   3.94513E+003    3.51800E+003
   6.2480   3.97430E+003    3.46577E+003
   6.2510   3.95027E+003    3.50888E+003
   6.2530   3.93312E+003    3.47173E+003
   6.2550   3.95674E+003    3.48651E+003
   6.2580   3.95474E+003    3.50883E+003
   6.2600   3.93489E+003    3.47635E+003
   6.2620   3.91631E+003    3.53177E+003
   6.2630   3.94836E+003    3.50933E+003
   6.2680   3.98502E+003    3.45338E+003
   6.2700   3.93864E+003    3.34677E+003
   6.2720   3.94017E+003    3.42609E+003
   6.2730   3.90337E+003    3.38398E+003
   6.2750   4.02635E+003    3.40392E+003
   6.2770   3.94120E+003    3.28915E+003
   6.2800   3.91888E+003    3.34580E+003
   6.2810   3.97304E+003    3.32687E+003
   6.2840   3.93988E+003    3.27652E+003
   6.2860   3.91941E+003    3.30551E+003
   6.2880   3.91169E+003    3.33814E+003
   6.2890   3.92579E+003    3.27171E+003
   6.2930   3.85852E+003    3.23665E+003
   6.2960   3.89971E+003    3.20958E+003
   6.2980   3.78623E+003    3.20573E+003
   6.3000   3.87965E+003    3.20092E+003
   6.3020   3.83542E+003    3.20798E+003
   6.3050   3.75148E+003    3.19964E+003
   6.3070   3.67339E+003    3.19246E+003
   6.3110   3.74506E+003    3.10758E+003
   6.3120   3.75229E+003    3.05819E+003
   6.3150   3.83820E+003    3.08544E+003
   6.3180   3.79686E+003    3.07082E+003
   6.3200   3.70796E+003    3.05226E+003
   6.3210   3.68958E+003    3.05408E+003
   6.3250   3.75463E+003    2.99692E+003
   6.3270   3.65018E+003    2.96284E+003
   6.3290   3.68146E+003    2.93140E+003
   6.3310   3.67452E+003    2.98964E+003
   6.3330   3.60178E+003    2.93582E+003
   6.3350   3.59584E+003    2.88832E+003
   6.3380   3.60690E+003    2.80770E+003
   6.3410   3.63022E+003    2.83983E+003
   6.3420   3.62075E+003    2.87524E+003
   6.3450   3.55889E+003    2.75875E+003
   6.3470   3.61881E+003    2.77000E+003
   6.3500   3.60516E+003    2.75360E+003
   6.3520   3.49907E+003    2.74676E+003
   6.3550   3.54359E+003    2.73795E+003
   6.3560   3.57023E+003    2.69909E+003
   6.3590   3.50632E+003    2.72762E+003
   6.3610   3.45435E+003    2.64342E+003
   6.3630   3.41711E+003    2.66743E+003
   6.3660   3.45118E+003    2.67820E+003
   6.3700   3.42695E+003    2.67212E+003
   6.3720   3.43421E+003    2.55874E+003
   6.3740   3.42826E+003    2.54659E+003
   6.3790   3.37224E+003    2.53773E+003
   6.3810   3.32063E+003    2.48581E+003
   6.3840   3.29744E+003    2.43322E+003
   6.3880   3.30166E+003    2.47088E+003
   6.3900   3.29869E+003    2.41895E+003
   6.3930   3.25510E+003    2.41013E+003
   6.3950   3.25162E+003    2.34831E+003
   6.3980   3.23713E+003    2.35387E+003
   6.4000   3.22737E+003    2.35574E+003
   6.4010   3.19458E+003    2.31471E+003
   6.4040   3.13049E+003    2.27584E+003
   6.4080   3.11627E+003    2.24327E+003
   6.4110   3.17370E+003    2.24387E+003
   6.4120   3.08601E+003    2.19839E+003
   6.4150   3.04976E+003    2.21542E+003
   6.4160   3.07527E+003    2.24379E+003
   6.4190   3.07056E+003    2.19577E+003
   6.4220   3.02859E+003    2.12429E+003
   6.4240   3.04815E+003    2.13808E+003
   6.4260   3.00045E+003    2.11826E+003
   6.4290   3.00491E+003    2.09951E+003
   6.4310   2.90552E+003    2.11028E+003
   6.4330   2.95777E+003    2.06078E+003
   6.4360   3.01356E+003    2.09828E+003
   6.4380   3.04555E+003    2.05861E+003
   6.4400   3.02754E+003    2.05120E+003
   6.4420   2.99237E+003    1.99510E+003
   6.4440   2.96034E+003    2.03113E+003
   6.4490   2.97061E+003    1.95632E+003
   6.4510   2.95456E+003    1.96364E+003
   6.4520   2.90900E+003    1.97462E+003
   6.4550   2.93012E+003    1.94251E+003
   6.4580   2.96677E+003    1.91538E+003
   6.4600   2.90125E+003    1.95025E+003
   6.4640   2.85962E+003    1.89329E+003
   6.4650   2.82786E+003    1.89677E+003
   6.4680   2.84665E+003    1.85479E+003
   6.4700   2.82713E+003    1.83202E+003
   6.4730   2.77848E+003    1.84073E+003
   6.4760   2.75036E+003    1.77895E+003
   6.4780   2.77632E+003    1.78211E+003
   6.4810   2.78929E+003    1.72301E+003
   6.4850   2.66062E+003    1.73638E+003
   6.4860   2.75064E+003    1.73086E+003
   6.4870   2.67532E+003    1.71735E+003
   6.4900   2.70817E+003    1.70273E+003
   6.4920   2.66509E+003    1.72020E+003
   6.4950   2.63039E+003    1.68589E+003
   6.4970   2.60688E+003    1.66454E+003
   6.4990   2.66803E+003    1.62563E+003
   6.5030   2.57025E+003    1.59341E+003
   6.5050   2.58187E+003    1.64572E+003
   6.5080   2.55668E+003    1.60016E+003
   6.5090   2.51600E+003    1.54754E+003
   6.5120   2.52596E+003    1.57580E+003
   6.5150   2.52772E+003    1.52662E+003
   6.5170   2.48786E+003    1.58349E+003
   6.5200   2.51027E+003    1.53233E+003
   6.5220   2.45446E+003    1.50044E+003
   6.5250   2.42083E+003    1.52961E+003
   6.5260   2.46505E+003    1.49740E+003
   6.5300   2.41535E+003    1.50784E+003
   6.5330   2.40375E+003    1.47562E+003
   6.5350   2.36272E+003    1.43295E+003
   6.5390   2.33809E+003    1.42785E+003
   6.5410   2.33416E+003    1.40294E+003
   6.5440   2.33589E+003    1.39711E+003
   6.5460   2.33129E+003    1.37179E+003
   6.5480   2.29278E+003    1.37958E+003
   6.5510   2.28556E+003    1.35868E+003
   6.5550   2.23629E+003    1.35306E+003
   6.5580   2.26195E+003    1.31406E+003
   6.5590   2.19964E+003    1.34411E+003
   6.5610   2.17988E+003    1.29564E+003
   6.5640   2.20489E+003    1.29550E+003
   6.5660   2.19076E+003    1.28872E+003
   6.5700   2.14693E+003    1.26048E+003
   6.5710   2.19723E+003    1.28654E+003
   6.5750   2.16724E+003    1.27744E+003
   6.5790   2.16566E+003    1.25171E+003
   6.5800   2.14039E+003    1.24318E+003
   6.5820   2.12373E+003    1.20612E+003
   6.5860   2.07074E+003    1.21492E+003
   6.5880   2.06858E+003    1.23538E+003
   6.5910   2.03639E+003    1.24687E+003
   6.5930   2.06407E+003    1.20466E+003
   6.5950   2.05752E+003    1.19074E+003
   6.6000   2.05332E+003    1.18054E+003
   6.6020   2.03977E+003    1.18918E+003
   6.6030   2.02809E+003    1.17530E+003
   6.6070   2.02913E+003    1.16427E+003
   6.6090   2.00301E+003    1.16050E+003
   6.6110   2.03298E+003    1.14175E+003
   6.6140   1.99700E+003    1.10705E+003
   6.6150   1.99694E+003    1.13093E+003
   6.6180   1.99983E+003    1.13371E+003
   6.6200   2.01231E+003    1.13421E+003
   6.6240   1.97363E+003    1.13591E+003
   6.6260   1.96670E+003    1.14400E+003
   6.6280   1.97747E+003    1.13566E+003
   6.6310   1.95117E+003    1.12713E+003
   6.6330   1.94259E+003    1.11364E+003
   6.6350   1.97043E+003    1.12346E+003
   6.6380   1.91950E+003    1.09822E+003
   6.6410   1.94832E+003    1.08875E+003
   6.6420   1.90074E+003    1.09336E+003
   6.6450   1.92416E+003    1.09382E+003
   6.6470   1.95684E+003    1.10174E+003
   6.6510   1.93235E+003    1.10057E+003
   6.6530   1.89671E+003    1.10110E+003
   6.6550   1.92271E+003    1.08568E+003
   6.6580   1.90705E+003    1.10719E+003
   6.6600   1.86846E+003    1.07742E+003
   6.6620   1.90953E+003    1.06133E+003
   6.6650   1.87558E+003    1.06375E+003
   6.6680   1.89172E+003    1.05273E+003
   6.6710   1.87607E+003    1.06659E+003
   6.6720   1.90632E+003    1.05955E+003
   6.6740   1.86952E+003    1.04218E+003
   6.6760   1.85514E+003    1.02613E+003
   6.6800   1.83083E+003    1.05570E+003
   6.6820   1.83781E+003    1.03585E+003
   6.6850   1.84934E+003    1.05233E+003
   6.6870   1.82944E+003    1.04841E+003
   6.6900   1.81041E+003    1.03273E+003
   6.6940   1.80456E+003    1.03337E+003
   6.6960   1.81833E+003    1.05411E+003
   6.6980   1.82581E+003    1.04524E+003
   6.7000   1.81064E+003    1.01898E+003
   6.7030   1.82108E+003    1.00766E+003
   6.7070   1.79493E+003    1.03238E+003
   6.7100   1.78155E+003    1.00791E+003
   6.7110   1.78029E+003    1.01612E+003
   6.7140   1.79376E+003    1.01621E+003
   6.7160   1.78853E+003    1.03094E+003
   6.7200   1.79325E+003    1.01536E+003
   6.7210   1.81547E+003    1.00107E+003
   6.7230   1.76101E+003    1.01029E+003
   6.7250   1.76093E+003    1.00326E+003
   6.7280   1.77010E+003    1.00796E+003
   6.7300   1.72568E+003    1.00141E+003
   6.7320   1.71429E+003    9.99720E+002
   6.7350   1.72318E+003    9.75840E+002
   6.7370   1.73962E+003    9.82790E+002
   6.7410   1.78509E+003    1.00434E+003
   6.7440   1.71727E+003    9.59890E+002
   6.7460   1.75918E+003    9.70790E+002
   6.7490   1.75904E+003    9.93000E+002
   6.7520   1.74523E+003    9.50780E+002
   6.7540   1.79045E+003    9.70890E+002
   6.7570   1.72344E+003    9.68940E+002
   6.7590   1.76976E+003    9.81460E+002
   6.7620   1.76280E+003    9.93680E+002
   6.7660   1.70999E+003    9.96420E+002
   6.7680   1.71710E+003    1.00803E+003
   6.7700   1.71833E+003    9.78250E+002
   6.7730   1.71422E+003    9.79350E+002
   6.7770   1.70221E+003    9.51220E+002
   6.7800   1.75693E+003    9.76120E+002
   6.7820   1.73851E+003    9.95780E+002
   6.7840   1.74445E+003    9.91300E+002
   6.7870   1.73432E+003    9.90820E+002
   6.7900   1.73330E+003    1.01038E+003
   6.7930   1.74762E+003    1.00411E+003
   6.7970   1.76912E+003    1.00477E+003
   6.7980   1.74247E+003    9.90450E+002
   6.7990   1.73510E+003    9.68600E+002
   6.8040   1.72854E+003    9.72370E+002
   6.8080   1.71243E+003    9.76650E+002
   6.8100   1.75393E+003    9.79230E+002
   6.8130   1.73238E+003    9.92690E+002
   6.8150   1.73613E+003    9.84000E+002
   6.8170   1.76694E+003    9.71420E+002
   6.8200   1.74572E+003    9.98640E+002
   6.8220   1.80504E+003    9.82610E+002
   6.8240   1.78312E+003    1.00551E+003
   6.8260   1.76420E+003    9.77360E+002
   6.8290   1.74406E+003    9.74250E+002
   6.8310   1.74798E+003    9.62540E+002
   6.8340   1.78452E+003    9.74200E+002
   6.8380   1.73048E+003    9.87630E+002
   6.8400   1.76759E+003    9.62740E+002
   6.8420   1.77439E+003    9.73740E+002
   6.8450   1.76393E+003    9.76690E+002
   6.8460   1.77290E+003    9.89250E+002
   6.8490   1.75621E+003    9.77420E+002
   6.8540   1.78602E+003    9.90400E+002
   6.8550   1.75224E+003    1.00024E+003
   6.8580   1.76016E+003    9.72330E+002
   6.8600   1.75716E+003    9.70420E+002
   6.8630   1.75948E+003    9.89610E+002
   6.8650   1.77692E+003    9.72500E+002
   6.8680   1.76276E+003    9.81450E+002
   6.8700   1.73568E+003    9.82330E+002
   6.8740   1.74750E+003    9.86500E+002
   6.8750   1.73032E+003    9.82280E+002
   6.8790   1.73440E+003    9.84530E+002
   6.8810   1.72757E+003    1.00390E+003
   6.8820   1.78318E+003    9.79430E+002
   6.8870   1.74703E+003    9.66650E+002
   6.8910   1.74266E+003    9.81910E+002
   6.8940   1.79550E+003    9.83010E+002
   6.8960   1.76827E+003    9.89280E+002
   6.9010   1.78180E+003    9.85190E+002
   6.9050   1.74243E+003    1.00176E+003
   6.9070   1.75158E+003    9.74250E+002
   6.9100   1.70937E+003    9.81670E+002
   6.9110   1.74558E+003    1.00374E+003
   6.9150   1.71373E+003    9.81580E+002
   6.9180   1.75266E+003    9.90800E+002
   6.9200   1.74979E+003    9.93090E+002
   6.9230   1.75904E+003    9.51330E+002
   6.9250   1.71415E+003    9.75550E+002
   6.9280   1.76689E+003    9.86740E+002
   6.9300   1.71402E+003    9.93380E+002
   6.9320   1.71363E+003    1.00292E+003
   6.9350   1.74183E+003    9.66160E+002
   6.9390   1.70541E+003    9.69120E+002
   6.9410   1.74983E+003    9.57160E+002
   6.9440   1.70542E+003    9.62460E+002
   6.9470   1.73931E+003    9.61800E+002
   6.9490   1.70183E+003    9.44410E+002
   6.9520   1.74318E+003    9.69960E+002
   6.9540   1.71632E+003    9.52470E+002
   6.9570   1.71982E+003    9.46520E+002
   6.9610   1.67474E+003    9.37390E+002
   6.9630   1.69623E+003    9.49000E+002
   6.9650   1.68430E+003    9.65750E+002
   6.9670   1.66729E+003    9.76590E+002
   6.9700   1.67137E+003    9.47310E+002
   6.9730   1.72853E+003    9.62850E+002
   6.9750   1.70733E+003    9.30400E+002
   6.9790   1.70335E+003    9.75880E+002
   6.9810   1.68075E+003    9.65030E+002
   6.9830   1.68683E+003    9.59920E+002
   6.9860   1.73366E+003    9.62700E+002
   6.9890   1.73973E+003    9.86740E+002
   6.9930   1.70562E+003    9.58380E+002
   6.9960   1.70190E+003    9.50210E+002
   6.9970   1.67253E+003    9.62060E+002
   6.9990   1.73986E+003    9.59280E+002
   7.0040   1.71577E+003    9.67360E+002
   7.0060   1.71346E+003    9.82710E+002
   7.0100   1.72096E+003    9.61080E+002
   7.0130   1.73015E+003    9.55710E+002
   7.0160   1.70549E+003    9.82120E+002
   7.0190   1.69340E+003    9.63180E+002
   7.0210   1.66954E+003    9.55500E+002
   7.0240   1.64830E+003    9.50800E+002
   7.0280   1.67596E+003    9.38300E+002
   7.0300   1.68833E+003    9.41370E+002
   7.0330   1.67236E+003    9.25930E+002
   7.0360   1.68180E+003    9.48810E+002
   7.0390   1.70516E+003    9.61910E+002
   7.0410   1.71180E+003    9.29910E+002
   7.0440   1.70487E+003    9.57150E+002
   7.0460   1.68392E+003    9.32590E+002
   7.0500   1.69918E+003    9.27410E+002
   7.0510   1.70663E+003    9.33570E+002
   7.0530   1.72211E+003    9.30290E+002
   7.0560   1.69214E+003    9.14380E+002
   7.0600   1.67448E+003    8.96320E+002
   7.0620   1.67021E+003    9.05480E+002
   7.0640   1.71563E+003    9.27140E+002
   7.0690   1.70212E+003    8.95750E+002
   7.0710   1.69380E+003    8.90210E+002
   7.0730   1.71813E+003    9.17430E+002
   7.0760   1.69910E+003    8.83610E+002
   7.0770   1.70168E+003    8.90780E+002
   7.0810   1.66652E+003    8.73140E+002
   7.0830   1.66215E+003    8.73290E+002
   7.0870   1.65921E+003    8.66140E+002
   7.0900   1.66051E+003    8.29240E+002
   7.0930   1.66962E+003    8.17070E+002
   7.0960   1.66106E+003    8.34530E+002
   7.0980   1.64984E+003    8.26550E+002
   7.1000   1.65790E+003    8.24240E+002
   7.1040   1.63912E+003    7.83820E+002
   7.1060   1.63539E+003    7.71260E+002
   7.1080   1.60345E+003    7.56260E+002
   7.1110   1.62914E+003    7.28040E+002
   7.1130   1.62677E+003    7.10760E+002
   7.1160   1.59497E+003    6.74320E+002
   7.1190   1.57583E+003    6.24330E+002
   7.1220   1.55582E+003    6.18320E+002
   7.1240   1.52059E+003    5.63270E+002
   7.1270   1.50112E+003    5.49970E+002
   7.1300   1.45472E+003    4.80920E+002
   7.1340   1.42890E+003    4.08180E+002
   7.1360   1.42061E+003    3.72140E+002
   7.1380   1.35804E+003    3.26560E+002
   7.1410   1.33721E+003    3.08370E+002
   7.1440   1.24198E+003    2.14630E+002
   7.1480   1.09340E+003    7.74600E+001
   7.1500   1.04465E+003    1.62600E+001
   7.1550   7.94930E+002    6.27000E+000
   7.1580   7.80130E+002    1.35000E+000
   7.1600   6.85440E+002    9.30000E-001
   7.1610   5.22380E+002    3.10000E-001
   7.1630   2.53040E+002    6.70000E-001
   7.1680   5.61900E+001    5.10000E-001
   7.1710   1.31100E+001    1.70000E-001
   7.1750   6.31000E+000    7.00000E-002
   7.1780   5.63000E+000    1.40000E-001
   7.1800   6.09000E+000    1.70000E-001
   7.1830   5.49000E+000    3.80000E-001
   7.1850   6.14000E+000    5.00000E-002
   7.1880   6.20000E+000    3.60000E-001
   7.1920   6.11000E+000    2.10000E-001
   7.1940   6.23000E+000    1.63000E+000
   7.1970   6.08000E+000    2.15000E+000
   7.2000   5.99000E+000    2.44000E+000
   7.2020   6.00000E+000    1.95000E+000
   7.2050   6.07000E+000    1.53000E+000
   7.2070   6.28000E+000    2.35000E+000
   7.2110   6.08000E+000    2.01000E+000
   7.2130   6.22000E+000    1.70000E+000
   7.2160   6.15000E+000    8.00000E-002
   7.2180   6.31000E+000    2.40000E-001
   7.2230   6.41000E+000    1.10000E-001
   7.2270   6.12000E+000    2.40000E-001
   7.2290   5.43000E+000    8.10000E-001
   7.2320   6.07000E+000    2.30000E-001
   7.2340   6.07000E+000    1.10000E-001
   7.2360   6.08000E+000    8.00000E-002
   7.2400   5.97000E+000    8.00000E-002
   7.2430   6.03000E+000    1.60000E-001
   7.2460   5.63000E+000    1.70000E-001
   7.2470   6.27000E+000    1.70000E-001
   7.2490   6.14000E+000    1.00000E-002
   7.2520   6.00000E+000    2.60000E-001
   7.2550   6.03000E+000    1.80000E-001
   7.2580   6.07000E+000    2.00000E-001
   7.2600   6.17000E+000    2.70000E-001
   7.2630   6.31000E+000    1.30000E-001
   7.2650   6.07000E+000    2.80000E-001
   7.2690   6.35000E+000    3.00000E-002
   7.2710   6.30000E+000    4.60000E-001
   7.2750   6.25000E+000    2.00000E-002
   7.2770   6.21000E+000    2.90000E-001
   7.2810   6.10000E+000    5.00000E-002
   7.2840   6.22000E+000    2.00000E-001
   7.2860   6.14000E+000    2.70000E-001
   7.2900   6.01000E+000    1.70000E-001
   7.2930   5.65000E+000    8.00000E-002
   7.2950   6.25000E+000    3.00000E-001
   7.3000   6.33000E+000    4.00000E-002
