# Supplementary material for: Mechanism of the small ATP-independent chaperone Spy is substrate specific
Source: Nat Commun. 2021 Feb 8;12:851. doi: 10.1038/s41467-021-21120-8 (PMC7870927; doi:10.1038/s41467-021-21120-8)
Supplement: Supplementary file 3 — Supplementary Data 1 [file 41467_2021_21120_MOESM3_ESM.zip › Fig 2c-d/181801/00060.RI1]

Sample1/4
I 1 22.0 48000 0008569 2.1450E11 278 1 
   5.7990   5.94000E+000    3.80000E-001
   5.8060   6.05000E+000    5.40000E-001
   5.8080   5.98000E+000    5.63000E+000
   5.8100   5.83000E+000    7.14000E+000
   5.8130   6.11000E+000    1.70300E+001
   5.8150   5.12000E+000    1.56000E+001
   5.8160   2.53300E+001    2.76700E+001
   5.8170   3.30500E+001    2.21700E+001
   5.8190   5.17100E+001    4.06900E+001
   5.8220   1.47030E+002    6.78700E+001
   5.8230   3.73330E+002    1.77160E+002
   5.8260   7.21390E+002    3.77330E+002
   5.8280   8.92960E+002    4.96670E+002
   5.8290   9.07490E+002    5.12130E+002
   5.8310   9.84910E+002    6.72410E+002
   5.8330   1.17629E+003    8.31760E+002
   5.8350   1.29378E+003    1.12840E+003
   5.8370   1.50019E+003    1.44134E+003
   5.8400   1.58585E+003    1.72994E+003
   5.8420   1.69166E+003    1.77684E+003
   5.8440   1.84854E+003    1.87855E+003
   5.8460   1.86724E+003    1.92248E+003
   5.8490   2.08283E+003    2.14371E+003
   5.8510   2.28303E+003    2.33378E+003
   5.8540   2.44623E+003    2.49207E+003
   5.8560   2.51465E+003    2.51719E+003
   5.8580   2.71172E+003    2.73077E+003
   5.8590   2.75186E+003    2.80284E+003
   5.8620   2.89066E+003    2.87762E+003
   5.8630   2.96480E+003    2.97416E+003
   5.8650   3.05375E+003    3.08367E+003
   5.8670   3.10966E+003    3.16082E+003
   5.8690   3.15720E+003    3.21202E+003
   5.8710   3.32304E+003    3.37313E+003
   5.8740   3.47750E+003    3.35001E+003
   5.8760   3.36787E+003    3.42422E+003
   5.8780   3.44843E+003    3.50522E+003
   5.8800   3.52913E+003    3.50285E+003
   5.8830   3.56738E+003    3.58544E+003
   5.8850   3.60739E+003    3.63089E+003
   5.8870   3.57808E+003    3.60000E+003
   5.8890   3.62818E+003    3.60652E+003
   5.8920   3.61876E+003    3.57605E+003
   5.8950   3.68944E+003    3.67830E+003
   5.8990   3.65862E+003    3.61217E+003
   5.9000   3.65211E+003    3.59032E+003
   5.9030   3.68289E+003    3.66684E+003
   5.9060   3.65641E+003    3.69093E+003
   5.9070   3.71546E+003    3.69032E+003
   5.9090   3.71983E+003    3.71699E+003
   5.9120   3.67930E+003    3.69098E+003
   5.9140   3.75540E+003    3.81180E+003
   5.9160   3.75936E+003    3.91353E+003
   5.9190   3.81464E+003    3.77997E+003
   5.9210   3.77088E+003    3.74357E+003
   5.9230   3.87521E+003    3.67216E+003
   5.9250   3.84211E+003    3.73282E+003
   5.9280   3.82059E+003    3.68635E+003
   5.9300   3.84461E+003    3.78410E+003
   5.9320   3.90810E+003    3.93953E+003
   5.9350   3.84887E+003    3.92051E+003
   5.9360   3.97370E+003    3.98265E+003
   5.9390   3.97093E+003    3.93644E+003
   5.9420   3.99333E+003    3.99772E+003
   5.9430   4.00545E+003    4.05651E+003
   5.9460   4.02909E+003    4.02354E+003
   5.9480   4.02259E+003    3.97560E+003
   5.9500   4.07775E+003    3.98298E+003
   5.9550   4.02425E+003    4.09096E+003
   5.9570   4.05420E+003    4.09606E+003
   5.9620   4.11183E+003    4.05856E+003
   5.9640   4.08201E+003    4.08641E+003
   5.9680   4.13419E+003    4.11749E+003
   5.9690   4.13694E+003    4.15623E+003
   5.9710   4.14737E+003    4.10308E+003
   5.9730   4.21402E+003    4.10980E+003
   5.9760   4.16943E+003    4.24473E+003
   5.9770   4.18814E+003    4.17660E+003
   5.9800   4.22654E+003    4.16727E+003
   5.9820   4.19873E+003    4.19483E+003
   5.9840   4.21372E+003    4.27743E+003
   5.9860   4.32642E+003    4.32269E+003
   5.9890   4.47440E+003    4.43085E+003
   5.9910   4.68817E+003    5.26676E+003
   5.9930   6.85876E+003    7.63722E+003
   5.9960   8.81368E+003    8.20160E+003
   5.9980   7.86868E+003    7.63806E+003
   6.0000   7.86825E+003    7.06505E+003
   6.0020   4.30228E+003    3.91847E+003
   6.0050   1.16121E+003    1.30410E+002
   6.0100   1.54620E+002    1.95420E+002
   6.0120   2.68820E+002    4.73420E+002
   6.0130   7.98840E+002    1.07504E+003
   6.0160   2.70741E+003    5.13122E+003
   6.0200   4.05432E+003    4.34163E+003
   6.0230   4.18246E+003    4.21899E+003
   6.0270   4.27015E+003    4.12087E+003
   6.0300   4.28010E+003    4.16121E+003
   6.0320   4.21287E+003    4.10015E+003
   6.0340   4.25363E+003    4.15025E+003
   6.0360   4.24282E+003    4.10937E+003
   6.0410   4.28027E+003    4.13525E+003
   6.0430   4.27782E+003    4.14126E+003
   6.0460   4.21349E+003    4.12931E+003
   6.0480   4.24595E+003    4.15529E+003
   6.0500   4.22567E+003    4.12339E+003
   6.0530   4.18684E+003    4.14629E+003
   6.0540   4.34010E+003    4.18154E+003
   6.0570   4.23221E+003    4.11127E+003
   6.0590   4.22502E+003    4.08814E+003
   6.0610   4.20748E+003    4.06056E+003
   6.0630   4.22821E+003    3.98825E+003
   6.0660   4.16400E+003    4.08049E+003
   6.0680   4.13186E+003    3.97869E+003
   6.0700   4.11537E+003    4.01648E+003
   6.0730   4.12737E+003    4.03445E+003
   6.0750   4.15658E+003    3.99572E+003
   6.0770   4.21971E+003    3.98189E+003
   6.0820   4.19230E+003    3.93733E+003
   6.0830   4.11394E+003    3.96794E+003
   6.0870   4.17056E+003    3.94870E+003
   6.0900   4.09027E+003    3.87678E+003
   6.0930   4.09745E+003    3.93599E+003
   6.0950   4.06973E+003    3.88650E+003
   6.0970   4.12684E+003    3.87843E+003
   6.0990   4.04343E+003    3.88090E+003
   6.1020   3.97534E+003    3.85363E+003
   6.1040   4.05992E+003    3.84374E+003
   6.1060   4.06823E+003    3.79979E+003
   6.1090   4.00906E+003    3.79068E+003
   6.1100   4.02866E+003    3.82436E+003
   6.1130   4.00361E+003    3.81116E+003
   6.1150   4.02759E+003    3.78663E+003
   6.1180   4.00450E+003    3.80106E+003
   6.1190   3.96177E+003    3.77432E+003
   6.1220   4.00933E+003    3.75689E+003
   6.1260   3.97648E+003    3.77890E+003
   6.1290   4.01731E+003    3.73015E+003
   6.1310   3.89838E+003    3.66030E+003
   6.1330   3.91228E+003    3.65536E+003
   6.1370   3.84779E+003    3.71341E+003
   6.1400   3.87610E+003    3.66694E+003
   6.1420   3.85642E+003    3.62848E+003
   6.1440   3.81200E+003    3.59292E+003
   6.1470   3.86106E+003    3.59806E+003
   6.1480   3.80428E+003    3.47822E+003
   6.1510   3.85704E+003    3.48211E+003
   6.1530   3.73458E+003    3.46354E+003
   6.1550   3.80738E+003    3.45905E+003
   6.1580   3.74649E+003    3.36999E+003
   6.1600   3.72808E+003    3.39711E+003
   6.1630   3.72104E+003    3.41287E+003
   6.1650   3.66609E+003    3.36040E+003
   6.1670   3.63614E+003    3.38880E+003
   6.1690   3.64590E+003    3.28196E+003
   6.1710   3.67140E+003    3.29372E+003
   6.1750   3.62175E+003    3.23573E+003
   6.1760   3.59974E+003    3.27071E+003
   6.1810   3.68271E+003    3.25205E+003
   6.1840   3.67825E+003    3.22875E+003
   6.1860   3.58204E+003    3.23053E+003
   6.1880   3.53337E+003    3.15318E+003
   6.1900   3.55548E+003    3.19690E+003
   6.1920   3.62259E+003    3.11926E+003
   6.1940   3.53514E+003    3.11458E+003
   6.1960   3.51494E+003    3.10578E+003
   6.1980   3.50242E+003    3.04452E+003
   6.2010   3.49090E+003    3.07223E+003
   6.2030   3.49440E+003    3.06445E+003
   6.2050   3.51408E+003    2.95080E+003
   6.2070   3.51771E+003    3.01313E+003
   6.2090   3.46027E+003    2.91296E+003
   6.2120   3.44172E+003    2.93522E+003
   6.2150   3.49073E+003    2.89847E+003
   6.2170   3.46537E+003    2.90698E+003
   6.2190   3.44105E+003    2.87833E+003
   6.2210   3.38136E+003    2.85348E+003
   6.2220   3.37234E+003    2.84699E+003
   6.2240   3.33884E+003    2.76804E+003
   6.2270   3.32487E+003    2.75965E+003
   6.2300   3.31036E+003    2.70566E+003
   6.2320   3.29283E+003    2.73928E+003
   6.2350   3.30085E+003    2.70799E+003
   6.2360   3.26544E+003    2.66338E+003
   6.2370   3.27906E+003    2.61535E+003
   6.2410   3.23076E+003    2.62456E+003
   6.2430   3.22011E+003    2.57823E+003
   6.2460   3.13754E+003    2.52648E+003
   6.2480   3.21287E+003    2.48690E+003
   6.2500   3.17219E+003    2.51757E+003
   6.2530   3.15258E+003    2.47678E+003
   6.2550   3.17407E+003    2.47457E+003
   6.2580   3.11099E+003    2.44187E+003
   6.2600   3.14085E+003    2.44405E+003
   6.2620   3.11384E+003    2.43247E+003
   6.2640   3.13808E+003    2.38503E+003
   6.2660   3.07260E+003    2.36393E+003
   6.2680   3.05306E+003    2.36456E+003
   6.2710   3.07174E+003    2.37227E+003
   6.2730   3.04768E+003    2.33208E+003
   6.2750   3.00910E+003    2.29496E+003
   6.2770   2.99178E+003    2.24265E+003
   6.2800   2.98883E+003    2.23506E+003
   6.2820   2.93770E+003    2.27749E+003
   6.2840   2.97995E+003    2.22963E+003
   6.2860   3.00004E+003    2.17575E+003
   6.2880   2.91264E+003    2.18741E+003
   6.2910   2.92343E+003    2.16128E+003
   6.2940   2.86453E+003    2.14545E+003
   6.2960   2.89181E+003    2.10477E+003
   6.2970   2.84784E+003    2.05549E+003
   6.3000   2.86244E+003    2.06584E+003
   6.3020   2.80123E+003    2.08112E+003
   6.3040   2.79957E+003    2.03422E+003
   6.3070   2.76577E+003    2.00010E+003
   6.3090   2.80155E+003    1.98968E+003
   6.3110   2.74917E+003    1.97281E+003
   6.3140   2.75391E+003    1.94522E+003
   6.3160   2.69464E+003    1.91436E+003
   6.3180   2.72224E+003    1.87646E+003
   6.3200   2.65151E+003    1.85189E+003
   6.3250   2.69740E+003    1.85022E+003
   6.3270   2.66188E+003    1.83747E+003
   6.3320   2.65489E+003    1.79727E+003
   6.3330   2.59829E+003    1.78892E+003
   6.3340   2.59305E+003    1.80014E+003
   6.3360   2.57961E+003    1.74928E+003
   6.3380   2.53802E+003    1.76498E+003
   6.3410   2.56755E+003    1.72251E+003
   6.3450   2.53544E+003    1.76349E+003
   6.3470   2.56045E+003    1.70662E+003
   6.3490   2.52100E+003    1.71808E+003
   6.3520   2.52419E+003    1.69528E+003
   6.3540   2.48927E+003    1.65405E+003
   6.3560   2.46726E+003    1.65808E+003
   6.3570   2.48202E+003    1.65365E+003
   6.3610   2.41137E+003    1.62019E+003
   6.3620   2.44123E+003    1.61873E+003
   6.3650   2.46629E+003    1.57808E+003
   6.3670   2.41964E+003    1.57049E+003
   6.3710   2.36506E+003    1.59284E+003
   6.3720   2.36378E+003    1.56273E+003
   6.3740   2.35619E+003    1.53150E+003
   6.3760   2.39432E+003    1.52882E+003
   6.3790   2.37194E+003    1.51000E+003
   6.3820   2.32671E+003    1.50900E+003
   6.3850   2.31806E+003    1.49545E+003
   6.3870   2.33778E+003    1.46938E+003
   6.3880   2.31276E+003    1.47594E+003
   6.3900   2.33606E+003    1.46179E+003
   6.3930   2.30479E+003    1.42776E+003
   6.3970   2.25148E+003    1.42109E+003
   6.3990   2.24810E+003    1.42077E+003
   6.4000   2.24489E+003    1.39963E+003
   6.4020   2.23455E+003    1.38849E+003
   6.4040   2.26522E+003    1.39472E+003
   6.4070   2.24130E+003    1.38326E+003
   6.4100   2.23913E+003    1.38478E+003
   6.4130   2.24990E+003    1.39975E+003
   6.4150   2.21874E+003    1.36653E+003
   6.4180   2.21856E+003    1.38767E+003
   6.4190   2.20848E+003    1.34350E+003
   6.4220   2.18041E+003    1.35711E+003
   6.4240   2.16619E+003    1.33290E+003
   6.4270   2.18988E+003    1.31781E+003
   6.4290   2.20547E+003    1.33801E+003
   6.4320   2.16547E+003    1.33335E+003
   6.4340   2.19554E+003    1.34112E+003
   6.4360   2.17979E+003    1.33074E+003
   6.4380   2.21884E+003    1.33695E+003
   6.4410   2.18326E+003    1.31707E+003
   6.4440   2.18206E+003    1.34187E+003
   6.4460   2.22572E+003    1.31480E+003
   6.4470   2.20874E+003    1.29893E+003
   6.4490   2.19232E+003    1.31261E+003
   6.4520   2.20112E+003    1.30050E+003
   6.4560   2.17308E+003    1.32355E+003
   6.4580   2.19533E+003    1.33133E+003
   6.4600   2.18610E+003    1.29124E+003
   6.4620   2.20986E+003    1.28339E+003
   6.4640   2.18358E+003    1.29820E+003
   6.4670   2.14726E+003    1.29127E+003
   6.4710   2.17219E+003    1.26604E+003
   6.4740   2.22613E+003    1.28244E+003
   6.4760   2.18964E+003    1.27723E+003
   6.4790   2.16763E+003    1.28424E+003
   6.4820   2.17214E+003    1.26788E+003
   6.4850   2.13729E+003    1.25857E+003
   6.4870   2.11617E+003    1.24971E+003
   6.4900   2.11964E+003    1.22387E+003
   6.4930   2.13487E+003    1.26413E+003
   6.4960   2.11615E+003    1.24732E+003
   6.4970   2.14266E+003    1.23876E+003
   6.5000   2.12718E+003    1.21593E+003
   6.5010   2.12650E+003    1.23753E+003
   6.5040   2.15714E+003    1.23466E+003
   6.5080   2.13207E+003    1.24851E+003
   6.5100   2.10854E+003    1.22080E+003
   6.5120   2.10757E+003    1.21682E+003
   6.5150   2.11770E+003    1.21276E+003
   6.5160   2.09872E+003    1.24999E+003
   6.5180   2.08719E+003    1.21841E+003
   6.5210   2.11662E+003    1.23843E+003
   6.5240   2.07686E+003    1.20671E+003
   6.5280   2.09931E+003    1.20640E+003
   6.5300   2.07865E+003    1.18681E+003
   6.5320   2.08484E+003    1.20999E+003
   6.5330   2.09367E+003    1.20832E+003
   6.5370   2.09152E+003    1.16257E+003
   6.5390   2.07288E+003    1.18634E+003
   6.5410   2.07444E+003    1.19224E+003
   6.5440   2.07460E+003    1.16323E+003
   6.5460   2.08332E+003    1.16466E+003
   6.5500   2.07611E+003    1.18500E+003
   6.5520   2.03107E+003    1.16840E+003
   6.5550   2.04065E+003    1.16320E+003
   6.5570   2.03168E+003    1.15341E+003
   6.5590   2.03008E+003    1.19409E+003
   6.5620   2.04749E+003    1.16740E+003
   6.5660   2.02139E+003    1.18129E+003
   6.5690   2.03299E+003    1.15809E+003
   6.5710   2.05570E+003    1.14606E+003
   6.5730   2.02934E+003    1.14115E+003
   6.5750   2.00030E+003    1.13249E+003
   6.5770   2.00646E+003    1.12624E+003
   6.5800   1.98206E+003    1.11766E+003
   6.5840   2.02897E+003    1.11777E+003
   6.5860   1.98470E+003    1.11197E+003
   6.5880   1.98974E+003    1.14635E+003
   6.5920   1.98308E+003    1.11201E+003
   6.5950   1.94303E+003    1.13586E+003
   6.5980   1.98165E+003    1.12830E+003
   6.6000   1.98379E+003    1.11851E+003
   6.6020   1.98504E+003    1.11881E+003
   6.6050   1.99356E+003    1.11199E+003
   6.6090   1.98412E+003    1.11325E+003
   6.6110   1.93932E+003    1.11368E+003
   6.6140   1.97778E+003    1.10277E+003
   6.6150   1.97173E+003    1.09681E+003
   6.6170   1.98096E+003    1.11593E+003
   6.6200   1.97999E+003    1.10478E+003
   6.6220   1.96544E+003    1.09409E+003
   6.6240   1.96740E+003    1.09673E+003
   6.6280   1.94938E+003    1.08347E+003
   6.6310   1.97609E+003    1.08950E+003
   6.6330   1.95062E+003    1.09523E+003
   6.6350   1.91520E+003    1.10444E+003
   6.6380   1.92620E+003    1.08357E+003
   6.6390   1.93814E+003    1.07711E+003
   6.6420   1.93681E+003    1.08311E+003
   6.6440   1.92835E+003    1.08118E+003
   6.6460   1.90367E+003    1.07923E+003
   6.6500   1.92683E+003    1.09652E+003
   6.6520   1.96960E+003    1.08855E+003
   6.6550   1.90950E+003    1.07466E+003
   6.6580   1.94888E+003    1.08473E+003
   6.6600   1.94814E+003    1.09187E+003
   6.6630   1.93434E+003    1.09220E+003
   6.6670   1.90007E+003    1.06688E+003
   6.6690   1.90075E+003    1.06122E+003
   6.6710   1.92850E+003    1.07893E+003
   6.6740   1.90180E+003    1.05914E+003
   6.6770   1.89562E+003    1.07045E+003
   6.6800   1.88168E+003    1.08722E+003
   6.6820   1.87750E+003    1.07526E+003
   6.6840   1.90216E+003    1.06815E+003
   6.6870   1.87800E+003    1.06017E+003
   6.6910   1.87759E+003    1.06645E+003
   6.6940   1.86186E+003    1.04054E+003
   6.6960   1.86984E+003    1.04872E+003
   6.6990   1.90353E+003    1.03293E+003
   6.7010   1.86405E+003    1.05001E+003
   6.7050   1.87493E+003    1.03040E+003
   6.7100   1.84303E+003    1.02672E+003
   6.7110   1.81551E+003    1.04729E+003
   6.7140   1.84673E+003    1.03295E+003
   6.7160   1.88620E+003    1.03887E+003
   6.7180   1.87722E+003    1.01637E+003
   6.7230   1.86406E+003    1.00145E+003
   6.7250   1.83285E+003    1.00210E+003
   6.7270   1.82363E+003    1.02278E+003
   6.7300   1.81012E+003    1.01850E+003
   6.7320   1.79975E+003    9.96240E+002
   6.7340   1.77214E+003    9.51860E+002
   6.7370   1.81046E+003    9.79070E+002
   6.7400   1.78309E+003    1.03184E+003
   6.7410   1.81713E+003    1.03072E+003
   6.7430   1.78315E+003    1.03622E+003
   6.7470   1.80695E+003    1.02159E+003
   6.7500   1.80277E+003    9.89770E+002
   6.7520   1.83195E+003    1.01010E+003
   6.7560   1.78686E+003    1.00294E+003
   6.7590   1.80864E+003    9.91930E+002
   6.7610   1.80475E+003    1.00299E+003
   6.7630   1.81242E+003    1.01710E+003
   6.7660   1.79087E+003    1.02680E+003
   6.7680   1.83067E+003    1.01178E+003
   6.7710   1.78207E+003    9.88000E+002
   6.7740   1.80313E+003    1.00710E+003
   6.7770   1.81969E+003    1.01044E+003
   6.7800   1.84613E+003    1.02846E+003
   6.7810   1.82932E+003    1.02227E+003
   6.7850   1.82125E+003    9.98430E+002
   6.7860   1.80357E+003    1.00586E+003
   6.7880   1.81358E+003    1.03509E+003
   6.7910   1.81696E+003    1.02155E+003
   6.7930   1.85409E+003    1.01055E+003
   6.7960   1.84840E+003    1.02772E+003
   6.7980   1.83930E+003    1.02333E+003
   6.8020   1.85724E+003    1.01874E+003
   6.8040   1.85100E+003    9.73890E+002
   6.8070   1.82749E+003    1.00643E+003
   6.8100   1.82353E+003    9.88830E+002
   6.8130   1.80233E+003    1.02696E+003
   6.8160   1.83646E+003    1.03608E+003
   6.8180   1.85311E+003    1.02269E+003
   6.8210   1.89139E+003    1.05174E+003
   6.8230   1.86258E+003    1.04768E+003
   6.8260   1.86619E+003    1.02596E+003
   6.8290   1.83700E+003    1.05223E+003
   6.8310   1.83816E+003    1.02650E+003
   6.8340   1.87221E+003    1.00368E+003
   6.8380   1.87239E+003    1.02610E+003
   6.8400   1.85713E+003    1.03160E+003
   6.8430   1.82789E+003    1.02512E+003
   6.8450   1.83784E+003    1.04124E+003
   6.8480   1.88457E+003    1.03191E+003
   6.8510   1.85885E+003    1.03617E+003
   6.8530   1.83036E+003    1.05799E+003
   6.8550   1.81753E+003    1.03531E+003
   6.8600   1.86195E+003    1.02035E+003
   6.8620   1.87081E+003    1.02119E+003
   6.8650   1.86609E+003    1.03998E+003
   6.8670   1.88691E+003    1.05525E+003
   6.8690   1.88594E+003    1.06141E+003
   6.8720   1.84871E+003    1.04167E+003
   6.8740   1.85254E+003    1.05120E+003
   6.8770   1.88114E+003    1.06414E+003
   6.8810   1.85202E+003    1.04914E+003
   6.8820   1.87194E+003    1.03465E+003
   6.8850   1.81955E+003    1.03729E+003
   6.8870   1.86009E+003    1.04448E+003
   6.8890   1.84056E+003    1.02811E+003
   6.8920   1.82139E+003    1.06409E+003
   6.8960   1.83463E+003    1.05314E+003
   6.8980   1.86275E+003    1.07617E+003
   6.9010   1.83346E+003    1.03907E+003
   6.9030   1.83976E+003    1.05249E+003
   6.9070   1.89117E+003    1.04575E+003
   6.9100   1.82970E+003    1.00563E+003
   6.9120   1.86403E+003    1.04975E+003
   6.9140   1.85284E+003    9.99950E+002
   6.9170   1.84412E+003    1.03029E+003
   6.9210   1.83902E+003    1.00988E+003
   6.9240   1.85748E+003    1.01677E+003
   6.9270   1.83318E+003    1.02711E+003
   6.9280   1.86112E+003    1.01455E+003
   6.9320   1.84360E+003    1.01913E+003
   6.9340   1.82756E+003    1.03299E+003
   6.9370   1.84250E+003    1.03494E+003
   6.9390   1.78248E+003    9.98480E+002
   6.9410   1.84622E+003    1.01583E+003
   6.9440   1.82481E+003    1.03176E+003
   6.9480   1.79109E+003    1.03474E+003
   6.9510   1.80578E+003    1.01349E+003
   6.9520   1.79818E+003    1.01623E+003
   6.9550   1.82126E+003    1.00547E+003
   6.9580   1.79731E+003    1.01310E+003
   6.9620   1.79333E+003    9.66200E+002
   6.9640   1.77230E+003    9.71160E+002
   6.9670   1.76663E+003    1.01791E+003
   6.9690   1.79909E+003    1.01875E+003
   6.9710   1.82571E+003    1.02635E+003
   6.9740   1.80627E+003    9.99040E+002
   6.9760   1.81068E+003    1.00815E+003
   6.9800   1.82804E+003    9.94690E+002
   6.9820   1.82886E+003    1.01494E+003
   6.9830   1.86337E+003    1.01891E+003
   6.9870   1.76712E+003    1.01744E+003
   6.9900   1.77279E+003    1.01881E+003
   6.9930   1.84806E+003    1.03128E+003
   6.9950   1.86257E+003    1.03381E+003
   6.9970   1.83010E+003    1.01323E+003
   7.0010   1.82780E+003    1.02455E+003
   7.0040   1.80715E+003    1.01647E+003
   7.0070   1.82435E+003    1.00397E+003
   7.0100   1.84674E+003    1.02191E+003
   7.0110   1.80409E+003    1.02061E+003
   7.0160   1.79988E+003    1.02771E+003
   7.0190   1.84361E+003    1.01298E+003
   7.0230   1.82659E+003    1.00374E+003
   7.0260   1.82625E+003    1.01292E+003
   7.0280   1.81061E+003    1.00356E+003
   7.0300   1.77193E+003    9.91830E+002
   7.0340   1.81673E+003    9.85650E+002
   7.0370   1.80019E+003    9.73930E+002
   7.0400   1.78876E+003    9.71980E+002
   7.0420   1.80152E+003    9.81260E+002
   7.0470   1.78296E+003    9.47050E+002
   7.0480   1.76806E+003    9.57000E+002
   7.0510   1.79502E+003    9.91230E+002
   7.0530   1.75837E+003    9.64280E+002
   7.0570   1.76946E+003    9.59680E+002
   7.0600   1.75370E+003    9.36740E+002
   7.0620   1.70875E+003    9.49830E+002
   7.0640   1.73069E+003    9.57080E+002
   7.0670   1.72002E+003    9.26050E+002
   7.0710   1.74579E+003    9.02170E+002
   7.0730   1.70469E+003    9.21980E+002
   7.0760   1.69721E+003    8.61330E+002
   7.0780   1.67126E+003    8.83270E+002
   7.0800   1.67173E+003    8.57250E+002
   7.0840   1.65291E+003    8.48440E+002
   7.0870   1.64474E+003    8.09540E+002
   7.0900   1.57745E+003    7.98360E+002
   7.0930   1.57316E+003    7.65200E+002
   7.0960   1.53903E+003    7.53080E+002
   7.0990   1.51176E+003    6.97960E+002
   7.1030   1.47845E+003    6.93000E+002
   7.1060   1.43740E+003    6.32770E+002
   7.1090   1.37680E+003    5.84770E+002
   7.1120   1.34395E+003    5.58390E+002
   7.1150   1.29630E+003    5.24680E+002
   7.1180   1.21433E+003    4.82760E+002
   7.1200   1.19246E+003    4.45810E+002
   7.1230   1.10493E+003    4.16720E+002
   7.1250   1.04095E+003    3.72520E+002
   7.1290   9.62840E+002    2.91480E+002
   7.1320   8.61910E+002    2.69190E+002
   7.1350   8.12240E+002    2.15740E+002
   7.1390   7.65680E+002    1.86040E+002
   7.1420   6.29040E+002    1.53850E+002
   7.1460   5.27830E+002    1.06670E+002
   7.1500   4.38450E+002    7.91300E+001
   7.1510   3.91760E+002    6.79100E+001
   7.1540   3.48440E+002    4.51900E+001
   7.1580   2.55010E+002    3.14100E+001
   7.1590   2.09090E+002    2.87800E+001
   7.1630   1.48960E+002    1.76500E+001
   7.1660   1.24220E+002    5.62000E+000
   7.1680   8.65300E+001    5.57000E+000
   7.1710   6.11700E+001    2.00000E+000
   7.1730   4.85300E+001    4.44000E+000
   7.1760   3.17900E+001    4.59000E+000
   7.1800   5.81000E+000    3.67000E+000
   7.1830   4.79000E+000    1.20000E-001
   7.1850   6.21000E+000    1.72000E+000
   7.1880   6.08000E+000    1.24000E+000
   7.1900   5.98000E+000    2.20000E-001
   7.1940   5.38000E+000    1.40000E-001
   7.1970   6.16000E+000    2.00000E-002
   7.2000   5.40000E+000    4.20000E-001
   7.2020   5.94000E+000    1.30000E-001
   7.2050   5.98000E+000    0.00000E+000
   7.2070   5.94000E+000    5.10000E-001
   7.2110   6.10000E+000    6.00000E-001
   7.2140   6.23000E+000    1.30000E+000
   7.2170   6.12000E+000    1.44000E+000
   7.2190   5.94000E+000    1.60000E-001
   7.2210   6.01000E+000    7.00000E-002
   7.2250   6.20000E+000    5.50000E-001
   7.2280   5.88000E+000    1.80000E-001
   7.2300   6.08000E+000    1.10000E-001
   7.2330   5.85000E+000    1.00000E-001
   7.2360   5.34000E+000    1.60000E-001
   7.2400   5.48000E+000    1.90000E-001
   7.2430   6.12000E+000    3.10000E-001
   7.2450   5.93000E+000    7.00000E-002
   7.2480   6.09000E+000    2.80000E-001
   7.2510   6.09000E+000    1.70000E-001
   7.2530   6.04000E+000    3.20000E-001
   7.2570   6.11000E+000    2.00000E-002
   7.2600   6.12000E+000    3.30000E-001
   7.2620   5.94000E+000    1.60000E-001
   7.2650   6.11000E+000    5.00000E-002
   7.2690   5.90000E+000    1.10000E-001
   7.2710   6.17000E+000    9.00000E-002
   7.2720   6.21000E+000    3.00000E-002
   7.2760   6.16000E+000    3.00000E-001
   7.2790   5.95000E+000    1.10000E-001
   7.2830   5.91000E+000    4.80000E-001
   7.2860   6.01000E+000    4.40000E-001
   7.2880   6.15000E+000    1.90000E-001
   7.2890   6.22000E+000    4.10000E-001
   7.2950   6.10000E+000    1.60000E-001
   7.2970   5.96000E+000    9.00000E-002
   7.3000   6.08000E+000    5.00000E-002
