# Supplementary material for: Mechanism of the small ATP-independent chaperone Spy is substrate specific
Source: Nat Commun. 2021 Feb 8;12:851. doi: 10.1038/s41467-021-21120-8 (PMC7870927; doi:10.1038/s41467-021-21120-8)
Supplement: Supplementary file 3 — Supplementary Data 1 [file 41467_2021_21120_MOESM3_ESM.zip › Fig 2c-d/181801/00060.RI3]

Sample3/6
I 3 22.0 48000 0008639 2.1630E11 278 1 
   5.8010   5.99000E+000    3.59000E+000
   5.8080   5.77000E+000    1.27600E+001
   5.8100   5.28000E+000    1.09600E+001
   5.8110   6.03000E+000    1.61500E+001
   5.8130   5.95000E+000    2.56800E+001
   5.8150   3.77000E+000    2.45600E+001
   5.8170   2.61200E+001    6.30300E+001
   5.8190   4.75800E+001    6.84500E+001
   5.8200   8.25400E+001    1.74810E+002
   5.8220   1.98150E+002    3.69000E+002
   5.8260   4.97130E+002    5.15800E+002
   5.8270   6.16140E+002    6.85910E+002
   5.8290   8.61110E+002    7.75040E+002
   5.8310   8.73190E+002    9.03440E+002
   5.8330   1.11661E+003    1.06593E+003
   5.8350   1.16609E+003    1.22733E+003
   5.8370   1.34408E+003    1.28342E+003
   5.8400   1.46041E+003    1.41315E+003
   5.8440   1.69591E+003    1.82255E+003
   5.8470   1.90160E+003    1.98992E+003
   5.8490   2.04454E+003    2.04344E+003
   5.8510   2.18111E+003    2.21382E+003
   5.8530   2.29691E+003    2.45121E+003
   5.8560   2.51246E+003    2.49226E+003
   5.8580   2.64336E+003    2.74586E+003
   5.8600   2.67724E+003    2.74078E+003
   5.8620   2.69972E+003    2.80377E+003
   5.8630   2.79113E+003    2.87317E+003
   5.8650   2.95534E+003    3.01251E+003
   5.8670   3.05433E+003    3.09907E+003
   5.8700   3.13747E+003    3.14698E+003
   5.8710   3.20869E+003    3.26578E+003
   5.8730   3.36085E+003    3.32068E+003
   5.8760   3.33348E+003    3.30023E+003
   5.8780   3.37675E+003    3.44409E+003
   5.8800   3.49465E+003    3.68347E+003
   5.8830   3.50086E+003    3.61301E+003
   5.8850   3.51512E+003    3.47575E+003
   5.8900   3.57063E+003    3.59042E+003
   5.8920   3.61167E+003    3.58423E+003
   5.8940   3.56937E+003    3.54952E+003
   5.8960   3.59836E+003    3.65725E+003
   5.8990   3.59058E+003    3.63207E+003
   5.9000   3.56582E+003    3.64141E+003
   5.9030   3.60711E+003    3.58215E+003
   5.9050   3.62683E+003    3.55983E+003
   5.9070   3.60528E+003    3.59597E+003
   5.9100   3.63168E+003    3.66372E+003
   5.9120   3.65128E+003    3.67337E+003
   5.9140   3.73936E+003    3.70039E+003
   5.9160   3.76207E+003    3.67319E+003
   5.9180   3.68735E+003    3.72722E+003
   5.9210   3.72449E+003    3.76941E+003
   5.9230   3.76717E+003    3.77841E+003
   5.9250   3.83034E+003    3.76484E+003
   5.9280   3.86917E+003    3.77870E+003
   5.9300   3.92461E+003    3.83150E+003
   5.9330   3.80255E+003    3.84262E+003
   5.9350   3.84546E+003    3.91376E+003
   5.9370   3.86684E+003    3.90062E+003
   5.9390   3.92028E+003    3.85486E+003
   5.9420   3.95489E+003    3.98290E+003
   5.9430   3.92454E+003    3.98000E+003
   5.9460   3.91069E+003    4.02305E+003
   5.9480   4.01608E+003    3.95772E+003
   5.9500   4.00096E+003    4.04470E+003
   5.9520   4.00315E+003    3.99837E+003
   5.9550   4.07225E+003    4.10849E+003
   5.9570   4.10088E+003    4.15157E+003
   5.9600   4.08476E+003    4.15450E+003
   5.9620   4.13345E+003    4.38869E+003
   5.9640   4.10759E+003    5.55807E+003
   5.9670   4.14088E+003    7.37199E+003
   5.9690   4.10845E+003    8.54740E+003
   5.9710   4.30534E+003    7.77082E+003
   5.9730   4.52242E+003    8.34844E+003
   5.9760   6.88525E+003    1.64260E+002
   5.9800   7.53381E+003    1.37660E+002
   5.9820   7.55099E+003    1.95170E+002
   5.9840   4.36361E+003    1.63482E+003
   5.9890   1.21770E+002    4.77877E+003
   5.9910   2.18180E+002    3.97248E+003
   5.9940   5.73060E+002    4.15734E+003
   5.9960   1.81724E+003    4.19843E+003
   5.9980   4.71818E+003    4.11292E+003
   6.0000   4.80010E+003    4.07706E+003
   6.0030   4.13419E+003    4.09191E+003
   6.0050   4.09647E+003    4.08757E+003
   6.0070   4.19917E+003    4.17436E+003
   6.0090   4.11258E+003    4.10569E+003
   6.0100   4.09104E+003    4.09911E+003
   6.0120   4.11692E+003    4.13039E+003
   6.0140   4.14025E+003    4.11262E+003
   6.0160   4.11338E+003    4.08609E+003
   6.0180   4.10943E+003    4.05428E+003
   6.0200   4.08050E+003    4.04783E+003
   6.0230   4.16063E+003    4.05935E+003
   6.0250   4.08293E+003    4.05637E+003
   6.0270   4.09194E+003    4.03360E+003
   6.0290   4.16839E+003    4.04232E+003
   6.0320   4.11987E+003    4.16108E+003
   6.0340   4.17836E+003    4.10792E+003
   6.0360   4.15014E+003    4.09446E+003
   6.0390   4.11002E+003    4.04407E+003
   6.0410   4.15499E+003    4.12315E+003
   6.0430   4.11919E+003    4.11767E+003
   6.0470   4.12337E+003    4.11581E+003
   6.0480   4.14314E+003    4.02032E+003
   6.0500   4.09713E+003    4.05232E+003
   6.0520   4.16243E+003    4.10998E+003
   6.0540   4.09285E+003    4.05920E+003
   6.0560   4.10874E+003    4.07248E+003
   6.0590   4.11496E+003    4.09223E+003
   6.0600   4.08628E+003    4.08067E+003
   6.0610   4.06528E+003    4.07988E+003
   6.0630   4.08722E+003    4.11528E+003
   6.0660   4.06555E+003    3.99637E+003
   6.0680   4.04276E+003    4.02943E+003
   6.0700   4.14939E+003    3.95450E+003
   6.0730   4.06536E+003    3.99978E+003
   6.0750   4.12813E+003    4.08728E+003
   6.0770   4.13041E+003    4.08178E+003
   6.0790   4.12914E+003    4.07028E+003
   6.0820   4.18266E+003    4.07707E+003
   6.0840   4.15343E+003    4.03827E+003
   6.0870   4.05733E+003    3.99759E+003
   6.0900   4.09987E+003    4.01571E+003
   6.0920   4.15989E+003    4.04610E+003
   6.0930   4.16137E+003    3.99394E+003
   6.0970   4.08212E+003    4.02113E+003
   6.0990   4.07018E+003    4.03734E+003
   6.1020   4.12908E+003    4.04010E+003
   6.1040   4.06692E+003    3.97031E+003
   6.1060   4.10318E+003    3.99313E+003
   6.1090   4.08678E+003    4.03639E+003
   6.1110   4.07377E+003    4.01198E+003
   6.1130   4.15637E+003    4.02120E+003
   6.1150   4.07890E+003    4.02319E+003
   6.1180   4.10933E+003    3.97859E+003
   6.1200   4.02554E+003    3.98511E+003
   6.1220   4.06044E+003    3.97153E+003
   6.1250   4.10402E+003    3.95060E+003
   6.1260   4.01551E+003    3.90976E+003
   6.1310   4.04671E+003    4.00549E+003
   6.1330   4.09406E+003    3.90665E+003
   6.1340   4.11724E+003    3.96729E+003
   6.1370   4.06284E+003    3.91651E+003
   6.1390   4.09953E+003    3.95497E+003
   6.1420   4.05691E+003    3.94514E+003
   6.1440   4.08512E+003    3.91254E+003
   6.1470   4.01784E+003    3.85839E+003
   6.1480   4.06788E+003    3.81553E+003
   6.1510   4.08220E+003    3.87087E+003
   6.1540   3.97539E+003    3.83120E+003
   6.1550   4.07836E+003    3.82420E+003
   6.1570   4.01344E+003    3.83744E+003
   6.1590   3.96735E+003    3.84899E+003
   6.1620   3.93528E+003    3.75247E+003
   6.1640   3.92097E+003    3.85145E+003
   6.1670   3.96835E+003    3.73816E+003
   6.1690   3.94816E+003    3.85083E+003
   6.1700   3.97155E+003    3.83622E+003
   6.1720   4.02697E+003    3.69736E+003
   6.1750   3.99922E+003    3.76272E+003
   6.1780   3.97868E+003    3.72792E+003
   6.1790   3.97356E+003    3.71046E+003
   6.1810   4.03891E+003    3.76358E+003
   6.1840   4.03204E+003    3.72900E+003
   6.1860   3.94425E+003    3.70911E+003
   6.1880   3.98526E+003    3.74508E+003
   6.1900   3.98898E+003    3.72307E+003
   6.1910   3.95328E+003    3.65908E+003
   6.1940   3.95127E+003    3.71872E+003
   6.1960   3.89040E+003    3.70369E+003
   6.1980   3.94048E+003    3.69212E+003
   6.2030   3.96831E+003    3.66638E+003
   6.2050   3.96065E+003    3.67544E+003
   6.2070   3.97586E+003    3.71394E+003
   6.2100   3.99488E+003    3.72365E+003
   6.2120   4.02940E+003    3.68921E+003
   6.2140   4.02747E+003    3.69022E+003
   6.2170   3.98716E+003    3.63631E+003
   6.2190   3.96159E+003    3.61228E+003
   6.2250   4.00443E+003    3.57098E+003
   6.2270   3.96249E+003    3.56990E+003
   6.2300   3.90595E+003    3.61643E+003
   6.2320   3.89610E+003    3.48807E+003
   6.2340   3.88185E+003    3.54056E+003
   6.2370   3.98266E+003    3.52861E+003
   6.2390   3.91072E+003    3.54474E+003
   6.2410   3.90070E+003    3.51756E+003
   6.2440   3.88093E+003    3.44495E+003
   6.2460   3.94991E+003    3.44108E+003
   6.2480   3.83201E+003    3.48596E+003
   6.2520   3.88072E+003    3.42519E+003
   6.2550   3.84225E+003    3.42774E+003
   6.2570   3.90547E+003    3.39514E+003
   6.2580   3.85579E+003    3.44618E+003
   6.2600   3.86322E+003    3.46768E+003
   6.2630   3.90575E+003    3.40479E+003
   6.2650   3.90007E+003    3.39781E+003
   6.2670   3.84473E+003    3.40447E+003
   6.2680   3.77845E+003    3.38812E+003
   6.2700   3.83593E+003    3.31998E+003
   6.2730   3.80811E+003    3.34021E+003
   6.2750   3.84149E+003    3.40083E+003
   6.2770   3.83142E+003    3.36844E+003
   6.2790   3.82501E+003    3.28632E+003
   6.2820   3.81208E+003    3.26456E+003
   6.2850   3.82397E+003    3.30264E+003
   6.2870   3.85272E+003    3.22014E+003
   6.2900   3.80515E+003    3.25953E+003
   6.2930   3.80743E+003    3.22825E+003
   6.2940   3.81644E+003    3.23204E+003
   6.2960   3.81214E+003    3.18234E+003
   6.2970   3.77615E+003    3.17132E+003
   6.3000   3.77258E+003    3.19221E+003
   6.3040   3.75406E+003    3.18737E+003
   6.3060   3.70530E+003    3.18721E+003
   6.3070   3.64039E+003    3.17030E+003
   6.3090   3.70172E+003    3.09163E+003
   6.3120   3.68302E+003    3.00934E+003
   6.3140   3.73345E+003    3.04091E+003
   6.3160   3.63464E+003    3.04329E+003
   6.3180   3.63948E+003    3.02108E+003
   6.3200   3.71850E+003    3.06352E+003
   6.3230   3.67316E+003    2.96653E+003
   6.3260   3.62344E+003    2.95246E+003
   6.3270   3.58379E+003    3.00171E+003
   6.3300   3.63393E+003    2.97266E+003
   6.3330   3.59081E+003    2.90493E+003
   6.3360   3.55666E+003    2.88562E+003
   6.3380   3.54593E+003    2.84848E+003
   6.3400   3.59344E+003    2.81201E+003
   6.3420   3.55141E+003    2.84285E+003
   6.3450   3.52716E+003    2.80421E+003
   6.3470   3.51900E+003    2.74283E+003
   6.3490   3.54570E+003    2.77362E+003
   6.3520   3.49598E+003    2.71157E+003
   6.3540   3.50590E+003    2.73653E+003
   6.3560   3.48192E+003    2.65573E+003
   6.3590   3.45262E+003    2.67579E+003
   6.3610   3.45884E+003    2.63474E+003
   6.3630   3.43585E+003    2.64321E+003
   6.3650   3.40818E+003    2.64807E+003
   6.3670   3.43519E+003    2.65516E+003
   6.3680   3.38459E+003    2.65053E+003
   6.3710   3.41473E+003    2.61549E+003
   6.3740   3.39775E+003    2.53674E+003
   6.3770   3.35672E+003    2.52360E+003
   6.3790   3.33018E+003    2.50808E+003
   6.3810   3.31396E+003    2.54403E+003
   6.3830   3.31833E+003    2.48267E+003
   6.3860   3.26251E+003    2.47807E+003
   6.3880   3.23225E+003    2.41628E+003
   6.3900   3.24058E+003    2.42049E+003
   6.3930   3.22882E+003    2.40190E+003
   6.3950   3.27592E+003    2.35075E+003
   6.3980   3.21695E+003    2.39181E+003
   6.4000   3.15450E+003    2.35327E+003
   6.4030   3.14706E+003    2.30498E+003
   6.4050   3.12643E+003    2.28351E+003
   6.4080   3.10742E+003    2.32125E+003
   6.4100   3.13527E+003    2.25825E+003
   6.4120   3.11823E+003    2.22261E+003
   6.4150   3.09386E+003    2.24270E+003
   6.4170   3.06460E+003    2.19809E+003
   6.4200   3.02094E+003    2.15265E+003
   6.4220   3.02706E+003    2.12954E+003
   6.4250   3.02325E+003    2.17376E+003
   6.4270   2.94915E+003    2.12013E+003
   6.4300   3.00806E+003    2.10314E+003
   6.4320   2.95764E+003    2.11290E+003
   6.4340   2.98169E+003    2.10273E+003
   6.4380   3.00841E+003    2.08992E+003
   6.4390   2.97124E+003    2.01352E+003
   6.4420   2.96226E+003    2.05448E+003
   6.4440   2.93492E+003    2.02949E+003
   6.4470   3.00476E+003    1.96127E+003
   6.4490   2.94792E+003    2.00308E+003
   6.4520   2.96772E+003    1.98447E+003
   6.4550   2.93067E+003    1.95803E+003
   6.4560   2.88542E+003    1.97641E+003
   6.4600   2.91938E+003    1.92927E+003
   6.4610   2.83422E+003    1.88936E+003
   6.4650   2.85833E+003    1.88617E+003
   6.4670   2.83776E+003    1.85716E+003
   6.4700   2.79648E+003    1.86882E+003
   6.4730   2.79762E+003    1.83551E+003
   6.4760   2.80655E+003    1.83479E+003
   6.4790   2.79800E+003    1.79748E+003
   6.4830   2.71294E+003    1.78228E+003
   6.4850   2.70699E+003    1.74909E+003
   6.4870   2.70793E+003    1.73170E+003
   6.4890   2.68570E+003    1.72437E+003
   6.4920   2.69118E+003    1.74051E+003
   6.4940   2.66690E+003    1.67757E+003
   6.4970   2.63577E+003    1.66331E+003
   6.4990   2.64222E+003    1.68763E+003
   6.5010   2.58288E+003    1.64713E+003
   6.5040   2.56193E+003    1.61250E+003
   6.5050   2.56752E+003    1.65240E+003
   6.5080   2.53239E+003    1.62186E+003
   6.5110   2.52677E+003    1.62597E+003
   6.5120   2.51436E+003    1.58803E+003
   6.5150   2.57113E+003    1.55637E+003
   6.5180   2.45626E+003    1.55836E+003
   6.5210   2.48142E+003    1.53149E+003
   6.5230   2.45746E+003    1.52391E+003
   6.5260   2.44438E+003    1.52891E+003
   6.5270   2.42411E+003    1.50748E+003
   6.5300   2.44002E+003    1.46456E+003
   6.5350   2.44330E+003    1.46711E+003
   6.5370   2.33365E+003    1.42587E+003
   6.5390   2.35607E+003    1.40427E+003
   6.5420   2.33460E+003    1.41947E+003
   6.5440   2.34509E+003    1.40213E+003
   6.5460   2.33346E+003    1.35642E+003
   6.5490   2.31145E+003    1.39883E+003
   6.5500   2.28443E+003    1.39493E+003
   6.5530   2.28089E+003    1.35992E+003
   6.5550   2.24487E+003    1.33939E+003
   6.5570   2.25671E+003    1.34096E+003
   6.5590   2.20345E+003    1.32381E+003
   6.5620   2.19077E+003    1.32090E+003
   6.5660   2.14634E+003    1.29225E+003
   6.5680   2.14478E+003    1.29283E+003
   6.5710   2.13932E+003    1.28092E+003
   6.5730   2.16873E+003    1.24266E+003
   6.5750   2.12440E+003    1.25377E+003
   6.5800   2.11612E+003    1.25690E+003
   6.5810   2.09740E+003    1.21108E+003
   6.5840   2.13917E+003    1.24869E+003
   6.5850   2.09248E+003    1.20171E+003
   6.5880   2.06718E+003    1.18300E+003
   6.5910   2.01240E+003    1.19908E+003
   6.5950   2.09560E+003    1.18191E+003
   6.5970   2.05689E+003    1.19051E+003
   6.6000   2.05404E+003    1.19852E+003
   6.6020   2.03286E+003    1.15840E+003
   6.6040   2.01214E+003    1.16079E+003
   6.6070   2.02052E+003    1.16634E+003
   6.6090   2.03697E+003    1.13554E+003
   6.6110   1.95202E+003    1.13251E+003
   6.6140   1.99107E+003    1.12194E+003
   6.6150   1.96722E+003    1.13238E+003
   6.6200   1.97284E+003    1.13087E+003
   6.6220   1.95911E+003    1.13506E+003
   6.6250   1.92796E+003    1.13924E+003
   6.6280   1.91946E+003    1.10404E+003
   6.6310   1.92676E+003    1.12727E+003
   6.6330   1.99580E+003    1.12192E+003
   6.6350   1.96997E+003    1.08495E+003
   6.6380   1.93126E+003    1.08453E+003
   6.6410   1.93367E+003    1.10006E+003
   6.6430   1.91418E+003    1.08653E+003
   6.6450   1.90213E+003    1.06939E+003
   6.6470   1.89289E+003    1.09185E+003
   6.6510   1.87750E+003    1.10926E+003
   6.6530   1.88981E+003    1.07074E+003
   6.6550   1.85727E+003    1.07382E+003
   6.6570   1.88508E+003    1.06538E+003
   6.6600   1.91075E+003    1.05312E+003
   6.6620   1.89218E+003    1.05863E+003
   6.6650   1.84243E+003    1.06498E+003
   6.6670   1.84151E+003    1.06180E+003
   6.6680   1.83705E+003    1.04926E+003
   6.6720   1.82188E+003    1.05999E+003
   6.6750   1.82871E+003    1.02547E+003
   6.6770   1.84168E+003    1.01300E+003
   6.6800   1.82442E+003    1.03662E+003
   6.6820   1.83428E+003    1.04738E+003
   6.6840   1.81914E+003    1.03137E+003
   6.6890   1.83791E+003    1.03269E+003
   6.6910   1.81013E+003    1.04263E+003
   6.6920   1.82128E+003    9.95920E+002
   6.6960   1.79438E+003    1.01448E+003
   6.6980   1.74048E+003    1.02906E+003
   6.7010   1.78412E+003    1.02770E+003
   6.7030   1.75552E+003    1.01015E+003
   6.7050   1.77403E+003    1.00906E+003
   6.7070   1.74985E+003    9.97860E+002
   6.7090   1.74672E+003    9.71900E+002
   6.7110   1.73814E+003    9.86440E+002
   6.7140   1.76767E+003    9.92900E+002
   6.7170   1.77046E+003    1.00023E+003
   6.7200   1.74325E+003    1.02471E+003
   6.7230   1.75505E+003    9.77430E+002
   6.7250   1.73607E+003    9.88490E+002
   6.7280   1.74543E+003    9.69990E+002
   6.7300   1.69994E+003    9.54440E+002
   6.7330   1.69700E+003    9.64280E+002
   6.7350   1.71879E+003    9.92120E+002
   6.7390   1.70968E+003    9.64760E+002
   6.7430   1.69461E+003    9.54880E+002
   6.7460   1.73032E+003    9.54650E+002
   6.7500   1.71863E+003    9.61540E+002
   6.7520   1.72386E+003    9.46110E+002
   6.7540   1.69784E+003    9.57170E+002
   6.7560   1.71433E+003    9.86480E+002
   6.7590   1.68478E+003    9.33900E+002
   6.7610   1.65386E+003    9.82080E+002
   6.7640   1.67349E+003    9.54060E+002
   6.7660   1.69770E+003    9.84820E+002
   6.7680   1.69851E+003    9.49480E+002
   6.7720   1.66749E+003    9.66800E+002
   6.7750   1.65436E+003    9.67110E+002
   6.7770   1.70013E+003    9.69150E+002
   6.7800   1.70372E+003    9.42230E+002
   6.7810   1.68416E+003    9.69660E+002
   6.7830   1.69370E+003    9.80730E+002
   6.7880   1.70875E+003    9.87670E+002
   6.7920   1.67230E+003    9.59940E+002
   6.7950   1.71906E+003    9.64790E+002
   6.7970   1.68354E+003    1.00063E+003
   6.8020   1.71394E+003    9.70190E+002
   6.8040   1.65109E+003    9.42760E+002
   6.8070   1.65665E+003    9.51820E+002
   6.8090   1.71801E+003    9.77090E+002
   6.8100   1.68848E+003    9.72710E+002
   6.8130   1.68113E+003    9.67370E+002
   6.8160   1.70837E+003    9.87250E+002
   6.8200   1.69492E+003    9.57610E+002
   6.8220   1.69717E+003    1.00980E+003
   6.8250   1.70822E+003    9.67190E+002
   6.8280   1.75060E+003    9.73850E+002
   6.8310   1.73815E+003    9.68390E+002
   6.8330   1.72231E+003    9.37420E+002
   6.8360   1.71413E+003    9.54590E+002
   6.8380   1.71228E+003    9.82060E+002
   6.8400   1.71545E+003    9.54820E+002
   6.8420   1.74678E+003    9.67230E+002
   6.8450   1.69324E+003    9.78690E+002
   6.8470   1.74519E+003    9.61860E+002
   6.8490   1.71173E+003    9.62300E+002
   6.8520   1.71533E+003    9.78340E+002
   6.8550   1.72059E+003    9.88970E+002
   6.8580   1.72954E+003    9.68170E+002
   6.8610   1.72023E+003    9.59010E+002
   6.8630   1.71140E+003    9.47410E+002
   6.8670   1.69348E+003    9.69000E+002
   6.8690   1.73280E+003    9.53280E+002
   6.8730   1.70090E+003    9.55690E+002
   6.8760   1.72304E+003    9.48510E+002
   6.8780   1.73144E+003    9.81320E+002
   6.8810   1.70437E+003    9.75540E+002
   6.8850   1.72759E+003    9.79240E+002
   6.8880   1.71560E+003    9.71810E+002
   6.8910   1.73784E+003    9.65220E+002
   6.8920   1.71935E+003    9.76490E+002
   6.8940   1.69475E+003    9.56360E+002
   6.8980   1.73404E+003    9.51480E+002
   6.9010   1.71207E+003    9.42280E+002
   6.9030   1.72016E+003    9.46780E+002
   6.9050   1.72251E+003    9.65770E+002
   6.9070   1.70739E+003    9.51570E+002
   6.9110   1.72271E+003    9.39280E+002
   6.9130   1.71098E+003    9.31700E+002
   6.9170   1.70034E+003    9.75090E+002
   6.9190   1.68478E+003    9.75490E+002
   6.9220   1.72908E+003    9.67680E+002
   6.9250   1.71855E+003    9.63250E+002
   6.9280   1.69688E+003    9.46300E+002
   6.9300   1.67535E+003    9.53170E+002
   6.9320   1.70153E+003    9.55020E+002
   6.9340   1.67564E+003    9.24300E+002
   6.9370   1.68230E+003    9.59150E+002
   6.9400   1.69104E+003    9.38250E+002
   6.9430   1.68600E+003    9.29610E+002
   6.9460   1.67272E+003    9.54600E+002
   6.9470   1.68283E+003    9.37930E+002
   6.9510   1.67924E+003    9.36140E+002
   6.9520   1.67643E+003    9.09610E+002
   6.9560   1.68571E+003    9.15780E+002
   6.9580   1.67557E+003    9.25010E+002
   6.9610   1.69576E+003    9.15510E+002
   6.9640   1.65473E+003    9.18570E+002
   6.9670   1.64171E+003    9.35070E+002
   6.9700   1.65170E+003    9.36930E+002
   6.9730   1.67062E+003    9.48620E+002
   6.9750   1.66510E+003    9.27610E+002
   6.9780   1.66996E+003    9.62760E+002
   6.9800   1.68415E+003    9.57350E+002
   6.9830   1.66098E+003    9.43790E+002
   6.9870   1.70338E+003    9.35960E+002
   6.9880   1.66736E+003    9.45430E+002
   6.9900   1.65065E+003    9.22040E+002
   6.9930   1.69357E+003    9.25970E+002
   6.9970   1.64052E+003    9.41110E+002
   6.9990   1.63089E+003    9.43550E+002
   7.0010   1.66138E+003    9.66820E+002
   7.0040   1.64512E+003    9.68660E+002
   7.0070   1.70310E+003    9.34470E+002
   7.0100   1.71907E+003    9.38900E+002
   7.0120   1.66492E+003    9.51550E+002
   7.0160   1.66702E+003    9.39620E+002
   7.0170   1.65231E+003    9.43970E+002
   7.0210   1.66955E+003    9.40890E+002
   7.0240   1.64204E+003    9.13260E+002
   7.0270   1.64728E+003    9.47780E+002
   7.0290   1.61670E+003    9.19180E+002
   7.0310   1.60740E+003    9.40960E+002
   7.0330   1.61382E+003    9.32270E+002
   7.0350   1.66775E+003    9.25050E+002
   7.0390   1.64557E+003    9.06340E+002
   7.0410   1.65997E+003    9.21650E+002
   7.0420   1.67567E+003    9.30180E+002
   7.0470   1.67120E+003    9.18580E+002
   7.0480   1.66305E+003    9.31540E+002
   7.0520   1.65927E+003    9.20380E+002
   7.0550   1.67349E+003    9.07190E+002
   7.0570   1.64838E+003    9.17010E+002
   7.0600   1.66372E+003    9.09330E+002
   7.0640   1.68288E+003    9.13590E+002
   7.0670   1.66479E+003    8.87020E+002
   7.0690   1.68444E+003    8.64350E+002
   7.0720   1.62713E+003    8.88990E+002
   7.0730   1.65218E+003    9.25080E+002
   7.0770   1.63751E+003    8.77650E+002
   7.0800   1.65404E+003    8.60440E+002
   7.0820   1.64284E+003    8.56550E+002
   7.0860   1.63589E+003    8.52370E+002
   7.0900   1.65467E+003    8.49840E+002
   7.0930   1.60678E+003    8.20230E+002
   7.0960   1.59919E+003    8.12380E+002
   7.0980   1.58587E+003    7.85130E+002
   7.1020   1.57819E+003    7.84350E+002
   7.1050   1.55562E+003    7.56240E+002
   7.1070   1.56013E+003    7.48640E+002
   7.1090   1.58015E+003    7.02960E+002
   7.1140   1.55116E+003    6.95890E+002
   7.1160   1.52645E+003    6.58760E+002
   7.1180   1.47912E+003    6.57230E+002
   7.1230   1.51571E+003    6.02830E+002
   7.1250   1.46964E+003    5.34890E+002
   7.1270   1.46473E+003    5.11650E+002
   7.1300   1.46956E+003    4.58430E+002
   7.1340   1.38240E+003    4.28470E+002
   7.1360   1.36736E+003    3.51430E+002
   7.1390   1.34424E+003    3.18410E+002
   7.1410   1.28290E+003    3.07790E+002
   7.1430   1.19892E+003    2.44310E+002
   7.1460   1.13691E+003    8.30200E+001
   7.1500   9.96900E+002    1.52600E+001
   7.1560   7.64860E+002    8.21000E+000
   7.1580   7.45810E+002    9.91000E+000
   7.1590   6.91020E+002    7.80000E+000
   7.1640   3.18880E+002    2.36000E+000
   7.1660   6.66100E+001    4.47000E+000
   7.1700   1.84100E+001    3.80000E-001
   7.1730   5.45000E+000    4.90000E-001
   7.1750   6.23000E+000    6.90000E-001
   7.1780   6.06000E+000    3.47000E+000
   7.1820   5.90000E+000    3.72000E+000
   7.1840   6.12000E+000    1.90000E+000
   7.1870   5.41000E+000    3.02000E+000
   7.1890   6.23000E+000    2.60000E+000
   7.1920   6.16000E+000    1.01000E+000
   7.1950   5.85000E+000    2.10000E-001
   7.1980   5.91000E+000    3.10000E-001
   7.2000   6.02000E+000    8.00000E-002
   7.2030   6.00000E+000    2.70000E-001
   7.2060   5.96000E+000    1.00000E-001
   7.2090   5.80000E+000    2.20000E-001
   7.2120   6.09000E+000    1.30000E-001
   7.2150   5.89000E+000    2.30000E-001
   7.2180   6.15000E+000    1.10000E+000
   7.2210   6.24000E+000    6.20000E-001
   7.2240   5.93000E+000    6.40000E-001
   7.2280   5.39000E+000    1.10000E-001
   7.2310   5.99000E+000    2.30000E-001
   7.2330   5.94000E+000    9.00000E-002
   7.2350   6.00000E+000    2.30000E-001
   7.2370   6.00000E+000    1.80000E-001
   7.2400   5.88000E+000    2.90000E-001
   7.2430   6.00000E+000    2.90000E-001
   7.2460   5.82000E+000    4.00000E-002
   7.2490   5.91000E+000    0.00000E+000
   7.2520   5.97000E+000    5.00000E-002
   7.2550   5.93000E+000    0.00000E+000
   7.2580   6.13000E+000    1.20000E-001
   7.2600   6.30000E+000    4.00000E-002
   7.2630   6.00000E+000    2.00000E-002
   7.2660   6.06000E+000    3.20000E-001
   7.2690   5.82000E+000    6.00000E-002
   7.2720   5.87000E+000    1.90000E-001
   7.2730   6.06000E+000    2.00000E-002
   7.2770   6.00000E+000    1.30000E-001
   7.2800   5.87000E+000    7.00000E-002
   7.2830   5.79000E+000    4.20000E-001
   7.2860   6.02000E+000    1.40000E-001
   7.2890   5.60000E+000    1.10000E-001
   7.2910   5.97000E+000    0.00000E+000
   7.2940   5.86000E+000    2.00000E-002
   7.2980   5.96000E+000    3.20000E-001
   7.3000   6.09000E+000    2.00000E-002
