# Supplementary material for: Mechanism of the small ATP-independent chaperone Spy is substrate specific
Source: Nat Commun. 2021 Feb 8;12:851. doi: 10.1038/s41467-021-21120-8 (PMC7870927; doi:10.1038/s41467-021-21120-8)
Supplement: Supplementary file 3 — Supplementary Data 1 [file 41467_2021_21120_MOESM3_ESM.zip › Fig 2c-d/181801/00061.RI1]

Sample1/4
I 1 22.0 48000 0008713 2.1810E11 278 1 
   5.8010   5.91000E+000    2.20000E-001
   5.8060   5.99000E+000    4.24000E+000
   5.8080   5.98000E+000    1.70000E+000
   5.8100   5.89000E+000    1.83000E+000
   5.8130   4.30000E-001    1.34600E+001
   5.8150   1.39900E+001    1.46700E+001
   5.8170   1.92700E+001    2.76800E+001
   5.8200   4.53200E+001    2.94100E+001
   5.8220   1.41100E+002    5.48300E+001
   5.8240   2.84680E+002    1.27480E+002
   5.8260   6.08880E+002    2.80800E+002
   5.8290   8.61860E+002    4.55400E+002
   5.8300   9.04750E+002    6.65100E+002
   5.8320   9.71000E+002    6.71060E+002
   5.8350   1.15092E+003    8.34500E+002
   5.8370   1.31659E+003    1.06452E+003
   5.8400   1.43495E+003    1.53272E+003
   5.8420   1.58957E+003    1.75017E+003
   5.8440   1.74524E+003    1.88723E+003
   5.8470   1.95417E+003    1.94620E+003
   5.8490   2.02089E+003    2.14856E+003
   5.8510   2.11509E+003    2.24413E+003
   5.8530   2.30019E+003    2.40725E+003
   5.8550   2.44040E+003    2.46993E+003
   5.8560   2.47910E+003    2.47663E+003
   5.8580   2.64131E+003    2.64406E+003
   5.8600   2.73919E+003    2.84838E+003
   5.8630   2.92392E+003    2.98439E+003
   5.8650   2.95314E+003    3.07537E+003
   5.8670   3.06551E+003    3.15914E+003
   5.8690   3.15721E+003    3.20778E+003
   5.8710   3.16520E+003    3.22321E+003
   5.8730   3.30586E+003    3.32518E+003
   5.8760   3.35103E+003    3.38557E+003
   5.8770   3.42331E+003    3.44149E+003
   5.8780   3.45282E+003    3.50480E+003
   5.8800   3.44701E+003    3.50669E+003
   5.8830   3.49995E+003    3.58080E+003
   5.8870   3.55482E+003    3.53203E+003
   5.8890   3.66456E+003    3.58864E+003
   5.8920   3.60368E+003    3.61805E+003
   5.8940   3.59891E+003    3.62157E+003
   5.8950   3.61960E+003    3.58737E+003
   5.8960   3.64721E+003    3.60462E+003
   5.8990   3.61691E+003    3.59928E+003
   5.9000   3.67377E+003    3.66669E+003
   5.9030   3.61847E+003    3.67070E+003
   5.9050   3.65337E+003    3.63707E+003
   5.9070   3.66976E+003    3.69256E+003
   5.9090   3.73460E+003    3.74102E+003
   5.9100   3.72062E+003    3.69445E+003
   5.9120   3.75303E+003    3.73014E+003
   5.9140   3.75119E+003    3.79143E+003
   5.9170   3.76516E+003    3.78114E+003
   5.9190   3.78539E+003    3.81407E+003
   5.9210   3.80360E+003    3.79550E+003
   5.9230   3.78713E+003    3.71524E+003
   5.9260   3.82494E+003    3.78436E+003
   5.9280   3.78256E+003    3.74233E+003
   5.9300   3.81429E+003    3.90107E+003
   5.9320   3.84778E+003    3.91207E+003
   5.9350   3.88590E+003    3.91916E+003
   5.9370   3.91508E+003    3.92491E+003
   5.9410   3.93443E+003    3.98344E+003
   5.9420   3.98294E+003    4.00848E+003
   5.9430   4.02084E+003    4.03137E+003
   5.9460   4.04069E+003    3.98975E+003
   5.9480   4.06503E+003    4.02353E+003
   5.9500   3.98936E+003    4.05184E+003
   5.9530   4.06175E+003    4.04711E+003
   5.9550   4.05165E+003    4.03187E+003
   5.9570   4.02626E+003    4.05563E+003
   5.9590   4.06814E+003    4.07639E+003
   5.9620   4.07738E+003    4.13027E+003
   5.9640   4.09419E+003    4.10354E+003
   5.9660   4.09521E+003    4.10545E+003
   5.9680   4.15600E+003    4.08970E+003
   5.9710   4.12461E+003    4.10688E+003
   5.9730   4.11731E+003    4.14960E+003
   5.9750   4.21245E+003    4.18309E+003
   5.9770   4.18568E+003    4.15060E+003
   5.9790   4.20542E+003    4.14383E+003
   5.9820   4.21536E+003    4.17359E+003
   5.9840   4.19141E+003    4.29167E+003
   5.9870   4.31550E+003    4.30773E+003
   5.9890   4.45794E+003    4.54608E+003
   5.9910   4.87621E+003    6.02859E+003
   5.9930   7.43327E+003    8.00537E+003
   5.9960   8.88001E+003    8.57167E+003
   5.9980   7.81683E+003    7.84566E+003
   6.0000   7.90089E+003    7.78527E+003
   6.0030   4.42288E+003    4.12740E+003
   6.0050   1.45887E+003    1.32110E+002
   6.0090   1.61370E+002    2.15000E+002
   6.0120   3.39110E+002    1.72901E+003
   6.0150   2.78487E+003    5.36343E+003
   6.0180   4.41699E+003    4.01253E+003
   6.0210   4.40180E+003    4.23418E+003
   6.0230   4.26445E+003    4.16957E+003
   6.0270   4.21780E+003    4.16449E+003
   6.0300   4.31166E+003    4.14665E+003
   6.0340   4.27698E+003    4.14393E+003
   6.0360   4.28484E+003    4.12153E+003
   6.0370   4.29798E+003    4.18514E+003
   6.0410   4.28265E+003    4.14789E+003
   6.0430   4.22069E+003    4.16827E+003
   6.0450   4.23306E+003    4.22206E+003
   6.0460   4.24598E+003    4.18527E+003
   6.0480   4.24552E+003    4.07100E+003
   6.0500   4.24846E+003    4.10745E+003
   6.0530   4.24799E+003    4.11507E+003
   6.0540   4.25112E+003    4.10205E+003
   6.0570   4.20645E+003    4.09366E+003
   6.0590   4.17718E+003    4.06326E+003
   6.0610   4.20290E+003    4.06412E+003
   6.0660   4.14239E+003    4.01935E+003
   6.0680   4.15327E+003    4.01840E+003
   6.0700   4.18213E+003    4.03027E+003
   6.0720   4.15517E+003    4.00027E+003
   6.0740   4.18770E+003    4.00950E+003
   6.0750   4.13939E+003    4.06186E+003
   6.0770   4.11417E+003    3.98117E+003
   6.0790   4.17039E+003    3.98530E+003
   6.0840   4.13246E+003    3.97891E+003
   6.0850   4.09796E+003    3.99341E+003
   6.0860   4.12183E+003    3.93455E+003
   6.0880   4.09453E+003    3.97172E+003
   6.0900   4.14470E+003    3.90804E+003
   6.0930   4.13918E+003    3.94926E+003
   6.0950   4.11639E+003    3.91612E+003
   6.0960   4.11671E+003    3.90075E+003
   6.0990   4.09078E+003    3.86154E+003
   6.1020   4.02360E+003    3.85316E+003
   6.1040   4.06313E+003    3.91352E+003
   6.1060   4.05834E+003    3.84866E+003
   6.1090   4.07092E+003    3.88918E+003
   6.1110   4.05042E+003    3.89054E+003
   6.1130   4.01160E+003    3.82462E+003
   6.1150   4.00233E+003    3.81164E+003
   6.1180   3.96611E+003    3.77191E+003
   6.1200   4.04275E+003    3.78317E+003
   6.1220   4.00149E+003    3.73067E+003
   6.1250   3.95880E+003    3.81275E+003
   6.1260   3.99500E+003    3.77831E+003
   6.1300   3.90297E+003    3.69077E+003
   6.1320   3.97891E+003    3.71042E+003
   6.1350   3.93327E+003    3.71594E+003
   6.1370   4.00304E+003    3.71474E+003
   6.1390   3.87168E+003    3.62441E+003
   6.1420   4.01198E+003    3.66664E+003
   6.1430   3.84185E+003    3.63067E+003
   6.1470   3.84493E+003    3.64110E+003
   6.1480   3.84695E+003    3.64766E+003
   6.1500   3.80812E+003    3.52036E+003
   6.1520   3.88477E+003    3.54778E+003
   6.1550   3.76486E+003    3.47772E+003
   6.1570   3.77802E+003    3.44968E+003
   6.1590   3.79532E+003    3.44221E+003
   6.1620   3.69137E+003    3.42217E+003
   6.1660   3.72416E+003    3.35381E+003
   6.1680   3.68449E+003    3.37633E+003
   6.1700   3.70614E+003    3.39679E+003
   6.1720   3.67455E+003    3.35411E+003
   6.1750   3.59161E+003    3.35842E+003
   6.1760   3.66531E+003    3.27846E+003
   6.1790   3.65919E+003    3.26628E+003
   6.1820   3.65153E+003    3.27607E+003
   6.1830   3.62873E+003    3.30268E+003
   6.1860   3.59713E+003    3.25619E+003
   6.1870   3.60155E+003    3.20970E+003
   6.1900   3.58844E+003    3.24653E+003
   6.1920   3.64468E+003    3.18537E+003
   6.1940   3.61121E+003    3.16426E+003
   6.1960   3.51738E+003    3.10142E+003
   6.1980   3.51025E+003    3.09279E+003
   6.2000   3.56719E+003    3.13940E+003
   6.2030   3.52316E+003    3.08770E+003
   6.2050   3.55775E+003    3.04285E+003
   6.2070   3.46661E+003    3.03192E+003
   6.2090   3.47184E+003    3.01475E+003
   6.2100   3.50916E+003    3.00692E+003
   6.2120   3.47990E+003    2.94604E+003
   6.2150   3.44895E+003    2.91731E+003
   6.2180   3.44541E+003    2.91047E+003
   6.2200   3.42971E+003    2.90665E+003
   6.2220   3.44609E+003    2.84628E+003
   6.2250   3.43691E+003    2.84608E+003
   6.2270   3.35868E+003    2.84927E+003
   6.2300   3.36333E+003    2.81935E+003
   6.2320   3.32551E+003    2.73610E+003
   6.2360   3.29762E+003    2.69728E+003
   6.2370   3.27099E+003    2.68950E+003
   6.2390   3.26499E+003    2.68278E+003
   6.2410   3.28751E+003    2.62575E+003
   6.2440   3.23896E+003    2.61994E+003
   6.2460   3.17955E+003    2.59767E+003
   6.2480   3.23218E+003    2.57896E+003
   6.2510   3.18041E+003    2.58225E+003
   6.2530   3.18024E+003    2.53561E+003
   6.2550   3.16410E+003    2.51250E+003
   6.2570   3.19172E+003    2.50615E+003
   6.2590   3.14397E+003    2.48902E+003
   6.2610   3.16289E+003    2.52004E+003
   6.2640   3.10291E+003    2.43621E+003
   6.2660   3.14726E+003    2.44842E+003
   6.2680   3.10631E+003    2.36687E+003
   6.2700   3.14617E+003    2.39938E+003
   6.2730   3.12678E+003    2.33257E+003
   6.2750   3.02322E+003    2.36575E+003
   6.2780   3.04248E+003    2.31884E+003
   6.2790   3.02861E+003    2.29843E+003
   6.2820   2.99437E+003    2.28180E+003
   6.2840   2.99961E+003    2.26066E+003
   6.2870   2.97401E+003    2.22272E+003
   6.2890   2.94228E+003    2.26919E+003
   6.2910   2.93299E+003    2.16388E+003
   6.2940   2.94090E+003    2.13580E+003
   6.2960   2.92769E+003    2.19451E+003
   6.2970   2.90834E+003    2.14418E+003
   6.2990   2.90186E+003    2.12313E+003
   6.3000   2.87525E+003    2.09828E+003
   6.3040   2.83163E+003    2.05888E+003
   6.3070   2.82136E+003    2.07774E+003
   6.3080   2.84489E+003    2.03164E+003
   6.3090   2.81580E+003    2.01561E+003
   6.3130   2.82273E+003    2.01909E+003
   6.3160   2.80660E+003    1.95783E+003
   6.3180   2.73251E+003    1.95232E+003
   6.3210   2.78399E+003    1.94722E+003
   6.3230   2.70933E+003    1.85599E+003
   6.3260   2.76748E+003    1.89997E+003
   6.3290   2.70024E+003    1.84357E+003
   6.3320   2.70947E+003    1.88171E+003
   6.3330   2.65727E+003    1.81681E+003
   6.3360   2.69476E+003    1.80857E+003
   6.3380   2.67437E+003    1.80697E+003
   6.3410   2.58944E+003    1.81063E+003
   6.3430   2.57298E+003    1.74670E+003
   6.3450   2.59156E+003    1.75216E+003
   6.3490   2.57056E+003    1.74189E+003
   6.3500   2.53300E+003    1.73398E+003
   6.3520   2.50586E+003    1.71068E+003
   6.3540   2.52518E+003    1.68687E+003
   6.3580   2.45502E+003    1.70291E+003
   6.3590   2.50036E+003    1.65935E+003
   6.3630   2.50824E+003    1.65178E+003
   6.3660   2.47445E+003    1.63075E+003
   6.3690   2.49247E+003    1.60468E+003
   6.3720   2.39939E+003    1.60165E+003
   6.3760   2.44529E+003    1.58874E+003
   6.3790   2.41961E+003    1.53959E+003
   6.3810   2.37274E+003    1.56986E+003
   6.3830   2.36805E+003    1.53631E+003
   6.3860   2.32423E+003    1.51245E+003
   6.3880   2.33672E+003    1.52576E+003
   6.3910   2.35439E+003    1.50210E+003
   6.3950   2.32852E+003    1.48378E+003
   6.3980   2.29386E+003    1.46457E+003
   6.4000   2.29307E+003    1.44854E+003
   6.4020   2.28576E+003    1.46136E+003
   6.4030   2.26543E+003    1.42323E+003
   6.4070   2.23098E+003    1.41269E+003
   6.4100   2.28155E+003    1.39957E+003
   6.4110   2.26522E+003    1.43015E+003
   6.4130   2.24722E+003    1.38658E+003
   6.4170   2.24860E+003    1.42051E+003
   6.4190   2.22371E+003    1.38911E+003
   6.4220   2.20997E+003    1.35486E+003
   6.4240   2.19791E+003    1.37022E+003
   6.4260   2.15944E+003    1.37567E+003
   6.4290   2.17032E+003    1.37661E+003
   6.4310   2.23142E+003    1.39746E+003
   6.4330   2.20088E+003    1.36595E+003
   6.4360   2.22589E+003    1.36881E+003
   6.4380   2.22508E+003    1.35665E+003
   6.4410   2.18579E+003    1.33970E+003
   6.4440   2.21964E+003    1.33585E+003
   6.4460   2.20653E+003    1.33073E+003
   6.4490   2.22764E+003    1.30136E+003
   6.4510   2.17919E+003    1.34621E+003
   6.4530   2.20054E+003    1.31796E+003
   6.4560   2.16098E+003    1.33142E+003
   6.4580   2.21666E+003    1.30387E+003
   6.4600   2.17875E+003    1.28719E+003
   6.4630   2.17291E+003    1.29393E+003
   6.4650   2.18010E+003    1.30989E+003
   6.4690   2.17459E+003    1.28928E+003
   6.4720   2.16920E+003    1.28915E+003
   6.4740   2.18671E+003    1.29221E+003
   6.4760   2.16615E+003    1.27287E+003
   6.4790   2.18674E+003    1.27733E+003
   6.4820   2.18944E+003    1.30376E+003
   6.4850   2.18578E+003    1.27874E+003
   6.4870   2.16748E+003    1.25059E+003
   6.4890   2.15896E+003    1.25466E+003
   6.4920   2.14670E+003    1.27108E+003
   6.4940   2.12889E+003    1.26715E+003
   6.4960   2.13928E+003    1.29385E+003
   6.4990   2.16333E+003    1.25910E+003
   6.5010   2.16839E+003    1.24076E+003
   6.5040   2.11420E+003    1.26304E+003
   6.5060   2.16252E+003    1.26959E+003
   6.5080   2.14921E+003    1.24255E+003
   6.5100   2.12361E+003    1.26540E+003
   6.5140   2.12895E+003    1.20990E+003
   6.5160   2.10858E+003    1.24605E+003
   6.5190   2.12201E+003    1.23898E+003
   6.5210   2.10860E+003    1.21113E+003
   6.5230   2.16269E+003    1.24225E+003
   6.5260   2.09786E+003    1.22852E+003
   6.5280   2.13523E+003    1.21291E+003
   6.5320   2.06057E+003    1.18622E+003
   6.5330   2.12291E+003    1.20873E+003
   6.5350   2.10300E+003    1.20874E+003
   6.5380   2.05809E+003    1.19203E+003
   6.5420   2.11203E+003    1.19838E+003
   6.5440   2.07154E+003    1.19033E+003
   6.5460   2.06225E+003    1.19789E+003
   6.5480   2.05031E+003    1.19900E+003
   6.5500   2.05603E+003    1.20274E+003
   6.5530   2.07730E+003    1.17812E+003
   6.5550   2.05093E+003    1.18762E+003
   6.5580   2.02759E+003    1.19765E+003
   6.5610   2.02466E+003    1.14366E+003
   6.5620   2.03664E+003    1.17392E+003
   6.5660   2.05629E+003    1.15351E+003
   6.5680   2.04801E+003    1.13727E+003
   6.5730   2.02683E+003    1.14636E+003
   6.5750   2.05496E+003    1.15021E+003
   6.5780   2.02160E+003    1.11856E+003
   6.5800   2.00905E+003    1.14478E+003
   6.5820   2.01302E+003    1.12782E+003
   6.5840   1.99838E+003    1.08902E+003
   6.5860   1.98196E+003    1.14423E+003
   6.5900   1.99478E+003    1.11916E+003
   6.5930   1.98974E+003    1.12635E+003
   6.5980   2.02262E+003    1.13939E+003
   6.6020   1.98959E+003    1.11936E+003
   6.6040   2.00226E+003    1.11882E+003
   6.6070   2.00257E+003    1.10933E+003
   6.6100   1.95936E+003    1.09484E+003
   6.6120   1.98050E+003    1.12049E+003
   6.6150   1.98185E+003    1.13627E+003
   6.6180   1.96354E+003    1.11407E+003
   6.6210   1.99017E+003    1.07177E+003
   6.6220   1.96660E+003    1.08121E+003
   6.6250   1.94619E+003    1.10707E+003
   6.6280   1.96099E+003    1.08499E+003
   6.6310   1.93123E+003    1.08545E+003
   6.6330   1.93381E+003    1.09171E+003
   6.6340   1.95436E+003    1.09268E+003
   6.6370   1.96096E+003    1.10965E+003
   6.6390   1.96894E+003    1.10145E+003
   6.6420   1.96639E+003    1.10534E+003
   6.6440   1.91733E+003    1.09396E+003
   6.6460   1.95549E+003    1.06591E+003
   6.6500   1.92391E+003    1.06399E+003
   6.6530   1.94566E+003    1.08521E+003
   6.6550   1.89571E+003    1.08490E+003
   6.6570   1.91769E+003    1.06876E+003
   6.6600   1.93115E+003    1.11882E+003
   6.6630   1.96667E+003    1.08665E+003
   6.6670   1.89747E+003    1.07978E+003
   6.6690   1.91871E+003    1.07920E+003
   6.6710   1.94182E+003    1.05316E+003
   6.6740   1.89372E+003    1.05781E+003
   6.6750   1.92301E+003    1.07906E+003
   6.6800   1.86910E+003    1.04007E+003
   6.6820   1.91279E+003    1.06178E+003
   6.6860   1.90448E+003    1.06350E+003
   6.6870   1.92004E+003    1.05793E+003
   6.6910   1.88030E+003    1.06537E+003
   6.6930   1.91160E+003    1.05966E+003
   6.6960   1.89895E+003    1.04237E+003
   6.6980   1.89958E+003    1.02141E+003
   6.7010   1.88390E+003    1.04716E+003
   6.7030   1.87141E+003    1.02330E+003
   6.7050   1.85787E+003    1.04248E+003
   6.7070   1.82512E+003    1.04144E+003
   6.7110   1.82724E+003    1.04865E+003
   6.7150   1.82109E+003    1.06691E+003
   6.7160   1.87059E+003    1.06327E+003
   6.7180   1.90238E+003    1.01263E+003
   6.7220   1.86435E+003    1.01161E+003
   6.7240   1.82720E+003    1.04035E+003
   6.7270   1.83511E+003    1.04010E+003
   6.7300   1.83181E+003    1.04134E+003
   6.7320   1.79352E+003    9.92350E+002
   6.7340   1.80206E+003    1.00284E+003
   6.7370   1.77757E+003    1.03525E+003
   6.7390   1.79779E+003    1.01890E+003
   6.7420   1.81061E+003    1.03747E+003
   6.7430   1.82320E+003    1.01451E+003
   6.7460   1.80067E+003    1.02732E+003
   6.7490   1.82550E+003    1.00583E+003
   6.7520   1.83842E+003    1.02896E+003
   6.7540   1.82094E+003    1.03502E+003
   6.7570   1.85817E+003    1.02370E+003
   6.7590   1.82613E+003    9.74520E+002
   6.7620   1.82126E+003    1.00328E+003
   6.7660   1.84954E+003    1.03379E+003
   6.7680   1.81022E+003    1.01701E+003
   6.7690   1.80995E+003    9.97810E+002
   6.7730   1.81641E+003    1.02440E+003
   6.7750   1.79861E+003    1.00611E+003
   6.7790   1.83902E+003    1.00305E+003
   6.7810   1.81637E+003    1.04801E+003
   6.7830   1.87321E+003    1.04060E+003
   6.7860   1.83908E+003    1.01882E+003
   6.7870   1.80660E+003    1.02149E+003
   6.7900   1.81049E+003    1.01558E+003
   6.7930   1.81103E+003    1.04174E+003
   6.7950   1.81581E+003    1.03207E+003
   6.7970   1.83105E+003    1.02501E+003
   6.8000   1.87465E+003    1.03160E+003
   6.8020   1.82368E+003    9.97130E+002
   6.8050   1.82845E+003    9.90410E+002
   6.8090   1.84950E+003    1.00844E+003
   6.8110   1.86824E+003    1.02580E+003
   6.8150   1.81643E+003    1.00241E+003
   6.8170   1.82279E+003    1.01839E+003
   6.8200   1.84137E+003    1.03712E+003
   6.8220   1.83304E+003    1.05784E+003
   6.8240   1.83937E+003    1.03753E+003
   6.8280   1.86224E+003    1.04420E+003
   6.8310   1.79577E+003    1.02657E+003
   6.8320   1.85080E+003    9.85720E+002
   6.8350   1.85544E+003    1.03221E+003
   6.8380   1.87212E+003    9.93130E+002
   6.8400   1.82946E+003    1.03311E+003
   6.8420   1.84177E+003    1.04508E+003
   6.8440   1.87506E+003    1.04317E+003
   6.8460   1.84301E+003    1.01313E+003
   6.8490   1.84240E+003    1.03306E+003
   6.8530   1.84633E+003    1.02824E+003
   6.8560   1.86498E+003    1.03344E+003
   6.8580   1.85104E+003    1.03650E+003
   6.8600   1.83211E+003    1.01793E+003
   6.8630   1.84939E+003    1.06385E+003
   6.8670   1.83749E+003    1.03346E+003
   6.8690   1.83740E+003    1.06284E+003
   6.8720   1.88327E+003    1.04770E+003
   6.8740   1.83237E+003    1.00428E+003
   6.8780   1.84326E+003    1.02623E+003
   6.8800   1.85729E+003    1.04799E+003
   6.8820   1.85135E+003    1.03530E+003
   6.8840   1.86204E+003    1.02890E+003
   6.8870   1.84609E+003    1.06105E+003
   6.8890   1.84524E+003    1.03815E+003
   6.8930   1.84351E+003    1.03334E+003
   6.8960   1.86481E+003    1.02052E+003
   6.8990   1.85441E+003    1.03880E+003
   6.9010   1.82781E+003    1.02555E+003
   6.9030   1.86403E+003    1.05023E+003
   6.9080   1.84638E+003    1.03590E+003
   6.9100   1.86155E+003    1.02751E+003
   6.9120   1.84626E+003    1.05661E+003
   6.9150   1.85913E+003    1.01608E+003
   6.9180   1.85202E+003    1.04900E+003
   6.9220   1.86485E+003    1.05511E+003
   6.9240   1.87967E+003    1.02948E+003
   6.9270   1.87509E+003    1.02274E+003
   6.9300   1.84933E+003    1.02569E+003
   6.9320   1.82532E+003    1.00202E+003
   6.9350   1.82308E+003    1.02968E+003
   6.9380   1.82918E+003    1.02817E+003
   6.9410   1.84239E+003    1.03594E+003
   6.9440   1.83665E+003    1.02166E+003
   6.9460   1.83519E+003    1.00676E+003
   6.9480   1.83266E+003    1.01989E+003
   6.9510   1.81727E+003    1.00795E+003
   6.9530   1.83374E+003    9.99090E+002
   6.9560   1.79534E+003    1.02628E+003
   6.9580   1.81639E+003    9.97900E+002
   6.9620   1.81553E+003    9.81410E+002
   6.9640   1.80843E+003    9.86390E+002
   6.9680   1.82127E+003    1.02590E+003
   6.9700   1.80904E+003    1.02095E+003
   6.9710   1.81891E+003    1.04107E+003
   6.9750   1.81395E+003    1.02402E+003
   6.9790   1.79601E+003    1.03744E+003
   6.9810   1.85007E+003    1.02728E+003
   6.9830   1.80470E+003    1.00870E+003
   6.9850   1.83354E+003    1.02066E+003
   6.9870   1.77687E+003    1.02935E+003
   6.9900   1.79098E+003    1.01171E+003
   6.9940   1.81034E+003    1.03975E+003
   6.9980   1.84386E+003    1.02296E+003
   7.0000   1.85416E+003    1.04833E+003
   7.0040   1.84763E+003    1.00506E+003
   7.0080   1.83238E+003    1.03152E+003
   7.0100   1.82446E+003    1.01254E+003
   7.0120   1.81657E+003    1.03954E+003
   7.0160   1.82250E+003    1.02499E+003
   7.0190   1.83333E+003    1.00670E+003
   7.0210   1.82897E+003    1.01012E+003
   7.0230   1.83221E+003    9.84660E+002
   7.0260   1.85229E+003    9.99990E+002
   7.0280   1.79954E+003    9.88130E+002
   7.0300   1.78496E+003    9.74210E+002
   7.0350   1.80208E+003    1.01984E+003
   7.0370   1.77522E+003    9.73400E+002
   7.0400   1.79016E+003    1.00065E+003
   7.0420   1.81551E+003    9.99470E+002
   7.0440   1.79265E+003    9.74410E+002
   7.0480   1.78064E+003    9.63810E+002
   7.0520   1.76183E+003    9.64080E+002
   7.0540   1.74950E+003    9.74090E+002
   7.0560   1.79185E+003    9.64270E+002
   7.0600   1.75807E+003    9.50540E+002
   7.0620   1.73477E+003    9.31850E+002
   7.0640   1.74778E+003    9.43180E+002
   7.0670   1.73093E+003    9.23480E+002
   7.0690   1.72015E+003    9.26570E+002
   7.0730   1.70494E+003    9.10330E+002
   7.0760   1.70915E+003    8.76370E+002
   7.0780   1.68158E+003    8.63810E+002
   7.0820   1.65417E+003    8.47550E+002
   7.0870   1.65459E+003    8.31900E+002
   7.0890   1.63386E+003    7.81210E+002
   7.0910   1.55557E+003    7.83050E+002
   7.0960   1.54528E+003    7.63020E+002
   7.0980   1.50458E+003    7.55290E+002
   7.1000   1.49827E+003    6.91340E+002
   7.1050   1.43969E+003    6.58190E+002
   7.1070   1.39400E+003    6.36880E+002
   7.1100   1.35451E+003    5.79910E+002
   7.1120   1.32002E+003    5.59570E+002
   7.1140   1.29461E+003    5.24300E+002
   7.1180   1.20275E+003    4.98610E+002
   7.1200   1.14349E+003    4.30510E+002
   7.1230   1.09543E+003    4.06670E+002
   7.1250   1.05796E+003    3.80220E+002
   7.1290   9.96910E+002    3.18810E+002
   7.1320   8.79210E+002    2.77520E+002
   7.1340   8.38220E+002    2.41620E+002
   7.1370   7.52770E+002    1.92560E+002
   7.1420   6.37730E+002    1.53530E+002
   7.1460   5.57340E+002    1.23650E+002
   7.1480   4.94910E+002    8.42800E+001
   7.1530   3.77980E+002    5.55900E+001
   7.1540   3.18440E+002    4.51100E+001
   7.1590   2.36810E+002    3.31300E+001
   7.1610   1.79820E+002    2.46100E+001
   7.1650   1.32890E+002    1.30400E+001
   7.1680   9.60100E+001    1.01500E+001
   7.1700   7.42200E+001    4.34000E+000
   7.1730   5.72100E+001    3.91000E+000
   7.1750   3.73200E+001    8.80000E-001
   7.1780   2.30000E+001    7.50000E-001
   7.1800   1.06300E+001    4.53000E+000
   7.1840   2.87000E+000    5.05000E+000
   7.1870   6.05000E+000    6.45000E+000
   7.1890   6.03000E+000    5.12000E+000
   7.1930   6.06000E+000    2.50000E-001
   7.1970   5.91000E+000    4.40000E-001
   7.2000   6.01000E+000    3.39000E+000
   7.2030   5.94000E+000    2.08000E+000
   7.2050   6.03000E+000    5.10000E-001
   7.2080   5.37000E+000    6.00000E-002
   7.2120   6.15000E+000    1.00000E-002
   7.2140   6.29000E+000    2.30000E-001
   7.2180   5.53000E+000    2.30000E-001
   7.2200   6.05000E+000    1.70000E-001
   7.2230   5.94000E+000    4.00000E-002
   7.2250   5.99000E+000    1.40000E-001
   7.2270   5.96000E+000    1.60000E-001
   7.2300   6.02000E+000    2.40000E-001
   7.2330   5.91000E+000    1.00000E-001
   7.2360   6.05000E+000    3.70000E-001
   7.2400   6.12000E+000    2.00000E-002
   7.2430   5.93000E+000    1.00000E-002
   7.2450   6.05000E+000    5.20000E-001
   7.2470   6.01000E+000    7.00000E-002
   7.2520   5.91000E+000    2.00000E-002
   7.2540   5.98000E+000    5.20000E-001
   7.2570   5.98000E+000    1.10000E-001
   7.2590   5.99000E+000    5.00000E-002
   7.2620   5.98000E+000    2.60000E-001
   7.2650   5.39000E+000    2.60000E-001
   7.2680   5.98000E+000    3.00000E-002
   7.2700   6.08000E+000    1.00000E-002
   7.2730   6.11000E+000    1.90000E-001
   7.2760   6.04000E+000    8.50000E-001
   7.2780   5.98000E+000    2.10000E-001
   7.2810   6.08000E+000    2.00000E-002
   7.2840   6.14000E+000    2.30000E-001
   7.2880   5.89000E+000    1.60000E-001
   7.2910   6.06000E+000    4.00000E-002
   7.2950   6.21000E+000    1.50000E-001
   7.2980   5.99000E+000    4.00000E-001
   7.3000   6.05000E+000    2.60000E-001
