# Supplementary material for: Mechanism of the small ATP-independent chaperone Spy is substrate specific
Source: Nat Commun. 2021 Feb 8;12:851. doi: 10.1038/s41467-021-21120-8 (PMC7870927; doi:10.1038/s41467-021-21120-8)
Supplement: Supplementary file 3 — Supplementary Data 1 [file 41467_2021_21120_MOESM3_ESM.zip › Fig 2c-d/181801/00061.RI3]

Sample3/6
I 3 22.0 48000 0008782 2.1980E11 278 1 
   5.8000   5.98000E+000    1.90000E-001
   5.8010   5.98000E+000    1.95000E+000
   5.8030   5.87000E+000    2.36000E+000
   5.8060   6.04000E+000    4.50000E-001
   5.8080   5.92000E+000    7.97000E+000
   5.8100   6.01000E+000    9.36000E+000
   5.8130   6.02000E+000    1.87300E+001
   5.8150   2.73000E+000    2.46300E+001
   5.8170   8.29000E+000    3.11700E+001
   5.8180   2.54400E+001    6.05500E+001
   5.8200   5.46900E+001    9.37100E+001
   5.8220   9.08700E+001    1.09560E+002
   5.8230   1.55540E+002    2.73080E+002
   5.8250   3.68510E+002    5.24230E+002
   5.8290   7.90200E+002    7.20860E+002
   5.8330   9.00770E+002    1.03750E+003
   5.8380   1.28482E+003    1.41226E+003
   5.8400   1.44816E+003    1.42146E+003
   5.8420   1.52687E+003    1.56230E+003
   5.8440   1.71825E+003    1.74100E+003
   5.8460   1.76750E+003    1.83115E+003
   5.8490   2.01688E+003    2.02715E+003
   5.8510   2.10678E+003    2.19279E+003
   5.8530   2.35185E+003    2.32812E+003
   5.8560   2.37315E+003    2.49678E+003
   5.8580   2.53446E+003    2.59517E+003
   5.8600   2.66172E+003    2.74511E+003
   5.8630   2.79311E+003    2.87913E+003
   5.8650   2.92835E+003    2.98795E+003
   5.8670   2.99919E+003    3.01766E+003
   5.8690   3.12340E+003    3.17973E+003
   5.8710   3.20329E+003    3.17002E+003
   5.8730   3.27646E+003    3.23828E+003
   5.8760   3.38123E+003    3.46277E+003
   5.8780   3.41314E+003    3.58684E+003
   5.8800   3.54738E+003    3.55671E+003
   5.8830   3.57435E+003    3.55785E+003
   5.8850   3.54790E+003    3.57847E+003
   5.8860   3.61881E+003    3.56766E+003
   5.8890   3.66036E+003    3.53697E+003
   5.8910   3.64282E+003    3.61037E+003
   5.8920   3.63167E+003    3.64398E+003
   5.8940   3.61199E+003    3.66106E+003
   5.8960   3.60671E+003    3.67251E+003
   5.8990   3.65933E+003    3.65712E+003
   5.9000   3.59235E+003    3.62387E+003
   5.9010   3.67915E+003    3.62539E+003
   5.9030   3.63179E+003    3.59573E+003
   5.9060   3.67023E+003    3.61559E+003
   5.9070   3.69458E+003    3.64185E+003
   5.9100   3.72169E+003    3.64426E+003
   5.9120   3.74127E+003    3.73967E+003
   5.9140   3.76021E+003    3.70218E+003
   5.9160   3.79313E+003    3.73467E+003
   5.9180   3.77959E+003    3.71720E+003
   5.9190   3.79104E+003    3.76493E+003
   5.9210   3.84101E+003    3.80255E+003
   5.9230   3.81625E+003    3.78546E+003
   5.9260   3.86617E+003    3.81327E+003
   5.9280   3.88571E+003    3.80754E+003
   5.9300   3.87424E+003    3.85808E+003
   5.9330   3.95206E+003    3.90578E+003
   5.9350   3.98760E+003    3.93698E+003
   5.9360   3.93860E+003    3.99700E+003
   5.9390   3.91507E+003    3.94553E+003
   5.9410   3.98839E+003    3.86649E+003
   5.9420   4.01796E+003    3.98777E+003
   5.9440   3.94519E+003    4.04995E+003
   5.9460   3.97200E+003    4.09812E+003
   5.9480   4.02686E+003    4.09068E+003
   5.9500   4.08061E+003    4.11444E+003
   5.9520   4.12582E+003    4.12492E+003
   5.9540   4.15498E+003    4.01882E+003
   5.9550   4.00556E+003    4.08857E+003
   5.9570   4.04542E+003    4.10811E+003
   5.9590   4.14517E+003    4.16317E+003
   5.9620   4.09461E+003    4.36147E+003
   5.9640   4.12373E+003    4.74523E+003
   5.9660   4.13775E+003    6.20849E+003
   5.9690   4.20520E+003    8.05721E+003
   5.9720   4.48572E+003    7.89065E+003
   5.9750   5.59523E+003    4.98905E+003
   5.9770   8.02768E+003    1.30610E+002
   5.9830   7.27811E+003    2.04500E+002
   5.9840   3.95524E+003    3.24425E+003
   5.9890   1.22030E+002    5.05917E+003
   5.9910   2.05290E+002    4.06294E+003
   5.9940   6.35550E+002    4.26820E+003
   5.9960   2.62823E+003    4.20659E+003
   5.9980   5.12255E+003    4.21157E+003
   6.0000   5.22964E+003    4.12542E+003
   6.0020   4.07953E+003    4.13579E+003
   6.0030   4.21975E+003    4.11689E+003
   6.0070   4.21434E+003    4.22526E+003
   6.0100   4.14663E+003    4.17181E+003
   6.0110   4.15659E+003    4.14891E+003
   6.0120   4.19554E+003    4.14074E+003
   6.0140   4.19825E+003    4.12305E+003
   6.0160   4.23521E+003    4.15271E+003
   6.0200   4.21879E+003    4.15603E+003
   6.0220   4.19545E+003    4.16127E+003
   6.0230   4.15607E+003    4.11955E+003
   6.0250   4.17805E+003    4.11377E+003
   6.0270   4.18227E+003    4.06580E+003
   6.0300   4.18091E+003    4.14362E+003
   6.0320   4.13405E+003    4.09576E+003
   6.0340   4.17968E+003    4.13792E+003
   6.0360   4.16976E+003    4.08405E+003
   6.0390   4.19343E+003    4.13337E+003
   6.0410   4.14078E+003    4.16257E+003
   6.0430   4.17292E+003    4.11266E+003
   6.0450   4.14580E+003    4.17778E+003
   6.0480   4.12758E+003    4.08219E+003
   6.0500   4.18256E+003    4.12029E+003
   6.0520   4.16853E+003    4.18952E+003
   6.0540   4.21295E+003    4.09522E+003
   6.0560   4.20216E+003    4.19210E+003
   6.0590   4.09028E+003    4.12484E+003
   6.0610   4.03860E+003    4.04957E+003
   6.0630   4.11743E+003    4.07033E+003
   6.0660   4.03489E+003    4.16167E+003
   6.0680   4.17386E+003    4.06885E+003
   6.0700   4.15614E+003    4.09539E+003
   6.0730   4.19775E+003    4.12718E+003
   6.0750   4.14046E+003    4.06731E+003
   6.0770   4.18412E+003    4.12789E+003
   6.0790   4.16030E+003    4.08610E+003
   6.0820   4.20874E+003    4.15104E+003
   6.0830   4.19358E+003    4.06070E+003
   6.0860   4.11507E+003    4.07316E+003
   6.0880   4.21005E+003    4.07070E+003
   6.0900   4.15755E+003    4.12901E+003
   6.0930   4.25505E+003    4.01858E+003
   6.0950   4.14578E+003    4.12324E+003
   6.0970   4.08621E+003    4.14071E+003
   6.0990   4.21034E+003    4.06989E+003
   6.1020   4.17858E+003    4.05692E+003
   6.1040   4.13987E+003    4.04944E+003
   6.1060   4.16689E+003    4.05919E+003
   6.1070   4.16955E+003    4.07515E+003
   6.1090   4.16465E+003    4.06498E+003
   6.1110   4.13524E+003    4.01781E+003
   6.1130   4.14640E+003    4.00821E+003
   6.1180   4.21617E+003    4.07429E+003
   6.1200   4.09673E+003    4.05305E+003
   6.1220   4.11589E+003    3.98295E+003
   6.1230   4.12427E+003    3.99122E+003
   6.1250   4.15921E+003    3.98447E+003
   6.1280   4.11477E+003    3.95924E+003
   6.1310   4.09148E+003    4.02002E+003
   6.1330   4.19589E+003    3.95988E+003
   6.1340   4.10241E+003    4.04138E+003
   6.1370   4.04617E+003    4.04614E+003
   6.1400   4.11763E+003    3.92696E+003
   6.1420   4.08379E+003    3.90965E+003
   6.1440   4.16633E+003    3.96383E+003
   6.1460   4.15582E+003    3.97539E+003
   6.1480   4.09497E+003    3.94770E+003
   6.1490   4.10806E+003    3.95955E+003
   6.1510   4.09256E+003    3.91867E+003
   6.1530   4.11554E+003    3.90903E+003
   6.1550   4.10056E+003    3.90822E+003
   6.1570   4.07773E+003    3.84519E+003
   6.1600   4.02237E+003    3.90810E+003
   6.1620   4.05087E+003    3.80173E+003
   6.1640   4.03507E+003    3.83247E+003
   6.1680   3.97844E+003    3.89045E+003
   6.1700   4.04850E+003    3.79227E+003
   6.1720   4.04443E+003    3.82741E+003
   6.1760   4.07948E+003    3.84876E+003
   6.1780   4.02866E+003    3.86377E+003
   6.1790   4.06611E+003    3.78287E+003
   6.1820   4.05839E+003    3.83731E+003
   6.1840   4.04747E+003    3.90130E+003
   6.1870   4.13892E+003    3.81470E+003
   6.1910   4.09735E+003    3.78275E+003
   6.1920   3.96252E+003    3.79520E+003
   6.1950   4.07796E+003    3.81031E+003
   6.1970   3.98902E+003    3.77166E+003
   6.2000   4.02886E+003    3.73086E+003
   6.2020   4.06089E+003    3.77080E+003
   6.2050   4.06089E+003    3.72297E+003
   6.2060   4.04008E+003    3.72934E+003
   6.2080   4.05025E+003    3.73451E+003
   6.2100   4.07370E+003    3.70511E+003
   6.2140   4.05808E+003    3.80274E+003
   6.2170   3.94218E+003    3.75961E+003
   6.2190   4.04702E+003    3.74234E+003
   6.2200   3.99851E+003    3.74816E+003
   6.2210   4.02933E+003    3.65654E+003
   6.2230   4.03491E+003    3.63902E+003
   6.2270   3.97141E+003    3.62292E+003
   6.2280   3.97550E+003    3.61219E+003
   6.2320   3.95665E+003    3.61028E+003
   6.2350   3.97387E+003    3.64132E+003
   6.2370   4.00857E+003    3.61172E+003
   6.2380   4.06087E+003    3.56199E+003
   6.2390   3.90940E+003    3.58004E+003
   6.2410   3.90732E+003    3.66637E+003
   6.2440   3.96375E+003    3.59019E+003
   6.2460   3.94581E+003    3.51465E+003
   6.2480   3.91442E+003    3.52647E+003
   6.2500   3.94726E+003    3.50528E+003
   6.2530   3.96619E+003    3.49607E+003
   6.2560   3.96648E+003    3.51866E+003
   6.2580   3.94902E+003    3.50771E+003
   6.2600   3.93585E+003    3.43084E+003
   6.2610   3.95111E+003    3.49108E+003
   6.2650   4.01858E+003    3.45951E+003
   6.2680   3.91794E+003    3.46922E+003
   6.2700   3.94087E+003    3.41625E+003
   6.2720   3.95599E+003    3.39106E+003
   6.2730   3.91491E+003    3.42567E+003
   6.2750   3.97848E+003    3.42902E+003
   6.2780   3.87893E+003    3.43681E+003
   6.2820   3.91947E+003    3.39118E+003
   6.2850   3.89802E+003    3.33410E+003
   6.2870   3.88408E+003    3.38562E+003
   6.2890   3.89737E+003    3.35699E+003
   6.2900   3.87940E+003    3.36385E+003
   6.2930   3.87935E+003    3.30351E+003
   6.2970   3.78973E+003    3.31290E+003
   6.2990   3.88915E+003    3.29367E+003
   6.3000   3.88404E+003    3.25509E+003
   6.3020   3.89349E+003    3.34709E+003
   6.3040   3.85292E+003    3.23032E+003
   6.3070   3.80821E+003    3.25444E+003
   6.3090   3.76047E+003    3.18865E+003
   6.3120   3.78514E+003    3.10860E+003
   6.3150   3.87245E+003    3.11581E+003
   6.3170   3.77393E+003    3.14257E+003
   6.3180   3.75064E+003    3.07903E+003
   6.3200   3.77180E+003    3.09016E+003
   6.3230   3.73078E+003    3.11281E+003
   6.3260   3.72245E+003    3.13278E+003
   6.3290   3.73830E+003    3.09351E+003
   6.3310   3.74434E+003    3.07034E+003
   6.3330   3.71393E+003    3.02356E+003
   6.3360   3.60303E+003    2.98344E+003
   6.3380   3.69139E+003    2.98204E+003
   6.3400   3.75845E+003    2.91590E+003
   6.3410   3.68315E+003    2.90082E+003
   6.3430   3.65999E+003    2.97823E+003
   6.3450   3.61376E+003    2.85939E+003
   6.3470   3.65185E+003    2.88496E+003
   6.3500   3.60634E+003    2.87815E+003
   6.3540   3.60927E+003    2.88836E+003
   6.3550   3.57788E+003    2.82640E+003
   6.3580   3.56614E+003    2.76977E+003
   6.3590   3.53150E+003    2.77339E+003
   6.3630   3.56468E+003    2.76876E+003
   6.3650   3.47947E+003    2.80524E+003
   6.3670   3.55634E+003    2.78423E+003
   6.3700   3.51397E+003    2.79839E+003
   6.3730   3.46355E+003    2.68914E+003
   6.3740   3.45500E+003    2.65142E+003
   6.3780   3.45608E+003    2.66011E+003
   6.3800   3.41064E+003    2.65602E+003
   6.3810   3.46379E+003    2.61204E+003
   6.3850   3.40626E+003    2.60675E+003
   6.3870   3.39735E+003    2.53102E+003
   6.3900   3.31252E+003    2.53960E+003
   6.3910   3.35600E+003    2.57646E+003
   6.3930   3.30131E+003    2.51403E+003
   6.3970   3.33211E+003    2.48617E+003
   6.3990   3.25067E+003    2.50920E+003
   6.4000   3.25368E+003    2.44321E+003
   6.4030   3.25489E+003    2.46481E+003
   6.4060   3.26472E+003    2.38608E+003
   6.4100   3.19147E+003    2.33901E+003
   6.4130   3.24773E+003    2.34349E+003
   6.4150   3.18995E+003    2.36116E+003
   6.4170   3.17613E+003    2.35739E+003
   6.4210   3.13572E+003    2.28825E+003
   6.4240   3.17378E+003    2.24757E+003
   6.4260   3.13649E+003    2.25303E+003
   6.4290   3.07593E+003    2.19967E+003
   6.4310   3.01576E+003    2.21956E+003
   6.4330   3.08675E+003    2.22877E+003
   6.4360   3.08927E+003    2.22188E+003
   6.4380   3.15437E+003    2.17619E+003
   6.4400   3.12553E+003    2.17529E+003
   6.4430   3.07539E+003    2.21927E+003
   6.4440   3.09692E+003    2.11876E+003
   6.4470   3.04159E+003    2.12089E+003
   6.4500   3.04587E+003    2.06118E+003
   6.4530   3.00647E+003    2.05634E+003
   6.4560   3.04937E+003    2.09665E+003
   6.4580   2.96428E+003    2.02835E+003
   6.4610   3.01620E+003    2.05623E+003
   6.4630   2.98355E+003    1.99363E+003
   6.4650   2.94855E+003    2.00913E+003
   6.4680   2.88312E+003    1.99449E+003
   6.4710   2.91203E+003    2.00039E+003
   6.4730   2.87632E+003    1.93500E+003
   6.4750   2.87962E+003    1.95201E+003
   6.4780   2.92903E+003    1.89109E+003
   6.4800   2.84422E+003    1.89660E+003
   6.4840   2.78873E+003    1.87780E+003
   6.4850   2.83648E+003    1.85209E+003
   6.4870   2.81605E+003    1.85682E+003
   6.4900   2.76577E+003    1.83298E+003
   6.4930   2.77377E+003    1.79191E+003
   6.4960   2.73565E+003    1.78209E+003
   6.4990   2.74188E+003    1.76295E+003
   6.5010   2.69408E+003    1.74309E+003
   6.5030   2.70648E+003    1.69100E+003
   6.5060   2.68367E+003    1.71133E+003
   6.5100   2.68617E+003    1.70377E+003
   6.5120   2.62172E+003    1.69143E+003
   6.5150   2.65602E+003    1.67862E+003
   6.5190   2.60505E+003    1.64041E+003
   6.5210   2.55802E+003    1.60173E+003
   6.5240   2.51668E+003    1.59815E+003
   6.5250   2.56179E+003    1.59243E+003
   6.5280   2.50960E+003    1.59850E+003
   6.5300   2.54760E+003    1.53016E+003
   6.5330   2.48736E+003    1.53767E+003
   6.5370   2.50408E+003    1.52008E+003
   6.5380   2.47188E+003    1.50833E+003
   6.5420   2.45500E+003    1.49133E+003
   6.5450   2.40461E+003    1.45586E+003
   6.5480   2.36009E+003    1.46106E+003
   6.5490   2.36988E+003    1.44822E+003
   6.5530   2.34382E+003    1.41853E+003
   6.5570   2.31336E+003    1.40017E+003
   6.5590   2.33313E+003    1.40482E+003
   6.5620   2.24386E+003    1.39555E+003
   6.5640   2.24859E+003    1.39566E+003
   6.5660   2.27967E+003    1.34083E+003
   6.5690   2.25732E+003    1.35443E+003
   6.5710   2.26491E+003    1.33534E+003
   6.5740   2.23590E+003    1.31883E+003
   6.5780   2.18879E+003    1.32596E+003
   6.5800   2.16600E+003    1.29701E+003
   6.5820   2.16466E+003    1.31826E+003
   6.5840   2.17242E+003    1.29021E+003
   6.5850   2.15419E+003    1.28923E+003
   6.5880   2.10488E+003    1.26293E+003
   6.5900   2.10764E+003    1.25731E+003
   6.5930   2.10872E+003    1.26011E+003
   6.5950   2.11359E+003    1.25470E+003
   6.5980   2.13169E+003    1.22463E+003
   6.6000   2.07360E+003    1.22042E+003
   6.6040   2.07391E+003    1.15225E+003
   6.6080   2.07218E+003    1.17483E+003
   6.6090   2.05588E+003    1.20423E+003
   6.6120   2.06365E+003    1.17334E+003
   6.6150   2.04161E+003    1.15086E+003
   6.6180   2.02570E+003    1.18190E+003
   6.6200   2.02211E+003    1.19136E+003
   6.6220   2.02184E+003    1.16720E+003
   6.6260   2.00401E+003    1.17482E+003
   6.6290   1.97887E+003    1.17077E+003
   6.6310   1.98615E+003    1.14991E+003
   6.6340   2.01838E+003    1.16337E+003
   6.6360   1.95155E+003    1.15190E+003
   6.6380   1.98368E+003    1.10410E+003
   6.6400   1.95478E+003    1.10431E+003
   6.6430   1.96619E+003    1.09790E+003
   6.6440   1.93281E+003    1.09823E+003
   6.6480   1.95160E+003    1.14190E+003
   6.6510   1.94659E+003    1.09567E+003
   6.6530   1.90407E+003    1.11588E+003
   6.6550   1.91698E+003    1.10751E+003
   6.6580   1.91839E+003    1.10966E+003
   6.6600   1.92923E+003    1.07620E+003
   6.6630   1.89591E+003    1.10237E+003
   6.6670   1.89654E+003    1.06573E+003
   6.6680   1.90135E+003    1.06779E+003
   6.6710   1.88287E+003    1.09011E+003
   6.6730   1.87715E+003    1.09397E+003
   6.6750   1.88980E+003    1.05794E+003
   6.6780   1.88756E+003    1.05608E+003
   6.6800   1.86111E+003    1.03532E+003
   6.6820   1.85040E+003    1.07874E+003
   6.6840   1.86139E+003    1.03393E+003
   6.6880   1.82320E+003    1.04516E+003
   6.6910   1.84930E+003    1.04986E+003
   6.6940   1.82493E+003    1.05812E+003
   6.6960   1.82834E+003    1.02991E+003
   6.6980   1.84583E+003    1.00601E+003
   6.7030   1.82337E+003    1.02931E+003
   6.7050   1.78557E+003    1.04153E+003
   6.7070   1.80154E+003    1.01440E+003
   6.7100   1.76322E+003    1.02008E+003
   6.7140   1.77087E+003    1.00497E+003
   6.7160   1.81461E+003    1.03846E+003
   6.7190   1.80096E+003    1.02265E+003
   6.7230   1.81474E+003    1.02141E+003
   6.7250   1.82385E+003    1.01220E+003
   6.7270   1.76272E+003    9.87570E+002
   6.7300   1.74910E+003    9.64420E+002
   6.7320   1.69981E+003    1.01538E+003
   6.7350   1.70906E+003    9.85100E+002
   6.7370   1.73552E+003    1.01085E+003
   6.7390   1.73173E+003    9.73970E+002
   6.7400   1.73304E+003    9.57640E+002
   6.7440   1.71428E+003    9.82010E+002
   6.7470   1.75730E+003    9.80420E+002
   6.7500   1.75680E+003    9.80170E+002
   6.7520   1.74785E+003    9.89320E+002
   6.7540   1.76382E+003    9.82900E+002
   6.7560   1.74040E+003    9.60980E+002
   6.7590   1.73344E+003    9.78890E+002
   6.7630   1.75132E+003    9.54020E+002
   6.7650   1.76282E+003    9.77380E+002
   6.7680   1.70296E+003    9.46750E+002
   6.7690   1.70572E+003    9.74150E+002
   6.7720   1.72669E+003    9.74880E+002
   6.7750   1.71892E+003    9.48420E+002
   6.7760   1.73368E+003    9.86850E+002
   6.7790   1.71379E+003    9.81430E+002
   6.7810   1.69032E+003    1.01141E+003
   6.7830   1.76052E+003    1.01372E+003
   6.7880   1.71563E+003    9.91010E+002
   6.7900   1.71107E+003    9.90660E+002
   6.7920   1.74365E+003    9.90710E+002
   6.7950   1.74681E+003    9.88690E+002
   6.7970   1.73027E+003    9.89380E+002
   6.7990   1.72429E+003    9.79330E+002
   6.8040   1.74095E+003    9.97330E+002
   6.8070   1.69549E+003    9.80720E+002
   6.8090   1.75963E+003    9.79350E+002
   6.8110   1.70476E+003    9.78670E+002
   6.8140   1.71638E+003    9.78360E+002
   6.8170   1.73804E+003    9.79980E+002
   6.8200   1.74076E+003    9.81410E+002
   6.8210   1.76703E+003    9.76930E+002
   6.8230   1.75364E+003    1.00585E+003
   6.8270   1.73105E+003    9.73430E+002
   6.8310   1.75944E+003    1.01000E+003
   6.8340   1.76062E+003    9.85500E+002
   6.8380   1.73746E+003    9.93090E+002
   6.8400   1.74582E+003    9.81220E+002
   6.8420   1.75840E+003    9.67200E+002
   6.8450   1.75114E+003    9.84620E+002
   6.8490   1.74235E+003    9.71670E+002
   6.8510   1.74058E+003    9.54490E+002
   6.8540   1.70509E+003    9.91900E+002
   6.8560   1.72387E+003    9.80390E+002
   6.8600   1.76719E+003    9.73680E+002
   6.8620   1.77989E+003    9.99180E+002
   6.8650   1.74246E+003    9.87030E+002
   6.8670   1.73166E+003    9.93320E+002
   6.8690   1.74633E+003    9.82030E+002
   6.8720   1.75374E+003    9.73570E+002
   6.8740   1.73474E+003    9.87870E+002
   6.8760   1.77737E+003    9.61890E+002
   6.8780   1.74897E+003    9.78460E+002
   6.8810   1.74398E+003    1.01068E+003
   6.8840   1.80222E+003    9.73520E+002
   6.8870   1.76517E+003    9.70150E+002
   6.8890   1.73034E+003    9.79600E+002
   6.8920   1.73675E+003    9.74080E+002
   6.8950   1.77480E+003    9.86630E+002
   6.8980   1.73916E+003    1.00060E+003
   6.9010   1.73290E+003    9.83200E+002
   6.9040   1.74660E+003    9.78250E+002
   6.9080   1.74612E+003    1.00085E+003
   6.9090   1.78058E+003    9.62920E+002
   6.9110   1.77386E+003    9.90570E+002
   6.9140   1.74977E+003    9.64360E+002
   6.9170   1.75654E+003    9.75180E+002
   6.9200   1.74261E+003    9.96190E+002
   6.9220   1.74321E+003    9.72350E+002
   6.9230   1.72756E+003    9.72070E+002
   6.9270   1.71568E+003    9.47080E+002
   6.9300   1.74696E+003    9.60060E+002
   6.9330   1.71135E+003    9.45170E+002
   6.9350   1.72258E+003    9.51560E+002
   6.9380   1.69855E+003    9.49600E+002
   6.9410   1.75401E+003    9.79350E+002
   6.9440   1.69591E+003    9.52580E+002
   6.9480   1.69787E+003    9.43120E+002
   6.9500   1.70448E+003    9.42920E+002
   6.9520   1.72194E+003    9.38140E+002
   6.9560   1.72761E+003    9.41680E+002
   6.9580   1.70383E+003    9.37680E+002
   6.9610   1.72493E+003    9.52950E+002
   6.9640   1.68071E+003    9.53200E+002
   6.9660   1.69563E+003    9.37690E+002
   6.9680   1.64582E+003    9.51100E+002
   6.9710   1.67995E+003    9.44050E+002
   6.9740   1.70792E+003    9.40580E+002
   6.9750   1.69892E+003    9.39690E+002
   6.9780   1.71940E+003    9.47590E+002
   6.9820   1.71151E+003    9.73200E+002
   6.9840   1.69277E+003    9.75870E+002
   6.9860   1.70895E+003    9.52720E+002
   6.9900   1.71547E+003    9.41410E+002
   6.9920   1.69343E+003    9.51440E+002
   6.9950   1.71194E+003    9.47690E+002
   6.9990   1.66035E+003    9.50040E+002
   7.0010   1.70444E+003    9.51050E+002
   7.0020   1.69608E+003    9.60310E+002
   7.0040   1.70054E+003    9.43420E+002
   7.0080   1.71945E+003    9.43860E+002
   7.0110   1.71223E+003    9.41400E+002
   7.0150   1.70572E+003    9.57850E+002
   7.0170   1.69516E+003    9.66730E+002
   7.0190   1.70261E+003    9.70440E+002
   7.0220   1.66866E+003    9.43660E+002
   7.0240   1.68488E+003    9.24790E+002
   7.0280   1.63518E+003    9.53790E+002
   7.0300   1.66347E+003    9.38400E+002
   7.0330   1.67514E+003    9.30850E+002
   7.0350   1.67240E+003    9.34650E+002
   7.0390   1.67896E+003    9.17740E+002
   7.0410   1.64680E+003    9.38270E+002
   7.0440   1.67945E+003    9.41430E+002
   7.0470   1.72310E+003    9.40810E+002
   7.0490   1.70446E+003    8.95720E+002
   7.0530   1.68269E+003    9.12710E+002
   7.0550   1.66884E+003    9.31860E+002
   7.0580   1.67619E+003    9.08370E+002
   7.0620   1.70960E+003    9.00230E+002
   7.0640   1.70286E+003    9.31210E+002
   7.0670   1.69245E+003    9.14760E+002
   7.0690   1.67140E+003    8.99310E+002
   7.0710   1.68181E+003    9.06350E+002
   7.0750   1.69125E+003    8.83610E+002
   7.0770   1.65655E+003    8.89470E+002
   7.0800   1.69213E+003    9.01770E+002
   7.0820   1.67408E+003    8.84800E+002
   7.0850   1.66362E+003    8.81400E+002
   7.0880   1.66876E+003    8.47840E+002
   7.0900   1.68551E+003    8.55860E+002
   7.0930   1.66648E+003    8.56710E+002
   7.0970   1.61873E+003    8.25920E+002
   7.1000   1.62502E+003    7.99780E+002
   7.1030   1.60052E+003    7.66170E+002
   7.1050   1.60532E+003    7.55820E+002
   7.1070   1.59683E+003    7.45320E+002
   7.1090   1.59716E+003    7.08900E+002
   7.1130   1.58464E+003    7.00480E+002
   7.1160   1.56296E+003    6.58960E+002
   7.1180   1.58140E+003    6.51810E+002
   7.1200   1.57114E+003    6.13430E+002
   7.1250   1.50290E+003    5.66990E+002
   7.1280   1.47833E+003    5.15430E+002
   7.1300   1.46170E+003    4.98730E+002
   7.1320   1.42078E+003    4.36470E+002
   7.1340   1.37986E+003    3.99360E+002
   7.1380   1.36274E+003    3.09970E+002
   7.1410   1.29619E+003    3.00590E+002
   7.1440   1.22272E+003    1.95550E+002
   7.1470   1.10731E+003    8.08400E+001
   7.1500   1.05332E+003    2.72100E+001
   7.1540   8.66090E+002    9.74000E+000
   7.1580   7.37690E+002    3.26000E+000
   7.1610   6.29300E+002    1.41000E+000
   7.1640   4.11960E+002    5.31000E+000
   7.1660   1.79120E+002    4.66000E+000
   7.1690   2.70100E+001    2.23000E+000
   7.1720   4.57000E+000    2.07000E+000
   7.1750   6.21000E+000    5.70000E-001
   7.1770   6.07000E+000    4.13000E+000
   7.1800   6.05000E+000    1.40000E-001
   7.1820   6.22000E+000    4.50000E-001
   7.1870   6.23000E+000    1.33000E+000
   7.1880   6.17000E+000    4.10000E-001
   7.1910   5.95000E+000    2.19000E+000
   7.1940   6.31000E+000    1.50000E+000
   7.1960   6.06000E+000    1.57000E+000
   7.1990   5.97000E+000    2.37000E+000
   7.2020   6.24000E+000    3.20000E-001
   7.2040   6.16000E+000    1.30000E-001
   7.2070   6.03000E+000    3.10000E-001
   7.2110   5.98000E+000    1.80000E-001
   7.2130   6.01000E+000    1.00000E-001
   7.2160   6.28000E+000    1.90000E-001
   7.2180   6.01000E+000    8.00000E-002
   7.2210   6.09000E+000    1.10000E-001
   7.2250   6.19000E+000    9.00000E-002
   7.2280   6.00000E+000    8.80000E-001
   7.2300   5.93000E+000    1.80000E-001
   7.2330   6.07000E+000    1.06000E+000
   7.2360   6.12000E+000    3.30000E-001
   7.2380   6.07000E+000    4.90000E-001
   7.2420   6.18000E+000    1.07000E+000
   7.2450   6.03000E+000    3.70000E-001
   7.2470   6.04000E+000    1.00000E-002
   7.2490   6.07000E+000    4.60000E-001
   7.2520   6.07000E+000    3.00000E-001
   7.2540   6.25000E+000    3.00000E-002
   7.2570   6.06000E+000    5.50000E-001
   7.2590   6.07000E+000    3.00000E-002
   7.2630   6.17000E+000    2.00000E-001
   7.2670   5.96000E+000    2.00000E-002
   7.2690   6.12000E+000    2.40000E-001
   7.2720   6.18000E+000    2.20000E-001
   7.2740   5.45000E+000    4.90000E-001
   7.2770   6.17000E+000    5.20000E-001
   7.2800   5.90000E+000    2.20000E-001
   7.2840   6.08000E+000    3.70000E-001
   7.2870   6.19000E+000    1.50000E-001
   7.2880   6.18000E+000    2.30000E-001
   7.2910   6.17000E+000    1.40000E-001
   7.2940   5.98000E+000    1.60000E-001
   7.2980   6.05000E+000    1.80000E-001
   7.3000   6.04000E+000    1.50000E-001
