# Supplementary material for: Mechanism of the small ATP-independent chaperone Spy is substrate specific
Source: Nat Commun. 2021 Feb 8;12:851. doi: 10.1038/s41467-021-21120-8 (PMC7870927; doi:10.1038/s41467-021-21120-8)
Supplement: Supplementary file 3 — Supplementary Data 1 [file 41467_2021_21120_MOESM3_ESM.zip › Fig 2c-d/181801/00062.RI1]

Sample1/4
I 1 22.0 48000 0008855 2.2170E11 278 1 
   5.8010   6.02000E+000    4.00000E-001
   5.8040   5.93000E+000    7.30000E-001
   5.8060   6.20000E+000    4.00000E-001
   5.8080   6.06000E+000    4.40000E+000
   5.8100   5.81000E+000    1.01700E+001
   5.8130   6.11000E+000    5.48000E+000
   5.8140   5.38000E+000    8.71000E+000
   5.8150   7.09000E+000    1.94100E+001
   5.8170   1.44000E+001    1.74400E+001
   5.8200   3.80700E+001    3.02900E+001
   5.8220   1.07100E+002    6.45000E+001
   5.8230   3.28320E+002    1.40610E+002
   5.8260   7.56300E+002    2.60390E+002
   5.8270   8.53960E+002    3.72740E+002
   5.8280   8.91560E+002    5.33290E+002
   5.8310   9.38800E+002    5.77880E+002
   5.8320   9.65470E+002    6.53490E+002
   5.8340   1.14296E+003    6.98740E+002
   5.8350   1.20638E+003    9.09080E+002
   5.8370   1.37623E+003    1.07984E+003
   5.8380   1.43355E+003    1.36743E+003
   5.8400   1.56757E+003    1.58168E+003
   5.8420   1.65708E+003    1.83501E+003
   5.8440   1.71974E+003    1.84440E+003
   5.8470   1.87036E+003    1.90572E+003
   5.8490   2.07662E+003    2.15094E+003
   5.8510   2.16692E+003    2.35018E+003
   5.8530   2.33656E+003    2.45566E+003
   5.8560   2.51053E+003    2.61489E+003
   5.8580   2.69114E+003    2.64993E+003
   5.8600   2.77863E+003    2.86714E+003
   5.8620   2.86879E+003    2.91762E+003
   5.8650   2.98722E+003    3.02739E+003
   5.8660   3.03414E+003    3.14702E+003
   5.8670   3.08129E+003    3.15409E+003
   5.8690   3.21272E+003    3.27211E+003
   5.8710   3.25143E+003    3.32416E+003
   5.8720   3.24473E+003    3.29682E+003
   5.8740   3.32313E+003    3.32701E+003
   5.8750   3.38110E+003    3.40148E+003
   5.8780   3.46248E+003    3.42731E+003
   5.8800   3.59937E+003    3.60360E+003
   5.8830   3.55356E+003    3.62072E+003
   5.8850   3.56901E+003    3.56745E+003
   5.8870   3.61552E+003    3.64106E+003
   5.8900   3.59785E+003    3.63498E+003
   5.8920   3.62194E+003    3.70894E+003
   5.8940   3.62035E+003    3.61065E+003
   5.8960   3.59395E+003    3.59488E+003
   5.8990   3.63267E+003    3.66878E+003
   5.9000   3.61011E+003    3.70128E+003
   5.9030   3.58682E+003    3.69445E+003
   5.9050   3.68429E+003    3.60752E+003
   5.9070   3.68216E+003    3.63221E+003
   5.9080   3.64753E+003    3.66725E+003
   5.9100   3.67543E+003    3.71282E+003
   5.9120   3.74312E+003    3.76653E+003
   5.9140   3.70557E+003    3.73234E+003
   5.9160   3.83109E+003    3.78543E+003
   5.9190   3.78527E+003    3.79144E+003
   5.9210   3.79748E+003    3.76917E+003
   5.9230   3.84692E+003    3.76650E+003
   5.9240   3.84368E+003    3.70942E+003
   5.9280   3.78955E+003    3.75709E+003
   5.9300   3.86192E+003    3.78545E+003
   5.9320   3.81272E+003    3.86670E+003
   5.9350   3.92806E+003    3.95388E+003
   5.9360   3.91570E+003    3.92217E+003
   5.9390   3.92108E+003    4.02614E+003
   5.9420   3.96816E+003    3.99092E+003
   5.9430   3.99727E+003    3.94128E+003
   5.9460   4.11844E+003    4.01307E+003
   5.9480   3.97921E+003    4.09034E+003
   5.9520   4.09086E+003    4.02749E+003
   5.9550   4.08452E+003    4.03859E+003
   5.9570   4.04343E+003    4.04907E+003
   5.9590   4.09920E+003    4.11114E+003
   5.9620   4.12324E+003    4.08845E+003
   5.9640   4.11667E+003    4.08927E+003
   5.9660   4.11529E+003    4.07998E+003
   5.9680   4.11446E+003    4.09868E+003
   5.9690   4.06891E+003    4.11682E+003
   5.9710   4.12248E+003    4.15580E+003
   5.9730   4.14738E+003    4.13058E+003
   5.9760   4.19180E+003    4.15387E+003
   5.9770   4.18677E+003    4.24801E+003
   5.9790   4.24705E+003    4.22719E+003
   5.9820   4.27497E+003    4.19137E+003
   5.9840   4.31121E+003    4.27605E+003
   5.9860   4.22779E+003    4.24345E+003
   5.9890   4.34366E+003    4.42187E+003
   5.9910   4.99702E+003    6.06850E+003
   5.9950   7.60825E+003    8.46569E+003
   5.9980   8.58773E+003    8.13688E+003
   6.0000   8.13913E+003    7.85946E+003
   6.0020   4.81043E+003    4.83041E+003
   6.0050   5.20850E+002    1.60610E+002
   6.0120   2.47510E+002    2.87020E+002
   6.0130   4.84360E+002    1.48897E+003
   6.0160   2.54951E+003    4.86786E+003
   6.0210   4.13392E+003    4.23422E+003
   6.0230   4.40868E+003    4.19287E+003
   6.0250   4.32417E+003    4.20749E+003
   6.0270   4.26821E+003    4.16302E+003
   6.0300   4.25524E+003    4.20558E+003
   6.0320   4.29396E+003    4.16998E+003
   6.0360   4.22779E+003    4.18238E+003
   6.0380   4.23746E+003    4.13758E+003
   6.0410   4.26468E+003    4.18071E+003
   6.0430   4.21352E+003    4.13115E+003
   6.0460   4.27755E+003    4.06126E+003
   6.0480   4.29391E+003    4.13259E+003
   6.0500   4.22965E+003    4.11106E+003
   6.0530   4.38131E+003    4.13937E+003
   6.0540   4.27559E+003    4.18740E+003
   6.0570   4.25082E+003    4.17320E+003
   6.0590   4.18264E+003    4.14681E+003
   6.0610   4.19029E+003    4.07129E+003
   6.0630   4.24124E+003    4.09429E+003
   6.0650   4.19298E+003    4.09141E+003
   6.0660   4.23093E+003    4.05721E+003
   6.0680   4.24769E+003    4.08453E+003
   6.0700   4.15504E+003    4.00685E+003
   6.0750   4.17333E+003    4.08101E+003
   6.0770   4.14565E+003    4.00209E+003
   6.0790   4.19184E+003    4.04754E+003
   6.0820   4.19023E+003    4.00186E+003
   6.0830   4.13291E+003    4.01498E+003
   6.0890   4.14727E+003    4.01203E+003
   6.0900   4.17383E+003    3.92989E+003
   6.0950   4.12370E+003    3.94710E+003
   6.0970   4.09280E+003    3.96159E+003
   6.1020   4.11160E+003    3.90598E+003
   6.1040   4.11024E+003    3.96562E+003
   6.1060   4.03929E+003    3.85831E+003
   6.1090   3.98665E+003    3.92708E+003
   6.1110   4.03780E+003    3.91754E+003
   6.1140   4.02966E+003    3.87770E+003
   6.1150   4.00252E+003    3.84332E+003
   6.1190   3.97798E+003    3.83244E+003
   6.1220   4.00147E+003    3.85799E+003
   6.1250   4.01488E+003    3.78202E+003
   6.1270   4.04821E+003    3.82077E+003
   6.1310   4.00063E+003    3.81670E+003
   6.1330   3.95324E+003    3.73065E+003
   6.1350   3.92397E+003    3.74675E+003
   6.1370   3.99979E+003    3.72250E+003
   6.1380   3.98542E+003    3.72417E+003
   6.1420   3.96248E+003    3.70571E+003
   6.1440   3.93973E+003    3.65459E+003
   6.1470   3.88893E+003    3.67552E+003
   6.1480   3.88470E+003    3.61688E+003
   6.1510   3.84109E+003    3.60481E+003
   6.1530   3.83041E+003    3.57699E+003
   6.1550   3.86563E+003    3.52240E+003
   6.1580   3.79136E+003    3.52144E+003
   6.1600   3.80415E+003    3.50070E+003
   6.1620   3.75473E+003    3.52789E+003
   6.1660   3.72700E+003    3.44277E+003
   6.1670   3.72186E+003    3.38273E+003
   6.1690   3.73305E+003    3.38557E+003
   6.1730   3.66072E+003    3.36453E+003
   6.1750   3.71287E+003    3.35249E+003
   6.1760   3.69804E+003    3.33369E+003
   6.1800   3.70034E+003    3.29448E+003
   6.1810   3.70757E+003    3.35036E+003
   6.1830   3.67312E+003    3.27719E+003
   6.1870   3.65981E+003    3.28020E+003
   6.1910   3.61927E+003    3.24617E+003
   6.1920   3.54886E+003    3.25438E+003
   6.1940   3.58963E+003    3.18952E+003
   6.1960   3.61102E+003    3.18053E+003
   6.1980   3.62696E+003    3.15725E+003
   6.2000   3.59686E+003    3.14706E+003
   6.2030   3.61944E+003    3.10556E+003
   6.2060   3.58912E+003    3.12026E+003
   6.2070   3.51634E+003    3.08440E+003
   6.2090   3.55184E+003    3.00777E+003
   6.2100   3.51501E+003    3.10649E+003
   6.2120   3.59158E+003    3.07697E+003
   6.2150   3.53004E+003    3.02094E+003
   6.2160   3.51027E+003    3.00334E+003
   6.2190   3.50740E+003    2.96228E+003
   6.2210   3.44491E+003    2.94899E+003
   6.2230   3.42232E+003    2.93764E+003
   6.2250   3.42827E+003    2.87467E+003
   6.2270   3.42875E+003    2.86404E+003
   6.2300   3.37446E+003    2.85181E+003
   6.2320   3.39483E+003    2.78843E+003
   6.2350   3.38975E+003    2.77857E+003
   6.2360   3.38287E+003    2.76111E+003
   6.2390   3.30170E+003    2.72609E+003
   6.2410   3.29865E+003    2.72912E+003
   6.2440   3.27873E+003    2.67809E+003
   6.2480   3.23909E+003    2.66867E+003
   6.2490   3.21649E+003    2.63130E+003
   6.2510   3.25909E+003    2.60199E+003
   6.2530   3.22934E+003    2.59428E+003
   6.2560   3.24424E+003    2.58027E+003
   6.2570   3.23418E+003    2.52325E+003
   6.2600   3.19897E+003    2.53999E+003
   6.2620   3.21001E+003    2.48836E+003
   6.2640   3.18595E+003    2.48743E+003
   6.2660   3.22420E+003    2.50868E+003
   6.2680   3.20492E+003    2.44016E+003
   6.2710   3.15349E+003    2.40590E+003
   6.2730   3.12280E+003    2.39274E+003
   6.2760   3.07029E+003    2.40829E+003
   6.2780   3.09131E+003    2.37257E+003
   6.2800   3.09082E+003    2.33084E+003
   6.2830   3.03198E+003    2.32652E+003
   6.2870   3.02127E+003    2.28060E+003
   6.2890   2.96550E+003    2.26788E+003
   6.2900   3.02486E+003    2.27107E+003
   6.2930   3.00895E+003    2.25798E+003
   6.2950   3.01437E+003    2.22725E+003
   6.2970   2.97024E+003    2.18577E+003
   6.2990   2.92758E+003    2.13617E+003
   6.3020   2.90512E+003    2.13153E+003
   6.3040   2.90512E+003    2.11108E+003
   6.3070   2.92732E+003    2.10701E+003
   6.3090   2.93644E+003    2.04820E+003
   6.3110   2.86737E+003    2.08648E+003
   6.3140   2.88379E+003    1.98638E+003
   6.3180   2.80132E+003    2.00838E+003
   6.3200   2.78541E+003    1.92313E+003
   6.3230   2.72482E+003    1.90800E+003
   6.3260   2.69889E+003    1.94682E+003
   6.3290   2.72780E+003    1.92086E+003
   6.3310   2.73215E+003    1.92953E+003
   6.3330   2.72857E+003    1.87015E+003
   6.3360   2.68352E+003    1.85176E+003
   6.3380   2.61326E+003    1.84772E+003
   6.3410   2.63690E+003    1.83124E+003
   6.3430   2.60613E+003    1.80357E+003
   6.3450   2.67689E+003    1.83365E+003
   6.3470   2.58596E+003    1.77872E+003
   6.3490   2.59440E+003    1.78456E+003
   6.3520   2.56259E+003    1.74725E+003
   6.3540   2.54320E+003    1.75931E+003
   6.3580   2.52812E+003    1.70696E+003
   6.3590   2.49540E+003    1.68622E+003
   6.3610   2.50205E+003    1.72014E+003
   6.3630   2.55306E+003    1.70828E+003
   6.3650   2.50991E+003    1.66671E+003
   6.3690   2.47295E+003    1.65339E+003
   6.3710   2.43236E+003    1.62451E+003
   6.3740   2.40604E+003    1.61970E+003
   6.3760   2.43297E+003    1.62615E+003
   6.3790   2.46594E+003    1.58541E+003
   6.3810   2.44136E+003    1.58890E+003
   6.3830   2.41143E+003    1.57441E+003
   6.3860   2.40976E+003    1.53940E+003
   6.3880   2.39114E+003    1.54467E+003
   6.3900   2.39402E+003    1.50716E+003
   6.3930   2.40348E+003    1.53700E+003
   6.3950   2.35461E+003    1.51709E+003
   6.3970   2.33269E+003    1.46930E+003
   6.3990   2.30991E+003    1.49501E+003
   6.4020   2.32002E+003    1.44019E+003
   6.4030   2.34171E+003    1.46622E+003
   6.4060   2.27834E+003    1.45515E+003
   6.4090   2.26769E+003    1.43898E+003
   6.4120   2.29957E+003    1.41743E+003
   6.4150   2.26025E+003    1.43922E+003
   6.4160   2.26930E+003    1.43214E+003
   6.4190   2.26733E+003    1.44796E+003
   6.4220   2.24567E+003    1.40416E+003
   6.4240   2.20767E+003    1.38873E+003
   6.4270   2.19804E+003    1.38973E+003
   6.4290   2.23669E+003    1.40420E+003
   6.4310   2.29122E+003    1.39598E+003
   6.4330   2.26133E+003    1.38427E+003
   6.4360   2.23578E+003    1.38372E+003
   6.4390   2.28666E+003    1.37871E+003
   6.4420   2.23245E+003    1.37937E+003
   6.4440   2.24063E+003    1.37446E+003
   6.4460   2.23787E+003    1.34442E+003
   6.4490   2.25285E+003    1.36079E+003
   6.4500   2.22221E+003    1.36868E+003
   6.4530   2.22540E+003    1.33616E+003
   6.4560   2.20950E+003    1.35611E+003
   6.4580   2.25259E+003    1.34877E+003
   6.4600   2.24149E+003    1.34707E+003
   6.4630   2.22084E+003    1.36532E+003
   6.4670   2.20075E+003    1.32177E+003
   6.4690   2.21503E+003    1.28965E+003
   6.4720   2.24213E+003    1.28406E+003
   6.4730   2.15606E+003    1.30709E+003
   6.4760   2.19907E+003    1.27760E+003
   6.4790   2.17452E+003    1.28301E+003
   6.4800   2.22418E+003    1.29894E+003
   6.4840   2.19996E+003    1.29004E+003
   6.4870   2.17096E+003    1.30332E+003
   6.4890   2.17643E+003    1.29168E+003
   6.4900   2.14802E+003    1.29220E+003
   6.4940   2.15865E+003    1.27918E+003
   6.4960   2.18390E+003    1.28231E+003
   6.4990   2.18484E+003    1.25989E+003
   6.5010   2.17859E+003    1.25158E+003
   6.5020   2.17149E+003    1.25629E+003
   6.5060   2.16810E+003    1.24923E+003
   6.5080   2.13737E+003    1.25509E+003
   6.5100   2.15972E+003    1.23262E+003
   6.5120   2.13834E+003    1.23838E+003
   6.5150   2.15099E+003    1.23996E+003
   6.5170   2.16571E+003    1.22225E+003
   6.5210   2.14174E+003    1.24918E+003
   6.5230   2.11999E+003    1.23469E+003
   6.5260   2.13979E+003    1.21120E+003
   6.5300   2.11058E+003    1.18475E+003
   6.5310   2.13698E+003    1.22337E+003
   6.5340   2.12174E+003    1.21794E+003
   6.5370   2.09729E+003    1.20348E+003
   6.5390   2.07352E+003    1.22093E+003
   6.5420   2.09246E+003    1.20681E+003
   6.5440   2.08077E+003    1.18336E+003
   6.5460   2.09245E+003    1.20081E+003
   6.5480   2.08528E+003    1.21845E+003
   6.5500   2.12410E+003    1.16916E+003
   6.5530   2.07540E+003    1.17729E+003
   6.5550   2.02393E+003    1.17522E+003
   6.5570   2.07693E+003    1.19744E+003
   6.5590   2.06659E+003    1.18137E+003
   6.5640   2.04900E+003    1.16876E+003
   6.5660   2.06194E+003    1.16636E+003
   6.5700   2.03643E+003    1.18816E+003
   6.5710   2.04705E+003    1.13943E+003
   6.5730   2.06693E+003    1.17240E+003
   6.5770   2.03740E+003    1.17653E+003
   6.5810   2.00203E+003    1.14320E+003
   6.5820   2.02219E+003    1.13729E+003
   6.5840   2.02335E+003    1.12818E+003
   6.5860   2.03284E+003    1.15684E+003
   6.5910   1.99980E+003    1.11524E+003
   6.5930   2.04462E+003    1.11311E+003
   6.5970   1.98692E+003    1.12612E+003
   6.5980   2.01877E+003    1.15598E+003
   6.6000   2.00289E+003    1.14597E+003
   6.6020   1.97722E+003    1.12161E+003
   6.6060   2.00367E+003    1.09611E+003
   6.6090   1.97173E+003    1.11515E+003
   6.6110   1.96037E+003    1.13056E+003
   6.6140   2.01810E+003    1.11828E+003
   6.6160   1.98689E+003    1.10850E+003
   6.6210   1.94740E+003    1.11181E+003
   6.6220   2.00319E+003    1.12108E+003
   6.6240   2.00047E+003    1.11868E+003
   6.6280   1.95762E+003    1.12343E+003
   6.6310   1.91136E+003    1.08679E+003
   6.6340   1.94309E+003    1.08477E+003
   6.6380   1.95244E+003    1.10699E+003
   6.6390   1.95355E+003    1.10516E+003
   6.6420   1.93930E+003    1.09775E+003
   6.6440   1.92994E+003    1.10762E+003
   6.6460   1.94548E+003    1.08066E+003
   6.6470   1.95051E+003    1.08472E+003
   6.6510   1.92659E+003    1.08463E+003
   6.6530   1.92301E+003    1.08667E+003
   6.6540   1.92632E+003    1.09011E+003
   6.6580   1.91540E+003    1.09692E+003
   6.6600   1.92281E+003    1.07432E+003
   6.6620   1.91637E+003    1.09105E+003
   6.6650   1.93997E+003    1.10375E+003
   6.6670   1.93026E+003    1.09615E+003
   6.6700   1.91349E+003    1.10552E+003
   6.6730   1.93318E+003    1.07675E+003
   6.6750   1.88428E+003    1.05959E+003
   6.6770   1.93688E+003    1.08259E+003
   6.6810   1.88622E+003    1.07458E+003
   6.6840   1.89488E+003    1.08687E+003
   6.6870   1.89598E+003    1.06215E+003
   6.6890   1.88678E+003    1.06934E+003
   6.6910   1.85111E+003    1.06166E+003
   6.6940   1.88802E+003    1.06256E+003
   6.6980   1.88850E+003    1.07866E+003
   6.6990   1.93287E+003    1.07826E+003
   6.7000   1.88060E+003    1.04394E+003
   6.7030   1.84461E+003    1.02349E+003
   6.7070   1.82951E+003    1.03588E+003
   6.7100   1.83587E+003    1.06845E+003
   6.7120   1.87374E+003    1.04235E+003
   6.7150   1.90332E+003    1.05600E+003
   6.7160   1.87391E+003    1.03036E+003
   6.7200   1.86495E+003    1.02617E+003
   6.7230   1.86431E+003    1.01197E+003
   6.7250   1.85385E+003    1.04889E+003
   6.7280   1.81878E+003    1.02855E+003
   6.7300   1.80971E+003    1.03656E+003
   6.7330   1.82204E+003    1.01193E+003
   6.7370   1.78590E+003    1.00436E+003
   6.7400   1.81707E+003    1.02309E+003
   6.7410   1.80014E+003    1.02902E+003
   6.7430   1.81267E+003    1.05423E+003
   6.7460   1.82315E+003    1.01815E+003
   6.7490   1.80865E+003    1.00949E+003
   6.7520   1.81311E+003    1.02215E+003
   6.7560   1.81268E+003    1.01919E+003
   6.7590   1.83333E+003    1.02249E+003
   6.7610   1.82249E+003    9.88750E+002
   6.7630   1.83062E+003    1.02857E+003
   6.7660   1.81075E+003    1.04786E+003
   6.7690   1.86351E+003    1.00574E+003
   6.7710   1.80915E+003    1.03866E+003
   6.7740   1.79576E+003    1.00879E+003
   6.7770   1.81233E+003    1.02820E+003
   6.7800   1.80736E+003    1.03552E+003
   6.7820   1.86353E+003    1.03601E+003
   6.7840   1.84260E+003    9.99180E+002
   6.7870   1.83687E+003    1.03377E+003
   6.7900   1.84083E+003    1.03226E+003
   6.7930   1.83548E+003    1.04105E+003
   6.7950   1.86870E+003    1.06839E+003
   6.7970   1.87221E+003    1.01189E+003
   6.7990   1.84930E+003    1.02703E+003
   6.8020   1.84948E+003    1.01543E+003
   6.8060   1.86695E+003    1.03314E+003
   6.8090   1.85609E+003    1.00813E+003
   6.8120   1.87580E+003    1.03799E+003
   6.8140   1.82062E+003    1.02460E+003
   6.8170   1.84387E+003    1.00627E+003
   6.8190   1.85042E+003    1.02986E+003
   6.8220   1.83402E+003    1.05468E+003
   6.8250   1.85998E+003    1.02918E+003
   6.8260   1.87572E+003    1.01410E+003
   6.8290   1.87905E+003    1.05077E+003
   6.8310   1.85216E+003    1.00638E+003
   6.8350   1.88926E+003    1.01568E+003
   6.8380   1.84009E+003    1.04235E+003
   6.8400   1.87735E+003    1.02408E+003
   6.8430   1.85026E+003    1.07458E+003
   6.8460   1.84115E+003    1.04198E+003
   6.8490   1.86873E+003    1.05001E+003
   6.8520   1.84018E+003    1.02959E+003
   6.8530   1.87446E+003    1.04887E+003
   6.8570   1.88218E+003    1.05153E+003
   6.8590   1.86206E+003    1.05515E+003
   6.8630   1.88427E+003    1.05962E+003
   6.8650   1.88315E+003    1.02930E+003
   6.8680   1.85676E+003    1.03902E+003
   6.8700   1.85188E+003    1.05777E+003
   6.8720   1.90273E+003    1.03246E+003
   6.8750   1.90887E+003    1.02436E+003
   6.8780   1.85787E+003    1.04872E+003
   6.8810   1.87353E+003    1.03176E+003
   6.8820   1.86316E+003    1.04979E+003
   6.8850   1.85765E+003    1.03620E+003
   6.8870   1.87823E+003    1.05020E+003
   6.8910   1.90878E+003    1.03199E+003
   6.8940   1.86606E+003    1.03784E+003
   6.8960   1.89509E+003    1.03497E+003
   6.8980   1.87203E+003    1.03862E+003
   6.9010   1.85088E+003    1.03263E+003
   6.9030   1.87109E+003    1.05288E+003
   6.9060   1.86405E+003    1.03565E+003
   6.9100   1.89056E+003    1.03386E+003
   6.9120   1.88164E+003    1.04279E+003
   6.9140   1.82106E+003    1.05317E+003
   6.9180   1.84025E+003    1.03812E+003
   6.9210   1.85624E+003    1.05916E+003
   6.9230   1.86381E+003    1.06087E+003
   6.9250   1.86166E+003    1.06825E+003
   6.9280   1.87149E+003    1.04807E+003
   6.9310   1.83542E+003    1.02616E+003
   6.9340   1.86776E+003    1.01035E+003
   6.9370   1.83552E+003    1.01805E+003
   6.9390   1.85996E+003    1.02226E+003
   6.9420   1.88317E+003    1.05100E+003
   6.9450   1.83110E+003    1.02418E+003
   6.9480   1.83579E+003    1.04346E+003
   6.9500   1.83638E+003    1.03404E+003
   6.9530   1.80915E+003    1.03605E+003
   6.9550   1.82452E+003    1.02383E+003
   6.9580   1.81153E+003    1.00106E+003
   6.9620   1.78843E+003    9.84330E+002
   6.9640   1.78277E+003    9.87430E+002
   6.9670   1.78783E+003    1.01376E+003
   6.9690   1.77652E+003    1.01410E+003
   6.9730   1.80067E+003    1.01776E+003
   6.9750   1.81555E+003    1.02603E+003
   6.9770   1.82724E+003    1.01487E+003
   6.9800   1.82317E+003    1.04112E+003
   6.9820   1.84700E+003    1.02663E+003
   6.9850   1.82724E+003    1.02527E+003
   6.9880   1.80403E+003    1.01797E+003
   6.9910   1.76712E+003    1.03781E+003
   6.9930   1.83996E+003    1.02916E+003
   6.9950   1.85026E+003    1.03363E+003
   6.9970   1.82850E+003    1.04754E+003
   7.0020   1.82598E+003    1.02048E+003
   7.0050   1.87834E+003    1.03120E+003
   7.0080   1.82792E+003    1.01183E+003
   7.0100   1.82495E+003    9.99330E+002
   7.0140   1.80921E+003    1.02860E+003
   7.0170   1.79376E+003    1.02898E+003
   7.0190   1.79222E+003    1.03282E+003
   7.0210   1.80348E+003    1.00751E+003
   7.0240   1.85632E+003    9.92410E+002
   7.0270   1.79869E+003    1.01198E+003
   7.0300   1.78346E+003    9.91390E+002
   7.0330   1.80055E+003    1.00463E+003
   7.0350   1.81489E+003    9.96310E+002
   7.0370   1.80223E+003    1.00147E+003
   7.0400   1.77878E+003    9.89310E+002
   7.0420   1.81345E+003    9.77920E+002
   7.0460   1.76153E+003    9.77120E+002
   7.0480   1.79683E+003    9.73880E+002
   7.0510   1.78646E+003    9.77870E+002
   7.0530   1.75886E+003    9.74590E+002
   7.0570   1.75716E+003    9.40000E+002
   7.0600   1.75070E+003    9.66840E+002
   7.0620   1.76952E+003    9.48170E+002
   7.0640   1.75018E+003    9.26950E+002
   7.0660   1.73432E+003    9.07130E+002
   7.0710   1.72949E+003    8.99970E+002
   7.0750   1.70288E+003    9.00120E+002
   7.0770   1.65097E+003    8.60090E+002
   7.0780   1.67166E+003    8.60300E+002
   7.0820   1.69571E+003    8.53120E+002
   7.0840   1.64715E+003    8.32020E+002
   7.0870   1.63180E+003    8.15530E+002
   7.0900   1.60957E+003    7.93110E+002
   7.0930   1.60553E+003    7.75300E+002
   7.0960   1.54711E+003    7.59850E+002
   7.0980   1.54687E+003    7.16050E+002
   7.1030   1.47864E+003    6.81690E+002
   7.1060   1.43694E+003    6.44210E+002
   7.1090   1.38661E+003    5.90180E+002
   7.1120   1.36735E+003    5.70790E+002
   7.1140   1.33298E+003    5.14850E+002
   7.1170   1.23709E+003    4.83500E+002
   7.1210   1.17999E+003    4.31960E+002
   7.1230   1.09765E+003    3.94340E+002
   7.1260   1.04323E+003    3.58570E+002
   7.1290   9.73530E+002    3.17160E+002
   7.1320   8.97490E+002    2.69910E+002
   7.1340   8.59800E+002    2.39100E+002
   7.1370   7.99530E+002    2.06730E+002
   7.1390   7.00500E+002    1.93130E+002
   7.1420   6.23920E+002    1.54080E+002
   7.1450   5.54840E+002    1.24290E+002
   7.1470   4.77360E+002    9.34900E+001
   7.1500   4.12060E+002    6.88300E+001
   7.1540   3.41160E+002    5.03600E+001
   7.1580   2.44400E+002    3.47800E+001
   7.1610   2.03300E+002    2.59000E+001
   7.1640   1.41080E+002    1.49600E+001
   7.1680   8.57600E+001    8.02000E+000
   7.1730   5.41900E+001    5.99000E+000
   7.1750   3.46700E+001    1.69000E+000
   7.1770   2.08700E+001    1.66000E+000
   7.1790   5.71000E+000    1.10000E+000
   7.1820   1.70000E-001    3.50000E-001
   7.1850   5.96000E+000    1.25000E+000
   7.1870   6.18000E+000    6.30000E-001
   7.1900   5.51000E+000    3.37000E+000
   7.1920   6.24000E+000    7.00000E-002
   7.1950   5.96000E+000    1.10000E-001
   7.1980   6.21000E+000    1.59000E+000
   7.2000   6.08000E+000    1.90000E-001
   7.2040   6.02000E+000    5.70000E-001
   7.2070   5.94000E+000    2.00000E-002
   7.2090   6.08000E+000    1.66000E+000
   7.2130   6.06000E+000    1.92000E+000
   7.2160   6.01000E+000    9.10000E-001
   7.2190   6.29000E+000    1.62000E+000
   7.2210   6.04000E+000    2.10000E-001
   7.2230   6.24000E+000    5.10000E-001
   7.2260   6.09000E+000    2.20000E-001
   7.2290   6.11000E+000    2.00000E-002
   7.2320   6.18000E+000    1.00000E-001
   7.2340   5.52000E+000    2.70000E-001
   7.2360   6.07000E+000    0.00000E+000
   7.2400   5.91000E+000    7.00000E-002
   7.2430   5.98000E+000    7.00000E-002
   7.2460   6.02000E+000    5.00000E-002
   7.2480   6.15000E+000    1.60000E-001
   7.2520   5.38000E+000    3.80000E-001
   7.2540   6.01000E+000    1.30000E-001
   7.2580   5.97000E+000    1.40000E-001
   7.2600   5.97000E+000    5.10000E-001
   7.2620   6.01000E+000    4.30000E-001
   7.2650   6.00000E+000    2.40000E-001
   7.2690   5.96000E+000    5.10000E-001
   7.2720   6.06000E+000    2.20000E-001
   7.2740   5.91000E+000    8.00000E-002
   7.2770   6.08000E+000    1.80000E-001
   7.2790   6.23000E+000    1.00000E-001
   7.2830   6.01000E+000    2.00000E-002
   7.2860   6.25000E+000    9.00000E-002
   7.2880   6.07000E+000    1.10000E-001
   7.2910   6.04000E+000    6.00000E-002
   7.2950   6.04000E+000    1.00000E-001
   7.2970   6.10000E+000    7.00000E-002
   7.3000   6.24000E+000    3.40000E-001
