# Supplementary material for: Mechanism of the small ATP-independent chaperone Spy is substrate specific
Source: Nat Commun. 2021 Feb 8;12:851. doi: 10.1038/s41467-021-21120-8 (PMC7870927; doi:10.1038/s41467-021-21120-8)
Supplement: Supplementary file 3 — Supplementary Data 1 [file 41467_2021_21120_MOESM3_ESM.zip › Fig 2c-d/181801/00062.RI3]

Sample3/6
I 3 22.0 48000 0008924 2.2340E11 278 1 
   5.8010   5.30000E+000    3.30000E-001
   5.8030   5.81000E+000    2.65000E+000
   5.8060   5.27000E+000    4.51000E+000
   5.8080   5.82000E+000    7.12000E+000
   5.8100   5.88000E+000    1.35500E+001
   5.8130   3.53000E+000    1.96300E+001
   5.8150   3.39000E+000    2.56000E+001
   5.8170   3.23900E+001    5.14900E+001
   5.8200   3.52700E+001    1.03190E+002
   5.8220   1.35110E+002    2.37170E+002
   5.8240   3.13530E+002    5.14160E+002
   5.8260   6.31290E+002    7.22750E+002
   5.8290   9.18940E+002    8.24610E+002
   5.8310   9.72140E+002    9.97310E+002
   5.8330   1.07938E+003    1.07322E+003
   5.8350   1.23914E+003    1.16987E+003
   5.8370   1.27313E+003    1.26176E+003
   5.8400   1.48606E+003    1.50301E+003
   5.8420   1.58444E+003    1.67451E+003
   5.8440   1.74634E+003    1.76890E+003
   5.8470   1.84726E+003    1.94032E+003
   5.8490   2.07652E+003    2.15964E+003
   5.8510   2.23699E+003    2.28618E+003
   5.8530   2.31337E+003    2.35087E+003
   5.8560   2.38632E+003    2.49447E+003
   5.8580   2.64122E+003    2.62427E+003
   5.8590   2.68809E+003    2.72088E+003
   5.8600   2.77385E+003    2.79715E+003
   5.8630   2.72738E+003    2.82947E+003
   5.8650   2.95365E+003    2.88366E+003
   5.8670   2.98800E+003    3.07285E+003
   5.8690   3.20577E+003    3.18575E+003
   5.8700   3.14025E+003    3.23180E+003
   5.8710   3.27543E+003    3.25101E+003
   5.8730   3.31327E+003    3.23195E+003
   5.8760   3.34570E+003    3.31217E+003
   5.8770   3.35430E+003    3.43273E+003
   5.8780   3.48203E+003    3.47947E+003
   5.8800   3.43992E+003    3.53456E+003
   5.8820   3.51226E+003    3.55046E+003
   5.8850   3.54774E+003    3.54970E+003
   5.8870   3.55627E+003    3.55674E+003
   5.8900   3.51913E+003    3.56610E+003
   5.8910   3.58992E+003    3.56377E+003
   5.8940   3.52930E+003    3.65264E+003
   5.8960   3.59212E+003    3.69484E+003
   5.8990   3.62309E+003    3.68667E+003
   5.9000   3.57688E+003    3.64553E+003
   5.9010   3.63897E+003    3.60256E+003
   5.9030   3.59762E+003    3.57996E+003
   5.9050   3.67395E+003    3.55949E+003
   5.9070   3.61380E+003    3.61528E+003
   5.9100   3.70053E+003    3.66448E+003
   5.9120   3.74483E+003    3.70791E+003
   5.9140   3.72606E+003    3.69550E+003
   5.9160   3.70937E+003    3.68283E+003
   5.9180   3.77746E+003    3.74003E+003
   5.9210   3.72057E+003    3.85471E+003
   5.9230   3.72755E+003    3.81564E+003
   5.9240   3.80703E+003    3.71632E+003
   5.9260   3.79352E+003    3.83893E+003
   5.9280   3.76412E+003    3.87460E+003
   5.9300   3.83681E+003    3.84664E+003
   5.9320   3.84381E+003    3.88052E+003
   5.9350   3.83287E+003    3.91939E+003
   5.9360   3.90915E+003    3.92098E+003
   5.9390   3.94021E+003    3.89223E+003
   5.9420   3.94090E+003    3.94367E+003
   5.9440   3.94545E+003    4.08118E+003
   5.9470   4.00810E+003    3.98298E+003
   5.9500   4.03589E+003    4.04309E+003
   5.9510   4.05605E+003    4.06562E+003
   5.9550   4.08057E+003    4.09101E+003
   5.9570   4.09736E+003    4.20587E+003
   5.9590   4.16391E+003    4.14801E+003
   5.9620   4.07572E+003    4.34825E+003
   5.9640   4.05111E+003    4.98477E+003
   5.9660   4.10470E+003    6.57649E+003
   5.9680   4.13915E+003    8.45823E+003
   5.9710   4.37054E+003    7.63015E+003
   5.9720   4.62710E+003    8.43315E+003
   5.9730   5.35941E+003    5.17700E+003
   5.9750   6.97781E+003    1.51940E+002
   5.9800   7.47386E+003    1.50660E+002
   5.9830   6.80814E+003    2.31910E+002
   5.9840   3.60544E+003    4.30359E+003
   5.9910   1.54680E+002    4.53509E+003
   5.9940   6.78050E+002    4.14075E+003
   5.9960   3.37541E+003    4.08584E+003
   5.9990   5.20764E+003    4.11474E+003
   6.0000   3.93364E+003    4.06722E+003
   6.0030   4.31895E+003    4.07161E+003
   6.0050   4.12750E+003    4.13009E+003
   6.0070   4.18119E+003    4.15656E+003
   6.0090   4.12232E+003    4.11979E+003
   6.0120   4.10906E+003    4.11728E+003
   6.0140   4.14344E+003    4.16981E+003
   6.0150   4.10361E+003    4.12881E+003
   6.0160   4.07113E+003    4.13174E+003
   6.0200   4.18301E+003    4.10586E+003
   6.0220   4.13282E+003    4.04795E+003
   6.0250   4.17657E+003    4.09005E+003
   6.0270   4.13544E+003    4.16231E+003
   6.0290   4.14917E+003    4.04849E+003
   6.0320   4.07733E+003    4.09095E+003
   6.0340   4.11123E+003    4.10409E+003
   6.0370   4.13408E+003    4.02965E+003
   6.0390   4.10683E+003    4.10536E+003
   6.0410   4.10094E+003    4.11886E+003
   6.0430   4.09718E+003    4.15519E+003
   6.0460   4.11960E+003    4.12987E+003
   6.0480   4.15886E+003    4.12029E+003
   6.0500   4.16510E+003    4.10229E+003
   6.0520   4.11365E+003    4.09753E+003
   6.0540   4.13425E+003    4.15353E+003
   6.0560   4.13623E+003    4.07225E+003
   6.0580   4.12581E+003    4.13833E+003
   6.0600   4.03136E+003    4.05989E+003
   6.0630   4.04009E+003    4.06122E+003
   6.0660   4.04298E+003    3.99354E+003
   6.0680   4.15787E+003    4.04526E+003
   6.0700   4.09254E+003    4.07117E+003
   6.0730   4.12848E+003    4.05453E+003
   6.0750   4.13704E+003    4.03939E+003
   6.0770   4.11095E+003    4.13566E+003
   6.0800   4.12213E+003    4.07185E+003
   6.0820   4.16474E+003    4.07409E+003
   6.0830   4.10585E+003    4.04204E+003
   6.0860   4.12176E+003    4.03087E+003
   6.0890   4.14489E+003    4.08152E+003
   6.0900   4.11378E+003    4.09503E+003
   6.0950   4.10701E+003    4.06673E+003
   6.0970   4.09473E+003    4.04064E+003
   6.0990   4.14457E+003    3.98752E+003
   6.1020   4.18439E+003    3.99314E+003
   6.1040   4.02337E+003    4.00333E+003
   6.1060   4.11809E+003    4.01854E+003
   6.1090   4.11185E+003    4.08748E+003
   6.1100   4.11080E+003    4.02888E+003
   6.1110   4.12054E+003    4.03662E+003
   6.1130   4.09131E+003    4.07163E+003
   6.1160   4.07800E+003    4.02878E+003
   6.1190   4.10690E+003    3.99161E+003
   6.1200   4.09634E+003    3.89643E+003
   6.1220   4.05283E+003    3.89430E+003
   6.1240   4.10318E+003    3.92951E+003
   6.1260   4.08616E+003    3.99512E+003
   6.1280   4.09882E+003    3.92922E+003
   6.1310   4.09162E+003    3.92578E+003
   6.1330   4.03121E+003    3.98391E+003
   6.1360   4.03791E+003    3.99934E+003
   6.1380   4.09132E+003    3.97694E+003
   6.1400   3.97520E+003    3.90561E+003
   6.1420   4.12310E+003    4.02276E+003
   6.1440   4.10396E+003    3.96864E+003
   6.1460   4.07475E+003    3.88468E+003
   6.1490   4.07668E+003    3.87300E+003
   6.1510   4.04359E+003    3.91947E+003
   6.1530   4.05484E+003    3.84519E+003
   6.1550   4.06086E+003    3.81666E+003
   6.1570   4.03758E+003    3.81803E+003
   6.1600   3.97492E+003    3.81762E+003
   6.1620   3.96695E+003    3.82723E+003
   6.1630   3.98824E+003    3.81359E+003
   6.1640   3.94927E+003    3.78639E+003
   6.1660   3.97156E+003    3.83478E+003
   6.1690   3.97628E+003    3.80113E+003
   6.1710   4.01281E+003    3.89994E+003
   6.1740   4.05257E+003    3.93592E+003
   6.1760   3.99280E+003    3.84512E+003
   6.1790   4.06364E+003    3.86281E+003
   6.1810   3.99851E+003    3.85085E+003
   6.1840   3.94877E+003    3.83595E+003
   6.1850   3.93470E+003    3.80539E+003
   6.1880   4.02730E+003    3.79192E+003
   6.1910   4.03093E+003    3.78953E+003
   6.1930   3.99734E+003    3.77371E+003
   6.1950   4.01721E+003    3.74929E+003
   6.1970   3.98710E+003    3.72816E+003
   6.2000   3.96555E+003    3.75394E+003
   6.2030   4.01770E+003    3.73751E+003
   6.2050   3.99544E+003    3.73303E+003
   6.2060   3.95242E+003    3.74070E+003
   6.2070   3.96205E+003    3.69553E+003
   6.2090   4.04981E+003    3.78192E+003
   6.2120   3.99062E+003    3.78783E+003
   6.2140   3.99012E+003    3.68942E+003
   6.2170   4.01281E+003    3.72245E+003
   6.2190   4.00054E+003    3.67916E+003
   6.2210   4.01034E+003    3.70722E+003
   6.2220   3.99656E+003    3.63231E+003
   6.2240   3.94965E+003    3.58939E+003
   6.2270   3.98714E+003    3.62605E+003
   6.2290   3.96055E+003    3.61450E+003
   6.2320   3.96026E+003    3.57307E+003
   6.2350   3.95842E+003    3.64134E+003
   6.2370   3.93122E+003    3.56654E+003
   6.2390   3.92912E+003    3.55928E+003
   6.2410   3.88853E+003    3.55677E+003
   6.2430   3.96254E+003    3.56142E+003
   6.2460   3.87173E+003    3.54784E+003
   6.2480   3.93394E+003    3.55306E+003
   6.2500   3.91869E+003    3.49711E+003
   6.2530   3.98503E+003    3.50568E+003
   6.2550   3.90361E+003    3.52525E+003
   6.2570   3.90519E+003    3.47970E+003
   6.2600   3.90526E+003    3.51203E+003
   6.2620   3.87587E+003    3.45447E+003
   6.2640   3.92887E+003    3.48990E+003
   6.2670   3.91285E+003    3.45097E+003
   6.2680   3.86083E+003    3.45003E+003
   6.2730   3.89341E+003    3.47086E+003
   6.2750   3.90064E+003    3.45499E+003
   6.2770   3.89240E+003    3.43213E+003
   6.2800   3.86581E+003    3.40545E+003
   6.2820   3.86259E+003    3.41074E+003
   6.2850   3.83166E+003    3.37856E+003
   6.2880   3.85454E+003    3.30496E+003
   6.2890   3.85336E+003    3.36526E+003
   6.2920   3.86734E+003    3.34595E+003
   6.2960   3.85718E+003    3.30125E+003
   6.2970   3.79085E+003    3.27670E+003
   6.2990   3.83639E+003    3.27425E+003
   6.3020   3.88241E+003    3.29584E+003
   6.3040   3.79153E+003    3.24264E+003
   6.3070   3.73127E+003    3.26922E+003
   6.3080   3.72540E+003    3.24234E+003
   6.3100   3.73889E+003    3.24006E+003
   6.3110   3.77155E+003    3.17188E+003
   6.3140   3.81353E+003    3.15265E+003
   6.3160   3.74518E+003    3.10770E+003
   6.3180   3.74552E+003    3.17312E+003
   6.3200   3.74790E+003    3.13742E+003
   6.3220   3.75569E+003    3.12095E+003
   6.3250   3.68206E+003    3.14652E+003
   6.3270   3.65491E+003    3.10914E+003
   6.3290   3.64313E+003    3.03802E+003
   6.3320   3.67508E+003    3.02460E+003
   6.3340   3.64149E+003    3.02304E+003
   6.3360   3.66275E+003    2.99885E+003
   6.3380   3.63082E+003    2.99865E+003
   6.3400   3.68672E+003    2.96171E+003
   6.3430   3.65240E+003    2.98957E+003
   6.3450   3.64503E+003    2.87000E+003
   6.3470   3.59639E+003    2.88661E+003
   6.3500   3.62512E+003    2.88410E+003
   6.3520   3.58652E+003    2.88850E+003
   6.3540   3.58138E+003    2.86975E+003
   6.3560   3.55357E+003    2.85348E+003
   6.3590   3.54890E+003    2.77918E+003
   6.3610   3.53315E+003    2.77524E+003
   6.3630   3.50538E+003    2.85216E+003
   6.3660   3.51337E+003    2.78704E+003
   6.3690   3.56322E+003    2.75431E+003
   6.3710   3.50320E+003    2.75393E+003
   6.3720   3.47888E+003    2.70561E+003
   6.3760   3.45776E+003    2.68183E+003
   6.3780   3.44052E+003    2.70494E+003
   6.3810   3.43049E+003    2.63521E+003
   6.3840   3.45759E+003    2.61263E+003
   6.3860   3.36384E+003    2.59394E+003
   6.3880   3.36379E+003    2.56959E+003
   6.3900   3.37946E+003    2.53584E+003
   6.3920   3.34799E+003    2.54502E+003
   6.3950   3.32618E+003    2.53582E+003
   6.3980   3.29138E+003    2.52223E+003
   6.3990   3.26538E+003    2.49168E+003
   6.4020   3.28088E+003    2.48227E+003
   6.4060   3.25757E+003    2.47524E+003
   6.4080   3.29777E+003    2.42215E+003
   6.4110   3.22703E+003    2.39690E+003
   6.4130   3.23348E+003    2.37184E+003
   6.4150   3.16703E+003    2.38046E+003
   6.4170   3.13266E+003    2.38096E+003
   6.4200   3.16713E+003    2.30039E+003
   6.4220   3.16830E+003    2.30379E+003
   6.4240   3.15501E+003    2.27748E+003
   6.4260   3.18117E+003    2.25182E+003
   6.4290   3.12474E+003    2.25501E+003
   6.4310   3.02811E+003    2.30906E+003
   6.4330   3.12254E+003    2.28455E+003
   6.4350   3.06532E+003    2.24786E+003
   6.4380   3.13565E+003    2.23905E+003
   6.4420   3.11232E+003    2.20188E+003
   6.4440   3.07264E+003    2.20009E+003
   6.4450   3.13295E+003    2.16658E+003
   6.4470   3.09830E+003    2.18103E+003
   6.4510   3.07261E+003    2.16272E+003
   6.4530   3.07231E+003    2.15575E+003
   6.4560   3.06195E+003    2.10895E+003
   6.4580   3.04921E+003    2.09172E+003
   6.4600   3.04983E+003    2.10937E+003
   6.4630   3.03433E+003    2.09676E+003
   6.4650   3.00589E+003    2.01957E+003
   6.4680   3.04139E+003    2.03293E+003
   6.4720   2.95704E+003    1.97806E+003
   6.4730   2.92343E+003    1.95505E+003
   6.4760   2.90234E+003    1.96808E+003
   6.4780   2.92769E+003    1.95818E+003
   6.4800   2.87317E+003    1.91935E+003
   6.4830   2.88537E+003    1.91540E+003
   6.4850   2.81339E+003    1.93195E+003
   6.4870   2.80245E+003    1.87067E+003
   6.4900   2.83874E+003    1.86508E+003
   6.4940   2.86647E+003    1.85678E+003
   6.4960   2.76471E+003    1.85631E+003
   6.4990   2.81989E+003    1.80009E+003
   6.5010   2.78555E+003    1.79742E+003
   6.5040   2.73135E+003    1.79257E+003
   6.5050   2.72224E+003    1.77976E+003
   6.5080   2.70587E+003    1.67721E+003
   6.5110   2.65589E+003    1.71973E+003
   6.5150   2.69727E+003    1.70670E+003
   6.5170   2.60618E+003    1.70297E+003
   6.5190   2.61841E+003    1.66791E+003
   6.5210   2.66007E+003    1.68152E+003
   6.5230   2.57465E+003    1.62899E+003
   6.5250   2.56548E+003    1.65253E+003
   6.5280   2.53434E+003    1.59511E+003
   6.5310   2.58599E+003    1.61341E+003
   6.5340   2.49422E+003    1.57587E+003
   6.5370   2.51249E+003    1.55346E+003
   6.5390   2.49061E+003    1.52249E+003
   6.5410   2.45793E+003    1.51818E+003
   6.5440   2.41694E+003    1.51991E+003
   6.5460   2.42537E+003    1.47506E+003
   6.5480   2.40015E+003    1.51141E+003
   6.5500   2.42290E+003    1.44063E+003
   6.5530   2.37003E+003    1.43275E+003
   6.5570   2.32526E+003    1.46921E+003
   6.5580   2.33202E+003    1.41096E+003
   6.5620   2.30536E+003    1.37058E+003
   6.5640   2.34105E+003    1.38812E+003
   6.5660   2.25058E+003    1.37805E+003
   6.5680   2.24693E+003    1.39657E+003
   6.5700   2.25814E+003    1.37760E+003
   6.5730   2.24836E+003    1.34199E+003
   6.5760   2.23221E+003    1.34323E+003
   6.5770   2.18832E+003    1.30808E+003
   6.5800   2.22914E+003    1.33771E+003
   6.5830   2.20586E+003    1.30206E+003
   6.5860   2.15626E+003    1.27569E+003
   6.5880   2.11740E+003    1.28680E+003
   6.5910   2.10068E+003    1.28246E+003
   6.5930   2.14125E+003    1.25534E+003
   6.5950   2.14219E+003    1.24315E+003
   6.5980   2.13035E+003    1.23587E+003
   6.6020   2.13755E+003    1.23261E+003
   6.6040   2.10375E+003    1.22264E+003
   6.6070   2.08200E+003    1.22294E+003
   6.6090   2.05081E+003    1.21463E+003
   6.6110   2.05746E+003    1.17933E+003
   6.6140   2.02109E+003    1.20060E+003
   6.6170   2.04075E+003    1.19789E+003
   6.6200   2.03404E+003    1.18518E+003
   6.6210   2.04234E+003    1.19718E+003
   6.6240   2.01553E+003    1.15157E+003
   6.6270   1.97563E+003    1.17148E+003
   6.6310   1.99146E+003    1.15914E+003
   6.6330   1.98125E+003    1.15478E+003
   6.6340   1.98578E+003    1.15616E+003
   6.6370   1.95779E+003    1.12884E+003
   6.6400   1.94625E+003    1.11869E+003
   6.6430   1.94957E+003    1.13494E+003
   6.6450   1.92800E+003    1.11926E+003
   6.6460   1.93227E+003    1.11181E+003
   6.6490   1.93836E+003    1.13126E+003
   6.6510   1.92924E+003    1.10301E+003
   6.6530   1.91551E+003    1.10369E+003
   6.6550   1.89574E+003    1.10368E+003
   6.6600   1.90534E+003    1.08291E+003
   6.6620   1.89861E+003    1.09182E+003
   6.6640   1.92490E+003    1.09912E+003
   6.6670   1.85795E+003    1.08168E+003
   6.6700   1.86389E+003    1.11007E+003
   6.6730   1.87520E+003    1.05067E+003
   6.6750   1.86650E+003    1.05436E+003
   6.6780   1.86045E+003    1.03207E+003
   6.6800   1.86626E+003    1.06699E+003
   6.6840   1.88464E+003    1.07128E+003
   6.6870   1.84449E+003    1.04692E+003
   6.6890   1.84363E+003    1.04790E+003
   6.6910   1.83455E+003    1.07213E+003
   6.6940   1.81662E+003    1.04788E+003
   6.6960   1.80313E+003    1.00517E+003
   6.7010   1.78805E+003    1.03168E+003
   6.7030   1.80215E+003    1.00758E+003
   6.7050   1.77239E+003    1.01640E+003
   6.7070   1.79370E+003    9.79810E+002
   6.7110   1.79130E+003    9.80790E+002
   6.7140   1.78506E+003    9.81520E+002
   6.7160   1.78381E+003    1.01795E+003
   6.7180   1.79532E+003    1.01468E+003
   6.7230   1.76106E+003    1.00870E+003
   6.7250   1.78505E+003    9.88930E+002
   6.7280   1.71268E+003    9.67980E+002
   6.7320   1.73379E+003    9.70150E+002
   6.7340   1.69083E+003    9.61870E+002
   6.7370   1.71316E+003    1.00074E+003
   6.7390   1.72369E+003    9.80040E+002
   6.7410   1.71031E+003    9.67760E+002
   6.7440   1.70543E+003    9.71970E+002
   6.7450   1.73681E+003    9.60880E+002
   6.7490   1.75587E+003    9.91120E+002
   6.7510   1.71339E+003    9.61980E+002
   6.7520   1.72379E+003    9.71720E+002
   6.7560   1.69908E+003    9.75580E+002
   6.7590   1.71495E+003    9.42520E+002
   6.7610   1.72608E+003    9.60540E+002
   6.7640   1.66910E+003    9.69180E+002
   6.7660   1.66711E+003    9.60500E+002
   6.7680   1.68539E+003    9.58650E+002
   6.7710   1.69177E+003    9.62000E+002
   6.7750   1.67900E+003    9.69650E+002
   6.7770   1.69662E+003    9.73370E+002
   6.7800   1.71160E+003    9.91690E+002
   6.7840   1.70760E+003    9.86470E+002
   6.7850   1.73502E+003    9.87160E+002
   6.7870   1.69991E+003    9.54880E+002
   6.7900   1.71329E+003    9.67950E+002
   6.7930   1.73304E+003    9.73610E+002
   6.7950   1.72460E+003    9.83010E+002
   6.7970   1.72076E+003    9.56170E+002
   6.8000   1.71364E+003    9.62840E+002
   6.8020   1.69565E+003    1.00940E+003
   6.8050   1.69201E+003    9.73830E+002
   6.8070   1.69720E+003    9.85810E+002
   6.8100   1.71502E+003    9.73600E+002
   6.8130   1.68882E+003    9.54070E+002
   6.8150   1.70172E+003    9.64390E+002
   6.8170   1.68140E+003    1.00449E+003
   6.8210   1.73427E+003    9.82020E+002
   6.8240   1.75449E+003    9.91500E+002
   6.8260   1.72181E+003    9.76760E+002
   6.8290   1.71741E+003    9.83440E+002
   6.8310   1.75042E+003    9.79520E+002
   6.8340   1.71755E+003    9.86030E+002
   6.8380   1.71747E+003    9.80800E+002
   6.8400   1.70787E+003    9.59560E+002
   6.8420   1.75000E+003    9.80350E+002
   6.8450   1.70841E+003    9.82080E+002
   6.8460   1.71970E+003    9.76750E+002
   6.8500   1.72698E+003    9.93670E+002
   6.8520   1.73059E+003    9.83980E+002
   6.8530   1.70910E+003    9.93930E+002
   6.8560   1.73367E+003    9.94690E+002
   6.8580   1.71767E+003    9.59420E+002
   6.8610   1.72315E+003    9.66360E+002
   6.8650   1.73824E+003    9.75040E+002
   6.8670   1.71317E+003    9.58930E+002
   6.8690   1.71781E+003    9.47070E+002
   6.8720   1.70913E+003    9.60870E+002
   6.8760   1.72041E+003    9.71760E+002
   6.8790   1.71502E+003    9.66560E+002
   6.8810   1.72922E+003    1.00037E+003
   6.8840   1.73517E+003    9.71510E+002
   6.8850   1.68727E+003    9.37930E+002
   6.8880   1.71674E+003    9.70450E+002
   6.8920   1.71650E+003    9.68020E+002
   6.8940   1.70315E+003    9.84610E+002
   6.8960   1.74496E+003    9.61960E+002
   6.8980   1.69306E+003    9.37010E+002
   6.9010   1.73094E+003    9.70090E+002
   6.9030   1.72385E+003    9.68220E+002
   6.9060   1.74784E+003    9.79370E+002
   6.9100   1.71889E+003    9.75340E+002
   6.9110   1.72372E+003    9.72920E+002
   6.9140   1.70021E+003    9.84940E+002
   6.9180   1.72095E+003    9.86270E+002
   6.9200   1.72877E+003    9.81780E+002
   6.9230   1.70928E+003    9.81270E+002
   6.9250   1.73166E+003    9.49280E+002
   6.9280   1.70128E+003    9.52550E+002
   6.9290   1.70797E+003    9.54570E+002
   6.9320   1.70791E+003    9.75190E+002
   6.9350   1.71097E+003    9.61830E+002
   6.9390   1.71111E+003    9.68690E+002
   6.9410   1.71091E+003    9.44620E+002
   6.9420   1.69267E+003    9.45820E+002
   6.9450   1.71332E+003    9.53140E+002
   6.9480   1.66328E+003    9.45100E+002
   6.9500   1.70972E+003    9.41630E+002
   6.9520   1.70177E+003    9.40640E+002
   6.9540   1.68509E+003    9.28860E+002
   6.9580   1.68033E+003    9.34150E+002
   6.9610   1.67204E+003    9.40210E+002
   6.9640   1.67150E+003    9.27510E+002
   6.9660   1.66612E+003    9.21700E+002
   6.9680   1.66222E+003    9.38290E+002
   6.9720   1.66620E+003    9.35320E+002
   6.9750   1.66939E+003    9.73140E+002
   6.9770   1.67375E+003    9.60640E+002
   6.9800   1.69066E+003    9.51690E+002
   6.9830   1.67309E+003    9.55500E+002
   6.9850   1.68298E+003    9.52320E+002
   6.9880   1.67423E+003    9.85000E+002
   6.9900   1.69689E+003    9.60820E+002
   6.9920   1.68478E+003    9.67510E+002
   6.9940   1.69139E+003    9.45610E+002
   6.9970   1.69155E+003    9.80180E+002
   7.0010   1.65484E+003    9.33030E+002
   7.0040   1.70319E+003    9.60790E+002
   7.0070   1.71054E+003    9.49380E+002
   7.0090   1.73929E+003    9.71020E+002
   7.0110   1.73278E+003    9.38770E+002
   7.0160   1.68761E+003    9.23410E+002
   7.0190   1.68263E+003    9.56160E+002
   7.0210   1.65187E+003    9.53970E+002
   7.0240   1.66500E+003    9.22300E+002
   7.0260   1.65305E+003    9.31790E+002
   7.0280   1.63102E+003    9.23510E+002
   7.0310   1.63445E+003    9.26090E+002
   7.0350   1.65955E+003    9.18600E+002
   7.0370   1.65338E+003    9.32250E+002
   7.0400   1.65756E+003    9.31600E+002
   7.0410   1.66204E+003    9.43210E+002
   7.0470   1.67662E+003    9.25880E+002
   7.0480   1.69512E+003    9.03910E+002
   7.0510   1.66384E+003    9.03830E+002
   7.0520   1.65693E+003    9.10730E+002
   7.0550   1.67188E+003    9.19780E+002
   7.0580   1.65180E+003    9.17600E+002
   7.0610   1.66559E+003    9.03590E+002
   7.0640   1.66518E+003    9.06870E+002
   7.0680   1.68602E+003    9.15870E+002
   7.0690   1.67682E+003    8.98960E+002
   7.0730   1.64165E+003    8.92900E+002
   7.0760   1.64897E+003    8.96160E+002
   7.0780   1.64277E+003    8.70930E+002
   7.0810   1.65171E+003    8.71590E+002
   7.0820   1.64908E+003    8.56870E+002
   7.0870   1.65029E+003    8.65180E+002
   7.0890   1.65715E+003    8.38300E+002
   7.0910   1.63009E+003    8.20420E+002
   7.0940   1.61737E+003    8.05350E+002
   7.0980   1.62931E+003    8.01570E+002
   7.1000   1.60391E+003    8.06470E+002
   7.1030   1.58151E+003    7.66850E+002
   7.1060   1.55955E+003    7.42030E+002
   7.1100   1.57494E+003    7.29160E+002
   7.1120   1.55309E+003    7.04110E+002
   7.1150   1.54530E+003    6.74040E+002
   7.1180   1.54392E+003    6.20940E+002
   7.1200   1.53983E+003    6.25880E+002
   7.1230   1.53050E+003    5.74630E+002
   7.1250   1.47209E+003    5.24450E+002
   7.1270   1.41176E+003    4.95050E+002
   7.1320   1.41072E+003    4.67650E+002
   7.1340   1.38240E+003    3.90530E+002
   7.1370   1.35778E+003    3.46780E+002
   7.1390   1.34721E+003    3.02100E+002
   7.1420   1.27644E+003    2.83000E+002
   7.1440   1.18989E+003    1.46110E+002
   7.1490   1.05293E+003    1.84100E+001
   7.1540   8.06700E+002    5.32000E+000
   7.1580   7.67710E+002    1.97000E+000
   7.1600   7.01510E+002    8.50000E-001
   7.1630   3.55900E+002    4.60000E-001
   7.1660   1.29080E+002    6.30000E-001
   7.1680   4.90700E+001    1.20000E-001
   7.1700   7.13000E+000    2.10000E-001
   7.1730   1.04000E+000    4.80000E-001
   7.1770   6.24000E+000    3.40000E-001
   7.1780   6.11000E+000    9.80000E-001
   7.1800   6.03000E+000    3.60000E-001
   7.1850   5.90000E+000    1.60000E-001
   7.1870   5.97000E+000    2.25000E+000
   7.1890   6.07000E+000    4.13000E+000
   7.1920   6.00000E+000    2.76000E+000
   7.1950   5.85000E+000    9.00000E-002
   7.1980   6.20000E+000    1.30000E-001
   7.2020   6.01000E+000    3.30000E-001
   7.2050   5.96000E+000    1.00000E-002
   7.2070   6.06000E+000    2.00000E-002
   7.2110   6.06000E+000    1.00000E-001
   7.2140   5.91000E+000    7.70000E-001
   7.2160   6.13000E+000    2.50000E-001
   7.2190   5.85000E+000    0.00000E+000
   7.2210   6.00000E+000    8.80000E-001
   7.2250   6.04000E+000    2.80000E-001
   7.2280   5.88000E+000    1.28000E+000
   7.2300   6.03000E+000    3.40000E-001
   7.2330   6.10000E+000    7.00000E-002
   7.2360   5.93000E+000    3.60000E-001
   7.2380   6.02000E+000    1.50000E-001
   7.2410   5.86000E+000    6.00000E-002
   7.2450   5.93000E+000    1.40000E-001
   7.2470   5.87000E+000    2.00000E-001
   7.2500   6.00000E+000    1.90000E-001
   7.2530   5.98000E+000    5.00000E-002
   7.2570   6.11000E+000    2.80000E-001
   7.2600   6.11000E+000    3.80000E-001
   7.2640   5.98000E+000    1.90000E-001
   7.2670   5.96000E+000    1.50000E-001
   7.2710   6.16000E+000    6.00000E-002
   7.2720   5.94000E+000    9.00000E-002
   7.2750   5.84000E+000    2.60000E-001
   7.2770   5.90000E+000    2.00000E-001
   7.2790   5.95000E+000    1.00000E-001
   7.2840   6.15000E+000    1.90000E-001
   7.2860   6.00000E+000    3.60000E-001
   7.2890   5.98000E+000    1.50000E-001
   7.2910   5.92000E+000    1.80000E-001
   7.2940   6.03000E+000    3.00000E-002
   7.2980   6.06000E+000    0.00000E+000
   7.3000   6.07000E+000    4.00000E-002
