# Supplementary material for: Mechanism of the small ATP-independent chaperone Spy is substrate specific
Source: Nat Commun. 2021 Feb 8;12:851. doi: 10.1038/s41467-021-21120-8 (PMC7870927; doi:10.1038/s41467-021-21120-8)
Supplement: Supplementary file 3 — Supplementary Data 1 [file 41467_2021_21120_MOESM3_ESM.zip › Fig 2c-d/181801/00063.RI1]

Sample1/4
I 1 22.0 48000 0009000 2.2540E11 278 1 
   5.8000   5.93000E+000    2.17000E+000
   5.8050   6.00000E+000    7.80000E-001
   5.8060   5.86000E+000    3.30000E-001
   5.8080   6.00000E+000    3.54000E+000
   5.8100   6.00000E+000    8.34000E+000
   5.8110   5.83000E+000    8.20000E+000
   5.8120   2.85000E+000    1.21500E+001
   5.8130   4.82000E+000    6.13000E+000
   5.8150   7.09000E+000    1.96100E+001
   5.8170   2.67300E+001    2.38500E+001
   5.8190   6.80700E+001    5.16200E+001
   5.8220   1.95810E+002    6.52800E+001
   5.8240   4.23550E+002    2.38510E+002
   5.8270   8.60920E+002    4.79560E+002
   5.8290   8.67960E+002    6.38670E+002
   5.8310   9.82110E+002    6.30820E+002
   5.8330   1.08554E+003    7.33460E+002
   5.8350   1.20462E+003    8.41630E+002
   5.8370   1.41189E+003    1.16289E+003
   5.8400   1.57399E+003    1.68493E+003
   5.8420   1.64032E+003    1.85989E+003
   5.8440   1.80637E+003    1.85242E+003
   5.8460   1.94243E+003    1.91244E+003
   5.8470   2.00103E+003    2.01273E+003
   5.8480   2.04243E+003    2.15808E+003
   5.8490   2.18919E+003    2.26522E+003
   5.8530   2.30679E+003    2.44751E+003
   5.8540   2.54874E+003    2.51220E+003
   5.8560   2.64118E+003    2.60310E+003
   5.8580   2.72976E+003    2.76436E+003
   5.8600   2.84513E+003    2.88184E+003
   5.8620   2.91080E+003    2.94718E+003
   5.8630   2.92237E+003    2.98708E+003
   5.8650   2.99923E+003    3.05156E+003
   5.8680   3.15412E+003    3.21587E+003
   5.8690   3.17065E+003    3.24782E+003
   5.8710   3.24150E+003    3.30755E+003
   5.8730   3.27200E+003    3.30053E+003
   5.8760   3.40111E+003    3.38354E+003
   5.8780   3.52579E+003    3.55881E+003
   5.8800   3.52959E+003    3.50823E+003
   5.8810   3.53149E+003    3.51525E+003
   5.8820   3.55965E+003    3.58309E+003
   5.8830   3.61153E+003    3.57646E+003
   5.8850   3.62156E+003    3.56269E+003
   5.8870   3.62462E+003    3.62787E+003
   5.8900   3.65327E+003    3.59952E+003
   5.8920   3.63243E+003    3.60390E+003
   5.8940   3.65881E+003    3.68640E+003
   5.8960   3.67141E+003    3.71885E+003
   5.8990   3.63226E+003    3.62691E+003
   5.9000   3.61824E+003    3.67189E+003
   5.9030   3.66010E+003    3.71966E+003
   5.9060   3.63095E+003    3.66937E+003
   5.9070   3.64746E+003    3.74896E+003
   5.9100   3.68254E+003    3.68555E+003
   5.9110   3.71178E+003    3.70641E+003
   5.9120   3.75921E+003    3.76381E+003
   5.9140   3.79210E+003    3.72471E+003
   5.9160   3.84374E+003    3.76615E+003
   5.9190   3.77435E+003    3.82828E+003
   5.9210   3.83418E+003    3.72186E+003
   5.9230   3.77219E+003    3.70438E+003
   5.9240   3.82057E+003    3.74095E+003
   5.9260   3.86285E+003    3.70006E+003
   5.9300   3.85443E+003    3.79102E+003
   5.9320   3.87967E+003    3.90962E+003
   5.9350   3.96001E+003    3.90025E+003
   5.9370   3.98490E+003    3.96478E+003
   5.9400   4.00419E+003    4.01500E+003
   5.9420   3.95809E+003    4.00846E+003
   5.9430   4.04997E+003    3.99830E+003
   5.9460   4.09042E+003    4.01401E+003
   5.9480   4.05369E+003    4.03449E+003
   5.9500   4.00637E+003    3.99662E+003
   5.9530   4.15097E+003    3.99529E+003
   5.9570   4.05011E+003    4.09752E+003
   5.9590   4.07628E+003    4.13189E+003
   5.9620   4.09185E+003    4.05551E+003
   5.9640   4.11261E+003    4.07707E+003
   5.9660   4.15152E+003    4.10327E+003
   5.9690   4.02223E+003    4.10459E+003
   5.9710   4.11234E+003    4.13569E+003
   5.9720   4.17710E+003    4.19324E+003
   5.9750   4.21966E+003    4.21722E+003
   5.9770   4.14857E+003    4.20665E+003
   5.9780   4.16066E+003    4.25999E+003
   5.9800   4.14839E+003    4.25374E+003
   5.9830   4.16946E+003    4.20395E+003
   5.9840   4.27093E+003    4.29403E+003
   5.9860   4.34264E+003    4.35700E+003
   5.9890   4.60645E+003    4.60257E+003
   5.9910   4.90732E+003    5.32569E+003
   5.9930   6.35086E+003    6.83238E+003
   5.9980   8.30535E+003    7.77256E+003
   6.0000   8.49214E+003    7.07618E+003
   6.0030   3.21426E+003    1.10012E+003
   6.0070   1.71320E+002    1.57990E+002
   6.0120   2.62390E+002    5.29460E+002
   6.0140   9.27200E+002    5.26401E+003
   6.0180   4.47565E+003    4.09849E+003
   6.0200   4.21585E+003    4.20408E+003
   6.0220   4.37691E+003    4.20232E+003
   6.0250   4.24461E+003    4.09838E+003
   6.0270   4.26517E+003    4.14361E+003
   6.0290   4.21274E+003    4.14488E+003
   6.0320   4.27343E+003    4.17740E+003
   6.0340   4.27229E+003    4.08883E+003
   6.0360   4.27719E+003    4.07383E+003
   6.0390   4.22904E+003    4.11594E+003
   6.0420   4.31088E+003    4.17061E+003
   6.0440   4.29819E+003    4.11437E+003
   6.0460   4.28684E+003    4.10159E+003
   6.0480   4.26392E+003    4.17027E+003
   6.0500   4.24165E+003    4.13309E+003
   6.0520   4.23202E+003    4.12553E+003
   6.0540   4.22749E+003    4.11313E+003
   6.0570   4.27229E+003    4.14765E+003
   6.0590   4.17289E+003    4.05902E+003
   6.0610   4.22038E+003    4.12524E+003
   6.0630   4.23212E+003    4.04675E+003
   6.0660   4.21156E+003    4.05678E+003
   6.0680   4.18107E+003    4.06134E+003
   6.0700   4.19689E+003    4.04307E+003
   6.0720   4.15028E+003    4.09449E+003
   6.0730   4.20728E+003    4.06358E+003
   6.0750   4.15774E+003    4.00853E+003
   6.0770   4.21183E+003    4.08884E+003
   6.0790   4.16714E+003    4.06510E+003
   6.0820   4.13134E+003    4.06987E+003
   6.0860   4.16118E+003    3.98576E+003
   6.0880   4.17222E+003    4.00544E+003
   6.0900   4.10264E+003    3.99855E+003
   6.0920   4.21178E+003    3.96177E+003
   6.0950   4.17062E+003    3.88950E+003
   6.0970   4.08479E+003    3.92232E+003
   6.0990   4.12238E+003    3.87846E+003
   6.1020   4.12297E+003    3.93038E+003
   6.1040   4.11016E+003    3.91099E+003
   6.1060   4.06641E+003    3.88534E+003
   6.1090   4.11399E+003    3.86490E+003
   6.1110   4.07124E+003    3.88283E+003
   6.1130   4.05530E+003    3.85111E+003
   6.1160   4.07541E+003    3.83157E+003
   6.1180   4.04978E+003    3.77936E+003
   6.1200   4.02419E+003    3.82925E+003
   6.1230   4.06850E+003    3.78736E+003
   6.1250   3.99425E+003    3.80495E+003
   6.1280   3.97631E+003    3.85817E+003
   6.1290   3.99514E+003    3.81562E+003
   6.1320   3.96105E+003    3.72166E+003
   6.1340   3.98988E+003    3.71467E+003
   6.1370   4.02705E+003    3.76532E+003
   6.1400   3.95397E+003    3.71279E+003
   6.1420   3.88708E+003    3.68823E+003
   6.1440   3.92883E+003    3.70346E+003
   6.1470   3.89572E+003    3.63065E+003
   6.1480   3.84460E+003    3.67403E+003
   6.1500   3.82797E+003    3.66254E+003
   6.1530   3.77042E+003    3.58936E+003
   6.1550   3.78130E+003    3.65436E+003
   6.1570   3.80276E+003    3.51379E+003
   6.1600   3.76226E+003    3.47405E+003
   6.1620   3.77205E+003    3.48547E+003
   6.1640   3.74900E+003    3.50166E+003
   6.1660   3.74612E+003    3.44850E+003
   6.1670   3.71403E+003    3.42386E+003
   6.1700   3.78052E+003    3.50380E+003
   6.1720   3.78898E+003    3.40724E+003
   6.1760   3.67826E+003    3.37936E+003
   6.1800   3.76496E+003    3.41519E+003
   6.1830   3.75626E+003    3.35381E+003
   6.1860   3.73938E+003    3.32862E+003
   6.1880   3.66543E+003    3.31474E+003
   6.1910   3.65064E+003    3.30260E+003
   6.1950   3.59502E+003    3.23635E+003
   6.1960   3.58716E+003    3.20525E+003
   6.1980   3.64705E+003    3.22243E+003
   6.2010   3.57593E+003    3.20546E+003
   6.2030   3.71002E+003    3.14895E+003
   6.2060   3.64792E+003    3.16503E+003
   6.2080   3.58821E+003    3.11828E+003
   6.2100   3.58475E+003    3.12738E+003
   6.2120   3.53005E+003    3.09947E+003
   6.2140   3.52916E+003    3.10578E+003
   6.2150   3.53054E+003    3.04659E+003
   6.2170   3.53285E+003    3.06020E+003
   6.2200   3.49279E+003    3.02429E+003
   6.2230   3.51387E+003    2.97418E+003
   6.2250   3.49080E+003    2.89979E+003
   6.2270   3.47307E+003    2.91524E+003
   6.2300   3.45185E+003    2.85493E+003
   6.2330   3.39929E+003    2.83424E+003
   6.2370   3.39170E+003    2.84706E+003
   6.2410   3.37074E+003    2.71423E+003
   6.2430   3.36523E+003    2.75666E+003
   6.2460   3.32269E+003    2.67375E+003
   6.2480   3.25910E+003    2.69662E+003
   6.2510   3.27304E+003    2.72188E+003
   6.2530   3.25542E+003    2.64287E+003
   6.2550   3.27811E+003    2.66150E+003
   6.2560   3.27654E+003    2.61673E+003
   6.2580   3.23583E+003    2.62662E+003
   6.2600   3.25555E+003    2.55042E+003
   6.2630   3.20725E+003    2.56821E+003
   6.2650   3.18762E+003    2.53376E+003
   6.2660   3.24052E+003    2.53102E+003
   6.2680   3.15747E+003    2.46292E+003
   6.2700   3.15873E+003    2.45819E+003
   6.2730   3.17028E+003    2.51168E+003
   6.2750   3.14450E+003    2.44994E+003
   6.2780   3.13362E+003    2.41502E+003
   6.2800   3.11248E+003    2.46663E+003
   6.2820   3.10493E+003    2.37850E+003
   6.2840   3.12412E+003    2.34305E+003
   6.2860   3.04251E+003    2.29565E+003
   6.2890   3.03541E+003    2.38381E+003
   6.2910   3.01879E+003    2.30493E+003
   6.2940   3.05508E+003    2.27220E+003
   6.2960   3.04382E+003    2.22295E+003
   6.2990   2.95896E+003    2.20815E+003
   6.3020   2.96436E+003    2.19080E+003
   6.3030   2.90580E+003    2.18103E+003
   6.3040   2.95620E+003    2.14439E+003
   6.3070   2.92688E+003    2.15800E+003
   6.3090   2.94577E+003    2.12928E+003
   6.3110   2.89736E+003    2.11804E+003
   6.3150   2.92505E+003    2.09026E+003
   6.3180   2.80911E+003    2.06682E+003
   6.3200   2.83352E+003    1.99476E+003
   6.3220   2.82268E+003    2.00849E+003
   6.3250   2.77096E+003    1.97663E+003
   6.3270   2.77667E+003    2.00741E+003
   6.3290   2.76566E+003    1.94182E+003
   6.3330   2.74262E+003    1.93250E+003
   6.3360   2.72346E+003    1.90661E+003
   6.3380   2.69906E+003    1.90299E+003
   6.3410   2.68384E+003    1.87733E+003
   6.3430   2.65706E+003    1.84505E+003
   6.3450   2.66745E+003    1.82864E+003
   6.3490   2.64366E+003    1.83747E+003
   6.3520   2.62499E+003    1.79536E+003
   6.3540   2.56953E+003    1.78658E+003
   6.3570   2.57527E+003    1.76627E+003
   6.3590   2.55232E+003    1.74914E+003
   6.3610   2.53658E+003    1.72060E+003
   6.3640   2.55228E+003    1.69740E+003
   6.3670   2.58757E+003    1.67642E+003
   6.3700   2.46799E+003    1.67313E+003
   6.3720   2.45420E+003    1.69040E+003
   6.3740   2.43956E+003    1.64813E+003
   6.3770   2.51473E+003    1.65530E+003
   6.3790   2.45357E+003    1.61004E+003
   6.3810   2.40161E+003    1.61621E+003
   6.3840   2.42787E+003    1.59709E+003
   6.3860   2.40441E+003    1.59073E+003
   6.3880   2.40394E+003    1.57477E+003
   6.3900   2.37604E+003    1.59472E+003
   6.3920   2.39382E+003    1.56833E+003
   6.3950   2.38871E+003    1.54711E+003
   6.3970   2.32777E+003    1.55392E+003
   6.3990   2.30993E+003    1.52849E+003
   6.4020   2.35260E+003    1.47650E+003
   6.4030   2.33102E+003    1.49549E+003
   6.4050   2.28654E+003    1.48512E+003
   6.4080   2.28757E+003    1.49719E+003
   6.4100   2.30603E+003    1.45932E+003
   6.4130   2.29507E+003    1.47462E+003
   6.4150   2.31279E+003    1.44079E+003
   6.4180   2.22974E+003    1.47926E+003
   6.4200   2.27449E+003    1.42316E+003
   6.4220   2.21288E+003    1.41144E+003
   6.4260   2.28989E+003    1.42397E+003
   6.4280   2.27358E+003    1.39751E+003
   6.4310   2.25653E+003    1.41067E+003
   6.4350   2.23693E+003    1.42026E+003
   6.4360   2.27015E+003    1.40206E+003
   6.4390   2.20142E+003    1.37249E+003
   6.4420   2.24904E+003    1.36869E+003
   6.4440   2.27020E+003    1.35878E+003
   6.4460   2.26112E+003    1.38625E+003
   6.4490   2.21621E+003    1.37053E+003
   6.4510   2.28550E+003    1.35763E+003
   6.4540   2.24559E+003    1.37911E+003
   6.4570   2.26480E+003    1.38441E+003
   6.4600   2.25532E+003    1.37634E+003
   6.4620   2.26460E+003    1.33694E+003
   6.4650   2.25303E+003    1.36349E+003
   6.4670   2.21676E+003    1.32851E+003
   6.4700   2.19125E+003    1.35005E+003
   6.4720   2.19687E+003    1.33208E+003
   6.4760   2.21893E+003    1.31498E+003
   6.4780   2.20363E+003    1.31198E+003
   6.4800   2.26202E+003    1.31816E+003
   6.4830   2.23531E+003    1.31883E+003
   6.4850   2.22642E+003    1.29079E+003
   6.4870   2.19952E+003    1.31331E+003
   6.4890   2.17116E+003    1.31324E+003
   6.4920   2.18421E+003    1.32043E+003
   6.4940   2.17303E+003    1.27731E+003
   6.4960   2.16822E+003    1.30617E+003
   6.4980   2.21691E+003    1.28407E+003
   6.5010   2.19954E+003    1.27366E+003
   6.5030   2.18855E+003    1.29740E+003
   6.5060   2.16566E+003    1.25173E+003
   6.5090   2.18146E+003    1.24358E+003
   6.5110   2.13586E+003    1.23757E+003
   6.5140   2.15040E+003    1.26382E+003
   6.5160   2.16562E+003    1.26492E+003
   6.5190   2.15257E+003    1.25656E+003
   6.5210   2.14037E+003    1.28571E+003
   6.5230   2.11137E+003    1.24953E+003
   6.5270   2.11146E+003    1.24240E+003
   6.5300   2.13660E+003    1.20736E+003
   6.5320   2.16740E+003    1.23130E+003
   6.5350   2.11285E+003    1.23452E+003
   6.5370   2.11273E+003    1.22002E+003
   6.5400   2.08254E+003    1.22562E+003
   6.5420   2.10754E+003    1.20061E+003
   6.5440   2.13807E+003    1.21836E+003
   6.5470   2.05852E+003    1.20099E+003
   6.5480   2.11074E+003    1.17583E+003
   6.5510   2.09012E+003    1.20034E+003
   6.5530   2.05731E+003    1.19274E+003
   6.5570   2.07786E+003    1.17413E+003
   6.5590   2.08988E+003    1.16790E+003
   6.5610   2.05286E+003    1.17634E+003
   6.5640   2.05487E+003    1.16806E+003
   6.5660   2.07318E+003    1.16818E+003
   6.5710   2.05962E+003    1.15535E+003
   6.5720   2.06764E+003    1.17978E+003
   6.5750   2.06144E+003    1.18518E+003
   6.5780   2.06054E+003    1.11862E+003
   6.5800   2.05768E+003    1.12529E+003
   6.5820   2.00812E+003    1.11798E+003
   6.5850   2.02158E+003    1.13945E+003
   6.5880   1.99541E+003    1.14932E+003
   6.5930   2.03801E+003    1.12397E+003
   6.5950   1.99911E+003    1.15060E+003
   6.5980   1.98217E+003    1.14542E+003
   6.6000   2.02389E+003    1.13677E+003
   6.6020   1.96963E+003    1.14102E+003
   6.6050   1.96997E+003    1.12648E+003
   6.6070   2.02157E+003    1.11997E+003
   6.6110   1.98160E+003    1.12714E+003
   6.6130   1.99049E+003    1.10400E+003
   6.6150   1.96961E+003    1.09932E+003
   6.6190   1.98799E+003    1.11247E+003
   6.6210   1.97839E+003    1.10094E+003
   6.6240   1.99334E+003    1.13839E+003
   6.6270   1.94121E+003    1.08868E+003
   6.6290   1.93200E+003    1.09332E+003
   6.6330   1.97497E+003    1.11576E+003
   6.6340   2.00047E+003    1.10014E+003
   6.6380   1.96618E+003    1.09781E+003
   6.6390   1.96013E+003    1.09299E+003
   6.6420   1.99211E+003    1.11684E+003
   6.6440   2.00209E+003    1.07822E+003
   6.6460   1.91659E+003    1.07332E+003
   6.6490   1.97906E+003    1.09282E+003
   6.6510   1.96430E+003    1.09379E+003
   6.6530   1.95427E+003    1.09377E+003
   6.6560   1.91595E+003    1.10436E+003
   6.6600   1.93931E+003    1.06821E+003
   6.6620   1.94630E+003    1.08519E+003
   6.6640   1.93992E+003    1.10340E+003
   6.6670   1.90830E+003    1.08515E+003
   6.6690   1.93869E+003    1.07726E+003
   6.6740   1.86243E+003    1.08076E+003
   6.6750   1.96594E+003    1.09220E+003
   6.6770   1.90582E+003    1.09906E+003
   6.6800   1.86463E+003    1.07310E+003
   6.6820   1.87129E+003    1.08290E+003
   6.6860   1.85547E+003    1.06549E+003
   6.6870   1.88768E+003    1.03904E+003
   6.6890   1.87816E+003    1.06365E+003
   6.6910   1.88761E+003    1.10098E+003
   6.6940   1.88415E+003    1.07554E+003
   6.6960   1.88838E+003    1.05492E+003
   6.6990   1.87375E+003    1.06247E+003
   6.7010   1.84242E+003    1.02396E+003
   6.7030   1.87896E+003    1.03402E+003
   6.7060   1.83217E+003    1.04149E+003
   6.7100   1.85512E+003    1.05806E+003
   6.7120   1.88501E+003    1.04137E+003
   6.7150   1.88139E+003    1.06279E+003
   6.7180   1.86102E+003    1.03072E+003
   6.7210   1.86803E+003    1.00683E+003
   6.7230   1.86238E+003    1.00943E+003
   6.7250   1.88287E+003    1.03465E+003
   6.7270   1.83990E+003    1.02572E+003
   6.7310   1.83029E+003    1.01328E+003
   6.7320   1.81246E+003    1.00227E+003
   6.7360   1.79532E+003    1.01964E+003
   6.7390   1.81549E+003    1.02992E+003
   6.7400   1.81087E+003    1.01635E+003
   6.7440   1.82601E+003    9.98150E+002
   6.7450   1.81382E+003    1.01707E+003
   6.7480   1.79450E+003    1.01569E+003
   6.7510   1.80321E+003    1.01477E+003
   6.7540   1.83074E+003    1.03779E+003
   6.7570   1.82520E+003    1.00443E+003
   6.7590   1.84499E+003    9.85790E+002
   6.7620   1.79126E+003    1.00830E+003
   6.7650   1.82078E+003    1.01633E+003
   6.7680   1.87185E+003    1.01299E+003
   6.7700   1.84474E+003    1.02622E+003
   6.7730   1.82309E+003    1.00429E+003
   6.7770   1.85966E+003    1.03184E+003
   6.7790   1.85496E+003    1.01727E+003
   6.7810   1.82216E+003    1.04340E+003
   6.7840   1.86112E+003    1.01129E+003
   6.7860   1.82505E+003    1.02325E+003
   6.7890   1.80753E+003    1.02255E+003
   6.7930   1.85884E+003    1.04342E+003
   6.7950   1.84740E+003    1.03168E+003
   6.7970   1.88866E+003    1.03908E+003
   6.7990   1.84636E+003    1.01197E+003
   6.8020   1.83581E+003    1.00762E+003
   6.8040   1.84122E+003    1.00634E+003
   6.8070   1.83859E+003    1.03238E+003
   6.8090   1.86040E+003    1.00338E+003
   6.8130   1.86557E+003    1.04950E+003
   6.8150   1.84741E+003    1.02414E+003
   6.8180   1.88464E+003    1.04236E+003
   6.8210   1.84838E+003    1.05443E+003
   6.8230   1.84122E+003    1.06793E+003
   6.8270   1.87013E+003    1.06029E+003
   6.8300   1.84364E+003    1.05860E+003
   6.8320   1.83842E+003    1.02654E+003
   6.8340   1.86327E+003    1.01410E+003
   6.8380   1.84742E+003    1.04665E+003
   6.8400   1.86501E+003    1.05013E+003
   6.8420   1.87266E+003    1.03457E+003
   6.8450   1.85267E+003    1.04563E+003
   6.8480   1.85732E+003    1.04607E+003
   6.8510   1.87673E+003    1.03849E+003
   6.8530   1.87891E+003    1.06252E+003
   6.8550   1.86449E+003    1.05341E+003
   6.8580   1.86695E+003    1.01310E+003
   6.8620   1.86395E+003    1.05159E+003
   6.8640   1.86385E+003    1.06532E+003
   6.8670   1.89505E+003    1.04976E+003
   6.8690   1.90256E+003    1.05868E+003
   6.8730   1.84511E+003    1.05218E+003
   6.8750   1.89782E+003    1.03984E+003
   6.8770   1.85839E+003    1.04163E+003
   6.8810   1.84788E+003    1.04701E+003
   6.8820   1.84847E+003    1.04350E+003
   6.8850   1.83724E+003    1.03113E+003
   6.8890   1.86580E+003    1.02130E+003
   6.8910   1.90765E+003    1.03636E+003
   6.8940   1.86092E+003    1.03512E+003
   6.8960   1.87283E+003    1.04142E+003
   6.8980   1.83525E+003    1.02828E+003
   6.9010   1.86155E+003    1.05062E+003
   6.9030   1.89584E+003    1.03985E+003
   6.9070   1.87744E+003    1.06215E+003
   6.9100   1.85653E+003    1.05065E+003
   6.9110   1.86564E+003    1.06145E+003
   6.9150   1.85305E+003    1.03266E+003
   6.9170   1.86991E+003    1.03958E+003
   6.9210   1.83573E+003    1.02978E+003
   6.9230   1.86176E+003    1.03512E+003
   6.9250   1.86143E+003    1.02825E+003
   6.9280   1.83484E+003    1.03333E+003
   6.9300   1.83456E+003    1.05799E+003
   6.9340   1.82350E+003    1.00886E+003
   6.9370   1.80093E+003    1.02964E+003
   6.9390   1.82520E+003    1.03692E+003
   6.9410   1.83878E+003    1.03096E+003
   6.9440   1.83041E+003    1.02453E+003
   6.9460   1.84588E+003    1.01951E+003
   6.9500   1.84559E+003    1.02100E+003
   6.9520   1.84809E+003    1.03294E+003
   6.9560   1.82286E+003    1.00684E+003
   6.9570   1.82280E+003    1.01416E+003
   6.9610   1.80357E+003    1.02403E+003
   6.9640   1.79521E+003    9.99350E+002
   6.9650   1.76537E+003    1.01903E+003
   6.9680   1.82378E+003    1.01916E+003
   6.9720   1.80331E+003    1.00902E+003
   6.9740   1.84373E+003    9.85770E+002
   6.9780   1.81101E+003    1.01284E+003
   6.9820   1.83150E+003    1.02114E+003
   6.9840   1.84930E+003    1.01879E+003
   6.9870   1.81044E+003    1.01894E+003
   6.9880   1.78505E+003    1.02875E+003
   6.9910   1.76898E+003    1.02550E+003
   6.9930   1.84588E+003    1.03257E+003
   6.9970   1.81286E+003    1.03409E+003
   7.0000   1.80722E+003    9.95640E+002
   7.0020   1.84880E+003    1.01162E+003
   7.0040   1.81071E+003    1.06287E+003
   7.0080   1.82078E+003    1.01702E+003
   7.0100   1.83361E+003    9.99160E+002
   7.0130   1.85630E+003    1.01772E+003
   7.0160   1.82702E+003    1.03184E+003
   7.0190   1.80135E+003    1.01717E+003
   7.0210   1.83680E+003    1.01097E+003
   7.0240   1.80695E+003    1.00668E+003
   7.0270   1.78609E+003    1.00459E+003
   7.0290   1.78729E+003    9.88630E+002
   7.0300   1.76475E+003    9.92830E+002
   7.0350   1.77279E+003    9.93040E+002
   7.0380   1.80761E+003    1.00818E+003
   7.0400   1.80059E+003    9.74310E+002
   7.0410   1.80383E+003    9.67820E+002
   7.0450   1.78804E+003    9.47720E+002
   7.0480   1.77087E+003    9.55670E+002
   7.0510   1.78651E+003    9.48570E+002
   7.0540   1.73820E+003    9.63400E+002
   7.0570   1.74594E+003    9.63630E+002
   7.0600   1.75979E+003    9.68110E+002
   7.0620   1.76491E+003    9.27310E+002
   7.0670   1.75503E+003    9.23560E+002
   7.0690   1.72533E+003    9.37050E+002
   7.0710   1.72531E+003    9.11870E+002
   7.0740   1.67052E+003    9.06230E+002
   7.0770   1.70126E+003    8.85050E+002
   7.0800   1.65856E+003    8.68820E+002
   7.0820   1.65145E+003    8.50150E+002
   7.0840   1.63649E+003    8.43070E+002
   7.0870   1.61536E+003    8.08800E+002
   7.0890   1.60548E+003    7.94780E+002
   7.0930   1.56628E+003    7.55830E+002
   7.0960   1.50624E+003    7.31500E+002
   7.0980   1.48409E+003    7.17750E+002
   7.1010   1.46512E+003    6.71570E+002
   7.1050   1.42421E+003    6.25280E+002
   7.1070   1.35075E+003    6.02880E+002
   7.1120   1.32010E+003    5.53370E+002
   7.1140   1.28987E+003    5.21050E+002
   7.1160   1.23841E+003    5.09080E+002
   7.1180   1.18116E+003    4.46810E+002
   7.1230   1.09114E+003    4.07510E+002
   7.1250   1.06143E+003    3.67480E+002
   7.1270   1.00006E+003    3.27960E+002
   7.1300   9.08260E+002    2.88070E+002
   7.1340   8.56020E+002    2.43620E+002
   7.1370   7.41450E+002    1.98030E+002
   7.1390   6.95440E+002    1.69730E+002
   7.1410   6.23390E+002    1.51240E+002
   7.1440   5.43740E+002    1.17880E+002
   7.1470   4.62200E+002    8.05000E+001
   7.1530   3.63170E+002    6.15800E+001
   7.1550   2.73220E+002    3.52900E+001
   7.1590   2.16700E+002    3.08300E+001
   7.1610   1.73580E+002    1.65800E+001
   7.1650   1.03710E+002    9.92000E+000
   7.1680   7.58100E+001    6.23000E+000
   7.1710   5.41100E+001    6.80000E+000
   7.1730   3.76200E+001    6.93000E+000
   7.1770   2.03200E+001    4.45000E+000
   7.1780   9.94000E+000    5.50000E+000
   7.1820   2.87000E+000    3.74000E+000
   7.1830   5.92000E+000    4.86000E+000
   7.1860   5.99000E+000    5.22000E+000
   7.1890   6.10000E+000    6.82000E+000
   7.1910   5.91000E+000    4.51000E+000
   7.1940   6.21000E+000    2.50000E-001
   7.1980   6.24000E+000    6.00000E-002
   7.2020   6.10000E+000    5.00000E-002
   7.2050   6.28000E+000    1.27000E+000
   7.2070   6.20000E+000    1.18000E+000
   7.2100   6.02000E+000    1.23000E+000
   7.2120   6.02000E+000    1.00000E-001
   7.2160   5.94000E+000    3.80000E-001
   7.2200   6.15000E+000    6.00000E-002
   7.2220   6.01000E+000    4.30000E-001
   7.2260   6.21000E+000    1.40000E-001
   7.2280   5.99000E+000    6.00000E-001
   7.2300   5.35000E+000    7.60000E-001
   7.2330   6.09000E+000    2.50000E-001
   7.2360   5.99000E+000    1.00000E-001
   7.2380   6.04000E+000    0.00000E+000
   7.2420   6.01000E+000    0.00000E+000
   7.2450   5.91000E+000    2.70000E-001
   7.2480   6.04000E+000    1.30000E-001
   7.2520   6.09000E+000    1.30000E-001
   7.2530   6.03000E+000    1.30000E-001
   7.2560   6.08000E+000    3.10000E-001
   7.2590   5.89000E+000    1.90000E-001
   7.2620   5.92000E+000    8.00000E-002
   7.2650   6.00000E+000    3.80000E-001
   7.2680   6.13000E+000    9.00000E-002
   7.2700   5.93000E+000    2.00000E-001
   7.2720   6.22000E+000    1.30000E-001
   7.2750   6.08000E+000    1.30000E-001
   7.2780   6.00000E+000    1.50000E-001
   7.2810   6.00000E+000    4.00000E-002
   7.2840   5.89000E+000    2.60000E-001
   7.2860   6.15000E+000    8.00000E-002
   7.2890   6.15000E+000    2.10000E-001
   7.2920   5.35000E+000    2.40000E-001
   7.2950   6.06000E+000    2.90000E-001
   7.2980   5.94000E+000    4.70000E-001
   7.3010   6.01000E+000    1.60000E-001
