# Supplementary material for: Mechanism of the small ATP-independent chaperone Spy is substrate specific
Source: Nat Commun. 2021 Feb 8;12:851. doi: 10.1038/s41467-021-21120-8 (PMC7870927; doi:10.1038/s41467-021-21120-8)
Supplement: Supplementary file 3 — Supplementary Data 1 [file 41467_2021_21120_MOESM3_ESM.zip › Fig 2c-d/181801/00063.RI3]

Sample3/6
I 3 22.1 48000 0009068 2.2710E11 278 1 
   5.7990   5.90000E+000    4.07000E+000
   5.8010   5.94000E+000    7.00000E-001
   5.8030   5.85000E+000    6.39000E+000
   5.8060   5.86000E+000    1.07700E+001
   5.8080   5.93000E+000    5.06000E+000
   5.8090   5.88000E+000    2.11400E+001
   5.8100   6.03000E+000    1.47800E+001
   5.8130   1.96000E+000    2.74100E+001
   5.8140   6.36000E+000    2.32400E+001
   5.8150   8.65000E+000    2.96100E+001
   5.8170   2.62000E+001    5.19100E+001
   5.8190   6.98400E+001    1.22740E+002
   5.8220   1.65560E+002    2.36920E+002
   5.8240   3.43380E+002    4.96570E+002
   5.8250   5.68160E+002    7.05000E+002
   5.8270   8.57920E+002    7.55010E+002
   5.8290   8.67770E+002    8.11050E+002
   5.8330   1.00531E+003    1.04362E+003
   5.8350   1.22919E+003    1.26894E+003
   5.8370   1.37201E+003    1.30125E+003
   5.8400   1.51436E+003    1.45797E+003
   5.8420   1.64701E+003    1.67949E+003
   5.8440   1.82502E+003    1.80470E+003
   5.8460   1.91712E+003    1.92473E+003
   5.8490   2.09544E+003    2.10303E+003
   5.8510   2.15812E+003    2.25502E+003
   5.8520   2.30417E+003    2.38111E+003
   5.8540   2.46825E+003    2.42088E+003
   5.8550   2.51394E+003    2.52027E+003
   5.8580   2.63515E+003    2.66136E+003
   5.8600   2.71053E+003    2.80423E+003
   5.8620   2.73775E+003    2.86124E+003
   5.8630   2.80626E+003    2.86362E+003
   5.8650   2.95026E+003    3.01223E+003
   5.8670   3.05028E+003    3.21520E+003
   5.8700   3.18932E+003    3.25232E+003
   5.8710   3.23410E+003    3.27169E+003
   5.8730   3.24740E+003    3.26161E+003
   5.8740   3.30627E+003    3.32908E+003
   5.8760   3.34914E+003    3.34623E+003
   5.8780   3.43608E+003    3.48154E+003
   5.8800   3.49328E+003    3.56799E+003
   5.8820   3.53023E+003    3.47625E+003
   5.8830   3.54216E+003    3.49854E+003
   5.8850   3.52807E+003    3.44990E+003
   5.8870   3.54843E+003    3.49661E+003
   5.8880   3.60563E+003    3.55760E+003
   5.8900   3.62870E+003    3.58488E+003
   5.8920   3.56068E+003    3.55648E+003
   5.8940   3.53883E+003    3.61185E+003
   5.8960   3.58335E+003    3.64897E+003
   5.8980   3.58911E+003    3.65333E+003
   5.9000   3.59830E+003    3.61386E+003
   5.9010   3.67604E+003    3.60831E+003
   5.9030   3.59072E+003    3.54994E+003
   5.9050   3.66181E+003    3.59369E+003
   5.9060   3.67647E+003    3.63697E+003
   5.9070   3.62145E+003    3.64804E+003
   5.9110   3.79199E+003    3.69175E+003
   5.9140   3.64815E+003    3.62713E+003
   5.9160   3.74454E+003    3.66087E+003
   5.9190   3.78022E+003    3.70089E+003
   5.9210   3.79477E+003    3.82518E+003
   5.9230   3.73097E+003    3.71829E+003
   5.9240   3.77665E+003    3.82312E+003
   5.9260   3.74977E+003    3.77604E+003
   5.9280   3.79762E+003    3.79304E+003
   5.9300   3.85500E+003    3.80390E+003
   5.9330   3.81517E+003    3.80511E+003
   5.9350   3.87091E+003    3.83412E+003
   5.9370   3.91521E+003    3.85443E+003
   5.9390   3.92278E+003    3.86515E+003
   5.9420   3.94507E+003    4.08043E+003
   5.9430   3.89662E+003    3.96742E+003
   5.9460   3.94288E+003    3.94806E+003
   5.9480   3.97900E+003    4.04798E+003
   5.9510   3.95895E+003    4.04814E+003
   5.9520   4.05461E+003    4.09772E+003
   5.9550   4.00717E+003    4.09599E+003
   5.9570   4.08306E+003    4.19538E+003
   5.9590   4.08184E+003    4.08692E+003
   5.9610   4.02137E+003    4.32936E+003
   5.9620   4.05851E+003    4.53610E+003
   5.9640   4.14168E+003    6.45736E+003
   5.9670   4.16693E+003    8.61318E+003
   5.9710   4.40343E+003    7.67162E+003
   5.9730   5.56581E+003    4.48632E+003
   5.9750   7.81819E+003    1.32660E+002
   5.9790   7.58846E+003    1.32510E+002
   5.9820   7.05903E+003    2.19020E+002
   5.9870   1.44300E+002    5.07762E+003
   5.9910   2.44110E+002    4.01188E+003
   5.9930   5.54410E+002    4.21201E+003
   5.9960   1.82677E+003    4.16544E+003
   5.9980   4.31485E+003    4.10409E+003
   6.0000   4.80122E+003    4.06794E+003
   6.0030   4.23358E+003    4.08506E+003
   6.0050   4.19022E+003    4.12028E+003
   6.0070   4.16641E+003    4.10746E+003
   6.0090   4.11493E+003    4.06539E+003
   6.0120   4.15434E+003    4.11268E+003
   6.0140   4.09942E+003    4.18294E+003
   6.0170   4.16761E+003    4.08680E+003
   6.0180   4.15787E+003    4.12126E+003
   6.0210   4.08898E+003    4.16272E+003
   6.0220   4.10833E+003    4.06385E+003
   6.0250   4.17969E+003    4.05312E+003
   6.0270   4.14795E+003    4.04702E+003
   6.0300   4.12042E+003    4.02438E+003
   6.0320   4.11626E+003    4.02331E+003
   6.0340   4.07476E+003    3.99964E+003
   6.0360   4.12231E+003    4.09300E+003
   6.0380   4.13216E+003    4.01016E+003
   6.0410   4.07263E+003    4.12523E+003
   6.0430   4.12672E+003    4.14810E+003
   6.0450   4.13900E+003    4.12883E+003
   6.0480   4.12548E+003    4.01635E+003
   6.0490   4.20038E+003    4.10607E+003
   6.0520   4.10966E+003    4.07753E+003
   6.0540   4.14905E+003    4.12784E+003
   6.0560   4.18928E+003    4.09948E+003
   6.0590   4.09162E+003    4.06149E+003
   6.0610   4.08465E+003    4.11242E+003
   6.0630   4.00056E+003    4.06880E+003
   6.0650   4.11802E+003    4.04660E+003
   6.0660   4.12092E+003    4.06365E+003
   6.0690   4.08771E+003    4.04391E+003
   6.0700   4.11143E+003    4.10266E+003
   6.0730   4.05842E+003    4.05001E+003
   6.0750   4.07599E+003    4.06903E+003
   6.0770   4.11099E+003    3.96051E+003
   6.0790   4.08535E+003    4.07221E+003
   6.0820   4.11019E+003    4.04834E+003
   6.0830   4.13018E+003    4.07502E+003
   6.0860   4.15117E+003    3.98353E+003
   6.0890   4.08328E+003    3.98498E+003
   6.0900   4.12228E+003    4.05213E+003
   6.0920   4.12615E+003    4.01870E+003
   6.0950   4.12917E+003    4.00515E+003
   6.0970   4.07478E+003    4.06755E+003
   6.1000   4.10959E+003    4.02710E+003
   6.1020   4.10816E+003    4.02263E+003
   6.1040   4.15107E+003    4.03914E+003
   6.1080   4.12262E+003    4.00752E+003
   6.1110   4.13273E+003    4.04241E+003
   6.1130   4.11412E+003    3.99095E+003
   6.1160   4.09674E+003    4.00149E+003
   6.1180   4.10273E+003    4.00210E+003
   6.1190   4.11001E+003    3.87524E+003
   6.1220   4.09407E+003    3.92078E+003
   6.1240   4.10315E+003    3.91195E+003
   6.1260   4.14558E+003    3.96099E+003
   6.1280   4.07170E+003    3.93507E+003
   6.1310   4.11816E+003    4.00533E+003
   6.1330   4.13940E+003    3.99881E+003
   6.1340   3.99657E+003    3.94395E+003
   6.1360   4.06010E+003    3.97441E+003
   6.1390   4.04391E+003    3.90892E+003
   6.1420   4.01381E+003    3.91949E+003
   6.1440   4.09161E+003    3.96193E+003
   6.1450   4.03638E+003    3.93443E+003
   6.1470   4.08516E+003    3.87820E+003
   6.1490   4.04745E+003    3.88241E+003
   6.1530   4.11365E+003    3.87768E+003
   6.1550   4.06844E+003    3.79799E+003
   6.1570   3.99963E+003    3.81717E+003
   6.1600   4.00430E+003    3.84785E+003
   6.1610   3.96197E+003    3.82331E+003
   6.1640   4.01453E+003    3.73109E+003
   6.1670   3.98786E+003    3.80045E+003
   6.1700   3.97345E+003    3.84519E+003
   6.1720   3.98656E+003    3.82384E+003
   6.1740   4.01818E+003    3.81719E+003
   6.1760   4.05433E+003    3.87558E+003
   6.1790   3.98995E+003    3.78826E+003
   6.1810   4.01129E+003    3.79368E+003
   6.1830   4.02551E+003    3.80503E+003
   6.1860   3.95656E+003    3.75284E+003
   6.1880   3.96891E+003    3.80437E+003
   6.1900   3.96195E+003    3.76138E+003
   6.1910   4.02398E+003    3.77445E+003
   6.1940   4.00717E+003    3.77696E+003
   6.1960   3.96504E+003    3.81633E+003
   6.1990   4.03312E+003    3.68927E+003
   6.2010   4.01006E+003    3.73951E+003
   6.2030   4.00205E+003    3.71602E+003
   6.2050   3.92696E+003    3.67400E+003
   6.2080   3.94459E+003    3.73792E+003
   6.2100   3.97103E+003    3.74466E+003
   6.2120   3.97881E+003    3.79352E+003
   6.2140   4.01129E+003    3.75170E+003
   6.2170   4.03104E+003    3.75617E+003
   6.2190   3.99348E+003    3.68255E+003
   6.2210   3.97266E+003    3.66898E+003
   6.2240   3.93157E+003    3.62780E+003
   6.2260   3.98374E+003    3.60349E+003
   6.2280   3.95315E+003    3.64267E+003
   6.2300   3.95230E+003    3.62474E+003
   6.2320   3.92810E+003    3.68526E+003
   6.2350   4.02745E+003    3.58098E+003
   6.2370   3.89806E+003    3.52140E+003
   6.2390   3.94099E+003    3.56116E+003
   6.2410   3.94511E+003    3.65453E+003
   6.2440   3.98052E+003    3.62381E+003
   6.2460   3.92343E+003    3.60059E+003
   6.2490   3.91077E+003    3.50939E+003
   6.2530   3.91434E+003    3.54773E+003
   6.2550   3.99156E+003    3.51557E+003
   6.2570   3.95064E+003    3.54570E+003
   6.2580   3.93653E+003    3.50896E+003
   6.2600   3.92505E+003    3.50856E+003
   6.2640   3.99659E+003    3.47278E+003
   6.2660   3.92620E+003    3.58628E+003
   6.2680   3.90858E+003    3.50270E+003
   6.2710   3.87139E+003    3.46006E+003
   6.2730   3.93118E+003    3.46612E+003
   6.2750   3.86710E+003    3.46580E+003
   6.2760   3.86378E+003    3.42919E+003
   6.2780   3.94391E+003    3.45033E+003
   6.2800   3.88012E+003    3.42164E+003
   6.2820   3.87209E+003    3.41400E+003
   6.2840   3.91758E+003    3.43836E+003
   6.2870   3.90395E+003    3.42276E+003
   6.2890   3.84322E+003    3.43627E+003
   6.2930   3.90836E+003    3.41885E+003
   6.2960   3.84520E+003    3.33873E+003
   6.2970   3.87015E+003    3.33342E+003
   6.2990   3.84762E+003    3.28217E+003
   6.3020   3.84655E+003    3.27593E+003
   6.3040   3.80679E+003    3.27503E+003
   6.3060   3.76872E+003    3.28690E+003
   6.3090   3.77850E+003    3.25637E+003
   6.3110   3.77517E+003    3.19631E+003
   6.3130   3.83339E+003    3.11414E+003
   6.3150   3.76041E+003    3.19113E+003
   6.3180   3.72469E+003    3.19776E+003
   6.3200   3.77099E+003    3.20535E+003
   6.3230   3.69400E+003    3.16516E+003
   6.3250   3.75076E+003    3.16641E+003
   6.3260   3.71219E+003    3.06858E+003
   6.3270   3.73078E+003    3.10601E+003
   6.3310   3.68157E+003    3.09773E+003
   6.3330   3.68725E+003    3.10708E+003
   6.3360   3.68218E+003    3.09616E+003
   6.3380   3.69266E+003    2.98251E+003
   6.3410   3.69571E+003    3.01831E+003
   6.3430   3.71962E+003    2.97708E+003
   6.3450   3.67112E+003    2.91348E+003
   6.3480   3.63474E+003    2.89307E+003
   6.3500   3.61995E+003    2.91729E+003
   6.3540   3.59141E+003    2.93369E+003
   6.3570   3.62186E+003    2.79842E+003
   6.3590   3.58606E+003    2.81245E+003
   6.3630   3.56748E+003    2.87136E+003
   6.3650   3.55404E+003    2.88994E+003
   6.3670   3.56497E+003    2.84964E+003
   6.3690   3.52348E+003    2.80584E+003
   6.3710   3.59182E+003    2.79731E+003
   6.3740   3.48202E+003    2.73129E+003
   6.3770   3.44878E+003    2.76169E+003
   6.3780   3.45312E+003    2.81613E+003
   6.3810   3.50727E+003    2.66544E+003
   6.3840   3.44411E+003    2.69690E+003
   6.3880   3.49123E+003    2.63576E+003
   6.3900   3.42873E+003    2.61231E+003
   6.3910   3.37237E+003    2.58390E+003
   6.3930   3.41701E+003    2.59936E+003
   6.3950   3.34197E+003    2.52658E+003
   6.4000   3.32558E+003    2.56822E+003
   6.4020   3.31389E+003    2.53302E+003
   6.4040   3.31665E+003    2.49901E+003
   6.4080   3.29611E+003    2.51471E+003
   6.4100   3.27736E+003    2.47315E+003
   6.4130   3.24257E+003    2.48769E+003
   6.4150   3.25308E+003    2.45792E+003
   6.4190   3.27861E+003    2.44935E+003
   6.4210   3.18532E+003    2.39822E+003
   6.4240   3.22472E+003    2.38426E+003
   6.4260   3.17831E+003    2.33236E+003
   6.4290   3.09900E+003    2.38902E+003
   6.4310   3.12212E+003    2.36251E+003
   6.4330   3.14068E+003    2.33076E+003
   6.4360   3.23158E+003    2.30771E+003
   6.4380   3.20914E+003    2.30410E+003
   6.4420   3.16491E+003    2.27707E+003
   6.4440   3.14603E+003    2.23542E+003
   6.4460   3.16331E+003    2.21545E+003
   6.4510   3.16306E+003    2.20120E+003
   6.4530   3.13901E+003    2.18152E+003
   6.4560   3.10068E+003    2.14683E+003
   6.4580   3.10478E+003    2.12427E+003
   6.4600   3.06559E+003    2.12153E+003
   6.4630   3.02258E+003    2.09849E+003
   6.4650   3.01497E+003    2.12109E+003
   6.4670   3.03276E+003    2.06299E+003
   6.4690   3.08251E+003    2.06360E+003
   6.4710   3.02328E+003    2.02191E+003
   6.4740   2.94192E+003    2.00892E+003
   6.4790   2.95662E+003    2.01754E+003
   6.4800   2.91812E+003    1.95883E+003
   6.4830   2.85672E+003    1.97563E+003
   6.4850   2.90886E+003    1.95978E+003
   6.4870   2.87436E+003    1.96746E+003
   6.4910   2.87803E+003    1.91912E+003
   6.4940   2.85963E+003    1.88202E+003
   6.4960   2.82408E+003    1.88775E+003
   6.4980   2.80024E+003    1.86610E+003
   6.5010   2.83234E+003    1.85716E+003
   6.5030   2.76578E+003    1.83566E+003
   6.5050   2.78678E+003    1.80245E+003
   6.5080   2.81316E+003    1.77491E+003
   6.5090   2.78488E+003    1.76467E+003
   6.5120   2.69791E+003    1.75835E+003
   6.5150   2.71636E+003    1.72002E+003
   6.5160   2.68239E+003    1.76193E+003
   6.5190   2.70222E+003    1.76027E+003
   6.5210   2.66553E+003    1.69008E+003
   6.5250   2.59491E+003    1.69867E+003
   6.5280   2.58752E+003    1.61901E+003
   6.5300   2.61228E+003    1.65554E+003
   6.5320   2.62359E+003    1.63200E+003
   6.5350   2.53199E+003    1.64146E+003
   6.5390   2.48524E+003    1.59564E+003
   6.5410   2.49584E+003    1.54484E+003
   6.5440   2.46336E+003    1.54830E+003
   6.5450   2.46578E+003    1.52648E+003
   6.5480   2.45699E+003    1.49353E+003
   6.5500   2.44066E+003    1.47159E+003
   6.5520   2.41173E+003    1.49795E+003
   6.5560   2.41097E+003    1.45639E+003
   6.5590   2.32904E+003    1.47951E+003
   6.5610   2.35169E+003    1.45712E+003
   6.5640   2.32694E+003    1.45334E+003
   6.5660   2.29965E+003    1.42739E+003
   6.5710   2.29037E+003    1.41108E+003
   6.5730   2.31025E+003    1.37806E+003
   6.5750   2.26874E+003    1.38825E+003
   6.5770   2.26200E+003    1.36317E+003
   6.5800   2.24108E+003    1.35867E+003
   6.5830   2.29098E+003    1.34417E+003
   6.5860   2.16540E+003    1.30997E+003
   6.5880   2.12971E+003    1.31223E+003
   6.5910   2.18442E+003    1.29552E+003
   6.5930   2.17675E+003    1.30290E+003
   6.5950   2.17251E+003    1.28222E+003
   6.5980   2.14453E+003    1.28280E+003
   6.6000   2.12684E+003    1.24181E+003
   6.6020   2.15125E+003    1.23756E+003
   6.6060   2.14387E+003    1.25317E+003
   6.6080   2.11754E+003    1.19377E+003
   6.6100   2.09091E+003    1.22457E+003
   6.6120   2.10091E+003    1.22524E+003
   6.6130   2.06348E+003    1.21824E+003
   6.6180   2.08573E+003    1.19210E+003
   6.6210   2.04263E+003    1.20442E+003
   6.6240   2.04880E+003    1.20732E+003
   6.6270   1.99776E+003    1.18333E+003
   6.6290   1.99022E+003    1.17007E+003
   6.6330   2.02036E+003    1.16167E+003
   6.6350   2.00378E+003    1.13076E+003
   6.6380   2.00357E+003    1.15571E+003
   6.6410   1.97294E+003    1.15326E+003
   6.6440   1.94139E+003    1.12724E+003
   6.6460   1.99786E+003    1.16679E+003
   6.6490   1.94950E+003    1.11531E+003
   6.6510   1.93721E+003    1.11578E+003
   6.6530   1.96346E+003    1.11302E+003
   6.6550   1.94112E+003    1.12014E+003
   6.6600   1.90468E+003    1.10972E+003
   6.6620   1.93698E+003    1.13238E+003
   6.6630   1.93109E+003    1.10026E+003
   6.6650   1.90815E+003    1.10146E+003
   6.6670   1.90076E+003    1.09737E+003
   6.6700   1.88766E+003    1.11322E+003
   6.6730   1.92333E+003    1.06176E+003
   6.6750   1.85711E+003    1.06351E+003
   6.6770   1.91221E+003    1.06932E+003
   6.6800   1.85704E+003    1.07431E+003
   6.6820   1.83457E+003    1.06515E+003
   6.6850   1.84169E+003    1.05100E+003
   6.6870   1.84826E+003    1.05235E+003
   6.6910   1.82497E+003    1.07835E+003
   6.6940   1.81084E+003    1.03377E+003
   6.6960   1.81782E+003    1.03707E+003
   6.6980   1.83271E+003    1.01700E+003
   6.7000   1.81241E+003    1.05313E+003
   6.7030   1.82001E+003    1.02251E+003
   6.7070   1.79364E+003    1.00177E+003
   6.7100   1.76981E+003    1.00269E+003
   6.7110   1.76410E+003    1.01625E+003
   6.7140   1.76811E+003    1.03142E+003
   6.7160   1.83372E+003    9.90480E+002
   6.7190   1.83582E+003    1.01960E+003
   6.7210   1.77599E+003    1.00448E+003
   6.7230   1.80003E+003    9.94640E+002
   6.7250   1.77151E+003    9.91690E+002
   6.7280   1.77565E+003    9.91150E+002
   6.7320   1.73266E+003    9.77270E+002
   6.7340   1.72121E+003    9.51780E+002
   6.7360   1.75892E+003    9.82960E+002
   6.7390   1.72376E+003    9.99560E+002
   6.7410   1.72422E+003    9.60680E+002
   6.7440   1.76206E+003    9.69950E+002
   6.7470   1.73997E+003    9.62430E+002
   6.7490   1.75209E+003    9.67290E+002
   6.7520   1.72050E+003    9.47400E+002
   6.7550   1.73391E+003    9.86840E+002
   6.7570   1.71488E+003    9.54560E+002
   6.7600   1.71437E+003    9.32800E+002
   6.7620   1.71161E+003    9.94920E+002
   6.7640   1.70998E+003    1.00054E+003
   6.7680   1.69920E+003    9.87800E+002
   6.7690   1.68507E+003    9.69570E+002
   6.7750   1.72715E+003    9.73630E+002
   6.7760   1.68522E+003    9.88140E+002
   6.7790   1.70015E+003    9.81700E+002
   6.7810   1.72248E+003    9.67700E+002
   6.7840   1.70522E+003    9.72380E+002
   6.7870   1.71002E+003    9.74420E+002
   6.7880   1.71777E+003    9.80330E+002
   6.7920   1.69721E+003    9.81160E+002
   6.7950   1.71372E+003    9.75360E+002
   6.7970   1.71699E+003    9.54010E+002
   6.8020   1.73752E+003    9.86550E+002
   6.8040   1.68938E+003    9.94540E+002
   6.8060   1.70688E+003    9.78760E+002
   6.8090   1.72971E+003    9.65870E+002
   6.8110   1.72158E+003    9.76590E+002
   6.8140   1.70669E+003    9.82600E+002
   6.8160   1.71542E+003    9.69810E+002
   6.8190   1.73252E+003    9.97900E+002
   6.8210   1.74504E+003    9.75170E+002
   6.8230   1.75685E+003    9.92560E+002
   6.8260   1.74337E+003    9.72650E+002
   6.8290   1.68853E+003    9.74840E+002
   6.8330   1.72275E+003    9.58070E+002
   6.8340   1.77576E+003    9.60290E+002
   6.8360   1.73750E+003    9.84690E+002
   6.8390   1.74483E+003    9.72030E+002
   6.8420   1.71960E+003    9.97890E+002
   6.8450   1.71283E+003    9.62460E+002
   6.8480   1.69982E+003    9.64180E+002
   6.8500   1.72862E+003    9.65700E+002
   6.8530   1.73686E+003    9.64850E+002
   6.8550   1.74369E+003    9.59500E+002
   6.8580   1.73286E+003    9.85210E+002
   6.8600   1.72567E+003    9.77360E+002
   6.8620   1.74095E+003    9.64470E+002
   6.8660   1.73203E+003    9.73930E+002
   6.8690   1.69253E+003    9.91980E+002
   6.8720   1.71701E+003    9.73950E+002
   6.8740   1.74773E+003    9.70070E+002
   6.8760   1.70585E+003    9.59440E+002
   6.8790   1.71777E+003    9.82750E+002
   6.8820   1.74888E+003    9.52860E+002
   6.8850   1.73745E+003    9.50860E+002
   6.8870   1.69152E+003    9.70940E+002
   6.8890   1.73442E+003    9.74510E+002
   6.8920   1.74329E+003    9.63570E+002
   6.8940   1.71885E+003    9.90630E+002
   6.8980   1.76304E+003    9.94900E+002
   6.9010   1.72225E+003    9.75340E+002
   6.9050   1.70335E+003    9.61670E+002
   6.9070   1.73049E+003    1.00528E+003
   6.9080   1.74431E+003    9.76720E+002
   6.9110   1.72790E+003    9.77890E+002
   6.9140   1.71567E+003    9.71570E+002
   6.9170   1.74574E+003    9.48300E+002
   6.9200   1.73172E+003    9.81950E+002
   6.9220   1.72413E+003    9.86710E+002
   6.9250   1.74030E+003    9.68040E+002
   6.9280   1.72441E+003    9.73020E+002
   6.9310   1.71719E+003    9.66060E+002
   6.9340   1.69192E+003    9.42280E+002
   6.9380   1.68290E+003    9.56770E+002
   6.9410   1.66954E+003    9.59760E+002
   6.9440   1.72422E+003    9.51560E+002
   6.9460   1.67615E+003    9.42880E+002
   6.9480   1.68958E+003    9.50520E+002
   6.9500   1.70144E+003    9.56330E+002
   6.9540   1.69243E+003    9.34210E+002
   6.9570   1.63506E+003    9.33890E+002
   6.9590   1.66547E+003    9.42320E+002
   6.9610   1.69027E+003    9.26310E+002
   6.9640   1.66440E+003    9.40290E+002
   6.9670   1.62329E+003    9.39410E+002
   6.9700   1.67426E+003    9.21410E+002
   6.9740   1.69145E+003    9.35050E+002
   6.9760   1.66251E+003    9.32600E+002
   6.9790   1.66327E+003    9.81020E+002
   6.9820   1.69788E+003    9.60730E+002
   6.9840   1.67705E+003    9.55140E+002
   6.9880   1.66983E+003    9.73630E+002
   6.9900   1.68619E+003    9.49210E+002
   6.9920   1.67426E+003    9.34530E+002
   6.9950   1.68927E+003    9.46950E+002
   6.9970   1.65689E+003    9.32790E+002
   7.0010   1.68954E+003    9.40150E+002
   7.0030   1.73151E+003    9.60640E+002
   7.0050   1.69688E+003    9.38280E+002
   7.0090   1.70855E+003    9.60760E+002
   7.0110   1.66400E+003    9.44910E+002
   7.0130   1.71994E+003    9.15220E+002
   7.0160   1.71535E+003    9.19300E+002
   7.0190   1.66051E+003    9.61750E+002
   7.0210   1.67488E+003    9.42950E+002
   7.0250   1.65970E+003    9.40810E+002
   7.0280   1.61535E+003    9.60490E+002
   7.0310   1.61694E+003    9.40710E+002
   7.0330   1.65526E+003    9.38500E+002
   7.0350   1.67180E+003    9.26120E+002
   7.0370   1.65383E+003    9.30520E+002
   7.0400   1.66931E+003    9.23390E+002
   7.0440   1.66032E+003    9.27140E+002
   7.0460   1.66716E+003    9.06190E+002
   7.0480   1.65809E+003    9.00080E+002
   7.0520   1.65407E+003    9.20940E+002
   7.0540   1.69635E+003    8.88510E+002
   7.0570   1.66218E+003    8.81730E+002
   7.0600   1.67704E+003    8.98700E+002
   7.0640   1.64502E+003    8.90750E+002
   7.0660   1.65235E+003    8.86960E+002
   7.0690   1.67423E+003    9.09660E+002
   7.0720   1.69162E+003    8.95470E+002
   7.0760   1.64963E+003    8.67960E+002
   7.0770   1.64484E+003    8.76370E+002
   7.0800   1.66096E+003    8.60130E+002
   7.0850   1.64432E+003    8.69390E+002
   7.0870   1.59619E+003    8.47590E+002
   7.0890   1.64221E+003    8.40540E+002
   7.0910   1.63050E+003    8.19660E+002
   7.0960   1.61571E+003    8.26430E+002
   7.0980   1.61651E+003    7.88570E+002
   7.0990   1.61447E+003    7.91610E+002
   7.1030   1.58420E+003    7.70150E+002
   7.1050   1.58598E+003    7.50160E+002
   7.1070   1.57599E+003    7.27110E+002
   7.1120   1.55387E+003    6.97150E+002
   7.1140   1.54143E+003    6.56430E+002
   7.1160   1.54669E+003    6.29270E+002
   7.1190   1.53110E+003    6.08260E+002
   7.1230   1.50897E+003    5.75860E+002
   7.1250   1.47867E+003    5.24980E+002
   7.1280   1.44994E+003    4.98280E+002
   7.1300   1.41196E+003    4.35540E+002
   7.1340   1.37863E+003    3.81990E+002
   7.1370   1.35054E+003    3.14300E+002
   7.1390   1.30127E+003    3.08010E+002
   7.1420   1.20724E+003    2.82910E+002
   7.1440   1.17378E+003    1.72120E+002
   7.1470   1.05383E+003    2.07100E+001
   7.1530   8.46810E+002    8.36000E+000
   7.1550   7.48840E+002    5.37000E+000
   7.1580   7.17670E+002    4.69000E+000
   7.1620   5.41070E+002    9.90000E-001
   7.1640   1.91870E+002    2.93000E+000
   7.1670   4.57300E+001    9.00000E-001
   7.1690   5.06000E+000    5.50000E-001
   7.1720   5.59000E+000    3.52000E+000
   7.1750   6.01000E+000    1.25000E+000
   7.1780   6.15000E+000    1.94000E+000
   7.1820   6.09000E+000    2.30000E-001
   7.1850   6.09000E+000    5.00000E-002
   7.1870   5.91000E+000    5.00000E-002
   7.1890   6.00000E+000    3.80000E-001
   7.1920   5.91000E+000    7.20000E-001
   7.1960   6.27000E+000    1.00000E-001
   7.1980   5.23000E+000    5.00000E-001
   7.2000   5.91000E+000    1.18000E+000
   7.2030   5.78000E+000    3.12000E+000
   7.2050   5.81000E+000    2.35000E+000
   7.2090   5.88000E+000    1.64000E+000
   7.2110   5.93000E+000    9.60000E-001
   7.2140   6.10000E+000    4.00000E-002
   7.2170   6.16000E+000    2.30000E-001
   7.2190   6.00000E+000    2.80000E-001
   7.2230   5.96000E+000    5.00000E-002
   7.2260   5.85000E+000    1.00000E-002
   7.2290   5.93000E+000    3.70000E-001
   7.2310   6.03000E+000    6.60000E-001
   7.2350   5.38000E+000    1.80000E-001
   7.2360   5.93000E+000    2.00000E-002
   7.2380   5.35000E+000    1.60000E-001
   7.2430   6.05000E+000    2.00000E-002
   7.2450   6.06000E+000    1.70000E-001
   7.2470   6.04000E+000    2.30000E-001
   7.2500   6.08000E+000    3.20000E-001
   7.2530   5.98000E+000    5.00000E-001
   7.2560   5.99000E+000    3.10000E-001
   7.2580   6.03000E+000    4.00000E-002
   7.2610   6.01000E+000    9.00000E-002
   7.2650   5.82000E+000    1.00000E-001
   7.2680   5.93000E+000    1.20000E-001
   7.2690   6.13000E+000    1.30000E-001
   7.2720   6.00000E+000    1.22000E+000
   7.2740   5.93000E+000    2.30000E-001
   7.2790   5.96000E+000    2.90000E-001
   7.2820   6.01000E+000    3.10000E-001
   7.2840   5.96000E+000    3.90000E-001
   7.2860   6.03000E+000    2.90000E-001
   7.2900   6.00000E+000    1.50000E-001
   7.2930   6.05000E+000    7.00000E-002
   7.2960   5.81000E+000    4.00000E-002
   7.2980   5.82000E+000    1.10000E-001
   7.3000   5.36000E+000    4.90000E-001
