# Supplementary material for: Mechanism of the small ATP-independent chaperone Spy is substrate specific
Source: Nat Commun. 2021 Feb 8;12:851. doi: 10.1038/s41467-021-21120-8 (PMC7870927; doi:10.1038/s41467-021-21120-8)
Supplement: Supplementary file 3 — Supplementary Data 1 [file 41467_2021_21120_MOESM3_ESM.zip › Fig 2c-d/181801/00064.RI1]

Sample1/4
I 1 22.0 48000 0009141 2.2890E11 278 1 
   5.8010   5.93000E+000    8.20000E-001
   5.8030   5.98000E+000    1.73000E+000
   5.8050   6.02000E+000    3.01000E+000
   5.8060   5.88000E+000    9.70000E-001
   5.8080   5.90000E+000    3.05000E+000
   5.8100   5.91000E+000    3.05000E+000
   5.8120   5.83000E+000    1.89700E+001
   5.8130   2.57000E+000    8.30000E+000
   5.8140   2.23000E+000    1.54000E+001
   5.8170   1.19200E+001    2.66600E+001
   5.8180   3.90100E+001    2.84800E+001
   5.8190   4.22600E+001    2.96800E+001
   5.8210   1.12490E+002    5.14400E+001
   5.8220   2.70930E+002    1.08690E+002
   5.8240   4.78490E+002    2.35610E+002
   5.8260   8.05910E+002    3.70210E+002
   5.8290   9.07310E+002    5.38580E+002
   5.8300   8.89840E+002    5.68870E+002
   5.8330   1.12308E+003    6.41190E+002
   5.8350   1.20788E+003    8.00290E+002
   5.8370   1.40577E+003    1.28048E+003
   5.8400   1.49452E+003    1.53368E+003
   5.8420   1.66706E+003    1.75886E+003
   5.8440   1.72469E+003    1.83870E+003
   5.8460   1.93032E+003    1.97024E+003
   5.8490   2.03738E+003    2.09369E+003
   5.8510   2.15953E+003    2.21618E+003
   5.8540   2.38442E+003    2.53448E+003
   5.8580   2.62530E+003    2.70698E+003
   5.8600   2.73950E+003    2.79740E+003
   5.8610   2.84340E+003    2.88871E+003
   5.8630   2.98239E+003    2.96792E+003
   5.8650   2.98400E+003    3.03200E+003
   5.8660   2.98614E+003    3.17671E+003
   5.8680   3.06344E+003    3.14837E+003
   5.8690   3.15156E+003    3.25408E+003
   5.8710   3.30373E+003    3.28225E+003
   5.8740   3.34514E+003    3.37399E+003
   5.8750   3.40894E+003    3.35105E+003
   5.8760   3.40617E+003    3.35602E+003
   5.8780   3.45475E+003    3.44315E+003
   5.8800   3.46747E+003    3.51994E+003
   5.8810   3.53054E+003    3.52020E+003
   5.8820   3.54073E+003    3.48341E+003
   5.8850   3.56122E+003    3.55758E+003
   5.8870   3.52426E+003    3.51271E+003
   5.8890   3.60293E+003    3.56309E+003
   5.8920   3.61386E+003    3.60179E+003
   5.8940   3.56232E+003    3.55723E+003
   5.8960   3.64285E+003    3.66675E+003
   5.8990   3.61272E+003    3.62667E+003
   5.9000   3.64123E+003    3.58455E+003
   5.9030   3.64852E+003    3.66034E+003
   5.9050   3.67550E+003    3.66462E+003
   5.9060   3.62846E+003    3.70153E+003
   5.9070   3.66381E+003    3.68202E+003
   5.9090   3.70309E+003    3.69263E+003
   5.9120   3.71919E+003    3.77345E+003
   5.9140   3.74297E+003    3.75135E+003
   5.9160   3.69144E+003    3.73356E+003
   5.9190   3.82011E+003    3.73724E+003
   5.9210   3.79170E+003    3.73005E+003
   5.9230   3.77816E+003    3.71421E+003
   5.9260   3.80946E+003    3.65555E+003
   5.9270   3.83515E+003    3.71852E+003
   5.9280   3.77968E+003    3.71765E+003
   5.9300   3.84668E+003    3.80906E+003
   5.9320   3.92183E+003    3.86273E+003
   5.9350   3.92517E+003    3.86562E+003
   5.9360   3.94533E+003    3.90439E+003
   5.9390   3.99184E+003    3.91372E+003
   5.9420   3.93664E+003    4.00197E+003
   5.9430   3.95057E+003    3.98768E+003
   5.9460   4.02786E+003    4.00604E+003
   5.9480   4.04850E+003    4.00339E+003
   5.9500   4.01489E+003    4.05587E+003
   5.9530   4.07855E+003    3.98970E+003
   5.9550   4.00509E+003    4.10068E+003
   5.9570   4.07639E+003    4.08958E+003
   5.9590   4.05857E+003    4.07163E+003
   5.9620   4.05590E+003    4.08616E+003
   5.9640   4.09492E+003    4.14818E+003
   5.9690   4.13220E+003    4.06589E+003
   5.9700   4.15757E+003    4.01436E+003
   5.9710   4.10070E+003    4.10083E+003
   5.9730   4.22622E+003    4.09589E+003
   5.9760   4.12811E+003    4.13063E+003
   5.9780   4.12703E+003    4.17470E+003
   5.9800   4.17473E+003    4.18601E+003
   5.9820   4.19172E+003    4.18964E+003
   5.9840   4.17652E+003    4.19154E+003
   5.9880   4.28763E+003    4.31112E+003
   5.9910   4.57095E+003    5.07921E+003
   5.9930   6.31554E+003    6.85873E+003
   5.9960   8.55235E+003    8.69123E+003
   5.9980   7.73471E+003    7.81759E+003
   6.0000   8.33663E+003    7.70235E+003
   6.0030   4.29353E+003    4.53488E+003
   6.0050   2.21366E+003    1.95760E+002
   6.0120   3.37920E+002    5.18220E+002
   6.0130   7.98620E+002    3.63793E+003
   6.0180   5.42900E+003    4.39625E+003
   6.0200   4.31106E+003    4.32498E+003
   6.0230   4.17309E+003    4.17152E+003
   6.0250   4.29122E+003    4.15707E+003
   6.0270   4.26290E+003    4.10578E+003
   6.0300   4.21732E+003    4.19969E+003
   6.0320   4.21901E+003    4.14961E+003
   6.0340   4.22130E+003    4.16168E+003
   6.0360   4.23360E+003    4.22258E+003
   6.0390   4.16382E+003    4.22019E+003
   6.0410   4.29311E+003    4.14311E+003
   6.0420   4.22064E+003    4.11908E+003
   6.0460   4.21813E+003    4.14576E+003
   6.0490   4.22690E+003    4.21613E+003
   6.0510   4.24806E+003    4.18650E+003
   6.0520   4.24850E+003    4.18644E+003
   6.0540   4.26980E+003    4.07507E+003
   6.0570   4.24846E+003    4.19226E+003
   6.0590   4.20853E+003    4.13509E+003
   6.0630   4.19834E+003    4.05259E+003
   6.0660   4.19449E+003    4.16638E+003
   6.0680   4.18387E+003    4.11143E+003
   6.0700   4.18984E+003    4.09647E+003
   6.0720   4.22277E+003    4.07178E+003
   6.0750   4.12168E+003    4.05754E+003
   6.0770   4.20235E+003    4.04001E+003
   6.0800   4.15405E+003    4.04857E+003
   6.0820   4.13885E+003    4.04386E+003
   6.0830   4.21529E+003    4.02996E+003
   6.0860   4.14260E+003    4.03898E+003
   6.0900   4.17014E+003    3.94802E+003
   6.0920   4.14392E+003    3.98511E+003
   6.0950   4.11040E+003    3.98971E+003
   6.0970   4.08084E+003    3.89444E+003
   6.0990   4.08089E+003    3.91603E+003
   6.1020   4.03134E+003    3.89800E+003
   6.1060   4.03437E+003    3.91145E+003
   6.1080   4.06547E+003    3.90974E+003
   6.1090   3.99651E+003    3.90551E+003
   6.1120   4.02384E+003    3.90825E+003
   6.1140   4.05397E+003    3.82982E+003
   6.1170   4.01459E+003    3.83906E+003
   6.1190   4.04010E+003    3.82369E+003
   6.1210   3.99029E+003    3.84767E+003
   6.1220   3.99426E+003    3.82134E+003
   6.1250   4.00090E+003    3.83738E+003
   6.1260   4.05696E+003    3.88947E+003
   6.1290   3.97415E+003    3.82652E+003
   6.1310   3.96655E+003    3.76659E+003
   6.1330   3.96745E+003    3.68849E+003
   6.1350   3.97293E+003    3.75824E+003
   6.1370   4.03060E+003    3.78434E+003
   6.1400   3.94333E+003    3.72654E+003
   6.1420   3.98244E+003    3.74449E+003
   6.1460   3.93059E+003    3.70006E+003
   6.1470   3.85858E+003    3.66240E+003
   6.1480   3.90313E+003    3.66699E+003
   6.1510   3.86404E+003    3.67038E+003
   6.1540   3.84769E+003    3.62094E+003
   6.1550   3.79649E+003    3.53429E+003
   6.1580   3.76751E+003    3.55067E+003
   6.1610   3.81716E+003    3.48100E+003
   6.1640   3.76995E+003    3.46579E+003
   6.1650   3.75256E+003    3.44308E+003
   6.1660   3.74923E+003    3.48132E+003
   6.1690   3.70903E+003    3.53475E+003
   6.1720   3.76011E+003    3.43566E+003
   6.1750   3.68515E+003    3.43896E+003
   6.1760   3.74949E+003    3.41288E+003
   6.1780   3.72013E+003    3.37449E+003
   6.1810   3.75153E+003    3.41445E+003
   6.1830   3.70909E+003    3.41067E+003
   6.1860   3.66170E+003    3.34156E+003
   6.1870   3.65785E+003    3.28138E+003
   6.1900   3.73096E+003    3.36326E+003
   6.1910   3.65226E+003    3.32001E+003
   6.1940   3.64973E+003    3.28509E+003
   6.1980   3.64652E+003    3.23291E+003
   6.2010   3.59009E+003    3.24702E+003
   6.2030   3.55842E+003    3.19322E+003
   6.2050   3.61880E+003    3.15535E+003
   6.2070   3.62329E+003    3.15262E+003
   6.2080   3.58792E+003    3.12545E+003
   6.2120   3.60705E+003    3.09466E+003
   6.2140   3.52031E+003    3.08656E+003
   6.2160   3.54504E+003    3.07597E+003
   6.2180   3.50669E+003    3.10167E+003
   6.2200   3.50393E+003    3.01995E+003
   6.2240   3.51398E+003    2.95819E+003
   6.2270   3.45746E+003    2.96833E+003
   6.2300   3.46539E+003    2.91693E+003
   6.2320   3.40419E+003    2.85464E+003
   6.2340   3.38859E+003    2.87975E+003
   6.2360   3.42858E+003    2.84411E+003
   6.2390   3.36514E+003    2.81850E+003
   6.2410   3.38119E+003    2.79221E+003
   6.2430   3.36205E+003    2.80322E+003
   6.2460   3.29462E+003    2.71520E+003
   6.2480   3.30187E+003    2.75620E+003
   6.2500   3.26391E+003    2.71621E+003
   6.2530   3.27443E+003    2.65640E+003
   6.2550   3.26798E+003    2.65914E+003
   6.2580   3.26069E+003    2.65506E+003
   6.2590   3.23522E+003    2.65496E+003
   6.2620   3.26267E+003    2.58001E+003
   6.2640   3.27289E+003    2.58197E+003
   6.2670   3.21920E+003    2.55321E+003
   6.2690   3.18944E+003    2.60891E+003
   6.2710   3.16444E+003    2.51931E+003
   6.2730   3.17431E+003    2.51699E+003
   6.2750   3.18728E+003    2.51923E+003
   6.2770   3.17126E+003    2.49009E+003
   6.2800   3.14893E+003    2.47324E+003
   6.2820   3.12726E+003    2.42162E+003
   6.2840   3.13697E+003    2.40413E+003
   6.2870   3.08862E+003    2.34042E+003
   6.2880   3.07654E+003    2.34477E+003
   6.2900   3.09855E+003    2.35782E+003
   6.2930   3.00657E+003    2.33782E+003
   6.2950   3.06978E+003    2.31259E+003
   6.2970   3.03351E+003    2.27112E+003
   6.2990   3.01970E+003    2.25089E+003
   6.3010   2.96378E+003    2.23752E+003
   6.3040   2.96701E+003    2.18333E+003
   6.3060   2.96145E+003    2.13349E+003
   6.3090   2.94790E+003    2.18204E+003
   6.3110   2.94959E+003    2.13826E+003
   6.3130   2.88270E+003    2.14907E+003
   6.3160   2.90146E+003    2.08064E+003
   6.3180   2.84680E+003    2.09280E+003
   6.3200   2.84003E+003    2.04500E+003
   6.3230   2.85607E+003    1.98485E+003
   6.3260   2.83135E+003    2.01872E+003
   6.3270   2.84429E+003    2.00397E+003
   6.3300   2.77952E+003    1.99424E+003
   6.3320   2.79161E+003    1.96931E+003
   6.3360   2.74855E+003    1.94521E+003
   6.3380   2.75826E+003    1.93864E+003
   6.3410   2.69730E+003    1.89226E+003
   6.3420   2.68884E+003    1.85891E+003
   6.3450   2.69576E+003    1.89724E+003
   6.3470   2.66158E+003    1.85553E+003
   6.3490   2.64974E+003    1.81888E+003
   6.3520   2.63857E+003    1.83862E+003
   6.3540   2.63283E+003    1.80038E+003
   6.3560   2.56849E+003    1.79141E+003
   6.3590   2.59147E+003    1.80018E+003
   6.3610   2.59777E+003    1.75798E+003
   6.3620   2.55795E+003    1.74752E+003
   6.3650   2.57037E+003    1.73492E+003
   6.3670   2.58126E+003    1.71284E+003
   6.3690   2.50668E+003    1.73000E+003
   6.3710   2.48424E+003    1.68660E+003
   6.3740   2.50678E+003    1.71153E+003
   6.3760   2.50497E+003    1.68585E+003
   6.3790   2.50822E+003    1.63942E+003
   6.3810   2.45926E+003    1.64815E+003
   6.3830   2.47729E+003    1.63494E+003
   6.3860   2.48593E+003    1.60283E+003
   6.3880   2.40497E+003    1.59615E+003
   6.3910   2.37938E+003    1.58689E+003
   6.3930   2.39538E+003    1.53302E+003
   6.3970   2.37238E+003    1.52700E+003
   6.4000   2.37718E+003    1.53766E+003
   6.4010   2.35237E+003    1.53545E+003
   6.4030   2.31659E+003    1.49576E+003
   6.4060   2.32085E+003    1.49441E+003
   6.4100   2.35164E+003    1.47955E+003
   6.4130   2.31932E+003    1.48501E+003
   6.4150   2.32175E+003    1.50854E+003
   6.4180   2.27829E+003    1.49685E+003
   6.4200   2.24470E+003    1.45178E+003
   6.4240   2.30546E+003    1.45662E+003
   6.4270   2.30763E+003    1.43451E+003
   6.4300   2.25221E+003    1.47646E+003
   6.4320   2.29502E+003    1.44443E+003
   6.4330   2.28007E+003    1.43132E+003
   6.4360   2.25018E+003    1.44477E+003
   6.4380   2.33111E+003    1.41480E+003
   6.4410   2.26490E+003    1.40391E+003
   6.4420   2.27997E+003    1.39377E+003
   6.4460   2.27319E+003    1.39376E+003
   6.4490   2.26744E+003    1.36931E+003
   6.4500   2.27288E+003    1.40546E+003
   6.4530   2.28573E+003    1.38838E+003
   6.4550   2.28950E+003    1.35541E+003
   6.4560   2.27588E+003    1.37257E+003
   6.4580   2.25361E+003    1.38900E+003
   6.4610   2.26130E+003    1.40081E+003
   6.4630   2.29406E+003    1.37878E+003
   6.4670   2.26226E+003    1.34361E+003
   6.4700   2.21041E+003    1.35803E+003
   6.4720   2.22068E+003    1.33997E+003
   6.4740   2.21174E+003    1.32982E+003
   6.4770   2.17785E+003    1.35466E+003
   6.4790   2.20026E+003    1.32601E+003
   6.4800   2.26709E+003    1.34993E+003
   6.4840   2.20684E+003    1.32397E+003
   6.4870   2.22404E+003    1.33364E+003
   6.4910   2.19114E+003    1.32998E+003
   6.4940   2.20124E+003    1.32841E+003
   6.4960   2.17855E+003    1.28552E+003
   6.4990   2.21119E+003    1.25601E+003
   6.5000   2.19833E+003    1.26242E+003
   6.5030   2.20340E+003    1.27782E+003
   6.5050   2.18595E+003    1.26579E+003
   6.5080   2.18533E+003    1.25544E+003
   6.5090   2.18154E+003    1.29370E+003
   6.5120   2.17293E+003    1.24674E+003
   6.5150   2.16791E+003    1.25102E+003
   6.5160   2.18411E+003    1.27198E+003
   6.5190   2.16436E+003    1.24426E+003
   6.5220   2.16040E+003    1.23546E+003
   6.5260   2.15528E+003    1.24950E+003
   6.5280   2.16716E+003    1.25362E+003
   6.5300   2.13442E+003    1.24056E+003
   6.5320   2.15874E+003    1.23984E+003
   6.5370   2.11175E+003    1.24067E+003
   6.5390   2.09122E+003    1.23202E+003
   6.5410   2.12558E+003    1.21415E+003
   6.5440   2.09848E+003    1.22325E+003
   6.5450   2.12888E+003    1.22627E+003
   6.5480   2.06616E+003    1.20864E+003
   6.5500   2.04348E+003    1.17429E+003
   6.5530   2.05681E+003    1.19147E+003
   6.5570   2.08177E+003    1.19954E+003
   6.5580   2.04146E+003    1.16555E+003
   6.5610   2.06928E+003    1.20224E+003
   6.5620   2.07406E+003    1.18552E+003
   6.5660   2.05767E+003    1.17214E+003
   6.5680   2.04160E+003    1.16095E+003
   6.5710   2.05546E+003    1.17268E+003
   6.5730   2.04487E+003    1.16734E+003
   6.5770   2.02829E+003    1.16273E+003
   6.5800   2.00981E+003    1.13175E+003
   6.5820   2.00595E+003    1.11513E+003
   6.5840   2.03424E+003    1.12256E+003
   6.5860   2.00513E+003    1.15499E+003
   6.5880   2.01677E+003    1.14670E+003
   6.5910   2.01588E+003    1.15555E+003
   6.5950   2.02941E+003    1.13606E+003
   6.5970   1.99432E+003    1.17208E+003
   6.6000   2.02686E+003    1.13635E+003
   6.6020   2.00550E+003    1.12580E+003
   6.6040   2.00592E+003    1.13564E+003
   6.6070   2.02521E+003    1.15978E+003
   6.6090   2.01987E+003    1.11665E+003
   6.6110   2.00410E+003    1.13729E+003
   6.6140   1.97410E+003    1.12948E+003
   6.6150   1.97508E+003    1.14538E+003
   6.6190   1.94768E+003    1.13563E+003
   6.6210   1.94793E+003    1.08980E+003
   6.6240   2.00524E+003    1.10901E+003
   6.6270   1.94129E+003    1.14764E+003
   6.6290   1.93274E+003    1.11864E+003
   6.6320   1.97977E+003    1.10012E+003
   6.6340   1.97587E+003    1.09432E+003
   6.6380   1.95485E+003    1.11233E+003
   6.6400   1.97378E+003    1.11709E+003
   6.6430   1.93960E+003    1.11536E+003
   6.6450   1.90954E+003    1.10768E+003
   6.6470   1.94207E+003    1.05300E+003
   6.6500   1.95308E+003    1.09181E+003
   6.6530   1.93397E+003    1.10690E+003
   6.6550   1.95771E+003    1.09104E+003
   6.6580   1.94082E+003    1.08516E+003
   6.6600   1.91905E+003    1.09797E+003
   6.6630   1.94269E+003    1.08970E+003
   6.6670   1.89869E+003    1.08555E+003
   6.6690   1.90848E+003    1.10319E+003
   6.6710   1.95957E+003    1.10236E+003
   6.6730   1.92347E+003    1.06140E+003
   6.6760   1.90410E+003    1.09127E+003
   6.6800   1.88453E+003    1.09800E+003
   6.6820   1.88127E+003    1.07171E+003
   6.6850   1.90225E+003    1.06109E+003
   6.6870   1.87615E+003    1.06360E+003
   6.6910   1.88439E+003    1.05901E+003
   6.6940   1.91538E+003    1.08234E+003
   6.6960   1.87619E+003    1.02270E+003
   6.6980   1.87424E+003    1.04186E+003
   6.7000   1.84902E+003    1.07595E+003
   6.7030   1.90214E+003    1.03625E+003
   6.7050   1.81127E+003    1.05309E+003
   6.7080   1.83199E+003    1.03255E+003
   6.7100   1.85402E+003    1.04151E+003
   6.7130   1.85543E+003    1.05036E+003
   6.7160   1.89008E+003    1.04681E+003
   6.7180   1.83215E+003    1.02277E+003
   6.7230   1.85057E+003    1.03385E+003
   6.7270   1.85077E+003    1.03157E+003
   6.7280   1.81818E+003    1.02556E+003
   6.7320   1.82483E+003    1.00097E+003
   6.7340   1.78998E+003    1.02643E+003
   6.7370   1.80388E+003    1.01487E+003
   6.7390   1.78818E+003    1.00886E+003
   6.7420   1.82230E+003    1.04599E+003
   6.7450   1.80865E+003    1.03375E+003
   6.7470   1.79170E+003    1.03726E+003
   6.7500   1.81112E+003    1.03536E+003
   6.7530   1.83947E+003    1.03928E+003
   6.7550   1.81710E+003    1.02672E+003
   6.7580   1.82577E+003    9.87740E+002
   6.7610   1.79111E+003    9.83530E+002
   6.7630   1.82841E+003    1.03591E+003
   6.7660   1.81844E+003    1.02702E+003
   6.7680   1.86408E+003    1.00969E+003
   6.7700   1.82920E+003    1.01144E+003
   6.7730   1.81342E+003    9.93540E+002
   6.7760   1.81839E+003    9.99360E+002
   6.7790   1.82268E+003    1.05028E+003
   6.7810   1.83379E+003    1.02291E+003
   6.7840   1.87186E+003    1.04477E+003
   6.7860   1.84455E+003    1.03236E+003
   6.7880   1.82058E+003    1.05980E+003
   6.7930   1.83299E+003    1.03341E+003
   6.7950   1.86801E+003    1.04902E+003
   6.7970   1.88095E+003    1.01165E+003
   6.8000   1.84544E+003    1.04428E+003
   6.8020   1.83678E+003    1.03029E+003
   6.8050   1.86202E+003    1.00329E+003
   6.8090   1.85705E+003    1.03083E+003
   6.8100   1.85421E+003    1.01648E+003
   6.8120   1.81661E+003    1.01942E+003
   6.8130   1.83154E+003    1.03088E+003
   6.8170   1.87104E+003    1.03988E+003
   6.8210   1.84225E+003    1.03354E+003
   6.8240   1.84080E+003    1.04659E+003
   6.8260   1.86269E+003    1.03537E+003
   6.8290   1.86542E+003    1.02735E+003
   6.8310   1.87461E+003    1.02600E+003
   6.8330   1.88753E+003    1.02781E+003
   6.8360   1.84087E+003    1.04297E+003
   6.8380   1.85585E+003    1.02595E+003
   6.8410   1.85370E+003    1.04079E+003
   6.8440   1.86105E+003    1.03808E+003
   6.8460   1.87769E+003    1.03854E+003
   6.8500   1.86401E+003    1.04673E+003
   6.8530   1.85278E+003    1.03473E+003
   6.8550   1.90102E+003    1.04057E+003
   6.8580   1.88256E+003    1.00704E+003
   6.8600   1.85763E+003    1.02767E+003
   6.8620   1.82887E+003    1.04175E+003
   6.8650   1.83555E+003    1.05962E+003
   6.8690   1.85255E+003    1.03831E+003
   6.8710   1.84501E+003    1.04866E+003
   6.8720   1.84956E+003    1.02711E+003
   6.8760   1.86129E+003    1.01733E+003
   6.8790   1.85172E+003    1.05502E+003
   6.8810   1.87346E+003    1.03969E+003
   6.8830   1.83923E+003    1.05487E+003
   6.8850   1.85763E+003    1.04128E+003
   6.8890   1.87058E+003    1.07130E+003
   6.8940   1.84634E+003    1.05806E+003
   6.8960   1.87361E+003    1.02913E+003
   6.8980   1.83570E+003    1.03010E+003
   6.9030   1.87144E+003    1.07594E+003
   6.9060   1.84064E+003    1.02375E+003
   6.9090   1.83347E+003    1.04560E+003
   6.9110   1.82915E+003    1.05568E+003
   6.9120   1.84164E+003    1.04393E+003
   6.9160   1.82381E+003    1.06599E+003
   6.9190   1.83568E+003    1.05048E+003
   6.9220   1.85080E+003    1.04765E+003
   6.9250   1.85400E+003    1.04765E+003
   6.9270   1.83023E+003    1.03598E+003
   6.9300   1.85474E+003    1.03539E+003
   6.9340   1.84407E+003    1.03853E+003
   6.9360   1.85020E+003    1.05162E+003
   6.9390   1.84243E+003    1.03579E+003
   6.9410   1.82769E+003    1.02874E+003
   6.9440   1.84509E+003    1.02966E+003
   6.9460   1.80900E+003    1.02354E+003
   6.9490   1.82336E+003    1.01503E+003
   6.9510   1.80790E+003    1.00976E+003
   6.9530   1.84021E+003    1.02222E+003
   6.9560   1.81514E+003    1.01424E+003
   6.9590   1.83889E+003    1.00981E+003
   6.9620   1.83309E+003    9.92190E+002
   6.9650   1.77261E+003    9.92780E+002
   6.9670   1.81327E+003    1.02900E+003
   6.9700   1.80155E+003    1.02399E+003
   6.9730   1.79445E+003    1.01126E+003
   6.9750   1.81051E+003    1.00649E+003
   6.9800   1.81635E+003    1.03212E+003
   6.9820   1.84128E+003    1.02397E+003
   6.9830   1.83654E+003    1.01574E+003
   6.9870   1.79940E+003    1.05144E+003
   6.9900   1.77507E+003    1.03457E+003
   6.9920   1.77466E+003    1.02978E+003
   6.9940   1.83766E+003    1.01128E+003
   6.9970   1.85704E+003    1.04932E+003
   6.9990   1.85350E+003    9.83960E+002
   7.0020   1.80800E+003    1.04280E+003
   7.0050   1.84187E+003    1.03602E+003
   7.0080   1.80117E+003    1.01574E+003
   7.0110   1.78488E+003    1.01855E+003
   7.0140   1.82122E+003    1.02301E+003
   7.0160   1.78326E+003    1.01332E+003
   7.0190   1.80999E+003    9.92160E+002
   7.0230   1.79310E+003    1.00074E+003
   7.0260   1.84480E+003    9.90550E+002
   7.0280   1.81105E+003    1.01845E+003
   7.0310   1.79478E+003    9.87080E+002
   7.0330   1.79991E+003    1.02499E+003
   7.0370   1.80313E+003    9.86040E+002
   7.0380   1.78775E+003    9.87740E+002
   7.0400   1.79477E+003    9.87630E+002
   7.0440   1.79020E+003    9.88120E+002
   7.0460   1.80970E+003    9.80560E+002
   7.0480   1.77040E+003    9.87170E+002
   7.0510   1.79911E+003    9.78230E+002
   7.0530   1.74634E+003    9.62840E+002
   7.0560   1.76923E+003    9.59810E+002
   7.0600   1.74333E+003    9.50260E+002
   7.0620   1.77538E+003    9.22200E+002
   7.0640   1.73274E+003    9.56710E+002
   7.0690   1.72827E+003    9.12290E+002
   7.0710   1.69505E+003    8.99150E+002
   7.0760   1.64702E+003    9.08230E+002
   7.0780   1.68665E+003    8.67750E+002
   7.0800   1.67740E+003    8.45180E+002
   7.0820   1.63338E+003    8.37990E+002
   7.0840   1.64127E+003    8.07860E+002
   7.0880   1.59656E+003    7.89690E+002
   7.0910   1.61330E+003    7.86280E+002
   7.0930   1.55380E+003    7.64040E+002
   7.0960   1.52046E+003    7.36170E+002
   7.0980   1.49131E+003    7.15030E+002
   7.1000   1.47675E+003    6.54510E+002
   7.1050   1.43254E+003    6.29570E+002
   7.1100   1.31544E+003    5.57660E+002
   7.1130   1.28193E+003    5.15890E+002
   7.1180   1.18693E+003    4.49410E+002
   7.1200   1.11043E+003    4.04760E+002
   7.1230   1.05452E+003    3.78580E+002
   7.1280   9.68930E+002    3.09650E+002
   7.1310   8.65710E+002    2.49230E+002
   7.1330   8.37580E+002    2.27790E+002
   7.1350   7.71560E+002    2.07780E+002
   7.1390   6.93570E+002    1.63950E+002
   7.1410   5.96780E+002    1.32480E+002
   7.1440   5.14190E+002    1.10100E+002
   7.1470   4.42620E+002    8.50500E+001
   7.1500   4.03460E+002    7.33800E+001
   7.1530   3.19850E+002    4.65500E+001
   7.1570   2.26770E+002    3.63700E+001
   7.1590   1.82170E+002    3.06000E+001
   7.1620   1.24940E+002    1.27300E+001
   7.1660   9.40200E+001    8.95000E+000
   7.1700   7.17500E+001    6.35000E+000
   7.1730   3.80000E+001    5.05000E+000
   7.1760   1.56500E+001    4.97000E+000
   7.1770   1.10100E+001    3.20000E+000
   7.1800   6.07000E+000    4.24000E+000
   7.1840   6.11000E+000    3.15000E+000
   7.1860   6.01000E+000    3.58000E+000
   7.1880   5.82000E+000    3.46000E+000
   7.1920   6.04000E+000    8.30000E-001
   7.1930   6.16000E+000    2.00000E-002
   7.1960   5.95000E+000    4.00000E-001
   7.2000   5.96000E+000    1.20000E-001
   7.2020   6.05000E+000    1.00000E-001
   7.2050   6.03000E+000    4.00000E-002
   7.2090   5.91000E+000    1.90000E-001
   7.2110   5.88000E+000    1.20000E-001
   7.2150   5.97000E+000    1.80000E-001
   7.2180   6.04000E+000    1.77000E+000
   7.2200   6.17000E+000    2.09000E+000
   7.2230   6.10000E+000    9.30000E-001
   7.2260   6.11000E+000    1.30000E-001
   7.2300   6.05000E+000    7.00000E-002
   7.2330   5.90000E+000    4.00000E-002
   7.2350   5.94000E+000    2.70000E-001
   7.2380   6.11000E+000    1.10000E-001
   7.2410   5.98000E+000    1.80000E-001
   7.2430   5.33000E+000    7.00000E-002
   7.2460   6.16000E+000    4.20000E-001
   7.2470   5.85000E+000    7.00000E-002
   7.2500   6.09000E+000    8.00000E-002
   7.2530   5.95000E+000    2.00000E-002
   7.2570   6.07000E+000    4.90000E-001
   7.2590   6.05000E+000    2.10000E-001
   7.2630   5.93000E+000    4.00000E-002
   7.2670   5.86000E+000    2.00000E-001
   7.2700   6.04000E+000    1.50000E-001
   7.2720   5.97000E+000    1.60000E-001
   7.2760   5.97000E+000    2.50000E-001
   7.2770   6.00000E+000    3.00000E-002
   7.2810   6.03000E+000    1.00000E-002
   7.2840   5.90000E+000    2.20000E-001
   7.2860   6.16000E+000    1.20000E-001
   7.2890   6.05000E+000    2.40000E-001
   7.2910   6.06000E+000    8.00000E-002
   7.2930   5.98000E+000    9.00000E-002
   7.2960   6.07000E+000    6.00000E-002
   7.3000   5.50000E+000    3.00000E-002
