# Supplementary material for: Mechanism of the small ATP-independent chaperone Spy is substrate specific
Source: Nat Commun. 2021 Feb 8;12:851. doi: 10.1038/s41467-021-21120-8 (PMC7870927; doi:10.1038/s41467-021-21120-8)
Supplement: Supplementary file 3 — Supplementary Data 1 [file 41467_2021_21120_MOESM3_ESM.zip › Fig 2c-d/181801/00064.RI3]

Sample3/6
I 3 22.0 48000 0009208 2.3060E11 278 1 
   5.7990   5.37000E+000    5.00000E-001
   5.8010   5.92000E+000    9.40000E-001
   5.8030   6.12000E+000    3.50000E+000
   5.8060   6.08000E+000    3.73000E+000
   5.8080   5.96000E+000    1.35800E+001
   5.8100   3.52000E+000    1.08800E+001
   5.8120   4.79000E+000    1.76000E+001
   5.8130   3.50000E+000    2.00800E+001
   5.8150   1.48900E+001    2.73400E+001
   5.8170   2.82500E+001    4.92100E+001
   5.8190   6.88500E+001    9.91000E+001
   5.8220   1.43840E+002    3.94210E+002
   5.8230   4.65040E+002    5.52430E+002
   5.8260   7.25370E+002    7.15040E+002
   5.8290   8.87980E+002    8.89200E+002
   5.8300   9.72350E+002    9.91710E+002
   5.8320   1.09494E+003    1.05465E+003
   5.8330   1.17430E+003    1.11514E+003
   5.8350   1.27941E+003    1.37605E+003
   5.8400   1.48951E+003    1.50100E+003
   5.8410   1.60385E+003    1.63720E+003
   5.8420   1.60640E+003    1.64472E+003
   5.8440   1.77249E+003    1.86750E+003
   5.8460   1.91002E+003    2.00424E+003
   5.8470   2.04103E+003    2.07047E+003
   5.8490   2.11241E+003    2.24537E+003
   5.8510   2.28206E+003    2.25033E+003
   5.8530   2.39866E+003    2.43218E+003
   5.8560   2.52998E+003    2.60760E+003
   5.8580   2.64500E+003    2.69529E+003
   5.8600   2.72718E+003    2.78383E+003
   5.8610   2.73856E+003    2.83936E+003
   5.8630   2.85312E+003    2.96416E+003
   5.8650   2.95208E+003    3.09224E+003
   5.8690   3.13836E+003    3.21241E+003
   5.8710   3.24606E+003    3.26492E+003
   5.8730   3.30552E+003    3.36465E+003
   5.8740   3.40746E+003    3.32652E+003
   5.8760   3.35157E+003    3.37326E+003
   5.8780   3.46482E+003    3.52699E+003
   5.8820   3.54902E+003    3.49578E+003
   5.8830   3.56610E+003    3.55162E+003
   5.8850   3.62539E+003    3.46927E+003
   5.8870   3.59688E+003    3.58949E+003
   5.8890   3.67655E+003    3.55908E+003
   5.8920   3.69012E+003    3.66891E+003
   5.8940   3.64235E+003    3.69384E+003
   5.8960   3.67589E+003    3.70150E+003
   5.8980   3.65813E+003    3.69249E+003
   5.8990   3.57455E+003    3.62120E+003
   5.9000   3.63866E+003    3.69401E+003
   5.9030   3.68477E+003    3.58033E+003
   5.9050   3.61780E+003    3.57172E+003
   5.9060   3.73681E+003    3.64785E+003
   5.9070   3.81544E+003    3.67278E+003
   5.9100   3.72766E+003    3.65618E+003
   5.9120   3.73892E+003    3.76274E+003
   5.9140   3.80461E+003    3.71079E+003
   5.9160   3.74650E+003    3.73598E+003
   5.9190   3.78024E+003    3.75849E+003
   5.9210   3.82334E+003    3.86968E+003
   5.9230   3.77423E+003    3.83543E+003
   5.9250   3.89224E+003    3.86857E+003
   5.9280   3.85204E+003    3.78328E+003
   5.9300   3.85942E+003    3.98206E+003
   5.9320   3.85407E+003    3.86525E+003
   5.9350   3.95001E+003    3.97413E+003
   5.9360   4.04111E+003    3.94131E+003
   5.9390   3.98112E+003    3.91707E+003
   5.9410   4.05412E+003    4.03877E+003
   5.9420   3.98111E+003    4.08025E+003
   5.9430   4.00457E+003    3.98721E+003
   5.9440   4.02207E+003    4.00873E+003
   5.9480   4.01001E+003    4.14010E+003
   5.9500   4.03136E+003    4.03919E+003
   5.9530   4.05036E+003    4.16757E+003
   5.9550   4.11797E+003    4.19631E+003
   5.9570   4.05131E+003    4.22591E+003
   5.9600   4.07293E+003    4.34026E+003
   5.9620   4.05724E+003    4.43758E+003
   5.9640   4.17279E+003    4.92127E+003
   5.9670   4.23251E+003    7.80364E+003
   5.9690   4.21377E+003    8.21191E+003
   5.9720   4.66806E+003    8.51134E+003
   5.9750   6.54004E+003    2.09404E+003
   5.9770   8.76396E+003    1.50840E+002
   5.9830   5.76916E+003    2.93870E+002
   5.9840   2.04773E+003    4.09785E+003
   5.9890   1.44800E+002    5.44030E+003
   5.9930   3.08160E+002    4.28881E+003
   5.9950   9.71220E+002    4.27772E+003
   5.9980   4.06888E+003    4.18616E+003
   6.0000   5.30329E+003    4.11235E+003
   6.0030   4.26766E+003    4.14954E+003
   6.0050   4.26607E+003    4.18321E+003
   6.0070   4.25306E+003    4.21460E+003
   6.0090   4.15566E+003    4.17999E+003
   6.0100   4.18742E+003    4.16604E+003
   6.0130   4.14114E+003    4.14109E+003
   6.0150   4.20528E+003    4.18068E+003
   6.0160   4.15708E+003    4.15180E+003
   6.0180   4.15003E+003    4.14071E+003
   6.0200   4.15059E+003    4.10004E+003
   6.0220   4.21630E+003    4.09735E+003
   6.0250   4.16796E+003    4.14977E+003
   6.0270   4.15208E+003    4.10905E+003
   6.0300   4.17608E+003    4.18075E+003
   6.0340   4.13835E+003    4.12237E+003
   6.0360   4.11399E+003    4.13380E+003
   6.0380   4.16495E+003    4.22225E+003
   6.0410   4.17527E+003    4.11426E+003
   6.0430   4.11038E+003    4.13856E+003
   6.0460   4.22207E+003    4.06030E+003
   6.0480   4.22652E+003    4.14740E+003
   6.0500   4.22973E+003    4.19158E+003
   6.0520   4.21673E+003    4.13676E+003
   6.0530   4.22973E+003    4.20027E+003
   6.0560   4.26674E+003    4.12247E+003
   6.0610   4.14585E+003    4.14105E+003
   6.0630   4.05651E+003    4.12762E+003
   6.0650   4.09985E+003    4.13078E+003
   6.0660   4.12622E+003    4.16894E+003
   6.0700   4.07373E+003    4.14394E+003
   6.0730   4.10094E+003    4.16891E+003
   6.0750   4.13047E+003    4.13815E+003
   6.0770   4.18511E+003    4.13357E+003
   6.0790   4.14633E+003    4.19235E+003
   6.0820   4.16936E+003    4.08581E+003
   6.0830   4.25969E+003    4.14424E+003
   6.0880   4.21004E+003    4.04293E+003
   6.0890   4.19743E+003    4.08412E+003
   6.0900   4.19750E+003    4.12052E+003
   6.0930   4.20072E+003    4.13919E+003
   6.0950   4.18798E+003    4.09576E+003
   6.0970   4.08479E+003    4.05491E+003
   6.1000   4.15859E+003    4.05012E+003
   6.1020   4.15374E+003    4.02641E+003
   6.1040   4.12125E+003    4.00702E+003
   6.1060   4.13582E+003    4.04880E+003
   6.1080   4.21228E+003    4.10619E+003
   6.1110   4.13667E+003    4.14832E+003
   6.1150   4.25273E+003    4.12599E+003
   6.1180   4.16563E+003    4.05855E+003
   6.1190   4.08012E+003    4.05299E+003
   6.1210   4.12911E+003    3.99357E+003
   6.1240   4.13124E+003    4.01180E+003
   6.1260   4.18248E+003    4.02832E+003
   6.1290   4.11235E+003    3.98401E+003
   6.1310   4.19326E+003    4.00567E+003
   6.1330   4.15835E+003    4.00813E+003
   6.1350   4.14767E+003    4.01827E+003
   6.1370   4.16460E+003    4.00852E+003
   6.1400   4.07942E+003    4.01731E+003
   6.1420   4.10907E+003    3.98268E+003
   6.1450   4.11145E+003    3.98743E+003
   6.1460   4.10041E+003    3.97861E+003
   6.1480   4.10224E+003    3.94335E+003
   6.1490   4.12253E+003    3.96845E+003
   6.1530   4.07944E+003    3.93467E+003
   6.1550   4.09373E+003    3.90731E+003
   6.1570   4.10313E+003    3.84238E+003
   6.1600   4.04555E+003    3.95052E+003
   6.1620   4.13317E+003    3.85215E+003
   6.1660   4.08738E+003    3.83548E+003
   6.1690   4.04340E+003    3.90524E+003
   6.1710   4.08459E+003    3.89669E+003
   6.1740   4.05801E+003    3.91468E+003
   6.1760   4.04361E+003    3.92123E+003
   6.1780   4.06048E+003    3.88951E+003
   6.1790   4.05423E+003    3.79501E+003
   6.1810   4.11924E+003    3.83551E+003
   6.1850   4.11802E+003    3.83166E+003
   6.1870   4.07802E+003    3.83177E+003
   6.1900   4.06358E+003    3.87199E+003
   6.1920   4.08219E+003    3.83178E+003
   6.1950   4.07599E+003    3.82511E+003
   6.1960   4.06029E+003    3.86898E+003
   6.1990   4.05299E+003    3.79709E+003
   6.2000   4.03340E+003    3.84853E+003
   6.2010   3.99019E+003    3.86110E+003
   6.2030   3.99359E+003    3.79258E+003
   6.2050   4.03734E+003    3.83787E+003
   6.2070   4.05099E+003    3.85462E+003
   6.2120   4.12364E+003    3.79878E+003
   6.2140   4.04592E+003    3.85747E+003
   6.2180   4.07021E+003    3.74067E+003
   6.2200   4.07792E+003    3.85961E+003
   6.2230   4.03313E+003    3.74184E+003
   6.2250   4.06752E+003    3.67040E+003
   6.2280   3.99851E+003    3.68868E+003
   6.2310   4.03699E+003    3.70931E+003
   6.2320   3.97977E+003    3.73325E+003
   6.2340   4.02577E+003    3.66056E+003
   6.2370   4.00814E+003    3.75979E+003
   6.2380   4.00018E+003    3.70174E+003
   6.2410   3.98202E+003    3.68463E+003
   6.2430   3.98357E+003    3.68633E+003
   6.2460   3.95949E+003    3.61762E+003
   6.2480   3.93246E+003    3.68522E+003
   6.2500   3.99954E+003    3.63288E+003
   6.2530   3.97319E+003    3.60528E+003
   6.2560   4.03761E+003    3.61761E+003
   6.2580   4.05979E+003    3.55020E+003
   6.2590   4.02495E+003    3.61730E+003
   6.2620   4.01602E+003    3.58077E+003
   6.2650   4.01706E+003    3.55956E+003
   6.2680   4.00571E+003    3.55531E+003
   6.2700   3.96899E+003    3.50481E+003
   6.2710   4.02112E+003    3.54090E+003
   6.2730   3.99650E+003    3.59555E+003
   6.2760   3.94335E+003    3.54162E+003
   6.2780   3.95816E+003    3.50050E+003
   6.2800   4.01091E+003    3.50417E+003
   6.2830   3.95034E+003    3.51900E+003
   6.2840   3.98243E+003    3.48992E+003
   6.2860   3.99009E+003    3.51895E+003
   6.2870   3.91351E+003    3.52821E+003
   6.2890   3.98608E+003    3.45862E+003
   6.2920   3.98264E+003    3.43319E+003
   6.2950   3.93768E+003    3.46122E+003
   6.2970   3.90302E+003    3.41126E+003
   6.2990   3.93269E+003    3.38523E+003
   6.3010   3.93100E+003    3.40500E+003
   6.3040   3.86478E+003    3.39332E+003
   6.3060   3.92571E+003    3.39896E+003
   6.3090   3.81794E+003    3.33150E+003
   6.3120   3.84518E+003    3.24353E+003
   6.3160   3.92414E+003    3.26853E+003
   6.3180   3.79536E+003    3.30676E+003
   6.3200   3.80974E+003    3.32719E+003
   6.3230   3.79656E+003    3.20687E+003
   6.3250   3.80292E+003    3.25812E+003
   6.3270   3.77634E+003    3.25930E+003
   6.3290   3.85700E+003    3.22242E+003
   6.3310   3.76471E+003    3.17073E+003
   6.3330   3.81772E+003    3.16057E+003
   6.3370   3.80205E+003    3.10854E+003
   6.3380   3.73723E+003    3.14699E+003
   6.3400   3.78636E+003    3.17555E+003
   6.3410   3.77364E+003    3.10011E+003
   6.3450   3.72945E+003    3.00499E+003
   6.3480   3.80907E+003    3.06084E+003
   6.3520   3.72639E+003    3.03011E+003
   6.3540   3.70782E+003    3.01927E+003
   6.3550   3.73595E+003    2.99468E+003
   6.3570   3.64249E+003    2.91571E+003
   6.3610   3.65908E+003    2.99202E+003
   6.3630   3.65908E+003    2.99691E+003
   6.3650   3.64382E+003    2.99521E+003
   6.3670   3.60894E+003    2.93779E+003
   6.3690   3.59348E+003    3.03364E+003
   6.3700   3.70737E+003    2.93872E+003
   6.3730   3.62667E+003    2.84942E+003
   6.3750   3.58038E+003    2.87946E+003
   6.3790   3.58785E+003    2.89562E+003
   6.3830   3.55150E+003    2.79253E+003
   6.3840   3.54031E+003    2.75901E+003
   6.3860   3.53775E+003    2.75982E+003
   6.3880   3.47334E+003    2.77912E+003
   6.3900   3.51582E+003    2.74871E+003
   6.3930   3.49332E+003    2.72974E+003
   6.3970   3.49968E+003    2.67763E+003
   6.4000   3.38453E+003    2.68343E+003
   6.4010   3.42784E+003    2.64150E+003
   6.4030   3.40689E+003    2.65914E+003
   6.4060   3.41567E+003    2.63803E+003
   6.4080   3.37153E+003    2.60183E+003
   6.4110   3.33045E+003    2.59544E+003
   6.4130   3.39155E+003    2.58444E+003
   6.4150   3.32772E+003    2.53566E+003
   6.4190   3.33608E+003    2.50086E+003
   6.4220   3.28678E+003    2.52585E+003
   6.4240   3.29293E+003    2.45396E+003
   6.4260   3.29235E+003    2.45342E+003
   6.4270   3.26504E+003    2.43302E+003
   6.4310   3.26478E+003    2.44946E+003
   6.4330   3.22504E+003    2.39565E+003
   6.4350   3.28817E+003    2.45306E+003
   6.4380   3.29392E+003    2.37752E+003
   6.4400   3.27828E+003    2.42158E+003
   6.4420   3.28365E+003    2.39252E+003
   6.4440   3.21949E+003    2.37181E+003
   6.4460   3.26124E+003    2.35013E+003
   6.4500   3.26898E+003    2.30714E+003
   6.4520   3.22065E+003    2.33756E+003
   6.4540   3.19865E+003    2.27707E+003
   6.4580   3.22207E+003    2.29178E+003
   6.4610   3.18486E+003    2.24247E+003
   6.4630   3.16788E+003    2.20927E+003
   6.4650   3.14118E+003    2.26735E+003
   6.4680   3.14673E+003    2.19182E+003
   6.4700   3.12905E+003    2.18224E+003
   6.4730   3.03321E+003    2.13778E+003
   6.4760   3.06481E+003    2.16883E+003
   6.4790   3.04122E+003    2.12105E+003
   6.4800   3.04110E+003    2.13553E+003
   6.4820   3.03504E+003    2.09837E+003
   6.4850   3.01510E+003    2.07207E+003
   6.4870   3.03002E+003    2.03318E+003
   6.4890   3.00753E+003    2.02325E+003
   6.4920   2.97886E+003    2.02063E+003
   6.4940   2.99033E+003    2.00030E+003
   6.4970   2.93971E+003    1.95359E+003
   6.4990   2.92641E+003    1.90628E+003
   6.5020   2.93527E+003    1.89046E+003
   6.5050   2.91152E+003    1.92802E+003
   6.5080   2.85158E+003    1.91907E+003
   6.5110   2.83838E+003    1.92089E+003
   6.5130   2.84042E+003    1.86319E+003
   6.5150   2.82503E+003    1.86591E+003
   6.5180   2.80848E+003    1.82580E+003
   6.5210   2.78561E+003    1.77337E+003
   6.5230   2.72868E+003    1.77934E+003
   6.5250   2.70144E+003    1.76141E+003
   6.5280   2.73489E+003    1.76539E+003
   6.5320   2.70556E+003    1.72613E+003
   6.5350   2.66153E+003    1.71943E+003
   6.5380   2.61716E+003    1.65296E+003
   6.5400   2.61664E+003    1.66221E+003
   6.5440   2.57955E+003    1.62932E+003
   6.5470   2.58688E+003    1.63663E+003
   6.5500   2.51678E+003    1.59717E+003
   6.5520   2.53624E+003    1.59356E+003
   6.5550   2.49843E+003    1.51659E+003
   6.5570   2.49865E+003    1.55516E+003
   6.5590   2.43527E+003    1.54402E+003
   6.5610   2.42676E+003    1.49670E+003
   6.5660   2.40262E+003    1.51528E+003
   6.5680   2.41000E+003    1.47725E+003
   6.5710   2.42200E+003    1.49488E+003
   6.5750   2.35923E+003    1.44983E+003
   6.5770   2.32697E+003    1.45336E+003
   6.5820   2.30655E+003    1.42929E+003
   6.5840   2.35895E+003    1.39880E+003
   6.5860   2.24053E+003    1.36985E+003
   6.5880   2.27571E+003    1.38079E+003
   6.5910   2.22593E+003    1.32900E+003
   6.5930   2.20901E+003    1.34049E+003
   6.5950   2.27466E+003    1.35092E+003
   6.5980   2.23156E+003    1.33775E+003
   6.6000   2.23283E+003    1.31376E+003
   6.6040   2.23279E+003    1.29121E+003
   6.6070   2.20818E+003    1.26790E+003
   6.6090   2.16592E+003    1.28114E+003
   6.6110   2.19823E+003    1.26428E+003
   6.6140   2.15688E+003    1.27399E+003
   6.6180   2.14900E+003    1.25584E+003
   6.6200   2.14993E+003    1.28443E+003
   6.6220   2.15861E+003    1.27697E+003
   6.6240   2.08103E+003    1.25690E+003
   6.6270   2.10180E+003    1.25905E+003
   6.6290   2.04432E+003    1.21752E+003
   6.6320   2.07974E+003    1.23384E+003
   6.6330   2.08942E+003    1.21671E+003
   6.6360   2.06804E+003    1.19019E+003
   6.6390   2.07755E+003    1.20067E+003
   6.6410   2.05571E+003    1.18619E+003
   6.6440   2.04809E+003    1.21337E+003
   6.6470   2.04147E+003    1.17111E+003
   6.6510   2.01292E+003    1.16094E+003
   6.6530   2.00021E+003    1.17508E+003
   6.6550   2.01775E+003    1.15503E+003
   6.6570   2.01025E+003    1.14442E+003
   6.6620   1.98949E+003    1.12022E+003
   6.6640   1.95658E+003    1.14455E+003
   6.6670   1.96605E+003    1.12702E+003
   6.6680   2.00476E+003    1.10348E+003
   6.6720   1.95156E+003    1.12376E+003
   6.6740   1.95900E+003    1.11737E+003
   6.6780   1.94531E+003    1.11301E+003
   6.6790   1.94476E+003    1.08349E+003
   6.6820   1.90224E+003    1.11890E+003
   6.6840   1.90178E+003    1.12621E+003
   6.6870   1.88533E+003    1.10007E+003
   6.6890   1.90644E+003    1.10039E+003
   6.6910   1.89339E+003    1.08677E+003
   6.6930   1.88420E+003    1.09141E+003
   6.6960   1.87715E+003    1.05681E+003
   6.6980   1.87736E+003    1.04223E+003
   6.7000   1.87132E+003    1.06449E+003
   6.7030   1.87064E+003    1.05890E+003
   6.7060   1.87669E+003    1.06256E+003
   6.7090   1.80586E+003    1.02879E+003
   6.7110   1.82205E+003    1.02753E+003
   6.7140   1.78663E+003    1.01572E+003
   6.7170   1.85713E+003    1.03410E+003
   6.7200   1.83730E+003    1.04958E+003
   6.7210   1.79240E+003    1.04366E+003
   6.7230   1.78957E+003    1.02295E+003
   6.7260   1.83803E+003    1.00610E+003
   6.7300   1.78810E+003    1.00845E+003
   6.7320   1.74829E+003    9.91690E+002
   6.7340   1.77085E+003    9.98730E+002
   6.7370   1.78170E+003    1.00039E+003
   6.7390   1.77843E+003    1.00887E+003
   6.7430   1.78228E+003    9.99070E+002
   6.7450   1.77767E+003    1.00995E+003
   6.7470   1.77816E+003    1.02009E+003
   6.7500   1.77141E+003    1.00970E+003
   6.7520   1.77238E+003    9.93030E+002
   6.7560   1.76193E+003    9.84680E+002
   6.7590   1.76917E+003    1.00510E+003
   6.7610   1.75980E+003    9.80800E+002
   6.7630   1.76933E+003    9.73010E+002
   6.7660   1.72194E+003    9.90330E+002
   6.7680   1.73198E+003    9.98490E+002
   6.7700   1.72079E+003    9.80650E+002
   6.7750   1.72377E+003    9.97720E+002
   6.7780   1.72652E+003    1.00501E+003
   6.7810   1.73150E+003    9.68420E+002
   6.7820   1.73595E+003    9.65610E+002
   6.7830   1.77498E+003    1.00636E+003
   6.7880   1.76639E+003    9.84700E+002
   6.7900   1.74316E+003    1.02223E+003
   6.7930   1.76990E+003    9.95640E+002
   6.7960   1.74385E+003    9.83590E+002
   6.7970   1.73638E+003    1.02444E+003
   6.8020   1.77300E+003    1.00383E+003
   6.8040   1.69503E+003    9.94420E+002
   6.8070   1.70052E+003    9.93140E+002
   6.8090   1.75186E+003    9.98830E+002
   6.8110   1.79110E+003    9.97760E+002
   6.8130   1.76903E+003    9.71770E+002
   6.8170   1.75705E+003    9.89550E+002
   6.8200   1.77979E+003    9.90090E+002
   6.8220   1.78935E+003    1.02921E+003
   6.8240   1.75860E+003    1.01295E+003
   6.8260   1.77449E+003    9.97070E+002
   6.8290   1.77552E+003    1.01329E+003
   6.8310   1.78875E+003    9.92710E+002
   6.8330   1.76378E+003    9.86950E+002
   6.8360   1.75814E+003    9.84290E+002
   6.8380   1.78403E+003    9.98810E+002
   6.8400   1.78168E+003    1.00092E+003
   6.8450   1.74727E+003    1.00423E+003
   6.8480   1.75848E+003    1.01260E+003
   6.8490   1.79207E+003    1.00214E+003
   6.8520   1.72935E+003    9.98620E+002
   6.8530   1.73900E+003    9.70050E+002
   6.8580   1.77364E+003    1.00888E+003
   6.8600   1.78899E+003    1.00429E+003
   6.8620   1.76439E+003    1.00203E+003
   6.8630   1.74013E+003    9.94630E+002
   6.8660   1.76164E+003    9.99900E+002
   6.8670   1.77512E+003    1.00080E+003
   6.8690   1.76236E+003    9.86630E+002
   6.8730   1.76608E+003    1.00599E+003
   6.8750   1.77876E+003    1.00160E+003
   6.8780   1.75970E+003    9.68360E+002
   6.8810   1.76783E+003    1.00625E+003
   6.8820   1.79284E+003    9.80900E+002
   6.8850   1.76429E+003    9.92820E+002
   6.8890   1.76420E+003    1.00879E+003
   6.8920   1.74067E+003    1.00970E+003
   6.8940   1.75037E+003    9.94780E+002
   6.8960   1.76772E+003    1.00097E+003
   6.8980   1.75653E+003    9.86520E+002
   6.9030   1.75200E+003    9.95890E+002
   6.9050   1.77414E+003    1.00066E+003
   6.9080   1.76381E+003    9.96010E+002
   6.9100   1.77603E+003    9.87080E+002
   6.9120   1.78916E+003    9.94650E+002
   6.9150   1.76008E+003    9.78340E+002
   6.9180   1.78346E+003    9.85640E+002
   6.9210   1.77371E+003    1.00792E+003
   6.9230   1.76626E+003    9.96460E+002
   6.9250   1.76815E+003    9.95210E+002
   6.9270   1.75647E+003    1.01021E+003
   6.9310   1.76672E+003    9.74320E+002
   6.9340   1.72943E+003    9.74320E+002
   6.9370   1.70917E+003    9.70780E+002
   6.9400   1.75414E+003    9.84570E+002
   6.9420   1.74176E+003    9.84730E+002
   6.9460   1.75155E+003    9.96000E+002
   6.9480   1.69199E+003    9.59220E+002
   6.9520   1.71351E+003    9.37170E+002
   6.9550   1.72410E+003    9.69130E+002
   6.9570   1.71776E+003    9.68380E+002
   6.9600   1.72029E+003    9.74960E+002
   6.9630   1.68907E+003    9.65530E+002
   6.9640   1.70918E+003    9.46880E+002
   6.9670   1.68087E+003    9.83910E+002
   6.9700   1.72244E+003    9.51850E+002
   6.9710   1.70417E+003    9.64810E+002
   6.9750   1.71300E+003    9.60590E+002
   6.9770   1.69981E+003    9.66470E+002
   6.9800   1.72241E+003    1.00730E+003
   6.9830   1.72140E+003    9.83030E+002
   6.9850   1.73047E+003    9.64880E+002
   6.9890   1.74021E+003    9.65100E+002
   6.9920   1.70192E+003    9.72020E+002
   6.9940   1.74814E+003    9.54300E+002
   6.9970   1.72656E+003    9.78270E+002
   7.0000   1.72867E+003    9.70050E+002
   7.0040   1.74365E+003    9.61100E+002
   7.0050   1.70476E+003    9.78230E+002
   7.0070   1.70666E+003    9.83840E+002
   7.0100   1.73520E+003    9.76700E+002
   7.0120   1.74824E+003    9.94360E+002
   7.0160   1.73117E+003    9.68070E+002
   7.0190   1.71300E+003    9.64690E+002
   7.0210   1.70478E+003    9.57330E+002
   7.0240   1.69560E+003    9.54720E+002
   7.0280   1.66526E+003    9.62030E+002
   7.0300   1.65717E+003    9.41750E+002
   7.0330   1.67629E+003    9.45100E+002
   7.0350   1.68286E+003    9.14880E+002
   7.0370   1.69801E+003    9.43150E+002
   7.0410   1.71721E+003    9.45010E+002
   7.0440   1.70604E+003    9.29840E+002
   7.0460   1.70920E+003    9.29940E+002
   7.0480   1.68871E+003    9.19740E+002
   7.0530   1.71040E+003    9.25760E+002
   7.0550   1.70413E+003    9.39220E+002
   7.0570   1.72215E+003    9.22910E+002
   7.0600   1.69394E+003    9.05370E+002
   7.0620   1.68704E+003    9.10710E+002
   7.0640   1.70699E+003    9.21610E+002
   7.0690   1.67350E+003    9.12700E+002
   7.0710   1.68762E+003    9.06950E+002
   7.0720   1.68809E+003    8.91980E+002
   7.0760   1.66794E+003    9.06030E+002
   7.0770   1.67756E+003    8.70350E+002
   7.0820   1.66354E+003    8.58390E+002
   7.0840   1.65106E+003    8.70000E+002
   7.0860   1.66351E+003    8.65780E+002
   7.0890   1.68814E+003    8.65150E+002
   7.0910   1.66785E+003    8.51050E+002
   7.0960   1.66648E+003    8.05830E+002
   7.1000   1.65466E+003    7.92510E+002
   7.1030   1.61095E+003    7.79940E+002
   7.1050   1.57998E+003    7.42540E+002
   7.1070   1.57936E+003    7.44640E+002
   7.1090   1.62417E+003    7.27510E+002
   7.1120   1.58609E+003    6.90430E+002
   7.1160   1.57382E+003    6.73590E+002
   7.1180   1.53810E+003    6.25530E+002
   7.1200   1.52438E+003    6.01040E+002
   7.1210   1.52840E+003    6.11730E+002
   7.1250   1.49602E+003    5.48010E+002
   7.1280   1.47472E+003    4.77210E+002
   7.1300   1.44287E+003    4.45440E+002
   7.1340   1.39682E+003    4.06670E+002
   7.1370   1.35480E+003    3.24850E+002
   7.1390   1.31642E+003    2.95270E+002
   7.1420   1.23001E+003    2.26470E+002
   7.1460   1.12811E+003    6.21400E+001
   7.1500   1.02200E+003    2.16800E+001
   7.1530   8.21820E+002    1.23500E+001
   7.1570   7.40310E+002    6.33000E+000
   7.1590   6.19580E+002    5.68000E+000
   7.1610   4.56750E+002    3.66000E+000
   7.1650   1.26610E+002    5.22000E+000
   7.1680   2.71500E+001    2.43000E+000
   7.1690   1.43000E+000    6.20000E-001
   7.1730   5.56000E+000    2.60000E-001
   7.1750   6.06000E+000    2.50000E-001
   7.1780   6.18000E+000    5.60000E-001
   7.1820   6.15000E+000    2.00000E-001
   7.1850   6.10000E+000    1.81000E+000
   7.1870   6.16000E+000    2.21000E+000
   7.1890   6.26000E+000    6.00000E-002
   7.1920   6.01000E+000    6.10000E-001
   7.1950   6.10000E+000    3.90000E-001
   7.1980   6.25000E+000    5.70000E-001
   7.2000   6.08000E+000    5.60000E-001
   7.2040   6.31000E+000    5.00000E-001
   7.2070   6.01000E+000    2.75000E+000
   7.2090   5.97000E+000    2.06000E+000
   7.2120   6.24000E+000    1.27000E+000
   7.2160   6.00000E+000    5.30000E-001
   7.2180   6.30000E+000    2.00000E-002
   7.2210   6.12000E+000    4.80000E-001
   7.2230   6.12000E+000    9.00000E-002
   7.2260   6.01000E+000    1.30000E-001
   7.2300   5.97000E+000    1.20000E-001
   7.2330   6.05000E+000    7.70000E-001
   7.2360   6.16000E+000    3.60000E-001
   7.2380   6.25000E+000    4.20000E-001
   7.2410   6.08000E+000    3.00000E-002
   7.2450   6.12000E+000    1.70000E-001
   7.2470   6.09000E+000    8.00000E-002
   7.2490   5.91000E+000    3.30000E-001
   7.2520   6.14000E+000    1.70000E-001
   7.2560   6.05000E+000    3.00000E-002
   7.2580   6.06000E+000    1.10000E-001
   7.2600   5.99000E+000    2.60000E-001
   7.2630   5.99000E+000    1.80000E-001
   7.2670   5.95000E+000    1.00000E-002
   7.2700   6.01000E+000    7.00000E-002
   7.2750   6.05000E+000    1.00000E-002
   7.2770   6.07000E+000    1.00000E-002
   7.2810   6.16000E+000    1.80000E-001
   7.2840   6.09000E+000    9.00000E-002
   7.2860   5.99000E+000    2.30000E-001
   7.2890   6.09000E+000    1.20000E-001
   7.2930   6.12000E+000    2.70000E-001
   7.2970   6.01000E+000    4.10000E-001
   7.3000   6.14000E+000    4.00000E-002
