# Supplementary material for: Mechanism of the small ATP-independent chaperone Spy is substrate specific
Source: Nat Commun. 2021 Feb 8;12:851. doi: 10.1038/s41467-021-21120-8 (PMC7870927; doi:10.1038/s41467-021-21120-8)
Supplement: Supplementary file 3 — Supplementary Data 1 [file 41467_2021_21120_MOESM3_ESM.zip › Fig 2c-d/181801/00065.RI1]

Sample1/4
I 1 22.0 48000 0009281 2.3250E11 278 1 
   5.7990   6.01000E+000    1.90000E-001
   5.8010   5.94000E+000    2.00000E-002
   5.8030   5.91000E+000    1.57000E+000
   5.8060   5.98000E+000    3.30000E-001
   5.8080   6.11000E+000    6.02000E+000
   5.8100   5.85000E+000    1.12000E+000
   5.8130   2.24000E+000    1.16400E+001
   5.8150   8.10000E-001    1.81700E+001
   5.8180   1.61800E+001    2.39900E+001
   5.8200   4.32100E+001    2.94000E+001
   5.8220   1.28730E+002    5.49300E+001
   5.8240   2.09730E+002    1.05120E+002
   5.8260   5.78960E+002    2.22020E+002
   5.8290   8.17700E+002    4.54830E+002
   5.8300   9.19840E+002    6.55760E+002
   5.8330   1.07405E+003    7.13400E+002
   5.8350   1.19586E+003    7.95320E+002
   5.8370   1.33953E+003    1.12827E+003
   5.8410   1.53792E+003    1.64869E+003
   5.8420   1.68943E+003    1.83959E+003
   5.8440   1.76377E+003    1.88440E+003
   5.8470   1.90713E+003    1.90055E+003
   5.8490   2.08187E+003    2.16207E+003
   5.8510   2.17705E+003    2.22767E+003
   5.8530   2.27223E+003    2.34624E+003
   5.8560   2.51175E+003    2.52538E+003
   5.8580   2.62306E+003    2.67498E+003
   5.8600   2.73550E+003    2.74286E+003
   5.8620   2.89223E+003    2.86092E+003
   5.8630   2.90989E+003    2.96085E+003
   5.8650   2.94755E+003    3.04147E+003
   5.8660   3.07593E+003    3.08473E+003
   5.8680   3.13135E+003    3.20779E+003
   5.8710   3.24988E+003    3.26738E+003
   5.8740   3.31650E+003    3.33550E+003
   5.8770   3.45279E+003    3.49685E+003
   5.8780   3.48360E+003    3.54314E+003
   5.8800   3.47162E+003    3.54325E+003
   5.8830   3.54038E+003    3.54499E+003
   5.8850   3.57492E+003    3.66002E+003
   5.8870   3.59051E+003    3.62617E+003
   5.8900   3.64552E+003    3.62881E+003
   5.8930   3.65357E+003    3.65950E+003
   5.8940   3.63378E+003    3.68312E+003
   5.8960   3.60855E+003    3.65297E+003
   5.8990   3.66160E+003    3.66488E+003
   5.9000   3.68456E+003    3.66565E+003
   5.9030   3.69261E+003    3.71142E+003
   5.9050   3.66011E+003    3.68791E+003
   5.9060   3.66948E+003    3.71351E+003
   5.9070   3.69284E+003    3.65961E+003
   5.9100   3.66857E+003    3.77131E+003
   5.9120   3.68467E+003    3.75075E+003
   5.9140   3.73693E+003    3.77669E+003
   5.9160   3.73913E+003    3.82052E+003
   5.9190   3.81737E+003    3.86324E+003
   5.9210   3.85958E+003    3.81536E+003
   5.9230   3.82268E+003    3.81140E+003
   5.9250   3.82669E+003    3.75083E+003
   5.9260   3.81999E+003    3.78292E+003
   5.9290   3.88899E+003    3.75423E+003
   5.9310   3.89145E+003    3.85417E+003
   5.9340   3.93774E+003    3.96221E+003
   5.9350   3.89851E+003    4.02777E+003
   5.9360   3.97116E+003    4.00983E+003
   5.9390   3.92393E+003    4.03140E+003
   5.9400   4.03614E+003    4.08042E+003
   5.9420   3.98823E+003    4.01104E+003
   5.9430   4.04231E+003    4.12612E+003
   5.9460   4.01768E+003    4.07470E+003
   5.9480   4.10468E+003    4.03729E+003
   5.9500   4.08786E+003    4.05497E+003
   5.9530   4.07006E+003    4.00832E+003
   5.9550   4.06054E+003    4.08802E+003
   5.9570   4.09715E+003    4.17300E+003
   5.9590   4.05897E+003    4.10729E+003
   5.9620   4.14651E+003    4.07365E+003
   5.9640   4.12096E+003    4.10304E+003
   5.9660   4.03392E+003    4.15076E+003
   5.9710   4.15387E+003    4.15354E+003
   5.9730   4.18467E+003    4.19808E+003
   5.9750   4.14492E+003    4.23891E+003
   5.9760   4.21296E+003    4.22120E+003
   5.9770   4.21592E+003    4.21009E+003
   5.9790   4.27684E+003    4.18803E+003
   5.9820   4.23749E+003    4.23949E+003
   5.9840   4.25096E+003    4.29015E+003
   5.9860   4.34849E+003    4.27104E+003
   5.9890   4.44010E+003    4.49369E+003
   5.9910   4.74958E+003    5.11749E+003
   5.9940   6.45829E+003    7.28468E+003
   5.9960   8.95430E+003    8.96673E+003
   5.9980   8.47308E+003    7.92852E+003
   6.0010   7.90907E+003    5.80275E+003
   6.0040   3.01897E+003    1.25710E+002
   6.0100   1.36900E+002    1.85360E+002
   6.0120   2.65150E+002    4.19810E+002
   6.0140   1.03211E+003    5.27992E+003
   6.0200   4.21448E+003    4.00292E+003
   6.0210   4.34955E+003    4.38121E+003
   6.0250   4.27983E+003    4.24051E+003
   6.0270   4.29097E+003    4.21661E+003
   6.0290   4.24156E+003    4.17798E+003
   6.0300   4.25376E+003    4.21601E+003
   6.0320   4.27566E+003    4.14126E+003
   6.0340   4.33547E+003    4.21486E+003
   6.0360   4.28885E+003    4.24650E+003
   6.0390   4.32365E+003    4.21162E+003
   6.0410   4.28650E+003    4.18670E+003
   6.0420   4.22415E+003    4.24369E+003
   6.0450   4.31595E+003    4.20294E+003
   6.0480   4.28418E+003    4.15333E+003
   6.0500   4.24339E+003    4.27473E+003
   6.0530   4.35953E+003    4.21587E+003
   6.0540   4.31585E+003    4.18107E+003
   6.0560   4.22379E+003    4.18582E+003
   6.0610   4.25055E+003    4.11813E+003
   6.0630   4.29320E+003    4.13106E+003
   6.0660   4.24552E+003    4.15199E+003
   6.0680   4.26798E+003    4.13353E+003
   6.0700   4.23418E+003    4.16819E+003
   6.0750   4.21703E+003    4.12623E+003
   6.0770   4.22589E+003    4.05748E+003
   6.0790   4.20910E+003    4.10759E+003
   6.0820   4.24798E+003    4.10114E+003
   6.0840   4.27682E+003    4.14479E+003
   6.0860   4.23105E+003    4.10604E+003
   6.0880   4.23768E+003    4.02567E+003
   6.0900   4.12431E+003    4.09248E+003
   6.0930   4.16641E+003    4.01299E+003
   6.0970   4.17929E+003    3.97644E+003
   6.0990   4.13987E+003    3.98422E+003
   6.1020   4.15221E+003    3.96507E+003
   6.1040   4.06784E+003    3.98128E+003
   6.1060   4.16078E+003    3.96942E+003
   6.1080   4.10416E+003    3.97548E+003
   6.1110   4.12583E+003    3.96129E+003
   6.1130   4.13888E+003    3.89055E+003
   6.1150   4.09995E+003    3.95367E+003
   6.1190   4.02358E+003    3.92434E+003
   6.1220   4.05618E+003    3.85960E+003
   6.1250   4.09713E+003    3.84142E+003
   6.1270   4.05193E+003    3.87930E+003
   6.1280   4.02874E+003    3.88078E+003
   6.1290   3.97880E+003    3.81842E+003
   6.1330   4.06623E+003    3.88515E+003
   6.1370   3.98650E+003    3.74148E+003
   6.1380   3.96623E+003    3.80044E+003
   6.1390   3.95818E+003    3.77179E+003
   6.1420   3.98289E+003    3.75482E+003
   6.1460   3.97020E+003    3.72753E+003
   6.1480   3.96044E+003    3.68411E+003
   6.1510   3.93132E+003    3.70037E+003
   6.1530   3.89323E+003    3.66402E+003
   6.1550   3.95231E+003    3.68355E+003
   6.1580   3.86444E+003    3.62600E+003
   6.1600   3.83084E+003    3.61541E+003
   6.1620   3.85145E+003    3.58654E+003
   6.1650   3.87918E+003    3.54188E+003
   6.1670   3.79736E+003    3.54227E+003
   6.1690   3.81661E+003    3.52233E+003
   6.1710   3.80759E+003    3.48779E+003
   6.1730   3.77566E+003    3.52792E+003
   6.1750   3.82596E+003    3.50773E+003
   6.1760   3.73539E+003    3.44236E+003
   6.1800   3.79529E+003    3.46536E+003
   6.1810   3.79779E+003    3.44840E+003
   6.1830   3.77285E+003    3.45818E+003
   6.1850   3.72206E+003    3.43510E+003
   6.1890   3.73279E+003    3.38678E+003
   6.1900   3.78406E+003    3.40573E+003
   6.1910   3.67570E+003    3.33743E+003
   6.1940   3.71850E+003    3.44239E+003
   6.1960   3.65515E+003    3.27388E+003
   6.1980   3.66397E+003    3.35951E+003
   6.2010   3.66054E+003    3.29159E+003
   6.2030   3.70011E+003    3.27049E+003
   6.2050   3.72076E+003    3.26533E+003
   6.2070   3.72584E+003    3.22690E+003
   6.2100   3.64166E+003    3.26114E+003
   6.2120   3.67043E+003    3.20975E+003
   6.2150   3.68578E+003    3.20252E+003
   6.2160   3.59013E+003    3.15592E+003
   6.2190   3.59536E+003    3.18520E+003
   6.2210   3.61666E+003    3.12590E+003
   6.2220   3.57602E+003    3.06970E+003
   6.2240   3.56466E+003    3.03508E+003
   6.2280   3.54267E+003    3.00067E+003
   6.2310   3.52038E+003    2.99101E+003
   6.2320   3.52090E+003    2.96568E+003
   6.2340   3.49794E+003    2.98642E+003
   6.2370   3.50322E+003    2.94372E+003
   6.2390   3.45687E+003    2.86131E+003
   6.2410   3.40766E+003    2.90615E+003
   6.2430   3.40594E+003    2.83115E+003
   6.2460   3.44104E+003    2.83161E+003
   6.2480   3.36272E+003    2.80580E+003
   6.2500   3.38907E+003    2.80005E+003
   6.2530   3.42829E+003    2.81752E+003
   6.2550   3.37145E+003    2.78230E+003
   6.2570   3.36024E+003    2.73743E+003
   6.2610   3.31656E+003    2.72369E+003
   6.2630   3.36832E+003    2.66939E+003
   6.2650   3.31011E+003    2.63718E+003
   6.2670   3.29057E+003    2.64460E+003
   6.2690   3.27956E+003    2.62704E+003
   6.2710   3.24762E+003    2.56950E+003
   6.2730   3.28630E+003    2.56419E+003
   6.2770   3.23773E+003    2.56461E+003
   6.2780   3.25481E+003    2.53556E+003
   6.2800   3.23783E+003    2.54373E+003
   6.2820   3.25557E+003    2.49747E+003
   6.2840   3.23533E+003    2.44391E+003
   6.2870   3.17216E+003    2.45578E+003
   6.2900   3.19189E+003    2.40420E+003
   6.2930   3.09422E+003    2.43099E+003
   6.2960   3.14840E+003    2.36228E+003
   6.2970   3.10473E+003    2.31569E+003
   6.2990   3.07817E+003    2.29718E+003
   6.3020   3.02541E+003    2.31839E+003
   6.3040   3.05952E+003    2.30574E+003
   6.3070   3.00319E+003    2.24581E+003
   6.3090   3.03621E+003    2.23800E+003
   6.3110   3.00154E+003    2.18729E+003
   6.3140   2.96991E+003    2.21157E+003
   6.3160   2.91231E+003    2.17767E+003
   6.3180   2.96943E+003    2.13422E+003
   6.3200   2.95031E+003    2.08641E+003
   6.3220   2.94629E+003    2.13324E+003
   6.3240   2.91645E+003    2.07485E+003
   6.3260   2.92182E+003    2.10700E+003
   6.3290   2.86316E+003    2.04708E+003
   6.3320   2.84082E+003    2.06963E+003
   6.3330   2.76915E+003    1.99566E+003
   6.3350   2.82142E+003    1.99957E+003
   6.3380   2.84323E+003    1.99006E+003
   6.3400   2.80094E+003    1.97788E+003
   6.3440   2.79233E+003    1.97400E+003
   6.3450   2.73738E+003    1.94353E+003
   6.3490   2.71860E+003    1.93279E+003
   6.3520   2.72248E+003    1.92265E+003
   6.3540   2.69357E+003    1.90929E+003
   6.3560   2.65111E+003    1.84445E+003
   6.3580   2.59570E+003    1.85939E+003
   6.3620   2.64437E+003    1.83466E+003
   6.3630   2.61695E+003    1.80436E+003
   6.3660   2.64773E+003    1.79021E+003
   6.3680   2.62303E+003    1.77850E+003
   6.3710   2.53689E+003    1.75223E+003
   6.3730   2.55763E+003    1.74299E+003
   6.3740   2.57610E+003    1.74827E+003
   6.3770   2.58225E+003    1.73146E+003
   6.3790   2.53209E+003    1.72011E+003
   6.3810   2.51914E+003    1.68977E+003
   6.3840   2.51331E+003    1.67498E+003
   6.3880   2.45836E+003    1.67181E+003
   6.3920   2.47053E+003    1.63246E+003
   6.3950   2.42686E+003    1.63114E+003
   6.3990   2.46815E+003    1.59586E+003
   6.4000   2.47084E+003    1.62011E+003
   6.4030   2.40407E+003    1.60551E+003
   6.4050   2.39200E+003    1.54425E+003
   6.4080   2.38334E+003    1.54245E+003
   6.4100   2.39404E+003    1.55463E+003
   6.4130   2.39669E+003    1.55207E+003
   6.4150   2.38608E+003    1.51796E+003
   6.4170   2.35592E+003    1.52531E+003
   6.4190   2.31965E+003    1.53715E+003
   6.4220   2.34709E+003    1.52305E+003
   6.4240   2.29056E+003    1.48833E+003
   6.4260   2.33483E+003    1.51640E+003
   6.4290   2.31453E+003    1.50652E+003
   6.4310   2.33038E+003    1.47834E+003
   6.4330   2.32999E+003    1.50188E+003
   6.4340   2.33861E+003    1.49181E+003
   6.4380   2.34301E+003    1.45003E+003
   6.4400   2.31793E+003    1.46894E+003
   6.4430   2.33253E+003    1.42561E+003
   6.4460   2.30326E+003    1.44986E+003
   6.4490   2.33441E+003    1.43351E+003
   6.4510   2.32515E+003    1.45581E+003
   6.4550   2.32152E+003    1.41571E+003
   6.4560   2.29026E+003    1.43017E+003
   6.4600   2.29335E+003    1.43182E+003
   6.4620   2.27267E+003    1.40768E+003
   6.4650   2.31588E+003    1.41522E+003
   6.4680   2.30370E+003    1.38698E+003
   6.4700   2.26233E+003    1.38713E+003
   6.4720   2.27036E+003    1.36570E+003
   6.4760   2.26966E+003    1.38371E+003
   6.4780   2.30105E+003    1.37915E+003
   6.4790   2.27632E+003    1.36864E+003
   6.4820   2.26924E+003    1.34802E+003
   6.4850   2.24653E+003    1.35871E+003
   6.4870   2.26326E+003    1.38759E+003
   6.4900   2.24987E+003    1.35026E+003
   6.4920   2.25025E+003    1.32382E+003
   6.4940   2.23020E+003    1.31775E+003
   6.4970   2.21458E+003    1.30696E+003
   6.5010   2.23450E+003    1.32839E+003
   6.5030   2.23119E+003    1.32940E+003
   6.5060   2.23377E+003    1.32723E+003
   6.5090   2.21075E+003    1.30900E+003
   6.5100   2.19556E+003    1.30123E+003
   6.5130   2.20805E+003    1.29323E+003
   6.5150   2.20170E+003    1.27439E+003
   6.5180   2.19640E+003    1.31041E+003
   6.5200   2.22120E+003    1.27596E+003
   6.5230   2.19125E+003    1.30342E+003
   6.5240   2.20973E+003    1.28850E+003
   6.5270   2.17143E+003    1.26885E+003
   6.5300   2.12740E+003    1.27982E+003
   6.5320   2.16442E+003    1.25533E+003
   6.5350   2.12984E+003    1.24328E+003
   6.5370   2.14209E+003    1.26256E+003
   6.5390   2.18704E+003    1.24270E+003
   6.5440   2.14459E+003    1.24247E+003
   6.5450   2.15730E+003    1.24816E+003
   6.5480   2.13704E+003    1.23562E+003
   6.5500   2.14490E+003    1.24117E+003
   6.5520   2.08539E+003    1.21813E+003
   6.5550   2.10700E+003    1.22920E+003
   6.5570   2.09965E+003    1.21439E+003
   6.5600   2.13978E+003    1.19310E+003
   6.5640   2.10534E+003    1.25309E+003
   6.5660   2.09975E+003    1.20876E+003
   6.5690   2.11352E+003    1.20024E+003
   6.5730   2.10036E+003    1.20323E+003
   6.5750   2.08911E+003    1.20017E+003
   6.5770   2.09941E+003    1.15399E+003
   6.5800   2.09691E+003    1.17661E+003
   6.5820   2.08470E+003    1.15369E+003
   6.5840   2.03345E+003    1.14829E+003
   6.5870   2.02950E+003    1.17245E+003
   6.5900   2.01976E+003    1.17203E+003
   6.5920   2.05920E+003    1.18482E+003
   6.5930   2.02737E+003    1.15768E+003
   6.5980   2.05709E+003    1.15206E+003
   6.6000   2.00689E+003    1.12538E+003
   6.6030   1.99700E+003    1.17140E+003
   6.6060   2.02065E+003    1.13861E+003
   6.6080   2.03203E+003    1.13983E+003
   6.6100   1.99299E+003    1.14275E+003
   6.6130   1.97814E+003    1.15644E+003
   6.6150   2.00179E+003    1.13864E+003
   6.6180   2.00440E+003    1.11596E+003
   6.6210   2.01279E+003    1.14241E+003
   6.6220   2.01658E+003    1.12207E+003
   6.6240   2.00323E+003    1.15172E+003
   6.6280   1.99628E+003    1.13858E+003
   6.6310   1.99014E+003    1.12757E+003
   6.6330   2.01503E+003    1.14134E+003
   6.6360   1.97528E+003    1.13012E+003
   6.6370   2.01001E+003    1.13975E+003
   6.6410   1.97785E+003    1.13649E+003
   6.6430   1.97272E+003    1.12638E+003
   6.6460   1.98403E+003    1.12088E+003
   6.6480   1.96800E+003    1.09635E+003
   6.6510   1.92432E+003    1.10157E+003
   6.6530   2.01083E+003    1.11703E+003
   6.6550   1.96456E+003    1.10157E+003
   6.6600   1.92469E+003    1.10613E+003
   6.6620   1.93689E+003    1.10814E+003
   6.6640   1.96519E+003    1.09562E+003
   6.6670   1.92853E+003    1.11532E+003
   6.6680   1.96964E+003    1.12943E+003
   6.6730   1.94386E+003    1.09599E+003
   6.6750   1.98491E+003    1.09343E+003
   6.6780   1.95953E+003    1.10242E+003
   6.6790   1.94492E+003    1.10664E+003
   6.6800   1.89663E+003    1.10077E+003
   6.6840   1.92544E+003    1.11364E+003
   6.6870   1.94090E+003    1.07000E+003
   6.6910   1.91355E+003    1.08545E+003
   6.6930   1.90981E+003    1.09863E+003
   6.6960   1.92975E+003    1.08339E+003
   6.6980   1.91780E+003    1.09229E+003
   6.7010   1.87869E+003    1.06201E+003
   6.7030   1.87942E+003    1.05797E+003
   6.7060   1.87213E+003    1.06185E+003
   6.7100   1.89134E+003    1.08780E+003
   6.7110   1.87462E+003    1.05843E+003
   6.7140   1.90137E+003    1.06316E+003
   6.7180   1.88594E+003    1.04813E+003
   6.7200   1.91258E+003    1.02168E+003
   6.7230   1.88591E+003    1.04477E+003
   6.7250   1.88045E+003    1.05528E+003
   6.7270   1.84773E+003    1.05105E+003
   6.7300   1.84718E+003    1.03993E+003
   6.7320   1.87270E+003    1.01170E+003
   6.7340   1.82783E+003    9.98150E+002
   6.7360   1.83857E+003    1.05307E+003
   6.7390   1.82045E+003    1.01992E+003
   6.7420   1.81169E+003    1.04222E+003
   6.7450   1.84272E+003    1.05462E+003
   6.7470   1.82710E+003    1.05650E+003
   6.7500   1.84362E+003    1.06032E+003
   6.7520   1.86650E+003    1.02624E+003
   6.7540   1.85402E+003    1.04524E+003
   6.7590   1.83406E+003    1.01169E+003
   6.7610   1.85768E+003    9.89460E+002
   6.7630   1.84605E+003    1.03695E+003
   6.7650   1.85494E+003    1.04071E+003
   6.7680   1.83732E+003    1.01675E+003
   6.7720   1.85965E+003    1.03359E+003
   6.7750   1.82480E+003    1.03164E+003
   6.7760   1.84533E+003    1.03209E+003
   6.7790   1.84231E+003    1.04980E+003
   6.7810   1.87959E+003    1.04846E+003
   6.7840   1.91936E+003    1.04652E+003
   6.7880   1.84904E+003    1.05855E+003
   6.7900   1.84608E+003    1.03759E+003
   6.7930   1.88887E+003    1.07721E+003
   6.7950   1.89074E+003    1.04619E+003
   6.7970   1.88658E+003    1.06565E+003
   6.8010   1.89370E+003    1.03390E+003
   6.8040   1.86878E+003    1.01192E+003
   6.8060   1.89181E+003    1.02543E+003
   6.8090   1.87028E+003    1.04528E+003
   6.8110   1.85462E+003    1.02568E+003
   6.8140   1.85331E+003    1.02381E+003
   6.8160   1.87148E+003    1.02936E+003
   6.8190   1.85902E+003    1.05520E+003
   6.8220   1.85482E+003    1.06790E+003
   6.8240   1.87971E+003    1.05253E+003
   6.8270   1.88430E+003    1.05389E+003
   6.8290   1.89387E+003    1.06357E+003
   6.8320   1.92010E+003    1.01305E+003
   6.8330   1.88349E+003    1.03453E+003
   6.8380   1.88055E+003    1.05508E+003
   6.8400   1.88920E+003    1.03206E+003
   6.8420   1.86651E+003    1.05971E+003
   6.8450   1.87056E+003    1.05033E+003
   6.8470   1.90858E+003    1.06423E+003
   6.8500   1.88782E+003    1.07814E+003
   6.8520   1.86474E+003    1.06626E+003
   6.8540   1.85176E+003    1.06580E+003
   6.8580   1.90198E+003    1.07525E+003
   6.8600   1.88701E+003    1.04704E+003
   6.8630   1.92091E+003    1.06969E+003
   6.8660   1.89261E+003    1.05794E+003
   6.8690   1.90813E+003    1.05949E+003
   6.8720   1.85756E+003    1.05526E+003
   6.8740   1.89825E+003    1.06139E+003
   6.8760   1.88034E+003    1.06825E+003
   6.8780   1.90130E+003    1.08739E+003
   6.8810   1.91471E+003    1.04281E+003
   6.8850   1.88976E+003    1.08619E+003
   6.8870   1.85332E+003    1.05235E+003
   6.8890   1.87348E+003    1.09015E+003
   6.8920   1.87482E+003    1.07166E+003
   6.8960   1.89141E+003    1.03829E+003
   6.8990   1.86287E+003    1.07079E+003
   6.9010   1.88340E+003    1.06958E+003
   6.9040   1.89319E+003    1.10060E+003
   6.9060   1.85829E+003    1.06261E+003
   6.9080   1.88188E+003    1.05591E+003
   6.9110   1.85530E+003    1.05002E+003
   6.9150   1.90642E+003    1.03140E+003
   6.9170   1.86285E+003    1.04063E+003
   6.9180   1.85007E+003    1.03334E+003
   6.9210   1.85890E+003    1.05026E+003
   6.9250   1.88837E+003    1.03449E+003
   6.9280   1.89010E+003    1.06704E+003
   6.9300   1.87755E+003    1.02558E+003
   6.9330   1.83861E+003    1.03804E+003
   6.9350   1.85426E+003    1.05042E+003
   6.9390   1.85487E+003    1.01528E+003
   6.9420   1.87855E+003    1.03077E+003
   6.9440   1.88639E+003    1.04338E+003
   6.9480   1.88482E+003    1.02656E+003
   6.9490   1.86624E+003    1.03928E+003
   6.9510   1.85693E+003    1.02756E+003
   6.9540   1.84770E+003    1.03604E+003
   6.9570   1.83753E+003    1.02069E+003
   6.9590   1.79411E+003    1.02831E+003
   6.9620   1.82762E+003    1.01825E+003
   6.9640   1.79325E+003    1.02478E+003
   6.9660   1.81500E+003    1.00462E+003
   6.9680   1.82589E+003    1.01200E+003
   6.9720   1.80030E+003    1.02588E+003
   6.9750   1.88286E+003    1.05639E+003
   6.9780   1.83514E+003    1.03977E+003
   6.9810   1.87619E+003    1.03805E+003
   6.9840   1.85952E+003    1.03319E+003
   6.9850   1.81541E+003    1.05713E+003
   6.9900   1.81052E+003    1.03538E+003
   6.9920   1.82465E+003    1.04327E+003
   6.9950   1.91493E+003    1.05135E+003
   6.9970   1.90004E+003    1.08093E+003
   6.9990   1.86707E+003    1.04890E+003
   7.0020   1.88664E+003    1.02779E+003
   7.0050   1.82541E+003    1.03130E+003
   7.0080   1.83704E+003    1.04114E+003
   7.0100   1.85641E+003    1.04309E+003
   7.0120   1.87017E+003    1.03229E+003
   7.0160   1.86674E+003    1.03733E+003
   7.0190   1.83546E+003    1.03814E+003
   7.0210   1.82850E+003    1.01510E+003
   7.0240   1.86299E+003    1.00733E+003
   7.0260   1.81324E+003    9.72810E+002
   7.0290   1.81400E+003    1.00930E+003
   7.0320   1.77133E+003    1.00271E+003
   7.0330   1.76460E+003    1.02585E+003
   7.0370   1.84335E+003    1.02189E+003
   7.0410   1.80005E+003    1.00434E+003
   7.0440   1.81141E+003    9.77320E+002
   7.0460   1.79726E+003    9.94210E+002
   7.0470   1.81523E+003    1.00001E+003
   7.0500   1.79112E+003    9.69660E+002
   7.0530   1.81279E+003    9.81630E+002
   7.0550   1.78309E+003    9.56390E+002
   7.0600   1.76634E+003    9.45690E+002
   7.0620   1.79264E+003    9.40830E+002
   7.0640   1.74646E+003    9.31060E+002
   7.0670   1.74510E+003    9.43900E+002
   7.0690   1.76957E+003    9.21080E+002
   7.0710   1.76100E+003    8.88760E+002
   7.0760   1.68762E+003    8.99030E+002
   7.0780   1.67507E+003    8.76590E+002
   7.0820   1.66017E+003    8.24180E+002
   7.0840   1.64857E+003    8.41750E+002
   7.0870   1.64176E+003    7.90140E+002
   7.0890   1.59594E+003    7.86470E+002
   7.0930   1.56343E+003    7.53900E+002
   7.0960   1.54033E+003    7.21820E+002
   7.1000   1.48752E+003    6.89990E+002
   7.1030   1.45456E+003    6.62110E+002
   7.1050   1.41865E+003    6.12830E+002
   7.1070   1.34594E+003    5.84850E+002
   7.1120   1.34054E+003    5.56900E+002
   7.1140   1.28067E+003    5.14270E+002
   7.1160   1.26145E+003    4.89790E+002
   7.1180   1.19026E+003    4.19070E+002
   7.1240   1.07001E+003    3.55850E+002
   7.1270   9.90960E+002    3.36420E+002
   7.1300   9.13280E+002    2.84360E+002
   7.1340   8.31160E+002    2.21390E+002
   7.1390   7.00810E+002    1.62810E+002
   7.1420   6.13770E+002    1.39980E+002
   7.1440   5.37460E+002    1.08070E+002
   7.1460   4.81310E+002    8.74600E+001
   7.1500   3.97430E+002    6.16000E+001
   7.1540   2.79110E+002    4.88500E+001
   7.1570   2.31690E+002    3.74400E+001
   7.1590   2.01530E+002    2.83500E+001
   7.1610   1.49740E+002    1.32900E+001
   7.1650   9.41200E+001    5.07000E+000
   7.1680   7.37500E+001    4.63000E+000
   7.1710   5.48400E+001    7.20000E-001
   7.1730   4.24600E+001    2.71000E+000
   7.1760   2.45900E+001    5.93000E+000
   7.1790   8.87000E+000    4.27000E+000
   7.1820   6.12000E+000    2.32000E+000
   7.1850   6.18000E+000    1.54000E+000
   7.1870   6.08000E+000    1.24000E+000
   7.1900   6.07000E+000    2.95000E+000
   7.1930   6.03000E+000    1.60000E-001
   7.1960   5.60000E+000    1.40000E-001
   7.1990   6.05000E+000    2.40000E-001
   7.2010   6.07000E+000    8.00000E-002
   7.2040   6.19000E+000    2.00000E-001
   7.2070   6.22000E+000    1.44000E+000
   7.2100   6.03000E+000    9.20000E-001
   7.2120   6.25000E+000    5.20000E-001
   7.2160   6.21000E+000    2.50000E-001
   7.2190   6.20000E+000    5.00000E-002
   7.2220   6.04000E+000    2.90000E-001
   7.2260   6.19000E+000    4.20000E-001
   7.2280   6.35000E+000    8.00000E-002
   7.2310   5.99000E+000    4.00000E-001
   7.2340   6.13000E+000    1.00000E-001
   7.2380   6.06000E+000    1.30000E-001
   7.2400   6.16000E+000    1.20000E-001
   7.2420   6.09000E+000    2.40000E-001
   7.2450   6.10000E+000    1.30000E-001
   7.2480   5.99000E+000    1.60000E-001
   7.2510   6.15000E+000    1.20000E-001
   7.2540   6.03000E+000    2.00000E-002
   7.2560   6.14000E+000    3.80000E-001
   7.2580   6.15000E+000    4.40000E-001
   7.2600   6.02000E+000    1.90000E-001
   7.2650   5.93000E+000    1.50000E-001
   7.2670   6.08000E+000    3.10000E-001
   7.2710   5.42000E+000    3.40000E-001
   7.2730   6.02000E+000    2.10000E-001
   7.2770   6.23000E+000    1.60000E-001
   7.2790   6.21000E+000    1.30000E-001
   7.2840   5.99000E+000    9.00000E-002
   7.2860   6.02000E+000    2.60000E-001
   7.2890   5.96000E+000    3.00000E-002
   7.2910   6.04000E+000    9.00000E-002
   7.2950   6.22000E+000    7.00000E-002
   7.2970   6.12000E+000    3.90000E-001
   7.3000   6.10000E+000    2.30000E-001
