# Supplementary material for: Mechanism of the small ATP-independent chaperone Spy is substrate specific
Source: Nat Commun. 2021 Feb 8;12:851. doi: 10.1038/s41467-021-21120-8 (PMC7870927; doi:10.1038/s41467-021-21120-8)
Supplement: Supplementary file 3 — Supplementary Data 1 [file 41467_2021_21120_MOESM3_ESM.zip › Fig 2c-d/181801/00065.RI3]

Sample3/6
I 3 22.0 48000 0009350 2.3420E11 278 1 
   5.8010   5.89000E+000    2.40000E-001
   5.8030   6.15000E+000    4.69000E+000
   5.8060   5.79000E+000    2.31000E+000
   5.8080   6.11000E+000    1.27000E+001
   5.8100   6.00000E+000    8.90000E+000
   5.8120   5.90000E+000    1.55600E+001
   5.8130   1.65000E+000    2.38700E+001
   5.8150   1.66100E+001    3.19100E+001
   5.8170   1.58400E+001    5.34500E+001
   5.8200   4.17700E+001    7.53400E+001
   5.8220   1.34800E+002    1.97460E+002
   5.8230   3.44880E+002    4.22230E+002
   5.8260   5.80840E+002    6.36050E+002
   5.8280   8.58510E+002    7.81160E+002
   5.8290   8.59550E+002    7.96640E+002
   5.8300   9.18610E+002    9.61010E+002
   5.8330   1.10810E+003    1.07369E+003
   5.8350   1.22649E+003    1.25721E+003
   5.8370   1.35158E+003    1.29889E+003
   5.8400   1.49286E+003    1.46750E+003
   5.8420   1.68660E+003    1.72106E+003
   5.8440   1.81805E+003    1.81539E+003
   5.8470   1.88365E+003    1.95098E+003
   5.8490   2.09623E+003    2.09760E+003
   5.8510   2.15059E+003    2.23766E+003
   5.8530   2.41902E+003    2.45170E+003
   5.8560   2.55046E+003    2.53478E+003
   5.8580   2.72437E+003    2.68994E+003
   5.8600   2.71698E+003    2.74318E+003
   5.8620   2.77074E+003    2.84962E+003
   5.8630   2.84982E+003    2.89716E+003
   5.8650   3.04351E+003    3.02102E+003
   5.8670   3.07063E+003    3.16630E+003
   5.8690   3.16953E+003    3.16293E+003
   5.8710   3.29333E+003    3.25635E+003
   5.8770   3.31326E+003    3.39256E+003
   5.8780   3.38280E+003    3.45696E+003
   5.8800   3.47087E+003    3.60307E+003
   5.8820   3.48962E+003    3.49590E+003
   5.8840   3.55490E+003    3.55204E+003
   5.8850   3.57037E+003    3.51006E+003
   5.8870   3.56985E+003    3.47558E+003
   5.8900   3.60694E+003    3.52147E+003
   5.8910   3.60702E+003    3.60885E+003
   5.8940   3.61634E+003    3.65466E+003
   5.8960   3.56823E+003    3.59740E+003
   5.8970   3.63302E+003    3.58331E+003
   5.8990   3.56895E+003    3.61467E+003
   5.9000   3.60054E+003    3.62804E+003
   5.9020   3.60569E+003    3.59804E+003
   5.9050   3.71502E+003    3.59213E+003
   5.9060   3.66244E+003    3.67257E+003
   5.9070   3.65926E+003    3.64251E+003
   5.9100   3.63456E+003    3.70301E+003
   5.9120   3.71941E+003    3.68934E+003
   5.9140   3.71734E+003    3.68963E+003
   5.9160   3.69876E+003    3.74073E+003
   5.9170   3.72354E+003    3.71256E+003
   5.9190   3.83570E+003    3.73205E+003
   5.9210   3.75969E+003    3.72990E+003
   5.9230   3.70692E+003    3.77410E+003
   5.9250   3.78393E+003    3.81224E+003
   5.9280   3.79624E+003    3.76897E+003
   5.9300   3.83511E+003    3.83019E+003
   5.9320   3.84192E+003    3.85365E+003
   5.9350   3.84783E+003    3.90515E+003
   5.9390   4.03102E+003    3.88406E+003
   5.9410   3.99667E+003    3.98188E+003
   5.9420   3.95691E+003    3.99685E+003
   5.9430   3.95458E+003    4.05417E+003
   5.9460   4.05122E+003    4.02389E+003
   5.9470   4.00525E+003    4.12201E+003
   5.9500   4.02211E+003    4.02499E+003
   5.9520   4.02653E+003    4.03860E+003
   5.9550   4.04899E+003    4.11149E+003
   5.9570   4.04646E+003    4.16082E+003
   5.9590   4.02029E+003    4.11362E+003
   5.9610   4.10598E+003    4.42248E+003
   5.9620   4.10920E+003    4.62200E+003
   5.9640   4.13303E+003    6.61305E+003
   5.9660   4.13692E+003    8.36853E+003
   5.9690   4.26972E+003    8.10920E+003
   5.9710   4.42357E+003    7.67109E+003
   5.9730   4.99245E+003    6.96940E+003
   5.9740   6.35230E+003    4.00953E+003
   5.9770   8.64173E+003    2.06410E+002
   5.9820   3.53801E+003    8.61020E+002
   5.9860   3.11690E+002    3.15403E+003
   5.9890   1.31150E+002    4.80539E+003
   5.9910   2.96970E+002    4.12337E+003
   5.9940   9.05620E+002    4.15311E+003
   5.9950   2.27981E+003    4.22364E+003
   5.9980   4.49838E+003    4.12458E+003
   5.9990   4.61248E+003    4.07222E+003
   6.0000   3.95474E+003    4.10597E+003
   6.0030   4.26612E+003    4.14310E+003
   6.0050   4.15604E+003    4.14983E+003
   6.0070   4.15974E+003    4.20162E+003
   6.0090   4.16977E+003    4.15117E+003
   6.0120   4.06687E+003    4.14848E+003
   6.0140   4.09587E+003    4.11094E+003
   6.0160   4.17753E+003    4.11003E+003
   6.0180   4.15158E+003    4.12766E+003
   6.0210   4.14990E+003    4.10761E+003
   6.0250   4.16713E+003    4.12002E+003
   6.0270   4.20508E+003    4.13748E+003
   6.0300   4.12287E+003    4.11371E+003
   6.0320   4.12182E+003    4.13551E+003
   6.0340   4.13256E+003    4.07997E+003
   6.0370   4.14375E+003    4.12335E+003
   6.0390   4.10044E+003    4.07949E+003
   6.0420   4.11066E+003    4.10363E+003
   6.0440   4.16240E+003    4.11664E+003
   6.0460   4.14446E+003    4.09789E+003
   6.0480   4.15947E+003    4.11953E+003
   6.0500   4.16876E+003    4.08610E+003
   6.0530   4.15578E+003    4.16858E+003
   6.0540   4.13831E+003    4.07204E+003
   6.0570   4.14479E+003    4.06596E+003
   6.0590   4.07478E+003    4.06052E+003
   6.0610   4.04924E+003    4.05329E+003
   6.0630   4.05386E+003    4.12032E+003
   6.0660   4.10300E+003    4.07409E+003
   6.0680   4.06406E+003    4.14043E+003
   6.0700   4.12043E+003    4.14842E+003
   6.0720   4.07003E+003    4.07214E+003
   6.0750   4.14447E+003    4.04964E+003
   6.0770   4.06780E+003    4.16871E+003
   6.0790   4.11245E+003    4.16072E+003
   6.0820   4.17435E+003    4.12121E+003
   6.0850   4.12271E+003    4.07045E+003
   6.0860   4.15650E+003    4.04042E+003
   6.0890   4.14727E+003    4.06113E+003
   6.0900   4.14198E+003    4.10794E+003
   6.0920   4.12332E+003    4.11023E+003
   6.0950   4.19968E+003    4.09604E+003
   6.0970   4.15806E+003    4.10992E+003
   6.1000   4.13654E+003    4.05096E+003
   6.1020   4.12309E+003    4.02109E+003
   6.1040   4.16448E+003    4.08843E+003
   6.1060   4.13677E+003    4.04439E+003
   6.1100   4.11160E+003    4.03518E+003
   6.1110   4.17560E+003    4.05668E+003
   6.1130   4.11683E+003    4.06365E+003
   6.1150   4.11189E+003    4.08199E+003
   6.1180   4.14264E+003    4.07304E+003
   6.1200   4.07696E+003    4.07889E+003
   6.1220   4.14672E+003    3.98698E+003
   6.1250   4.10755E+003    4.03732E+003
   6.1270   4.03296E+003    3.99286E+003
   6.1310   4.04790E+003    4.06593E+003
   6.1320   4.09947E+003    3.98072E+003
   6.1330   4.09437E+003    4.01095E+003
   6.1370   4.05811E+003    4.02179E+003
   6.1400   4.09254E+003    4.00631E+003
   6.1420   3.99704E+003    3.99521E+003
   6.1440   4.10324E+003    3.98172E+003
   6.1460   4.06420E+003    4.07747E+003
   6.1480   4.07786E+003    4.00384E+003
   6.1510   4.07068E+003    3.89249E+003
   6.1520   4.03979E+003    3.92205E+003
   6.1550   4.08041E+003    3.85956E+003
   6.1570   4.04091E+003    3.88501E+003
   6.1590   4.03442E+003    3.92607E+003
   6.1620   4.07022E+003    3.89265E+003
   6.1650   3.99020E+003    3.83715E+003
   6.1660   3.94621E+003    3.86001E+003
   6.1670   4.04148E+003    3.80235E+003
   6.1710   4.07561E+003    3.91938E+003
   6.1740   4.02393E+003    3.87484E+003
   6.1760   4.09377E+003    3.89218E+003
   6.1800   4.04748E+003    3.81388E+003
   6.1830   4.11982E+003    3.81090E+003
   6.1850   4.03409E+003    3.86383E+003
   6.1870   4.05747E+003    3.80539E+003
   6.1910   4.01614E+003    3.82559E+003
   6.1940   4.01464E+003    3.86392E+003
   6.1960   4.05200E+003    3.81183E+003
   6.1980   3.97678E+003    3.81887E+003
   6.2000   4.03434E+003    3.76701E+003
   6.2010   4.06759E+003    3.77505E+003
   6.2030   3.99767E+003    3.76667E+003
   6.2050   3.96039E+003    3.78721E+003
   6.2070   4.01074E+003    3.77625E+003
   6.2100   4.03833E+003    3.74381E+003
   6.2120   4.08412E+003    3.78579E+003
   6.2140   4.06756E+003    3.78314E+003
   6.2170   4.02447E+003    3.83189E+003
   6.2190   4.02843E+003    3.73065E+003
   6.2210   3.97187E+003    3.74518E+003
   6.2250   3.96625E+003    3.66142E+003
   6.2270   4.05995E+003    3.66826E+003
   6.2310   3.96673E+003    3.73658E+003
   6.2320   3.98140E+003    3.69394E+003
   6.2360   4.03320E+003    3.70344E+003
   6.2410   4.02070E+003    3.65682E+003
   6.2430   3.97875E+003    3.65976E+003
   6.2460   4.00261E+003    3.71361E+003
   6.2480   3.96007E+003    3.58581E+003
   6.2500   3.93215E+003    3.62242E+003
   6.2530   4.04185E+003    3.58587E+003
   6.2550   3.92028E+003    3.57736E+003
   6.2570   3.97232E+003    3.56004E+003
   6.2590   3.96799E+003    3.60019E+003
   6.2610   3.95466E+003    3.55592E+003
   6.2640   3.98774E+003    3.57440E+003
   6.2660   4.00768E+003    3.59133E+003
   6.2680   3.91879E+003    3.52134E+003
   6.2700   3.95407E+003    3.52434E+003
   6.2730   3.97090E+003    3.52420E+003
   6.2750   3.96331E+003    3.52936E+003
   6.2770   3.86436E+003    3.52901E+003
   6.2790   4.01863E+003    3.53276E+003
   6.2820   3.91734E+003    3.53388E+003
   6.2850   3.96634E+003    3.45106E+003
   6.2880   3.92820E+003    3.42424E+003
   6.2910   3.96866E+003    3.41471E+003
   6.2940   3.97858E+003    3.44738E+003
   6.2950   3.89223E+003    3.43721E+003
   6.2970   3.94147E+003    3.38031E+003
   6.2980   3.88747E+003    3.41579E+003
   6.3000   3.88756E+003    3.46090E+003
   6.3020   3.93502E+003    3.36691E+003
   6.3040   3.82831E+003    3.41227E+003
   6.3070   3.82759E+003    3.40470E+003
   6.3090   3.78306E+003    3.38605E+003
   6.3110   3.82791E+003    3.27841E+003
   6.3130   3.89571E+003    3.23714E+003
   6.3160   3.85643E+003    3.31144E+003
   6.3180   3.85272E+003    3.26801E+003
   6.3200   3.75937E+003    3.23517E+003
   6.3220   3.79600E+003    3.26348E+003
   6.3250   3.80598E+003    3.22598E+003
   6.3270   3.81219E+003    3.21776E+003
   6.3290   3.79736E+003    3.17880E+003
   6.3320   3.81314E+003    3.21315E+003
   6.3340   3.78513E+003    3.18764E+003
   6.3360   3.75920E+003    3.20046E+003
   6.3380   3.77925E+003    3.11026E+003
   6.3410   3.77916E+003    3.13713E+003
   6.3430   3.78492E+003    3.11505E+003
   6.3450   3.75975E+003    3.09722E+003
   6.3490   3.73495E+003    3.04279E+003
   6.3500   3.73362E+003    3.05036E+003
   6.3520   3.72971E+003    3.07225E+003
   6.3570   3.69202E+003    3.06710E+003
   6.3590   3.61903E+003    2.94915E+003
   6.3630   3.63620E+003    2.97609E+003
   6.3660   3.62380E+003    3.02370E+003
   6.3670   3.64763E+003    2.96081E+003
   6.3690   3.63180E+003    3.02459E+003
   6.3720   3.57494E+003    2.92200E+003
   6.3760   3.58908E+003    2.88046E+003
   6.3790   3.61419E+003    2.89560E+003
   6.3810   3.54665E+003    2.84863E+003
   6.3830   3.59236E+003    2.77301E+003
   6.3850   3.54745E+003    2.78192E+003
   6.3880   3.50282E+003    2.73272E+003
   6.3900   3.43922E+003    2.71281E+003
   6.3920   3.50063E+003    2.74970E+003
   6.3950   3.46555E+003    2.71534E+003
   6.3980   3.45348E+003    2.74911E+003
   6.3990   3.45309E+003    2.71974E+003
   6.4020   3.42240E+003    2.67913E+003
   6.4040   3.43627E+003    2.62585E+003
   6.4070   3.38168E+003    2.68191E+003
   6.4090   3.43656E+003    2.59998E+003
   6.4100   3.38856E+003    2.60023E+003
   6.4130   3.40098E+003    2.59126E+003
   6.4150   3.38556E+003    2.58026E+003
   6.4170   3.33802E+003    2.53207E+003
   6.4210   3.33815E+003    2.54562E+003
   6.4240   3.35045E+003    2.50993E+003
   6.4260   3.35670E+003    2.50374E+003
   6.4290   3.27370E+003    2.47575E+003
   6.4310   3.25736E+003    2.50124E+003
   6.4330   3.25941E+003    2.47601E+003
   6.4360   3.27736E+003    2.46206E+003
   6.4380   3.39526E+003    2.46092E+003
   6.4390   3.34083E+003    2.50237E+003
   6.4430   3.31082E+003    2.41771E+003
   6.4440   3.28557E+003    2.40363E+003
   6.4460   3.29942E+003    2.43047E+003
   6.4490   3.29726E+003    2.38839E+003
   6.4510   3.22925E+003    2.35539E+003
   6.4530   3.27182E+003    2.36673E+003
   6.4560   3.23738E+003    2.29508E+003
   6.4600   3.25168E+003    2.29892E+003
   6.4610   3.25024E+003    2.30821E+003
   6.4650   3.20146E+003    2.26319E+003
   6.4700   3.11637E+003    2.24564E+003
   6.4720   3.12620E+003    2.21001E+003
   6.4750   3.12956E+003    2.21510E+003
   6.4770   3.12612E+003    2.19124E+003
   6.4800   3.08285E+003    2.15109E+003
   6.4830   3.09199E+003    2.15546E+003
   6.4840   3.04941E+003    2.09949E+003
   6.4870   3.01441E+003    2.06384E+003
   6.4890   3.04757E+003    2.05541E+003
   6.4920   3.04941E+003    2.07128E+003
   6.4940   3.04124E+003    2.07357E+003
   6.4960   2.97550E+003    2.07427E+003
   6.4970   2.98721E+003    2.05357E+003
   6.5010   2.95442E+003    1.99266E+003
   6.5030   2.91404E+003    1.95541E+003
   6.5070   2.90365E+003    1.96895E+003
   6.5090   2.86862E+003    1.89800E+003
   6.5100   2.89355E+003    1.93205E+003
   6.5130   2.83766E+003    1.91908E+003
   6.5150   2.89783E+003    1.87629E+003
   6.5190   2.83200E+003    1.89251E+003
   6.5210   2.83675E+003    1.82505E+003
   6.5230   2.76599E+003    1.83453E+003
   6.5260   2.78776E+003    1.85284E+003
   6.5280   2.79245E+003    1.80903E+003
   6.5300   2.72288E+003    1.75878E+003
   6.5330   2.75155E+003    1.73872E+003
   6.5350   2.71077E+003    1.78452E+003
   6.5380   2.68153E+003    1.71280E+003
   6.5400   2.69429E+003    1.66839E+003
   6.5410   2.64016E+003    1.70183E+003
   6.5440   2.64680E+003    1.68876E+003
   6.5450   2.57674E+003    1.64247E+003
   6.5490   2.59334E+003    1.64185E+003
   6.5510   2.56914E+003    1.65208E+003
   6.5540   2.51011E+003    1.61591E+003
   6.5570   2.55120E+003    1.56951E+003
   6.5590   2.48621E+003    1.59025E+003
   6.5610   2.42927E+003    1.53558E+003
   6.5640   2.46256E+003    1.53744E+003
   6.5660   2.42514E+003    1.50748E+003
   6.5680   2.41321E+003    1.52091E+003
   6.5710   2.39959E+003    1.48446E+003
   6.5750   2.37385E+003    1.47016E+003
   6.5780   2.36837E+003    1.44948E+003
   6.5800   2.35653E+003    1.44339E+003
   6.5820   2.33760E+003    1.42383E+003
   6.5850   2.32297E+003    1.40754E+003
   6.5860   2.30332E+003    1.39489E+003
   6.5880   2.27419E+003    1.41335E+003
   6.5910   2.26405E+003    1.39045E+003
   6.5930   2.28851E+003    1.35636E+003
   6.5950   2.26890E+003    1.32291E+003
   6.5980   2.27972E+003    1.37573E+003
   6.6000   2.26281E+003    1.35155E+003
   6.6020   2.24319E+003    1.34310E+003
   6.6050   2.21441E+003    1.32990E+003
   6.6090   2.16321E+003    1.29062E+003
   6.6110   2.17029E+003    1.27975E+003
   6.6130   2.15484E+003    1.28718E+003
   6.6150   2.17029E+003    1.28165E+003
   6.6180   2.15132E+003    1.30952E+003
   6.6210   2.17604E+003    1.28289E+003
   6.6220   2.10283E+003    1.26410E+003
   6.6260   2.10084E+003    1.21755E+003
   6.6290   2.07954E+003    1.22662E+003
   6.6310   2.09140E+003    1.21275E+003
   6.6330   2.11635E+003    1.23364E+003
   6.6340   2.09445E+003    1.22139E+003
   6.6380   2.08475E+003    1.24151E+003
   6.6400   2.08643E+003    1.20079E+003
   6.6410   2.03992E+003    1.21539E+003
   6.6440   2.04467E+003    1.19527E+003
   6.6460   2.00386E+003    1.18585E+003
   6.6480   2.04296E+003    1.15677E+003
   6.6510   2.00271E+003    1.16039E+003
   6.6550   1.97930E+003    1.19260E+003
   6.6580   1.96252E+003    1.18688E+003
   6.6600   1.99354E+003    1.16686E+003
   6.6620   2.01414E+003    1.14575E+003
   6.6640   2.00240E+003    1.16950E+003
   6.6670   1.99669E+003    1.11595E+003
   6.6680   1.95566E+003    1.13084E+003
   6.6730   1.95461E+003    1.11528E+003
   6.6750   1.90386E+003    1.10480E+003
   6.6770   1.91398E+003    1.11397E+003
   6.6790   1.92174E+003    1.08102E+003
   6.6820   1.88395E+003    1.09945E+003
   6.6840   1.91094E+003    1.12979E+003
   6.6870   1.88815E+003    1.07280E+003
   6.6890   1.89205E+003    1.08592E+003
   6.6910   1.88524E+003    1.07577E+003
   6.6940   1.90703E+003    1.06981E+003
   6.6960   1.84268E+003    1.07777E+003
   6.6990   1.86096E+003    1.08289E+003
   6.7030   1.83668E+003    1.07610E+003
   6.7070   1.78901E+003    1.04190E+003
   6.7100   1.79586E+003    1.05434E+003
   6.7130   1.83273E+003    1.03520E+003
   6.7160   1.82799E+003    1.05145E+003
   6.7180   1.79995E+003    1.02738E+003
   6.7210   1.83431E+003    1.03330E+003
   6.7230   1.81344E+003    1.02043E+003
   6.7260   1.78397E+003    1.03044E+003
   6.7290   1.76359E+003    1.02058E+003
   6.7320   1.75236E+003    9.96820E+002
   6.7340   1.76108E+003    1.01587E+003
   6.7360   1.75296E+003    1.02073E+003
   6.7390   1.73831E+003    9.86820E+002
   6.7430   1.76188E+003    9.99560E+002
   6.7450   1.76713E+003    9.90490E+002
   6.7470   1.73736E+003    1.00125E+003
   6.7500   1.73913E+003    1.00523E+003
   6.7520   1.75996E+003    9.88420E+002
   6.7540   1.76565E+003    1.01171E+003
   6.7570   1.72686E+003    9.93100E+002
   6.7610   1.70990E+003    1.00079E+003
   6.7630   1.74519E+003    9.91460E+002
   6.7660   1.76009E+003    9.92180E+002
   6.7680   1.72443E+003    9.94270E+002
   6.7720   1.74409E+003    9.93250E+002
   6.7750   1.74257E+003    9.94430E+002
   6.7780   1.70962E+003    9.94570E+002
   6.7790   1.72078E+003    9.93800E+002
   6.7810   1.72334E+003    1.00128E+003
   6.7840   1.73854E+003    1.01504E+003
   6.7880   1.72897E+003    9.88560E+002
   6.7900   1.73503E+003    9.68910E+002
   6.7920   1.73342E+003    1.01008E+003
   6.7950   1.73144E+003    9.77690E+002
   6.7970   1.77209E+003    9.79710E+002
   6.8010   1.74161E+003    9.82700E+002
   6.8040   1.69751E+003    9.84060E+002
   6.8060   1.72506E+003    1.01963E+003
   6.8090   1.74382E+003    9.73820E+002
   6.8110   1.75595E+003    9.96990E+002
   6.8160   1.73631E+003    9.73080E+002
   6.8170   1.73342E+003    9.97350E+002
   6.8190   1.70913E+003    9.95810E+002
   6.8220   1.75539E+003    1.01511E+003
   6.8240   1.74109E+003    1.00061E+003
   6.8260   1.76248E+003    9.83350E+002
   6.8290   1.75661E+003    9.94060E+002
   6.8330   1.76002E+003    1.00513E+003
   6.8360   1.77291E+003    9.87500E+002
   6.8380   1.74598E+003    1.00670E+003
   6.8400   1.74772E+003    9.84200E+002
   6.8440   1.74204E+003    9.94680E+002
   6.8460   1.75463E+003    9.71000E+002
   6.8480   1.75163E+003    9.88970E+002
   6.8490   1.74114E+003    9.92690E+002
   6.8520   1.72630E+003    9.94010E+002
   6.8550   1.71529E+003    9.84280E+002
   6.8580   1.74543E+003    9.99150E+002
   6.8600   1.77513E+003    9.72790E+002
   6.8630   1.75992E+003    1.00098E+003
   6.8660   1.73118E+003    9.82930E+002
   6.8690   1.72047E+003    9.80760E+002
   6.8710   1.74957E+003    9.84520E+002
   6.8740   1.76835E+003    9.89450E+002
   6.8760   1.74977E+003    9.73510E+002
   6.8780   1.73588E+003    9.88210E+002
   6.8820   1.73778E+003    9.79750E+002
   6.8850   1.72187E+003    9.89940E+002
   6.8870   1.73063E+003    9.80040E+002
   6.8890   1.72496E+003    9.59370E+002
   6.8920   1.74849E+003    9.57090E+002
   6.8960   1.76399E+003    9.83970E+002
   6.8980   1.76902E+003    9.70680E+002
   6.9010   1.75796E+003    1.00361E+003
   6.9040   1.76565E+003    9.85390E+002
   6.9060   1.76501E+003    9.94870E+002
   6.9090   1.77072E+003    9.92500E+002
   6.9120   1.76332E+003    9.66940E+002
   6.9140   1.73404E+003    9.92620E+002
   6.9170   1.71329E+003    9.67500E+002
   6.9190   1.74289E+003    9.63250E+002
   6.9230   1.73007E+003    9.82880E+002
   6.9250   1.69748E+003    9.60060E+002
   6.9280   1.74177E+003    9.47780E+002
   6.9300   1.75566E+003    9.70370E+002
   6.9330   1.70750E+003    9.59770E+002
   6.9350   1.70512E+003    9.68500E+002
   6.9380   1.69797E+003    9.59340E+002
   6.9420   1.72478E+003    9.67560E+002
   6.9440   1.67999E+003    9.74650E+002
   6.9460   1.71374E+003    9.84730E+002
   6.9480   1.68818E+003    9.67830E+002
   6.9510   1.68662E+003    9.61170E+002
   6.9540   1.73530E+003    9.49280E+002
   6.9570   1.70161E+003    9.59030E+002
   6.9600   1.69194E+003    9.49140E+002
   6.9630   1.69306E+003    9.65490E+002
   6.9640   1.69101E+003    9.52170E+002
   6.9670   1.66403E+003    9.57770E+002
   6.9710   1.67123E+003    9.30630E+002
   6.9720   1.68508E+003    9.64200E+002
   6.9760   1.70621E+003    9.64510E+002
   6.9770   1.69254E+003    9.56850E+002
   6.9810   1.69797E+003    9.83500E+002
   6.9840   1.69399E+003    9.62060E+002
   6.9870   1.69028E+003    9.71330E+002
   6.9880   1.68883E+003    9.84140E+002
   6.9910   1.69483E+003    9.52370E+002
   6.9950   1.71553E+003    9.48690E+002
   6.9990   1.67924E+003    9.67470E+002
   7.0000   1.65197E+003    9.72330E+002
   7.0040   1.70406E+003    9.73790E+002
   7.0050   1.72104E+003    9.61540E+002
   7.0090   1.68964E+003    9.57020E+002
   7.0110   1.75240E+003    9.62530E+002
   7.0140   1.70296E+003    9.41830E+002
   7.0170   1.67253E+003    9.56450E+002
   7.0190   1.66683E+003    9.71200E+002
   7.0210   1.69027E+003    9.70250E+002
   7.0260   1.63639E+003    9.23730E+002
   7.0280   1.65989E+003    9.34450E+002
   7.0300   1.61823E+003    9.55080E+002
   7.0330   1.67112E+003    9.13380E+002
   7.0350   1.66740E+003    9.44330E+002
   7.0390   1.67514E+003    9.35380E+002
   7.0410   1.66058E+003    9.41490E+002
   7.0460   1.68264E+003    9.39450E+002
   7.0480   1.70175E+003    9.48820E+002
   7.0500   1.68694E+003    9.24820E+002
   7.0530   1.67390E+003    9.25660E+002
   7.0550   1.67605E+003    9.27720E+002
   7.0570   1.71513E+003    9.06580E+002
   7.0620   1.64824E+003    9.30500E+002
   7.0640   1.68791E+003    9.09630E+002
   7.0670   1.69997E+003    9.05690E+002
   7.0690   1.66967E+003    9.16300E+002
   7.0710   1.67031E+003    8.84450E+002
   7.0740   1.68851E+003    8.84710E+002
   7.0760   1.66692E+003    8.85690E+002
   7.0770   1.67109E+003    8.85140E+002
   7.0820   1.64517E+003    8.70420E+002
   7.0840   1.64600E+003    8.53210E+002
   7.0870   1.68232E+003    8.75090E+002
   7.0900   1.64680E+003    8.49430E+002
   7.0930   1.62749E+003    8.29950E+002
   7.0960   1.62876E+003    8.14470E+002
   7.0980   1.61962E+003    7.82040E+002
   7.1010   1.62888E+003    7.75560E+002
   7.1050   1.59989E+003    7.48290E+002
   7.1070   1.57078E+003    7.32910E+002
   7.1100   1.57816E+003    6.85410E+002
   7.1120   1.57309E+003    6.61590E+002
   7.1160   1.52815E+003    6.48110E+002
   7.1180   1.54259E+003    6.24160E+002
   7.1210   1.53529E+003    5.78470E+002
   7.1250   1.50079E+003    5.36330E+002
   7.1270   1.48369E+003    4.99930E+002
   7.1300   1.43023E+003    4.62810E+002
   7.1320   1.36144E+003    4.10130E+002
   7.1370   1.34495E+003    3.40050E+002
   7.1390   1.31959E+003    3.02260E+002
   7.1420   1.22381E+003    2.48920E+002
   7.1460   1.15514E+003    1.21710E+002
   7.1480   1.03695E+003    1.24300E+001
   7.1540   7.89750E+002    8.43000E+000
   7.1590   6.97440E+002    7.02000E+000
   7.1620   3.56520E+002    1.20000E+000
   7.1650   1.36070E+002    7.70000E-001
   7.1680   3.28900E+001    5.90000E-001
   7.1710   6.94000E+000    6.70000E-001
   7.1730   4.77000E+000    2.71000E+000
   7.1750   5.89000E+000    2.45000E+000
   7.1780   5.93000E+000    4.35000E+000
   7.1800   5.94000E+000    4.30000E+000
   7.1850   5.95000E+000    2.62000E+000
   7.1870   5.89000E+000    3.41000E+000
   7.1890   5.26000E+000    2.01000E+000
   7.1920   5.92000E+000    2.67000E+000
   7.1940   6.13000E+000    1.89000E+000
   7.1980   6.03000E+000    1.52000E+000
   7.2010   5.94000E+000    4.00000E-002
   7.2030   6.07000E+000    2.50000E-001
   7.2070   6.18000E+000    2.00000E-002
   7.2100   5.93000E+000    1.90000E-001
   7.2120   6.00000E+000    2.00000E-001
   7.2160   5.98000E+000    1.90000E-001
   7.2180   6.19000E+000    1.26000E+000
   7.2210   6.16000E+000    5.00000E-001
   7.2240   5.94000E+000    1.60000E-001
   7.2270   6.00000E+000    5.50000E-001
   7.2290   5.92000E+000    6.70000E-001
   7.2310   6.14000E+000    1.70000E-001
   7.2350   5.98000E+000    2.00000E-002
   7.2380   6.36000E+000    4.10000E-001
   7.2410   6.00000E+000    2.40000E-001
   7.2430   5.96000E+000    1.10000E-001
   7.2470   6.21000E+000    2.20000E-001
   7.2500   6.01000E+000    1.20000E-001
   7.2520   6.00000E+000    2.20000E-001
   7.2560   6.07000E+000    1.10000E-001
   7.2590   6.15000E+000    5.00000E-002
   7.2620   5.91000E+000    1.50000E-001
   7.2640   6.08000E+000    2.50000E-001
   7.2660   6.01000E+000    1.90000E-001
   7.2690   5.88000E+000    2.80000E-001
   7.2710   5.96000E+000    7.00000E-002
   7.2730   5.96000E+000    6.00000E-002
   7.2770   6.04000E+000    3.40000E-001
   7.2790   6.16000E+000    2.10000E-001
   7.2820   5.96000E+000    2.50000E-001
   7.2840   5.45000E+000    1.00000E-001
   7.2880   5.96000E+000    3.10000E-001
   7.2900   6.05000E+000    8.00000E-002
   7.2930   6.01000E+000    1.20000E-001
   7.2960   5.98000E+000    1.70000E-001
   7.3000   5.88000E+000    1.30000E-001
