# Supplementary material for: Mechanism of the small ATP-independent chaperone Spy is substrate specific
Source: Nat Commun. 2021 Feb 8;12:851. doi: 10.1038/s41467-021-21120-8 (PMC7870927; doi:10.1038/s41467-021-21120-8)
Supplement: Supplementary file 3 — Supplementary Data 1 [file 41467_2021_21120_MOESM3_ESM.zip › Fig 2c-d/181801/00066.RI1]

Sample1/4
I 1 22.0 48000 0009422 2.3600E11 278 1 
   5.8010   5.39000E+000    2.80000E+000
   5.8050   5.93000E+000    2.90000E-001
   5.8060   6.18000E+000    2.48000E+000
   5.8080   5.93000E+000    5.30000E+000
   5.8100   6.24000E+000    6.90000E-001
   5.8120   5.44000E+000    4.59000E+000
   5.8130   4.07000E+000    7.70000E+000
   5.8150   8.06000E+000    1.21000E+001
   5.8170   1.27500E+001    1.68900E+001
   5.8190   4.56700E+001    3.10000E+001
   5.8220   2.09640E+002    6.96300E+001
   5.8240   3.09610E+002    1.06700E+002
   5.8290   9.51480E+002    5.47540E+002
   5.8310   9.03330E+002    5.76510E+002
   5.8330   1.18658E+003    7.74370E+002
   5.8350   1.26746E+003    1.00045E+003
   5.8370   1.40571E+003    1.14510E+003
   5.8380   1.44124E+003    1.38677E+003
   5.8400   1.55330E+003    1.75617E+003
   5.8420   1.72911E+003    1.89119E+003
   5.8440   1.86509E+003    1.86416E+003
   5.8470   1.96862E+003    2.00473E+003
   5.8490   2.16449E+003    2.21540E+003
   5.8510   2.27845E+003    2.28767E+003
   5.8530   2.45424E+003    2.54169E+003
   5.8560   2.53272E+003    2.60036E+003
   5.8580   2.64658E+003    2.74777E+003
   5.8600   2.82940E+003    2.80847E+003
   5.8620   2.93451E+003    2.96213E+003
   5.8650   2.98158E+003    3.09137E+003
   5.8670   3.13646E+003    3.23791E+003
   5.8680   3.23217E+003    3.29955E+003
   5.8710   3.27558E+003    3.35026E+003
   5.8730   3.35565E+003    3.41961E+003
   5.8760   3.44595E+003    3.37116E+003
   5.8780   3.52900E+003    3.61486E+003
   5.8830   3.55367E+003    3.57905E+003
   5.8850   3.60673E+003    3.57995E+003
   5.8870   3.66541E+003    3.65947E+003
   5.8890   3.69670E+003    3.62386E+003
   5.8900   3.68027E+003    3.65810E+003
   5.8940   3.64437E+003    3.69279E+003
   5.8960   3.66549E+003    3.65412E+003
   5.8980   3.70725E+003    3.70927E+003
   5.9000   3.75968E+003    3.69267E+003
   5.9030   3.68101E+003    3.61806E+003
   5.9050   3.67708E+003    3.68630E+003
   5.9060   3.68027E+003    3.71110E+003
   5.9080   3.68496E+003    3.74248E+003
   5.9110   3.70706E+003    3.75323E+003
   5.9140   3.74303E+003    3.76461E+003
   5.9160   3.86892E+003    3.80461E+003
   5.9180   3.81536E+003    3.88302E+003
   5.9190   3.89205E+003    3.84275E+003
   5.9210   3.86947E+003    3.87325E+003
   5.9250   3.85082E+003    3.77655E+003
   5.9280   3.89295E+003    3.77183E+003
   5.9300   3.87314E+003    3.80412E+003
   5.9320   3.88675E+003    3.91637E+003
   5.9330   3.89281E+003    3.95589E+003
   5.9350   3.95610E+003    3.96886E+003
   5.9360   3.97155E+003    3.94940E+003
   5.9390   3.96361E+003    4.08231E+003
   5.9420   4.05493E+003    4.06487E+003
   5.9440   4.16461E+003    4.03698E+003
   5.9460   4.07632E+003    4.01531E+003
   5.9480   4.10759E+003    4.04677E+003
   5.9500   4.11306E+003    4.11125E+003
   5.9520   4.04772E+003    4.08908E+003
   5.9550   4.10997E+003    4.10345E+003
   5.9560   4.11606E+003    4.12123E+003
   5.9570   4.11684E+003    4.10146E+003
   5.9590   4.10047E+003    4.19593E+003
   5.9610   4.14799E+003    4.12023E+003
   5.9630   4.09615E+003    4.06179E+003
   5.9660   4.11808E+003    4.18106E+003
   5.9680   4.12404E+003    4.16852E+003
   5.9690   4.12141E+003    4.06266E+003
   5.9710   4.21616E+003    4.14360E+003
   5.9730   4.22392E+003    4.23808E+003
   5.9760   4.22755E+003    4.20397E+003
   5.9770   4.20948E+003    4.24030E+003
   5.9800   4.25143E+003    4.22201E+003
   5.9830   4.27877E+003    4.25602E+003
   5.9840   4.29501E+003    4.30973E+003
   5.9860   4.41329E+003    4.36364E+003
   5.9890   4.48593E+003    4.69221E+003
   5.9910   5.62855E+003    6.83027E+003
   5.9960   8.50145E+003    8.79202E+003
   5.9990   7.84296E+003    8.19721E+003
   6.0020   4.67039E+003    3.88786E+003
   6.0030   1.37660E+003    1.25550E+002
   6.0090   1.87960E+002    2.40620E+002
   6.0120   4.88280E+002    1.70590E+003
   6.0150   2.65180E+003    5.31387E+003
   6.0180   4.92469E+003    4.30509E+003
   6.0200   4.38047E+003    4.41108E+003
   6.0230   4.31890E+003    4.28739E+003
   6.0270   4.31331E+003    4.20312E+003
   6.0290   4.30014E+003    4.12439E+003
   6.0320   4.28230E+003    4.23094E+003
   6.0340   4.26556E+003    4.21511E+003
   6.0360   4.34171E+003    4.18351E+003
   6.0410   4.27871E+003    4.21282E+003
   6.0430   4.25797E+003    4.21365E+003
   6.0460   4.28703E+003    4.20784E+003
   6.0480   4.33429E+003    4.19323E+003
   6.0500   4.30274E+003    4.19402E+003
   6.0520   4.29517E+003    4.17049E+003
   6.0540   4.30500E+003    4.22612E+003
   6.0560   4.26833E+003    4.30088E+003
   6.0590   4.23450E+003    4.19210E+003
   6.0610   4.24899E+003    4.15821E+003
   6.0630   4.25016E+003    4.17633E+003
   6.0650   4.25366E+003    4.18068E+003
   6.0680   4.27589E+003    4.12339E+003
   6.0700   4.24301E+003    4.08297E+003
   6.0730   4.28477E+003    4.16436E+003
   6.0750   4.23987E+003    4.15145E+003
   6.0790   4.28690E+003    4.10517E+003
   6.0820   4.20144E+003    4.06655E+003
   6.0830   4.17088E+003    4.14108E+003
   6.0860   4.25557E+003    4.08446E+003
   6.0880   4.22316E+003    4.07485E+003
   6.0920   4.19615E+003    4.04225E+003
   6.0950   4.18135E+003    4.01083E+003
   6.0970   4.14718E+003    4.02407E+003
   6.1000   4.17627E+003    4.00526E+003
   6.1020   4.09785E+003    3.98100E+003
   6.1060   4.15594E+003    4.02479E+003
   6.1080   4.07761E+003    3.88958E+003
   6.1100   4.14131E+003    3.97020E+003
   6.1110   4.15073E+003    4.08956E+003
   6.1130   4.07261E+003    3.89551E+003
   6.1160   4.14353E+003    3.91826E+003
   6.1180   4.12600E+003    3.90888E+003
   6.1200   4.09854E+003    3.91953E+003
   6.1210   4.13573E+003    3.89796E+003
   6.1250   4.08975E+003    3.93438E+003
   6.1260   4.02723E+003    3.94696E+003
   6.1310   4.09619E+003    3.88489E+003
   6.1330   4.01050E+003    3.83291E+003
   6.1370   4.00289E+003    3.85025E+003
   6.1400   4.01347E+003    3.79729E+003
   6.1420   3.97066E+003    3.81043E+003
   6.1430   4.04078E+003    3.77957E+003
   6.1470   3.94151E+003    3.76913E+003
   6.1490   3.93883E+003    3.78444E+003
   6.1510   3.97462E+003    3.67407E+003
   6.1530   3.94902E+003    3.73194E+003
   6.1550   3.89252E+003    3.65388E+003
   6.1570   3.91823E+003    3.64691E+003
   6.1600   3.89083E+003    3.61925E+003
   6.1620   3.84548E+003    3.60784E+003
   6.1640   3.86838E+003    3.61256E+003
   6.1650   3.84866E+003    3.57293E+003
   6.1670   3.84865E+003    3.60029E+003
   6.1710   3.87819E+003    3.50751E+003
   6.1730   3.77448E+003    3.53002E+003
   6.1750   3.78199E+003    3.49851E+003
   6.1760   3.74029E+003    3.49061E+003
   6.1800   3.85897E+003    3.44435E+003
   6.1810   3.80213E+003    3.45027E+003
   6.1830   3.81814E+003    3.47733E+003
   6.1860   3.78548E+003    3.46547E+003
   6.1880   3.80761E+003    3.50839E+003
   6.1910   3.74213E+003    3.46350E+003
   6.1930   3.73333E+003    3.40956E+003
   6.1960   3.71048E+003    3.36879E+003
   6.1980   3.74860E+003    3.31771E+003
   6.2010   3.75719E+003    3.32517E+003
   6.2050   3.68877E+003    3.27730E+003
   6.2070   3.70284E+003    3.30097E+003
   6.2100   3.69267E+003    3.26501E+003
   6.2120   3.72152E+003    3.25402E+003
   6.2140   3.64671E+003    3.23070E+003
   6.2190   3.66340E+003    3.20068E+003
   6.2200   3.70201E+003    3.21014E+003
   6.2230   3.60817E+003    3.09833E+003
   6.2250   3.61559E+003    3.09414E+003
   6.2280   3.60393E+003    3.11060E+003
   6.2300   3.59059E+003    3.04179E+003
   6.2320   3.54339E+003    3.05094E+003
   6.2350   3.56094E+003    3.02588E+003
   6.2360   3.52657E+003    2.95656E+003
   6.2390   3.50953E+003    2.94106E+003
   6.2410   3.47900E+003    2.92172E+003
   6.2430   3.43558E+003    2.88268E+003
   6.2450   3.38742E+003    2.91091E+003
   6.2480   3.43366E+003    2.89604E+003
   6.2510   3.43602E+003    2.84756E+003
   6.2540   3.42255E+003    2.81900E+003
   6.2550   3.38703E+003    2.82207E+003
   6.2570   3.37574E+003    2.80055E+003
   6.2600   3.38756E+003    2.75771E+003
   6.2610   3.37102E+003    2.68695E+003
   6.2630   3.35263E+003    2.72162E+003
   6.2660   3.35755E+003    2.72121E+003
   6.2680   3.31349E+003    2.69544E+003
   6.2700   3.31056E+003    2.65837E+003
   6.2730   3.31686E+003    2.63838E+003
   6.2750   3.30037E+003    2.62751E+003
   6.2770   3.30736E+003    2.61387E+003
   6.2810   3.25156E+003    2.56402E+003
   6.2840   3.29490E+003    2.55476E+003
   6.2850   3.22405E+003    2.55671E+003
   6.2870   3.20847E+003    2.51324E+003
   6.2900   3.20620E+003    2.45895E+003
   6.2930   3.16142E+003    2.48936E+003
   6.2940   3.15634E+003    2.46759E+003
   6.2970   3.14646E+003    2.40761E+003
   6.2990   3.17844E+003    2.39065E+003
   6.3010   3.14347E+003    2.35973E+003
   6.3030   3.08676E+003    2.39363E+003
   6.3060   3.13009E+003    2.25089E+003
   6.3090   3.06683E+003    2.31264E+003
   6.3110   3.02066E+003    2.32005E+003
   6.3130   3.01688E+003    2.29962E+003
   6.3160   3.09973E+003    2.22403E+003
   6.3180   2.99231E+003    2.20360E+003
   6.3200   2.95372E+003    2.17688E+003
   6.3220   2.99260E+003    2.17279E+003
   6.3250   2.91928E+003    2.13137E+003
   6.3260   2.91439E+003    2.10427E+003
   6.3290   2.94077E+003    2.07673E+003
   6.3310   2.90234E+003    2.06142E+003
   6.3350   2.84531E+003    2.06242E+003
   6.3380   2.86834E+003    2.01677E+003
   6.3410   2.83596E+003    2.01866E+003
   6.3430   2.78427E+003    2.04442E+003
   6.3450   2.79638E+003    1.99320E+003
   6.3470   2.81339E+003    1.93641E+003
   6.3500   2.74151E+003    1.96179E+003
   6.3540   2.74167E+003    1.96216E+003
   6.3550   2.69718E+003    1.91815E+003
   6.3590   2.68888E+003    1.91848E+003
   6.3610   2.73358E+003    1.84423E+003
   6.3630   2.69009E+003    1.88691E+003
   6.3660   2.71929E+003    1.84612E+003
   6.3680   2.63752E+003    1.81392E+003
   6.3690   2.61734E+003    1.81228E+003
   6.3720   2.59699E+003    1.79283E+003
   6.3740   2.60653E+003    1.76068E+003
   6.3790   2.57381E+003    1.74856E+003
   6.3810   2.58737E+003    1.75731E+003
   6.3830   2.54980E+003    1.74295E+003
   6.3840   2.53638E+003    1.72182E+003
   6.3880   2.54001E+003    1.70228E+003
   6.3900   2.51009E+003    1.68895E+003
   6.3930   2.49718E+003    1.67081E+003
   6.3950   2.49406E+003    1.64421E+003
   6.3980   2.47565E+003    1.63203E+003
   6.4000   2.41840E+003    1.60796E+003
   6.4030   2.41596E+003    1.61377E+003
   6.4060   2.44446E+003    1.59030E+003
   6.4080   2.41623E+003    1.54871E+003
   6.4100   2.41522E+003    1.58713E+003
   6.4150   2.39846E+003    1.58563E+003
   6.4170   2.37529E+003    1.57024E+003
   6.4180   2.38625E+003    1.53803E+003
   6.4220   2.32730E+003    1.54239E+003
   6.4240   2.36334E+003    1.55183E+003
   6.4260   2.36298E+003    1.53009E+003
   6.4290   2.35595E+003    1.50198E+003
   6.4320   2.35606E+003    1.50337E+003
   6.4350   2.35427E+003    1.50535E+003
   6.4370   2.34201E+003    1.50418E+003
   6.4400   2.33705E+003    1.46763E+003
   6.4430   2.38401E+003    1.50080E+003
   6.4440   2.34650E+003    1.46438E+003
   6.4460   2.37462E+003    1.46463E+003
   6.4490   2.36428E+003    1.46796E+003
   6.4510   2.32691E+003    1.43446E+003
   6.4530   2.37629E+003    1.46042E+003
   6.4550   2.30026E+003    1.45726E+003
   6.4580   2.34527E+003    1.47741E+003
   6.4610   2.34018E+003    1.41773E+003
   6.4630   2.30621E+003    1.43802E+003
   6.4650   2.32580E+003    1.43526E+003
   6.4680   2.29696E+003    1.40956E+003
   6.4720   2.30979E+003    1.40023E+003
   6.4730   2.32981E+003    1.39906E+003
   6.4760   2.27103E+003    1.37333E+003
   6.4800   2.27019E+003    1.39643E+003
   6.4820   2.31136E+003    1.36502E+003
   6.4840   2.27485E+003    1.39078E+003
   6.4870   2.28453E+003    1.39785E+003
   6.4890   2.28410E+003    1.37926E+003
   6.4910   2.26692E+003    1.36792E+003
   6.4940   2.24795E+003    1.36429E+003
   6.4960   2.29029E+003    1.37745E+003
   6.4970   2.24274E+003    1.32536E+003
   6.5010   2.26240E+003    1.32733E+003
   6.5030   2.23719E+003    1.32526E+003
   6.5060   2.25582E+003    1.34529E+003
   6.5080   2.23084E+003    1.34853E+003
   6.5100   2.23383E+003    1.31146E+003
   6.5150   2.26293E+003    1.31266E+003
   6.5170   2.22164E+003    1.32210E+003
   6.5190   2.24971E+003    1.33088E+003
   6.5210   2.20136E+003    1.32080E+003
   6.5240   2.19886E+003    1.27755E+003
   6.5280   2.22816E+003    1.29043E+003
   6.5300   2.19007E+003    1.28517E+003
   6.5320   2.16366E+003    1.29659E+003
   6.5350   2.16207E+003    1.30549E+003
   6.5370   2.18688E+003    1.26930E+003
   6.5390   2.15922E+003    1.25703E+003
   6.5410   2.17867E+003    1.24082E+003
   6.5440   2.16646E+003    1.26815E+003
   6.5470   2.13753E+003    1.26879E+003
   6.5490   2.11508E+003    1.22312E+003
   6.5500   2.18025E+003    1.21945E+003
   6.5520   2.13484E+003    1.21400E+003
   6.5550   2.12580E+003    1.22311E+003
   6.5590   2.13628E+003    1.24247E+003
   6.5620   2.10250E+003    1.22090E+003
   6.5640   2.09985E+003    1.21269E+003
   6.5660   2.06784E+003    1.21507E+003
   6.5690   2.11112E+003    1.19816E+003
   6.5730   2.10534E+003    1.19395E+003
   6.5750   2.08375E+003    1.20955E+003
   6.5770   2.06792E+003    1.18598E+003
   6.5800   2.08346E+003    1.16780E+003
   6.5820   2.10561E+003    1.16022E+003
   6.5840   2.06576E+003    1.17821E+003
   6.5870   2.05725E+003    1.18130E+003
   6.5900   2.03889E+003    1.18061E+003
   6.5930   2.08447E+003    1.16408E+003
   6.5950   2.06555E+003    1.15818E+003
   6.5980   2.01850E+003    1.16267E+003
   6.6000   1.99867E+003    1.12687E+003
   6.6020   2.04096E+003    1.15885E+003
   6.6050   1.99456E+003    1.16755E+003
   6.6070   2.00452E+003    1.14481E+003
   6.6090   2.04691E+003    1.16817E+003
   6.6120   2.01167E+003    1.15853E+003
   6.6150   1.99039E+003    1.13900E+003
   6.6180   2.01488E+003    1.14467E+003
   6.6210   2.01748E+003    1.15882E+003
   6.6220   2.00325E+003    1.14665E+003
   6.6240   1.97310E+003    1.13207E+003
   6.6290   1.97860E+003    1.10447E+003
   6.6330   1.99900E+003    1.15372E+003
   6.6340   1.98749E+003    1.13587E+003
   6.6360   2.01655E+003    1.11916E+003
   6.6380   1.97941E+003    1.12819E+003
   6.6410   1.96658E+003    1.13214E+003
   6.6440   1.99322E+003    1.11151E+003
   6.6460   1.96772E+003    1.10061E+003
   6.6490   1.98334E+003    1.09476E+003
   6.6510   1.96787E+003    1.14429E+003
   6.6530   1.94761E+003    1.11806E+003
   6.6550   1.97424E+003    1.13011E+003
   6.6580   1.97890E+003    1.13542E+003
   6.6610   1.98347E+003    1.11926E+003
   6.6640   1.96448E+003    1.08525E+003
   6.6670   1.93491E+003    1.09399E+003
   6.6680   1.94243E+003    1.11217E+003
   6.6720   1.96267E+003    1.11160E+003
   6.6750   1.91723E+003    1.09308E+003
   6.6780   1.94653E+003    1.10648E+003
   6.6800   1.90821E+003    1.06614E+003
   6.6820   1.92368E+003    1.09599E+003
   6.6850   1.92188E+003    1.08468E+003
   6.6890   1.92029E+003    1.05450E+003
   6.6910   1.88843E+003    1.08111E+003
   6.6920   1.89789E+003    1.08449E+003
   6.6960   1.90882E+003    1.06481E+003
   6.6980   1.89879E+003    1.07039E+003
   6.7000   1.90732E+003    1.08502E+003
   6.7030   1.91473E+003    1.05817E+003
   6.7050   1.89694E+003    1.08247E+003
   6.7070   1.88489E+003    1.08318E+003
   6.7100   1.87943E+003    1.07528E+003
   6.7130   1.90022E+003    1.10454E+003
   6.7160   1.92310E+003    1.08234E+003
   6.7180   1.87823E+003    1.06834E+003
   6.7200   1.89193E+003    1.04530E+003
   6.7230   1.87946E+003    1.04859E+003
   6.7250   1.86177E+003    1.03548E+003
   6.7290   1.86315E+003    1.06075E+003
   6.7320   1.83131E+003    1.00647E+003
   6.7340   1.86981E+003    1.00741E+003
   6.7360   1.85839E+003    1.02682E+003
   6.7390   1.83391E+003    1.02386E+003
   6.7410   1.86805E+003    1.05043E+003
   6.7450   1.84533E+003    1.06272E+003
   6.7470   1.87232E+003    1.05209E+003
   6.7480   1.87524E+003    1.04857E+003
   6.7520   1.83561E+003    1.01656E+003
   6.7540   1.84042E+003    1.02983E+003
   6.7580   1.84806E+003    1.00072E+003
   6.7610   1.83468E+003    1.00275E+003
   6.7660   1.81782E+003    1.06197E+003
   6.7680   1.83221E+003    1.05656E+003
   6.7700   1.80352E+003    1.02998E+003
   6.7730   1.82052E+003    1.02264E+003
   6.7770   1.82752E+003    1.04939E+003
   6.7790   1.87661E+003    1.05284E+003
   6.7820   1.84998E+003    1.05310E+003
   6.7850   1.84585E+003    1.02853E+003
   6.7880   1.84932E+003    1.05187E+003
   6.7900   1.85273E+003    1.04309E+003
   6.7930   1.84428E+003    1.05177E+003
   6.7950   1.87587E+003    1.04563E+003
   6.7970   1.89165E+003    1.06059E+003
   6.7990   1.88489E+003    1.08403E+003
   6.8020   1.86827E+003    1.01969E+003
   6.8040   1.84261E+003    1.00001E+003
   6.8070   1.89688E+003    1.05388E+003
   6.8090   1.87209E+003    1.03779E+003
   6.8140   1.85853E+003    1.05528E+003
   6.8170   1.87374E+003    1.05520E+003
   6.8200   1.85776E+003    1.05037E+003
   6.8220   1.88077E+003    1.08526E+003
   6.8240   1.87235E+003    1.05911E+003
   6.8260   1.90410E+003    1.06439E+003
   6.8290   1.89766E+003    1.06452E+003
   6.8330   1.90567E+003    1.05086E+003
   6.8350   1.89547E+003    1.06364E+003
   6.8360   1.87038E+003    1.07524E+003
   6.8400   1.89530E+003    1.07298E+003
   6.8440   1.91349E+003    1.06766E+003
   6.8460   1.85811E+003    1.07026E+003
   6.8480   1.89686E+003    1.04626E+003
   6.8510   1.86715E+003    1.05200E+003
   6.8530   1.90264E+003    1.06178E+003
   6.8570   1.87885E+003    1.02377E+003
   6.8600   1.90118E+003    1.07225E+003
   6.8620   1.88207E+003    1.05323E+003
   6.8650   1.89732E+003    1.06021E+003
   6.8690   1.89505E+003    1.05736E+003
   6.8710   1.89021E+003    1.04500E+003
   6.8740   1.88473E+003    1.06726E+003
   6.8760   1.87463E+003    1.05178E+003
   6.8770   1.91236E+003    1.07079E+003
   6.8810   1.89492E+003    1.06037E+003
   6.8840   1.85939E+003    1.07109E+003
   6.8860   1.91986E+003    1.10468E+003
   6.8880   1.89930E+003    1.04642E+003
   6.8920   1.91110E+003    1.07330E+003
   6.8940   1.90833E+003    1.04843E+003
   6.8960   1.91509E+003    1.07853E+003
   6.8990   1.89231E+003    1.08309E+003
   6.9030   1.90902E+003    1.05206E+003
   6.9080   1.90769E+003    1.10224E+003
   6.9100   1.87420E+003    1.03848E+003
   6.9120   1.90713E+003    1.05953E+003
   6.9160   1.89160E+003    1.07334E+003
   6.9180   1.86193E+003    1.07252E+003
   6.9210   1.86624E+003    1.08162E+003
   6.9230   1.87496E+003    1.05197E+003
   6.9270   1.86115E+003    1.04955E+003
   6.9300   1.86327E+003    1.04640E+003
   6.9320   1.86039E+003    1.06235E+003
   6.9350   1.82401E+003    1.02213E+003
   6.9370   1.85287E+003    1.07972E+003
   6.9390   1.89321E+003    1.01835E+003
   6.9410   1.86816E+003    1.04931E+003
   6.9440   1.86928E+003    1.03203E+003
   6.9470   1.83499E+003    1.05444E+003
   6.9490   1.85304E+003    1.03984E+003
   6.9520   1.87514E+003    1.02330E+003
   6.9550   1.84113E+003    1.03090E+003
   6.9580   1.84748E+003    1.02843E+003
   6.9610   1.82188E+003    1.02498E+003
   6.9630   1.80429E+003    1.00856E+003
   6.9660   1.80472E+003    1.01970E+003
   6.9700   1.80639E+003    1.05927E+003
   6.9730   1.82906E+003    1.04241E+003
   6.9750   1.87652E+003    1.02320E+003
   6.9770   1.81861E+003    1.06348E+003
   6.9790   1.81800E+003    1.02763E+003
   6.9820   1.92411E+003    1.06623E+003
   6.9850   1.87019E+003    1.07483E+003
   6.9880   1.82315E+003    1.02654E+003
   6.9910   1.82702E+003    1.03523E+003
   6.9950   1.88773E+003    1.03207E+003
   6.9990   1.83358E+003    1.04139E+003
   7.0020   1.81058E+003    1.04935E+003
   7.0030   1.84344E+003    1.03985E+003
   7.0060   1.83421E+003    1.02597E+003
   7.0090   1.84698E+003    1.04050E+003
   7.0120   1.84168E+003    1.02903E+003
   7.0160   1.86383E+003    1.05591E+003
   7.0170   1.86919E+003    1.03793E+003
   7.0210   1.81603E+003    1.02707E+003
   7.0230   1.87006E+003    1.02629E+003
   7.0260   1.84539E+003    1.04207E+003
   7.0290   1.84534E+003    1.00287E+003
   7.0300   1.81508E+003    1.01693E+003
   7.0330   1.84068E+003    1.01142E+003
   7.0370   1.83903E+003    9.91180E+002
   7.0400   1.83259E+003    9.83750E+002
   7.0410   1.82655E+003    1.01005E+003
   7.0460   1.82850E+003    9.78440E+002
   7.0480   1.83897E+003    9.88510E+002
   7.0520   1.79598E+003    9.99820E+002
   7.0540   1.75765E+003    9.95050E+002
   7.0580   1.77382E+003    9.63520E+002
   7.0620   1.74847E+003    9.23570E+002
   7.0640   1.78296E+003    9.45370E+002
   7.0690   1.76828E+003    9.08630E+002
   7.0700   1.73693E+003    9.45400E+002
   7.0730   1.69234E+003    8.97800E+002
   7.0760   1.68632E+003    8.75430E+002
   7.0770   1.68061E+003    8.61750E+002
   7.0800   1.64040E+003    8.54630E+002
   7.0840   1.62853E+003    8.50520E+002
   7.0880   1.62951E+003    7.98970E+002
   7.0910   1.57565E+003    7.62480E+002
   7.0940   1.56107E+003    7.44370E+002
   7.0980   1.50874E+003    6.96330E+002
   7.1010   1.48897E+003    6.90190E+002
   7.1030   1.46704E+003    6.67460E+002
   7.1070   1.41092E+003    6.07010E+002
   7.1100   1.30495E+003    5.44360E+002
   7.1130   1.31907E+003    5.22320E+002
   7.1140   1.28588E+003    5.04450E+002
   7.1170   1.19503E+003    4.57730E+002
   7.1200   1.11209E+003    4.02710E+002
   7.1230   1.05820E+003    3.73810E+002
   7.1270   9.83310E+002    3.16890E+002
   7.1300   9.13290E+002    2.77610E+002
   7.1320   8.33170E+002    2.54100E+002
   7.1340   8.26780E+002    2.17100E+002
   7.1370   7.09510E+002    1.74710E+002
   7.1410   6.27200E+002    1.45500E+002
   7.1440   5.62670E+002    1.01320E+002
   7.1480   4.41590E+002    7.89700E+001
   7.1500   3.71770E+002    7.22400E+001
   7.1520   3.32650E+002    4.96800E+001
   7.1560   2.49590E+002    3.73300E+001
   7.1590   1.83700E+002    2.66500E+001
   7.1610   1.46990E+002    1.01600E+001
   7.1660   9.12800E+001    4.30000E+000
   7.1680   7.11000E+001    2.70000E+000
   7.1710   5.77500E+001    6.39000E+000
   7.1730   2.98700E+001    5.48000E+000
   7.1770   1.21500E+001    5.41000E+000
   7.1790   5.77000E+000    5.58000E+000
   7.1810   4.91000E+000    4.31000E+000
   7.1840   6.06000E+000    3.05000E+000
   7.1870   6.13000E+000    5.00000E-002
   7.1910   6.12000E+000    3.40000E-001
   7.1940   6.18000E+000    3.70000E-001
   7.1950   6.02000E+000    5.80000E-001
   7.1990   6.09000E+000    2.19000E+000
   7.2030   5.98000E+000    2.29000E+000
   7.2060   6.00000E+000    2.76000E+000
   7.2080   6.18000E+000    1.39000E+000
   7.2110   5.94000E+000    2.50000E-001
   7.2140   6.05000E+000    2.10000E-001
   7.2170   5.98000E+000    1.18000E+000
   7.2190   6.17000E+000    8.50000E-001
   7.2230   5.93000E+000    8.40000E-001
   7.2250   5.99000E+000    1.00000E-001
   7.2270   5.96000E+000    1.70000E-001
   7.2300   6.14000E+000    0.00000E+000
   7.2320   6.23000E+000    1.60000E-001
   7.2350   5.96000E+000    1.10000E-001
   7.2380   6.05000E+000    1.00000E-002
   7.2410   6.18000E+000    2.10000E-001
   7.2430   6.16000E+000    9.00000E-002
   7.2470   5.97000E+000    6.00000E-002
   7.2520   6.09000E+000    3.50000E-001
   7.2530   6.09000E+000    3.20000E-001
   7.2560   6.08000E+000    4.20000E-001
   7.2590   6.05000E+000    9.00000E-002
   7.2630   6.13000E+000    8.00000E-002
   7.2650   6.13000E+000    2.00000E-001
   7.2690   6.04000E+000    6.20000E-001
   7.2710   6.12000E+000    1.20000E-001
   7.2720   5.96000E+000    4.50000E-001
   7.2770   6.16000E+000    1.50000E-001
   7.2790   6.20000E+000    2.00000E-002
   7.2820   6.23000E+000    1.00000E-001
   7.2840   6.21000E+000    5.00000E-002
   7.2880   6.02000E+000    1.00000E-002
   7.2910   5.53000E+000    2.20000E-001
   7.2930   6.02000E+000    2.60000E-001
   7.2960   5.45000E+000    2.80000E-001
   7.3000   6.20000E+000    1.90000E-001
