# Supplementary material for: Mechanism of the small ATP-independent chaperone Spy is substrate specific
Source: Nat Commun. 2021 Feb 8;12:851. doi: 10.1038/s41467-021-21120-8 (PMC7870927; doi:10.1038/s41467-021-21120-8)
Supplement: Supplementary file 3 — Supplementary Data 1 [file 41467_2021_21120_MOESM3_ESM.zip › Fig 2c-d/181801/00066.RI3]

Sample3/6
I 3 22.0 48000 0009492 2.3780E11 278 1 
   5.8010   5.93000E+000    1.00000E-002
   5.8030   5.99000E+000    5.31000E+000
   5.8060   5.74000E+000    4.22000E+000
   5.8080   6.11000E+000    1.70400E+001
   5.8100   5.46000E+000    8.28000E+000
   5.8120   3.01000E+000    2.17800E+001
   5.8130   1.07000E+000    2.58500E+001
   5.8150   2.09000E+001    5.13200E+001
   5.8170   4.47400E+001    9.52500E+001
   5.8190   1.25300E+002    1.70900E+002
   5.8220   1.65950E+002    2.13470E+002
   5.8230   3.27860E+002    4.06260E+002
   5.8260   7.21800E+002    7.40350E+002
   5.8290   8.93240E+002    8.47710E+002
   5.8300   9.48450E+002    9.49820E+002
   5.8310   1.00904E+003    1.04481E+003
   5.8330   1.15466E+003    1.14152E+003
   5.8350   1.25031E+003    1.21373E+003
   5.8370   1.37569E+003    1.51719E+003
   5.8400   1.61125E+003    1.62919E+003
   5.8420   1.68571E+003    1.78985E+003
   5.8440   1.87830E+003    1.84774E+003
   5.8460   1.92794E+003    1.93157E+003
   5.8470   1.99282E+003    1.94161E+003
   5.8490   2.06581E+003    2.14546E+003
   5.8510   2.20473E+003    2.26722E+003
   5.8530   2.33540E+003    2.43296E+003
   5.8560   2.44513E+003    2.53527E+003
   5.8570   2.63407E+003    2.68555E+003
   5.8600   2.73170E+003    2.81634E+003
   5.8620   2.78756E+003    2.87564E+003
   5.8650   2.93715E+003    2.97661E+003
   5.8670   3.06759E+003    3.10963E+003
   5.8700   3.17752E+003    3.21402E+003
   5.8710   3.26662E+003    3.22631E+003
   5.8740   3.28099E+003    3.27438E+003
   5.8760   3.37741E+003    3.43602E+003
   5.8780   3.37361E+003    3.55540E+003
   5.8800   3.52039E+003    3.54293E+003
   5.8830   3.57625E+003    3.47449E+003
   5.8850   3.54023E+003    3.53351E+003
   5.8870   3.54459E+003    3.53020E+003
   5.8900   3.59602E+003    3.56207E+003
   5.8920   3.54726E+003    3.62712E+003
   5.8930   3.54559E+003    3.62642E+003
   5.8960   3.64426E+003    3.61694E+003
   5.8980   3.60070E+003    3.61735E+003
   5.9000   3.63456E+003    3.63051E+003
   5.9030   3.63478E+003    3.55408E+003
   5.9050   3.72392E+003    3.62497E+003
   5.9080   3.72465E+003    3.63752E+003
   5.9100   3.61437E+003    3.68321E+003
   5.9120   3.71574E+003    3.70054E+003
   5.9130   3.71506E+003    3.65551E+003
   5.9140   3.68876E+003    3.64566E+003
   5.9160   3.69575E+003    3.80403E+003
   5.9190   3.75895E+003    3.78536E+003
   5.9210   3.76352E+003    3.80746E+003
   5.9230   3.77608E+003    3.78645E+003
   5.9270   3.83482E+003    3.74432E+003
   5.9300   3.85272E+003    3.83572E+003
   5.9320   3.78237E+003    3.81876E+003
   5.9350   3.91771E+003    3.90201E+003
   5.9360   3.88523E+003    3.89821E+003
   5.9390   3.92319E+003    3.89177E+003
   5.9420   3.90288E+003    4.02778E+003
   5.9430   3.88748E+003    3.97598E+003
   5.9450   3.98285E+003    3.96239E+003
   5.9480   4.02662E+003    4.02787E+003
   5.9500   4.03307E+003    4.10080E+003
   5.9530   4.12916E+003    4.06572E+003
   5.9550   4.05000E+003    4.12229E+003
   5.9580   4.05406E+003    4.24440E+003
   5.9590   4.03228E+003    4.26131E+003
   5.9620   4.04244E+003    4.45027E+003
   5.9640   4.05943E+003    5.81346E+003
   5.9660   4.22136E+003    8.09736E+003
   5.9680   4.21168E+003    8.30514E+003
   5.9710   4.34765E+003    7.68737E+003
   5.9730   4.81023E+003    7.29133E+003
   5.9750   6.59926E+003    1.69240E+002
   5.9790   7.52301E+003    1.46770E+002
   5.9810   6.89500E+003    2.33410E+002
   5.9840   3.10216E+003    2.16111E+003
   5.9890   1.13650E+002    4.90458E+003
   5.9910   2.34530E+002    3.97774E+003
   5.9930   4.48960E+002    4.29768E+003
   5.9940   9.94650E+002    4.15149E+003
   5.9980   4.36456E+003    4.11605E+003
   6.0000   4.43473E+003    4.09190E+003
   6.0020   4.29651E+003    4.09128E+003
   6.0030   4.20467E+003    4.04139E+003
   6.0060   4.16917E+003    4.13886E+003
   6.0070   4.11276E+003    4.09690E+003
   6.0090   4.10676E+003    4.10823E+003
   6.0120   4.12989E+003    4.09254E+003
   6.0140   4.14444E+003    4.08079E+003
   6.0160   4.08259E+003    4.06831E+003
   6.0180   4.08402E+003    4.10458E+003
   6.0200   4.15280E+003    4.11767E+003
   6.0230   4.10739E+003    4.07655E+003
   6.0250   4.16441E+003    4.06931E+003
   6.0270   4.11780E+003    4.03478E+003
   6.0300   4.16853E+003    4.06582E+003
   6.0320   4.16281E+003    4.09508E+003
   6.0340   4.09775E+003    4.08668E+003
   6.0360   4.08920E+003    4.12770E+003
   6.0390   4.15743E+003    4.10305E+003
   6.0410   4.19405E+003    4.12544E+003
   6.0430   4.12234E+003    4.12129E+003
   6.0450   4.12951E+003    4.10676E+003
   6.0460   4.13806E+003    4.08967E+003
   6.0480   4.22494E+003    4.08230E+003
   6.0510   4.19235E+003    4.11599E+003
   6.0540   4.18739E+003    4.07046E+003
   6.0560   4.12436E+003    4.07171E+003
   6.0590   4.12176E+003    4.09825E+003
   6.0610   4.05731E+003    4.15921E+003
   6.0630   4.11214E+003    4.12585E+003
   6.0650   4.10374E+003    4.01482E+003
   6.0680   4.10963E+003    4.10205E+003
   6.0700   4.05922E+003    4.04645E+003
   6.0730   4.08674E+003    4.06925E+003
   6.0750   4.15636E+003    4.07995E+003
   6.0770   4.13866E+003    4.10503E+003
   6.0790   4.13989E+003    4.10161E+003
   6.0820   4.12466E+003    4.06651E+003
   6.0850   4.09376E+003    4.01632E+003
   6.0870   4.14257E+003    4.07125E+003
   6.0880   4.14295E+003    4.00471E+003
   6.0900   4.10809E+003    4.06631E+003
   6.0930   4.09285E+003    4.10107E+003
   6.0950   4.16871E+003    3.98018E+003
   6.0970   4.18643E+003    4.09503E+003
   6.0990   4.06396E+003    4.09643E+003
   6.1020   4.10268E+003    3.99631E+003
   6.1040   4.11625E+003    4.06548E+003
   6.1060   4.09007E+003    4.07347E+003
   6.1080   4.15113E+003    4.01985E+003
   6.1110   4.10647E+003    4.03725E+003
   6.1130   4.19191E+003    4.03266E+003
   6.1150   4.09932E+003    3.98129E+003
   6.1170   4.13523E+003    4.08012E+003
   6.1190   4.16873E+003    4.03628E+003
   6.1200   4.09955E+003    3.99753E+003
   6.1240   4.09500E+003    4.01451E+003
   6.1260   4.12001E+003    3.97469E+003
   6.1280   4.13674E+003    3.98682E+003
   6.1300   4.07631E+003    4.04902E+003
   6.1310   4.10669E+003    4.02127E+003
   6.1330   4.13675E+003    4.01052E+003
   6.1350   4.02830E+003    3.97247E+003
   6.1370   4.08875E+003    4.02566E+003
   6.1400   4.11263E+003    3.96114E+003
   6.1420   4.04618E+003    3.94498E+003
   6.1440   4.14113E+003    3.93079E+003
   6.1470   4.10011E+003    3.94477E+003
   6.1480   4.16438E+003    3.99252E+003
   6.1510   4.06028E+003    3.91976E+003
   6.1530   4.00569E+003    3.92858E+003
   6.1550   4.08075E+003    3.95918E+003
   6.1580   4.07588E+003    3.84908E+003
   6.1600   3.98520E+003    3.82997E+003
   6.1620   3.99992E+003    3.86352E+003
   6.1660   4.03089E+003    3.82056E+003
   6.1670   4.04606E+003    3.86659E+003
   6.1710   3.98484E+003    3.88113E+003
   6.1730   4.07390E+003    3.91309E+003
   6.1750   4.05179E+003    3.91981E+003
   6.1760   4.03809E+003    3.87569E+003
   6.1800   4.01979E+003    3.79478E+003
   6.1810   4.07080E+003    3.85978E+003
   6.1830   4.12870E+003    3.81626E+003
   6.1860   4.03949E+003    3.92260E+003
   6.1870   3.99376E+003    3.85486E+003
   6.1900   4.09723E+003    3.79538E+003
   6.1910   3.98941E+003    3.85179E+003
   6.1940   4.02079E+003    3.83698E+003
   6.1960   3.97065E+003    3.85688E+003
   6.1980   4.06611E+003    3.85558E+003
   6.2000   4.04245E+003    3.86213E+003
   6.2030   3.96788E+003    3.74163E+003
   6.2070   4.00727E+003    3.80647E+003
   6.2090   4.03574E+003    3.78889E+003
   6.2100   4.10186E+003    3.80371E+003
   6.2130   4.06288E+003    3.77948E+003
   6.2150   4.05055E+003    3.83476E+003
   6.2160   4.05581E+003    3.83798E+003
   6.2190   4.10595E+003    3.76163E+003
   6.2210   4.09096E+003    3.75756E+003
   6.2240   4.00797E+003    3.71251E+003
   6.2250   4.02492E+003    3.68140E+003
   6.2280   4.01034E+003    3.66475E+003
   6.2300   3.94411E+003    3.69666E+003
   6.2320   4.04071E+003    3.77176E+003
   6.2340   3.93844E+003    3.71320E+003
   6.2360   3.97217E+003    3.68176E+003
   6.2380   3.99692E+003    3.69244E+003
   6.2410   4.03526E+003    3.70685E+003
   6.2430   3.96435E+003    3.63646E+003
   6.2470   3.92209E+003    3.62611E+003
   6.2490   3.98614E+003    3.56786E+003
   6.2520   3.99175E+003    3.66877E+003
   6.2540   3.98439E+003    3.66489E+003
   6.2560   3.98212E+003    3.65563E+003
   6.2580   3.99818E+003    3.60455E+003
   6.2610   3.93124E+003    3.66592E+003
   6.2630   3.97155E+003    3.56945E+003
   6.2660   3.95664E+003    3.61136E+003
   6.2670   3.92703E+003    3.55407E+003
   6.2700   3.93808E+003    3.56643E+003
   6.2720   3.93074E+003    3.55604E+003
   6.2750   3.95924E+003    3.57932E+003
   6.2770   3.92874E+003    3.57876E+003
   6.2790   3.95573E+003    3.52093E+003
   6.2820   3.96260E+003    3.51919E+003
   6.2840   3.95075E+003    3.49020E+003
   6.2850   3.97954E+003    3.50044E+003
   6.2870   3.93603E+003    3.51337E+003
   6.2910   3.98525E+003    3.48907E+003
   6.2940   3.94223E+003    3.51463E+003
   6.2960   3.90561E+003    3.49991E+003
   6.2970   3.89850E+003    3.50081E+003
   6.2990   3.92476E+003    3.44166E+003
   6.3020   3.84488E+003    3.40939E+003
   6.3050   3.87868E+003    3.40284E+003
   6.3070   3.77845E+003    3.41778E+003
   6.3090   3.81635E+003    3.36564E+003
   6.3110   3.86226E+003    3.29525E+003
   6.3130   3.98137E+003    3.33129E+003
   6.3160   3.88061E+003    3.30374E+003
   6.3180   3.79496E+003    3.30858E+003
   6.3210   3.80408E+003    3.31722E+003
   6.3230   3.77023E+003    3.33663E+003
   6.3250   3.83226E+003    3.32458E+003
   6.3270   3.84174E+003    3.29644E+003
   6.3290   3.83432E+003    3.27572E+003
   6.3310   3.81288E+003    3.24136E+003
   6.3330   3.79083E+003    3.27800E+003
   6.3360   3.79901E+003    3.19162E+003
   6.3380   3.76714E+003    3.17740E+003
   6.3400   3.80143E+003    3.18051E+003
   6.3430   3.80136E+003    3.20759E+003
   6.3450   3.77555E+003    3.11052E+003
   6.3470   3.76060E+003    3.08376E+003
   6.3500   3.68482E+003    3.04809E+003
   6.3540   3.72787E+003    3.08254E+003
   6.3570   3.72858E+003    3.05462E+003
   6.3590   3.66191E+003    3.00983E+003
   6.3630   3.69458E+003    3.06295E+003
   6.3640   3.61012E+003    3.07033E+003
   6.3660   3.66177E+003    3.05152E+003
   6.3670   3.71576E+003    3.05293E+003
   6.3700   3.68321E+003    2.98619E+003
   6.3710   3.72320E+003    2.95893E+003
   6.3740   3.65384E+003    2.93361E+003
   6.3770   3.61043E+003    2.96937E+003
   6.3790   3.66312E+003    2.88662E+003
   6.3810   3.58992E+003    2.92076E+003
   6.3830   3.62327E+003    2.86188E+003
   6.3850   3.50929E+003    2.89241E+003
   6.3880   3.60493E+003    2.87559E+003
   6.3900   3.53550E+003    2.90015E+003
   6.3930   3.55126E+003    2.82088E+003
   6.3950   3.57108E+003    2.80683E+003
   6.3990   3.52716E+003    2.75353E+003
   6.4020   3.47645E+003    2.77415E+003
   6.4030   3.51607E+003    2.71822E+003
   6.4050   3.40889E+003    2.73549E+003
   6.4080   3.48810E+003    2.68893E+003
   6.4100   3.43666E+003    2.67567E+003
   6.4120   3.44328E+003    2.68014E+003
   6.4150   3.40526E+003    2.66401E+003
   6.4170   3.38096E+003    2.65029E+003
   6.4190   3.40434E+003    2.61149E+003
   6.4220   3.38650E+003    2.59679E+003
   6.4240   3.39239E+003    2.59509E+003
   6.4250   3.39122E+003    2.58241E+003
   6.4290   3.27922E+003    2.52924E+003
   6.4310   3.31785E+003    2.57098E+003
   6.4330   3.33002E+003    2.55183E+003
   6.4360   3.33339E+003    2.48580E+003
   6.4380   3.42432E+003    2.56507E+003
   6.4390   3.38724E+003    2.51041E+003
   6.4400   3.37301E+003    2.47851E+003
   6.4440   3.33339E+003    2.44920E+003
   6.4460   3.32962E+003    2.47203E+003
   6.4510   3.31566E+003    2.42654E+003
   6.4530   3.29449E+003    2.46734E+003
   6.4540   3.32900E+003    2.42314E+003
   6.4580   3.31281E+003    2.37583E+003
   6.4600   3.26151E+003    2.38448E+003
   6.4620   3.27260E+003    2.33124E+003
   6.4650   3.29026E+003    2.35497E+003
   6.4670   3.26242E+003    2.34434E+003
   6.4690   3.23063E+003    2.32802E+003
   6.4730   3.21172E+003    2.27761E+003
   6.4760   3.19401E+003    2.25175E+003
   6.4770   3.15026E+003    2.23756E+003
   6.4800   3.14004E+003    2.24097E+003
   6.4830   3.13960E+003    2.20870E+003
   6.4850   3.09565E+003    2.17839E+003
   6.4880   3.07797E+003    2.14334E+003
   6.4900   3.08855E+003    2.13148E+003
   6.4920   3.07519E+003    2.12065E+003
   6.4950   3.04020E+003    2.11804E+003
   6.4980   3.04114E+003    2.05367E+003
   6.5010   3.01045E+003    2.03893E+003
   6.5030   2.97959E+003    2.01688E+003
   6.5050   2.98764E+003    2.03485E+003
   6.5080   2.91628E+003    1.96311E+003
   6.5110   2.96126E+003    2.01095E+003
   6.5120   2.92178E+003    1.95853E+003
   6.5160   2.91217E+003    1.94490E+003
   6.5180   2.85359E+003    1.93575E+003
   6.5210   2.88537E+003    1.93168E+003
   6.5220   2.85748E+003    1.89781E+003
   6.5250   2.86054E+003    1.87343E+003
   6.5280   2.82557E+003    1.86493E+003
   6.5300   2.80794E+003    1.85275E+003
   6.5320   2.75461E+003    1.82148E+003
   6.5340   2.79810E+003    1.78738E+003
   6.5370   2.75401E+003    1.80481E+003
   6.5400   2.75209E+003    1.74195E+003
   6.5420   2.65966E+003    1.72526E+003
   6.5450   2.65236E+003    1.73336E+003
   6.5470   2.64340E+003    1.67262E+003
   6.5490   2.66101E+003    1.71439E+003
   6.5500   2.61071E+003    1.67201E+003
   6.5550   2.56711E+003    1.67948E+003
   6.5570   2.59729E+003    1.63307E+003
   6.5600   2.53586E+003    1.59845E+003
   6.5610   2.47454E+003    1.58342E+003
   6.5640   2.47404E+003    1.59857E+003
   6.5660   2.45039E+003    1.56348E+003
   6.5710   2.45602E+003    1.53041E+003
   6.5730   2.45831E+003    1.50556E+003
   6.5760   2.45209E+003    1.51328E+003
   6.5770   2.42417E+003    1.52826E+003
   6.5810   2.36952E+003    1.47548E+003
   6.5840   2.43710E+003    1.46587E+003
   6.5860   2.30717E+003    1.45917E+003
   6.5890   2.31363E+003    1.43698E+003
   6.5920   2.29183E+003    1.42173E+003
   6.5950   2.27504E+003    1.40065E+003
   6.5990   2.29305E+003    1.42616E+003
   6.6000   2.29690E+003    1.39242E+003
   6.6020   2.28216E+003    1.35429E+003
   6.6070   2.26656E+003    1.34061E+003
   6.6090   2.23405E+003    1.33053E+003
   6.6110   2.25578E+003    1.31661E+003
   6.6140   2.21341E+003    1.32126E+003
   6.6170   2.22700E+003    1.31693E+003
   6.6200   2.24253E+003    1.30991E+003
   6.6220   2.13622E+003    1.31934E+003
   6.6240   2.14672E+003    1.28795E+003
   6.6270   2.13375E+003    1.27990E+003
   6.6300   2.11123E+003    1.28076E+003
   6.6330   2.17001E+003    1.23955E+003
   6.6360   2.09736E+003    1.24076E+003
   6.6380   2.09238E+003    1.23859E+003
   6.6410   2.10140E+003    1.25415E+003
   6.6440   2.10134E+003    1.22276E+003
   6.6450   2.06754E+003    1.20375E+003
   6.6480   2.04123E+003    1.20809E+003
   6.6510   2.02470E+003    1.19084E+003
   6.6540   2.03149E+003    1.18198E+003
   6.6560   2.04049E+003    1.16500E+003
   6.6580   2.01151E+003    1.15794E+003
   6.6620   2.01794E+003    1.14601E+003
   6.6640   1.95113E+003    1.14678E+003
   6.6670   1.98846E+003    1.15794E+003
   6.6680   1.97222E+003    1.16336E+003
   6.6710   1.98529E+003    1.16564E+003
   6.6750   1.97146E+003    1.13668E+003
   6.6790   1.93702E+003    1.11960E+003
   6.6820   1.93599E+003    1.14610E+003
   6.6850   1.93169E+003    1.09714E+003
   6.6870   1.93927E+003    1.11036E+003
   6.6890   1.90467E+003    1.10400E+003
   6.6910   1.90567E+003    1.07552E+003
   6.6940   1.88371E+003    1.09049E+003
   6.6980   1.86048E+003    1.06997E+003
   6.7010   1.87879E+003    1.05447E+003
   6.7030   1.89413E+003    1.08962E+003
   6.7050   1.83451E+003    1.06213E+003
   6.7070   1.85148E+003    1.05392E+003
   6.7110   1.81170E+003    1.05284E+003
   6.7130   1.81690E+003    1.05870E+003
   6.7160   1.85614E+003    1.06717E+003
   6.7180   1.82058E+003    1.04247E+003
   6.7190   1.85414E+003    1.06895E+003
   6.7210   1.83008E+003    1.06094E+003
   6.7230   1.83567E+003    1.06369E+003
   6.7270   1.79362E+003    1.01519E+003
   6.7320   1.77699E+003    1.01689E+003
   6.7330   1.78043E+003    9.90720E+002
   6.7360   1.77335E+003    1.00178E+003
   6.7390   1.74014E+003    1.02311E+003
   6.7420   1.76624E+003    1.01673E+003
   6.7440   1.78981E+003    1.02133E+003
   6.7470   1.74382E+003    9.96780E+002
   6.7500   1.77036E+003    1.02029E+003
   6.7520   1.78348E+003    1.01441E+003
   6.7550   1.77556E+003    9.96180E+002
   6.7570   1.75033E+003    9.87970E+002
   6.7590   1.72082E+003    9.90890E+002
   6.7620   1.76171E+003    1.01683E+003
   6.7630   1.74372E+003    9.55380E+002
   6.7660   1.72101E+003    9.89990E+002
   6.7710   1.69873E+003    9.81680E+002
   6.7720   1.72816E+003    9.99180E+002
   6.7750   1.73540E+003    9.75150E+002
   6.7770   1.75396E+003    9.87400E+002
   6.7800   1.72179E+003    1.00990E+003
   6.7830   1.73711E+003    9.91300E+002
   6.7860   1.72693E+003    1.00275E+003
   6.7880   1.73572E+003    1.00477E+003
   6.7910   1.73463E+003    9.94190E+002
   6.7950   1.75192E+003    9.84160E+002
   6.7970   1.74809E+003    9.71830E+002
   6.7990   1.71891E+003    9.89270E+002
   6.8020   1.74905E+003    9.86450E+002
   6.8040   1.72618E+003    9.89390E+002
   6.8060   1.70475E+003    9.84690E+002
   6.8090   1.74298E+003    9.81630E+002
   6.8120   1.76079E+003    9.86920E+002
   6.8140   1.74340E+003    9.77690E+002
   6.8170   1.72022E+003    9.95850E+002
   6.8200   1.73942E+003    9.90010E+002
   6.8220   1.78866E+003    9.83120E+002
   6.8240   1.76795E+003    9.94450E+002
   6.8270   1.73230E+003    9.85530E+002
   6.8310   1.74565E+003    9.83200E+002
   6.8330   1.74939E+003    9.72080E+002
   6.8350   1.75127E+003    9.83280E+002
   6.8380   1.74274E+003    1.00672E+003
   6.8410   1.76028E+003    9.67100E+002
   6.8450   1.76421E+003    9.85880E+002
   6.8460   1.72936E+003    9.69300E+002
   6.8490   1.72308E+003    9.88610E+002
   6.8520   1.75468E+003    1.01151E+003
   6.8530   1.74047E+003    1.00724E+003
   6.8560   1.77031E+003    9.85480E+002
   6.8580   1.78370E+003    9.91530E+002
   6.8620   1.74006E+003    9.85780E+002
   6.8640   1.78080E+003    9.68560E+002
   6.8660   1.75850E+003    9.95990E+002
   6.8690   1.75151E+003    9.59570E+002
   6.8720   1.75675E+003    9.86760E+002
   6.8740   1.79564E+003    9.70970E+002
   6.8760   1.76147E+003    9.88930E+002
   6.8800   1.75325E+003    9.73220E+002
   6.8820   1.76565E+003    9.66130E+002
   6.8850   1.75123E+003    9.66190E+002
   6.8870   1.72721E+003    9.71520E+002
   6.8890   1.73143E+003    9.66500E+002
   6.8910   1.75162E+003    9.55800E+002
   6.8960   1.75544E+003    1.01263E+003
   6.8980   1.76523E+003    9.86010E+002
   6.9010   1.76301E+003    9.81110E+002
   6.9030   1.75378E+003    9.91590E+002
   6.9050   1.74025E+003    1.00179E+003
   6.9080   1.73646E+003    1.00120E+003
   6.9100   1.73641E+003    9.70780E+002
   6.9150   1.77737E+003    1.01001E+003
   6.9170   1.75680E+003    9.73510E+002
   6.9200   1.75140E+003    1.00597E+003
   6.9230   1.74421E+003    9.87430E+002
   6.9240   1.75308E+003    9.81250E+002
   6.9270   1.76607E+003    9.70700E+002
   6.9300   1.71510E+003    9.88130E+002
   6.9320   1.72573E+003    9.79490E+002
   6.9350   1.74901E+003    9.80130E+002
   6.9390   1.71690E+003    9.67870E+002
   6.9420   1.74180E+003    9.65610E+002
   6.9450   1.70995E+003    9.56390E+002
   6.9460   1.66702E+003    9.62230E+002
   6.9500   1.71004E+003    9.47410E+002
   6.9520   1.70960E+003    9.71580E+002
   6.9560   1.69512E+003    9.51280E+002
   6.9580   1.67145E+003    9.72030E+002
   6.9610   1.71630E+003    9.36780E+002
   6.9630   1.67581E+003    9.48170E+002
   6.9650   1.68291E+003    9.35030E+002
   6.9680   1.67323E+003    9.44660E+002
   6.9710   1.70377E+003    9.51430E+002
   6.9730   1.67034E+003    9.70660E+002
   6.9760   1.73603E+003    9.50610E+002
   6.9800   1.71034E+003    9.58760E+002
   6.9820   1.68142E+003    9.50720E+002
   6.9840   1.71569E+003    9.70060E+002
   6.9860   1.71019E+003    9.69320E+002
   6.9900   1.71961E+003    9.57800E+002
   6.9920   1.69863E+003    9.61770E+002
   6.9950   1.69849E+003    9.95500E+002
   6.9990   1.68292E+003    9.77970E+002
   7.0020   1.69057E+003    9.65620E+002
   7.0040   1.70202E+003    9.69190E+002
   7.0060   1.69721E+003    9.85710E+002
   7.0090   1.74287E+003    9.77910E+002
   7.0110   1.70338E+003    9.69180E+002
   7.0150   1.70429E+003    9.52300E+002
   7.0180   1.67301E+003    9.68090E+002
   7.0210   1.69438E+003    9.64780E+002
   7.0240   1.67690E+003    9.41120E+002
   7.0260   1.67072E+003    9.47000E+002
   7.0290   1.60817E+003    9.57980E+002
   7.0320   1.63003E+003    9.57470E+002
   7.0350   1.67684E+003    9.46810E+002
   7.0370   1.67801E+003    9.34470E+002
   7.0400   1.68697E+003    9.19850E+002
   7.0410   1.65694E+003    9.34620E+002
   7.0440   1.66841E+003    9.44160E+002
   7.0480   1.69250E+003    9.43320E+002
   7.0520   1.70647E+003    9.32710E+002
   7.0530   1.68321E+003    9.10020E+002
   7.0550   1.68603E+003    8.94080E+002
   7.0580   1.72547E+003    9.18350E+002
   7.0620   1.69771E+003    9.28740E+002
   7.0640   1.65616E+003    9.19790E+002
   7.0670   1.68108E+003    9.11490E+002
   7.0710   1.67375E+003    9.29310E+002
   7.0730   1.67981E+003    8.90750E+002
   7.0760   1.64856E+003    8.86860E+002
   7.0770   1.62072E+003    8.76670E+002
   7.0800   1.66926E+003    8.68780E+002
   7.0830   1.64817E+003    8.58300E+002
   7.0870   1.67269E+003    8.59470E+002
   7.0890   1.65367E+003    8.53300E+002
   7.0910   1.63466E+003    8.43950E+002
   7.0940   1.61687E+003    8.20280E+002
   7.0980   1.62380E+003    8.15540E+002
   7.1000   1.59673E+003    8.19460E+002
   7.1030   1.60079E+003    7.67220E+002
   7.1050   1.61180E+003    7.29010E+002
   7.1090   1.56364E+003    7.18880E+002
   7.1120   1.57513E+003    6.75380E+002
   7.1140   1.56064E+003    6.65270E+002
   7.1170   1.56455E+003    6.28640E+002
   7.1200   1.54738E+003    6.11070E+002
   7.1230   1.48467E+003    5.52530E+002
   7.1270   1.45994E+003    4.86150E+002
   7.1300   1.41021E+003    4.56910E+002
   7.1320   1.38551E+003    4.31710E+002
   7.1340   1.36833E+003    3.58500E+002
   7.1370   1.35371E+003    2.96060E+002
   7.1390   1.26962E+003    2.88110E+002
   7.1420   1.21298E+003    2.35870E+002
   7.1450   1.13931E+003    6.52100E+001
   7.1500   9.75890E+002    9.66000E+000
   7.1530   7.75260E+002    5.11000E+000
   7.1560   7.27260E+002    1.38000E+000
   7.1590   7.15300E+002    5.64000E+000
   7.1620   3.89780E+002    7.01000E+000
   7.1660   9.12400E+001    5.33000E+000
   7.1680   1.70600E+001    4.56000E+000
   7.1710   1.42000E+000    1.03000E+000
   7.1750   5.30000E+000    3.80000E-001
   7.1770   6.11000E+000    2.80000E-001
   7.1800   6.09000E+000    3.00000E-002
   7.1830   5.41000E+000    1.01000E+000
   7.1850   5.45000E+000    5.80000E-001
   7.1870   5.91000E+000    7.00000E-001
   7.1900   5.92000E+000    3.12000E+000
   7.1930   6.02000E+000    5.30000E-001
   7.1950   5.99000E+000    2.71000E+000
   7.1980   5.92000E+000    3.93000E+000
   7.2000   6.01000E+000    1.56000E+000
   7.2040   5.37000E+000    2.60000E-001
   7.2070   5.95000E+000    1.00000E-001
   7.2100   5.90000E+000    3.00000E-001
   7.2110   5.93000E+000    2.00000E-002
   7.2160   5.99000E+000    5.00000E-002
   7.2190   5.43000E+000    5.00000E-002
   7.2210   6.08000E+000    4.70000E-001
   7.2240   6.16000E+000    1.17000E+000
   7.2270   6.25000E+000    8.40000E-001
   7.2290   6.31000E+000    3.00000E-002
   7.2320   6.09000E+000    1.90000E-001
   7.2360   6.03000E+000    2.00000E-001
   7.2380   5.90000E+000    3.00000E-002
   7.2400   5.93000E+000    4.00000E-001
   7.2430   5.90000E+000    4.70000E-001
   7.2450   6.12000E+000    2.90000E-001
   7.2490   5.56000E+000    1.60000E-001
   7.2520   5.94000E+000    3.00000E-002
   7.2530   6.16000E+000    1.70000E-001
   7.2550   6.03000E+000    2.10000E-001
   7.2580   6.04000E+000    5.00000E-002
   7.2620   6.00000E+000    0.00000E+000
   7.2650   6.11000E+000    6.00000E-002
   7.2680   5.85000E+000    1.90000E-001
   7.2710   6.12000E+000    4.20000E-001
   7.2750   5.98000E+000    1.80000E-001
   7.2780   5.85000E+000    4.90000E-001
   7.2810   5.88000E+000    1.70000E-001
   7.2830   6.15000E+000    6.00000E-002
   7.2840   6.27000E+000    1.50000E-001
   7.2880   6.07000E+000    1.70000E-001
   7.2910   5.90000E+000    1.30000E-001
   7.2940   5.83000E+000    6.00000E-002
   7.2960   5.89000E+000    1.30000E-001
   7.2990   5.28000E+000    1.80000E-001
   7.3010   6.00000E+000    8.00000E-002
