# Supplementary material for: Mechanism of the small ATP-independent chaperone Spy is substrate specific
Source: Nat Commun. 2021 Feb 8;12:851. doi: 10.1038/s41467-021-21120-8 (PMC7870927; doi:10.1038/s41467-021-21120-8)
Supplement: Supplementary file 3 — Supplementary Data 1 [file 41467_2021_21120_MOESM3_ESM.zip › Fig 2c-d/181801/00067.RI1]

Sample1/4
I 1 22.0 48000 0009564 2.3970E11 278 1 
   5.8010   5.99000E+000    4.20000E-001
   5.8030   6.02000E+000    2.26000E+000
   5.8060   6.14000E+000    2.40000E-001
   5.8080   6.05000E+000    4.80000E-001
   5.8100   5.38000E+000    1.85000E+000
   5.8120   6.35000E+000    1.24900E+001
   5.8130   4.30000E-001    1.44800E+001
   5.8150   9.95000E+000    1.43800E+001
   5.8170   1.57400E+001    2.67200E+001
   5.8190   5.22600E+001    4.24100E+001
   5.8200   9.95200E+001    4.99800E+001
   5.8220   1.92790E+002    7.64800E+001
   5.8240   4.13830E+002    1.31380E+002
   5.8260   6.29360E+002    2.45250E+002
   5.8270   8.45870E+002    4.09560E+002
   5.8290   9.11410E+002    4.85750E+002
   5.8300   9.28200E+002    6.52040E+002
   5.8330   1.06026E+003    7.28950E+002
   5.8350   1.24813E+003    8.06000E+002
   5.8370   1.37442E+003    1.33310E+003
   5.8390   1.58067E+003    1.68249E+003
   5.8420   1.67879E+003    1.91341E+003
   5.8440   1.77444E+003    1.90350E+003
   5.8490   2.07286E+003    2.15314E+003
   5.8510   2.24006E+003    2.31952E+003
   5.8530   2.35327E+003    2.43563E+003
   5.8540   2.46020E+003    2.49011E+003
   5.8560   2.58977E+003    2.53175E+003
   5.8580   2.63244E+003    2.65580E+003
   5.8590   2.78132E+003    2.76214E+003
   5.8610   2.90405E+003    2.96554E+003
   5.8630   2.98013E+003    2.98156E+003
   5.8650   3.10161E+003    3.09329E+003
   5.8660   3.10174E+003    3.14650E+003
   5.8680   3.17945E+003    3.23439E+003
   5.8700   3.20194E+003    3.29801E+003
   5.8710   3.25343E+003    3.34535E+003
   5.8730   3.33869E+003    3.38928E+003
   5.8760   3.44869E+003    3.49492E+003
   5.8780   3.42574E+003    3.50587E+003
   5.8800   3.55839E+003    3.57155E+003
   5.8830   3.62463E+003    3.59459E+003
   5.8850   3.55066E+003    3.57816E+003
   5.8870   3.62758E+003    3.63376E+003
   5.8890   3.63415E+003    3.70457E+003
   5.8920   3.70859E+003    3.64483E+003
   5.8940   3.68682E+003    3.65986E+003
   5.8960   3.71962E+003    3.70061E+003
   5.8990   3.69698E+003    3.65293E+003
   5.9000   3.66423E+003    3.68948E+003
   5.9030   3.75709E+003    3.67406E+003
   5.9050   3.65819E+003    3.73864E+003
   5.9070   3.72340E+003    3.75496E+003
   5.9090   3.73869E+003    3.74617E+003
   5.9120   3.76439E+003    3.77700E+003
   5.9140   3.80882E+003    3.78369E+003
   5.9160   3.78210E+003    3.85778E+003
   5.9190   3.80881E+003    3.84214E+003
   5.9200   3.79012E+003    3.82401E+003
   5.9230   3.84886E+003    3.73776E+003
   5.9250   3.83841E+003    3.79933E+003
   5.9260   3.89821E+003    3.78807E+003
   5.9280   3.95100E+003    3.76856E+003
   5.9300   3.89207E+003    3.92179E+003
   5.9320   3.93614E+003    3.93076E+003
   5.9350   3.91758E+003    3.97095E+003
   5.9370   3.94856E+003    4.09864E+003
   5.9390   4.00198E+003    4.09254E+003
   5.9420   4.07076E+003    4.05136E+003
   5.9440   4.20551E+003    4.06837E+003
   5.9460   4.10381E+003    4.09625E+003
   5.9480   4.12537E+003    4.08806E+003
   5.9500   4.06971E+003    4.09697E+003
   5.9520   4.07511E+003    4.08836E+003
   5.9550   4.04301E+003    4.12540E+003
   5.9570   4.07865E+003    4.12709E+003
   5.9590   4.11110E+003    4.17688E+003
   5.9600   4.11686E+003    4.20199E+003
   5.9620   4.07332E+003    4.21384E+003
   5.9640   4.14562E+003    4.09706E+003
   5.9670   4.18311E+003    4.18624E+003
   5.9690   4.17123E+003    4.14863E+003
   5.9710   4.17689E+003    4.19322E+003
   5.9730   4.20613E+003    4.22041E+003
   5.9740   4.24241E+003    4.25447E+003
   5.9750   4.19770E+003    4.20094E+003
   5.9790   4.27160E+003    4.22395E+003
   5.9820   4.23845E+003    4.21780E+003
   5.9840   4.20563E+003    4.21698E+003
   5.9870   4.32766E+003    4.33295E+003
   5.9890   4.53008E+003    4.60441E+003
   5.9910   5.01442E+003    5.82867E+003
   5.9930   7.25732E+003    7.47268E+003
   5.9960   8.94532E+003    8.74218E+003
   5.9980   7.97119E+003    7.95107E+003
   6.0000   8.04113E+003    8.73998E+003
   6.0030   3.65455E+003    1.46640E+002
   6.0120   2.04030E+002    3.46710E+002
   6.0130   7.63880E+002    1.90787E+003
   6.0160   2.61160E+003    5.19627E+003
   6.0200   4.15291E+003    4.23057E+003
   6.0230   4.29650E+003    4.27805E+003
   6.0250   4.33769E+003    4.26652E+003
   6.0270   4.26130E+003    4.23339E+003
   6.0300   4.23843E+003    4.24010E+003
   6.0340   4.29387E+003    4.19833E+003
   6.0360   4.38093E+003    4.22448E+003
   6.0390   4.29004E+003    4.22948E+003
   6.0410   4.29934E+003    4.19529E+003
   6.0430   4.42118E+003    4.24200E+003
   6.0450   4.35446E+003    4.22475E+003
   6.0460   4.38899E+003    4.21326E+003
   6.0490   4.23165E+003    4.20425E+003
   6.0510   4.28291E+003    4.18395E+003
   6.0540   4.28135E+003    4.20129E+003
   6.0560   4.32685E+003    4.20068E+003
   6.0590   4.27181E+003    4.20564E+003
   6.0610   4.34596E+003    4.16983E+003
   6.0650   4.23763E+003    4.16742E+003
   6.0660   4.24428E+003    4.11968E+003
   6.0680   4.25880E+003    4.17176E+003
   6.0700   4.27662E+003    4.14410E+003
   6.0720   4.27704E+003    4.14445E+003
   6.0750   4.21024E+003    4.18558E+003
   6.0770   4.22557E+003    4.10289E+003
   6.0810   4.26528E+003    4.14567E+003
   6.0830   4.22652E+003    4.09381E+003
   6.0860   4.27170E+003    4.05756E+003
   6.0890   4.23472E+003    4.04993E+003
   6.0900   4.21193E+003    4.06632E+003
   6.0930   4.18457E+003    4.07277E+003
   6.0950   4.19342E+003    4.06992E+003
   6.0970   4.06340E+003    3.99291E+003
   6.0990   4.12148E+003    4.03697E+003
   6.1020   4.15728E+003    4.01588E+003
   6.1040   4.15948E+003    4.03207E+003
   6.1060   4.10729E+003    3.97272E+003
   6.1090   4.10328E+003    4.00805E+003
   6.1110   4.21757E+003    3.97213E+003
   6.1130   4.08779E+003    3.98621E+003
   6.1160   4.12909E+003    3.92413E+003
   6.1180   4.15695E+003    3.96636E+003
   6.1190   4.08855E+003    4.01299E+003
   6.1240   4.05290E+003    3.96718E+003
   6.1250   4.13766E+003    3.94321E+003
   6.1260   4.09626E+003    3.91767E+003
   6.1290   4.11810E+003    3.86555E+003
   6.1310   4.15690E+003    3.83821E+003
   6.1350   4.05565E+003    3.88253E+003
   6.1370   4.03838E+003    3.86580E+003
   6.1390   4.07258E+003    3.82599E+003
   6.1400   4.07912E+003    3.84236E+003
   6.1420   4.04776E+003    3.80189E+003
   6.1440   4.07802E+003    3.76861E+003
   6.1470   4.02379E+003    3.84126E+003
   6.1480   3.99730E+003    3.80499E+003
   6.1510   3.94119E+003    3.78102E+003
   6.1540   3.98161E+003    3.70405E+003
   6.1550   3.96659E+003    3.71557E+003
   6.1560   3.92960E+003    3.70847E+003
   6.1600   3.94656E+003    3.71368E+003
   6.1630   3.86183E+003    3.64609E+003
   6.1650   3.90757E+003    3.59998E+003
   6.1680   3.89169E+003    3.58304E+003
   6.1690   3.89375E+003    3.59023E+003
   6.1710   3.86116E+003    3.62525E+003
   6.1740   3.83569E+003    3.55025E+003
   6.1760   3.86261E+003    3.53930E+003
   6.1780   3.83142E+003    3.54695E+003
   6.1800   3.84922E+003    3.51144E+003
   6.1810   3.87214E+003    3.62123E+003
   6.1840   3.81266E+003    3.58265E+003
   6.1860   3.84077E+003    3.49227E+003
   6.1890   3.82573E+003    3.46138E+003
   6.1900   3.82198E+003    3.46733E+003
   6.1910   3.76886E+003    3.42255E+003
   6.1950   3.85231E+003    3.48627E+003
   6.1980   3.76703E+003    3.33076E+003
   6.2000   3.76011E+003    3.37206E+003
   6.2020   3.72603E+003    3.37320E+003
   6.2030   3.75946E+003    3.32038E+003
   6.2070   3.76875E+003    3.34572E+003
   6.2100   3.71572E+003    3.35173E+003
   6.2120   3.70180E+003    3.32130E+003
   6.2140   3.71732E+003    3.26615E+003
   6.2170   3.72050E+003    3.21510E+003
   6.2190   3.67415E+003    3.24692E+003
   6.2210   3.65829E+003    3.19838E+003
   6.2230   3.65030E+003    3.18266E+003
   6.2250   3.60025E+003    3.10183E+003
   6.2270   3.66294E+003    3.13018E+003
   6.2310   3.55968E+003    3.14068E+003
   6.2320   3.56392E+003    3.06944E+003
   6.2340   3.54761E+003    3.05792E+003
   6.2360   3.56979E+003    3.09224E+003
   6.2390   3.57940E+003    3.05687E+003
   6.2410   3.53315E+003    2.98728E+003
   6.2420   3.59429E+003    3.00810E+003
   6.2460   3.51750E+003    2.91944E+003
   6.2480   3.42265E+003    2.94306E+003
   6.2500   3.45589E+003    2.87411E+003
   6.2520   3.49766E+003    2.88052E+003
   6.2550   3.49511E+003    2.82760E+003
   6.2570   3.36495E+003    2.87018E+003
   6.2600   3.35354E+003    2.78951E+003
   6.2610   3.45254E+003    2.81629E+003
   6.2650   3.39989E+003    2.76309E+003
   6.2660   3.41145E+003    2.76011E+003
   6.2680   3.35447E+003    2.71804E+003
   6.2700   3.40560E+003    2.77062E+003
   6.2730   3.40766E+003    2.67852E+003
   6.2750   3.34148E+003    2.63288E+003
   6.2770   3.30592E+003    2.61669E+003
   6.2790   3.32499E+003    2.64441E+003
   6.2810   3.31854E+003    2.61494E+003
   6.2820   3.29269E+003    2.54463E+003
   6.2850   3.24966E+003    2.58189E+003
   6.2870   3.27352E+003    2.50895E+003
   6.2900   3.23164E+003    2.55558E+003
   6.2930   3.18386E+003    2.55090E+003
   6.2940   3.20431E+003    2.50228E+003
   6.2970   3.19112E+003    2.46247E+003
   6.3000   3.20083E+003    2.42748E+003
   6.3020   3.14327E+003    2.40408E+003
   6.3040   3.15186E+003    2.38341E+003
   6.3070   3.12893E+003    2.30306E+003
   6.3090   3.12167E+003    2.35912E+003
   6.3110   3.06363E+003    2.35058E+003
   6.3140   3.03671E+003    2.28002E+003
   6.3180   3.02118E+003    2.23641E+003
   6.3200   3.04506E+003    2.21342E+003
   6.3210   2.99478E+003    2.20106E+003
   6.3230   2.99901E+003    2.18234E+003
   6.3250   2.98545E+003    2.17150E+003
   6.3280   2.95452E+003    2.11642E+003
   6.3310   2.92830E+003    2.13462E+003
   6.3320   2.90334E+003    2.09049E+003
   6.3350   2.92298E+003    2.09794E+003
   6.3360   2.91641E+003    2.13867E+003
   6.3400   2.87152E+003    2.09006E+003
   6.3420   2.85075E+003    2.04534E+003
   6.3450   2.84371E+003    1.99646E+003
   6.3470   2.82456E+003    1.99806E+003
   6.3500   2.83553E+003    2.00875E+003
   6.3520   2.78575E+003    1.98868E+003
   6.3540   2.79159E+003    1.90179E+003
   6.3570   2.73226E+003    1.93681E+003
   6.3590   2.72309E+003    1.91010E+003
   6.3610   2.74304E+003    1.92460E+003
   6.3630   2.70755E+003    1.88553E+003
   6.3660   2.68852E+003    1.90941E+003
   6.3670   2.69831E+003    1.83952E+003
   6.3700   2.59054E+003    1.83611E+003
   6.3740   2.62653E+003    1.82755E+003
   6.3760   2.63922E+003    1.82257E+003
   6.3780   2.60457E+003    1.80472E+003
   6.3790   2.59875E+003    1.80384E+003
   6.3810   2.55513E+003    1.75765E+003
   6.3850   2.59521E+003    1.71724E+003
   6.3880   2.51656E+003    1.75642E+003
   6.3900   2.58999E+003    1.70051E+003
   6.3920   2.53406E+003    1.67208E+003
   6.3940   2.53076E+003    1.67264E+003
   6.3980   2.54156E+003    1.67757E+003
   6.4000   2.48812E+003    1.65125E+003
   6.4020   2.48398E+003    1.62065E+003
   6.4040   2.47220E+003    1.64338E+003
   6.4060   2.48061E+003    1.63782E+003
   6.4080   2.48603E+003    1.61630E+003
   6.4120   2.43802E+003    1.59924E+003
   6.4150   2.46402E+003    1.60952E+003
   6.4170   2.38645E+003    1.62523E+003
   6.4190   2.37391E+003    1.60185E+003
   6.4200   2.36565E+003    1.55384E+003
   6.4220   2.38922E+003    1.57058E+003
   6.4250   2.39015E+003    1.56058E+003
   6.4270   2.39065E+003    1.57978E+003
   6.4310   2.40768E+003    1.54481E+003
   6.4330   2.39632E+003    1.54798E+003
   6.4360   2.37701E+003    1.54664E+003
   6.4380   2.39980E+003    1.53915E+003
   6.4400   2.38105E+003    1.51067E+003
   6.4420   2.42041E+003    1.50869E+003
   6.4440   2.38019E+003    1.48865E+003
   6.4460   2.40465E+003    1.48461E+003
   6.4490   2.33911E+003    1.53029E+003
   6.4510   2.36462E+003    1.48249E+003
   6.4560   2.38473E+003    1.49601E+003
   6.4580   2.34084E+003    1.48136E+003
   6.4600   2.38806E+003    1.47850E+003
   6.4610   2.32514E+003    1.44846E+003
   6.4630   2.32989E+003    1.44470E+003
   6.4650   2.33688E+003    1.45378E+003
   6.4680   2.35249E+003    1.47007E+003
   6.4720   2.39988E+003    1.42674E+003
   6.4740   2.36088E+003    1.44397E+003
   6.4760   2.34103E+003    1.41459E+003
   6.4790   2.28620E+003    1.40299E+003
   6.4800   2.31326E+003    1.38183E+003
   6.4830   2.31597E+003    1.38750E+003
   6.4850   2.27607E+003    1.37958E+003
   6.4870   2.28002E+003    1.37976E+003
   6.4900   2.28683E+003    1.41948E+003
   6.4940   2.29409E+003    1.38534E+003
   6.4960   2.27539E+003    1.36014E+003
   6.4980   2.28928E+003    1.34876E+003
   6.5010   2.26708E+003    1.32179E+003
   6.5030   2.26923E+003    1.34137E+003
   6.5050   2.21818E+003    1.35286E+003
   6.5080   2.21267E+003    1.35475E+003
   6.5090   2.30471E+003    1.34926E+003
   6.5120   2.21624E+003    1.33063E+003
   6.5150   2.20673E+003    1.34825E+003
   6.5160   2.22356E+003    1.34464E+003
   6.5190   2.25524E+003    1.34661E+003
   6.5210   2.20016E+003    1.32639E+003
   6.5240   2.24136E+003    1.31572E+003
   6.5280   2.19478E+003    1.30948E+003
   6.5320   2.20362E+003    1.29358E+003
   6.5350   2.18317E+003    1.28725E+003
   6.5370   2.18181E+003    1.29866E+003
   6.5390   2.21428E+003    1.27992E+003
   6.5430   2.17218E+003    1.28787E+003
   6.5460   2.14903E+003    1.27178E+003
   6.5470   2.15438E+003    1.25616E+003
   6.5500   2.13451E+003    1.25741E+003
   6.5520   2.16962E+003    1.23322E+003
   6.5570   2.13683E+003    1.23973E+003
   6.5580   2.12326E+003    1.25860E+003
   6.5610   2.13010E+003    1.19305E+003
   6.5620   2.09412E+003    1.23761E+003
   6.5640   2.14060E+003    1.23088E+003
   6.5680   2.10051E+003    1.23228E+003
   6.5710   2.09533E+003    1.22019E+003
   6.5730   2.09260E+003    1.22169E+003
   6.5750   2.10542E+003    1.22804E+003
   6.5780   2.09123E+003    1.22628E+003
   6.5800   2.05180E+003    1.17546E+003
   6.5840   2.07540E+003    1.15321E+003
   6.5870   2.05915E+003    1.20072E+003
   6.5910   2.06297E+003    1.17979E+003
   6.5950   2.05246E+003    1.18171E+003
   6.5970   2.08286E+003    1.18292E+003
   6.5980   2.05761E+003    1.15888E+003
   6.6000   2.05291E+003    1.17905E+003
   6.6040   2.01562E+003    1.16027E+003
   6.6070   2.02016E+003    1.18717E+003
   6.6100   2.02464E+003    1.17256E+003
   6.6130   2.05086E+003    1.16862E+003
   6.6140   2.04055E+003    1.15734E+003
   6.6150   2.05216E+003    1.16341E+003
   6.6180   2.02415E+003    1.16463E+003
   6.6220   2.02231E+003    1.13721E+003
   6.6240   2.01174E+003    1.15645E+003
   6.6270   1.98965E+003    1.13614E+003
   6.6290   2.02521E+003    1.12911E+003
   6.6310   2.00753E+003    1.13924E+003
   6.6340   1.99385E+003    1.13204E+003
   6.6370   2.00754E+003    1.13283E+003
   6.6390   2.00117E+003    1.12361E+003
   6.6420   1.96751E+003    1.13857E+003
   6.6440   2.00128E+003    1.14421E+003
   6.6470   1.97677E+003    1.12700E+003
   6.6510   1.97161E+003    1.13291E+003
   6.6530   1.96576E+003    1.16202E+003
   6.6550   1.95640E+003    1.14345E+003
   6.6580   1.97260E+003    1.12869E+003
   6.6620   1.97174E+003    1.11808E+003
   6.6640   1.99417E+003    1.12414E+003
   6.6670   1.93759E+003    1.08512E+003
   6.6680   1.95201E+003    1.13075E+003
   6.6720   1.96696E+003    1.10809E+003
   6.6740   1.97757E+003    1.12282E+003
   6.6750   1.95258E+003    1.10110E+003
   6.6800   1.92315E+003    1.09998E+003
   6.6820   1.95573E+003    1.09209E+003
   6.6860   1.92950E+003    1.09568E+003
   6.6870   1.91126E+003    1.08488E+003
   6.6890   1.91771E+003    1.11540E+003
   6.6920   1.90587E+003    1.10288E+003
   6.6960   1.89985E+003    1.06129E+003
   6.6990   1.92206E+003    1.09422E+003
   6.7010   1.88235E+003    1.07708E+003
   6.7030   1.91778E+003    1.10415E+003
   6.7050   1.92566E+003    1.06715E+003
   6.7100   1.85716E+003    1.07162E+003
   6.7110   1.89214E+003    1.07134E+003
   6.7140   1.90264E+003    1.07803E+003
   6.7160   1.91913E+003    1.09550E+003
   6.7180   1.87051E+003    1.07793E+003
   6.7210   1.86339E+003    1.03472E+003
   6.7230   1.89735E+003    1.02820E+003
   6.7250   1.88106E+003    1.05860E+003
   6.7280   1.86545E+003    1.03960E+003
   6.7300   1.89823E+003    1.04410E+003
   6.7330   1.81571E+003    1.01557E+003
   6.7370   1.81553E+003    1.05559E+003
   6.7390   1.83499E+003    1.04457E+003
   6.7420   1.85556E+003    1.03612E+003
   6.7450   1.85977E+003    1.04887E+003
   6.7470   1.89080E+003    1.02117E+003
   6.7510   1.83310E+003    1.05691E+003
   6.7540   1.85691E+003    1.04347E+003
   6.7560   1.84209E+003    1.04633E+003
   6.7590   1.84242E+003    1.02512E+003
   6.7610   1.83802E+003    9.98610E+002
   6.7640   1.85112E+003    1.02304E+003
   6.7660   1.85609E+003    1.06547E+003
   6.7680   1.83794E+003    1.02415E+003
   6.7710   1.84246E+003    1.05295E+003
   6.7720   1.82452E+003    1.02867E+003
   6.7750   1.83704E+003    1.02923E+003
   6.7770   1.86322E+003    1.04792E+003
   6.7810   1.84614E+003    1.05398E+003
   6.7830   1.86191E+003    1.04150E+003
   6.7860   1.85472E+003    1.02683E+003
   6.7880   1.84534E+003    1.04351E+003
   6.7910   1.85435E+003    1.04678E+003
   6.7950   1.88365E+003    1.05425E+003
   6.7980   1.88411E+003    1.04873E+003
   6.8000   1.87661E+003    1.04785E+003
   6.8020   1.84841E+003    1.06523E+003
   6.8040   1.89063E+003    9.99520E+002
   6.8070   1.85128E+003    1.03590E+003
   6.8100   1.88031E+003    1.03252E+003
   6.8130   1.90291E+003    1.06737E+003
   6.8150   1.90444E+003    1.04782E+003
   6.8170   1.85729E+003    1.03897E+003
   6.8200   1.91322E+003    1.06383E+003
   6.8220   1.94398E+003    1.07472E+003
   6.8260   1.91130E+003    1.05614E+003
   6.8290   1.85652E+003    1.07377E+003
   6.8300   1.90425E+003    1.05649E+003
   6.8330   1.88503E+003    1.03478E+003
   6.8370   1.89463E+003    1.05854E+003
   6.8390   1.88329E+003    1.04208E+003
   6.8420   1.86150E+003    1.07077E+003
   6.8450   1.88551E+003    1.05675E+003
   6.8470   1.90617E+003    1.07047E+003
   6.8500   1.85840E+003    1.04225E+003
   6.8530   1.87851E+003    1.04961E+003
   6.8550   1.91402E+003    1.08695E+003
   6.8580   1.87329E+003    1.06441E+003
   6.8600   1.89273E+003    1.04716E+003
   6.8640   1.90771E+003    1.07988E+003
   6.8660   1.91368E+003    1.06032E+003
   6.8690   1.88024E+003    1.06817E+003
   6.8700   1.88112E+003    1.07663E+003
   6.8740   1.90229E+003    1.05698E+003
   6.8750   1.89399E+003    1.06178E+003
   6.8800   1.89624E+003    1.08371E+003
   6.8820   1.91317E+003    1.06955E+003
   6.8850   1.88414E+003    1.04655E+003
   6.8870   1.91128E+003    1.07378E+003
   6.8910   1.86289E+003    1.07319E+003
   6.8940   1.90676E+003    1.06428E+003
   6.8980   1.89346E+003    1.02833E+003
   6.8990   1.89266E+003    1.06281E+003
   6.9010   1.89164E+003    1.05931E+003
   6.9050   1.88091E+003    1.08125E+003
   6.9080   1.89655E+003    1.07733E+003
   6.9110   1.87766E+003    1.06937E+003
   6.9130   1.87245E+003    1.06995E+003
   6.9140   1.87259E+003    1.06909E+003
   6.9170   1.87640E+003    1.06516E+003
   6.9200   1.85079E+003    1.06127E+003
   6.9230   1.90222E+003    1.05338E+003
   6.9260   1.88221E+003    1.07047E+003
   6.9290   1.85104E+003    1.03869E+003
   6.9320   1.83106E+003    1.05924E+003
   6.9340   1.86052E+003    1.03431E+003
   6.9370   1.81280E+003    1.04008E+003
   6.9400   1.88096E+003    1.05186E+003
   6.9420   1.85952E+003    1.06450E+003
   6.9460   1.85913E+003    1.04206E+003
   6.9490   1.87019E+003    1.03079E+003
   6.9510   1.82998E+003    1.02734E+003
   6.9540   1.85812E+003    1.04211E+003
   6.9560   1.83832E+003    1.02842E+003
   6.9590   1.84009E+003    1.03191E+003
   6.9630   1.78449E+003    1.00010E+003
   6.9650   1.81533E+003    9.96860E+002
   6.9680   1.82702E+003    1.02086E+003
   6.9710   1.83784E+003    1.02473E+003
   6.9740   1.82949E+003    1.05500E+003
   6.9770   1.82481E+003    1.02985E+003
   6.9800   1.84876E+003    1.03354E+003
   6.9820   1.85412E+003    1.04428E+003
   6.9850   1.85201E+003    1.03567E+003
   6.9880   1.82080E+003    1.05164E+003
   6.9900   1.79040E+003    1.05317E+003
   6.9930   1.80284E+003    1.04541E+003
   6.9950   1.85556E+003    1.05560E+003
   6.9990   1.87482E+003    1.05971E+003
   7.0010   1.89415E+003    1.05249E+003
   7.0050   1.84938E+003    1.05610E+003
   7.0070   1.85566E+003    1.01143E+003
   7.0090   1.87323E+003    1.06004E+003
   7.0120   1.85354E+003    1.03880E+003
   7.0140   1.85978E+003    1.01672E+003
   7.0160   1.85524E+003    1.02344E+003
   7.0190   1.85638E+003    1.02723E+003
   7.0230   1.83842E+003    1.02089E+003
   7.0260   1.81792E+003    1.02917E+003
   7.0280   1.86738E+003    1.00518E+003
   7.0310   1.85479E+003    1.02132E+003
   7.0350   1.80927E+003    1.01271E+003
   7.0370   1.83614E+003    9.90580E+002
   7.0400   1.78663E+003    9.96370E+002
   7.0410   1.77715E+003    9.85150E+002
   7.0440   1.83054E+003    9.90460E+002
   7.0470   1.83966E+003    9.97790E+002
   7.0510   1.81021E+003    9.66630E+002
   7.0530   1.79960E+003    9.95570E+002
   7.0550   1.76029E+003    1.00055E+003
   7.0570   1.77828E+003    9.78430E+002
   7.0620   1.76351E+003    9.50690E+002
   7.0640   1.74827E+003    9.37640E+002
   7.0670   1.71888E+003    9.25260E+002
   7.0690   1.71640E+003    9.37230E+002
   7.0730   1.72308E+003    9.03200E+002
   7.0760   1.70297E+003    8.91320E+002
   7.0790   1.68384E+003    8.61340E+002
   7.0820   1.63036E+003    8.64130E+002
   7.0840   1.66141E+003    8.30210E+002
   7.0860   1.57766E+003    8.10780E+002
   7.0910   1.58765E+003    7.79630E+002
   7.0940   1.56978E+003    7.71820E+002
   7.0960   1.52611E+003    7.43020E+002
   7.0980   1.51254E+003    7.02450E+002
   7.1000   1.47387E+003    6.63320E+002
   7.1050   1.39377E+003    6.33670E+002
   7.1060   1.41067E+003    5.97070E+002
   7.1100   1.33060E+003    5.64130E+002
   7.1110   1.31465E+003    5.22630E+002
   7.1150   1.23004E+003    4.84790E+002
   7.1180   1.17670E+003    4.22350E+002
   7.1230   1.06394E+003    3.80990E+002
   7.1240   1.06079E+003    3.52130E+002
   7.1270   9.35450E+002    3.12480E+002
   7.1300   8.76830E+002    2.57430E+002
   7.1320   8.08940E+002    2.41940E+002
   7.1360   7.49410E+002    1.95150E+002
   7.1390   6.55950E+002    1.65330E+002
   7.1410   6.14890E+002    1.40840E+002
   7.1430   5.36920E+002    1.03520E+002
   7.1460   4.50020E+002    7.40700E+001
   7.1490   3.96960E+002    5.73800E+001
   7.1530   3.21710E+002    5.09600E+001
   7.1550   2.52160E+002    3.90000E+001
   7.1580   2.05230E+002    2.97500E+001
   7.1620   1.41400E+002    1.47600E+001
   7.1650   9.28500E+001    1.09300E+001
   7.1660   7.60100E+001    8.22000E+000
   7.1700   5.18900E+001    7.15000E+000
   7.1730   3.06100E+001    2.40000E+000
   7.1760   9.69000E+000    1.80000E-001
   7.1800   2.12000E+000    3.50000E-001
   7.1820   5.48000E+000    4.10000E-001
   7.1840   5.99000E+000    3.90000E-001
   7.1870   6.16000E+000    8.00000E-002
   7.1890   6.07000E+000    5.40000E-001
   7.1900   6.12000E+000    2.10000E-001
   7.1940   6.17000E+000    3.50000E-001
   7.1970   5.41000E+000    7.50000E-001
   7.2000   6.23000E+000    6.40000E-001
   7.2030   6.17000E+000    2.10000E+000
   7.2040   6.25000E+000    4.80000E-001
   7.2070   6.18000E+000    1.20000E-001
   7.2110   6.11000E+000    4.00000E-002
   7.2140   6.05000E+000    1.60000E-001
   7.2170   6.15000E+000    4.10000E-001
   7.2200   6.02000E+000    1.60000E-001
   7.2230   6.22000E+000    4.20000E-001
   7.2270   6.04000E+000    9.00000E-002
   7.2290   6.10000E+000    2.40000E-001
   7.2320   6.09000E+000    1.20000E-001
   7.2350   6.13000E+000    2.90000E-001
   7.2360   5.99000E+000    1.00000E-002
   7.2400   6.11000E+000    1.20000E-001
   7.2430   6.00000E+000    2.90000E-001
   7.2450   6.11000E+000    2.90000E-001
   7.2490   6.39000E+000    3.20000E-001
   7.2510   5.99000E+000    2.10000E-001
   7.2530   6.13000E+000    8.00000E-002
   7.2570   6.22000E+000    9.00000E-002
   7.2590   6.12000E+000    1.30000E-001
   7.2620   6.12000E+000    0.00000E+000
   7.2650   5.90000E+000    1.00000E-002
   7.2690   6.16000E+000    1.50000E-001
   7.2720   6.31000E+000    3.00000E-001
   7.2750   6.00000E+000    1.50000E-001
   7.2770   6.02000E+000    1.20000E-001
   7.2790   6.21000E+000    3.50000E-001
   7.2830   6.12000E+000    1.00000E-001
   7.2860   6.13000E+000    1.50000E-001
   7.2880   6.16000E+000    1.50000E-001
   7.2900   6.12000E+000    1.00000E-001
   7.2930   5.45000E+000    3.00000E-002
   7.2980   6.02000E+000    2.50000E-001
   7.3000   6.13000E+000    3.50000E-001
