# Supplementary material for: Mechanism of the small ATP-independent chaperone Spy is substrate specific
Source: Nat Commun. 2021 Feb 8;12:851. doi: 10.1038/s41467-021-21120-8 (PMC7870927; doi:10.1038/s41467-021-21120-8)
Supplement: Supplementary file 3 — Supplementary Data 1 [file 41467_2021_21120_MOESM3_ESM.zip › Fig 2c-d/181801/00067.RI3]

Sample3/6
I 3 22.0 48000 0009633 2.4130E11 278 1 
   5.8000   6.03000E+000    3.70000E-001
   5.8030   6.16000E+000    1.26000E+000
   5.8060   5.98000E+000    7.97000E+000
   5.8080   5.99000E+000    1.32000E+001
   5.8100   6.07000E+000    8.28000E+000
   5.8130   1.72000E+000    1.95600E+001
   5.8150   9.30000E+000    2.90100E+001
   5.8170   1.85100E+001    4.68200E+001
   5.8190   5.02400E+001    1.00910E+002
   5.8200   8.79100E+001    1.37810E+002
   5.8220   1.74470E+002    2.58790E+002
   5.8230   3.27750E+002    4.44400E+002
   5.8260   5.33980E+002    5.57740E+002
   5.8290   8.75940E+002    8.22910E+002
   5.8300   9.47630E+002    9.80030E+002
   5.8330   1.07365E+003    1.08498E+003
   5.8350   1.25354E+003    1.15948E+003
   5.8360   1.37076E+003    1.27334E+003
   5.8390   1.41837E+003    1.44051E+003
   5.8410   1.56914E+003    1.65785E+003
   5.8430   1.76848E+003    1.72629E+003
   5.8440   1.78228E+003    1.80647E+003
   5.8470   1.99306E+003    2.04896E+003
   5.8490   2.08836E+003    2.24930E+003
   5.8510   2.29339E+003    2.43311E+003
   5.8530   2.47196E+003    2.48491E+003
   5.8560   2.56880E+003    2.57704E+003
   5.8580   2.60242E+003    2.69183E+003
   5.8600   2.77854E+003    2.75348E+003
   5.8630   2.75643E+003    2.86241E+003
   5.8650   3.01200E+003    3.02075E+003
   5.8670   3.12955E+003    3.19049E+003
   5.8690   3.21531E+003    3.23890E+003
   5.8710   3.19662E+003    3.29447E+003
   5.8730   3.34163E+003    3.30709E+003
   5.8760   3.41498E+003    3.34746E+003
   5.8780   3.52141E+003    3.51483E+003
   5.8800   3.51529E+003    3.55381E+003
   5.8820   3.59293E+003    3.57257E+003
   5.8830   3.59473E+003    3.60440E+003
   5.8850   3.69186E+003    3.59586E+003
   5.8870   3.63022E+003    3.61313E+003
   5.8900   3.74931E+003    3.61762E+003
   5.8920   3.68957E+003    3.58005E+003
   5.8930   3.66188E+003    3.62881E+003
   5.8940   3.66216E+003    3.63071E+003
   5.8970   3.67437E+003    3.69099E+003
   5.8990   3.68046E+003    3.75358E+003
   5.9000   3.58005E+003    3.62925E+003
   5.9030   3.71548E+003    3.62488E+003
   5.9060   3.69619E+003    3.62015E+003
   5.9070   3.76222E+003    3.71228E+003
   5.9100   3.72825E+003    3.76094E+003
   5.9120   3.72273E+003    3.75599E+003
   5.9140   3.74566E+003    3.73054E+003
   5.9160   3.81511E+003    3.74346E+003
   5.9190   3.83740E+003    3.78083E+003
   5.9210   3.76764E+003    3.77974E+003
   5.9230   3.79650E+003    3.83671E+003
   5.9240   3.87595E+003    3.84079E+003
   5.9260   3.84442E+003    3.81900E+003
   5.9280   3.89364E+003    3.91091E+003
   5.9300   3.88556E+003    3.90467E+003
   5.9330   3.88464E+003    3.89705E+003
   5.9350   3.94149E+003    3.99838E+003
   5.9370   3.94424E+003    3.96643E+003
   5.9390   4.02268E+003    3.98517E+003
   5.9420   4.02381E+003    3.99896E+003
   5.9440   4.02049E+003    4.12496E+003
   5.9460   3.98553E+003    4.08341E+003
   5.9480   4.12889E+003    4.07993E+003
   5.9510   4.17825E+003    4.12992E+003
   5.9550   4.09739E+003    4.13413E+003
   5.9570   4.09814E+003    4.15782E+003
   5.9590   4.09300E+003    4.25844E+003
   5.9620   4.22000E+003    4.40709E+003
   5.9640   4.21775E+003    5.85333E+003
   5.9660   4.17974E+003    7.69755E+003
   5.9690   4.29804E+003    8.65406E+003
   5.9710   4.39709E+003    7.72523E+003
   5.9730   4.88531E+003    7.63821E+003
   5.9750   6.37212E+003    2.77261E+003
   5.9770   8.76207E+003    1.54730E+002
   5.9830   5.56943E+003    4.12990E+002
   5.9860   1.17028E+003    1.80351E+003
   5.9890   1.36820E+002    5.30122E+003
   5.9910   1.72160E+002    4.08164E+003
   5.9960   1.21833E+003    4.19329E+003
   5.9980   5.10124E+003    4.09259E+003
   6.0000   4.12451E+003    4.17464E+003
   6.0030   4.26837E+003    4.15261E+003
   6.0050   4.22665E+003    4.16523E+003
   6.0070   4.27566E+003    4.21920E+003
   6.0090   4.19347E+003    4.19476E+003
   6.0110   4.22583E+003    4.14360E+003
   6.0130   4.25997E+003    4.14699E+003
   6.0140   4.18964E+003    4.09174E+003
   6.0160   4.16484E+003    4.20541E+003
   6.0180   4.16619E+003    4.18044E+003
   6.0200   4.21419E+003    4.17510E+003
   6.0220   4.19649E+003    4.16580E+003
   6.0250   4.21809E+003    4.21113E+003
   6.0270   4.15991E+003    4.14713E+003
   6.0280   4.20845E+003    4.13411E+003
   6.0300   4.22121E+003    4.17850E+003
   6.0330   4.15410E+003    4.10788E+003
   6.0360   4.20949E+003    4.11270E+003
   6.0380   4.24132E+003    4.15659E+003
   6.0410   4.19847E+003    4.10224E+003
   6.0420   4.16017E+003    4.11172E+003
   6.0450   4.18696E+003    4.20541E+003
   6.0480   4.20166E+003    4.16518E+003
   6.0490   4.26497E+003    4.11773E+003
   6.0520   4.16500E+003    4.18016E+003
   6.0540   4.21536E+003    4.19719E+003
   6.0560   4.22295E+003    4.16872E+003
   6.0600   4.16443E+003    4.18182E+003
   6.0610   4.12784E+003    4.21411E+003
   6.0630   4.12635E+003    4.14329E+003
   6.0660   4.13556E+003    4.16483E+003
   6.0680   4.18802E+003    4.07842E+003
   6.0700   4.23760E+003    4.18068E+003
   6.0720   4.18875E+003    4.07249E+003
   6.0750   4.23215E+003    4.16006E+003
   6.0770   4.24154E+003    4.12934E+003
   6.0780   4.11238E+003    4.17130E+003
   6.0800   4.23957E+003    4.05988E+003
   6.0820   4.16467E+003    4.14583E+003
   6.0830   4.19232E+003    4.18124E+003
   6.0880   4.19553E+003    4.07483E+003
   6.0900   4.19318E+003    4.12726E+003
   6.0930   4.21908E+003    4.14871E+003
   6.0950   4.24569E+003    4.17005E+003
   6.0970   4.23399E+003    4.07599E+003
   6.0990   4.09981E+003    4.20470E+003
   6.1020   4.19010E+003    4.12715E+003
   6.1040   4.19008E+003    4.10271E+003
   6.1060   4.16296E+003    4.14616E+003
   6.1090   4.16383E+003    4.07639E+003
   6.1110   4.21339E+003    4.12991E+003
   6.1130   4.17388E+003    4.11439E+003
   6.1160   4.14579E+003    4.06923E+003
   6.1180   4.18630E+003    4.11385E+003
   6.1220   4.20460E+003    4.03889E+003
   6.1250   4.14419E+003    4.08519E+003
   6.1260   4.18262E+003    4.07508E+003
   6.1290   4.17162E+003    4.13036E+003
   6.1320   4.13774E+003    4.07028E+003
   6.1350   4.17751E+003    4.16559E+003
   6.1370   4.10082E+003    4.05659E+003
   6.1390   4.16133E+003    4.03925E+003
   6.1420   4.12585E+003    4.01740E+003
   6.1470   4.18164E+003    3.98091E+003
   6.1480   4.14077E+003    3.94688E+003
   6.1490   4.15700E+003    4.01782E+003
   6.1520   4.12412E+003    4.02080E+003
   6.1540   4.14639E+003    4.03689E+003
   6.1560   4.13439E+003    4.03546E+003
   6.1570   4.12822E+003    3.95308E+003
   6.1600   4.12075E+003    3.93849E+003
   6.1640   4.14232E+003    3.90554E+003
   6.1660   4.06992E+003    3.96778E+003
   6.1670   4.12554E+003    3.91775E+003
   6.1690   4.05772E+003    3.98029E+003
   6.1720   4.15269E+003    3.94776E+003
   6.1740   4.10878E+003    3.96092E+003
   6.1760   4.10993E+003    3.98648E+003
   6.1800   4.12461E+003    3.87917E+003
   6.1810   4.11298E+003    3.91414E+003
   6.1840   4.15829E+003    3.95544E+003
   6.1870   4.20373E+003    3.97045E+003
   6.1900   4.13512E+003    3.86428E+003
   6.1910   4.07902E+003    3.93045E+003
   6.1940   4.13166E+003    3.88958E+003
   6.1960   4.11738E+003    3.94230E+003
   6.1990   4.13286E+003    3.88180E+003
   6.2000   4.13789E+003    3.88214E+003
   6.2030   4.09048E+003    3.83212E+003
   6.2050   4.11561E+003    3.90608E+003
   6.2070   4.08653E+003    3.84685E+003
   6.2090   4.11665E+003    3.87493E+003
   6.2100   4.13860E+003    3.91614E+003
   6.2140   4.14779E+003    3.83253E+003
   6.2160   4.13471E+003    3.84425E+003
   6.2190   4.15987E+003    3.89600E+003
   6.2200   4.15244E+003    3.87543E+003
   6.2210   4.13619E+003    3.84191E+003
   6.2230   4.20087E+003    3.81846E+003
   6.2250   4.14233E+003    3.72569E+003
   6.2290   4.10533E+003    3.79523E+003
   6.2320   4.11345E+003    3.84959E+003
   6.2340   4.11895E+003    3.78868E+003
   6.2360   4.05429E+003    3.73114E+003
   6.2370   4.09866E+003    3.78125E+003
   6.2400   4.06279E+003    3.76104E+003
   6.2440   4.05569E+003    3.74584E+003
   6.2460   4.06616E+003    3.71491E+003
   6.2480   4.05881E+003    3.76400E+003
   6.2500   4.11405E+003    3.71089E+003
   6.2510   4.09671E+003    3.69465E+003
   6.2540   4.03117E+003    3.70176E+003
   6.2560   4.05216E+003    3.64485E+003
   6.2580   4.11041E+003    3.72135E+003
   6.2590   4.02595E+003    3.72843E+003
   6.2620   4.02819E+003    3.66573E+003
   6.2640   4.10946E+003    3.66950E+003
   6.2660   4.05712E+003    3.64254E+003
   6.2680   3.95751E+003    3.65089E+003
   6.2710   4.03682E+003    3.64017E+003
   6.2720   4.06553E+003    3.64552E+003
   6.2750   4.11342E+003    3.66325E+003
   6.2770   4.00585E+003    3.62368E+003
   6.2800   4.08778E+003    3.59613E+003
   6.2820   4.05478E+003    3.63960E+003
   6.2840   4.03466E+003    3.59745E+003
   6.2870   4.01213E+003    3.61692E+003
   6.2890   3.96304E+003    3.56168E+003
   6.2900   3.99612E+003    3.57716E+003
   6.2930   3.98994E+003    3.52308E+003
   6.2960   4.01541E+003    3.52737E+003
   6.2970   3.94202E+003    3.54619E+003
   6.3000   4.05455E+003    3.57058E+003
   6.3020   4.02375E+003    3.51638E+003
   6.3040   3.94099E+003    3.56058E+003
   6.3060   3.90113E+003    3.47789E+003
   6.3080   3.88075E+003    3.45172E+003
   6.3110   3.95684E+003    3.40202E+003
   6.3130   3.97266E+003    3.39344E+003
   6.3150   3.99716E+003    3.38115E+003
   6.3180   3.96945E+003    3.34402E+003
   6.3200   3.87800E+003    3.40359E+003
   6.3220   3.93224E+003    3.41125E+003
   6.3260   3.91877E+003    3.40705E+003
   6.3280   3.91401E+003    3.32474E+003
   6.3300   3.88378E+003    3.36907E+003
   6.3320   3.90760E+003    3.28328E+003
   6.3330   3.86979E+003    3.31685E+003
   6.3370   3.89673E+003    3.24638E+003
   6.3400   3.87008E+003    3.27299E+003
   6.3420   3.85728E+003    3.29148E+003
   6.3430   3.88911E+003    3.19231E+003
   6.3470   3.85433E+003    3.13861E+003
   6.3490   3.81964E+003    3.15047E+003
   6.3500   3.87715E+003    3.23820E+003
   6.3520   3.87497E+003    3.25392E+003
   6.3550   3.82038E+003    3.17840E+003
   6.3570   3.81426E+003    3.11281E+003
   6.3600   3.78104E+003    3.11827E+003
   6.3610   3.76298E+003    3.15738E+003
   6.3630   3.77906E+003    3.09480E+003
   6.3660   3.76658E+003    3.16588E+003
   6.3690   3.74979E+003    3.10975E+003
   6.3720   3.77914E+003    3.05184E+003
   6.3750   3.70381E+003    3.00385E+003
   6.3770   3.70584E+003    3.03690E+003
   6.3780   3.68786E+003    3.03791E+003
   6.3800   3.66028E+003    2.97911E+003
   6.3840   3.68561E+003    2.99283E+003
   6.3870   3.70767E+003    2.90229E+003
   6.3880   3.63532E+003    2.87476E+003
   6.3900   3.67383E+003    2.91400E+003
   6.3930   3.68974E+003    2.90154E+003
   6.3950   3.64606E+003    2.90489E+003
   6.3990   3.58737E+003    2.89499E+003
   6.4000   3.55973E+003    2.87952E+003
   6.4020   3.57781E+003    2.89380E+003
   6.4030   3.58299E+003    2.79564E+003
   6.4060   3.52838E+003    2.85488E+003
   6.4080   3.54372E+003    2.76006E+003
   6.4100   3.55512E+003    2.73673E+003
   6.4130   3.49538E+003    2.76046E+003
   6.4160   3.51579E+003    2.74839E+003
   6.4190   3.50873E+003    2.72126E+003
   6.4220   3.42622E+003    2.71371E+003
   6.4240   3.50949E+003    2.62619E+003
   6.4260   3.40687E+003    2.70760E+003
   6.4290   3.42396E+003    2.61635E+003
   6.4320   3.41189E+003    2.68998E+003
   6.4340   3.40810E+003    2.67002E+003
   6.4360   3.51013E+003    2.65414E+003
   6.4380   3.50559E+003    2.61118E+003
   6.4400   3.48388E+003    2.67654E+003
   6.4430   3.45955E+003    2.61574E+003
   6.4450   3.48841E+003    2.57569E+003
   6.4470   3.49174E+003    2.54402E+003
   6.4500   3.49643E+003    2.54383E+003
   6.4520   3.42590E+003    2.52822E+003
   6.4550   3.42718E+003    2.52715E+003
   6.4580   3.45834E+003    2.51996E+003
   6.4600   3.45667E+003    2.52406E+003
   6.4620   3.40425E+003    2.48540E+003
   6.4650   3.33243E+003    2.47719E+003
   6.4680   3.40228E+003    2.38876E+003
   6.4700   3.30875E+003    2.38876E+003
   6.4740   3.32516E+003    2.41736E+003
   6.4760   3.26187E+003    2.35640E+003
   6.4790   3.28688E+003    2.34064E+003
   6.4810   3.24773E+003    2.34728E+003
   6.4830   3.21156E+003    2.31368E+003
   6.4860   3.23575E+003    2.28233E+003
   6.4890   3.19668E+003    2.31919E+003
   6.4920   3.24748E+003    2.20822E+003
   6.4940   3.17187E+003    2.22095E+003
   6.4960   3.14615E+003    2.26192E+003
   6.4980   3.17101E+003    2.14418E+003
   6.5010   3.09489E+003    2.13146E+003
   6.5040   3.11502E+003    2.11993E+003
   6.5060   3.07008E+003    2.09453E+003
   6.5080   3.09648E+003    2.11240E+003
   6.5110   3.06774E+003    2.09071E+003
   6.5130   3.03597E+003    2.06121E+003
   6.5150   3.04968E+003    2.04564E+003
   6.5180   2.97921E+003    2.01382E+003
   6.5210   2.98188E+003    2.00331E+003
   6.5230   2.96574E+003    1.98440E+003
   6.5270   2.94837E+003    1.94814E+003
   6.5280   2.94940E+003    1.93158E+003
   6.5320   2.93714E+003    1.95739E+003
   6.5350   2.91253E+003    1.91491E+003
   6.5380   2.82260E+003    1.87924E+003
   6.5420   2.80586E+003    1.84352E+003
   6.5430   2.78242E+003    1.82288E+003
   6.5450   2.81947E+003    1.83075E+003
   6.5470   2.72050E+003    1.78616E+003
   6.5490   2.75727E+003    1.77605E+003
   6.5520   2.75423E+003    1.72804E+003
   6.5550   2.69415E+003    1.73100E+003
   6.5570   2.68908E+003    1.69986E+003
   6.5620   2.61569E+003    1.71443E+003
   6.5640   2.60524E+003    1.66537E+003
   6.5660   2.60380E+003    1.63912E+003
   6.5710   2.59262E+003    1.65305E+003
   6.5750   2.56053E+003    1.58290E+003
   6.5780   2.51190E+003    1.59918E+003
   6.5800   2.46976E+003    1.53043E+003
   6.5820   2.47977E+003    1.55804E+003
   6.5840   2.49842E+003    1.55449E+003
   6.5860   2.43521E+003    1.50332E+003
   6.5880   2.37404E+003    1.53112E+003
   6.5910   2.37359E+003    1.48671E+003
   6.5950   2.40516E+003    1.47677E+003
   6.5970   2.35379E+003    1.48015E+003
   6.5980   2.41832E+003    1.42631E+003
   6.6020   2.36090E+003    1.46382E+003
   6.6050   2.37349E+003    1.41971E+003
   6.6070   2.35317E+003    1.40851E+003
   6.6090   2.29071E+003    1.40416E+003
   6.6110   2.31463E+003    1.41179E+003
   6.6130   2.30626E+003    1.38398E+003
   6.6170   2.26273E+003    1.36454E+003
   6.6200   2.25896E+003    1.40324E+003
   6.6220   2.27034E+003    1.34894E+003
   6.6250   2.22007E+003    1.35811E+003
   6.6270   2.19836E+003    1.31118E+003
   6.6290   2.18304E+003    1.34430E+003
   6.6330   2.21523E+003    1.29555E+003
   6.6340   2.19591E+003    1.27957E+003
   6.6380   2.18414E+003    1.29088E+003
   6.6420   2.16648E+003    1.29683E+003
   6.6440   2.16479E+003    1.24263E+003
   6.6450   2.13815E+003    1.25538E+003
   6.6470   2.13884E+003    1.27792E+003
   6.6500   2.12649E+003    1.24120E+003
   6.6510   2.09888E+003    1.23002E+003
   6.6550   2.07902E+003    1.25016E+003
   6.6580   2.06951E+003    1.21079E+003
   6.6600   2.08089E+003    1.20990E+003
   6.6620   2.09830E+003    1.19481E+003
   6.6640   2.04871E+003    1.22106E+003
   6.6670   2.07534E+003    1.20590E+003
   6.6690   2.05058E+003    1.20952E+003
   6.6730   2.05997E+003    1.16773E+003
   6.6750   2.02928E+003    1.19017E+003
   6.6790   2.00587E+003    1.15238E+003
   6.6820   1.99885E+003    1.14924E+003
   6.6830   1.98246E+003    1.12367E+003
   6.6870   1.98977E+003    1.15715E+003
   6.6890   1.98794E+003    1.13668E+003
   6.6910   1.97094E+003    1.12374E+003
   6.6940   1.96021E+003    1.13433E+003
   6.6960   1.98478E+003    1.12599E+003
   6.6980   1.94845E+003    1.10322E+003
   6.7010   1.93030E+003    1.11064E+003
   6.7030   1.91199E+003    1.09398E+003
   6.7050   1.89550E+003    1.08104E+003
   6.7070   1.90942E+003    1.10306E+003
   6.7100   1.85150E+003    1.06650E+003
   6.7140   1.89169E+003    1.06149E+003
   6.7160   1.88536E+003    1.08088E+003
   6.7190   1.87507E+003    1.06493E+003
   6.7230   1.88038E+003    1.07044E+003
   6.7250   1.86273E+003    1.05757E+003
   6.7270   1.83518E+003    1.02970E+003
   6.7300   1.82569E+003    1.02827E+003
   6.7330   1.79051E+003    1.03395E+003
   6.7350   1.80703E+003    1.01499E+003
   6.7390   1.79595E+003    1.03283E+003
   6.7410   1.78134E+003    1.00637E+003
   6.7430   1.79081E+003    1.03091E+003
   6.7450   1.80445E+003    9.99230E+002
   6.7490   1.81583E+003    1.02135E+003
   6.7520   1.80226E+003    1.01519E+003
   6.7540   1.82850E+003    1.03416E+003
   6.7570   1.83997E+003    1.05497E+003
   6.7590   1.80364E+003    1.00875E+003
   6.7630   1.81554E+003    1.02344E+003
   6.7660   1.76161E+003    1.00351E+003
   6.7680   1.76750E+003    1.00753E+003
   6.7700   1.76735E+003    1.02720E+003
   6.7720   1.79413E+003    1.01224E+003
   6.7760   1.78237E+003    1.01593E+003
   6.7800   1.74592E+003    9.76990E+002
   6.7820   1.79870E+003    1.03377E+003
   6.7830   1.76617E+003    1.02006E+003
   6.7860   1.79878E+003    9.98090E+002
   6.7880   1.73618E+003    1.02597E+003
   6.7930   1.79497E+003    1.01673E+003
   6.7960   1.76570E+003    9.99850E+002
   6.7970   1.77475E+003    1.00628E+003
   6.7990   1.77164E+003    1.00854E+003
   6.8020   1.81084E+003    1.00363E+003
   6.8060   1.73727E+003    1.00814E+003
   6.8090   1.70980E+003    9.97160E+002
   6.8110   1.79897E+003    1.00112E+003
   6.8140   1.75626E+003    9.96430E+002
   6.8170   1.78428E+003    9.77520E+002
   6.8190   1.80142E+003    1.01069E+003
   6.8220   1.80638E+003    1.00305E+003
   6.8250   1.80205E+003    1.04001E+003
   6.8290   1.80220E+003    9.92890E+002
   6.8310   1.78189E+003    1.02313E+003
   6.8330   1.79017E+003    9.91660E+002
   6.8360   1.77159E+003    1.03709E+003
   6.8400   1.78788E+003    1.01244E+003
   6.8420   1.78957E+003    9.99830E+002
   6.8440   1.79114E+003    1.00780E+003
   6.8460   1.78413E+003    1.00097E+003
   6.8490   1.76795E+003    9.94810E+002
   6.8510   1.78811E+003    1.00126E+003
   6.8540   1.79413E+003    1.01499E+003
   6.8570   1.79675E+003    1.00095E+003
   6.8600   1.80464E+003    1.00555E+003
   6.8620   1.77760E+003    9.86770E+002
   6.8650   1.82364E+003    1.01515E+003
   6.8690   1.79320E+003    1.01036E+003
   6.8700   1.77782E+003    1.01114E+003
   6.8740   1.79631E+003    1.00996E+003
   6.8760   1.80650E+003    1.01001E+003
   6.8790   1.77181E+003    1.01336E+003
   6.8810   1.79698E+003    1.00874E+003
   6.8830   1.77097E+003    9.85030E+002
   6.8860   1.78160E+003    9.90570E+002
   6.8890   1.77137E+003    9.93230E+002
   6.8940   1.78014E+003    9.98180E+002
   6.8960   1.78513E+003    1.01884E+003
   6.8980   1.76664E+003    1.01712E+003
   6.9010   1.77610E+003    9.96670E+002
   6.9030   1.79084E+003    1.00928E+003
   6.9060   1.79078E+003    9.90380E+002
   6.9080   1.77124E+003    1.01205E+003
   6.9110   1.77921E+003    9.74950E+002
   6.9130   1.77140E+003    9.77150E+002
   6.9170   1.78726E+003    9.91460E+002
   6.9220   1.80100E+003    1.00595E+003
   6.9230   1.77312E+003    1.00840E+003
   6.9250   1.78621E+003    1.00925E+003
   6.9260   1.77684E+003    1.01198E+003
   6.9300   1.75151E+003    1.00704E+003
   6.9330   1.73976E+003    1.00517E+003
   6.9350   1.73173E+003    9.84750E+002
   6.9380   1.74739E+003    9.97890E+002
   6.9410   1.76070E+003    9.81660E+002
   6.9440   1.80384E+003    9.74720E+002
   6.9460   1.72595E+003    9.92910E+002
   6.9480   1.75054E+003    1.00896E+003
   6.9510   1.71568E+003    9.71940E+002
   6.9540   1.75069E+003    9.85670E+002
   6.9560   1.73444E+003    9.78300E+002
   6.9590   1.73963E+003    9.61970E+002
   6.9630   1.71612E+003    9.63020E+002
   6.9660   1.66053E+003    9.72470E+002
   6.9680   1.70128E+003    1.01843E+003
   6.9710   1.70386E+003    9.60940E+002
   6.9750   1.73995E+003    9.76810E+002
   6.9760   1.72215E+003    9.98150E+002
   6.9780   1.73138E+003    9.92700E+002
   6.9810   1.73654E+003    9.49310E+002
   6.9840   1.70825E+003    9.71750E+002
   6.9880   1.72813E+003    9.90230E+002
   6.9900   1.72902E+003    9.85950E+002
   6.9920   1.74246E+003    9.79340E+002
   6.9950   1.75029E+003    9.89070E+002
   6.9990   1.69214E+003    9.88920E+002
   7.0010   1.72824E+003    9.63320E+002
   7.0040   1.76881E+003    1.00192E+003
   7.0060   1.72271E+003    9.75770E+002
   7.0090   1.73318E+003    9.69120E+002
   7.0120   1.75313E+003    9.97570E+002
   7.0160   1.74848E+003    9.89440E+002
   7.0180   1.67812E+003    9.76730E+002
   7.0200   1.67113E+003    9.56540E+002
   7.0220   1.71583E+003    9.84840E+002
   7.0260   1.70861E+003    9.61420E+002
   7.0310   1.65924E+003    9.69530E+002
   7.0350   1.71046E+003    9.64440E+002
   7.0370   1.70007E+003    9.43120E+002
   7.0400   1.70759E+003    9.60620E+002
   7.0410   1.71565E+003    9.49680E+002
   7.0460   1.71746E+003    9.64070E+002
   7.0480   1.70540E+003    9.56390E+002
   7.0490   1.72730E+003    9.53920E+002
   7.0540   1.68661E+003    9.35140E+002
   7.0570   1.72674E+003    9.30030E+002
   7.0600   1.70257E+003    9.20140E+002
   7.0620   1.71571E+003    9.26590E+002
   7.0640   1.75980E+003    9.28130E+002
   7.0670   1.72418E+003    9.14760E+002
   7.0690   1.74501E+003    9.08120E+002
   7.0730   1.73354E+003    8.91920E+002
   7.0760   1.69505E+003    9.04180E+002
   7.0780   1.71703E+003    8.89420E+002
   7.0820   1.70308E+003    8.69290E+002
   7.0840   1.70003E+003    8.67940E+002
   7.0870   1.66398E+003    8.48860E+002
   7.0890   1.70257E+003    8.52240E+002
   7.0910   1.66729E+003    8.53590E+002
   7.0930   1.67709E+003    8.35350E+002
   7.0980   1.65717E+003    8.16380E+002
   7.1000   1.63992E+003    8.00610E+002
   7.1030   1.64728E+003    8.00920E+002
   7.1050   1.61884E+003    7.63530E+002
   7.1090   1.60032E+003    7.45640E+002
   7.1120   1.59393E+003    6.82800E+002
   7.1140   1.57365E+003    6.51340E+002
   7.1180   1.55632E+003    6.45330E+002
   7.1210   1.53196E+003    6.25620E+002
   7.1220   1.55917E+003    5.70160E+002
   7.1250   1.46296E+003    5.40930E+002
   7.1270   1.46297E+003    4.95090E+002
   7.1300   1.43409E+003    4.59010E+002
   7.1340   1.38450E+003    3.85200E+002
   7.1350   1.35707E+003    3.35350E+002
   7.1370   1.36673E+003    2.91170E+002
   7.1400   1.27058E+003    2.99500E+002
   7.1430   1.22366E+003    1.73150E+002
   7.1460   1.09007E+003    3.91500E+001
   7.1510   9.34490E+002    8.78000E+000
   7.1540   7.64570E+002    5.09000E+000
   7.1580   7.35740E+002    1.49000E+000
   7.1610   4.85700E+002    5.76000E+000
   7.1630   1.96530E+002    3.18000E+000
   7.1670   4.01200E+001    2.00000E+000
   7.1700   2.13000E+000    2.80000E-001
   7.1720   6.17000E+000    2.60000E-001
   7.1750   6.07000E+000    1.50000E-001
   7.1770   6.19000E+000    3.90000E-001
   7.1800   6.24000E+000    0.00000E+000
   7.1840   6.17000E+000    1.50000E-001
   7.1850   6.15000E+000    3.00000E-002
   7.1880   6.34000E+000    1.00000E-001
   7.1900   5.95000E+000    2.47000E+000
   7.1940   6.05000E+000    2.72000E+000
   7.1970   6.05000E+000    1.69000E+000
   7.2000   6.15000E+000    2.30000E+000
   7.2020   6.18000E+000    8.00000E-001
   7.2060   6.12000E+000    3.00000E-002
   7.2090   6.12000E+000    2.40000E-001
   7.2130   6.19000E+000    1.00000E-001
   7.2160   6.15000E+000    3.90000E-001
   7.2180   6.13000E+000    5.00000E-002
   7.2200   6.46000E+000    1.40000E-001
   7.2230   6.09000E+000    1.08000E+000
   7.2260   5.51000E+000    1.80000E-001
   7.2300   6.05000E+000    9.10000E-001
   7.2310   5.41000E+000    2.30000E-001
   7.2340   6.08000E+000    2.20000E-001
   7.2360   5.62000E+000    3.70000E-001
   7.2390   5.58000E+000    3.50000E-001
   7.2420   6.22000E+000    2.00000E-001
   7.2450   6.05000E+000    1.00000E-001
   7.2480   6.09000E+000    5.50000E-001
   7.2500   6.27000E+000    1.50000E-001
   7.2530   6.08000E+000    2.60000E-001
   7.2560   6.16000E+000    3.10000E-001
   7.2590   6.18000E+000    3.50000E-001
   7.2610   6.04000E+000    3.00000E-002
   7.2650   6.24000E+000    1.60000E-001
   7.2680   6.24000E+000    2.70000E-001
   7.2700   6.17000E+000    2.80000E-001
   7.2720   6.07000E+000    1.50000E-001
   7.2750   5.64000E+000    1.20000E-001
   7.2770   5.99000E+000    1.00000E-002
   7.2800   6.08000E+000    7.00000E-002
   7.2840   6.34000E+000    3.50000E-001
   7.2870   6.20000E+000    9.00000E-002
   7.2890   6.16000E+000    3.50000E-001
   7.2910   6.17000E+000    5.00000E-002
   7.2950   6.24000E+000    4.20000E-001
   7.2980   6.25000E+000    1.60000E-001
   7.3010   5.65000E+000    2.70000E-001
