# Supplementary material for: Mechanism of the small ATP-independent chaperone Spy is substrate specific
Source: Nat Commun. 2021 Feb 8;12:851. doi: 10.1038/s41467-021-21120-8 (PMC7870927; doi:10.1038/s41467-021-21120-8)
Supplement: Supplementary file 3 — Supplementary Data 1 [file 41467_2021_21120_MOESM3_ESM.zip › Fig 2c-d/181801/00068.RI1]

Sample1/4
I 1 22.0 48000 0009706 2.4320E11 277 1 
   5.8010   6.02000E+000    5.20000E-001
   5.8040   6.04000E+000    2.73000E+000
   5.8060   6.24000E+000    2.00000E-002
   5.8080   5.94000E+000    3.98000E+000
   5.8100   6.11000E+000    1.65000E+000
   5.8130   6.00000E+000    1.36100E+001
   5.8150   3.23000E+000    1.87100E+001
   5.8170   8.12000E+000    2.27000E+001
   5.8200   3.54700E+001    2.74900E+001
   5.8220   9.09600E+001    4.89900E+001
   5.8240   2.95990E+002    1.31130E+002
   5.8260   6.64640E+002    2.32630E+002
   5.8290   8.84210E+002    3.60690E+002
   5.8300   8.87260E+002    5.13250E+002
   5.8330   9.20480E+002    6.39870E+002
   5.8350   1.16051E+003    6.80810E+002
   5.8370   1.28217E+003    9.22440E+002
   5.8400   1.46331E+003    1.57517E+003
   5.8420   1.66108E+003    1.78943E+003
   5.8440   1.77734E+003    1.90409E+003
   5.8470   1.84203E+003    1.91655E+003
   5.8490   1.93493E+003    2.04791E+003
   5.8510   2.16941E+003    2.21110E+003
   5.8530   2.36893E+003    2.46109E+003
   5.8560   2.49727E+003    2.59421E+003
   5.8580   2.56909E+003    2.60941E+003
   5.8590   2.68652E+003    2.77369E+003
   5.8620   2.87245E+003    2.89667E+003
   5.8630   2.92927E+003    3.01082E+003
   5.8650   2.99292E+003    3.05738E+003
   5.8670   3.05027E+003    3.09436E+003
   5.8690   3.14953E+003    3.21749E+003
   5.8710   3.20584E+003    3.31881E+003
   5.8740   3.30823E+003    3.34454E+003
   5.8760   3.43666E+003    3.41486E+003
   5.8780   3.49614E+003    3.38977E+003
   5.8800   3.56365E+003    3.50006E+003
   5.8820   3.56069E+003    3.52791E+003
   5.8850   3.62553E+003    3.54978E+003
   5.8870   3.57399E+003    3.52506E+003
   5.8900   3.67634E+003    3.62937E+003
   5.8920   3.66190E+003    3.62654E+003
   5.8940   3.62950E+003    3.67512E+003
   5.8960   3.66674E+003    3.61227E+003
   5.8980   3.65823E+003    3.71139E+003
   5.9000   3.63603E+003    3.64476E+003
   5.9020   3.67225E+003    3.68052E+003
   5.9060   3.71154E+003    3.59559E+003
   5.9070   3.62424E+003    3.66193E+003
   5.9100   3.75234E+003    3.67098E+003
   5.9120   3.70128E+003    3.75042E+003
   5.9140   3.75910E+003    3.71414E+003
   5.9180   3.80669E+003    3.80256E+003
   5.9190   3.83882E+003    3.82753E+003
   5.9210   3.91422E+003    3.80418E+003
   5.9220   3.83360E+003    3.81883E+003
   5.9250   3.80540E+003    3.73868E+003
   5.9280   3.84848E+003    3.80060E+003
   5.9300   3.85999E+003    3.82412E+003
   5.9320   3.89861E+003    3.89413E+003
   5.9350   3.92099E+003    4.05105E+003
   5.9370   3.89772E+003    3.88756E+003
   5.9390   4.06462E+003    4.06583E+003
   5.9410   4.00742E+003    4.02022E+003
   5.9430   4.00323E+003    4.01420E+003
   5.9460   4.11007E+003    4.06042E+003
   5.9480   4.09268E+003    4.08756E+003
   5.9500   4.05907E+003    4.03680E+003
   5.9530   4.08873E+003    4.14038E+003
   5.9550   4.10597E+003    4.07629E+003
   5.9570   4.17021E+003    4.11023E+003
   5.9600   4.16112E+003    4.07376E+003
   5.9620   4.09467E+003    4.11383E+003
   5.9640   4.11372E+003    4.08000E+003
   5.9670   4.11408E+003    4.12454E+003
   5.9690   4.19630E+003    4.18435E+003
   5.9710   4.13351E+003    4.23116E+003
   5.9730   4.18802E+003    4.17050E+003
   5.9760   4.29819E+003    4.14200E+003
   5.9770   4.20108E+003    4.25615E+003
   5.9810   4.26982E+003    4.25111E+003
   5.9830   4.21523E+003    4.23802E+003
   5.9840   4.23914E+003    4.19275E+003
   5.9860   4.26250E+003    4.29660E+003
   5.9890   4.38924E+003    4.37740E+003
   5.9930   5.87163E+003    6.57557E+003
   5.9960   7.96978E+003    8.82407E+003
   5.9980   8.43060E+003    7.85921E+003
   6.0000   7.93250E+003    7.94781E+003
   6.0030   4.36249E+003    4.46281E+003
   6.0050   1.80643E+003    1.60840E+002
   6.0120   2.72150E+002    5.29260E+002
   6.0140   9.96510E+002    3.08968E+003
   6.0180   4.68350E+003    4.85366E+003
   6.0200   4.12711E+003    4.17666E+003
   6.0230   4.29093E+003    4.21088E+003
   6.0250   4.31088E+003    4.23369E+003
   6.0270   4.33247E+003    4.19930E+003
   6.0300   4.33866E+003    4.19538E+003
   6.0320   4.27091E+003    4.22001E+003
   6.0360   4.33124E+003    4.17446E+003
   6.0370   4.31614E+003    4.19011E+003
   6.0390   4.34794E+003    4.13193E+003
   6.0410   4.30203E+003    4.24544E+003
   6.0430   4.31040E+003    4.17321E+003
   6.0450   4.30288E+003    4.21440E+003
   6.0480   4.26940E+003    4.19647E+003
   6.0500   4.27813E+003    4.17694E+003
   6.0520   4.35543E+003    4.16443E+003
   6.0540   4.38421E+003    4.15994E+003
   6.0570   4.30356E+003    4.24689E+003
   6.0590   4.23683E+003    4.16652E+003
   6.0610   4.33061E+003    4.13710E+003
   6.0630   4.26171E+003    4.15223E+003
   6.0660   4.32571E+003    4.15671E+003
   6.0680   4.30179E+003    4.15229E+003
   6.0700   4.28448E+003    4.05168E+003
   6.0730   4.21676E+003    4.15964E+003
   6.0750   4.20288E+003    4.14665E+003
   6.0770   4.22226E+003    4.13767E+003
   6.0790   4.24753E+003    4.08696E+003
   6.0820   4.21366E+003    4.08819E+003
   6.0830   4.24503E+003    4.09611E+003
   6.0860   4.28876E+003    4.07459E+003
   6.0890   4.18968E+003    4.11658E+003
   6.0900   4.17975E+003    4.06549E+003
   6.0930   4.25919E+003    4.06197E+003
   6.0950   4.18940E+003    4.08024E+003
   6.0970   4.17583E+003    4.01840E+003
   6.1000   4.10925E+003    4.05801E+003
   6.1020   4.20227E+003    3.98324E+003
   6.1040   4.19024E+003    3.99716E+003
   6.1060   4.14312E+003    4.05386E+003
   6.1090   4.14631E+003    3.98579E+003
   6.1110   4.15035E+003    4.02224E+003
   6.1130   4.10845E+003    4.00191E+003
   6.1160   4.18629E+003    3.92921E+003
   6.1190   4.03909E+003    3.92439E+003
   6.1220   4.15405E+003    3.93620E+003
   6.1240   4.16302E+003    3.86975E+003
   6.1250   4.09509E+003    3.92736E+003
   6.1260   4.08261E+003    3.93705E+003
   6.1280   4.12079E+003    3.91574E+003
   6.1310   4.10597E+003    3.94653E+003
   6.1330   4.11471E+003    3.81376E+003
   6.1350   4.06217E+003    3.89329E+003
   6.1380   4.09864E+003    3.81874E+003
   6.1400   4.04214E+003    3.87179E+003
   6.1430   4.10726E+003    3.85349E+003
   6.1460   4.04610E+003    3.77368E+003
   6.1480   4.02089E+003    3.79092E+003
   6.1510   4.02470E+003    3.79640E+003
   6.1550   3.88093E+003    3.72124E+003
   6.1570   3.95441E+003    3.68272E+003
   6.1590   3.97132E+003    3.66611E+003
   6.1620   3.95355E+003    3.70136E+003
   6.1650   3.88604E+003    3.65799E+003
   6.1670   3.88476E+003    3.68566E+003
   6.1690   3.84559E+003    3.62430E+003
   6.1710   3.91408E+003    3.59466E+003
   6.1750   3.87061E+003    3.57790E+003
   6.1780   3.83065E+003    3.56557E+003
   6.1810   3.84405E+003    3.57119E+003
   6.1830   3.87841E+003    3.57128E+003
   6.1860   3.92766E+003    3.56008E+003
   6.1880   3.82190E+003    3.52386E+003
   6.1910   3.79447E+003    3.53578E+003
   6.1940   3.77958E+003    3.51394E+003
   6.1960   3.82231E+003    3.44003E+003
   6.1980   3.73968E+003    3.41060E+003
   6.2000   3.76101E+003    3.38482E+003
   6.2030   3.78929E+003    3.45255E+003
   6.2050   3.74442E+003    3.43685E+003
   6.2070   3.72712E+003    3.30826E+003
   6.2090   3.71808E+003    3.38311E+003
   6.2120   3.75488E+003    3.32464E+003
   6.2140   3.73797E+003    3.30524E+003
   6.2170   3.69452E+003    3.30376E+003
   6.2190   3.68080E+003    3.20044E+003
   6.2210   3.64640E+003    3.26423E+003
   6.2240   3.64423E+003    3.22735E+003
   6.2250   3.61999E+003    3.20254E+003
   6.2270   3.62664E+003    3.20487E+003
   6.2300   3.59372E+003    3.13869E+003
   6.2320   3.66219E+003    3.12937E+003
   6.2340   3.65703E+003    3.11309E+003
   6.2370   3.59414E+003    3.05833E+003
   6.2380   3.63879E+003    3.01423E+003
   6.2390   3.58714E+003    3.00544E+003
   6.2430   3.55716E+003    3.02045E+003
   6.2460   3.47968E+003    2.93703E+003
   6.2480   3.50929E+003    2.92532E+003
   6.2500   3.46580E+003    2.93537E+003
   6.2520   3.48938E+003    2.92230E+003
   6.2550   3.42796E+003    2.95114E+003
   6.2570   3.50102E+003    2.95244E+003
   6.2610   3.46895E+003    2.84536E+003
   6.2640   3.47650E+003    2.85027E+003
   6.2660   3.41238E+003    2.77043E+003
   6.2680   3.41271E+003    2.83823E+003
   6.2690   3.38861E+003    2.81136E+003
   6.2710   3.45649E+003    2.79751E+003
   6.2750   3.35609E+003    2.77523E+003
   6.2780   3.35582E+003    2.74559E+003
   6.2800   3.38022E+003    2.69200E+003
   6.2820   3.33578E+003    2.65122E+003
   6.2850   3.33015E+003    2.64492E+003
   6.2870   3.27482E+003    2.59624E+003
   6.2900   3.23313E+003    2.59603E+003
   6.2930   3.28184E+003    2.54401E+003
   6.2940   3.20586E+003    2.59799E+003
   6.2960   3.27209E+003    2.54547E+003
   6.2970   3.22544E+003    2.49757E+003
   6.3020   3.15409E+003    2.45645E+003
   6.3050   3.14938E+003    2.44658E+003
   6.3070   3.15852E+003    2.37018E+003
   6.3100   3.16723E+003    2.37734E+003
   6.3110   3.10771E+003    2.37218E+003
   6.3160   3.05438E+003    2.34633E+003
   6.3180   3.03650E+003    2.31539E+003
   6.3200   3.04153E+003    2.31357E+003
   6.3230   3.04503E+003    2.27075E+003
   6.3260   2.99207E+003    2.22323E+003
   6.3290   2.95379E+003    2.27103E+003
   6.3300   2.96575E+003    2.19061E+003
   6.3340   2.98759E+003    2.17066E+003
   6.3360   2.91828E+003    2.11478E+003
   6.3380   3.01780E+003    2.09243E+003
   6.3410   2.89056E+003    2.08142E+003
   6.3430   2.87982E+003    2.06348E+003
   6.3470   2.93901E+003    2.07530E+003
   6.3490   2.87225E+003    2.04242E+003
   6.3530   2.81956E+003    2.03699E+003
   6.3540   2.83143E+003    2.03251E+003
   6.3570   2.78623E+003    1.97204E+003
   6.3590   2.74110E+003    1.98098E+003
   6.3610   2.72278E+003    1.93806E+003
   6.3640   2.72917E+003    1.91208E+003
   6.3660   2.73790E+003    1.90746E+003
   6.3670   2.76587E+003    1.92112E+003
   6.3700   2.71183E+003    1.94298E+003
   6.3720   2.62414E+003    1.87088E+003
   6.3740   2.64788E+003    1.86934E+003
   6.3770   2.62759E+003    1.81840E+003
   6.3790   2.69791E+003    1.81439E+003
   6.3830   2.62535E+003    1.80482E+003
   6.3850   2.61314E+003    1.83110E+003
   6.3880   2.60467E+003    1.77370E+003
   6.3900   2.57355E+003    1.72886E+003
   6.3930   2.59856E+003    1.73989E+003
   6.3950   2.54651E+003    1.71393E+003
   6.3970   2.53454E+003    1.76940E+003
   6.3990   2.52583E+003    1.70728E+003
   6.4020   2.51859E+003    1.69157E+003
   6.4040   2.50953E+003    1.69646E+003
   6.4060   2.49358E+003    1.68355E+003
   6.4100   2.44990E+003    1.63506E+003
   6.4110   2.48412E+003    1.64206E+003
   6.4140   2.44689E+003    1.62583E+003
   6.4150   2.46361E+003    1.59960E+003
   6.4180   2.45833E+003    1.59416E+003
   6.4200   2.41730E+003    1.62171E+003
   6.4220   2.39337E+003    1.59285E+003
   6.4260   2.44008E+003    1.59846E+003
   6.4310   2.44877E+003    1.55510E+003
   6.4330   2.42786E+003    1.56800E+003
   6.4360   2.41518E+003    1.55996E+003
   6.4380   2.40129E+003    1.57037E+003
   6.4400   2.39891E+003    1.50840E+003
   6.4430   2.39207E+003    1.51631E+003
   6.4460   2.37385E+003    1.51546E+003
   6.4490   2.40647E+003    1.56343E+003
   6.4500   2.36008E+003    1.48272E+003
   6.4520   2.41533E+003    1.51952E+003
   6.4550   2.40030E+003    1.48948E+003
   6.4580   2.40065E+003    1.48437E+003
   6.4600   2.35906E+003    1.50817E+003
   6.4630   2.38871E+003    1.49784E+003
   6.4650   2.38965E+003    1.48021E+003
   6.4670   2.35197E+003    1.45468E+003
   6.4700   2.34802E+003    1.43574E+003
   6.4720   2.34601E+003    1.42891E+003
   6.4750   2.36286E+003    1.43686E+003
   6.4770   2.37032E+003    1.41996E+003
   6.4790   2.31633E+003    1.42319E+003
   6.4820   2.31439E+003    1.40431E+003
   6.4850   2.30777E+003    1.42470E+003
   6.4890   2.31410E+003    1.39922E+003
   6.4920   2.29640E+003    1.39779E+003
   6.4940   2.30870E+003    1.42064E+003
   6.4950   2.25746E+003    1.38817E+003
   6.4970   2.29107E+003    1.40791E+003
   6.5010   2.30072E+003    1.38196E+003
   6.5030   2.28727E+003    1.36254E+003
   6.5060   2.24757E+003    1.35733E+003
   6.5080   2.27783E+003    1.37707E+003
   6.5090   2.23990E+003    1.34042E+003
   6.5120   2.29250E+003    1.36030E+003
   6.5150   2.23420E+003    1.32863E+003
   6.5190   2.21676E+003    1.34751E+003
   6.5200   2.23331E+003    1.32198E+003
   6.5230   2.26264E+003    1.32027E+003
   6.5250   2.21121E+003    1.32927E+003
   6.5280   2.25280E+003    1.30291E+003
   6.5310   2.19393E+003    1.28900E+003
   6.5340   2.17487E+003    1.27680E+003
   6.5370   2.18898E+003    1.29769E+003
   6.5380   2.20711E+003    1.29407E+003
   6.5420   2.16195E+003    1.22378E+003
   6.5440   2.13960E+003    1.24890E+003
   6.5460   2.18261E+003    1.23729E+003
   6.5490   2.15012E+003    1.26229E+003
   6.5500   2.14147E+003    1.22852E+003
   6.5550   2.12517E+003    1.25236E+003
   6.5570   2.14354E+003    1.22942E+003
   6.5590   2.14360E+003    1.21910E+003
   6.5620   2.12149E+003    1.22511E+003
   6.5640   2.15004E+003    1.23821E+003
   6.5660   2.13763E+003    1.23353E+003
   6.5680   2.11292E+003    1.22639E+003
   6.5700   2.12167E+003    1.24434E+003
   6.5730   2.11699E+003    1.21836E+003
   6.5750   2.12471E+003    1.19014E+003
   6.5780   2.09822E+003    1.19095E+003
   6.5800   2.09158E+003    1.17288E+003
   6.5840   2.08997E+003    1.20682E+003
   6.5860   2.04891E+003    1.21985E+003
   6.5890   2.08931E+003    1.21275E+003
   6.5910   2.04507E+003    1.18269E+003
   6.5930   2.08372E+003    1.17694E+003
   6.5950   2.05297E+003    1.17084E+003
   6.6000   2.03956E+003    1.18313E+003
   6.6020   2.04593E+003    1.17474E+003
   6.6030   2.03701E+003    1.17168E+003
   6.6070   2.04575E+003    1.16716E+003
   6.6100   2.02125E+003    1.15613E+003
   6.6110   2.04850E+003    1.17495E+003
   6.6140   2.02549E+003    1.14099E+003
   6.6150   2.03615E+003    1.13158E+003
   6.6200   2.01969E+003    1.14418E+003
   6.6220   2.02943E+003    1.14348E+003
   6.6240   2.01718E+003    1.13582E+003
   6.6270   1.99259E+003    1.14699E+003
   6.6310   2.00064E+003    1.12411E+003
   6.6330   1.97243E+003    1.13918E+003
   6.6350   1.99893E+003    1.16086E+003
   6.6380   2.00524E+003    1.15044E+003
   6.6410   2.00171E+003    1.13861E+003
   6.6430   1.98743E+003    1.14263E+003
   6.6460   1.99067E+003    1.11660E+003
   6.6480   1.96628E+003    1.08115E+003
   6.6510   2.00582E+003    1.14041E+003
   6.6550   1.96094E+003    1.13079E+003
   6.6570   1.98463E+003    1.12217E+003
   6.6600   1.97440E+003    1.10239E+003
   6.6620   1.92484E+003    1.11461E+003
   6.6640   1.96914E+003    1.09724E+003
   6.6670   1.97329E+003    1.10930E+003
   6.6680   1.97359E+003    1.09624E+003
   6.6710   1.95278E+003    1.13019E+003
   6.6740   1.96144E+003    1.08977E+003
   6.6750   1.97379E+003    1.10735E+003
   6.6780   1.96982E+003    1.11199E+003
   6.6800   1.92308E+003    1.10329E+003
   6.6830   1.90314E+003    1.07425E+003
   6.6870   1.90266E+003    1.07967E+003
   6.6890   1.93112E+003    1.09606E+003
   6.6910   1.91183E+003    1.09426E+003
   6.6940   1.91443E+003    1.06870E+003
   6.6960   1.93609E+003    1.04611E+003
   6.6990   1.88347E+003    1.07873E+003
   6.7030   1.89752E+003    1.07111E+003
   6.7050   1.88732E+003    1.06222E+003
   6.7070   1.89550E+003    1.06413E+003
   6.7110   1.89610E+003    1.07200E+003
   6.7130   1.90375E+003    1.08661E+003
   6.7160   1.89036E+003    1.07531E+003
   6.7190   1.89135E+003    1.04671E+003
   6.7220   1.88504E+003    1.04402E+003
   6.7230   1.87139E+003    1.02456E+003
   6.7250   1.86071E+003    1.04725E+003
   6.7300   1.84900E+003    1.03839E+003
   6.7320   1.83144E+003    1.01035E+003
   6.7330   1.84059E+003    1.02774E+003
   6.7370   1.80454E+003    1.05211E+003
   6.7390   1.80330E+003    1.04875E+003
   6.7430   1.81365E+003    1.05954E+003
   6.7450   1.84186E+003    1.05909E+003
   6.7470   1.85620E+003    1.06100E+003
   6.7500   1.84361E+003    1.04554E+003
   6.7520   1.86965E+003    1.00970E+003
   6.7550   1.87114E+003    1.04046E+003
   6.7560   1.84512E+003    1.02217E+003
   6.7600   1.84538E+003    1.00090E+003
   6.7630   1.86514E+003    1.02669E+003
   6.7660   1.87081E+003    1.04412E+003
   6.7680   1.78432E+003    1.03168E+003
   6.7700   1.84361E+003    1.03525E+003
   6.7750   1.82913E+003    1.04399E+003
   6.7770   1.85631E+003    1.05632E+003
   6.7800   1.86757E+003    1.05626E+003
   6.7820   1.86590E+003    1.05059E+003
   6.7840   1.83444E+003    1.04675E+003
   6.7880   1.82000E+003    1.03797E+003
   6.7900   1.82420E+003    1.03989E+003
   6.7920   1.85442E+003    1.04962E+003
   6.7950   1.52266E+003    1.04262E+003
   6.7970   1.88841E+003    1.05812E+003
   6.8010   1.81583E+003    1.05791E+003
   6.8040   1.88107E+003    1.02196E+003
   6.8050   1.89219E+003    1.02855E+003
   6.8080   1.87292E+003    1.03873E+003
   6.8100   1.85250E+003    1.02949E+003
   6.8130   1.85204E+003    1.04224E+003
   6.8170   1.85987E+003    1.06287E+003
   6.8200   1.85260E+003    1.08152E+003
   6.8220   1.85174E+003    1.05763E+003
   6.8240   1.87500E+003    1.04550E+003
   6.8280   1.84895E+003    1.08590E+003
   6.8310   1.86806E+003    1.04057E+003
   6.8330   1.88146E+003    1.03160E+003
   6.8350   1.84212E+003    1.05757E+003
   6.8380   1.87476E+003    1.02423E+003
   6.8410   1.88516E+003    1.06788E+003
   6.8450   1.87710E+003    1.04620E+003
   6.8480   1.87506E+003    1.07957E+003
   6.8510   1.88310E+003    1.05640E+003
   6.8530   1.88138E+003    1.05032E+003
   6.8560   1.88091E+003    1.05447E+003
   6.8580   1.89535E+003    1.06277E+003
   6.8610   1.86299E+003    1.06400E+003
   6.8640   1.86175E+003    1.06307E+003
   6.8690   1.89879E+003    1.06217E+003
   6.8710   1.89718E+003    1.07664E+003
   6.8720   1.88106E+003    1.04703E+003
   6.8760   1.86876E+003    1.06165E+003
   6.8790   1.88924E+003    1.07715E+003
   6.8810   1.87837E+003    1.09824E+003
   6.8840   1.86685E+003    1.05541E+003
   6.8870   1.89167E+003    1.07211E+003
   6.8900   1.86853E+003    1.05829E+003
   6.8920   1.88487E+003    1.05514E+003
   6.8940   1.86778E+003    1.06843E+003
   6.8960   1.87864E+003    1.07593E+003
   6.8990   1.89649E+003    1.09456E+003
   6.9010   1.89109E+003    1.08072E+003
   6.9030   1.88449E+003    1.09716E+003
   6.9060   1.88937E+003    1.06519E+003
   6.9090   1.88420E+003    1.07345E+003
   6.9120   1.86260E+003    1.07724E+003
   6.9150   1.87854E+003    1.07379E+003
   6.9180   1.88021E+003    1.04962E+003
   6.9210   1.87375E+003    1.07724E+003
   6.9240   1.87689E+003    1.06342E+003
   6.9270   1.86613E+003    1.04529E+003
   6.9300   1.86019E+003    1.07024E+003
   6.9320   1.84987E+003    1.08097E+003
   6.9350   1.83953E+003    1.06141E+003
   6.9370   1.86071E+003    1.03192E+003
   6.9400   1.85255E+003    1.04575E+003
   6.9420   1.83812E+003    1.05172E+003
   6.9440   1.86155E+003    1.08005E+003
   6.9470   1.87628E+003    1.04151E+003
   6.9510   1.85612E+003    1.04812E+003
   6.9520   1.85021E+003    1.03283E+003
   6.9550   1.83959E+003    1.04375E+003
   6.9570   1.84785E+003    1.04637E+003
   6.9610   1.81569E+003    1.03404E+003
   6.9640   1.76576E+003    1.03475E+003
   6.9660   1.80688E+003    1.02308E+003
   6.9700   1.79880E+003    1.03615E+003
   6.9720   1.82892E+003    1.04553E+003
   6.9750   1.84399E+003    1.04913E+003
   6.9770   1.83684E+003    1.04318E+003
   6.9810   1.81691E+003    1.04979E+003
   6.9830   1.85013E+003    1.02420E+003
   6.9850   1.84811E+003    1.03169E+003
   6.9870   1.82613E+003    1.05266E+003
   6.9910   1.78617E+003    1.02966E+003
   6.9940   1.81680E+003    1.04101E+003
   6.9970   1.84728E+003    1.07227E+003
   6.9990   1.87884E+003    1.04564E+003
   7.0010   1.85011E+003    1.05369E+003
   7.0040   1.83632E+003    1.04177E+003
   7.0080   1.84549E+003    1.02659E+003
   7.0100   1.85402E+003    1.02698E+003
   7.0120   1.82580E+003    1.04467E+003
   7.0160   1.82253E+003    1.04519E+003
   7.0190   1.84384E+003    1.05477E+003
   7.0210   1.81359E+003    1.02854E+003
   7.0240   1.85460E+003    1.02028E+003
   7.0260   1.81063E+003    1.01963E+003
   7.0310   1.81583E+003    1.00695E+003
   7.0330   1.79682E+003    1.03372E+003
   7.0350   1.81682E+003    1.02879E+003
   7.0370   1.81508E+003    9.97310E+002
   7.0400   1.80259E+003    9.85990E+002
   7.0410   1.79765E+003    9.84060E+002
   7.0460   1.79140E+003    9.81770E+002
   7.0480   1.79149E+003    9.93750E+002
   7.0510   1.79809E+003    9.80730E+002
   7.0530   1.81139E+003    9.78060E+002
   7.0550   1.75551E+003    9.61530E+002
   7.0600   1.75513E+003    9.30880E+002
   7.0640   1.75663E+003    9.69470E+002
   7.0670   1.70950E+003    9.38260E+002
   7.0710   1.71058E+003    9.14500E+002
   7.0740   1.73426E+003    8.92960E+002
   7.0770   1.72864E+003    8.68520E+002
   7.0800   1.65696E+003    8.67660E+002
   7.0820   1.65961E+003    8.20310E+002
   7.0850   1.62994E+003    8.32020E+002
   7.0880   1.63462E+003    7.94020E+002
   7.0900   1.61159E+003    7.85760E+002
   7.0930   1.56002E+003    7.45680E+002
   7.0960   1.55055E+003    7.47690E+002
   7.0980   1.50048E+003    6.99810E+002
   7.1000   1.50463E+003    6.88730E+002
   7.1030   1.44096E+003    6.33970E+002
   7.1070   1.40982E+003    5.99070E+002
   7.1100   1.34615E+003    5.76450E+002
   7.1120   1.31717E+003    5.42510E+002
   7.1140   1.26757E+003    4.81180E+002
   7.1180   1.16887E+003    4.50400E+002
   7.1200   1.11041E+003    3.92090E+002
   7.1250   1.03190E+003    3.52820E+002
   7.1300   9.13560E+002    2.77580E+002
   7.1340   8.13850E+002    2.17070E+002
   7.1370   7.25450E+002    1.74870E+002
   7.1390   6.65940E+002    1.55450E+002
   7.1410   5.87380E+002    1.34130E+002
   7.1440   5.01580E+002    1.03690E+002
   7.1470   4.40490E+002    7.80300E+001
   7.1500   3.65860E+002    5.19200E+001
   7.1540   2.90670E+002    3.91000E+001
   7.1570   2.32500E+002    3.07000E+001
   7.1600   1.63030E+002    1.51900E+001
   7.1630   1.11360E+002    7.93000E+000
   7.1660   8.05600E+001    5.65000E+000
   7.1690   6.16600E+001    6.82000E+000
   7.1730   4.57100E+001    4.51000E+000
   7.1750   2.28400E+001    2.47000E+000
   7.1790   1.10000E+000    4.63000E+000
   7.1810   5.39000E+000    0.00000E+000
   7.1840   6.14000E+000    2.70000E-001
   7.1870   5.52000E+000    2.10000E-001
   7.1890   6.16000E+000    1.43000E+000
   7.1920   6.23000E+000    2.00000E-002
   7.1950   5.59000E+000    1.00000E-002
   7.1970   6.16000E+000    2.80000E-001
   7.2000   6.10000E+000    1.40000E-001
   7.2030   6.03000E+000    6.00000E-002
   7.2050   6.02000E+000    2.60000E-001
   7.2090   6.09000E+000    1.10000E-001
   7.2120   5.41000E+000    6.50000E-001
   7.2140   6.18000E+000    2.20000E-001
   7.2180   6.18000E+000    5.20000E-001
   7.2210   6.11000E+000    1.30000E-001
   7.2240   6.39000E+000    4.00000E-002
   7.2260   5.62000E+000    1.60000E-001
   7.2280   6.13000E+000    4.70000E-001
   7.2310   6.29000E+000    3.00000E-001
   7.2350   6.20000E+000    4.00000E-001
   7.2360   6.20000E+000    2.10000E-001
   7.2390   6.21000E+000    6.80000E-001
   7.2420   6.06000E+000    1.60000E-001
   7.2440   5.99000E+000    3.30000E-001
   7.2470   6.11000E+000    2.00000E-001
   7.2490   6.16000E+000    2.00000E-001
   7.2520   6.21000E+000    1.60000E-001
   7.2570   5.36000E+000    4.70000E-001
   7.2590   6.08000E+000    1.80000E-001
   7.2630   6.16000E+000    2.00000E-002
   7.2660   6.11000E+000    3.00000E-002
   7.2680   5.51000E+000    2.40000E-001
   7.2710   5.38000E+000    1.20000E-001
   7.2740   6.17000E+000    1.00000E-001
   7.2770   6.04000E+000    8.00000E-002
   7.2800   6.02000E+000    1.50000E-001
   7.2810   6.13000E+000    2.80000E-001
   7.2860   6.41000E+000    5.00000E-002
   7.2880   6.04000E+000    1.80000E-001
   7.2900   6.10000E+000    2.20000E-001
   7.2930   6.20000E+000    4.00000E-002
   7.2970   6.04000E+000    2.00000E-002
   7.3000   6.02000E+000    6.00000E-002
