# Supplementary material for: Mechanism of the small ATP-independent chaperone Spy is substrate specific
Source: Nat Commun. 2021 Feb 8;12:851. doi: 10.1038/s41467-021-21120-8 (PMC7870927; doi:10.1038/s41467-021-21120-8)
Supplement: Supplementary file 3 — Supplementary Data 1 [file 41467_2021_21120_MOESM3_ESM.zip › Fig 2c-d/181801/00068.RI3]

Sample3/6
I 3 22.0 48000 0009774 2.4490E11 277 1 
   5.7990   5.98000E+000    5.30000E-001
   5.8010   5.92000E+000    3.57000E+000
   5.8030   6.26000E+000    7.98000E+000
   5.8060   5.94000E+000    1.23000E+000
   5.8080   5.81000E+000    1.25200E+001
   5.8100   5.96000E+000    1.27000E+001
   5.8130   3.67000E+000    2.65700E+001
   5.8150   1.37000E+001    2.74700E+001
   5.8170   1.83800E+001    3.89100E+001
   5.8200   7.41500E+001    1.38480E+002
   5.8220   1.89620E+002    2.42040E+002
   5.8230   3.00880E+002    4.33800E+002
   5.8240   5.66560E+002    6.07960E+002
   5.8260   8.19860E+002    7.28810E+002
   5.8290   9.23530E+002    8.48410E+002
   5.8300   9.70440E+002    1.00782E+003
   5.8330   1.07963E+003    1.06441E+003
   5.8370   1.34423E+003    1.32290E+003
   5.8400   1.53848E+003    1.58361E+003
   5.8420   1.61802E+003    1.65327E+003
   5.8440   1.80154E+003    1.74026E+003
   5.8470   1.95841E+003    1.99163E+003
   5.8490   2.12194E+003    2.18544E+003
   5.8510   2.22503E+003    2.25708E+003
   5.8520   2.35579E+003    2.39565E+003
   5.8540   2.39913E+003    2.44305E+003
   5.8560   2.55537E+003    2.58757E+003
   5.8580   2.61742E+003    2.72062E+003
   5.8600   2.77875E+003    2.83848E+003
   5.8630   2.91393E+003    2.94421E+003
   5.8650   3.07925E+003    3.05020E+003
   5.8670   3.11597E+003    3.21662E+003
   5.8690   3.18051E+003    3.29760E+003
   5.8700   3.20773E+003    3.22452E+003
   5.8710   3.22926E+003    3.25337E+003
   5.8730   3.30246E+003    3.36386E+003
   5.8750   3.31818E+003    3.38358E+003
   5.8770   3.39519E+003    3.44090E+003
   5.8780   3.48859E+003    3.55426E+003
   5.8800   3.55520E+003    3.54496E+003
   5.8810   3.57197E+003    3.56994E+003
   5.8830   3.56179E+003    3.52985E+003
   5.8850   3.60931E+003    3.54688E+003
   5.8870   3.59893E+003    3.56254E+003
   5.8890   3.61883E+003    3.56047E+003
   5.8920   3.62390E+003    3.70699E+003
   5.8940   3.63807E+003    3.66850E+003
   5.8960   3.61666E+003    3.63769E+003
   5.8980   3.58465E+003    3.64105E+003
   5.9000   3.64471E+003    3.64115E+003
   5.9030   3.64798E+003    3.60264E+003
   5.9050   3.59829E+003    3.65440E+003
   5.9070   3.70093E+003    3.69892E+003
   5.9090   3.73875E+003    3.69032E+003
   5.9100   3.70100E+003    3.68502E+003
   5.9120   3.68541E+003    3.68468E+003
   5.9140   3.80799E+003    3.71130E+003
   5.9160   3.80400E+003    3.73616E+003
   5.9180   3.76935E+003    3.72171E+003
   5.9190   3.79452E+003    3.70984E+003
   5.9210   3.84779E+003    3.85601E+003
   5.9240   3.75190E+003    3.79862E+003
   5.9260   3.87283E+003    3.79775E+003
   5.9280   3.86538E+003    3.84171E+003
   5.9300   3.86650E+003    3.86976E+003
   5.9320   3.84217E+003    3.97817E+003
   5.9330   3.84640E+003    3.90485E+003
   5.9350   3.90026E+003    3.92853E+003
   5.9370   4.04986E+003    3.86229E+003
   5.9390   3.98490E+003    3.89327E+003
   5.9420   4.00257E+003    3.94503E+003
   5.9440   3.90268E+003    4.08082E+003
   5.9460   4.04081E+003    4.06781E+003
   5.9480   4.08672E+003    4.08855E+003
   5.9500   4.04705E+003    4.17432E+003
   5.9530   4.07068E+003    4.03960E+003
   5.9550   4.05070E+003    4.14727E+003
   5.9570   4.08309E+003    4.12852E+003
   5.9590   4.05904E+003    4.16510E+003
   5.9620   4.07072E+003    4.42627E+003
   5.9640   4.14593E+003    5.36826E+003
   5.9670   4.26925E+003    8.05394E+003
   5.9690   4.23054E+003    8.37556E+003
   5.9710   4.47250E+003    7.73088E+003
   5.9720   4.81408E+003    7.40703E+003
   5.9750   6.29775E+003    4.01888E+003
   5.9760   8.05028E+003    1.54730E+002
   5.9820   6.45642E+003    2.43780E+002
   5.9840   3.49990E+003    1.05473E+003
   5.9860   2.13780E+002    4.31182E+003
   5.9900   1.42730E+002    4.71976E+003
   5.9930   3.59990E+002    4.32717E+003
   5.9960   1.35280E+003    4.23350E+003
   5.9990   5.08552E+003    4.09884E+003
   6.0000   4.03709E+003    4.20386E+003
   6.0020   4.21080E+003    4.15677E+003
   6.0050   4.15045E+003    4.11600E+003
   6.0070   4.19288E+003    4.08125E+003
   6.0090   4.17683E+003    4.13450E+003
   6.0120   4.14311E+003    4.15926E+003
   6.0140   4.17604E+003    4.10061E+003
   6.0160   4.12238E+003    4.10287E+003
   6.0180   4.17622E+003    4.16263E+003
   6.0200   4.13216E+003    4.11595E+003
   6.0230   4.09892E+003    4.16550E+003
   6.0250   4.17017E+003    4.13059E+003
   6.0270   4.15969E+003    4.13188E+003
   6.0300   4.11441E+003    4.12845E+003
   6.0320   4.17270E+003    4.11239E+003
   6.0340   4.14158E+003    4.07471E+003
   6.0360   4.17159E+003    4.14308E+003
   6.0390   4.14520E+003    4.16025E+003
   6.0410   4.23108E+003    4.19913E+003
   6.0430   4.12585E+003    4.20276E+003
   6.0460   4.13972E+003    4.07941E+003
   6.0480   4.27471E+003    4.08198E+003
   6.0500   4.19477E+003    4.19179E+003
   6.0520   4.15705E+003    4.16184E+003
   6.0550   4.16598E+003    4.13213E+003
   6.0580   4.12704E+003    4.21261E+003
   6.0590   4.14554E+003    4.15665E+003
   6.0610   4.09401E+003    4.14775E+003
   6.0640   4.08882E+003    4.13672E+003
   6.0680   4.15910E+003    4.10094E+003
   6.0700   4.15790E+003    4.16400E+003
   6.0730   4.13880E+003    4.10939E+003
   6.0770   4.11781E+003    4.23919E+003
   6.0790   4.17533E+003    4.11710E+003
   6.0820   4.17084E+003    4.14665E+003
   6.0830   4.11548E+003    4.18954E+003
   6.0860   4.20922E+003    4.15401E+003
   6.0880   4.15643E+003    4.01581E+003
   6.0900   4.15973E+003    4.14998E+003
   6.0920   4.19404E+003    4.07907E+003
   6.0950   4.17045E+003    4.09347E+003
   6.0990   4.12475E+003    4.15612E+003
   6.1000   4.18022E+003    4.02991E+003
   6.1020   4.16952E+003    4.21668E+003
   6.1050   4.13231E+003    4.01742E+003
   6.1080   4.20994E+003    4.10085E+003
   6.1110   4.09956E+003    4.04578E+003
   6.1130   4.10509E+003    4.06794E+003
   6.1140   4.16871E+003    4.05579E+003
   6.1170   4.15817E+003    4.08248E+003
   6.1180   4.14700E+003    4.01442E+003
   6.1190   4.11204E+003    4.01176E+003
   6.1220   4.15704E+003    4.00402E+003
   6.1250   4.11694E+003    3.94999E+003
   6.1280   4.14645E+003    4.06801E+003
   6.1300   4.12643E+003    4.02654E+003
   6.1310   4.05952E+003    4.02592E+003
   6.1330   4.09607E+003    4.05487E+003
   6.1350   4.15538E+003    4.03607E+003
   6.1400   4.14838E+003    3.98391E+003
   6.1410   4.09736E+003    4.04028E+003
   6.1430   4.11787E+003    4.06109E+003
   6.1440   4.11177E+003    4.04532E+003
   6.1470   4.13062E+003    4.02005E+003
   6.1500   4.11505E+003    4.00369E+003
   6.1520   4.11272E+003    3.97928E+003
   6.1540   4.10002E+003    3.91262E+003
   6.1570   4.03395E+003    3.92363E+003
   6.1580   4.03722E+003    4.00485E+003
   6.1600   4.12400E+003    3.90177E+003
   6.1620   4.02357E+003    3.92561E+003
   6.1650   4.04993E+003    3.92232E+003
   6.1660   4.02569E+003    3.93501E+003
   6.1690   4.05220E+003    4.00148E+003
   6.1710   4.10462E+003    3.94238E+003
   6.1730   4.08461E+003    3.95218E+003
   6.1760   4.13455E+003    3.90668E+003
   6.1780   4.08494E+003    3.91538E+003
   6.1800   4.11280E+003    3.90149E+003
   6.1830   4.10738E+003    3.94001E+003
   6.1840   4.10238E+003    3.88757E+003
   6.1870   4.08661E+003    3.93205E+003
   6.1900   4.06393E+003    3.89454E+003
   6.1910   4.11117E+003    3.88208E+003
   6.1940   4.10337E+003    3.89592E+003
   6.1960   4.09625E+003    3.91559E+003
   6.1980   4.10174E+003    3.85108E+003
   6.2010   4.09631E+003    3.83467E+003
   6.2030   4.06129E+003    3.82330E+003
   6.2050   4.07440E+003    3.79082E+003
   6.2070   4.05557E+003    3.86506E+003
   6.2100   4.14755E+003    3.84687E+003
   6.2120   4.10056E+003    3.85516E+003
   6.2140   4.07474E+003    3.82957E+003
   6.2160   4.09999E+003    3.83967E+003
   6.2190   4.07196E+003    3.86942E+003
   6.2210   4.04457E+003    3.89941E+003
   6.2220   4.08071E+003    3.84438E+003
   6.2250   4.06911E+003    3.80241E+003
   6.2270   4.04847E+003    3.74000E+003
   6.2300   4.05756E+003    3.79428E+003
   6.2320   4.06483E+003    3.81277E+003
   6.2340   4.05369E+003    3.76450E+003
   6.2360   4.05150E+003    3.77690E+003
   6.2390   4.02530E+003    3.81450E+003
   6.2430   4.03332E+003    3.71490E+003
   6.2450   4.02988E+003    3.75044E+003
   6.2480   4.06640E+003    3.71759E+003
   6.2490   4.06107E+003    3.65010E+003
   6.2520   4.06212E+003    3.69318E+003
   6.2550   3.99033E+003    3.70983E+003
   6.2570   4.03122E+003    3.72579E+003
   6.2590   4.03549E+003    3.69222E+003
   6.2610   4.04106E+003    3.72922E+003
   6.2630   4.05732E+003    3.68937E+003
   6.2650   4.07972E+003    3.71858E+003
   6.2660   3.97603E+003    3.62571E+003
   6.2680   4.07436E+003    3.61582E+003
   6.2710   3.98007E+003    3.64626E+003
   6.2730   4.09359E+003    3.61339E+003
   6.2750   4.01596E+003    3.60980E+003
   6.2780   4.02886E+003    3.65928E+003
   6.2800   3.99279E+003    3.56624E+003
   6.2820   4.02018E+003    3.54978E+003
   6.2840   3.98503E+003    3.54022E+003
   6.2870   3.97025E+003    3.62959E+003
   6.2900   3.98177E+003    3.54506E+003
   6.2930   3.99928E+003    3.56407E+003
   6.2940   4.00015E+003    3.54936E+003
   6.2960   3.94594E+003    3.56679E+003
   6.2970   3.98538E+003    3.54938E+003
   6.3010   3.97128E+003    3.49940E+003
   6.3040   3.95483E+003    3.49421E+003
   6.3070   3.88735E+003    3.51704E+003
   6.3080   3.86331E+003    3.43421E+003
   6.3110   3.96377E+003    3.49314E+003
   6.3130   3.96173E+003    3.41239E+003
   6.3160   3.89513E+003    3.41606E+003
   6.3180   3.91468E+003    3.38306E+003
   6.3200   3.91846E+003    3.42882E+003
   6.3230   3.87015E+003    3.38093E+003
   6.3250   3.92032E+003    3.41597E+003
   6.3260   3.92291E+003    3.35948E+003
   6.3280   3.92531E+003    3.30859E+003
   6.3320   3.87836E+003    3.29523E+003
   6.3330   3.85149E+003    3.31511E+003
   6.3360   3.77453E+003    3.31525E+003
   6.3380   3.83905E+003    3.34907E+003
   6.3400   3.81998E+003    3.25615E+003
   6.3430   3.84208E+003    3.25969E+003
   6.3450   3.87628E+003    3.18918E+003
   6.3470   3.85189E+003    3.21456E+003
   6.3520   3.78971E+003    3.16263E+003
   6.3540   3.81171E+003    3.22780E+003
   6.3550   3.83653E+003    3.15228E+003
   6.3580   3.73631E+003    3.12914E+003
   6.3600   3.77573E+003    3.09361E+003
   6.3630   3.75007E+003    3.18563E+003
   6.3650   3.70732E+003    3.17803E+003
   6.3670   3.74200E+003    3.18332E+003
   6.3680   3.83985E+003    3.14797E+003
   6.3700   3.76891E+003    3.08373E+003
   6.3720   3.76088E+003    3.06432E+003
   6.3760   3.67317E+003    3.03171E+003
   6.3780   3.68878E+003    3.05943E+003
   6.3790   3.70068E+003    3.01851E+003
   6.3810   3.71324E+003    2.98752E+003
   6.3850   3.70563E+003    2.99814E+003
   6.3880   3.70677E+003    2.94257E+003
   6.3900   3.61771E+003    2.97173E+003
   6.3920   3.60660E+003    2.92769E+003
   6.3950   3.56453E+003    2.94905E+003
   6.3970   3.65784E+003    2.94205E+003
   6.4000   3.61768E+003    2.86529E+003
   6.4030   3.52507E+003    2.84002E+003
   6.4050   3.54642E+003    2.82829E+003
   6.4080   3.58516E+003    2.83218E+003
   6.4100   3.56718E+003    2.76453E+003
   6.4130   3.56906E+003    2.80152E+003
   6.4140   3.50333E+003    2.77546E+003
   6.4170   3.47054E+003    2.80039E+003
   6.4200   3.48356E+003    2.73760E+003
   6.4220   3.46837E+003    2.73739E+003
   6.4240   3.48178E+003    2.66403E+003
   6.4250   3.49912E+003    2.71272E+003
   6.4270   3.39828E+003    2.72203E+003
   6.4310   3.39243E+003    2.69106E+003
   6.4330   3.51875E+003    2.71048E+003
   6.4360   3.51092E+003    2.67870E+003
   6.4380   3.53216E+003    2.68037E+003
   6.4410   3.53176E+003    2.65821E+003
   6.4440   3.51835E+003    2.66845E+003
   6.4460   3.50680E+003    2.57923E+003
   6.4490   3.41166E+003    2.59791E+003
   6.4510   3.46488E+003    2.60774E+003
   6.4530   3.49363E+003    2.58562E+003
   6.4560   3.39302E+003    2.57347E+003
   6.4580   3.38071E+003    2.52354E+003
   6.4590   3.41103E+003    2.56427E+003
   6.4620   3.41270E+003    2.51795E+003
   6.4630   3.41606E+003    2.49732E+003
   6.4650   3.39904E+003    2.49689E+003
   6.4680   3.37961E+003    2.47484E+003
   6.4700   3.30793E+003    2.45341E+003
   6.4730   3.33373E+003    2.43524E+003
   6.4760   3.31214E+003    2.42848E+003
   6.4780   3.27736E+003    2.38884E+003
   6.4800   3.22353E+003    2.36508E+003
   6.4830   3.23397E+003    2.30794E+003
   6.4860   3.25993E+003    2.31950E+003
   6.4890   3.21231E+003    2.31882E+003
   6.4920   3.22299E+003    2.29108E+003
   6.4940   3.18821E+003    2.24548E+003
   6.4970   3.16405E+003    2.22332E+003
   6.4990   3.15590E+003    2.18078E+003
   6.5010   3.16747E+003    2.18504E+003
   6.5040   3.17809E+003    2.15720E+003
   6.5060   3.09909E+003    2.14549E+003
   6.5080   3.08657E+003    2.12968E+003
   6.5100   3.10975E+003    2.08304E+003
   6.5130   3.07124E+003    2.07341E+003
   6.5160   3.05599E+003    2.08165E+003
   6.5170   3.00057E+003    2.10626E+003
   6.5200   2.98414E+003    2.05931E+003
   6.5230   2.99432E+003    2.02617E+003
   6.5270   2.97473E+003    2.00009E+003
   6.5290   2.92689E+003    1.97285E+003
   6.5320   2.96759E+003    1.94158E+003
   6.5350   2.89445E+003    1.92763E+003
   6.5370   2.85774E+003    1.96196E+003
   6.5410   2.86482E+003    1.88766E+003
   6.5440   2.76181E+003    1.85183E+003
   6.5460   2.85954E+003    1.86015E+003
   6.5480   2.79237E+003    1.82961E+003
   6.5500   2.78379E+003    1.83479E+003
   6.5520   2.74710E+003    1.77214E+003
   6.5550   2.71926E+003    1.78201E+003
   6.5590   2.64964E+003    1.75557E+003
   6.5610   2.63643E+003    1.68828E+003
   6.5640   2.63058E+003    1.70831E+003
   6.5660   2.60639E+003    1.68429E+003
   6.5710   2.58568E+003    1.66857E+003
   6.5730   2.57023E+003    1.60536E+003
   6.5750   2.52155E+003    1.60604E+003
   6.5780   2.55269E+003    1.59998E+003
   6.5810   2.50160E+003    1.60852E+003
   6.5840   2.53096E+003    1.58879E+003
   6.5860   2.44201E+003    1.57689E+003
   6.5890   2.46916E+003    1.56318E+003
   6.5910   2.37042E+003    1.52319E+003
   6.5930   2.44992E+003    1.51609E+003
   6.5950   2.42329E+003    1.52225E+003
   6.5970   2.39915E+003    1.50586E+003
   6.6000   2.43619E+003    1.47640E+003
   6.6040   2.38519E+003    1.43238E+003
   6.6050   2.32412E+003    1.43998E+003
   6.6080   2.34181E+003    1.41537E+003
   6.6110   2.35530E+003    1.42645E+003
   6.6130   2.32349E+003    1.39456E+003
   6.6150   2.29716E+003    1.39019E+003
   6.6180   2.26133E+003    1.43555E+003
   6.6200   2.30548E+003    1.39810E+003
   6.6220   2.24832E+003    1.37644E+003
   6.6250   2.22993E+003    1.35911E+003
   6.6280   2.21542E+003    1.32361E+003
   6.6310   2.20783E+003    1.34093E+003
   6.6340   2.23846E+003    1.35608E+003
   6.6350   2.19578E+003    1.28183E+003
   6.6380   2.17024E+003    1.30563E+003
   6.6410   2.15178E+003    1.27306E+003
   6.6440   2.17476E+003    1.30001E+003
   6.6460   2.13574E+003    1.29482E+003
   6.6480   2.11229E+003    1.27271E+003
   6.6510   2.08829E+003    1.27769E+003
   6.6530   2.09318E+003    1.25261E+003
   6.6550   2.12499E+003    1.22760E+003
   6.6600   2.09631E+003    1.24920E+003
   6.6620   2.09069E+003    1.24755E+003
   6.6640   2.06089E+003    1.22733E+003
   6.6670   2.05291E+003    1.19534E+003
   6.6680   2.07945E+003    1.19535E+003
   6.6710   2.02762E+003    1.20016E+003
   6.6740   2.04475E+003    1.18322E+003
   6.6780   2.01627E+003    1.14834E+003
   6.6800   2.00554E+003    1.15551E+003
   6.6820   1.99403E+003    1.13768E+003
   6.6860   1.96662E+003    1.17766E+003
   6.6880   1.94183E+003    1.14080E+003
   6.6910   1.94359E+003    1.12984E+003
   6.6930   1.94510E+003    1.12873E+003
   6.6960   1.92346E+003    1.11486E+003
   6.6970   1.93058E+003    1.11338E+003
   6.7000   1.94220E+003    1.11260E+003
   6.7030   1.90024E+003    1.09482E+003
   6.7050   1.89105E+003    1.10658E+003
   6.7080   1.88508E+003    1.07553E+003
   6.7100   1.86996E+003    1.10488E+003
   6.7120   1.87309E+003    1.05886E+003
   6.7160   1.88609E+003    1.08010E+003
   6.7180   1.84363E+003    1.08298E+003
   6.7210   1.87668E+003    1.07054E+003
   6.7230   1.87714E+003    1.04501E+003
   6.7270   1.85976E+003    1.07068E+003
   6.7300   1.79379E+003    1.03882E+003
   6.7320   1.82531E+003    1.03623E+003
   6.7340   1.82334E+003    1.02632E+003
   6.7370   1.79035E+003    1.01617E+003
   6.7410   1.79525E+003    9.92930E+002
   6.7440   1.80942E+003    1.00621E+003
   6.7450   1.77047E+003    1.03048E+003
   6.7470   1.84210E+003    1.02501E+003
   6.7520   1.79100E+003    1.01484E+003
   6.7550   1.80154E+003    1.02741E+003
   6.7570   1.81031E+003    9.95120E+002
   6.7590   1.79309E+003    1.00346E+003
   6.7610   1.79084E+003    1.00453E+003
   6.7630   1.76973E+003    1.01295E+003
   6.7660   1.75474E+003    9.93150E+002
   6.7690   1.72340E+003    9.94440E+002
   6.7730   1.75543E+003    1.00276E+003
   6.7750   1.77843E+003    1.00905E+003
   6.7780   1.73690E+003    1.00555E+003
   6.7810   1.76753E+003    1.01643E+003
   6.7830   1.74740E+003    9.80530E+002
   6.7860   1.72665E+003    9.96050E+002
   6.7880   1.75297E+003    1.02269E+003
   6.7920   1.72921E+003    1.03342E+003
   6.7940   1.76938E+003    9.91930E+002
   6.7970   1.77085E+003    1.00173E+003
   6.7990   1.71685E+003    1.00499E+003
   6.8020   1.76927E+003    1.00335E+003
   6.8040   1.73081E+003    9.84750E+002
   6.8060   1.69440E+003    9.92950E+002
   6.8090   1.74437E+003    1.00907E+003
   6.8120   1.77934E+003    1.00070E+003
   6.8130   1.75996E+003    9.82800E+002
   6.8170   1.74458E+003    1.01228E+003
   6.8200   1.77017E+003    1.00292E+003
   6.8220   1.74673E+003    1.03791E+003
   6.8260   1.76500E+003    1.03235E+003
   6.8280   1.75539E+003    1.01262E+003
   6.8310   1.74443E+003    1.01512E+003
   6.8330   1.78435E+003    1.01321E+003
   6.8360   1.76916E+003    9.76080E+002
   6.8400   1.77393E+003    9.87350E+002
   6.8430   1.80258E+003    1.00324E+003
   6.8450   1.76751E+003    9.97920E+002
   6.8460   1.75576E+003    1.00094E+003
   6.8500   1.75617E+003    9.92260E+002
   6.8530   1.76016E+003    1.01154E+003
   6.8550   1.75329E+003    9.85750E+002
   6.8580   1.75787E+003    9.76120E+002
   6.8600   1.78311E+003    9.87930E+002
   6.8620   1.72897E+003    1.01445E+003
   6.8670   1.73282E+003    9.92640E+002
   6.8690   1.76186E+003    9.94060E+002
   6.8720   1.78622E+003    9.90620E+002
   6.8740   1.76381E+003    9.90810E+002
   6.8750   1.74148E+003    9.65070E+002
   6.8810   1.78143E+003    9.99020E+002
   6.8830   1.76056E+003    9.96650E+002
   6.8850   1.76386E+003    9.84800E+002
   6.8870   1.75101E+003    9.70970E+002
   6.8920   1.77629E+003    9.54030E+002
   6.8940   1.75061E+003    9.85160E+002
   6.8960   1.76886E+003    9.88280E+002
   6.8980   1.76245E+003    9.63880E+002
   6.9020   1.72788E+003    9.93750E+002
   6.9030   1.76688E+003    9.98620E+002
   6.9060   1.76226E+003    1.00157E+003
   6.9080   1.75617E+003    9.96850E+002
   6.9110   1.74597E+003    9.96460E+002
   6.9150   1.74807E+003    9.99750E+002
   6.9170   1.75035E+003    9.92170E+002
   6.9200   1.76465E+003    1.00373E+003
   6.9230   1.76038E+003    9.78340E+002
   6.9250   1.76771E+003    9.70130E+002
   6.9280   1.76540E+003    9.80170E+002
   6.9300   1.73435E+003    9.84220E+002
   6.9340   1.73218E+003    9.98690E+002
   6.9370   1.74242E+003    1.00276E+003
   6.9400   1.72591E+003    9.77360E+002
   6.9440   1.73600E+003    9.90350E+002
   6.9450   1.69518E+003    9.78310E+002
   6.9470   1.70879E+003    9.63420E+002
   6.9500   1.71301E+003    9.84370E+002
   6.9540   1.73391E+003    9.51030E+002
   6.9560   1.69929E+003    9.74220E+002
   6.9580   1.68045E+003    9.52940E+002
   6.9620   1.66599E+003    9.86780E+002
   6.9640   1.70055E+003    9.60450E+002
   6.9680   1.67571E+003    9.72910E+002
   6.9710   1.68018E+003    9.73190E+002
   6.9730   1.70740E+003    9.25490E+002
   6.9750   1.71729E+003    9.67650E+002
   6.9800   1.68412E+003    9.55450E+002
   6.9820   1.68876E+003    9.85920E+002
   6.9840   1.72263E+003    9.84930E+002
   6.9870   1.72781E+003    9.47150E+002
   6.9910   1.71624E+003    9.64130E+002
   6.9930   1.74109E+003    9.58070E+002
   6.9960   1.74335E+003    9.77400E+002
   6.9990   1.68047E+003    9.56790E+002
   7.0010   1.67889E+003    9.66650E+002
   7.0040   1.69770E+003    9.43880E+002
   7.0050   1.70529E+003    9.50190E+002
   7.0090   1.70066E+003    9.65130E+002
   7.0120   1.74351E+003    9.88240E+002
   7.0150   1.73372E+003    9.45640E+002
   7.0170   1.71158E+003    9.64830E+002
   7.0210   1.71865E+003    9.43790E+002
   7.0240   1.66004E+003    9.71100E+002
   7.0270   1.69418E+003    9.63660E+002
   7.0280   1.65513E+003    9.49940E+002
   7.0300   1.66677E+003    9.71700E+002
   7.0330   1.64646E+003    9.54060E+002
   7.0380   1.68106E+003    9.40260E+002
   7.0410   1.68295E+003    9.39100E+002
   7.0440   1.68426E+003    9.55660E+002
   7.0460   1.67551E+003    9.55550E+002
   7.0480   1.71565E+003    9.19250E+002
   7.0520   1.67826E+003    9.34330E+002
   7.0530   1.66168E+003    8.98850E+002
   7.0570   1.68506E+003    9.23440E+002
   7.0600   1.72356E+003    8.86430E+002
   7.0640   1.68014E+003    9.04230E+002
   7.0650   1.69265E+003    9.15030E+002
   7.0670   1.67157E+003    9.10410E+002
   7.0700   1.68047E+003    8.96990E+002
   7.0730   1.72197E+003    8.84520E+002
   7.0770   1.66743E+003    8.87670E+002
   7.0800   1.63952E+003    8.71930E+002
   7.0810   1.67511E+003    8.78000E+002
   7.0840   1.64692E+003    8.63200E+002
   7.0890   1.65187E+003    8.52460E+002
   7.0910   1.65248E+003    8.48450E+002
   7.0930   1.64534E+003    8.12030E+002
   7.0940   1.66695E+003    8.23830E+002
   7.0980   1.61950E+003    8.11920E+002
   7.1010   1.63956E+003    7.82680E+002
   7.1030   1.59060E+003    7.59380E+002
   7.1070   1.58021E+003    7.26040E+002
   7.1090   1.57440E+003    6.94550E+002
   7.1120   1.57303E+003    6.77500E+002
   7.1150   1.55395E+003    6.49480E+002
   7.1180   1.55120E+003    6.25590E+002
   7.1200   1.52881E+003    5.72260E+002
   7.1230   1.48915E+003    5.17030E+002
   7.1250   1.45346E+003    5.02600E+002
   7.1270   1.45569E+003    4.82060E+002
   7.1320   1.40763E+003    3.95280E+002
   7.1360   1.36463E+003    3.20860E+002
   7.1390   1.29895E+003    2.95930E+002
   7.1420   1.21240E+003    1.89600E+002
   7.1460   1.06370E+003    3.15100E+001
   7.1520   8.96360E+002    5.75000E+000
   7.1540   7.45860E+002    4.10000E+000
   7.1580   7.36650E+002    1.76000E+000
   7.1600   4.60190E+002    3.87000E+000
   7.1640   1.24860E+002    4.73000E+000
   7.1660   3.50700E+001    5.18000E+000
   7.1690   1.27500E+001    5.17000E+000
   7.1730   3.59000E+000    4.41000E+000
   7.1750   6.14000E+000    4.21000E+000
   7.1780   5.91000E+000    5.05000E+000
   7.1810   6.13000E+000    2.89000E+000
   7.1830   6.04000E+000    3.76000E+000
   7.1860   6.03000E+000    3.60000E+000
   7.1870   6.27000E+000    4.80000E-001
   7.1900   6.16000E+000    1.70000E-001
   7.1940   6.14000E+000    0.00000E+000
   7.1960   5.43000E+000    1.20000E-001
   7.2000   6.14000E+000    4.00000E-001
   7.2020   6.13000E+000    2.00000E-002
   7.2050   6.14000E+000    0.00000E+000
   7.2080   5.97000E+000    0.00000E+000
   7.2110   5.99000E+000    3.20000E-001
   7.2140   6.14000E+000    9.10000E-001
   7.2180   5.92000E+000    1.12000E+000
   7.2200   6.05000E+000    4.60000E+000
   7.2230   5.97000E+000    4.00000E-001
   7.2250   6.06000E+000    7.90000E-001
   7.2270   6.08000E+000    8.00000E-002
   7.2310   5.96000E+000    1.00000E-002
   7.2340   6.05000E+000    9.00000E-002
   7.2360   5.90000E+000    8.00000E-002
   7.2380   6.22000E+000    3.00000E-002
   7.2400   6.06000E+000    3.00000E-001
   7.2450   5.96000E+000    3.80000E-001
   7.2470   6.07000E+000    4.20000E-001
   7.2490   6.04000E+000    3.70000E-001
   7.2520   6.05000E+000    5.00000E-002
   7.2540   6.01000E+000    1.90000E-001
   7.2580   6.07000E+000    1.30000E-001
   7.2600   6.10000E+000    4.00000E-002
   7.2640   6.06000E+000    4.00000E-002
   7.2660   6.12000E+000    1.80000E-001
   7.2690   6.34000E+000    1.90000E-001
   7.2720   6.07000E+000    8.00000E-002
   7.2750   6.13000E+000    1.80000E-001
   7.2770   5.40000E+000    1.00000E-002
   7.2790   5.46000E+000    1.10000E-001
   7.2830   5.88000E+000    2.40000E-001
   7.2860   6.17000E+000    3.50000E-001
   7.2880   6.13000E+000    1.20000E-001
   7.2910   6.05000E+000    1.00000E-001
   7.2930   6.06000E+000    3.00000E-001
   7.2960   6.40000E+000    1.40000E-001
   7.3000   6.27000E+000    2.60000E-001
