# Supplementary material for: Mechanism of the small ATP-independent chaperone Spy is substrate specific
Source: Nat Commun. 2021 Feb 8;12:851. doi: 10.1038/s41467-021-21120-8 (PMC7870927; doi:10.1038/s41467-021-21120-8)
Supplement: Supplementary file 3 — Supplementary Data 1 [file 41467_2021_21120_MOESM3_ESM.zip › Fig 2c-d/181801/00069.RI1]

Sample1/4
I 1 22.0 48000 0009846 2.4670E11 278 1 
   5.8010   6.15000E+000    1.61000E+000
   5.8030   6.01000E+000    6.90000E-001
   5.8060   6.07000E+000    4.00000E-001
   5.8080   5.99000E+000    6.57000E+000
   5.8100   5.88000E+000    1.04600E+001
   5.8120   4.78000E+000    1.21000E+001
   5.8150   5.09000E+000    1.48300E+001
   5.8170   1.72400E+001    2.55600E+001
   5.8190   8.43600E+001    4.98900E+001
   5.8220   1.40630E+002    5.86500E+001
   5.8240   4.29420E+002    1.14360E+002
   5.8260   9.36750E+002    4.29770E+002
   5.8290   9.02470E+002    4.88640E+002
   5.8320   1.10029E+003    6.96290E+002
   5.8350   1.29395E+003    8.00030E+002
   5.8370   1.43640E+003    1.31412E+003
   5.8400   1.58230E+003    1.67718E+003
   5.8420   1.65701E+003    1.80168E+003
   5.8440   1.86377E+003    1.87846E+003
   5.8470   2.03963E+003    2.08320E+003
   5.8490   2.08330E+003    2.19886E+003
   5.8510   2.30864E+003    2.39371E+003
   5.8530   2.40195E+003    2.48677E+003
   5.8550   2.54857E+003    2.57576E+003
   5.8560   2.68623E+003    2.71482E+003
   5.8580   2.78714E+003    2.71850E+003
   5.8600   2.80944E+003    2.89627E+003
   5.8620   2.99633E+003    2.98971E+003
   5.8650   3.05729E+003    3.11253E+003
   5.8670   3.11602E+003    3.22769E+003
   5.8690   3.22376E+003    3.28956E+003
   5.8710   3.28503E+003    3.34668E+003
   5.8730   3.42132E+003    3.39377E+003
   5.8760   3.53933E+003    3.42637E+003
   5.8780   3.55393E+003    3.52343E+003
   5.8800   3.59201E+003    3.63087E+003
   5.8820   3.62060E+003    3.61160E+003
   5.8830   3.68021E+003    3.58396E+003
   5.8850   3.66916E+003    3.60990E+003
   5.8870   3.63734E+003    3.71807E+003
   5.8890   3.72026E+003    3.61050E+003
   5.8920   3.70447E+003    3.64251E+003
   5.8940   3.67043E+003    3.72832E+003
   5.8960   3.66759E+003    3.68221E+003
   5.8990   3.75283E+003    3.74986E+003
   5.9000   3.67292E+003    3.73369E+003
   5.9030   3.74176E+003    3.74453E+003
   5.9050   3.75113E+003    3.71466E+003
   5.9060   3.73501E+003    3.77829E+003
   5.9090   3.75532E+003    3.75356E+003
   5.9120   3.75871E+003    3.82020E+003
   5.9140   3.83550E+003    3.79588E+003
   5.9160   3.90283E+003    3.81324E+003
   5.9190   3.84671E+003    3.84328E+003
   5.9210   3.87683E+003    3.81025E+003
   5.9230   3.85746E+003    3.72798E+003
   5.9240   3.86442E+003    3.79146E+003
   5.9260   3.89054E+003    3.80492E+003
   5.9280   3.93760E+003    3.84948E+003
   5.9300   3.87085E+003    3.84177E+003
   5.9320   3.89619E+003    4.00910E+003
   5.9350   3.94267E+003    3.97184E+003
   5.9360   3.98112E+003    4.01633E+003
   5.9390   4.00820E+003    4.04935E+003
   5.9420   4.09082E+003    4.04410E+003
   5.9460   4.09017E+003    4.09974E+003
   5.9480   4.10810E+003    4.10714E+003
   5.9500   4.15378E+003    4.00866E+003
   5.9540   4.11797E+003    4.13436E+003
   5.9570   4.13599E+003    4.16107E+003
   5.9590   4.11516E+003    4.18921E+003
   5.9600   4.11980E+003    4.17450E+003
   5.9620   4.13675E+003    4.19284E+003
   5.9640   4.16584E+003    4.14255E+003
   5.9660   4.16075E+003    4.17448E+003
   5.9690   4.15454E+003    4.17532E+003
   5.9710   4.17905E+003    4.25748E+003
   5.9730   4.27710E+003    4.26021E+003
   5.9750   4.18614E+003    4.22860E+003
   5.9770   4.24554E+003    4.25741E+003
   5.9800   4.27700E+003    4.23016E+003
   5.9820   4.23498E+003    4.23392E+003
   5.9840   4.29850E+003    4.29228E+003
   5.9870   4.40384E+003    4.39560E+003
   5.9890   4.54860E+003    4.81915E+003
   5.9930   6.17531E+003    8.44703E+003
   5.9960   8.79797E+003    8.45553E+003
   5.9980   8.03629E+003    7.90392E+003
   6.0000   8.32470E+003    7.93879E+003
   6.0020   4.82028E+003    4.47892E+003
   6.0030   2.19750E+003    1.32910E+002
   6.0090   1.76770E+002    4.48750E+002
   6.0130   9.59360E+002    2.44888E+003
   6.0160   4.54145E+003    4.61496E+003
   6.0200   4.19978E+003    4.30737E+003
   6.0220   4.44926E+003    4.24283E+003
   6.0230   4.41089E+003    4.29418E+003
   6.0250   4.35223E+003    4.23618E+003
   6.0290   4.30549E+003    4.29201E+003
   6.0300   4.34622E+003    4.27829E+003
   6.0320   4.35377E+003    4.26401E+003
   6.0340   4.34743E+003    4.24974E+003
   6.0380   4.30585E+003    4.22249E+003
   6.0410   4.34791E+003    4.28543E+003
   6.0420   4.35173E+003    4.28665E+003
   6.0430   4.32431E+003    4.23987E+003
   6.0480   4.32481E+003    4.31605E+003
   6.0490   4.38253E+003    4.24474E+003
   6.0510   4.37626E+003    4.25767E+003
   6.0520   4.36128E+003    4.25236E+003
   6.0540   4.35421E+003    4.26793E+003
   6.0570   4.38379E+003    4.26687E+003
   6.0600   4.30496E+003    4.19707E+003
   6.0630   4.33179E+003    4.21152E+003
   6.0650   4.33114E+003    4.17867E+003
   6.0660   4.36694E+003    4.09421E+003
   6.0680   4.31876E+003    4.12573E+003
   6.0700   4.29524E+003    4.18267E+003
   6.0730   4.29486E+003    4.18757E+003
   6.0750   4.29749E+003    4.21942E+003
   6.0770   4.28308E+003    4.21982E+003
   6.0820   4.24808E+003    4.11386E+003
   6.0830   4.24179E+003    4.18204E+003
   6.0880   4.25716E+003    4.09783E+003
   6.0890   4.26869E+003    4.11590E+003
   6.0900   4.22490E+003    4.18411E+003
   6.0930   4.25825E+003    4.09072E+003
   6.0950   4.27043E+003    4.08062E+003
   6.0960   4.17832E+003    4.08855E+003
   6.0990   4.19668E+003    4.10510E+003
   6.1020   4.19763E+003    4.13797E+003
   6.1040   4.24414E+003    4.06931E+003
   6.1060   4.15820E+003    4.01021E+003
   6.1090   4.20215E+003    4.10098E+003
   6.1130   4.21532E+003    4.07216E+003
   6.1150   4.19320E+003    3.99710E+003
   6.1180   4.13680E+003    3.97911E+003
   6.1200   4.12841E+003    4.01821E+003
   6.1250   4.17475E+003    4.05087E+003
   6.1260   4.13134E+003    3.96525E+003
   6.1280   4.18362E+003    3.92599E+003
   6.1310   4.12394E+003    3.95686E+003
   6.1320   4.10136E+003    3.91766E+003
   6.1350   4.13529E+003    3.91638E+003
   6.1370   4.09948E+003    3.91770E+003
   6.1400   4.04028E+003    3.87957E+003
   6.1420   4.11060E+003    3.90803E+003
   6.1440   4.02746E+003    3.81572E+003
   6.1470   4.12808E+003    3.93801E+003
   6.1480   4.06013E+003    3.78125E+003
   6.1500   4.01800E+003    3.89459E+003
   6.1530   3.96705E+003    3.80695E+003
   6.1550   4.04731E+003    3.76326E+003
   6.1580   3.99313E+003    3.80803E+003
   6.1590   3.95463E+003    3.71036E+003
   6.1620   3.97620E+003    3.69316E+003
   6.1640   3.92576E+003    3.73177E+003
   6.1660   3.87689E+003    3.73531E+003
   6.1690   3.92456E+003    3.72242E+003
   6.1710   3.94664E+003    3.69593E+003
   6.1720   3.91252E+003    3.64914E+003
   6.1740   3.92549E+003    3.66416E+003
   6.1780   3.92337E+003    3.68090E+003
   6.1800   3.95637E+003    3.68208E+003
   6.1830   3.92832E+003    3.61136E+003
   6.1850   3.94050E+003    3.64418E+003
   6.1870   3.88861E+003    3.65838E+003
   6.1900   3.85946E+003    3.57196E+003
   6.1910   3.86390E+003    3.51798E+003
   6.1930   3.81406E+003    3.50804E+003
   6.1960   3.84002E+003    3.50742E+003
   6.1970   3.82894E+003    3.45518E+003
   6.2000   3.79466E+003    3.51139E+003
   6.2020   3.87057E+003    3.48411E+003
   6.2050   3.85568E+003    3.51534E+003
   6.2070   3.75326E+003    3.39612E+003
   6.2090   3.77738E+003    3.44714E+003
   6.2120   3.75389E+003    3.36450E+003
   6.2140   3.76867E+003    3.31593E+003
   6.2170   3.81545E+003    3.33881E+003
   6.2190   3.76238E+003    3.37180E+003
   6.2200   3.76082E+003    3.28781E+003
   6.2230   3.69817E+003    3.27590E+003
   6.2270   3.75813E+003    3.20629E+003
   6.2290   3.67523E+003    3.21960E+003
   6.2320   3.70931E+003    3.22434E+003
   6.2360   3.62672E+003    3.14071E+003
   6.2380   3.62290E+003    3.12353E+003
   6.2410   3.65592E+003    3.07611E+003
   6.2430   3.61932E+003    3.03769E+003
   6.2450   3.60015E+003    3.01919E+003
   6.2460   3.58866E+003    3.00173E+003
   6.2480   3.56848E+003    2.97757E+003
   6.2510   3.57176E+003    3.01870E+003
   6.2540   3.56083E+003    3.02220E+003
   6.2560   3.50271E+003    2.95580E+003
   6.2570   3.48437E+003    2.99566E+003
   6.2590   3.50678E+003    2.93209E+003
   6.2610   3.48502E+003    2.90502E+003
   6.2640   3.51981E+003    2.90434E+003
   6.2680   3.44713E+003    2.82373E+003
   6.2700   3.46364E+003    2.85428E+003
   6.2720   3.41759E+003    2.79277E+003
   6.2750   3.48783E+003    2.84144E+003
   6.2770   3.42701E+003    2.85427E+003
   6.2800   3.41854E+003    2.75127E+003
   6.2820   3.33728E+003    2.76941E+003
   6.2860   3.36677E+003    2.73799E+003
   6.2880   3.33820E+003    2.68621E+003
   6.2890   3.30230E+003    2.69754E+003
   6.2910   3.35281E+003    2.64205E+003
   6.2930   3.28629E+003    2.58778E+003
   6.2960   3.25418E+003    2.58179E+003
   6.2980   3.23156E+003    2.57675E+003
   6.3000   3.25161E+003    2.54659E+003
   6.3020   3.18608E+003    2.54437E+003
   6.3040   3.25348E+003    2.48280E+003
   6.3060   3.23231E+003    2.45031E+003
   6.3080   3.19229E+003    2.42983E+003
   6.3110   3.17409E+003    2.43586E+003
   6.3130   3.14723E+003    2.38697E+003
   6.3160   3.09480E+003    2.37495E+003
   6.3180   3.13532E+003    2.33155E+003
   6.3200   3.06590E+003    2.26810E+003
   6.3230   3.09759E+003    2.26591E+003
   6.3260   3.11106E+003    2.24538E+003
   6.3290   3.03890E+003    2.28904E+003
   6.3320   3.02213E+003    2.19373E+003
   6.3350   2.98712E+003    2.22446E+003
   6.3380   2.97279E+003    2.20362E+003
   6.3400   2.96126E+003    2.18794E+003
   6.3420   2.95605E+003    2.12964E+003
   6.3440   2.96737E+003    2.14879E+003
   6.3470   2.93050E+003    2.12294E+003
   6.3490   2.92097E+003    2.10401E+003
   6.3520   2.83038E+003    2.09539E+003
   6.3540   2.88288E+003    2.02867E+003
   6.3560   2.81646E+003    2.05448E+003
   6.3590   2.80292E+003    2.01531E+003
   6.3600   2.78601E+003    2.01722E+003
   6.3630   2.82513E+003    2.02910E+003
   6.3650   2.85406E+003    1.99734E+003
   6.3670   2.81788E+003    1.97353E+003
   6.3690   2.71042E+003    1.93976E+003
   6.3720   2.72566E+003    1.88709E+003
   6.3740   2.74167E+003    1.90171E+003
   6.3780   2.66024E+003    1.87012E+003
   6.3810   2.63897E+003    1.87280E+003
   6.3840   2.65520E+003    1.81969E+003
   6.3860   2.61225E+003    1.82652E+003
   6.3880   2.64082E+003    1.81931E+003
   6.3900   2.62520E+003    1.84036E+003
   6.3930   2.61820E+003    1.75888E+003
   6.3960   2.60223E+003    1.76947E+003
   6.3980   2.55576E+003    1.73603E+003
   6.4000   2.51328E+003    1.72852E+003
   6.4020   2.56626E+003    1.76431E+003
   6.4040   2.53664E+003    1.73423E+003
   6.4070   2.49981E+003    1.67722E+003
   6.4100   2.56626E+003    1.62546E+003
   6.4120   2.56041E+003    1.66267E+003
   6.4150   2.52240E+003    1.66719E+003
   6.4170   2.45776E+003    1.66443E+003
   6.4200   2.48538E+003    1.66510E+003
   6.4220   2.43174E+003    1.62477E+003
   6.4240   2.49459E+003    1.65620E+003
   6.4260   2.47106E+003    1.64717E+003
   6.4290   2.50125E+003    1.60941E+003
   6.4330   2.49133E+003    1.63250E+003
   6.4360   2.40405E+003    1.57666E+003
   6.4380   2.50755E+003    1.55776E+003
   6.4400   2.43094E+003    1.55786E+003
   6.4430   2.43016E+003    1.58305E+003
   6.4460   2.44955E+003    1.53665E+003
   6.4490   2.41169E+003    1.54701E+003
   6.4510   2.46046E+003    1.53277E+003
   6.4530   2.44702E+003    1.54665E+003
   6.4550   2.43652E+003    1.56996E+003
   6.4580   2.43102E+003    1.55181E+003
   6.4610   2.43283E+003    1.54365E+003
   6.4640   2.41055E+003    1.54217E+003
   6.4670   2.39038E+003    1.48386E+003
   6.4690   2.41765E+003    1.44343E+003
   6.4710   2.41614E+003    1.48375E+003
   6.4740   2.36331E+003    1.47298E+003
   6.4780   2.36707E+003    1.47084E+003
   6.4790   2.36745E+003    1.46098E+003
   6.4820   2.35905E+003    1.45495E+003
   6.4850   2.35973E+003    1.41873E+003
   6.4870   2.32824E+003    1.43639E+003
   6.4890   2.34876E+003    1.47343E+003
   6.4940   2.33591E+003    1.40026E+003
   6.4960   2.36074E+003    1.45449E+003
   6.4980   2.34278E+003    1.39440E+003
   6.4990   2.31280E+003    1.39861E+003
   6.5010   2.30924E+003    1.41678E+003
   6.5040   2.28713E+003    1.40942E+003
   6.5080   2.31130E+003    1.38600E+003
   6.5090   2.31721E+003    1.41894E+003
   6.5120   2.32612E+003    1.37881E+003
   6.5150   2.29976E+003    1.37203E+003
   6.5160   2.29385E+003    1.39708E+003
   6.5210   2.29561E+003    1.33699E+003
   6.5230   2.28432E+003    1.37624E+003
   6.5280   2.24620E+003    1.36656E+003
   6.5300   2.23997E+003    1.35491E+003
   6.5320   2.25840E+003    1.34207E+003
   6.5350   2.25451E+003    1.32251E+003
   6.5370   2.27285E+003    1.29323E+003
   6.5410   2.19599E+003    1.30646E+003
   6.5420   2.21227E+003    1.31597E+003
   6.5440   2.20868E+003    1.29241E+003
   6.5470   2.19402E+003    1.29063E+003
   6.5490   2.20495E+003    1.28726E+003
   6.5510   2.19721E+003    1.28169E+003
   6.5550   2.17048E+003    1.25453E+003
   6.5570   2.15893E+003    1.29025E+003
   6.5590   2.13624E+003    1.25874E+003
   6.5620   2.12604E+003    1.23705E+003
   6.5660   2.14226E+003    1.28253E+003
   6.5680   2.15755E+003    1.25769E+003
   6.5710   2.16266E+003    1.25776E+003
   6.5730   2.14238E+003    1.24117E+003
   6.5750   2.12563E+003    1.25172E+003
   6.5780   2.11906E+003    1.19337E+003
   6.5810   2.12269E+003    1.17644E+003
   6.5860   2.10868E+003    1.20389E+003
   6.5880   2.11458E+003    1.23548E+003
   6.5920   2.10279E+003    1.18376E+003
   6.5930   2.10096E+003    1.20260E+003
   6.5950   2.09426E+003    1.18430E+003
   6.5980   2.10355E+003    1.19134E+003
   6.6000   2.07790E+003    1.17979E+003
   6.6040   2.08096E+003    1.18904E+003
   6.6070   2.05946E+003    1.19087E+003
   6.6090   2.03356E+003    1.18228E+003
   6.6110   2.05476E+003    1.18909E+003
   6.6140   2.05153E+003    1.18272E+003
   6.6150   2.06683E+003    1.16387E+003
   6.6190   2.07028E+003    1.20399E+003
   6.6220   2.03349E+003    1.16006E+003
   6.6240   2.03577E+003    1.16121E+003
   6.6270   2.02867E+003    1.14044E+003
   6.6290   2.04092E+003    1.15156E+003
   6.6310   2.03057E+003    1.15058E+003
   6.6340   2.04020E+003    1.17967E+003
   6.6370   2.02307E+003    1.15669E+003
   6.6390   2.00576E+003    1.12653E+003
   6.6420   1.99152E+003    1.16043E+003
   6.6440   2.00219E+003    1.13781E+003
   6.6460   2.03240E+003    1.10125E+003
   6.6500   1.99727E+003    1.16405E+003
   6.6530   1.98490E+003    1.14037E+003
   6.6540   1.95512E+003    1.15257E+003
   6.6550   1.98795E+003    1.13654E+003
   6.6600   1.99178E+003    1.12222E+003
   6.6620   1.97907E+003    1.10692E+003
   6.6670   1.97302E+003    1.13337E+003
   6.6680   1.95956E+003    1.14340E+003
   6.6710   1.99810E+003    1.11598E+003
   6.6730   1.99696E+003    1.11364E+003
   6.6770   1.96956E+003    1.12732E+003
   6.6800   1.93280E+003    1.10432E+003
   6.6820   1.91322E+003    1.12080E+003
   6.6840   1.94086E+003    1.11189E+003
   6.6870   1.96594E+003    1.10871E+003
   6.6890   1.92779E+003    1.09736E+003
   6.6920   1.91671E+003    1.10158E+003
   6.6960   1.94286E+003    1.11878E+003
   6.6980   1.95568E+003    1.11356E+003
   6.7000   1.92246E+003    1.08623E+003
   6.7030   1.90186E+003    1.08732E+003
   6.7050   1.92859E+003    1.07072E+003
   6.7070   1.86440E+003    1.08057E+003
   6.7110   1.86919E+003    1.08298E+003
   6.7140   1.93332E+003    1.09364E+003
   6.7160   1.90037E+003    1.09957E+003
   6.7190   1.90364E+003    1.06824E+003
   6.7230   1.88126E+003    1.05833E+003
   6.7270   1.91057E+003    1.07195E+003
   6.7300   1.88547E+003    1.05219E+003
   6.7320   1.87393E+003    1.04292E+003
   6.7350   1.82217E+003    1.03372E+003
   6.7370   1.84053E+003    1.02675E+003
   6.7400   1.84514E+003    1.05848E+003
   6.7420   1.84065E+003    1.06784E+003
   6.7440   1.86455E+003    1.05473E+003
   6.7470   1.82993E+003    1.06426E+003
   6.7500   1.89796E+003    1.07416E+003
   6.7520   1.89154E+003    1.04964E+003
   6.7540   1.87268E+003    1.05780E+003
   6.7570   1.84919E+003    1.02965E+003
   6.7610   1.84939E+003    1.00560E+003
   6.7630   1.84585E+003    1.04629E+003
   6.7660   1.85952E+003    1.04661E+003
   6.7680   1.86371E+003    1.03211E+003
   6.7710   1.86219E+003    1.06621E+003
   6.7750   1.85459E+003    1.03497E+003
   6.7770   1.87080E+003    1.03057E+003
   6.7790   1.85824E+003    1.04089E+003
   6.7810   1.86750E+003    1.04466E+003
   6.7840   1.87820E+003    1.03738E+003
   6.7860   1.86383E+003    1.04356E+003
   6.7900   1.85121E+003    1.07137E+003
   6.7930   1.87498E+003    1.05249E+003
   6.7950   1.91446E+003    1.06836E+003
   6.7970   1.93099E+003    1.05099E+003
   6.8000   1.87851E+003    1.06914E+003
   6.8030   1.88773E+003    1.03252E+003
   6.8060   1.88527E+003    1.04471E+003
   6.8090   1.87587E+003    1.04657E+003
   6.8100   1.88216E+003    1.05993E+003
   6.8130   1.89996E+003    1.03223E+003
   6.8150   1.87960E+003    1.05727E+003
   6.8190   1.88559E+003    1.09937E+003
   6.8250   1.89512E+003    1.06370E+003
   6.8260   1.90341E+003    1.04367E+003
   6.8290   1.87417E+003    1.08206E+003
   6.8330   1.92173E+003    1.04566E+003
   6.8340   1.89334E+003    1.07522E+003
   6.8380   1.89436E+003    1.07925E+003
   6.8390   1.85865E+003    1.05747E+003
   6.8420   1.88810E+003    1.08411E+003
   6.8440   1.88045E+003    1.07348E+003
   6.8460   1.90754E+003    1.07707E+003
   6.8490   1.86561E+003    1.04453E+003
   6.8520   1.89063E+003    1.05518E+003
   6.8550   1.88358E+003    1.04952E+003
   6.8570   1.89719E+003    1.07941E+003
   6.8600   1.93189E+003    1.05947E+003
   6.8620   1.88149E+003    1.06382E+003
   6.8650   1.90687E+003    1.06273E+003
   6.8670   1.91171E+003    1.05989E+003
   6.8710   1.87305E+003    1.04704E+003
   6.8740   1.88764E+003    1.07089E+003
   6.8760   1.89568E+003    1.04808E+003
   6.8780   1.90349E+003    1.03121E+003
   6.8810   1.89184E+003    1.10349E+003
   6.8830   1.88719E+003    1.09419E+003
   6.8860   1.89037E+003    1.07161E+003
   6.8890   1.89944E+003    1.07423E+003
   6.8910   1.87254E+003    1.08626E+003
   6.8940   1.91055E+003    1.10191E+003
   6.8960   1.93707E+003    1.07112E+003
   6.9010   1.89407E+003    1.06973E+003
   6.9030   1.91161E+003    1.06875E+003
   6.9070   1.91019E+003    1.06401E+003
   6.9100   1.92863E+003    1.08986E+003
   6.9120   1.90058E+003    1.07775E+003
   6.9140   1.90553E+003    1.08137E+003
   6.9180   1.88812E+003    1.08321E+003
   6.9220   1.90742E+003    1.07917E+003
   6.9230   1.91428E+003    1.08350E+003
   6.9270   1.92025E+003    1.06246E+003
   6.9300   1.86193E+003    1.05878E+003
   6.9320   1.88531E+003    1.04395E+003
   6.9340   1.89218E+003    1.05551E+003
   6.9370   1.87853E+003    1.06353E+003
   6.9390   1.85977E+003    1.03523E+003
   6.9410   1.85671E+003    1.04667E+003
   6.9440   1.87010E+003    1.03105E+003
   6.9470   1.85123E+003    1.06345E+003
   6.9490   1.86388E+003    1.04915E+003
   6.9520   1.85686E+003    1.04300E+003
   6.9540   1.86108E+003    1.04101E+003
   6.9580   1.85466E+003    1.02039E+003
   6.9610   1.79536E+003    1.02111E+003
   6.9640   1.81549E+003    1.00714E+003
   6.9660   1.85573E+003    1.02951E+003
   6.9680   1.85733E+003    1.04958E+003
   6.9710   1.84273E+003    1.03307E+003
   6.9750   1.89042E+003    1.03476E+003
   6.9770   1.86130E+003    1.05923E+003
   6.9800   1.84998E+003    1.07643E+003
   6.9820   1.89623E+003    1.07072E+003
   6.9850   1.85357E+003    1.02547E+003
   6.9870   1.82291E+003    1.06384E+003
   6.9890   1.82252E+003    1.04303E+003
   6.9930   1.84993E+003    1.05868E+003
   6.9970   1.88370E+003    1.06415E+003
   6.9990   1.86713E+003    1.05261E+003
   7.0030   1.84812E+003    1.07013E+003
   7.0050   1.85229E+003    1.03772E+003
   7.0080   1.85429E+003    1.03913E+003
   7.0110   1.86581E+003    1.04534E+003
   7.0140   1.85161E+003    1.05682E+003
   7.0160   1.83530E+003    1.05695E+003
   7.0190   1.85181E+003    1.05582E+003
   7.0210   1.85939E+003    1.04317E+003
   7.0260   1.85785E+003    9.92380E+002
   7.0280   1.81570E+003    9.92880E+002
   7.0300   1.83261E+003    1.01728E+003
   7.0330   1.86933E+003    1.00517E+003
   7.0350   1.83483E+003    1.01481E+003
   7.0370   1.80767E+003    9.96020E+002
   7.0410   1.84325E+003    9.90460E+002
   7.0440   1.83859E+003    1.00621E+003
   7.0460   1.80344E+003    1.00869E+003
   7.0500   1.81810E+003    9.79750E+002
   7.0530   1.81719E+003    1.00770E+003
   7.0550   1.81364E+003    9.70030E+002
   7.0570   1.78579E+003    9.72010E+002
   7.0620   1.78422E+003    9.40160E+002
   7.0640   1.76537E+003    9.62390E+002
   7.0670   1.76255E+003    9.35160E+002
   7.0700   1.73481E+003    9.34440E+002
   7.0710   1.70059E+003    8.96630E+002
   7.0760   1.70505E+003    8.92170E+002
   7.0780   1.68719E+003    8.64880E+002
   7.0800   1.67288E+003    8.45110E+002
   7.0820   1.65813E+003    8.42970E+002
   7.0860   1.66037E+003    8.12230E+002
   7.0890   1.62214E+003    7.93320E+002
   7.0910   1.58298E+003    7.49380E+002
   7.0960   1.56053E+003    7.25130E+002
   7.0980   1.47474E+003    6.86090E+002
   7.1000   1.43273E+003    6.79750E+002
   7.1030   1.43249E+003    6.39060E+002
   7.1050   1.38250E+003    5.88760E+002
   7.1100   1.31716E+003    5.52390E+002
   7.1120   1.26246E+003    5.15670E+002
   7.1140   1.22610E+003    4.56080E+002
   7.1160   1.16818E+003    4.43530E+002
   7.1220   1.12515E+003    3.92870E+002
   7.1230   1.04494E+003    3.48490E+002
   7.1250   9.86710E+002    3.12020E+002
   7.1270   8.83710E+002    2.74830E+002
   7.1300   8.58650E+002    2.39090E+002
   7.1340   7.94060E+002    1.87800E+002
   7.1380   6.70090E+002    1.49220E+002
   7.1410   5.36000E+002    1.19440E+002
   7.1440   4.61630E+002    8.31000E+001
   7.1470   3.97750E+002    6.32500E+001
   7.1510   3.40050E+002    4.64500E+001
   7.1540   2.48640E+002    3.59400E+001
   7.1560   2.15850E+002    3.10900E+001
   7.1590   1.56960E+002    1.33200E+001
   7.1620   1.10740E+002    7.56000E+000
   7.1650   9.10900E+001    3.45000E+000
   7.1680   6.63000E+001    5.40000E-001
   7.1700   4.74200E+001    4.70000E-001
   7.1730   3.11200E+001    5.48000E+000
   7.1750   1.88800E+001    5.91000E+000
   7.1780   1.12000E+000    1.89000E+000
   7.1820   6.17000E+000    1.18000E+000
   7.1850   6.34000E+000    1.96000E+000
   7.1870   6.12000E+000    9.50000E-001
   7.1900   6.18000E+000    2.27000E+000
   7.1940   6.16000E+000    1.30000E-001
   7.1950   6.20000E+000    2.50000E-001
   7.1990   6.41000E+000    9.00000E-002
   7.2020   6.11000E+000    5.00000E-002
   7.2040   6.28000E+000    2.60000E-001
   7.2070   5.54000E+000    1.25000E+000
   7.2100   6.19000E+000    6.00000E-002
   7.2130   6.21000E+000    6.00000E-002
   7.2160   6.31000E+000    5.00000E-002
   7.2180   6.14000E+000    2.80000E-001
   7.2210   6.21000E+000    1.70000E-001
   7.2240   6.07000E+000    1.60000E-001
   7.2280   6.09000E+000    1.80000E-001
   7.2300   6.37000E+000    4.00000E-002
   7.2320   6.23000E+000    0.00000E+000
   7.2350   6.23000E+000    8.00000E-002
   7.2380   6.17000E+000    7.00000E-001
   7.2420   6.21000E+000    1.90000E-001
   7.2450   5.64000E+000    2.70000E-001
   7.2470   6.16000E+000    2.00000E-002
   7.2500   6.25000E+000    1.00000E-001
   7.2530   6.23000E+000    1.80000E-001
   7.2570   6.48000E+000    6.00000E-002
   7.2590   5.71000E+000    3.30000E-001
   7.2610   6.20000E+000    7.00000E-002
   7.2650   6.18000E+000    4.00000E-002
   7.2680   6.42000E+000    3.70000E-001
   7.2710   5.65000E+000    6.00000E-002
   7.2720   6.12000E+000    2.00000E-002
   7.2750   5.46000E+000    1.70000E-001
   7.2790   6.30000E+000    3.00000E-001
   7.2810   6.25000E+000    1.00000E-002
   7.2840   6.17000E+000    1.00000E-002
   7.2870   6.20000E+000    4.30000E-001
   7.2910   5.53000E+000    7.00000E-002
   7.2940   6.03000E+000    5.00000E-002
   7.2960   6.08000E+000    1.00000E-001
   7.2990   6.14000E+000    2.60000E-001
   7.3000   6.20000E+000    2.50000E-001
