# Supplementary material for: Mechanism of the small ATP-independent chaperone Spy is substrate specific
Source: Nat Commun. 2021 Feb 8;12:851. doi: 10.1038/s41467-021-21120-8 (PMC7870927; doi:10.1038/s41467-021-21120-8)
Supplement: Supplementary file 3 — Supplementary Data 1 [file 41467_2021_21120_MOESM3_ESM.zip › Fig 2c-d/181801/00069.RI3]

Sample3/6
I 3 22.0 48000 0009917 2.4850E11 278 1 
   5.7990   6.03000E+000    4.00000E-001
   5.8030   5.90000E+000    5.98000E+000
   5.8060   5.81000E+000    1.18000E+000
   5.8080   5.88000E+000    1.40100E+001
   5.8100   5.96000E+000    1.25100E+001
   5.8130   1.07000E+000    2.03600E+001
   5.8150   3.87000E+000    2.13900E+001
   5.8170   2.93200E+001    4.21600E+001
   5.8180   3.60900E+001    8.45200E+001
   5.8200   8.61800E+001    1.15090E+002
   5.8220   1.85080E+002    2.75050E+002
   5.8240   3.16770E+002    4.06750E+002
   5.8250   5.01240E+002    5.80030E+002
   5.8280   8.49330E+002    8.11870E+002
   5.8300   9.32590E+002    9.84760E+002
   5.8330   1.08512E+003    1.04631E+003
   5.8350   1.27573E+003    1.31372E+003
   5.8370   1.42217E+003    1.43561E+003
   5.8400   1.47147E+003    1.49343E+003
   5.8410   1.54624E+003    1.61326E+003
   5.8420   1.65726E+003    1.70389E+003
   5.8440   1.72714E+003    1.80561E+003
   5.8460   1.95018E+003    1.96532E+003
   5.8490   2.06658E+003    2.07607E+003
   5.8510   2.17244E+003    2.21050E+003
   5.8530   2.31010E+003    2.35958E+003
   5.8560   2.46569E+003    2.51874E+003
   5.8570   2.59160E+003    2.61071E+003
   5.8600   2.67128E+003    2.75678E+003
   5.8630   2.69519E+003    2.90497E+003
   5.8650   2.95953E+003    2.96520E+003
   5.8670   3.09315E+003    3.09262E+003
   5.8680   3.13207E+003    3.21177E+003
   5.8690   3.23734E+003    3.25459E+003
   5.8710   3.24993E+003    3.28319E+003
   5.8730   3.33798E+003    3.27468E+003
   5.8760   3.34149E+003    3.41141E+003
   5.8780   3.43546E+003    3.41889E+003
   5.8800   3.48130E+003    3.54145E+003
   5.8830   3.62984E+003    3.54341E+003
   5.8840   3.57753E+003    3.53350E+003
   5.8850   3.54898E+003    3.52948E+003
   5.8870   3.61925E+003    3.61262E+003
   5.8900   3.65762E+003    3.51641E+003
   5.8920   3.66462E+003    3.61983E+003
   5.8940   3.60106E+003    3.59181E+003
   5.8950   3.63620E+003    3.71498E+003
   5.8980   3.65988E+003    3.67155E+003
   5.8990   3.61699E+003    3.64715E+003
   5.9020   3.65488E+003    3.61889E+003
   5.9040   3.64934E+003    3.61882E+003
   5.9070   3.67857E+003    3.65001E+003
   5.9100   3.71436E+003    3.68674E+003
   5.9120   3.71649E+003    3.71261E+003
   5.9140   3.77028E+003    3.74366E+003
   5.9160   3.75354E+003    3.73253E+003
   5.9180   3.81502E+003    3.75600E+003
   5.9190   3.77621E+003    3.71854E+003
   5.9230   3.78736E+003    3.79449E+003
   5.9240   3.81830E+003    3.81741E+003
   5.9270   3.83894E+003    3.76159E+003
   5.9280   3.86470E+003    3.85617E+003
   5.9300   3.86801E+003    4.01434E+003
   5.9320   3.91704E+003    3.86515E+003
   5.9340   3.91559E+003    3.91012E+003
   5.9350   4.04053E+003    3.94227E+003
   5.9370   3.95038E+003    3.95785E+003
   5.9390   3.99649E+003    3.96901E+003
   5.9420   3.96308E+003    3.94834E+003
   5.9450   4.00113E+003    4.07985E+003
   5.9480   4.10753E+003    4.06264E+003
   5.9500   4.06961E+003    4.07798E+003
   5.9520   4.06399E+003    4.15551E+003
   5.9550   4.06638E+003    4.12275E+003
   5.9570   4.05704E+003    4.15319E+003
   5.9600   4.04719E+003    4.25763E+003
   5.9620   4.10161E+003    4.46457E+003
   5.9640   4.15863E+003    5.49842E+003
   5.9660   4.19285E+003    6.49813E+003
   5.9680   4.21943E+003    8.62830E+003
   5.9710   4.47749E+003    8.18683E+003
   5.9730   5.48831E+003    4.56296E+003
   5.9760   8.15091E+003    1.27890E+002
   5.9800   8.38338E+003    1.66690E+002
   5.9820   5.87150E+003    2.89520E+002
   5.9840   1.94287E+003    2.24044E+003
   5.9890   1.30040E+002    4.34761E+003
   5.9930   4.38070E+002    4.29126E+003
   5.9940   1.40180E+003    4.26495E+003
   5.9960   2.66002E+003    4.23174E+003
   5.9970   5.29976E+003    4.16858E+003
   6.0000   4.46187E+003    4.14728E+003
   6.0020   4.27912E+003    4.13657E+003
   6.0050   4.18434E+003    4.27507E+003
   6.0070   4.19568E+003    4.19454E+003
   6.0080   4.18122E+003    4.13122E+003
   6.0100   4.15428E+003    4.13277E+003
   6.0120   4.13277E+003    4.24325E+003
   6.0140   4.16377E+003    4.13544E+003
   6.0160   4.15194E+003    4.17427E+003
   6.0180   4.16781E+003    4.14463E+003
   6.0200   4.16399E+003    4.18366E+003
   6.0220   4.16858E+003    4.10739E+003
   6.0260   4.23247E+003    4.12149E+003
   6.0270   4.19216E+003    4.12945E+003
   6.0300   4.13160E+003    4.19105E+003
   6.0320   4.17710E+003    4.13372E+003
   6.0340   4.20797E+003    4.11614E+003
   6.0360   4.18746E+003    4.13599E+003
   6.0380   4.16388E+003    4.08628E+003
   6.0410   4.16875E+003    4.19500E+003
   6.0420   4.17747E+003    4.22336E+003
   6.0450   4.16083E+003    4.15393E+003
   6.0470   4.15544E+003    4.21210E+003
   6.0490   4.19461E+003    4.17257E+003
   6.0520   4.21371E+003    4.19704E+003
   6.0540   4.26320E+003    4.15382E+003
   6.0560   4.23893E+003    4.22121E+003
   6.0570   4.15748E+003    4.12589E+003
   6.0590   4.12518E+003    4.09843E+003
   6.0610   4.08416E+003    4.14223E+003
   6.0630   4.13380E+003    4.17007E+003
   6.0660   4.14817E+003    4.19054E+003
   6.0680   4.17438E+003    4.17032E+003
   6.0700   4.14898E+003    4.13266E+003
   6.0730   4.14565E+003    4.16896E+003
   6.0750   4.15233E+003    4.17225E+003
   6.0770   4.14261E+003    4.19719E+003
   6.0790   4.10268E+003    4.16686E+003
   6.0820   4.18698E+003    4.16994E+003
   6.0830   4.15845E+003    4.11012E+003
   6.0870   4.26063E+003    4.07971E+003
   6.0890   4.22205E+003    4.16937E+003
   6.0900   4.19327E+003    4.20447E+003
   6.0930   4.17225E+003    4.13864E+003
   6.0950   4.19468E+003    4.15256E+003
   6.0970   4.08813E+003    4.10782E+003
   6.0990   4.21869E+003    4.09286E+003
   6.1020   4.18760E+003    4.05495E+003
   6.1040   4.17206E+003    4.08631E+003
   6.1090   4.22210E+003    4.08903E+003
   6.1130   4.22731E+003    4.10427E+003
   6.1150   4.15148E+003    4.13859E+003
   6.1180   4.15806E+003    4.11308E+003
   6.1190   4.16384E+003    4.11932E+003
   6.1220   4.09922E+003    4.02686E+003
   6.1240   4.15121E+003    4.06715E+003
   6.1260   4.15109E+003    4.04030E+003
   6.1280   4.12406E+003    4.06865E+003
   6.1310   4.17767E+003    4.07603E+003
   6.1330   4.13645E+003    4.09351E+003
   6.1350   4.15280E+003    4.00652E+003
   6.1380   4.11898E+003    4.08279E+003
   6.1400   4.05984E+003    4.04605E+003
   6.1430   4.12423E+003    4.01177E+003
   6.1450   4.18142E+003    4.06268E+003
   6.1470   4.16744E+003    4.01429E+003
   6.1480   4.10094E+003    3.94009E+003
   6.1500   4.10915E+003    3.99134E+003
   6.1530   4.09472E+003    4.02606E+003
   6.1550   4.11828E+003    3.99850E+003
   6.1580   4.08541E+003    3.95141E+003
   6.1590   4.04910E+003    4.04485E+003
   6.1610   4.09381E+003    3.91584E+003
   6.1640   3.99717E+003    3.91881E+003
   6.1660   4.04543E+003    3.94364E+003
   6.1680   4.02950E+003    3.92530E+003
   6.1700   4.08942E+003    3.94949E+003
   6.1710   4.13866E+003    3.98281E+003
   6.1740   4.08139E+003    3.99483E+003
   6.1760   4.05907E+003    3.87331E+003
   6.1790   4.17854E+003    3.91093E+003
   6.1810   4.14558E+003    3.90670E+003
   6.1830   4.04730E+003    3.92594E+003
   6.1850   4.06233E+003    3.95681E+003
   6.1870   4.09223E+003    3.98036E+003
   6.1900   4.08187E+003    3.92335E+003
   6.1920   4.07353E+003    3.98120E+003
   6.1940   4.07539E+003    3.95567E+003
   6.1960   4.10478E+003    3.87654E+003
   6.1980   4.07735E+003    3.93204E+003
   6.2000   4.01571E+003    3.91694E+003
   6.2030   4.05320E+003    3.86129E+003
   6.2050   4.12967E+003    3.94055E+003
   6.2080   4.14165E+003    3.91198E+003
   6.2100   4.16888E+003    3.91845E+003
   6.2110   4.07557E+003    3.90550E+003
   6.2140   4.11548E+003    3.89370E+003
   6.2160   4.16336E+003    3.95450E+003
   6.2190   4.09984E+003    3.89856E+003
   6.2200   4.18781E+003    3.86276E+003
   6.2230   4.08350E+003    3.84217E+003
   6.2250   4.12136E+003    3.80075E+003
   6.2270   4.05052E+003    3.83851E+003
   6.2290   4.09544E+003    3.73823E+003
   6.2320   4.07478E+003    3.79487E+003
   6.2340   4.09254E+003    3.81199E+003
   6.2360   4.09348E+003    3.78373E+003
   6.2390   4.06764E+003    3.78866E+003
   6.2410   4.10522E+003    3.74322E+003
   6.2430   4.09125E+003    3.77674E+003
   6.2460   4.03696E+003    3.70279E+003
   6.2480   4.09613E+003    3.69528E+003
   6.2490   4.09125E+003    3.69326E+003
   6.2530   4.04762E+003    3.73609E+003
   6.2550   4.07945E+003    3.73613E+003
   6.2570   4.06400E+003    3.74853E+003
   6.2610   4.06789E+003    3.72555E+003
   6.2630   4.09885E+003    3.70172E+003
   6.2660   4.06394E+003    3.71418E+003
   6.2680   4.09416E+003    3.67622E+003
   6.2700   4.05972E+003    3.70032E+003
   6.2730   4.02332E+003    3.62492E+003
   6.2750   4.03283E+003    3.68356E+003
   6.2790   3.96719E+003    3.66531E+003
   6.2800   4.08422E+003    3.65379E+003
   6.2810   4.02375E+003    3.67358E+003
   6.2840   4.02160E+003    3.67099E+003
   6.2870   4.04102E+003    3.63801E+003
   6.2900   4.03442E+003    3.63018E+003
   6.2930   4.02491E+003    3.59839E+003
   6.2950   3.98000E+003    3.55118E+003
   6.2960   4.04948E+003    3.57606E+003
   6.2980   4.02047E+003    3.64057E+003
   6.3010   4.03500E+003    3.61400E+003
   6.3040   4.03995E+003    3.55078E+003
   6.3070   3.86161E+003    3.56986E+003
   6.3090   3.94128E+003    3.47593E+003
   6.3110   3.96874E+003    3.47493E+003
   6.3140   4.04381E+003    3.50978E+003
   6.3150   3.93880E+003    3.46519E+003
   6.3180   3.97327E+003    3.47683E+003
   6.3200   3.92152E+003    3.46557E+003
   6.3220   3.91564E+003    3.50646E+003
   6.3240   3.93535E+003    3.37061E+003
   6.3270   3.88329E+003    3.37155E+003
   6.3290   3.91916E+003    3.36695E+003
   6.3320   3.91332E+003    3.36508E+003
   6.3330   3.86292E+003    3.33264E+003
   6.3370   3.90688E+003    3.28293E+003
   6.3380   3.86407E+003    3.32835E+003
   6.3400   3.92857E+003    3.36102E+003
   6.3430   3.89181E+003    3.31525E+003
   6.3450   3.88370E+003    3.22361E+003
   6.3490   3.76456E+003    3.24528E+003
   6.3520   3.86342E+003    3.28962E+003
   6.3540   3.87086E+003    3.23170E+003
   6.3550   3.86304E+003    3.22102E+003
   6.3580   3.82178E+003    3.17295E+003
   6.3610   3.82349E+003    3.17694E+003
   6.3630   3.81609E+003    3.19713E+003
   6.3650   3.74200E+003    3.16601E+003
   6.3670   3.89940E+003    3.23364E+003
   6.3690   3.82515E+003    3.22177E+003
   6.3710   3.81150E+003    3.13753E+003
   6.3730   3.74142E+003    3.10813E+003
   6.3760   3.71846E+003    3.10027E+003
   6.3810   3.69848E+003    3.05517E+003
   6.3830   3.76433E+003    3.03549E+003
   6.3860   3.76606E+003    3.02136E+003
   6.3880   3.72524E+003    3.05006E+003
   6.3900   3.71062E+003    2.98962E+003
   6.3940   3.67251E+003    2.97415E+003
   6.3970   3.72145E+003    2.94763E+003
   6.3980   3.60950E+003    2.96723E+003
   6.4000   3.69053E+003    2.93702E+003
   6.4020   3.62142E+003    2.89795E+003
   6.4050   3.59801E+003    2.92475E+003
   6.4070   3.58084E+003    2.91317E+003
   6.4100   3.63100E+003    2.92936E+003
   6.4120   3.62094E+003    2.87637E+003
   6.4130   3.63308E+003    2.91841E+003
   6.4160   3.57072E+003    2.80898E+003
   6.4190   3.57274E+003    2.79395E+003
   6.4220   3.51762E+003    2.77422E+003
   6.4240   3.55205E+003    2.75606E+003
   6.4260   3.52650E+003    2.80439E+003
   6.4290   3.44393E+003    2.74124E+003
   6.4310   3.47881E+003    2.78408E+003
   6.4330   3.45827E+003    2.75761E+003
   6.4360   3.58879E+003    2.76696E+003
   6.4380   3.54559E+003    2.77151E+003
   6.4400   3.52467E+003    2.75595E+003
   6.4420   3.53154E+003    2.70469E+003
   6.4440   3.55235E+003    2.69204E+003
   6.4490   3.53719E+003    2.69805E+003
   6.4500   3.53726E+003    2.68577E+003
   6.4510   3.48280E+003    2.69079E+003
   6.4530   3.51376E+003    2.68139E+003
   6.4560   3.46254E+003    2.64008E+003
   6.4580   3.45592E+003    2.60417E+003
   6.4610   3.42860E+003    2.64806E+003
   6.4640   3.47833E+003    2.61083E+003
   6.4650   3.45023E+003    2.61390E+003
   6.4680   3.39325E+003    2.54734E+003
   6.4720   3.41433E+003    2.49581E+003
   6.4740   3.35681E+003    2.48385E+003
   6.4770   3.38947E+003    2.46840E+003
   6.4790   3.36494E+003    2.49355E+003
   6.4810   3.32140E+003    2.43403E+003
   6.4850   3.29505E+003    2.41281E+003
   6.4870   3.26153E+003    2.43611E+003
   6.4900   3.25955E+003    2.39573E+003
   6.4920   3.30318E+003    2.34897E+003
   6.4940   3.29625E+003    2.40121E+003
   6.4960   3.30064E+003    2.33957E+003
   6.4990   3.27923E+003    2.30381E+003
   6.5030   3.22337E+003    2.25264E+003
   6.5040   3.21427E+003    2.25007E+003
   6.5070   3.18668E+003    2.25540E+003
   6.5080   3.15413E+003    2.21994E+003
   6.5110   3.21120E+003    2.20164E+003
   6.5130   3.15897E+003    2.20096E+003
   6.5160   3.10828E+003    2.18407E+003
   6.5190   3.08823E+003    2.17706E+003
   6.5210   3.10435E+003    2.13687E+003
   6.5230   3.04609E+003    2.11959E+003
   6.5250   3.05196E+003    2.07917E+003
   6.5300   3.04660E+003    2.03801E+003
   6.5320   3.01110E+003    2.02414E+003
   6.5350   2.94675E+003    2.02062E+003
   6.5370   2.95915E+003    2.01869E+003
   6.5390   2.94963E+003    2.00124E+003
   6.5420   2.90566E+003    1.98982E+003
   6.5440   2.93858E+003    1.93140E+003
   6.5460   2.90437E+003    1.89084E+003
   6.5480   2.82924E+003    1.88429E+003
   6.5510   2.81944E+003    1.86482E+003
   6.5530   2.87106E+003    1.85142E+003
   6.5550   2.78081E+003    1.82454E+003
   6.5570   2.74424E+003    1.84811E+003
   6.5610   2.72032E+003    1.77104E+003
   6.5640   2.71450E+003    1.76787E+003
   6.5650   2.72305E+003    1.74277E+003
   6.5680   2.65985E+003    1.73480E+003
   6.5710   2.68213E+003    1.73326E+003
   6.5730   2.63958E+003    1.74834E+003
   6.5760   2.62024E+003    1.68411E+003
   6.5770   2.61578E+003    1.68996E+003
   6.5800   2.63534E+003    1.69695E+003
   6.5840   2.63396E+003    1.65028E+003
   6.5860   2.49054E+003    1.64180E+003
   6.5880   2.49890E+003    1.60881E+003
   6.5900   2.48299E+003    1.60629E+003
   6.5930   2.52216E+003    1.58133E+003
   6.5950   2.51082E+003    1.57762E+003
   6.6000   2.47496E+003    1.53755E+003
   6.6020   2.45337E+003    1.50831E+003
   6.6040   2.45579E+003    1.51701E+003
   6.6070   2.39626E+003    1.49545E+003
   6.6080   2.43212E+003    1.47612E+003
   6.6140   2.40245E+003    1.44402E+003
   6.6150   2.34542E+003    1.44853E+003
   6.6180   2.33222E+003    1.42990E+003
   6.6210   2.36317E+003    1.43319E+003
   6.6240   2.27294E+003    1.42583E+003
   6.6270   2.27315E+003    1.39230E+003
   6.6290   2.24091E+003    1.38809E+003
   6.6310   2.26871E+003    1.37940E+003
   6.6340   2.30414E+003    1.38865E+003
   6.6360   2.27924E+003    1.34843E+003
   6.6380   2.20790E+003    1.35656E+003
   6.6400   2.18968E+003    1.34343E+003
   6.6430   2.23294E+003    1.33939E+003
   6.6460   2.22370E+003    1.33881E+003
   6.6480   2.19096E+003    1.35466E+003
   6.6510   2.19343E+003    1.29641E+003
   6.6530   2.18361E+003    1.30324E+003
   6.6550   2.13790E+003    1.27864E+003
   6.6580   2.14278E+003    1.27740E+003
   6.6600   2.15265E+003    1.26286E+003
   6.6620   2.17397E+003    1.26475E+003
   6.6650   2.09276E+003    1.25520E+003
   6.6680   2.11750E+003    1.24323E+003
   6.6710   2.07633E+003    1.23667E+003
   6.6740   2.05323E+003    1.19626E+003
   6.6760   2.02440E+003    1.20716E+003
   6.6790   2.06904E+003    1.18976E+003
   6.6800   2.02757E+003    1.19364E+003
   6.6840   2.01197E+003    1.15985E+003
   6.6870   1.96359E+003    1.17439E+003
   6.6890   1.99331E+003    1.17139E+003
   6.6920   1.97524E+003    1.16428E+003
   6.6940   1.97636E+003    1.15009E+003
   6.6960   1.96745E+003    1.11339E+003
   6.6980   1.97170E+003    1.15909E+003
   6.7010   1.95436E+003    1.14317E+003
   6.7030   1.94449E+003    1.12005E+003
   6.7040   1.92739E+003    1.11507E+003
   6.7070   1.90721E+003    1.10768E+003
   6.7110   1.90200E+003    1.11634E+003
   6.7140   1.92429E+003    1.08180E+003
   6.7160   1.92614E+003    1.10112E+003
   6.7180   1.89578E+003    1.12515E+003
   6.7210   1.88338E+003    1.10693E+003
   6.7230   1.87025E+003    1.05946E+003
   6.7270   1.89059E+003    1.07211E+003
   6.7280   1.84444E+003    1.05324E+003
   6.7320   1.81970E+003    1.04352E+003
   6.7340   1.83086E+003    1.06928E+003
   6.7370   1.79364E+003    1.04444E+003
   6.7390   1.82635E+003    1.06334E+003
   6.7420   1.79325E+003    1.04662E+003
   6.7440   1.79284E+003    1.05591E+003
   6.7450   1.79385E+003    1.02327E+003
   6.7480   1.83034E+003    1.06045E+003
   6.7500   1.79766E+003    1.02990E+003
   6.7520   1.82465E+003    1.05959E+003
   6.7560   1.80546E+003    1.03455E+003
   6.7590   1.79646E+003    1.04894E+003
   6.7610   1.81893E+003    1.01412E+003
   6.7630   1.77204E+003    1.03368E+003
   6.7660   1.77245E+003    1.02664E+003
   6.7690   1.78839E+003    1.03451E+003
   6.7720   1.79783E+003    1.00722E+003
   6.7750   1.77765E+003    1.03016E+003
   6.7790   1.77326E+003    1.01385E+003
   6.7830   1.77536E+003    1.01723E+003
   6.7860   1.77775E+003    1.02002E+003
   6.7880   1.77002E+003    1.01851E+003
   6.7900   1.77886E+003    1.02406E+003
   6.7920   1.76959E+003    1.02083E+003
   6.7950   1.78545E+003    1.00955E+003
   6.7970   1.74171E+003    9.88030E+002
   6.8010   1.78731E+003    1.02995E+003
   6.8020   1.72505E+003    1.04920E+003
   6.8060   1.73503E+003    1.02009E+003
   6.8090   1.79271E+003    1.00698E+003
   6.8100   1.77283E+003    1.01281E+003
   6.8130   1.79102E+003    9.95540E+002
   6.8150   1.77350E+003    1.01112E+003
   6.8170   1.73925E+003    1.03285E+003
   6.8210   1.83481E+003    1.02570E+003
   6.8240   1.80545E+003    1.01713E+003
   6.8260   1.76668E+003    1.03507E+003
   6.8290   1.79791E+003    9.93260E+002
   6.8320   1.78632E+003    1.00233E+003
   6.8330   1.79135E+003    1.01656E+003
   6.8380   1.83407E+003    1.00651E+003
   6.8400   1.79817E+003    1.01122E+003
   6.8420   1.78813E+003    1.01703E+003
   6.8450   1.76202E+003    9.94150E+002
   6.8480   1.77212E+003    1.00696E+003
   6.8510   1.75155E+003    9.91560E+002
   6.8530   1.76523E+003    1.01203E+003
   6.8580   1.77042E+003    9.94160E+002
   6.8600   1.78555E+003    1.01195E+003
   6.8620   1.77505E+003    1.00903E+003
   6.8650   1.78218E+003    1.01170E+003
   6.8680   1.76877E+003    1.02461E+003
   6.8700   1.79187E+003    1.00335E+003
   6.8740   1.78531E+003    1.00639E+003
   6.8750   1.76116E+003    9.98620E+002
   6.8780   1.78877E+003    1.00703E+003
   6.8810   1.74698E+003    1.02636E+003
   6.8850   1.77386E+003    9.90320E+002
   6.8870   1.76564E+003    9.76380E+002
   6.8890   1.77594E+003    1.00531E+003
   6.8920   1.76439E+003    9.87990E+002
   6.8940   1.76030E+003    9.99070E+002
   6.8960   1.77189E+003    9.65360E+002
   6.8980   1.78537E+003    9.87450E+002
   6.9010   1.76978E+003    1.00307E+003
   6.9050   1.77607E+003    1.02137E+003
   6.9070   1.76628E+003    1.02001E+003
   6.9100   1.74221E+003    9.90480E+002
   6.9130   1.77156E+003    9.90170E+002
   6.9170   1.78589E+003    1.00186E+003
   6.9180   1.78831E+003    1.00857E+003
   6.9210   1.77540E+003    9.99630E+002
   6.9250   1.77044E+003    9.94620E+002
   6.9270   1.75694E+003    9.90040E+002
   6.9300   1.73869E+003    9.95580E+002
   6.9320   1.76798E+003    9.85570E+002
   6.9350   1.72609E+003    9.94490E+002
   6.9380   1.76249E+003    9.82910E+002
   6.9410   1.75065E+003    9.81120E+002
   6.9440   1.72867E+003    9.64460E+002
   6.9460   1.71006E+003    1.00959E+003
   6.9490   1.72088E+003    9.90550E+002
   6.9510   1.72589E+003    9.92120E+002
   6.9550   1.69718E+003    9.79780E+002
   6.9570   1.71655E+003    9.54710E+002
   6.9590   1.74445E+003    9.81130E+002
   6.9630   1.70827E+003    9.65460E+002
   6.9660   1.68919E+003    9.91010E+002
   6.9690   1.67743E+003    9.82390E+002
   6.9710   1.73138E+003    9.70120E+002
   6.9730   1.71119E+003    9.59310E+002
   6.9760   1.72097E+003    9.84500E+002
   6.9780   1.73205E+003    9.94210E+002
   6.9820   1.70319E+003    9.81460E+002
   6.9850   1.72417E+003    9.70540E+002
   6.9870   1.78052E+003    9.91420E+002
   6.9900   1.72700E+003    9.70980E+002
   6.9920   1.71035E+003    9.81750E+002
   6.9940   1.70745E+003    9.89240E+002
   6.9970   1.70631E+003    1.02016E+003
   6.9990   1.73725E+003    9.60500E+002
   7.0040   1.71228E+003    9.44750E+002
   7.0070   1.71970E+003    9.89660E+002
   7.0100   1.75821E+003    9.81250E+002
   7.0120   1.74406E+003    9.85270E+002
   7.0140   1.71786E+003    9.71580E+002
   7.0170   1.70296E+003    9.61520E+002
   7.0210   1.68172E+003    9.77590E+002
   7.0260   1.68107E+003    9.71270E+002
   7.0310   1.65256E+003    9.71530E+002
   7.0330   1.67999E+003    9.64570E+002
   7.0350   1.70859E+003    9.75730E+002
   7.0370   1.71744E+003    9.51230E+002
   7.0400   1.72647E+003    9.64380E+002
   7.0420   1.71381E+003    9.76510E+002
   7.0470   1.73904E+003    9.54140E+002
   7.0480   1.68167E+003    9.47000E+002
   7.0530   1.70136E+003    9.32540E+002
   7.0570   1.71526E+003    9.07130E+002
   7.0600   1.69069E+003    9.06130E+002
   7.0640   1.70888E+003    9.14710E+002
   7.0660   1.69733E+003    9.23040E+002
   7.0670   1.70947E+003    8.96010E+002
   7.0710   1.68077E+003    9.04310E+002
   7.0730   1.69605E+003    9.04100E+002
   7.0760   1.68351E+003    8.81800E+002
   7.0800   1.68698E+003    9.02170E+002
   7.0830   1.66847E+003    8.62830E+002
   7.0860   1.68508E+003    8.79560E+002
   7.0890   1.64676E+003    8.57340E+002
   7.0910   1.64785E+003    8.39350E+002
   7.0950   1.64188E+003    8.07440E+002
   7.0990   1.63687E+003    7.96940E+002
   7.1030   1.61060E+003    7.65810E+002
   7.1050   1.59967E+003    7.55710E+002
   7.1070   1.58538E+003    7.18520E+002
   7.1100   1.59305E+003    7.11230E+002
   7.1130   1.55879E+003    6.67120E+002
   7.1190   1.54278E+003    5.97650E+002
   7.1230   1.50721E+003    5.16210E+002
   7.1250   1.50793E+003    4.94860E+002
   7.1270   1.41394E+003    4.70780E+002
   7.1300   1.41541E+003    4.12550E+002
   7.1350   1.37798E+003    3.48210E+002
   7.1370   1.34112E+003    3.12510E+002
   7.1390   1.29371E+003    2.92550E+002
   7.1410   1.24329E+003    1.81290E+002
   7.1460   1.09923E+003    3.95500E+001
   7.1510   9.35270E+002    6.57000E+000
   7.1540   7.52870E+002    3.48000E+000
   7.1560   7.42640E+002    3.45000E+000
   7.1590   5.96070E+002    4.34000E+000
   7.1620   2.07730E+002    5.81000E+000
   7.1660   5.07000E+001    3.87000E+000
   7.1680   1.95700E+001    3.18000E+000
   7.1700   2.73000E+000    3.36000E+000
   7.1730   5.56000E+000    4.45000E+000
   7.1760   6.13000E+000    3.44000E+000
   7.1780   6.09000E+000    2.24000E+000
   7.1800   6.34000E+000    2.50000E-001
   7.1830   6.17000E+000    3.40000E-001
   7.1860   6.14000E+000    2.00000E-002
   7.1880   6.13000E+000    1.90000E+000
   7.1920   6.11000E+000    1.75000E+000
   7.1950   5.96000E+000    2.81000E+000
   7.1970   6.24000E+000    2.06000E+000
   7.2000   6.00000E+000    3.75000E+000
   7.2030   6.36000E+000    1.16000E+000
   7.2060   6.11000E+000    3.39000E+000
   7.2090   6.29000E+000    1.60000E-001
   7.2110   6.29000E+000    4.70000E-001
   7.2140   6.14000E+000    1.80000E-001
   7.2180   6.24000E+000    1.50000E-001
   7.2200   6.09000E+000    2.90000E-001
   7.2230   6.08000E+000    3.60000E-001
   7.2250   5.93000E+000    4.90000E-001
   7.2280   6.19000E+000    3.90000E-001
   7.2310   6.21000E+000    4.00000E-001
   7.2350   6.06000E+000    1.60000E-001
   7.2360   6.03000E+000    6.00000E-001
   7.2380   6.04000E+000    5.70000E-001
   7.2430   5.95000E+000    3.70000E-001
   7.2450   6.15000E+000    2.70000E-001
   7.2490   6.15000E+000    3.90000E-001
   7.2520   6.04000E+000    3.80000E-001
   7.2530   6.18000E+000    1.10000E-001
   7.2570   5.99000E+000    5.40000E-001
   7.2610   6.30000E+000    4.70000E-001
   7.2630   6.09000E+000    1.10000E-001
   7.2660   6.17000E+000    7.00000E-001
   7.2680   6.10000E+000    7.00000E-002
   7.2710   6.27000E+000    4.10000E-001
   7.2740   5.89000E+000    6.00000E-002
   7.2750   6.32000E+000    9.00000E-002
   7.2790   6.09000E+000    7.00000E-001
   7.2810   6.13000E+000    4.60000E-001
   7.2840   6.17000E+000    4.10000E-001
   7.2860   6.04000E+000    1.30000E-001
   7.2880   6.08000E+000    2.20000E-001
   7.2930   6.13000E+000    1.10000E-001
   7.2950   6.25000E+000    7.00000E-002
   7.2980   6.03000E+000    4.10000E-001
   7.3010   6.14000E+000    2.30000E-001
