# Supplementary material for: Mechanism of the small ATP-independent chaperone Spy is substrate specific
Source: Nat Commun. 2021 Feb 8;12:851. doi: 10.1038/s41467-021-21120-8 (PMC7870927; doi:10.1038/s41467-021-21120-8)
Supplement: Supplementary file 3 — Supplementary Data 1 [file 41467_2021_21120_MOESM3_ESM.zip › Fig 2c-d/181801/00070.RI1]

Sample1/4
I 1 22.0 48000 0009989 2.5040E11 277 1 
   5.8010   6.22000E+000    5.50000E-001
   5.8030   6.13000E+000    3.70000E-001
   5.8060   6.03000E+000    3.60000E-001
   5.8080   6.13000E+000    5.36000E+000
   5.8100   5.33000E+000    8.26000E+000
   5.8130   1.80000E-001    1.35000E+001
   5.8150   1.80000E-001    1.31200E+001
   5.8170   1.03100E+001    1.68300E+001
   5.8190   3.68500E+001    4.30100E+001
   5.8220   1.86200E+002    6.64000E+001
   5.8230   4.03390E+002    1.08920E+002
   5.8260   8.06540E+002    4.27550E+002
   5.8300   9.42220E+002    5.85570E+002
   5.8320   1.10419E+003    6.59660E+002
   5.8350   1.23966E+003    7.35130E+002
   5.8370   1.43564E+003    1.19691E+003
   5.8390   1.51320E+003    1.66821E+003
   5.8420   1.70177E+003    1.84471E+003
   5.8440   1.84949E+003    1.87082E+003
   5.8470   1.98122E+003    2.03681E+003
   5.8490   2.16771E+003    2.15267E+003
   5.8510   2.22224E+003    2.27314E+003
   5.8530   2.44905E+003    2.50408E+003
   5.8550   2.53418E+003    2.65399E+003
   5.8580   2.67750E+003    2.74248E+003
   5.8610   2.84931E+003    2.98747E+003
   5.8640   2.98555E+003    3.07185E+003
   5.8650   3.12099E+003    3.11845E+003
   5.8670   3.14870E+003    3.14671E+003
   5.8690   3.27600E+003    3.29632E+003
   5.8710   3.29479E+003    3.34762E+003
   5.8730   3.43958E+003    3.46336E+003
   5.8760   3.54524E+003    3.49643E+003
   5.8780   3.55861E+003    3.56785E+003
   5.8800   3.61491E+003    3.63488E+003
   5.8830   3.64221E+003    3.69908E+003
   5.8850   3.63648E+003    3.70709E+003
   5.8870   3.63311E+003    3.66839E+003
   5.8920   3.73408E+003    3.64434E+003
   5.8940   3.68399E+003    3.72445E+003
   5.8960   3.72293E+003    3.76589E+003
   5.8990   3.77313E+003    3.73230E+003
   5.9000   3.74003E+003    3.74257E+003
   5.9030   3.74303E+003    3.66975E+003
   5.9070   3.71314E+003    3.79512E+003
   5.9090   3.79354E+003    3.79861E+003
   5.9120   3.80777E+003    3.90864E+003
   5.9140   3.82912E+003    3.84039E+003
   5.9160   3.85404E+003    3.85517E+003
   5.9190   3.92390E+003    3.88258E+003
   5.9230   3.89583E+003    3.79090E+003
   5.9240   3.91083E+003    3.87425E+003
   5.9270   3.91480E+003    3.83245E+003
   5.9280   3.96758E+003    3.80301E+003
   5.9300   3.95088E+003    3.90234E+003
   5.9320   4.01242E+003    3.97360E+003
   5.9340   3.98545E+003    4.08664E+003
   5.9350   4.05070E+003    4.05037E+003
   5.9390   4.12792E+003    4.02507E+003
   5.9410   4.11044E+003    4.06853E+003
   5.9420   4.03929E+003    4.16638E+003
   5.9440   4.08947E+003    4.11257E+003
   5.9450   4.16433E+003    4.03468E+003
   5.9480   4.21898E+003    4.14167E+003
   5.9500   4.18111E+003    4.17981E+003
   5.9530   4.12124E+003    4.14454E+003
   5.9550   4.17536E+003    4.19120E+003
   5.9570   4.18411E+003    4.12802E+003
   5.9590   4.20892E+003    4.11067E+003
   5.9620   4.21541E+003    4.16444E+003
   5.9640   4.17738E+003    4.22120E+003
   5.9650   4.14327E+003    4.22895E+003
   5.9660   4.31088E+003    4.20040E+003
   5.9690   4.26190E+003    4.27785E+003
   5.9710   4.22721E+003    4.19020E+003
   5.9730   4.26168E+003    4.31481E+003
   5.9750   4.28601E+003    4.31147E+003
   5.9760   4.30164E+003    4.31567E+003
   5.9770   4.27151E+003    4.31581E+003
   5.9790   4.29563E+003    4.26360E+003
   5.9820   4.33743E+003    4.29058E+003
   5.9870   4.38036E+003    4.42503E+003
   5.9890   4.67083E+003    4.75056E+003
   5.9910   5.19662E+003    5.98843E+003
   5.9930   7.25764E+003    7.42834E+003
   5.9950   8.75114E+003    8.96204E+003
   5.9960   8.70797E+003    8.39689E+003
   6.0000   7.92459E+003    8.00505E+003
   6.0030   3.77168E+003    1.21580E+002
   6.0070   1.12220E+002    1.36890E+002
   6.0090   1.55780E+002    2.20220E+002
   6.0110   3.38760E+002    3.66075E+003
   6.0180   5.59670E+003    4.93582E+003
   6.0200   4.50265E+003    4.35582E+003
   6.0230   4.36092E+003    4.29346E+003
   6.0250   4.42080E+003    4.33994E+003
   6.0270   4.33304E+003    4.22683E+003
   6.0300   4.44441E+003    4.31331E+003
   6.0320   4.33884E+003    4.25048E+003
   6.0340   4.42802E+003    4.25966E+003
   6.0360   4.35662E+003    4.25303E+003
   6.0390   4.41033E+003    4.29726E+003
   6.0410   4.37033E+003    4.34686E+003
   6.0430   4.38136E+003    4.30647E+003
   6.0450   4.38186E+003    4.33281E+003
   6.0480   4.34482E+003    4.25823E+003
   6.0510   4.42592E+003    4.24625E+003
   6.0530   4.38856E+003    4.25471E+003
   6.0540   4.35183E+003    4.26372E+003
   6.0560   4.38216E+003    4.25622E+003
   6.0590   4.33185E+003    4.30818E+003
   6.0610   4.31208E+003    4.26569E+003
   6.0630   4.32761E+003    4.23633E+003
   6.0660   4.34984E+003    4.19910E+003
   6.0700   4.31079E+003    4.27865E+003
   6.0720   4.33794E+003    4.25227E+003
   6.0750   4.32435E+003    4.23253E+003
   6.0770   4.32512E+003    4.23123E+003
   6.0790   4.30511E+003    4.17384E+003
   6.0830   4.33462E+003    4.14748E+003
   6.0860   4.32169E+003    4.13318E+003
   6.0880   4.29223E+003    4.16983E+003
   6.0900   4.31250E+003    4.18022E+003
   6.0920   4.34227E+003    4.15185E+003
   6.0950   4.25418E+003    4.16158E+003
   6.0970   4.30295E+003    4.13290E+003
   6.1000   4.21623E+003    4.14258E+003
   6.1020   4.26821E+003    4.13364E+003
   6.1050   4.24437E+003    4.11351E+003
   6.1060   4.30024E+003    4.09450E+003
   6.1090   4.29229E+003    4.10080E+003
   6.1110   4.29360E+003    4.11609E+003
   6.1130   4.28853E+003    4.00702E+003
   6.1150   4.24878E+003    4.04561E+003
   6.1180   4.25365E+003    4.02327E+003
   6.1200   4.24536E+003    4.10192E+003
   6.1220   4.22182E+003    4.04908E+003
   6.1250   4.26409E+003    4.08569E+003
   6.1280   4.16683E+003    4.00138E+003
   6.1310   4.19246E+003    4.00751E+003
   6.1330   4.17756E+003    4.07638E+003
   6.1350   4.16886E+003    3.96339E+003
   6.1370   4.19700E+003    4.04269E+003
   6.1420   4.16634E+003    3.94707E+003
   6.1430   4.17866E+003    3.93745E+003
   6.1450   4.08930E+003    3.89947E+003
   6.1470   4.04436E+003    3.89452E+003
   6.1490   4.04034E+003    3.90053E+003
   6.1510   4.08304E+003    3.81165E+003
   6.1540   4.06785E+003    3.90669E+003
   6.1550   4.06450E+003    3.79594E+003
   6.1570   4.02487E+003    3.82937E+003
   6.1590   4.02995E+003    3.82063E+003
   6.1610   4.00473E+003    3.80376E+003
   6.1640   4.04509E+003    3.68823E+003
   6.1660   3.97202E+003    3.75460E+003
   6.1690   4.05369E+003    3.71870E+003
   6.1710   3.98852E+003    3.69245E+003
   6.1720   3.93802E+003    3.73119E+003
   6.1740   3.94966E+003    3.73418E+003
   6.1780   3.96602E+003    3.73549E+003
   6.1810   3.96397E+003    3.76130E+003
   6.1830   3.99163E+003    3.69167E+003
   6.1850   3.91282E+003    3.66046E+003
   6.1870   3.91575E+003    3.62350E+003
   6.1890   3.91615E+003    3.60567E+003
   6.1900   3.89063E+003    3.66555E+003
   6.1940   3.85598E+003    3.58146E+003
   6.1960   3.82029E+003    3.55422E+003
   6.1980   3.89104E+003    3.56811E+003
   6.2010   3.85325E+003    3.55162E+003
   6.2030   3.92841E+003    3.54470E+003
   6.2050   3.91551E+003    3.51288E+003
   6.2070   3.81108E+003    3.50569E+003
   6.2100   3.83140E+003    3.51084E+003
   6.2120   3.88492E+003    3.47330E+003
   6.2140   3.82776E+003    3.43562E+003
   6.2150   3.81343E+003    3.40635E+003
   6.2170   3.83010E+003    3.44379E+003
   6.2190   3.84854E+003    3.34776E+003
   6.2230   3.77401E+003    3.37024E+003
   6.2250   3.80463E+003    3.30788E+003
   6.2280   3.70744E+003    3.29900E+003
   6.2300   3.72381E+003    3.26986E+003
   6.2320   3.69243E+003    3.23504E+003
   6.2350   3.72281E+003    3.22413E+003
   6.2370   3.71386E+003    3.23077E+003
   6.2410   3.73920E+003    3.16327E+003
   6.2440   3.66663E+003    3.13136E+003
   6.2460   3.64342E+003    3.16041E+003
   6.2480   3.63354E+003    3.11048E+003
   6.2530   3.58340E+003    3.01941E+003
   6.2550   3.61729E+003    3.07031E+003
   6.2570   3.64366E+003    3.02057E+003
   6.2600   3.51898E+003    3.00461E+003
   6.2610   3.57329E+003    3.03983E+003
   6.2640   3.53127E+003    2.96854E+003
   6.2670   3.51885E+003    2.94412E+003
   6.2710   3.57396E+003    2.90168E+003
   6.2730   3.45120E+003    2.88397E+003
   6.2770   3.46134E+003    2.83526E+003
   6.2790   3.43047E+003    2.80723E+003
   6.2820   3.36821E+003    2.78634E+003
   6.2840   3.42818E+003    2.72988E+003
   6.2860   3.42927E+003    2.73821E+003
   6.2900   3.36988E+003    2.70183E+003
   6.2940   3.38653E+003    2.71529E+003
   6.2950   3.32744E+003    2.67709E+003
   6.2970   3.33228E+003    2.64583E+003
   6.2990   3.33284E+003    2.60749E+003
   6.3010   3.36150E+003    2.64315E+003
   6.3030   3.29650E+003    2.57644E+003
   6.3060   3.25966E+003    2.53560E+003
   6.3090   3.27204E+003    2.53275E+003
   6.3110   3.21661E+003    2.49358E+003
   6.3130   3.22334E+003    2.48388E+003
   6.3150   3.19772E+003    2.47596E+003
   6.3160   3.14010E+003    2.49388E+003
   6.3200   3.14472E+003    2.41687E+003
   6.3230   3.20159E+003    2.38152E+003
   6.3260   3.10662E+003    2.40241E+003
   6.3270   3.15280E+003    2.35189E+003
   6.3300   3.12114E+003    2.31995E+003
   6.3320   3.05111E+003    2.25219E+003
   6.3360   3.04098E+003    2.25728E+003
   6.3380   3.01932E+003    2.26115E+003
   6.3410   2.99830E+003    2.23242E+003
   6.3430   3.06947E+003    2.21835E+003
   6.3450   3.01991E+003    2.20895E+003
   6.3500   2.95324E+003    2.16569E+003
   6.3530   2.89709E+003    2.14457E+003
   6.3540   2.85862E+003    2.12980E+003
   6.3570   2.86296E+003    2.08068E+003
   6.3590   2.84049E+003    2.10939E+003
   6.3610   2.87941E+003    2.06457E+003
   6.3630   2.86588E+003    2.05823E+003
   6.3650   2.84958E+003    2.09396E+003
   6.3670   2.86978E+003    1.99898E+003
   6.3700   2.78573E+003    1.98553E+003
   6.3720   2.73092E+003    2.00175E+003
   6.3740   2.77175E+003    1.94777E+003
   6.3790   2.79287E+003    1.93136E+003
   6.3810   2.71053E+003    1.91635E+003
   6.3840   2.69679E+003    1.90139E+003
   6.3860   2.72526E+003    1.88376E+003
   6.3880   2.69984E+003    1.90757E+003
   6.3900   2.70025E+003    1.85029E+003
   6.3930   2.69184E+003    1.83699E+003
   6.3970   2.67094E+003    1.80985E+003
   6.3990   2.65728E+003    1.82960E+003
   6.4000   2.62023E+003    1.79992E+003
   6.4020   2.59129E+003    1.79027E+003
   6.4060   2.57783E+003    1.80472E+003
   6.4080   2.58755E+003    1.71479E+003
   6.4100   2.63454E+003    1.74171E+003
   6.4130   2.59495E+003    1.75180E+003
   6.4150   2.54658E+003    1.70399E+003
   6.4180   2.49758E+003    1.71695E+003
   6.4210   2.53126E+003    1.65287E+003
   6.4240   2.51061E+003    1.65704E+003
   6.4260   2.51607E+003    1.68244E+003
   6.4290   2.48216E+003    1.64379E+003
   6.4310   2.52580E+003    1.67232E+003
   6.4320   2.50514E+003    1.64289E+003
   6.4360   2.47656E+003    1.65528E+003
   6.4400   2.52321E+003    1.60035E+003
   6.4420   2.50998E+003    1.63847E+003
   6.4440   2.52039E+003    1.60294E+003
   6.4460   2.47733E+003    1.59668E+003
   6.4500   2.44490E+003    1.60131E+003
   6.4530   2.47527E+003    1.57711E+003
   6.4550   2.46115E+003    1.58711E+003
   6.4560   2.47542E+003    1.58805E+003
   6.4580   2.45742E+003    1.56089E+003
   6.4630   2.43811E+003    1.55545E+003
   6.4650   2.44174E+003    1.52650E+003
   6.4680   2.46001E+003    1.52827E+003
   6.4700   2.42441E+003    1.53379E+003
   6.4730   2.45647E+003    1.50471E+003
   6.4760   2.39750E+003    1.52565E+003
   6.4790   2.39043E+003    1.52540E+003
   6.4800   2.39577E+003    1.48449E+003
   6.4830   2.43313E+003    1.47514E+003
   6.4850   2.35521E+003    1.49870E+003
   6.4870   2.40548E+003    1.49983E+003
   6.4900   2.42202E+003    1.47616E+003
   6.4940   2.37508E+003    1.46054E+003
   6.4960   2.40883E+003    1.46429E+003
   6.4970   2.36141E+003    1.45379E+003
   6.4990   2.42250E+003    1.43536E+003
   6.5010   2.37688E+003    1.41103E+003
   6.5050   2.36299E+003    1.44815E+003
   6.5080   2.35948E+003    1.43173E+003
   6.5130   2.37669E+003    1.42902E+003
   6.5150   2.34461E+003    1.40890E+003
   6.5180   2.33394E+003    1.41467E+003
   6.5210   2.31102E+003    1.36448E+003
   6.5230   2.27972E+003    1.40336E+003
   6.5260   2.29496E+003    1.35357E+003
   6.5280   2.29752E+003    1.35988E+003
   6.5320   2.28915E+003    1.38482E+003
   6.5340   2.28640E+003    1.34929E+003
   6.5370   2.28419E+003    1.36420E+003
   6.5390   2.24089E+003    1.34739E+003
   6.5410   2.28117E+003    1.32370E+003
   6.5440   2.23501E+003    1.31813E+003
   6.5450   2.23744E+003    1.32543E+003
   6.5480   2.23601E+003    1.33434E+003
   6.5510   2.25834E+003    1.31427E+003
   6.5530   2.21377E+003    1.30535E+003
   6.5560   2.21005E+003    1.27976E+003
   6.5590   2.19548E+003    1.29296E+003
   6.5610   2.20655E+003    1.29790E+003
   6.5640   2.20739E+003    1.29057E+003
   6.5660   2.15536E+003    1.29142E+003
   6.5680   2.16932E+003    1.28371E+003
   6.5710   2.18582E+003    1.28208E+003
   6.5750   2.16916E+003    1.24962E+003
   6.5770   2.13744E+003    1.23671E+003
   6.5800   2.12228E+003    1.24661E+003
   6.5820   2.12712E+003    1.20540E+003
   6.5840   2.14481E+003    1.23804E+003
   6.5860   2.13743E+003    1.22767E+003
   6.5900   2.12712E+003    1.21569E+003
   6.5930   2.14475E+003    1.22782E+003
   6.5950   2.12950E+003    1.22874E+003
   6.5970   2.10378E+003    1.21620E+003
   6.6000   2.09664E+003    1.21597E+003
   6.6020   2.09298E+003    1.19231E+003
   6.6070   2.06601E+003    1.21836E+003
   6.6100   2.05467E+003    1.19591E+003
   6.6120   2.09404E+003    1.18609E+003
   6.6130   2.09762E+003    1.22361E+003
   6.6150   2.08581E+003    1.19095E+003
   6.6200   2.06356E+003    1.19591E+003
   6.6230   2.05347E+003    1.16536E+003
   6.6250   2.03384E+003    1.18071E+003
   6.6280   2.05987E+003    1.20532E+003
   6.6310   2.06949E+003    1.14970E+003
   6.6340   2.01801E+003    1.18649E+003
   6.6360   2.05074E+003    1.15388E+003
   6.6380   2.08956E+003    1.16042E+003
   6.6410   2.02092E+003    1.17806E+003
   6.6430   2.04882E+003    1.16606E+003
   6.6460   2.01511E+003    1.13045E+003
   6.6480   2.06808E+003    1.13252E+003
   6.6510   2.04364E+003    1.17159E+003
   6.6530   2.06178E+003    1.16122E+003
   6.6560   1.99383E+003    1.13534E+003
   6.6600   1.98658E+003    1.15308E+003
   6.6620   1.99287E+003    1.15549E+003
   6.6640   2.01099E+003    1.12628E+003
   6.6670   1.99460E+003    1.15399E+003
   6.6710   2.01955E+003    1.14064E+003
   6.6720   2.01539E+003    1.14653E+003
   6.6750   2.01818E+003    1.14121E+003
   6.6780   1.97492E+003    1.13847E+003
   6.6800   1.97490E+003    1.11322E+003
   6.6820   1.99446E+003    1.10447E+003
   6.6840   1.97685E+003    1.09892E+003
   6.6870   1.95748E+003    1.13831E+003
   6.6890   1.99173E+003    1.11464E+003
   6.6910   1.96975E+003    1.11221E+003
   6.6940   1.92519E+003    1.09102E+003
   6.6960   1.96371E+003    1.09457E+003
   6.7010   1.96123E+003    1.08516E+003
   6.7030   1.92778E+003    1.08187E+003
   6.7040   1.91502E+003    1.08266E+003
   6.7070   1.92337E+003    1.10522E+003
   6.7090   1.92664E+003    1.07484E+003
   6.7120   1.90469E+003    1.07487E+003
   6.7160   1.94395E+003    1.09805E+003
   6.7180   1.88935E+003    1.06603E+003
   6.7200   1.92436E+003    1.02881E+003
   6.7230   1.91293E+003    1.05224E+003
   6.7250   1.93406E+003    1.06028E+003
   6.7280   1.88664E+003    1.05516E+003
   6.7320   1.87330E+003    1.02775E+003
   6.7350   1.87093E+003    1.04907E+003
   6.7370   1.90324E+003    1.04897E+003
   6.7390   1.84660E+003    1.06622E+003
   6.7420   1.86147E+003    1.04488E+003
   6.7450   1.87723E+003    1.05282E+003
   6.7460   1.90269E+003    1.05752E+003
   6.7470   1.88927E+003    1.04866E+003
   6.7520   1.87405E+003    1.06447E+003
   6.7560   1.87081E+003    1.04544E+003
   6.7590   1.84790E+003    1.00945E+003
   6.7610   1.87953E+003    1.02635E+003
   6.7630   1.85576E+003    1.06312E+003
   6.7660   1.86313E+003    1.07049E+003
   6.7680   1.89642E+003    1.02852E+003
   6.7720   1.83193E+003    1.03081E+003
   6.7750   1.86007E+003    1.04140E+003
   6.7790   1.90644E+003    1.04562E+003
   6.7800   1.86635E+003    1.09112E+003
   6.7810   1.93684E+003    1.06643E+003
   6.7830   1.91171E+003    1.05557E+003
   6.7880   1.91254E+003    1.07178E+003
   6.7910   1.87406E+003    1.08598E+003
   6.7930   1.93633E+003    1.04874E+003
   6.7950   1.92326E+003    1.08394E+003
   6.7990   1.92006E+003    1.06959E+003
   6.8020   1.89634E+003    1.04576E+003
   6.8040   1.92091E+003    1.05489E+003
   6.8060   1.89140E+003    1.06291E+003
   6.8090   1.87994E+003    1.06293E+003
   6.8130   1.92279E+003    1.07555E+003
   6.8150   1.89588E+003    1.04530E+003
   6.8170   1.91830E+003    1.06930E+003
   6.8210   1.93927E+003    1.07796E+003
   6.8220   1.93432E+003    1.07203E+003
   6.8240   1.93010E+003    1.09095E+003
   6.8270   1.92450E+003    1.09404E+003
   6.8290   1.93508E+003    1.04526E+003
   6.8330   1.87482E+003    1.03312E+003
   6.8360   1.91608E+003    1.06253E+003
   6.8380   1.91235E+003    1.06869E+003
   6.8430   1.90287E+003    1.07484E+003
   6.8450   1.91543E+003    1.07856E+003
   6.8470   1.92503E+003    1.06616E+003
   6.8490   1.88267E+003    1.11809E+003
   6.8530   1.92183E+003    1.08528E+003
   6.8570   1.92717E+003    1.07958E+003
   6.8600   1.92345E+003    1.09790E+003
   6.8620   1.89978E+003    1.05571E+003
   6.8650   1.93115E+003    1.07652E+003
   6.8670   1.91958E+003    1.09213E+003
   6.8700   1.89380E+003    1.11981E+003
   6.8740   1.94488E+003    1.08573E+003
   6.8760   1.90582E+003    1.07736E+003
   6.8780   1.93087E+003    1.06616E+003
   6.8810   1.89161E+003    1.09017E+003
   6.8830   1.90592E+003    1.06974E+003
   6.8860   1.90834E+003    1.06228E+003
   6.8900   1.92040E+003    1.07489E+003
   6.8910   1.95412E+003    1.07757E+003
   6.8940   1.91228E+003    1.07434E+003
   6.8960   1.93518E+003    1.09799E+003
   6.9010   1.94480E+003    1.09511E+003
   6.9030   1.88416E+003    1.08490E+003
   6.9050   1.92914E+003    1.09883E+003
   6.9070   1.93918E+003    1.07445E+003
   6.9100   1.90588E+003    1.08629E+003
   6.9130   1.90991E+003    1.07160E+003
   6.9170   1.91772E+003    1.07857E+003
   6.9200   1.91028E+003    1.10195E+003
   6.9210   1.88917E+003    1.07863E+003
   6.9230   1.90953E+003    1.10552E+003
   6.9260   1.92826E+003    1.05505E+003
   6.9300   1.87778E+003    1.05919E+003
   6.9320   1.88013E+003    1.06725E+003
   6.9340   1.91340E+003    1.09013E+003
   6.9370   1.90513E+003    1.05137E+003
   6.9390   1.89936E+003    1.09526E+003
   6.9420   1.88434E+003    1.04363E+003
   6.9450   1.89065E+003    1.07989E+003
   6.9480   1.88843E+003    1.06702E+003
   6.9500   1.89901E+003    1.07376E+003
   6.9530   1.91339E+003    1.07336E+003
   6.9570   1.85632E+003    1.07645E+003
   6.9590   1.87416E+003    1.04949E+003
   6.9610   1.88010E+003    1.03529E+003
   6.9640   1.84948E+003    1.03968E+003
   6.9680   1.82128E+003    1.05340E+003
   6.9710   1.85264E+003    1.06164E+003
   6.9730   1.87496E+003    1.05748E+003
   6.9740   1.86848E+003    1.06683E+003
   6.9760   1.85943E+003    1.05479E+003
   6.9800   1.88757E+003    1.06865E+003
   6.9830   1.88808E+003    1.05945E+003
   6.9850   1.84931E+003    1.07416E+003
   6.9880   1.86007E+003    1.07329E+003
   6.9900   1.84377E+003    1.06557E+003
   6.9920   1.87122E+003    1.05200E+003
   6.9950   1.92790E+003    1.06150E+003
   6.9990   1.87845E+003    1.06690E+003
   7.0010   1.87723E+003    1.05404E+003
   7.0040   1.91982E+003    1.07267E+003
   7.0070   1.93446E+003    1.06346E+003
   7.0110   1.89837E+003    1.06683E+003
   7.0120   1.88550E+003    1.06068E+003
   7.0160   1.84185E+003    1.09281E+003
   7.0190   1.89329E+003    1.04198E+003
   7.0210   1.85762E+003    1.04833E+003
   7.0240   1.89638E+003    1.01414E+003
   7.0270   1.83210E+003    1.03486E+003
   7.0300   1.85576E+003    1.03136E+003
   7.0340   1.84839E+003    1.03836E+003
   7.0380   1.86271E+003    1.01275E+003
   7.0410   1.86560E+003    1.01298E+003
   7.0440   1.84964E+003    1.01096E+003
   7.0460   1.84438E+003    1.01487E+003
   7.0500   1.83155E+003    1.02510E+003
   7.0540   1.79243E+003    9.85050E+002
   7.0560   1.79036E+003    9.67470E+002
   7.0580   1.76646E+003    9.86920E+002
   7.0620   1.81358E+003    9.60000E+002
   7.0660   1.78717E+003    9.30880E+002
   7.0690   1.75308E+003    9.53930E+002
   7.0710   1.74146E+003    9.10450E+002
   7.0730   1.71303E+003    9.12220E+002
   7.0760   1.71461E+003    8.96860E+002
   7.0780   1.68361E+003    9.02360E+002
   7.0820   1.71580E+003    8.56180E+002
   7.0840   1.64450E+003    8.55600E+002
   7.0870   1.66782E+003    8.06470E+002
   7.0890   1.60904E+003    7.82620E+002
   7.0930   1.58214E+003    7.65790E+002
   7.0960   1.54816E+003    7.16280E+002
   7.0980   1.49919E+003    7.00270E+002
   7.1010   1.45406E+003    6.72670E+002
   7.1040   1.42711E+003    6.27420E+002
   7.1070   1.36231E+003    5.86690E+002
   7.1100   1.32037E+003    5.48980E+002
   7.1140   1.25660E+003    5.01400E+002
   7.1160   1.21583E+003    4.47880E+002
   7.1180   1.15410E+003    4.17560E+002
   7.1220   1.06946E+003    3.52130E+002
   7.1250   1.01608E+003    3.24640E+002
   7.1280   9.52590E+002    2.88090E+002
   7.1300   8.50180E+002    2.52970E+002
   7.1320   8.20960E+002    2.19950E+002
   7.1350   7.08070E+002    1.87790E+002
   7.1370   6.60530E+002    1.61940E+002
   7.1420   5.79640E+002    1.05700E+002
   7.1460   4.55740E+002    7.98300E+001
   7.1480   3.80690E+002    6.30400E+001
   7.1520   3.23040E+002    3.83000E+001
   7.1550   2.27880E+002    3.36800E+001
   7.1590   1.74010E+002    1.53100E+001
   7.1610   1.15850E+002    7.58000E+000
   7.1650   9.14800E+001    1.03000E+000
   7.1680   6.89800E+001    3.92000E+000
   7.1710   4.67100E+001    5.82000E+000
   7.1730   2.18300E+001    4.79000E+000
   7.1760   1.03100E+001    4.10000E-001
   7.1780   2.99000E+000    1.56000E+000
   7.1810   6.26000E+000    2.00000E-002
   7.1840   6.23000E+000    1.00000E-001
   7.1860   6.21000E+000    6.20000E-001
   7.1890   6.21000E+000    3.00000E-001
   7.1920   6.14000E+000    6.00000E-002
   7.1950   6.04000E+000    1.10000E-001
   7.1980   6.38000E+000    1.10000E-001
   7.2020   6.30000E+000    1.19000E+000
   7.2050   6.22000E+000    7.10000E-001
   7.2070   6.40000E+000    5.00000E-001
   7.2110   6.18000E+000    3.00000E-001
   7.2140   6.16000E+000    3.10000E-001
   7.2160   6.31000E+000    2.30000E-001
   7.2180   5.62000E+000    7.00000E-002
   7.2230   6.17000E+000    1.08000E+000
   7.2250   6.28000E+000    2.00000E-002
   7.2280   6.21000E+000    1.50000E-001
   7.2300   6.31000E+000    3.90000E-001
   7.2330   6.14000E+000    1.00000E-001
   7.2360   6.32000E+000    2.80000E-001
   7.2400   6.24000E+000    4.00000E-002
   7.2430   6.09000E+000    3.80000E-001
   7.2450   5.45000E+000    6.00000E-002
   7.2490   6.18000E+000    3.90000E-001
   7.2520   6.15000E+000    3.00000E-001
   7.2550   6.17000E+000    4.00000E-002
   7.2580   6.28000E+000    3.60000E-001
   7.2600   6.14000E+000    2.00000E-002
   7.2630   5.52000E+000    2.80000E-001
   7.2660   6.40000E+000    1.30000E-001
   7.2690   6.14000E+000    4.00000E-002
   7.2720   6.43000E+000    7.00000E-002
   7.2730   6.17000E+000    0.00000E+000
   7.2770   6.10000E+000    3.70000E-001
   7.2790   6.31000E+000    3.90000E-001
   7.2840   6.13000E+000    3.30000E-001
   7.2870   5.48000E+000    2.10000E-001
   7.2890   6.22000E+000    5.00000E-002
   7.2930   6.36000E+000    1.30000E-001
   7.2960   6.10000E+000    7.00000E-002
   7.2980   6.17000E+000    2.20000E-001
   7.3020   6.30000E+000    4.00000E-002
