# Supplementary material for: Mechanism of the small ATP-independent chaperone Spy is substrate specific
Source: Nat Commun. 2021 Feb 8;12:851. doi: 10.1038/s41467-021-21120-8 (PMC7870927; doi:10.1038/s41467-021-21120-8)
Supplement: Supplementary file 3 — Supplementary Data 1 [file 41467_2021_21120_MOESM3_ESM.zip › Fig 2c-d/181801/00070.RI3]

Sample3/6
I 3 22.0 48000 0010058 2.5210E11 277 1 
   5.8010   6.10000E+000    3.13000E+000
   5.8030   6.12000E+000    7.56000E+000
   5.8050   5.96000E+000    1.56000E+000
   5.8060   5.97000E+000    1.08000E+001
   5.8080   6.07000E+000    8.18000E+000
   5.8100   6.19000E+000    1.80500E+001
   5.8130   3.94000E+000    2.43900E+001
   5.8150   5.38000E+000    3.29000E+001
   5.8170   3.04900E+001    5.86900E+001
   5.8190   6.71100E+001    1.05520E+002
   5.8200   1.38370E+002    2.65670E+002
   5.8220   3.17320E+002    3.90150E+002
   5.8240   5.33090E+002    5.45190E+002
   5.8290   9.20550E+002    8.65500E+002
   5.8300   9.35970E+002    9.82430E+002
   5.8330   1.17793E+003    1.09452E+003
   5.8350   1.30495E+003    1.29806E+003
   5.8370   1.47583E+003    1.42771E+003
   5.8400   1.48765E+003    1.54942E+003
   5.8410   1.62867E+003    1.69521E+003
   5.8420   1.69771E+003    1.75164E+003
   5.8440   1.81204E+003    1.84226E+003
   5.8460   1.96445E+003    2.00749E+003
   5.8470   2.11018E+003    2.19633E+003
   5.8490   2.21511E+003    2.31441E+003
   5.8510   2.33868E+003    2.45247E+003
   5.8530   2.47191E+003    2.53262E+003
   5.8560   2.61679E+003    2.75263E+003
   5.8580   2.73696E+003    2.68748E+003
   5.8600   2.80965E+003    2.87320E+003
   5.8630   2.94328E+003    3.00314E+003
   5.8650   2.99762E+003    3.00692E+003
   5.8670   3.13162E+003    3.26854E+003
   5.8690   3.25823E+003    3.23450E+003
   5.8710   3.32056E+003    3.30117E+003
   5.8730   3.39568E+003    3.32862E+003
   5.8740   3.37244E+003    3.42416E+003
   5.8760   3.48960E+003    3.52093E+003
   5.8780   3.53096E+003    3.62408E+003
   5.8810   3.61539E+003    3.63936E+003
   5.8820   3.60839E+003    3.57149E+003
   5.8830   3.61184E+003    3.62798E+003
   5.8850   3.68148E+003    3.63948E+003
   5.8870   3.67416E+003    3.63249E+003
   5.8890   3.67940E+003    3.67711E+003
   5.8920   3.67168E+003    3.70850E+003
   5.8940   3.70204E+003    3.70561E+003
   5.8960   3.65773E+003    3.71457E+003
   5.8990   3.67297E+003    3.78044E+003
   5.9000   3.65049E+003    3.65831E+003
   5.9020   3.72531E+003    3.61516E+003
   5.9030   3.67229E+003    3.65819E+003
   5.9060   3.76805E+003    3.70488E+003
   5.9080   3.75199E+003    3.84620E+003
   5.9100   3.77648E+003    3.78003E+003
   5.9120   3.81400E+003    3.80858E+003
   5.9140   3.78737E+003    3.82414E+003
   5.9160   3.89520E+003    3.83474E+003
   5.9210   3.86060E+003    3.82027E+003
   5.9230   3.82336E+003    3.87353E+003
   5.9250   3.95822E+003    3.94633E+003
   5.9260   3.93778E+003    3.94594E+003
   5.9280   3.89033E+003    3.92070E+003
   5.9310   3.92393E+003    3.92772E+003
   5.9330   3.97710E+003    4.02523E+003
   5.9350   3.98466E+003    3.96664E+003
   5.9370   4.09964E+003    3.94621E+003
   5.9390   4.11007E+003    4.00182E+003
   5.9420   4.05978E+003    4.16254E+003
   5.9440   4.05981E+003    4.09262E+003
   5.9460   4.10661E+003    4.13569E+003
   5.9480   4.08921E+003    4.11098E+003
   5.9500   4.20887E+003    4.13859E+003
   5.9530   4.16976E+003    4.15534E+003
   5.9540   4.11609E+003    4.15566E+003
   5.9550   4.08993E+003    4.15698E+003
   5.9570   4.11211E+003    4.24578E+003
   5.9590   4.10846E+003    4.27725E+003
   5.9620   4.18250E+003    4.55222E+003
   5.9640   4.17568E+003    6.01250E+003
   5.9660   4.32303E+003    8.28621E+003
   5.9680   4.33297E+003    8.41919E+003
   5.9710   4.52944E+003    7.83513E+003
   5.9730   5.08182E+003    7.75723E+003
   5.9770   8.79299E+003    1.39860E+002
   5.9820   7.38093E+003    2.25640E+002
   5.9830   3.55015E+003    5.96200E+002
   5.9860   3.59970E+002    5.00245E+003
   5.9910   2.64700E+002    4.20350E+003
   5.9930   5.49010E+002    4.36190E+003
   5.9950   1.92133E+003    4.25484E+003
   5.9960   4.54109E+003    4.22565E+003
   6.0000   4.67903E+003    4.25728E+003
   6.0030   4.27164E+003    4.26989E+003
   6.0050   4.33328E+003    4.23415E+003
   6.0070   4.32629E+003    4.22571E+003
   6.0090   4.23533E+003    4.22120E+003
   6.0120   4.23496E+003    4.20770E+003
   6.0130   4.28704E+003    4.22266E+003
   6.0160   4.21427E+003    4.23232E+003
   6.0180   4.25276E+003    4.26000E+003
   6.0200   4.30881E+003    4.16917E+003
   6.0220   4.25512E+003    4.14432E+003
   6.0230   4.18755E+003    4.20609E+003
   6.0250   4.23855E+003    4.27980E+003
   6.0270   4.23161E+003    4.15331E+003
   6.0300   4.22576E+003    4.23807E+003
   6.0320   4.22858E+003    4.17141E+003
   6.0340   4.23756E+003    4.16045E+003
   6.0360   4.27170E+003    4.18620E+003
   6.0390   4.29023E+003    4.17325E+003
   6.0410   4.28745E+003    4.21453E+003
   6.0430   4.25127E+003    4.20668E+003
   6.0450   4.23391E+003    4.20079E+003
   6.0480   4.25411E+003    4.19182E+003
   6.0500   4.29365E+003    4.24393E+003
   6.0520   4.24284E+003    4.22009E+003
   6.0540   4.30380E+003    4.25123E+003
   6.0560   4.26558E+003    4.22739E+003
   6.0590   4.16043E+003    4.29379E+003
   6.0610   4.13743E+003    4.25675E+003
   6.0630   4.19330E+003    4.23746E+003
   6.0660   4.22567E+003    4.19512E+003
   6.0680   4.19826E+003    4.24247E+003
   6.0700   4.20797E+003    4.17509E+003
   6.0720   4.22057E+003    4.20309E+003
   6.0750   4.23691E+003    4.18181E+003
   6.0770   4.28995E+003    4.23553E+003
   6.0790   4.27420E+003    4.12430E+003
   6.0820   4.24714E+003    4.24920E+003
   6.0830   4.24944E+003    4.26848E+003
   6.0860   4.26773E+003    4.16112E+003
   6.0880   4.20557E+003    4.12008E+003
   6.0900   4.28620E+003    4.23304E+003
   6.0910   4.26475E+003    4.20260E+003
   6.0950   4.23116E+003    4.16332E+003
   6.0970   4.26078E+003    4.18368E+003
   6.0990   4.20671E+003    4.16540E+003
   6.1000   4.32216E+003    4.15622E+003
   6.1020   4.26655E+003    4.16376E+003
   6.1040   4.22692E+003    4.21797E+003
   6.1080   4.17731E+003    4.17288E+003
   6.1110   4.26787E+003    4.22223E+003
   6.1130   4.26319E+003    4.18169E+003
   6.1140   4.27468E+003    4.20782E+003
   6.1160   4.25267E+003    4.16852E+003
   6.1190   4.25934E+003    4.13387E+003
   6.1210   4.30462E+003    4.10067E+003
   6.1240   4.23562E+003    4.17620E+003
   6.1260   4.19885E+003    4.07991E+003
   6.1280   4.24285E+003    4.11567E+003
   6.1310   4.19006E+003    4.16738E+003
   6.1320   4.24686E+003    4.18713E+003
   6.1350   4.18008E+003    4.13162E+003
   6.1380   4.18239E+003    4.12788E+003
   6.1400   4.19501E+003    4.17247E+003
   6.1420   4.23126E+003    4.08434E+003
   6.1440   4.26228E+003    4.10383E+003
   6.1470   4.25376E+003    4.10616E+003
   6.1500   4.17071E+003    4.04097E+003
   6.1530   4.17533E+003    4.07671E+003
   6.1570   4.20192E+003    3.96673E+003
   6.1590   4.21622E+003    4.01847E+003
   6.1620   4.14581E+003    4.03111E+003
   6.1640   4.09105E+003    3.97581E+003
   6.1660   4.11836E+003    3.96200E+003
   6.1670   4.11274E+003    4.06590E+003
   6.1710   4.15118E+003    4.02988E+003
   6.1720   4.20224E+003    4.04341E+003
   6.1740   4.14902E+003    4.04109E+003
   6.1760   4.11098E+003    4.07954E+003
   6.1790   4.16011E+003    3.95256E+003
   6.1800   4.18887E+003    3.96085E+003
   6.1830   4.16876E+003    3.93130E+003
   6.1840   4.17415E+003    3.97580E+003
   6.1860   4.15318E+003    4.01918E+003
   6.1880   4.23267E+003    3.94952E+003
   6.1900   4.21828E+003    4.00487E+003
   6.1910   4.14672E+003    4.05177E+003
   6.1940   4.15586E+003    3.98914E+003
   6.1960   4.12694E+003    3.94638E+003
   6.1980   4.08704E+003    3.91383E+003
   6.2010   4.20355E+003    3.89869E+003
   6.2030   4.12992E+003    3.92490E+003
   6.2050   4.18713E+003    3.99931E+003
   6.2090   4.20716E+003    3.99921E+003
   6.2120   4.21547E+003    3.96776E+003
   6.2140   4.21141E+003    3.97962E+003
   6.2150   4.17181E+003    3.89614E+003
   6.2180   4.15980E+003    3.95158E+003
   6.2210   4.21902E+003    3.99112E+003
   6.2230   4.12093E+003    3.81883E+003
   6.2250   4.18181E+003    3.94871E+003
   6.2270   4.16909E+003    3.89833E+003
   6.2280   4.15592E+003    3.96419E+003
   6.2310   4.16518E+003    3.93469E+003
   6.2350   4.14675E+003    3.88881E+003
   6.2360   4.14672E+003    3.87781E+003
   6.2370   4.18175E+003    3.88320E+003
   6.2390   4.10342E+003    3.85645E+003
   6.2410   4.15758E+003    3.92003E+003
   6.2440   4.12539E+003    3.84571E+003
   6.2460   4.19747E+003    3.82483E+003
   6.2480   4.11944E+003    3.80496E+003
   6.2510   4.17723E+003    3.83183E+003
   6.2550   4.10060E+003    3.88529E+003
   6.2580   4.11790E+003    3.80852E+003
   6.2600   4.12079E+003    3.85270E+003
   6.2610   4.16111E+003    3.87596E+003
   6.2640   4.13767E+003    3.74728E+003
   6.2660   4.10570E+003    3.86618E+003
   6.2680   4.09581E+003    3.83728E+003
   6.2700   4.13275E+003    3.71599E+003
   6.2720   4.15426E+003    3.79065E+003
   6.2740   4.12758E+003    3.81270E+003
   6.2770   4.14949E+003    3.79799E+003
   6.2780   4.17797E+003    3.71595E+003
   6.2820   4.16307E+003    3.74922E+003
   6.2840   4.10075E+003    3.77516E+003
   6.2850   4.14009E+003    3.74801E+003
   6.2870   4.21329E+003    3.74110E+003
   6.2890   4.06519E+003    3.69194E+003
   6.2910   4.10200E+003    3.74487E+003
   6.2940   4.12933E+003    3.74271E+003
   6.2960   4.05386E+003    3.67764E+003
   6.2980   4.09007E+003    3.66486E+003
   6.3010   4.11790E+003    3.65910E+003
   6.3020   4.05920E+003    3.60338E+003
   6.3040   4.00132E+003    3.70014E+003
   6.3080   3.98521E+003    3.61763E+003
   6.3110   4.00623E+003    3.57445E+003
   6.3130   4.07449E+003    3.53723E+003
   6.3150   4.12504E+003    3.59287E+003
   6.3170   4.07629E+003    3.56693E+003
   6.3200   4.03117E+003    3.53217E+003
   6.3220   3.99528E+003    3.56821E+003
   6.3250   4.00623E+003    3.53959E+003
   6.3260   4.02838E+003    3.43763E+003
   6.3280   3.98457E+003    3.52908E+003
   6.3300   3.99549E+003    3.46572E+003
   6.3320   3.95890E+003    3.45917E+003
   6.3350   4.01206E+003    3.51180E+003
   6.3370   4.00349E+003    3.39365E+003
   6.3380   4.02490E+003    3.34556E+003
   6.3410   4.00462E+003    3.43738E+003
   6.3430   4.06635E+003    3.40700E+003
   6.3470   3.89675E+003    3.31102E+003
   6.3500   3.88557E+003    3.31415E+003
   6.3520   3.95138E+003    3.35787E+003
   6.3540   3.94080E+003    3.36400E+003
   6.3560   3.92878E+003    3.31234E+003
   6.3590   3.91313E+003    3.25652E+003
   6.3610   3.91973E+003    3.29385E+003
   6.3640   3.82093E+003    3.35373E+003
   6.3660   3.90468E+003    3.26525E+003
   6.3670   3.89267E+003    3.27802E+003
   6.3690   3.90726E+003    3.34253E+003
   6.3700   3.94637E+003    3.22567E+003
   6.3730   3.84313E+003    3.21729E+003
   6.3740   3.86682E+003    3.24470E+003
   6.3780   3.85427E+003    3.22814E+003
   6.3790   3.81429E+003    3.22179E+003
   6.3810   3.84762E+003    3.14201E+003
   6.3840   3.85536E+003    3.13277E+003
   6.3850   3.79565E+003    3.16702E+003
   6.3880   3.84521E+003    3.10103E+003
   6.3900   3.77754E+003    3.13467E+003
   6.3930   3.76024E+003    3.05418E+003
   6.3950   3.79798E+003    3.07150E+003
   6.3980   3.71859E+003    3.06994E+003
   6.4000   3.70152E+003    3.03644E+003
   6.4020   3.68307E+003    3.03842E+003
   6.4050   3.70301E+003    3.00943E+003
   6.4080   3.66816E+003    2.97711E+003
   6.4100   3.67757E+003    2.94050E+003
   6.4120   3.71690E+003    2.95650E+003
   6.4140   3.64452E+003    2.94366E+003
   6.4170   3.64303E+003    2.97530E+003
   6.4190   3.65574E+003    2.89965E+003
   6.4220   3.63440E+003    2.94540E+003
   6.4240   3.66327E+003    2.86876E+003
   6.4280   3.58408E+003    2.88732E+003
   6.4310   3.59385E+003    2.91369E+003
   6.4330   3.55423E+003    2.89826E+003
   6.4360   3.72249E+003    2.84576E+003
   6.4380   3.62124E+003    2.86615E+003
   6.4400   3.68090E+003    2.86310E+003
   6.4420   3.71177E+003    2.80595E+003
   6.4450   3.63293E+003    2.84325E+003
   6.4470   3.65569E+003    2.81766E+003
   6.4510   3.66947E+003    2.75055E+003
   6.4530   3.62807E+003    2.78233E+003
   6.4560   3.66426E+003    2.74754E+003
   6.4600   3.57666E+003    2.72866E+003
   6.4620   3.57410E+003    2.68160E+003
   6.4650   3.51817E+003    2.67255E+003
   6.4670   3.57582E+003    2.63953E+003
   6.4700   3.56538E+003    2.62128E+003
   6.4730   3.60322E+003    2.61323E+003
   6.4740   3.52375E+003    2.56791E+003
   6.4770   3.50209E+003    2.55187E+003
   6.4790   3.45066E+003    2.61440E+003
   6.4810   3.44361E+003    2.53849E+003
   6.4830   3.42069E+003    2.52783E+003
   6.4850   3.40202E+003    2.51650E+003
   6.4890   3.46598E+003    2.49970E+003
   6.4920   3.42382E+003    2.52026E+003
   6.4940   3.41875E+003    2.49863E+003
   6.4950   3.37643E+003    2.46819E+003
   6.4960   3.40211E+003    2.47765E+003
   6.4990   3.37841E+003    2.43162E+003
   6.5020   3.34155E+003    2.39901E+003
   6.5050   3.32015E+003    2.34160E+003
   6.5080   3.30820E+003    2.33484E+003
   6.5090   3.34024E+003    2.35183E+003
   6.5120   3.33654E+003    2.28272E+003
   6.5160   3.28264E+003    2.26359E+003
   6.5180   3.26635E+003    2.30900E+003
   6.5210   3.25825E+003    2.26647E+003
   6.5230   3.17783E+003    2.20758E+003
   6.5250   3.18295E+003    2.22593E+003
   6.5280   3.15546E+003    2.16506E+003
   6.5300   3.17746E+003    2.13169E+003
   6.5330   3.12895E+003    2.12530E+003
   6.5350   3.05232E+003    2.13747E+003
   6.5370   3.01460E+003    2.09691E+003
   6.5390   3.08204E+003    2.08419E+003
   6.5440   3.00946E+003    2.03777E+003
   6.5450   2.94459E+003    1.99330E+003
   6.5490   2.94020E+003    1.95543E+003
   6.5500   2.95244E+003    1.99181E+003
   6.5520   2.89824E+003    1.92123E+003
   6.5550   2.90169E+003    1.90470E+003
   6.5590   2.83901E+003    1.86117E+003
   6.5610   2.84337E+003    1.87734E+003
   6.5640   2.79931E+003    1.85029E+003
   6.5660   2.77112E+003    1.86974E+003
   6.5700   2.76355E+003    1.80502E+003
   6.5730   2.80875E+003    1.81746E+003
   6.5750   2.72565E+003    1.78034E+003
   6.5770   2.72449E+003    1.81748E+003
   6.5800   2.71219E+003    1.77752E+003
   6.5830   2.71961E+003    1.72196E+003
   6.5860   2.57169E+003    1.67744E+003
   6.5880   2.61723E+003    1.70110E+003
   6.5920   2.56513E+003    1.67267E+003
   6.5930   2.62937E+003    1.67529E+003
   6.5960   2.58683E+003    1.62327E+003
   6.5980   2.56570E+003    1.62504E+003
   6.6020   2.58850E+003    1.59197E+003
   6.6040   2.54063E+003    1.56161E+003
   6.6070   2.49997E+003    1.53902E+003
   6.6090   2.45725E+003    1.54787E+003
   6.6110   2.42477E+003    1.53726E+003
   6.6150   2.43611E+003    1.51223E+003
   6.6160   2.42915E+003    1.51819E+003
   6.6190   2.42442E+003    1.50051E+003
   6.6210   2.37265E+003    1.48106E+003
   6.6220   2.35068E+003    1.49788E+003
   6.6250   2.36491E+003    1.45159E+003
   6.6280   2.36013E+003    1.50186E+003
   6.6310   2.39788E+003    1.47976E+003
   6.6340   2.36612E+003    1.42182E+003
   6.6360   2.34065E+003    1.41317E+003
   6.6380   2.32092E+003    1.39390E+003
   6.6410   2.35289E+003    1.41116E+003
   6.6440   2.30846E+003    1.35754E+003
   6.6470   2.24327E+003    1.33460E+003
   6.6500   2.26041E+003    1.35681E+003
   6.6530   2.21927E+003    1.33549E+003
   6.6560   2.25971E+003    1.32134E+003
   6.6600   2.20928E+003    1.31572E+003
   6.6620   2.20331E+003    1.30922E+003
   6.6640   2.20106E+003    1.31738E+003
   6.6660   2.21458E+003    1.29538E+003
   6.6690   2.17025E+003    1.24044E+003
   6.6710   2.17271E+003    1.28758E+003
   6.6730   2.13577E+003    1.26206E+003
   6.6760   2.12120E+003    1.26932E+003
   6.6780   2.10601E+003    1.24975E+003
   6.6800   2.08509E+003    1.23183E+003
   6.6820   2.11128E+003    1.24682E+003
   6.6860   2.10653E+003    1.21441E+003
   6.6890   2.02944E+003    1.21649E+003
   6.6910   2.03669E+003    1.21119E+003
   6.6940   2.05271E+003    1.18837E+003
   6.6960   1.99514E+003    1.21768E+003
   6.6990   2.05188E+003    1.17970E+003
   6.7010   1.99700E+003    1.18531E+003
   6.7040   2.00829E+003    1.17077E+003
   6.7070   1.95331E+003    1.15159E+003
   6.7090   1.97051E+003    1.13250E+003
   6.7110   1.95957E+003    1.12837E+003
   6.7140   1.96841E+003    1.14046E+003
   6.7160   1.98759E+003    1.14935E+003
   6.7200   1.94613E+003    1.14474E+003
   6.7210   1.98711E+003    1.14193E+003
   6.7230   1.93704E+003    1.12062E+003
   6.7260   1.92196E+003    1.10515E+003
   6.7300   1.89599E+003    1.09546E+003
   6.7320   1.89921E+003    1.08481E+003
   6.7340   1.84235E+003    1.07623E+003
   6.7370   1.87803E+003    1.10996E+003
   6.7400   1.85346E+003    1.06798E+003
   6.7430   1.84625E+003    1.07460E+003
   6.7450   1.85180E+003    1.09255E+003
   6.7490   1.85864E+003    1.06584E+003
   6.7520   1.87240E+003    1.07038E+003
   6.7560   1.86996E+003    1.10010E+003
   6.7590   1.85182E+003    1.05718E+003
   6.7610   1.82429E+003    1.03146E+003
   6.7630   1.87287E+003    1.06826E+003
   6.7660   1.81599E+003    1.06861E+003
   6.7680   1.82019E+003    1.05420E+003
   6.7700   1.81848E+003    1.05987E+003
   6.7730   1.82027E+003    1.05746E+003
   6.7750   1.81496E+003    1.03634E+003
   6.7770   1.81911E+003    1.03854E+003
   6.7800   1.81650E+003    1.06400E+003
   6.7830   1.81893E+003    1.05510E+003
   6.7860   1.82668E+003    1.03732E+003
   6.7880   1.81334E+003    1.05310E+003
   6.7920   1.83579E+003    1.06203E+003
   6.7930   1.84570E+003    1.05535E+003
   6.7970   1.83708E+003    1.03577E+003
   6.7990   1.81397E+003    1.05086E+003
   6.8020   1.83179E+003    1.06967E+003
   6.8050   1.75660E+003    1.04774E+003
   6.8060   1.79800E+003    1.01926E+003
   6.8090   1.87052E+003    1.02580E+003
   6.8110   1.80026E+003    1.04547E+003
   6.8140   1.81280E+003    1.04246E+003
   6.8160   1.82535E+003    1.01807E+003
   6.8200   1.81475E+003    1.05274E+003
   6.8220   1.80759E+003    1.05582E+003
   6.8230   1.83784E+003    1.05472E+003
   6.8270   1.83498E+003    1.04001E+003
   6.8310   1.79704E+003    1.05256E+003
   6.8320   1.84423E+003    1.03785E+003
   6.8350   1.83161E+003    1.05912E+003
   6.8380   1.82055E+003    1.01631E+003
   6.8400   1.87960E+003    1.04495E+003
   6.8450   1.81589E+003    1.05434E+003
   6.8460   1.82027E+003    1.03261E+003
   6.8490   1.80634E+003    1.04611E+003
   6.8520   1.83306E+003    1.03359E+003
   6.8530   1.82104E+003    1.01317E+003
   6.8570   1.82558E+003    1.03320E+003
   6.8600   1.84762E+003    1.03829E+003
   6.8630   1.82016E+003    1.04463E+003
   6.8650   1.80945E+003    1.04750E+003
   6.8670   1.80555E+003    1.03797E+003
   6.8700   1.83221E+003    1.02012E+003
   6.8720   1.83147E+003    1.02447E+003
   6.8760   1.83629E+003    1.01959E+003
   6.8780   1.82625E+003    1.04069E+003
   6.8810   1.81319E+003    1.06656E+003
   6.8830   1.77884E+003    1.00552E+003
   6.8850   1.80885E+003    1.01578E+003
   6.8890   1.81495E+003    1.04729E+003
   6.8910   1.83187E+003    1.02318E+003
   6.8950   1.77531E+003    1.01120E+003
   6.8980   1.80526E+003    1.01715E+003
   6.8990   1.80688E+003    1.01888E+003
   6.9030   1.80504E+003    1.00801E+003
   6.9070   1.80523E+003    1.01932E+003
   6.9080   1.80432E+003    1.01785E+003
   6.9110   1.82794E+003    1.04171E+003
   6.9140   1.78724E+003    1.04672E+003
   6.9170   1.77517E+003    1.02091E+003
   6.9180   1.83192E+003    1.01820E+003
   6.9210   1.82504E+003    1.00381E+003
   6.9240   1.81911E+003    1.01649E+003
   6.9270   1.76227E+003    1.03724E+003
   6.9300   1.76035E+003    1.02989E+003
   6.9320   1.75699E+003    1.02024E+003
   6.9340   1.77858E+003    1.00603E+003
   6.9380   1.80270E+003    1.01392E+003
   6.9400   1.75488E+003    9.89970E+002
   6.9440   1.76282E+003    1.00508E+003
   6.9470   1.74182E+003    1.01021E+003
   6.9490   1.81414E+003    9.79070E+002
   6.9520   1.79347E+003    1.00015E+003
   6.9550   1.77472E+003    9.76090E+002
   6.9570   1.75396E+003    1.02199E+003
   6.9610   1.73734E+003    9.99290E+002
   6.9630   1.72270E+003    9.83390E+002
   6.9660   1.71330E+003    9.83830E+002
   6.9680   1.72945E+003    9.90520E+002
   6.9700   1.70537E+003    9.74770E+002
   6.9730   1.77107E+003    9.83000E+002
   6.9760   1.78695E+003    9.84730E+002
   6.9780   1.74565E+003    9.89360E+002
   6.9820   1.73410E+003    9.83400E+002
   6.9850   1.79519E+003    1.01703E+003
   6.9880   1.76574E+003    9.86750E+002
   6.9900   1.77779E+003    1.00828E+003
   6.9920   1.75920E+003    1.00804E+003
   6.9960   1.76585E+003    1.00285E+003
   6.9990   1.73979E+003    1.02951E+003
   7.0020   1.75449E+003    1.00073E+003
   7.0050   1.76656E+003    9.88710E+002
   7.0070   1.76691E+003    9.84570E+002
   7.0090   1.77806E+003    9.93370E+002
   7.0110   1.78459E+003    9.93440E+002
   7.0140   1.76075E+003    9.68230E+002
   7.0170   1.74477E+003    1.00038E+003
   7.0190   1.71452E+003    9.98250E+002
   7.0210   1.70444E+003    9.68270E+002
   7.0240   1.75701E+003    1.00316E+003
   7.0280   1.70850E+003    9.82050E+002
   7.0300   1.67181E+003    9.90880E+002
   7.0310   1.70653E+003    9.69300E+002
   7.0350   1.70104E+003    9.39890E+002
   7.0370   1.75479E+003    9.77860E+002
   7.0400   1.72125E+003    9.67160E+002
   7.0420   1.72936E+003    9.72350E+002
   7.0460   1.70910E+003    9.71030E+002
   7.0480   1.73444E+003    9.36890E+002
   7.0530   1.74235E+003    9.35740E+002
   7.0550   1.73917E+003    9.55250E+002
   7.0570   1.75029E+003    9.48010E+002
   7.0600   1.70733E+003    9.37640E+002
   7.0620   1.73124E+003    9.37450E+002
   7.0650   1.71526E+003    9.47170E+002
   7.0690   1.71424E+003    9.21440E+002
   7.0710   1.70656E+003    9.21700E+002
   7.0730   1.73607E+003    9.33170E+002
   7.0760   1.67541E+003    9.18460E+002
   7.0800   1.71843E+003    9.29180E+002
   7.0820   1.72122E+003    8.78490E+002
   7.0850   1.70196E+003    8.60970E+002
   7.0880   1.71530E+003    8.79600E+002
   7.0900   1.69995E+003    8.89200E+002
   7.0930   1.66123E+003    8.34130E+002
   7.0960   1.68485E+003    8.32850E+002
   7.1000   1.64946E+003    8.02430E+002
   7.1010   1.63391E+003    7.73290E+002
   7.1030   1.63714E+003    7.66310E+002
   7.1070   1.62323E+003    7.43740E+002
   7.1100   1.63501E+003    7.12700E+002
   7.1120   1.56512E+003    6.96240E+002
   7.1150   1.59031E+003    6.57110E+002
   7.1160   1.59111E+003    6.46430E+002
   7.1200   1.57545E+003    5.94900E+002
   7.1230   1.56239E+003    5.37680E+002
   7.1250   1.51004E+003    4.97910E+002
   7.1270   1.43332E+003    4.60600E+002
   7.1300   1.41238E+003    4.26380E+002
   7.1340   1.39481E+003    3.64220E+002
   7.1370   1.35839E+003    3.14260E+002
   7.1390   1.28461E+003    2.90110E+002
   7.1410   1.20879E+003    2.10470E+002
   7.1440   1.13207E+003    4.13300E+001
   7.1500   9.51260E+002    1.26600E+001
   7.1530   7.51750E+002    1.09400E+001
   7.1560   7.48550E+002    6.67000E+000
   7.1580   6.42850E+002    4.44000E+000
   7.1600   3.97830E+002    6.30000E-001
   7.1630   1.50810E+002    3.76000E+000
   7.1660   2.52200E+001    2.10000E+000
   7.1680   2.10000E+000    1.10000E-001
   7.1710   6.17000E+000    2.00000E-001
   7.1750   6.24000E+000    1.57000E+000
   7.1770   6.35000E+000    2.42000E+000
   7.1800   6.14000E+000    7.00000E-002
   7.1840   5.49000E+000    3.80000E-001
   7.1860   6.38000E+000    6.60000E-001
   7.1890   6.32000E+000    1.04000E+000
   7.1920   6.45000E+000    3.16000E+000
   7.1940   6.48000E+000    2.14000E+000
   7.1980   6.29000E+000    2.76000E+000
   7.1990   6.28000E+000    2.12000E+000
   7.2030   6.11000E+000    2.20000E+000
   7.2060   6.32000E+000    2.30000E-001
   7.2090   6.21000E+000    1.00000E-002
   7.2110   6.30000E+000    2.00000E-002
   7.2130   6.17000E+000    3.00000E-002
   7.2170   6.08000E+000    2.00000E-002
   7.2200   6.13000E+000    1.90000E-001
   7.2220   6.05000E+000    1.63000E+000
   7.2260   6.22000E+000    4.00000E-002
   7.2290   6.13000E+000    1.74000E+000
   7.2310   6.38000E+000    1.20000E-001
   7.2340   6.26000E+000    1.30000E-001
   7.2360   6.16000E+000    4.00000E-002
   7.2400   6.16000E+000    1.50000E-001
   7.2420   5.59000E+000    6.00000E-002
   7.2450   6.42000E+000    5.00000E-001
   7.2490   6.20000E+000    0.00000E+000
   7.2520   5.43000E+000    6.00000E-002
   7.2550   6.14000E+000    6.00000E-002
   7.2570   6.17000E+000    2.40000E-001
   7.2590   6.32000E+000    1.50000E-001
   7.2630   6.09000E+000    1.20000E-001
   7.2660   6.27000E+000    2.30000E-001
   7.2690   6.21000E+000    3.80000E-001
   7.2710   6.15000E+000    1.70000E-001
   7.2740   6.09000E+000    8.00000E-002
   7.2770   6.25000E+000    0.00000E+000
   7.2810   6.25000E+000    1.20000E-001
   7.2840   6.23000E+000    1.40000E-001
   7.2860   6.22000E+000    1.80000E-001
   7.2880   6.27000E+000    2.20000E-001
   7.2910   6.46000E+000    1.90000E-001
   7.2940   6.42000E+000    3.60000E-001
   7.2980   6.23000E+000    8.00000E-002
   7.3000   6.21000E+000    3.30000E-001
