# Supplementary material for: Mechanism of the small ATP-independent chaperone Spy is substrate specific
Source: Nat Commun. 2021 Feb 8;12:851. doi: 10.1038/s41467-021-21120-8 (PMC7870927; doi:10.1038/s41467-021-21120-8)
Supplement: Supplementary file 3 — Supplementary Data 1 [file 41467_2021_21120_MOESM3_ESM.zip › Fig 2c-d/181801/00071.RI1]

Sample1/4
I 1 22.0 48000 0010131 2.5390E11 278 1 
   5.7990   6.11000E+000    1.70000E-001
   5.8030   6.05000E+000    2.23000E+000
   5.8050   6.08000E+000    7.60000E-001
   5.8060   6.27000E+000    2.60000E-001
   5.8080   6.10000E+000    5.70000E-001
   5.8100   6.17000E+000    6.05000E+000
   5.8110   1.06000E+000    1.11600E+001
   5.8130   3.50000E+000    1.07300E+001
   5.8140   1.42000E+000    2.02200E+001
   5.8150   1.19300E+001    1.85800E+001
   5.8170   2.04900E+001    2.52200E+001
   5.8220   1.82630E+002    5.43600E+001
   5.8230   4.47340E+002    1.21160E+002
   5.8260   8.88980E+002    3.80950E+002
   5.8280   8.90530E+002    5.25080E+002
   5.8300   9.73700E+002    6.23840E+002
   5.8330   1.19289E+003    7.89080E+002
   5.8350   1.32076E+003    1.01308E+003
   5.8370   1.39602E+003    1.17026E+003
   5.8400   1.59265E+003    1.62763E+003
   5.8410   1.66552E+003    1.85729E+003
   5.8430   1.78113E+003    1.90846E+003
   5.8440   1.92978E+003    1.95134E+003
   5.8460   2.02645E+003    2.13566E+003
   5.8480   2.10262E+003    2.18266E+003
   5.8490   2.18702E+003    2.26989E+003
   5.8510   2.30673E+003    2.33932E+003
   5.8530   2.40879E+003    2.45353E+003
   5.8560   2.55002E+003    2.61040E+003
   5.8580   2.76245E+003    2.79098E+003
   5.8600   2.90455E+003    2.90186E+003
   5.8620   2.97544E+003    2.96153E+003
   5.8650   3.03419E+003    3.08706E+003
   5.8670   3.12958E+003    3.16659E+003
   5.8690   3.25807E+003    3.34120E+003
   5.8710   3.31592E+003    3.38401E+003
   5.8730   3.32499E+003    3.39488E+003
   5.8760   3.42643E+003    3.44311E+003
   5.8780   3.50397E+003    3.49708E+003
   5.8800   3.55810E+003    3.58935E+003
   5.8830   3.60041E+003    3.61760E+003
   5.8850   3.62948E+003    3.57248E+003
   5.8870   3.60302E+003    3.70355E+003
   5.8900   3.63527E+003    3.65171E+003
   5.8920   3.63980E+003    3.66662E+003
   5.8940   3.59900E+003    3.66507E+003
   5.8960   3.63037E+003    3.71708E+003
   5.8980   3.64909E+003    3.73856E+003
   5.8990   3.72847E+003    3.70633E+003
   5.9000   3.66988E+003    3.69139E+003
   5.9030   3.67306E+003    3.74227E+003
   5.9050   3.69196E+003    3.76104E+003
   5.9070   3.74843E+003    3.66861E+003
   5.9090   3.66189E+003    3.72315E+003
   5.9120   3.74931E+003    3.81000E+003
   5.9130   3.82667E+003    3.78557E+003
   5.9160   3.80975E+003    3.80111E+003
   5.9190   3.82400E+003    3.78953E+003
   5.9210   3.87947E+003    3.82915E+003
   5.9230   3.87582E+003    3.80737E+003
   5.9260   3.86690E+003    3.81117E+003
   5.9280   3.91006E+003    3.82559E+003
   5.9300   3.91368E+003    3.81026E+003
   5.9320   3.88492E+003    4.00925E+003
   5.9350   3.94858E+003    4.03853E+003
   5.9360   3.96863E+003    3.98351E+003
   5.9370   3.99600E+003    4.09199E+003
   5.9410   4.09655E+003    4.03448E+003
   5.9430   4.07448E+003    4.08555E+003
   5.9460   4.13215E+003    4.04924E+003
   5.9480   4.09753E+003    4.16932E+003
   5.9500   4.17453E+003    4.02797E+003
   5.9530   4.10293E+003    4.10096E+003
   5.9550   4.12689E+003    4.08048E+003
   5.9570   4.13229E+003    4.13971E+003
   5.9590   4.11703E+003    4.09229E+003
   5.9610   4.14652E+003    4.09881E+003
   5.9620   4.08393E+003    4.11433E+003
   5.9650   4.12145E+003    4.14136E+003
   5.9670   4.17388E+003    4.19210E+003
   5.9710   4.17677E+003    4.19853E+003
   5.9750   4.18895E+003    4.23514E+003
   5.9770   4.24541E+003    4.22919E+003
   5.9790   4.29364E+003    4.23938E+003
   5.9800   4.26481E+003    4.21813E+003
   5.9830   4.26575E+003    4.24866E+003
   5.9840   4.28918E+003    4.25669E+003
   5.9860   4.38602E+003    4.39925E+003
   5.9890   4.57402E+003    4.58394E+003
   5.9910   4.96713E+003    5.56842E+003
   5.9930   6.44347E+003    7.53729E+003
   5.9960   8.96480E+003    8.53301E+003
   5.9980   8.06210E+003    8.58964E+003
   6.0000   6.08194E+003    5.16635E+003
   6.0030   3.47104E+003    2.60840E+002
   6.0070   1.05290E+002    1.56240E+002
   6.0090   2.13250E+002    4.99050E+002
   6.0140   1.29675E+003    4.63135E+003
   6.0180   5.52071E+003    5.26027E+003
   6.0200   4.09283E+003    4.18762E+003
   6.0230   4.37713E+003    4.25299E+003
   6.0250   4.34305E+003    4.28104E+003
   6.0270   4.33313E+003    4.23879E+003
   6.0300   4.33703E+003    4.26563E+003
   6.0320   4.30860E+003    4.24045E+003
   6.0340   4.29878E+003    4.25969E+003
   6.0360   4.35072E+003    4.26828E+003
   6.0390   4.34253E+003    4.27249E+003
   6.0420   4.33945E+003    4.25056E+003
   6.0440   4.30710E+003    4.29096E+003
   6.0460   4.34195E+003    4.28893E+003
   6.0480   4.32421E+003    4.21936E+003
   6.0500   4.33244E+003    4.23961E+003
   6.0520   4.32558E+003    4.22736E+003
   6.0540   4.37759E+003    4.19412E+003
   6.0560   4.28271E+003    4.25915E+003
   6.0590   4.33170E+003    4.23441E+003
   6.0610   4.31649E+003    4.27777E+003
   6.0630   4.29100E+003    4.17989E+003
   6.0650   4.22565E+003    4.25635E+003
   6.0680   4.33370E+003    4.17098E+003
   6.0700   4.26450E+003    4.21123E+003
   6.0730   4.25860E+003    4.20778E+003
   6.0750   4.29261E+003    4.19575E+003
   6.0770   4.28613E+003    4.15925E+003
   6.0790   4.23431E+003    4.17650E+003
   6.0820   4.26826E+003    4.22934E+003
   6.0830   4.28365E+003    4.16306E+003
   6.0850   4.29564E+003    4.18988E+003
   6.0880   4.25830E+003    4.10374E+003
   6.0900   4.26401E+003    4.10868E+003
   6.0930   4.15759E+003    4.12845E+003
   6.0950   4.25729E+003    4.09487E+003
   6.0990   4.20700E+003    4.10262E+003
   6.1000   4.17531E+003    4.03965E+003
   6.1040   4.20686E+003    4.05967E+003
   6.1060   4.16391E+003    4.02206E+003
   6.1090   4.19333E+003    4.03933E+003
   6.1110   4.16858E+003    4.08027E+003
   6.1130   4.17842E+003    4.08544E+003
   6.1170   4.21415E+003    4.02064E+003
   6.1190   4.14860E+003    3.98664E+003
   6.1220   4.16683E+003    4.04497E+003
   6.1240   4.19881E+003    3.98320E+003
   6.1260   4.14519E+003    3.99023E+003
   6.1290   4.16123E+003    3.95307E+003
   6.1310   4.13566E+003    3.99530E+003
   6.1330   4.13142E+003    4.02031E+003
   6.1350   4.09882E+003    4.02894E+003
   6.1380   4.08440E+003    3.92553E+003
   6.1400   3.99169E+003    3.89040E+003
   6.1420   4.08429E+003    3.89474E+003
   6.1440   4.06381E+003    3.90122E+003
   6.1460   4.07662E+003    3.91363E+003
   6.1480   4.06363E+003    3.84330E+003
   6.1510   4.00099E+003    3.86395E+003
   6.1530   4.00848E+003    3.83234E+003
   6.1550   3.98354E+003    3.82979E+003
   6.1570   4.01291E+003    3.75790E+003
   6.1600   3.96660E+003    3.77121E+003
   6.1620   3.94506E+003    3.76835E+003
   6.1660   3.93524E+003    3.76665E+003
   6.1670   3.94954E+003    3.73230E+003
   6.1690   3.97345E+003    3.75873E+003
   6.1710   3.95766E+003    3.65494E+003
   6.1740   3.92705E+003    3.68745E+003
   6.1760   3.87978E+003    3.68568E+003
   6.1800   3.92333E+003    3.72340E+003
   6.1820   3.92411E+003    3.67953E+003
   6.1830   3.94619E+003    3.68395E+003
   6.1850   3.93367E+003    3.68806E+003
   6.1870   3.87449E+003    3.63931E+003
   6.1890   3.87368E+003    3.61308E+003
   6.1920   3.93405E+003    3.55034E+003
   6.1940   3.84694E+003    3.58690E+003
   6.1960   3.86095E+003    3.56080E+003
   6.1980   3.84941E+003    3.52605E+003
   6.2010   3.84612E+003    3.53843E+003
   6.2030   3.83795E+003    3.56670E+003
   6.2050   3.86678E+003    3.52272E+003
   6.2080   3.84881E+003    3.50445E+003
   6.2100   3.83971E+003    3.50104E+003
   6.2130   3.80193E+003    3.47201E+003
   6.2150   3.81334E+003    3.40792E+003
   6.2190   3.80052E+003    3.34912E+003
   6.2200   3.73390E+003    3.41156E+003
   6.2230   3.76389E+003    3.36936E+003
   6.2250   3.79575E+003    3.36233E+003
   6.2270   3.74863E+003    3.34744E+003
   6.2300   3.72328E+003    3.31578E+003
   6.2320   3.72244E+003    3.27762E+003
   6.2340   3.67321E+003    3.20860E+003
   6.2360   3.71124E+003    3.25198E+003
   6.2390   3.69576E+003    3.17277E+003
   6.2410   3.66303E+003    3.15882E+003
   6.2430   3.64163E+003    3.16853E+003
   6.2480   3.55060E+003    3.10407E+003
   6.2500   3.60455E+003    3.09978E+003
   6.2520   3.63925E+003    3.09380E+003
   6.2530   3.58327E+003    3.04380E+003
   6.2570   3.57800E+003    3.08084E+003
   6.2590   3.55223E+003    2.97790E+003
   6.2630   3.56749E+003    2.95918E+003
   6.2660   3.50469E+003    2.92577E+003
   6.2670   3.57283E+003    2.94399E+003
   6.2680   3.51665E+003    2.94016E+003
   6.2700   3.52353E+003    2.88785E+003
   6.2730   3.51193E+003    2.84987E+003
   6.2770   3.52945E+003    2.88684E+003
   6.2790   3.41820E+003    2.83928E+003
   6.2800   3.45057E+003    2.80530E+003
   6.2820   3.41377E+003    2.82502E+003
   6.2840   3.41449E+003    2.78198E+003
   6.2860   3.40879E+003    2.78152E+003
   6.2900   3.40099E+003    2.73478E+003
   6.2930   3.33681E+003    2.70174E+003
   6.2950   3.34977E+003    2.70725E+003
   6.2970   3.36205E+003    2.62791E+003
   6.3000   3.29888E+003    2.62877E+003
   6.3020   3.27608E+003    2.59947E+003
   6.3060   3.29036E+003    2.56965E+003
   6.3080   3.28446E+003    2.55962E+003
   6.3110   3.20417E+003    2.55027E+003
   6.3130   3.20786E+003    2.50430E+003
   6.3160   3.15360E+003    2.50193E+003
   6.3200   3.18829E+003    2.43083E+003
   6.3220   3.16140E+003    2.36404E+003
   6.3240   3.14587E+003    2.39223E+003
   6.3260   3.08057E+003    2.32173E+003
   6.3290   3.08233E+003    2.36504E+003
   6.3320   3.05777E+003    2.34706E+003
   6.3330   3.06330E+003    2.28644E+003
   6.3360   3.06747E+003    2.27750E+003
   6.3370   3.04667E+003    2.25145E+003
   6.3400   3.03755E+003    2.26828E+003
   6.3420   3.02093E+003    2.25903E+003
   6.3440   3.05975E+003    2.19893E+003
   6.3470   2.96305E+003    2.20789E+003
   6.3490   2.97612E+003    2.16126E+003
   6.3520   2.91875E+003    2.15259E+003
   6.3540   2.88378E+003    2.14970E+003
   6.3580   2.84401E+003    2.11731E+003
   6.3610   2.91015E+003    2.11431E+003
   6.3640   2.84815E+003    2.04138E+003
   6.3650   2.91075E+003    2.05262E+003
   6.3660   2.85688E+003    2.08233E+003
   6.3670   2.84629E+003    2.02991E+003
   6.3690   2.84010E+003    2.03213E+003
   6.3730   2.80983E+003    2.01057E+003
   6.3750   2.75279E+003    1.93548E+003
   6.3780   2.81001E+003    1.94188E+003
   6.3800   2.78037E+003    1.96399E+003
   6.3810   2.71847E+003    1.91826E+003
   6.3860   2.73769E+003    1.92613E+003
   6.3880   2.69002E+003    1.87358E+003
   6.3900   2.66240E+003    1.86823E+003
   6.3920   2.61847E+003    1.86704E+003
   6.3950   2.67056E+003    1.83289E+003
   6.3990   2.64840E+003    1.84853E+003
   6.4000   2.65966E+003    1.80033E+003
   6.4030   2.54797E+003    1.78433E+003
   6.4050   2.62587E+003    1.75304E+003
   6.4080   2.59391E+003    1.75121E+003
   6.4100   2.56799E+003    1.71482E+003
   6.4120   2.58793E+003    1.75964E+003
   6.4150   2.55848E+003    1.71908E+003
   6.4170   2.53367E+003    1.72113E+003
   6.4200   2.51474E+003    1.68340E+003
   6.4220   2.52503E+003    1.68631E+003
   6.4240   2.55362E+003    1.73384E+003
   6.4260   2.53872E+003    1.69197E+003
   6.4310   2.53329E+003    1.68641E+003
   6.4330   2.55896E+003    1.65380E+003
   6.4350   2.49598E+003    1.67787E+003
   6.4380   2.49389E+003    1.63750E+003
   6.4410   2.48681E+003    1.64204E+003
   6.4430   2.49231E+003    1.60759E+003
   6.4460   2.49148E+003    1.63762E+003
   6.4470   2.48597E+003    1.58671E+003
   6.4510   2.50002E+003    1.61714E+003
   6.4540   2.43212E+003    1.59840E+003
   6.4570   2.48911E+003    1.60956E+003
   6.4590   2.50193E+003    1.59936E+003
   6.4610   2.51802E+003    1.55849E+003
   6.4650   2.45852E+003    1.55267E+003
   6.4670   2.41545E+003    1.54924E+003
   6.4700   2.45947E+003    1.51512E+003
   6.4720   2.41208E+003    1.50848E+003
   6.4740   2.43263E+003    1.50911E+003
   6.4770   2.44372E+003    1.51365E+003
   6.4790   2.37359E+003    1.49256E+003
   6.4810   2.42199E+003    1.51249E+003
   6.4840   2.42594E+003    1.46882E+003
   6.4860   2.38403E+003    1.50938E+003
   6.4890   2.35640E+003    1.49835E+003
   6.4920   2.35055E+003    1.47810E+003
   6.4940   2.34601E+003    1.43357E+003
   6.4960   2.35792E+003    1.44852E+003
   6.4990   2.34525E+003    1.43732E+003
   6.5020   2.34016E+003    1.40901E+003
   6.5050   2.35450E+003    1.44705E+003
   6.5080   2.33151E+003    1.45083E+003
   6.5090   2.30635E+003    1.40861E+003
   6.5130   2.30460E+003    1.39867E+003
   6.5140   2.33156E+003    1.42035E+003
   6.5180   2.34804E+003    1.39869E+003
   6.5200   2.30070E+003    1.39225E+003
   6.5210   2.28374E+003    1.38423E+003
   6.5250   2.25187E+003    1.34832E+003
   6.5280   2.33964E+003    1.36291E+003
   6.5300   2.26425E+003    1.36624E+003
   6.5320   2.23004E+003    1.35571E+003
   6.5350   2.25581E+003    1.34556E+003
   6.5370   2.28493E+003    1.36601E+003
   6.5390   2.25403E+003    1.31980E+003
   6.5420   2.28168E+003    1.31666E+003
   6.5440   2.25906E+003    1.31312E+003
   6.5480   2.20891E+003    1.31851E+003
   6.5500   2.23643E+003    1.32821E+003
   6.5520   2.19907E+003    1.30200E+003
   6.5550   2.18893E+003    1.28138E+003
   6.5580   2.16860E+003    1.28624E+003
   6.5620   2.19799E+003    1.27046E+003
   6.5640   2.19343E+003    1.28258E+003
   6.5660   2.15451E+003    1.29078E+003
   6.5680   2.18782E+003    1.25598E+003
   6.5710   2.16706E+003    1.27679E+003
   6.5740   2.16147E+003    1.26677E+003
   6.5750   2.11368E+003    1.28070E+003
   6.5780   2.17962E+003    1.25439E+003
   6.5800   2.11800E+003    1.21737E+003
   6.5840   2.12006E+003    1.20851E+003
   6.5860   2.08602E+003    1.24733E+003
   6.5880   2.13144E+003    1.25311E+003
   6.5910   2.11595E+003    1.19598E+003
   6.5930   2.09402E+003    1.22386E+003
   6.5950   2.08248E+003    1.21784E+003
   6.6000   2.08525E+003    1.18391E+003
   6.6020   2.07569E+003    1.20127E+003
   6.6040   2.07398E+003    1.21415E+003
   6.6070   2.06696E+003    1.20401E+003
   6.6090   2.06300E+003    1.22309E+003
   6.6110   2.07662E+003    1.20801E+003
   6.6150   2.04708E+003    1.20578E+003
   6.6180   2.07609E+003    1.18184E+003
   6.6190   2.04135E+003    1.17751E+003
   6.6200   2.05210E+003    1.17363E+003
   6.6240   2.03053E+003    1.18097E+003
   6.6260   2.02933E+003    1.20155E+003
   6.6290   2.06027E+003    1.16931E+003
   6.6310   2.05412E+003    1.15732E+003
   6.6330   2.04414E+003    1.15537E+003
   6.6350   2.02255E+003    1.14967E+003
   6.6380   2.00457E+003    1.14682E+003
   6.6420   2.03410E+003    1.17082E+003
   6.6440   1.99181E+003    1.17185E+003
   6.6470   2.03793E+003    1.12197E+003
   6.6500   2.02446E+003    1.14935E+003
   6.6510   1.97372E+003    1.13297E+003
   6.6550   1.98522E+003    1.12960E+003
   6.6570   2.00913E+003    1.13212E+003
   6.6600   2.01515E+003    1.14532E+003
   6.6620   2.01908E+003    1.16496E+003
   6.6640   2.02990E+003    1.12936E+003
   6.6670   1.99132E+003    1.11787E+003
   6.6710   1.97462E+003    1.12334E+003
   6.6740   1.99584E+003    1.09404E+003
   6.6750   1.96160E+003    1.10491E+003
   6.6770   1.99502E+003    1.11524E+003
   6.6780   1.96629E+003    1.12111E+003
   6.6820   1.96642E+003    1.11589E+003
   6.6840   1.95228E+003    1.08697E+003
   6.6870   1.92900E+003    1.10751E+003
   6.6900   1.92643E+003    1.11923E+003
   6.6940   1.95866E+003    1.10473E+003
   6.6960   1.91852E+003    1.10249E+003
   6.6980   1.91194E+003    1.09597E+003
   6.7000   1.92065E+003    1.10290E+003
   6.7030   1.90737E+003    1.07674E+003
   6.7050   1.90414E+003    1.10377E+003
   6.7090   1.89202E+003    1.09084E+003
   6.7110   1.91007E+003    1.10495E+003
   6.7150   1.92428E+003    1.10299E+003
   6.7160   1.89678E+003    1.06001E+003
   6.7190   1.93826E+003    1.06087E+003
   6.7210   1.91537E+003    1.09048E+003
   6.7230   1.90942E+003    1.04025E+003
   6.7270   1.87128E+003    1.05905E+003
   6.7280   1.89822E+003    1.06021E+003
   6.7320   1.87494E+003    1.02240E+003
   6.7340   1.84648E+003    1.04658E+003
   6.7370   1.86764E+003    1.02743E+003
   6.7410   1.84511E+003    1.04298E+003
   6.7430   1.87675E+003    1.04451E+003
   6.7460   1.87992E+003    1.05740E+003
   6.7490   1.86242E+003    1.06092E+003
   6.7500   1.85990E+003    1.04326E+003
   6.7540   1.88381E+003    1.05959E+003
   6.7570   1.87371E+003    1.02731E+003
   6.7590   1.85276E+003    1.03555E+003
   6.7610   1.85492E+003    1.04251E+003
   6.7630   1.86357E+003    1.03242E+003
   6.7660   1.83774E+003    1.06119E+003
   6.7690   1.84113E+003    1.03619E+003
   6.7710   1.87450E+003    1.04846E+003
   6.7730   1.83100E+003    1.02890E+003
   6.7760   1.84016E+003    1.04213E+003
   6.7780   1.88124E+003    1.07156E+003
   6.7800   1.85898E+003    1.06444E+003
   6.7840   1.89288E+003    1.06241E+003
   6.7870   1.86644E+003    1.03381E+003
   6.7880   1.85573E+003    1.08765E+003
   6.7920   1.90343E+003    1.09613E+003
   6.7940   1.89243E+003    1.05156E+003
   6.7970   1.87656E+003    1.08011E+003
   6.8000   1.88084E+003    1.06178E+003
   6.8040   1.92377E+003    1.04970E+003
   6.8050   1.89059E+003    1.05124E+003
   6.8060   1.89243E+003    1.05506E+003
   6.8100   1.89129E+003    1.04973E+003
   6.8140   1.87431E+003    1.04673E+003
   6.8170   1.86903E+003    1.05354E+003
   6.8200   1.90029E+003    1.06590E+003
   6.8220   1.92702E+003    1.07299E+003
   6.8240   1.89846E+003    1.06631E+003
   6.8260   1.90441E+003    1.06503E+003
   6.8290   1.91053E+003    1.07654E+003
   6.8310   1.87974E+003    1.04501E+003
   6.8340   1.86818E+003    1.07111E+003
   6.8380   1.89974E+003    1.05767E+003
   6.8400   1.89667E+003    1.09664E+003
   6.8440   1.92353E+003    1.07867E+003
   6.8460   1.89086E+003    1.06949E+003
   6.8480   1.94179E+003    1.07644E+003
   6.8520   1.89592E+003    1.06423E+003
   6.8550   1.93397E+003    1.11080E+003
   6.8580   1.87829E+003    1.04173E+003
   6.8600   1.90150E+003    1.08829E+003
   6.8620   1.88817E+003    1.07131E+003
   6.8650   1.93577E+003    1.09969E+003
   6.8670   1.92646E+003    1.08046E+003
   6.8720   1.91544E+003    1.05083E+003
   6.8740   1.92939E+003    1.08354E+003
   6.8750   1.93071E+003    1.07022E+003
   6.8780   1.92133E+003    1.05909E+003
   6.8810   1.90864E+003    1.06799E+003
   6.8820   1.90530E+003    1.07393E+003
   6.8850   1.91120E+003    1.09783E+003
   6.8870   1.91026E+003    1.08635E+003
   6.8900   1.89565E+003    1.05881E+003
   6.8940   1.92318E+003    1.09530E+003
   6.8960   1.92573E+003    1.07695E+003
   6.8990   1.90737E+003    1.08733E+003
   6.9010   1.92905E+003    1.06254E+003
   6.9050   1.91655E+003    1.08889E+003
   6.9080   1.89928E+003    1.09747E+003
   6.9100   1.86037E+003    1.04846E+003
   6.9130   1.84672E+003    1.05640E+003
   6.9170   1.89421E+003    1.05490E+003
   6.9180   1.93165E+003    1.05173E+003
   6.9210   1.87747E+003    1.07227E+003
   6.9230   1.93770E+003    1.05464E+003
   6.9250   1.91927E+003    1.05404E+003
   6.9280   1.88419E+003    1.07890E+003
   6.9310   1.85728E+003    1.03662E+003
   6.9350   1.89683E+003    1.03256E+003
   6.9390   1.89174E+003    1.03572E+003
   6.9420   1.85725E+003    1.04975E+003
   6.9450   1.88496E+003    1.05387E+003
   6.9480   1.90086E+003    1.06379E+003
   6.9500   1.86260E+003    1.04269E+003
   6.9540   1.88160E+003    1.04414E+003
   6.9570   1.84996E+003    1.02792E+003
   6.9580   1.84589E+003    1.06223E+003
   6.9610   1.80623E+003    1.02175E+003
   6.9630   1.80893E+003    1.05554E+003
   6.9670   1.82583E+003    1.05959E+003
   6.9700   1.83418E+003    1.06964E+003
   6.9710   1.81850E+003    1.04494E+003
   6.9740   1.85935E+003    1.04874E+003
   6.9760   1.86741E+003    1.05942E+003
   6.9800   1.85377E+003    1.02881E+003
   6.9830   1.86452E+003    1.04612E+003
   6.9850   1.83486E+003    1.04704E+003
   6.9870   1.81427E+003    1.05945E+003
   6.9900   1.81093E+003    1.05128E+003
   6.9940   1.84391E+003    1.05391E+003
   6.9970   1.82459E+003    1.07143E+003
   6.9990   1.87177E+003    1.05799E+003
   7.0010   1.84176E+003    1.08135E+003
   7.0040   1.88954E+003    1.04617E+003
   7.0070   1.85759E+003    1.03490E+003
   7.0100   1.85288E+003    1.06014E+003
   7.0120   1.86861E+003    1.02398E+003
   7.0140   1.82617E+003    1.05287E+003
   7.0170   1.86639E+003    1.02416E+003
   7.0200   1.85893E+003    1.04036E+003
   7.0230   1.89109E+003    1.04123E+003
   7.0260   1.83660E+003    1.03500E+003
   7.0280   1.83902E+003    1.00893E+003
   7.0310   1.84548E+003    1.02399E+003
   7.0330   1.82093E+003    1.00603E+003
   7.0370   1.83438E+003    1.02156E+003
   7.0410   1.79957E+003    1.00334E+003
   7.0440   1.79749E+003    9.84160E+002
   7.0470   1.81011E+003    9.91000E+002
   7.0480   1.82820E+003    9.79020E+002
   7.0510   1.77481E+003    9.84010E+002
   7.0530   1.79675E+003    9.94910E+002
   7.0570   1.78287E+003    9.76120E+002
   7.0600   1.79698E+003    9.68010E+002
   7.0620   1.80085E+003    9.37300E+002
   7.0640   1.74781E+003    9.29200E+002
   7.0670   1.73290E+003    9.14780E+002
   7.0690   1.72292E+003    9.26240E+002
   7.0740   1.73666E+003    8.79970E+002
   7.0760   1.66371E+003    8.62350E+002
   7.0780   1.69491E+003    8.41220E+002
   7.0800   1.66602E+003    8.45610E+002
   7.0840   1.62850E+003    8.42100E+002
   7.0860   1.62671E+003    8.01330E+002
   7.0890   1.60105E+003    7.64730E+002
   7.0930   1.57183E+003    7.50350E+002
   7.0960   1.52414E+003    7.14980E+002
   7.0980   1.49869E+003    6.84590E+002
   7.0990   1.48450E+003    6.68320E+002
   7.1030   1.43123E+003    6.03490E+002
   7.1050   1.36983E+003    5.95570E+002
   7.1070   1.31824E+003    5.42270E+002
   7.1120   1.27205E+003    5.16480E+002
   7.1140   1.21833E+003    4.58270E+002
   7.1160   1.15422E+003    4.29920E+002
   7.1180   1.12686E+003    4.00280E+002
   7.1230   1.03399E+003    3.31570E+002
   7.1270   9.23620E+002    2.68970E+002
   7.1290   8.62430E+002    2.48090E+002
   7.1320   7.57840E+002    2.02390E+002
   7.1370   6.81640E+002    1.69120E+002
   7.1390   6.11970E+002    1.47590E+002
   7.1410   5.27430E+002    1.19740E+002
   7.1440   4.68340E+002    8.09500E+001
   7.1470   3.71610E+002    6.57600E+001
   7.1510   3.12830E+002    4.33200E+001
   7.1530   2.64990E+002    3.37500E+001
   7.1550   2.20040E+002    3.59800E+001
   7.1590   1.59200E+002    1.47100E+001
   7.1620   1.04170E+002    5.43000E+000
   7.1650   8.69600E+001    1.82000E+000
   7.1660   6.16000E+001    8.30000E-001
   7.1700   4.84700E+001    1.52000E+000
   7.1730   2.69000E+001    6.30000E-001
   7.1750   8.98000E+000    3.50000E-001
   7.1780   2.97000E+000    3.82000E+000
   7.1820   6.20000E+000    7.06000E+000
   7.1850   6.35000E+000    4.46000E+000
   7.1870   6.16000E+000    4.10000E+000
   7.1900   6.25000E+000    4.41000E+000
   7.1940   6.05000E+000    1.30000E-001
   7.1950   6.25000E+000    1.00000E-002
   7.1980   6.21000E+000    1.93000E+000
   7.2000   6.18000E+000    3.00000E-001
   7.2030   6.15000E+000    1.10000E-001
   7.2060   6.12000E+000    3.00000E-001
   7.2070   6.14000E+000    1.60000E-001
   7.2110   6.21000E+000    1.00000E-001
   7.2140   6.12000E+000    7.00000E-002
   7.2180   6.19000E+000    1.68000E+000
   7.2210   6.26000E+000    1.38000E+000
   7.2230   6.08000E+000    6.50000E-001
   7.2260   6.30000E+000    1.00000E-001
   7.2290   6.10000E+000    9.00000E-001
   7.2310   6.18000E+000    3.70000E-001
   7.2360   6.15000E+000    2.00000E-002
   7.2380   6.30000E+000    1.30000E-001
   7.2410   6.08000E+000    2.10000E-001
   7.2430   6.16000E+000    2.10000E-001
   7.2470   6.29000E+000    1.30000E-001
   7.2500   6.08000E+000    1.50000E-001
   7.2520   6.18000E+000    1.20000E-001
   7.2540   6.17000E+000    1.10000E-001
   7.2580   6.09000E+000    1.50000E-001
   7.2600   6.08000E+000    3.40000E-001
   7.2630   6.30000E+000    1.60000E-001
   7.2660   6.03000E+000    1.60000E-001
   7.2690   6.07000E+000    5.00000E-002
   7.2720   5.58000E+000    1.00000E-001
   7.2760   6.08000E+000    2.40000E-001
   7.2800   5.56000E+000    2.40000E-001
   7.2830   6.26000E+000    1.70000E-001
   7.2840   6.08000E+000    9.00000E-002
   7.2870   6.07000E+000    2.00000E-002
   7.2910   6.15000E+000    2.00000E-001
   7.2940   6.10000E+000    1.10000E-001
   7.2960   6.26000E+000    2.00000E-001
   7.2990   6.28000E+000    0.00000E+000
   7.3010   5.73000E+000    4.00000E-002
