# Supplementary material for: Mechanism of the small ATP-independent chaperone Spy is substrate specific
Source: Nat Commun. 2021 Feb 8;12:851. doi: 10.1038/s41467-021-21120-8 (PMC7870927; doi:10.1038/s41467-021-21120-8)
Supplement: Supplementary file 3 — Supplementary Data 1 [file 41467_2021_21120_MOESM3_ESM.zip › Fig 2c-d/181801/00071.RI3]

Sample3/6
I 3 22.0 48000 0010200 2.5570E11 278 1 
   5.8010   6.06000E+000    8.98000E+000
   5.8070   5.96000E+000    4.18000E+000
   5.8080   6.03000E+000    1.20200E+001
   5.8100   5.93000E+000    1.01900E+001
   5.8130   5.41000E+000    2.00800E+001
   5.8140   2.70000E+000    2.90200E+001
   5.8150   1.69500E+001    3.21600E+001
   5.8170   2.91500E+001    7.60900E+001
   5.8190   8.33800E+001    1.38430E+002
   5.8220   1.70790E+002    2.12310E+002
   5.8240   2.67120E+002    4.53180E+002
   5.8260   7.01880E+002    7.21480E+002
   5.8290   9.09520E+002    8.19880E+002
   5.8300   9.15140E+002    9.08090E+002
   5.8340   1.05933E+003    1.09278E+003
   5.8350   1.28903E+003    1.28642E+003
   5.8370   1.40710E+003    1.37448E+003
   5.8400   1.47513E+003    1.42343E+003
   5.8420   1.70478E+003    1.72018E+003
   5.8450   1.85206E+003    1.90134E+003
   5.8460   1.94589E+003    1.95665E+003
   5.8490   2.04575E+003    2.06817E+003
   5.8520   2.16940E+003    2.20459E+003
   5.8560   2.48626E+003    2.47256E+003
   5.8580   2.66680E+003    2.69103E+003
   5.8600   2.69702E+003    2.74166E+003
   5.8610   2.75615E+003    2.87225E+003
   5.8630   2.79057E+003    2.85513E+003
   5.8650   2.88296E+003    2.96801E+003
   5.8660   3.05641E+003    3.03457E+003
   5.8670   3.07040E+003    3.28448E+003
   5.8700   3.19530E+003    3.24193E+003
   5.8710   3.24695E+003    3.30031E+003
   5.8740   3.32059E+003    3.30423E+003
   5.8750   3.37807E+003    3.39376E+003
   5.8780   3.40617E+003    3.50284E+003
   5.8800   3.50588E+003    3.56698E+003
   5.8830   3.58496E+003    3.53090E+003
   5.8840   3.54091E+003    3.55031E+003
   5.8860   3.60980E+003    3.51063E+003
   5.8870   3.63797E+003    3.52436E+003
   5.8890   3.68158E+003    3.54922E+003
   5.8920   3.61233E+003    3.63145E+003
   5.8940   3.60068E+003    3.67965E+003
   5.8980   3.62337E+003    3.65755E+003
   5.8990   3.59372E+003    3.70288E+003
   5.9000   3.64860E+003    3.67788E+003
   5.9030   3.64373E+003    3.57454E+003
   5.9040   3.65205E+003    3.59506E+003
   5.9060   3.65467E+003    3.62301E+003
   5.9070   3.71726E+003    3.65575E+003
   5.9090   3.72413E+003    3.73174E+003
   5.9120   3.72153E+003    3.71422E+003
   5.9140   3.71649E+003    3.73865E+003
   5.9160   3.73790E+003    3.72695E+003
   5.9190   3.75091E+003    3.80396E+003
   5.9210   3.78642E+003    3.87434E+003
   5.9230   3.79854E+003    3.78433E+003
   5.9260   3.85149E+003    3.87930E+003
   5.9280   3.85469E+003    3.82221E+003
   5.9300   3.84285E+003    3.85564E+003
   5.9320   3.84373E+003    3.93403E+003
   5.9350   3.87559E+003    3.91252E+003
   5.9370   3.91407E+003    3.92333E+003
   5.9390   3.98839E+003    3.91096E+003
   5.9420   3.95260E+003    3.99508E+003
   5.9440   3.90743E+003    4.05577E+003
   5.9460   3.96933E+003    4.06996E+003
   5.9480   4.06096E+003    4.12126E+003
   5.9500   4.08563E+003    4.09317E+003
   5.9530   4.10386E+003    4.10889E+003
   5.9550   4.11577E+003    4.13599E+003
   5.9570   4.10034E+003    4.08753E+003
   5.9590   4.04115E+003    4.17984E+003
   5.9600   4.10772E+003    4.23942E+003
   5.9620   4.15419E+003    4.53732E+003
   5.9640   4.16318E+003    5.30787E+003
   5.9660   4.07734E+003    7.21540E+003
   5.9690   4.17433E+003    8.75028E+003
   5.9710   4.41425E+003    7.74347E+003
   5.9730   4.82511E+003    8.24939E+003
   5.9760   7.79608E+003    1.26220E+002
   5.9820   7.92467E+003    1.73930E+002
   5.9840   4.05964E+003    8.92750E+002
   5.9870   2.85460E+002    5.35458E+003
   5.9910   1.90200E+002    4.02274E+003
   5.9940   6.31160E+002    4.30319E+003
   5.9960   2.11709E+003    4.24296E+003
   5.9980   5.36893E+003    4.13443E+003
   6.0000   4.18385E+003    4.17612E+003
   6.0030   4.36007E+003    4.14797E+003
   6.0070   4.22660E+003    4.14253E+003
   6.0090   4.22406E+003    4.12159E+003
   6.0120   4.20086E+003    4.14905E+003
   6.0130   4.15399E+003    4.13896E+003
   6.0150   4.12329E+003    4.12310E+003
   6.0160   4.18043E+003    4.12671E+003
   6.0180   4.17205E+003    4.10131E+003
   6.0220   4.23370E+003    4.13171E+003
   6.0250   4.21784E+003    4.14025E+003
   6.0270   4.14470E+003    4.10569E+003
   6.0300   4.16489E+003    4.10849E+003
   6.0320   4.18790E+003    4.13124E+003
   6.0340   4.15788E+003    4.14732E+003
   6.0360   4.17736E+003    4.17354E+003
   6.0390   4.16159E+003    4.11521E+003
   6.0410   4.16006E+003    4.08813E+003
   6.0430   4.13563E+003    4.17289E+003
   6.0460   4.14807E+003    4.15540E+003
   6.0480   4.20750E+003    4.13849E+003
   6.0500   4.22449E+003    4.19075E+003
   6.0530   4.15359E+003    4.20000E+003
   6.0540   4.21986E+003    4.11967E+003
   6.0570   4.22403E+003    4.10697E+003
   6.0590   4.14562E+003    4.16739E+003
   6.0630   4.13986E+003    4.14334E+003
   6.0660   4.10857E+003    4.16753E+003
   6.0680   4.14621E+003    4.13561E+003
   6.0700   4.16761E+003    4.03593E+003
   6.0730   4.26051E+003    4.09532E+003
   6.0740   4.12404E+003    4.10351E+003
   6.0770   4.15868E+003    4.14597E+003
   6.0790   4.19910E+003    4.13448E+003
   6.0810   4.18979E+003    4.12479E+003
   6.0820   4.18060E+003    4.12931E+003
   6.0830   4.11273E+003    4.11405E+003
   6.0880   4.21695E+003    4.12389E+003
   6.0900   4.19788E+003    4.06862E+003
   6.0930   4.12417E+003    4.12310E+003
   6.0950   4.17517E+003    4.16799E+003
   6.0970   4.13148E+003    4.10646E+003
   6.0990   4.18014E+003    4.04760E+003
   6.1000   4.21924E+003    4.07405E+003
   6.1040   4.15545E+003    4.08871E+003
   6.1060   4.14999E+003    4.08999E+003
   6.1090   4.15467E+003    4.06652E+003
   6.1110   4.19567E+003    4.12451E+003
   6.1130   4.21387E+003    4.07901E+003
   6.1160   4.14360E+003    4.16426E+003
   6.1180   4.16686E+003    4.16789E+003
   6.1190   4.15336E+003    4.10103E+003
   6.1220   4.15361E+003    4.12678E+003
   6.1250   4.18580E+003    4.01915E+003
   6.1260   4.07818E+003    4.00743E+003
   6.1290   4.17699E+003    4.07677E+003
   6.1310   4.17522E+003    4.10478E+003
   6.1330   4.11659E+003    4.15363E+003
   6.1350   4.21194E+003    4.06132E+003
   6.1380   4.13293E+003    4.01656E+003
   6.1400   4.09254E+003    4.03402E+003
   6.1430   4.18765E+003    4.02736E+003
   6.1450   4.15511E+003    4.01449E+003
   6.1480   4.08212E+003    4.08568E+003
   6.1500   4.12466E+003    3.96853E+003
   6.1520   4.18896E+003    4.00116E+003
   6.1540   4.13456E+003    3.98400E+003
   6.1550   4.13974E+003    3.98067E+003
   6.1570   4.13657E+003    3.98774E+003
   6.1600   4.06624E+003    3.94518E+003
   6.1620   4.05953E+003    3.93983E+003
   6.1640   4.05640E+003    3.89457E+003
   6.1660   4.03767E+003    3.89269E+003
   6.1690   4.05044E+003    3.94120E+003
   6.1710   4.14675E+003    3.97027E+003
   6.1740   4.11693E+003    4.05941E+003
   6.1760   4.07818E+003    3.92604E+003
   6.1790   4.16573E+003    3.89218E+003
   6.1830   4.14329E+003    3.92145E+003
   6.1850   4.13224E+003    3.91371E+003
   6.1880   4.09911E+003    4.02412E+003
   6.1890   4.14797E+003    3.92089E+003
   6.1920   4.06818E+003    3.96713E+003
   6.1940   4.10529E+003    4.02051E+003
   6.1960   4.13950E+003    3.92290E+003
   6.1980   4.11181E+003    3.98528E+003
   6.2010   4.06205E+003    3.91451E+003
   6.2030   4.08833E+003    3.94145E+003
   6.2050   4.16351E+003    3.92108E+003
   6.2070   4.16456E+003    4.00627E+003
   6.2100   4.11693E+003    3.91018E+003
   6.2120   4.13620E+003    3.97152E+003
   6.2140   4.12698E+003    3.93406E+003
   6.2190   4.10790E+003    3.93129E+003
   6.2200   4.17749E+003    3.91852E+003
   6.2220   4.17922E+003    3.87070E+003
   6.2240   4.15632E+003    3.84955E+003
   6.2250   4.10175E+003    3.86702E+003
   6.2280   4.09998E+003    3.81915E+003
   6.2300   4.06359E+003    3.85943E+003
   6.2340   4.12376E+003    3.80247E+003
   6.2360   4.11001E+003    3.77176E+003
   6.2390   4.07777E+003    3.81511E+003
   6.2410   4.05418E+003    3.83517E+003
   6.2440   4.05864E+003    3.85668E+003
   6.2460   4.03370E+003    3.80357E+003
   6.2480   4.02910E+003    3.83593E+003
   6.2500   4.04584E+003    3.79600E+003
   6.2530   4.07705E+003    3.79847E+003
   6.2550   4.10748E+003    3.72491E+003
   6.2580   4.04420E+003    3.79890E+003
   6.2600   4.09701E+003    3.72812E+003
   6.2610   4.08527E+003    3.76681E+003
   6.2630   4.13919E+003    3.75706E+003
   6.2660   4.03172E+003    3.78195E+003
   6.2680   4.04346E+003    3.71846E+003
   6.2700   4.00806E+003    3.74707E+003
   6.2710   4.09888E+003    3.75092E+003
   6.2730   4.13272E+003    3.77957E+003
   6.2750   4.11123E+003    3.76697E+003
   6.2780   4.03720E+003    3.74545E+003
   6.2790   4.09351E+003    3.74476E+003
   6.2820   4.07689E+003    3.72423E+003
   6.2840   4.04909E+003    3.69418E+003
   6.2880   4.05300E+003    3.74263E+003
   6.2900   4.00909E+003    3.75192E+003
   6.2920   4.00175E+003    3.69545E+003
   6.2950   4.05194E+003    3.66406E+003
   6.2970   4.04497E+003    3.66795E+003
   6.3000   4.05425E+003    3.57298E+003
   6.3010   4.06104E+003    3.61733E+003
   6.3040   3.99244E+003    3.64503E+003
   6.3060   4.04088E+003    3.60888E+003
   6.3090   3.89856E+003    3.58876E+003
   6.3110   4.03771E+003    3.49574E+003
   6.3130   4.05901E+003    3.51950E+003
   6.3160   4.01069E+003    3.52769E+003
   6.3180   3.99972E+003    3.54186E+003
   6.3200   4.01046E+003    3.60809E+003
   6.3220   3.96366E+003    3.52986E+003
   6.3240   4.00313E+003    3.51393E+003
   6.3260   3.95178E+003    3.44771E+003
   6.3300   3.91909E+003    3.48488E+003
   6.3320   3.98885E+003    3.45373E+003
   6.3340   3.97488E+003    3.42452E+003
   6.3360   3.94395E+003    3.41548E+003
   6.3380   3.97327E+003    3.35446E+003
   6.3410   3.97008E+003    3.40287E+003
   6.3430   3.92353E+003    3.40011E+003
   6.3450   3.95520E+003    3.36175E+003
   6.3470   3.90989E+003    3.31743E+003
   6.3490   3.87603E+003    3.36643E+003
   6.3520   3.87142E+003    3.39791E+003
   6.3540   3.86490E+003    3.35320E+003
   6.3570   3.88358E+003    3.22704E+003
   6.3590   3.82841E+003    3.22027E+003
   6.3610   3.83525E+003    3.28299E+003
   6.3630   3.88443E+003    3.31601E+003
   6.3650   3.87756E+003    3.33381E+003
   6.3670   3.87868E+003    3.29724E+003
   6.3700   3.94227E+003    3.25520E+003
   6.3710   3.88688E+003    3.24346E+003
   6.3750   3.83786E+003    3.23324E+003
   6.3780   3.82445E+003    3.19843E+003
   6.3800   3.77165E+003    3.19530E+003
   6.3820   3.80086E+003    3.18450E+003
   6.3850   3.72893E+003    3.12703E+003
   6.3880   3.74893E+003    3.11126E+003
   6.3890   3.72570E+003    3.09994E+003
   6.3920   3.74921E+003    3.13052E+003
   6.3950   3.72891E+003    3.12923E+003
   6.3980   3.73774E+003    3.03542E+003
   6.3990   3.70659E+003    3.03723E+003
   6.4010   3.68292E+003    3.05283E+003
   6.4030   3.67645E+003    3.00887E+003
   6.4060   3.67867E+003    3.05251E+003
   6.4100   3.67572E+003    2.97249E+003
   6.4110   3.70436E+003    3.02174E+003
   6.4130   3.70886E+003    3.01971E+003
   6.4150   3.68124E+003    2.92499E+003
   6.4170   3.66668E+003    3.00951E+003
   6.4190   3.67324E+003    2.92076E+003
   6.4220   3.66445E+003    2.96905E+003
   6.4260   3.63713E+003    2.95184E+003
   6.4290   3.50380E+003    2.92366E+003
   6.4310   3.54942E+003    2.94457E+003
   6.4330   3.58672E+003    2.88787E+003
   6.4370   3.64094E+003    2.88529E+003
   6.4390   3.63948E+003    2.85656E+003
   6.4420   3.66643E+003    2.82520E+003
   6.4440   3.63541E+003    2.80410E+003
   6.4460   3.65321E+003    2.85860E+003
   6.4490   3.64620E+003    2.81009E+003
   6.4510   3.58174E+003    2.79088E+003
   6.4530   3.62062E+003    2.79467E+003
   6.4560   3.58080E+003    2.79636E+003
   6.4580   3.61638E+003    2.79330E+003
   6.4600   3.56680E+003    2.72229E+003
   6.4630   3.59104E+003    2.75960E+003
   6.4650   3.53622E+003    2.65496E+003
   6.4680   3.53321E+003    2.64620E+003
   6.4720   3.52376E+003    2.70581E+003
   6.4730   3.51785E+003    2.63174E+003
   6.4760   3.53957E+003    2.62929E+003
   6.4780   3.49239E+003    2.58093E+003
   6.4810   3.46251E+003    2.64636E+003
   6.4820   3.44809E+003    2.56475E+003
   6.4860   3.38928E+003    2.51587E+003
   6.4880   3.40541E+003    2.55705E+003
   6.4920   3.49199E+003    2.53399E+003
   6.4940   3.42678E+003    2.50494E+003
   6.4970   3.36563E+003    2.48214E+003
   6.4980   3.35645E+003    2.46874E+003
   6.5010   3.39282E+003    2.41431E+003
   6.5030   3.36014E+003    2.43223E+003
   6.5060   3.32809E+003    2.41145E+003
   6.5080   3.32718E+003    2.37903E+003
   6.5110   3.32398E+003    2.37589E+003
   6.5120   3.29590E+003    2.37535E+003
   6.5150   3.31367E+003    2.36252E+003
   6.5170   3.24201E+003    2.29362E+003
   6.5200   3.25041E+003    2.28438E+003
   6.5230   3.23361E+003    2.24757E+003
   6.5260   3.21935E+003    2.24813E+003
   6.5280   3.19371E+003    2.17575E+003
   6.5300   3.19627E+003    2.18027E+003
   6.5340   3.08802E+003    2.21327E+003
   6.5370   3.07780E+003    2.11386E+003
   6.5400   3.07051E+003    2.11365E+003
   6.5410   3.03694E+003    2.06325E+003
   6.5440   3.08494E+003    2.07855E+003
   6.5450   2.96416E+003    2.07997E+003
   6.5480   2.96770E+003    2.03897E+003
   6.5510   2.94868E+003    2.00575E+003
   6.5540   2.97347E+003    1.95166E+003
   6.5560   2.89037E+003    1.99578E+003
   6.5570   2.91875E+003    1.94882E+003
   6.5590   2.86099E+003    1.94996E+003
   6.5620   2.82105E+003    1.91659E+003
   6.5660   2.82862E+003    1.86800E+003
   6.5680   2.80910E+003    1.85541E+003
   6.5710   2.81025E+003    1.84543E+003
   6.5740   2.80319E+003    1.83199E+003
   6.5760   2.71105E+003    1.80893E+003
   6.5800   2.71716E+003    1.81362E+003
   6.5810   2.70918E+003    1.77127E+003
   6.5840   2.65596E+003    1.73591E+003
   6.5880   2.61228E+003    1.69559E+003
   6.5890   2.67528E+003    1.67978E+003
   6.5930   2.63310E+003    1.67489E+003
   6.5950   2.61871E+003    1.68926E+003
   6.5980   2.56287E+003    1.65887E+003
   6.6000   2.60912E+003    1.68032E+003
   6.6020   2.60773E+003    1.60310E+003
   6.6040   2.53382E+003    1.60515E+003
   6.6070   2.51322E+003    1.53360E+003
   6.6110   2.51387E+003    1.57331E+003
   6.6140   2.50952E+003    1.55089E+003
   6.6150   2.45902E+003    1.55529E+003
   6.6180   2.46493E+003    1.55786E+003
   6.6200   2.44595E+003    1.51168E+003
   6.6250   2.37687E+003    1.50524E+003
   6.6270   2.37208E+003    1.50027E+003
   6.6310   2.32425E+003    1.50048E+003
   6.6330   2.39109E+003    1.44992E+003
   6.6340   2.36112E+003    1.47940E+003
   6.6380   2.34690E+003    1.43990E+003
   6.6420   2.32759E+003    1.44028E+003
   6.6450   2.29767E+003    1.40712E+003
   6.6480   2.24525E+003    1.41608E+003
   6.6500   2.24484E+003    1.37769E+003
   6.6510   2.22277E+003    1.37276E+003
   6.6530   2.28303E+003    1.37620E+003
   6.6560   2.20639E+003    1.37096E+003
   6.6600   2.18685E+003    1.32174E+003
   6.6620   2.19301E+003    1.32167E+003
   6.6640   2.22418E+003    1.32669E+003
   6.6670   2.19526E+003    1.31543E+003
   6.6710   2.16190E+003    1.28470E+003
   6.6740   2.17929E+003    1.27906E+003
   6.6750   2.15567E+003    1.26394E+003
   6.6770   2.13377E+003    1.24617E+003
   6.6810   2.13028E+003    1.24839E+003
   6.6830   2.10360E+003    1.23976E+003
   6.6870   2.07803E+003    1.21694E+003
   6.6920   2.05794E+003    1.19937E+003
   6.6940   2.04874E+003    1.22013E+003
   6.6960   2.04636E+003    1.22939E+003
   6.6980   2.02672E+003    1.19016E+003
   6.7010   2.00754E+003    1.13021E+003
   6.7040   2.02020E+003    1.17858E+003
   6.7070   2.00713E+003    1.16576E+003
   6.7100   1.94119E+003    1.14423E+003
   6.7130   1.98188E+003    1.12196E+003
   6.7160   1.96548E+003    1.13722E+003
   6.7180   1.98851E+003    1.15469E+003
   6.7210   1.94877E+003    1.15968E+003
   6.7240   1.92237E+003    1.12616E+003
   6.7270   1.91982E+003    1.10440E+003
   6.7280   1.91609E+003    1.10114E+003
   6.7320   1.89834E+003    1.11535E+003
   6.7350   1.87812E+003    1.08679E+003
   6.7380   1.85243E+003    1.10085E+003
   6.7400   1.87704E+003    1.04136E+003
   6.7420   1.85379E+003    1.06964E+003
   6.7450   1.85754E+003    1.08486E+003
   6.7470   1.86524E+003    1.09122E+003
   6.7510   1.89908E+003    1.07340E+003
   6.7530   1.86023E+003    1.07818E+003
   6.7550   1.86992E+003    1.06878E+003
   6.7570   1.84174E+003    1.06132E+003
   6.7600   1.83820E+003    1.05287E+003
   6.7630   1.85364E+003    1.06411E+003
   6.7650   1.80639E+003    1.04212E+003
   6.7680   1.77968E+003    1.04949E+003
   6.7710   1.79226E+003    1.03494E+003
   6.7740   1.80911E+003    1.03352E+003
   6.7760   1.82690E+003    1.04229E+003
   6.7790   1.78839E+003    1.05388E+003
   6.7810   1.81669E+003    1.06323E+003
   6.7830   1.78220E+003    1.07969E+003
   6.7870   1.79666E+003    1.04385E+003
   6.7900   1.77563E+003    1.04666E+003
   6.7930   1.80736E+003    1.02343E+003
   6.7970   1.79278E+003    1.06816E+003
   6.7980   1.79703E+003    1.02696E+003
   6.8000   1.78460E+003    1.04637E+003
   6.8020   1.76811E+003    1.04336E+003
   6.8050   1.77913E+003    1.03928E+003
   6.8080   1.76646E+003    1.03889E+003
   6.8100   1.83321E+003    1.00339E+003
   6.8130   1.81648E+003    1.03968E+003
   6.8150   1.78663E+003    1.02026E+003
   6.8190   1.82312E+003    1.01429E+003
   6.8220   1.81077E+003    1.03426E+003
   6.8240   1.84230E+003    1.01910E+003
   6.8260   1.82758E+003    1.00802E+003
   6.8290   1.78635E+003    1.01830E+003
   6.8330   1.84324E+003    1.03101E+003
   6.8360   1.78607E+003    1.04633E+003
   6.8380   1.83713E+003    1.03347E+003
   6.8400   1.83849E+003    1.01141E+003
   6.8430   1.80101E+003    1.03853E+003
   6.8450   1.81114E+003    1.05777E+003
   6.8460   1.78479E+003    1.01977E+003
   6.8500   1.79664E+003    1.00318E+003
   6.8520   1.78182E+003    1.04778E+003
   6.8540   1.80271E+003    1.02140E+003
   6.8560   1.82892E+003    1.04004E+003
   6.8600   1.80675E+003    1.00172E+003
   6.8630   1.79914E+003    1.01020E+003
   6.8650   1.81056E+003    1.00808E+003
   6.8670   1.81061E+003    1.02750E+003
   6.8690   1.81923E+003    1.02874E+003
   6.8720   1.83353E+003    1.02471E+003
   6.8760   1.78355E+003    1.04443E+003
   6.8790   1.78240E+003    1.00495E+003
   6.8810   1.78660E+003    9.88460E+002
   6.8830   1.81038E+003    1.01203E+003
   6.8850   1.76086E+003    1.01408E+003
   6.8890   1.80177E+003    9.97750E+002
   6.8920   1.77360E+003    1.02013E+003
   6.8940   1.77202E+003    1.01961E+003
   6.8960   1.75359E+003    1.00788E+003
   6.8980   1.79397E+003    9.70680E+002
   6.9010   1.77386E+003    9.96350E+002
   6.9050   1.78894E+003    9.98330E+002
   6.9080   1.78885E+003    1.01293E+003
   6.9100   1.74895E+003    1.01413E+003
   6.9120   1.77167E+003    1.03423E+003
   6.9150   1.80497E+003    1.00701E+003
   6.9180   1.78036E+003    1.02865E+003
   6.9220   1.77682E+003    1.00175E+003
   6.9250   1.78505E+003    1.02659E+003
   6.9280   1.80150E+003    1.00046E+003
   6.9290   1.77471E+003    1.01275E+003
   6.9320   1.77704E+003    9.74610E+002
   6.9350   1.74293E+003    9.89920E+002
   6.9390   1.77544E+003    9.94070E+002
   6.9410   1.75694E+003    9.84440E+002
   6.9440   1.70683E+003    9.82040E+002
   6.9460   1.75301E+003    9.79070E+002
   6.9480   1.75191E+003    9.82560E+002
   6.9510   1.73713E+003    9.62920E+002
   6.9520   1.77068E+003    9.70570E+002
   6.9550   1.75951E+003    9.80680E+002
   6.9580   1.71814E+003    9.67090E+002
   6.9610   1.69707E+003    9.81660E+002
   6.9650   1.75299E+003    9.77800E+002
   6.9660   1.71636E+003    9.92420E+002
   6.9680   1.67879E+003    9.66240E+002
   6.9710   1.71661E+003    9.89340E+002
   6.9750   1.73103E+003    9.64120E+002
   6.9770   1.72563E+003    9.78250E+002
   6.9800   1.72702E+003    9.74500E+002
   6.9810   1.73444E+003    1.00907E+003
   6.9840   1.73555E+003    1.00795E+003
   6.9870   1.74284E+003    9.82500E+002
   6.9900   1.76349E+003    9.89510E+002
   6.9920   1.70801E+003    9.90700E+002
   6.9940   1.73865E+003    9.85240E+002
   6.9950   1.70248E+003    1.00335E+003
   6.9990   1.71878E+003    9.81520E+002
   7.0010   1.75025E+003    9.66880E+002
   7.0040   1.72024E+003    9.84340E+002
   7.0080   1.74637E+003    9.73020E+002
   7.0110   1.75071E+003    9.70120E+002
   7.0140   1.74095E+003    9.89880E+002
   7.0160   1.71421E+003    9.63480E+002
   7.0190   1.72632E+003    9.82630E+002
   7.0210   1.70239E+003    9.77600E+002
   7.0240   1.69840E+003    9.41780E+002
   7.0270   1.72407E+003    9.43200E+002
   7.0300   1.67725E+003    9.80340E+002
   7.0330   1.68508E+003    9.64030E+002
   7.0370   1.71067E+003    9.35670E+002
   7.0410   1.67954E+003    9.79290E+002
   7.0430   1.72807E+003    9.44720E+002
   7.0470   1.70453E+003    9.41150E+002
   7.0480   1.73930E+003    9.54820E+002
   7.0500   1.72170E+003    9.22280E+002
   7.0530   1.71604E+003    9.26680E+002
   7.0570   1.71375E+003    9.20990E+002
   7.0600   1.73381E+003    9.37190E+002
   7.0620   1.72751E+003    9.46220E+002
   7.0640   1.67458E+003    9.20240E+002
   7.0660   1.71833E+003    9.17010E+002
   7.0690   1.70430E+003    9.08330E+002
   7.0740   1.70158E+003    8.98020E+002
   7.0780   1.70432E+003    9.11240E+002
   7.0800   1.71934E+003    8.89550E+002
   7.0820   1.69840E+003    9.02740E+002
   7.0860   1.72182E+003    8.86090E+002
   7.0870   1.69923E+003    8.50830E+002
   7.0910   1.66554E+003    8.55450E+002
   7.0930   1.65830E+003    8.22620E+002
   7.0960   1.65865E+003    8.09580E+002
   7.0970   1.66240E+003    8.01560E+002
   7.1030   1.62835E+003    7.64220E+002
   7.1050   1.61311E+003    7.39090E+002
   7.1070   1.62118E+003    7.23700E+002
   7.1090   1.60257E+003    6.98890E+002
   7.1120   1.59129E+003    6.71310E+002
   7.1150   1.57708E+003    6.25360E+002
   7.1180   1.55116E+003    5.98000E+002
   7.1210   1.50476E+003    5.51250E+002
   7.1230   1.48979E+003    5.43520E+002
   7.1270   1.49088E+003    4.80320E+002
   7.1290   1.43889E+003    4.26250E+002
   7.1320   1.35179E+003    4.00250E+002
   7.1340   1.32592E+003    3.23110E+002
   7.1370   1.30663E+003    2.88620E+002
   7.1390   1.28079E+003    2.75270E+002
   7.1430   1.18874E+003    1.49190E+002
   7.1460   1.05664E+003    3.58700E+001
   7.1490   9.82240E+002    1.40200E+001
   7.1540   7.38340E+002    7.31000E+000
   7.1580   6.69610E+002    3.74000E+000
   7.1610   3.18390E+002    3.00000E-002
   7.1630   1.48280E+002    1.90000E-001
   7.1660   2.86900E+001    3.40000E-001
   7.1700   1.46000E+000    2.90000E-001
   7.1730   5.41000E+000    2.95000E+000
   7.1750   6.07000E+000    2.10000E-001
   7.1760   6.15000E+000    2.60000E-001
   7.1800   6.11000E+000    1.70000E-001
   7.1820   5.49000E+000    3.17000E+000
   7.1850   6.25000E+000    4.18000E+000
   7.1880   5.68000E+000    3.04000E+000
   7.1900   6.16000E+000    3.77000E+000
   7.1940   6.00000E+000    2.87000E+000
   7.1950   6.09000E+000    2.19000E+000
   7.1980   6.18000E+000    3.59000E+000
   7.2000   6.17000E+000    1.68000E+000
   7.2040   6.12000E+000    4.20000E-001
   7.2060   6.01000E+000    7.70000E-001
   7.2100   6.03000E+000    1.00000E+000
   7.2140   6.07000E+000    6.00000E-002
   7.2180   6.07000E+000    1.30000E-001
   7.2210   6.15000E+000    1.20000E-001
   7.2220   6.09000E+000    3.40000E-001
   7.2240   6.05000E+000    1.20000E-001
   7.2270   6.04000E+000    5.00000E-002
   7.2300   6.13000E+000    3.30000E-001
   7.2330   6.10000E+000    4.00000E-001
   7.2360   6.05000E+000    4.00000E-002
   7.2370   6.01000E+000    6.00000E-002
   7.2420   6.07000E+000    5.00000E-002
   7.2440   5.96000E+000    2.10000E-001
   7.2460   6.15000E+000    1.10000E-001
   7.2490   6.22000E+000    2.00000E-002
   7.2520   5.55000E+000    3.10000E-001
   7.2550   6.15000E+000    4.00000E-002
   7.2580   6.24000E+000    1.20000E-001
   7.2620   6.10000E+000    2.40000E-001
   7.2640   6.35000E+000    1.00000E-001
   7.2660   6.18000E+000    6.00000E-002
   7.2700   6.12000E+000    0.00000E+000
   7.2730   6.06000E+000    4.00000E-002
   7.2760   6.25000E+000    8.00000E-002
   7.2770   6.03000E+000    1.40000E-001
   7.2820   6.01000E+000    1.30000E-001
   7.2840   6.04000E+000    9.00000E-002
   7.2870   6.18000E+000    2.50000E-001
   7.2890   6.32000E+000    4.70000E-001
   7.2910   6.04000E+000    2.00000E-002
   7.2940   5.94000E+000    2.00000E-001
   7.2960   6.29000E+000    2.00000E-001
   7.2990   6.18000E+000    4.20000E-001
   7.3020   6.13000E+000    1.50000E-001
