# Supplementary material for: Mechanism of the small ATP-independent chaperone Spy is substrate specific
Source: Nat Commun. 2021 Feb 8;12:851. doi: 10.1038/s41467-021-21120-8 (PMC7870927; doi:10.1038/s41467-021-21120-8)
Supplement: Supplementary file 3 — Supplementary Data 1 [file 41467_2021_21120_MOESM3_ESM.zip › Fig 2c-d/181801/00072.RI1]

Sample1/4
I 1 22.0 48000 0010271 2.5750E11 278 1 
   5.8010   6.09000E+000    3.90000E-001
   5.8030   5.97000E+000    3.90000E-001
   5.8060   5.97000E+000    4.90000E-001
   5.8080   6.12000E+000    1.71000E+000
   5.8100   6.20000E+000    7.16000E+000
   5.8110   6.13000E+000    1.79000E+000
   5.8130   5.71000E+000    1.77000E+001
   5.8150   1.33900E+001    2.11700E+001
   5.8170   2.21400E+001    2.51400E+001
   5.8190   3.81700E+001    3.10900E+001
   5.8220   1.50370E+002    5.77600E+001
   5.8240   2.68860E+002    1.27420E+002
   5.8260   5.68090E+002    2.11470E+002
   5.8270   8.59420E+002    3.05150E+002
   5.8290   9.31310E+002    5.33860E+002
   5.8320   9.65060E+002    6.97210E+002
   5.8350   1.29681E+003    8.53450E+002
   5.8370   1.44181E+003    1.10943E+003
   5.8390   1.48673E+003    1.46641E+003
   5.8400   1.63076E+003    1.65850E+003
   5.8420   1.64729E+003    1.88686E+003
   5.8440   1.76555E+003    1.91052E+003
   5.8460   1.94641E+003    1.90746E+003
   5.8490   2.08639E+003    2.14949E+003
   5.8510   2.23811E+003    2.30004E+003
   5.8530   2.44186E+003    2.49836E+003
   5.8560   2.57771E+003    2.60593E+003
   5.8580   2.62916E+003    2.75577E+003
   5.8600   2.76606E+003    2.71131E+003
   5.8630   2.97268E+003    2.93299E+003
   5.8650   3.02135E+003    3.14235E+003
   5.8660   3.12430E+003    3.17265E+003
   5.8690   3.25358E+003    3.22765E+003
   5.8710   3.30372E+003    3.33455E+003
   5.8730   3.35794E+003    3.36513E+003
   5.8740   3.37623E+003    3.45912E+003
   5.8760   3.46368E+003    3.43763E+003
   5.8780   3.58001E+003    3.51429E+003
   5.8800   3.54887E+003    3.57268E+003
   5.8830   3.61822E+003    3.56210E+003
   5.8850   3.69314E+003    3.61027E+003
   5.8870   3.64101E+003    3.59921E+003
   5.8890   3.64951E+003    3.66256E+003
   5.8920   3.64807E+003    3.69860E+003
   5.8940   3.68254E+003    3.68271E+003
   5.8960   3.69600E+003    3.65388E+003
   5.8990   3.68657E+003    3.74501E+003
   5.9010   3.68471E+003    3.71253E+003
   5.9030   3.73953E+003    3.68813E+003
   5.9050   3.71222E+003    3.73465E+003
   5.9060   3.74169E+003    3.72870E+003
   5.9070   3.76199E+003    3.81355E+003
   5.9100   3.73432E+003    3.75428E+003
   5.9120   3.80213E+003    3.77169E+003
   5.9140   3.76923E+003    3.84783E+003
   5.9160   3.85291E+003    3.82888E+003
   5.9190   3.87523E+003    3.88492E+003
   5.9210   3.86159E+003    3.88274E+003
   5.9220   3.90104E+003    3.82304E+003
   5.9240   3.85997E+003    3.73030E+003
   5.9260   3.87401E+003    3.79890E+003
   5.9280   3.96231E+003    3.72913E+003
   5.9300   3.94019E+003    3.85140E+003
   5.9330   3.96151E+003    3.95818E+003
   5.9350   3.97770E+003    4.04843E+003
   5.9360   4.00775E+003    4.03713E+003
   5.9380   4.06846E+003    4.07726E+003
   5.9420   4.01890E+003    4.10240E+003
   5.9430   4.07522E+003    4.09372E+003
   5.9460   4.11429E+003    4.07875E+003
   5.9480   4.15948E+003    4.12140E+003
   5.9500   4.09783E+003    4.11744E+003
   5.9530   4.15042E+003    4.09775E+003
   5.9540   4.17525E+003    4.18796E+003
   5.9570   4.11754E+003    4.17097E+003
   5.9590   4.21737E+003    4.11635E+003
   5.9620   4.10539E+003    4.14225E+003
   5.9640   4.13066E+003    4.20460E+003
   5.9660   4.21532E+003    4.18879E+003
   5.9680   4.21522E+003    4.18705E+003
   5.9710   4.21455E+003    4.21042E+003
   5.9720   4.28410E+003    4.24071E+003
   5.9730   4.30805E+003    4.30451E+003
   5.9760   4.25811E+003    4.32085E+003
   5.9770   4.27634E+003    4.23298E+003
   5.9790   4.24261E+003    4.28846E+003
   5.9820   4.21875E+003    4.24979E+003
   5.9840   4.27270E+003    4.31563E+003
   5.9860   4.35745E+003    4.36690E+003
   5.9890   4.49604E+003    4.54416E+003
   5.9910   4.78971E+003    4.86601E+003
   5.9960   8.06148E+003    8.81004E+003
   5.9980   8.70295E+003    8.09988E+003
   6.0000   7.89831E+003    8.59057E+003
   6.0020   6.37602E+003    4.62425E+003
   6.0030   1.98350E+003    1.26280E+002
   6.0090   1.23000E+002    1.54380E+002
   6.0120   2.37390E+002    4.91620E+002
   6.0130   8.36760E+002    3.85815E+003
   6.0180   5.35653E+003    5.45423E+003
   6.0200   4.21587E+003    4.06850E+003
   6.0250   4.35452E+003    4.28198E+003
   6.0270   4.37904E+003    4.26992E+003
   6.0290   4.33979E+003    4.26800E+003
   6.0300   4.36181E+003    4.30052E+003
   6.0320   4.31154E+003    4.28165E+003
   6.0340   4.34867E+003    4.25554E+003
   6.0360   4.36162E+003    4.31923E+003
   6.0390   4.36855E+003    4.24822E+003
   6.0410   4.34687E+003    4.27420E+003
   6.0430   4.37079E+003    4.24757E+003
   6.0450   4.38582E+003    4.21513E+003
   6.0480   4.35439E+003    4.25075E+003
   6.0500   4.40189E+003    4.26457E+003
   6.0520   4.30762E+003    4.28715E+003
   6.0540   4.35246E+003    4.31949E+003
   6.0570   4.37956E+003    4.28115E+003
   6.0590   4.31457E+003    4.24051E+003
   6.0610   4.33603E+003    4.21501E+003
   6.0630   4.32069E+003    4.25499E+003
   6.0680   4.32544E+003    4.20861E+003
   6.0700   4.27154E+003    4.23330E+003
   6.0730   4.27690E+003    4.19112E+003
   6.0750   4.32914E+003    4.26572E+003
   6.0770   4.32497E+003    4.15054E+003
   6.0820   4.25999E+003    4.21546E+003
   6.0840   4.36337E+003    4.19982E+003
   6.0860   4.31075E+003    4.19993E+003
   6.0880   4.29581E+003    4.19123E+003
   6.0900   4.27432E+003    4.15100E+003
   6.0940   4.27037E+003    4.09943E+003
   6.0970   4.24350E+003    4.17166E+003
   6.0990   4.31420E+003    4.06554E+003
   6.1000   4.20734E+003    4.10929E+003
   6.1020   4.22575E+003    4.13975E+003
   6.1040   4.17635E+003    4.11340E+003
   6.1080   4.19118E+003    4.09490E+003
   6.1090   4.26457E+003    4.16824E+003
   6.1110   4.22568E+003    4.05570E+003
   6.1130   4.23858E+003    4.15713E+003
   6.1150   4.24520E+003    4.10298E+003
   6.1180   4.22716E+003    3.95920E+003
   6.1190   4.20161E+003    4.07650E+003
   6.1220   4.16581E+003    4.01507E+003
   6.1250   4.25748E+003    4.09879E+003
   6.1260   4.16983E+003    4.05337E+003
   6.1280   4.15851E+003    4.01800E+003
   6.1310   4.22594E+003    4.02094E+003
   6.1330   4.15948E+003    4.03476E+003
   6.1350   4.18246E+003    3.94413E+003
   6.1380   4.16692E+003    3.95833E+003
   6.1400   4.10246E+003    3.96625E+003
   6.1420   4.15564E+003    3.88365E+003
   6.1440   4.12116E+003    3.90030E+003
   6.1470   4.08939E+003    3.98143E+003
   6.1510   4.09105E+003    3.89893E+003
   6.1520   4.06121E+003    3.91869E+003
   6.1530   4.01097E+003    3.85191E+003
   6.1550   4.03172E+003    3.84076E+003
   6.1580   4.04286E+003    3.82745E+003
   6.1600   4.06934E+003    3.81264E+003
   6.1630   3.95011E+003    3.76215E+003
   6.1650   3.92353E+003    3.82234E+003
   6.1670   4.00744E+003    3.71805E+003
   6.1700   3.99774E+003    3.73806E+003
   6.1730   3.95354E+003    3.74112E+003
   6.1740   3.92546E+003    3.74878E+003
   6.1770   3.98267E+003    3.77550E+003
   6.1800   3.97636E+003    3.73818E+003
   6.1810   3.95331E+003    3.69323E+003
   6.1830   3.97246E+003    3.64285E+003
   6.1850   3.97757E+003    3.66310E+003
   6.1880   3.94681E+003    3.74091E+003
   6.1910   3.93645E+003    3.67043E+003
   6.1920   3.88838E+003    3.62804E+003
   6.1950   3.94550E+003    3.59409E+003
   6.1970   3.92157E+003    3.60020E+003
   6.1980   3.92290E+003    3.55576E+003
   6.2020   3.90465E+003    3.63960E+003
   6.2030   3.91640E+003    3.53771E+003
   6.2060   3.88875E+003    3.56098E+003
   6.2080   3.89793E+003    3.52581E+003
   6.2100   3.85526E+003    3.56529E+003
   6.2120   3.95741E+003    3.51116E+003
   6.2150   3.83871E+003    3.49845E+003
   6.2170   3.89058E+003    3.43830E+003
   6.2190   3.82063E+003    3.49267E+003
   6.2210   3.88469E+003    3.42923E+003
   6.2230   3.78501E+003    3.42849E+003
   6.2240   3.83953E+003    3.39712E+003
   6.2270   3.78800E+003    3.36425E+003
   6.2300   3.82731E+003    3.32967E+003
   6.2320   3.74643E+003    3.27361E+003
   6.2340   3.71164E+003    3.31453E+003
   6.2370   3.73781E+003    3.27442E+003
   6.2410   3.72675E+003    3.28526E+003
   6.2430   3.68426E+003    3.20725E+003
   6.2460   3.66450E+003    3.18534E+003
   6.2490   3.63944E+003    3.12990E+003
   6.2530   3.67173E+003    3.13149E+003
   6.2550   3.60943E+003    3.07754E+003
   6.2570   3.65960E+003    3.09711E+003
   6.2590   3.65399E+003    3.13643E+003
   6.2600   3.58866E+003    3.02595E+003
   6.2630   3.67707E+003    2.99510E+003
   6.2650   3.57540E+003    2.98854E+003
   6.2680   3.52618E+003    3.02908E+003
   6.2710   3.57313E+003    2.94694E+003
   6.2730   3.51229E+003    2.96023E+003
   6.2770   3.54504E+003    2.90695E+003
   6.2780   3.57587E+003    2.89934E+003
   6.2800   3.52860E+003    2.91096E+003
   6.2820   3.51918E+003    2.88017E+003
   6.2870   3.48356E+003    2.84017E+003
   6.2890   3.46015E+003    2.79927E+003
   6.2900   3.49359E+003    2.79702E+003
   6.2930   3.44445E+003    2.72141E+003
   6.2950   3.39525E+003    2.71511E+003
   6.2970   3.33856E+003    2.67096E+003
   6.3000   3.36738E+003    2.67764E+003
   6.3020   3.36359E+003    2.68545E+003
   6.3040   3.38381E+003    2.63872E+003
   6.3070   3.29647E+003    2.60918E+003
   6.3090   3.30484E+003    2.61463E+003
   6.3110   3.28870E+003    2.60550E+003
   6.3140   3.28219E+003    2.52391E+003
   6.3150   3.23923E+003    2.52396E+003
   6.3180   3.23051E+003    2.46674E+003
   6.3200   3.26523E+003    2.50446E+003
   6.3230   3.22948E+003    2.41896E+003
   6.3250   3.24660E+003    2.44185E+003
   6.3260   3.23091E+003    2.48008E+003
   6.3300   3.14515E+003    2.43971E+003
   6.3320   3.13327E+003    2.40043E+003
   6.3350   3.16675E+003    2.32321E+003
   6.3380   3.09802E+003    2.34353E+003
   6.3400   3.07548E+003    2.29716E+003
   6.3450   3.05905E+003    2.27380E+003
   6.3480   3.06259E+003    2.24713E+003
   6.3490   3.06113E+003    2.23191E+003
   6.3520   2.99376E+003    2.25035E+003
   6.3540   2.96324E+003    2.21310E+003
   6.3570   2.93899E+003    2.18859E+003
   6.3590   2.93311E+003    2.22133E+003
   6.3620   3.00264E+003    2.15196E+003
   6.3630   2.92298E+003    2.15242E+003
   6.3650   2.92754E+003    2.08768E+003
   6.3670   2.95053E+003    2.10812E+003
   6.3690   2.90821E+003    2.07230E+003
   6.3720   2.83981E+003    2.05533E+003
   6.3740   2.85711E+003    2.06238E+003
   6.3760   2.85269E+003    1.99196E+003
   6.3790   2.81584E+003    1.98228E+003
   6.3810   2.82365E+003    1.97325E+003
   6.3840   2.76504E+003    1.95636E+003
   6.3880   2.74674E+003    1.96551E+003
   6.3900   2.71966E+003    1.96430E+003
   6.3930   2.71488E+003    1.90858E+003
   6.3970   2.72396E+003    1.85052E+003
   6.3980   2.71330E+003    1.89516E+003
   6.4000   2.71102E+003    1.85775E+003
   6.4020   2.64546E+003    1.82542E+003
   6.4030   2.70811E+003    1.81989E+003
   6.4080   2.65182E+003    1.81198E+003
   6.4100   2.64224E+003    1.80734E+003
   6.4120   2.61543E+003    1.78186E+003
   6.4150   2.61443E+003    1.78242E+003
   6.4190   2.59521E+003    1.81637E+003
   6.4200   2.50963E+003    1.76168E+003
   6.4230   2.53570E+003    1.73750E+003
   6.4250   2.52133E+003    1.75631E+003
   6.4280   2.54552E+003    1.77683E+003
   6.4310   2.57465E+003    1.71216E+003
   6.4330   2.57809E+003    1.67823E+003
   6.4360   2.54108E+003    1.72058E+003
   6.4380   2.56952E+003    1.69034E+003
   6.4400   2.54095E+003    1.66660E+003
   6.4430   2.60970E+003    1.64836E+003
   6.4450   2.51795E+003    1.67147E+003
   6.4470   2.59613E+003    1.67806E+003
   6.4490   2.52490E+003    1.63428E+003
   6.4510   2.52041E+003    1.64522E+003
   6.4540   2.52547E+003    1.63812E+003
   6.4560   2.53740E+003    1.64877E+003
   6.4580   2.58723E+003    1.64229E+003
   6.4610   2.50874E+003    1.60260E+003
   6.4630   2.48383E+003    1.61362E+003
   6.4650   2.51166E+003    1.58345E+003
   6.4690   2.50421E+003    1.56590E+003
   6.4720   2.46188E+003    1.56243E+003
   6.4750   2.47908E+003    1.54413E+003
   6.4770   2.45402E+003    1.56181E+003
   6.4800   2.48758E+003    1.53343E+003
   6.4830   2.45873E+003    1.51878E+003
   6.4850   2.43226E+003    1.55359E+003
   6.4880   2.43529E+003    1.52880E+003
   6.4910   2.41062E+003    1.51873E+003
   6.4920   2.41639E+003    1.50202E+003
   6.4940   2.39669E+003    1.46035E+003
   6.4970   2.42150E+003    1.46167E+003
   6.4990   2.39866E+003    1.43774E+003
   6.5030   2.38959E+003    1.43603E+003
   6.5070   2.37488E+003    1.49781E+003
   6.5080   2.33247E+003    1.44902E+003
   6.5100   2.35606E+003    1.44891E+003
   6.5120   2.38142E+003    1.44792E+003
   6.5150   2.37203E+003    1.42939E+003
   6.5190   2.33432E+003    1.43656E+003
   6.5210   2.33463E+003    1.43685E+003
   6.5240   2.32702E+003    1.44970E+003
   6.5260   2.35209E+003    1.38667E+003
   6.5280   2.27916E+003    1.41506E+003
   6.5320   2.31772E+003    1.38728E+003
   6.5350   2.28432E+003    1.34269E+003
   6.5370   2.30859E+003    1.35535E+003
   6.5390   2.25920E+003    1.36080E+003
   6.5410   2.28951E+003    1.34331E+003
   6.5440   2.28972E+003    1.31292E+003
   6.5470   2.24386E+003    1.32701E+003
   6.5490   2.24151E+003    1.34080E+003
   6.5500   2.23159E+003    1.32331E+003
   6.5530   2.21289E+003    1.30779E+003
   6.5570   2.22347E+003    1.33950E+003
   6.5590   2.21418E+003    1.32647E+003
   6.5610   2.20652E+003    1.27683E+003
   6.5640   2.17067E+003    1.27576E+003
   6.5660   2.17182E+003    1.28113E+003
   6.5680   2.25601E+003    1.31577E+003
   6.5730   2.15937E+003    1.25623E+003
   6.5750   2.15593E+003    1.28731E+003
   6.5770   2.12996E+003    1.28536E+003
   6.5800   2.17529E+003    1.25087E+003
   6.5820   2.13197E+003    1.26093E+003
   6.5850   2.13074E+003    1.26504E+003
   6.5890   2.14602E+003    1.25783E+003
   6.5910   2.10906E+003    1.25115E+003
   6.5930   2.09601E+003    1.24008E+003
   6.5940   2.11992E+003    1.21885E+003
   6.5970   2.11904E+003    1.23764E+003
   6.6000   2.12034E+003    1.21752E+003
   6.6020   2.09524E+003    1.23425E+003
   6.6040   2.07524E+003    1.20378E+003
   6.6080   2.08239E+003    1.24279E+003
   6.6090   2.12188E+003    1.20488E+003
   6.6140   2.05801E+003    1.17719E+003
   6.6150   2.08920E+003    1.20641E+003
   6.6190   2.04904E+003    1.23224E+003
   6.6200   2.05733E+003    1.18239E+003
   6.6240   2.06429E+003    1.19918E+003
   6.6260   2.06582E+003    1.19760E+003
   6.6290   2.07355E+003    1.16830E+003
   6.6330   2.07537E+003    1.19445E+003
   6.6360   2.06490E+003    1.17604E+003
   6.6380   2.07901E+003    1.18037E+003
   6.6400   2.06274E+003    1.19063E+003
   6.6430   2.08249E+003    1.17163E+003
   6.6460   2.05526E+003    1.15061E+003
   6.6500   2.01097E+003    1.16985E+003
   6.6530   2.04041E+003    1.15832E+003
   6.6550   2.00787E+003    1.14727E+003
   6.6570   2.02492E+003    1.13754E+003
   6.6600   2.01443E+003    1.14012E+003
   6.6630   1.98780E+003    1.16110E+003
   6.6660   2.01295E+003    1.12989E+003
   6.6680   1.98912E+003    1.16218E+003
   6.6710   1.98040E+003    1.15754E+003
   6.6740   2.01372E+003    1.14786E+003
   6.6780   1.96331E+003    1.13674E+003
   6.6800   1.96523E+003    1.11524E+003
   6.6820   1.95637E+003    1.13764E+003
   6.6870   1.96975E+003    1.11525E+003
   6.6890   1.94027E+003    1.10695E+003
   6.6910   1.93777E+003    1.13514E+003
   6.6930   1.92355E+003    1.14311E+003
   6.6960   1.95001E+003    1.10805E+003
   6.6980   1.93618E+003    1.10637E+003
   6.7010   1.93678E+003    1.09605E+003
   6.7030   1.90597E+003    1.08657E+003
   6.7050   1.92403E+003    1.10345E+003
   6.7070   1.89671E+003    1.08589E+003
   6.7100   1.89083E+003    1.13929E+003
   6.7110   1.89175E+003    1.08694E+003
   6.7150   1.91133E+003    1.09428E+003
   6.7180   1.95570E+003    1.06129E+003
   6.7200   1.92503E+003    1.08335E+003
   6.7230   1.87140E+003    1.07709E+003
   6.7270   1.86838E+003    1.06251E+003
   6.7300   1.84521E+003    1.03683E+003
   6.7320   1.88226E+003    1.06300E+003
   6.7340   1.83530E+003    1.05865E+003
   6.7360   1.87598E+003    1.06287E+003
   6.7390   1.88526E+003    1.08279E+003
   6.7410   1.85165E+003    1.06425E+003
   6.7450   1.88691E+003    1.07486E+003
   6.7480   1.90015E+003    1.06823E+003
   6.7500   1.90349E+003    1.07047E+003
   6.7520   1.89399E+003    1.07144E+003
   6.7540   1.86557E+003    1.05818E+003
   6.7570   1.89672E+003    1.05562E+003
   6.7590   1.86310E+003    1.02387E+003
   6.7610   1.89455E+003    1.05233E+003
   6.7630   1.89566E+003    1.07257E+003
   6.7670   1.90363E+003    1.06015E+003
   6.7700   1.90936E+003    1.06037E+003
   6.7720   1.85418E+003    1.04239E+003
   6.7750   1.88947E+003    1.05887E+003
   6.7770   1.85991E+003    1.04741E+003
   6.7800   1.89800E+003    1.06342E+003
   6.7820   1.90942E+003    1.07076E+003
   6.7860   1.88275E+003    1.08019E+003
   6.7890   1.87083E+003    1.08808E+003
   6.7920   1.89788E+003    1.08218E+003
   6.7940   1.93063E+003    1.07178E+003
   6.7970   1.90143E+003    1.04859E+003
   6.8000   1.94172E+003    1.08107E+003
   6.8020   1.91119E+003    1.06595E+003
   6.8040   1.93538E+003    1.02505E+003
   6.8060   1.89970E+003    1.05317E+003
   6.8090   1.90800E+003    1.08483E+003
   6.8120   1.91873E+003    1.06300E+003
   6.8150   1.91523E+003    1.05179E+003
   6.8170   1.90979E+003    1.05816E+003
   6.8190   1.88719E+003    1.07709E+003
   6.8220   1.92325E+003    1.10571E+003
   6.8260   1.90650E+003    1.06779E+003
   6.8290   1.89713E+003    1.05735E+003
   6.8310   1.91465E+003    1.05431E+003
   6.8330   1.89568E+003    1.03993E+003
   6.8350   1.92032E+003    1.06204E+003
   6.8380   1.87789E+003    1.06752E+003
   6.8410   1.90427E+003    1.10492E+003
   6.8450   1.89362E+003    1.06825E+003
   6.8460   1.90947E+003    1.06888E+003
   6.8490   1.90413E+003    1.09452E+003
   6.8520   1.86799E+003    1.08021E+003
   6.8540   1.92718E+003    1.09789E+003
   6.8580   1.87705E+003    1.06446E+003
   6.8610   1.90674E+003    1.11014E+003
   6.8650   1.91053E+003    1.10723E+003
   6.8670   1.93769E+003    1.08198E+003
   6.8700   1.91181E+003    1.09226E+003
   6.8740   1.93438E+003    1.07064E+003
   6.8760   1.90813E+003    1.06942E+003
   6.8780   1.91092E+003    1.09223E+003
   6.8810   1.90390E+003    1.10748E+003
   6.8830   1.91376E+003    1.10061E+003
   6.8860   1.90363E+003    1.07538E+003
   6.8890   1.92618E+003    1.06827E+003
   6.8920   1.92481E+003    1.07951E+003
   6.8940   1.89616E+003    1.08550E+003
   6.8970   1.91741E+003    1.07888E+003
   6.8990   1.93789E+003    1.08872E+003
   6.9010   1.90639E+003    1.07278E+003
   6.9040   1.89928E+003    1.09278E+003
   6.9070   1.91946E+003    1.07325E+003
   6.9100   1.89244E+003    1.07824E+003
   6.9120   1.92095E+003    1.10353E+003
   6.9140   1.91052E+003    1.08889E+003
   6.9180   1.90176E+003    1.09424E+003
   6.9210   1.93691E+003    1.05792E+003
   6.9250   1.89608E+003    1.05569E+003
   6.9260   1.92301E+003    1.06096E+003
   6.9280   1.89334E+003    1.06498E+003
   6.9320   1.88892E+003    1.08691E+003
   6.9350   1.88893E+003    1.06939E+003
   6.9370   1.87673E+003    1.06431E+003
   6.9400   1.88611E+003    1.05245E+003
   6.9420   1.91181E+003    1.05606E+003
   6.9440   1.91019E+003    1.06985E+003
   6.9470   1.85146E+003    1.07047E+003
   6.9500   1.88894E+003    1.04981E+003
   6.9520   1.86861E+003    1.04009E+003
   6.9560   1.87084E+003    1.03078E+003
   6.9570   1.89908E+003    1.02185E+003
   6.9620   1.83258E+003    1.02948E+003
   6.9640   1.82550E+003    1.02539E+003
   6.9670   1.79826E+003    1.04088E+003
   6.9700   1.86279E+003    1.02430E+003
   6.9720   1.85609E+003    1.03661E+003
   6.9750   1.83937E+003    1.03628E+003
   6.9780   1.84755E+003    1.08190E+003
   6.9810   1.88624E+003    1.05213E+003
   6.9840   1.91281E+003    1.05196E+003
   6.9850   1.86194E+003    1.06026E+003
   6.9900   1.84940E+003    1.07465E+003
   6.9920   1.81946E+003    1.04588E+003
   6.9950   1.89535E+003    1.06058E+003
   6.9990   1.86763E+003    1.05213E+003
   7.0020   1.91033E+003    1.05463E+003
   7.0050   1.88675E+003    1.06150E+003
   7.0080   1.89121E+003    1.04115E+003
   7.0100   1.86455E+003    1.03313E+003
   7.0130   1.85469E+003    1.03251E+003
   7.0160   1.87240E+003    1.02855E+003
   7.0190   1.87981E+003    1.05018E+003
   7.0210   1.87220E+003    1.04246E+003
   7.0240   1.87491E+003    1.03406E+003
   7.0280   1.84477E+003    1.04706E+003
   7.0300   1.86395E+003    1.01588E+003
   7.0330   1.87137E+003    1.01414E+003
   7.0350   1.85500E+003    1.04001E+003
   7.0370   1.83737E+003    1.01631E+003
   7.0400   1.84098E+003    9.94150E+002
   7.0430   1.87361E+003    1.00259E+003
   7.0460   1.82888E+003    1.01954E+003
   7.0480   1.84327E+003    9.81770E+002
   7.0530   1.80028E+003    1.00071E+003
   7.0550   1.83144E+003    9.88450E+002
   7.0570   1.79474E+003    9.79180E+002
   7.0600   1.78251E+003    9.85110E+002
   7.0640   1.74976E+003    9.35890E+002
   7.0670   1.73658E+003    9.55090E+002
   7.0690   1.82238E+003    8.98320E+002
   7.0720   1.75167E+003    9.16900E+002
   7.0760   1.73194E+003    8.91090E+002
   7.0770   1.68342E+003    8.80730E+002
   7.0800   1.65187E+003    8.69440E+002
   7.0820   1.62556E+003    8.33570E+002
   7.0860   1.63714E+003    8.44720E+002
   7.0870   1.58006E+003    7.98010E+002
   7.0910   1.56590E+003    7.69610E+002
   7.0930   1.52706E+003    7.32750E+002
   7.0960   1.49695E+003    6.96600E+002
   7.0980   1.50869E+003    6.85350E+002
   7.1030   1.45387E+003    6.36080E+002
   7.1050   1.37790E+003    6.05060E+002
   7.1070   1.36475E+003    5.44710E+002
   7.1110   1.26269E+003    5.13570E+002
   7.1140   1.22390E+003    4.66620E+002
   7.1170   1.14956E+003    4.34330E+002
   7.1200   1.11457E+003    3.79860E+002
   7.1230   9.96950E+002    3.45100E+002
   7.1250   9.62130E+002    2.98490E+002
   7.1280   8.75170E+002    2.65250E+002
   7.1300   8.19840E+002    2.17390E+002
   7.1340   7.35180E+002    1.83130E+002
   7.1360   6.53500E+002    1.58990E+002
   7.1390   5.88830E+002    1.28480E+002
   7.1420   5.02840E+002    9.88800E+001
   7.1440   4.60980E+002    8.05000E+001
   7.1470   3.96910E+002    6.33100E+001
   7.1520   3.15470E+002    3.64200E+001
   7.1560   2.22220E+002    3.33800E+001
   7.1580   1.63520E+002    1.46100E+001
   7.1620   1.05460E+002    4.93000E+000
   7.1660   7.94500E+001    5.07000E+000
   7.1700   4.69500E+001    8.00000E-001
   7.1730   2.59300E+001    1.81000E+000
   7.1760   7.46000E+000    2.45000E+000
   7.1790   3.71000E+000    2.98000E+000
   7.1820   6.23000E+000    3.40000E+000
   7.1840   6.11000E+000    8.00000E-002
   7.1870   6.22000E+000    2.70000E-001
   7.1890   6.13000E+000    8.00000E-002
   7.1920   6.19000E+000    1.43000E+000
   7.1960   6.33000E+000    6.30000E-001
   7.1970   6.25000E+000    2.56000E+000
   7.2010   6.15000E+000    6.90000E-001
   7.2030   5.67000E+000    1.60000E-001
   7.2060   6.30000E+000    5.80000E-001
   7.2110   6.31000E+000    5.30000E-001
   7.2120   6.24000E+000    1.10000E+000
   7.2150   6.36000E+000    2.00000E-002
   7.2180   6.14000E+000    5.00000E-002
   7.2220   6.21000E+000    8.00000E-002
   7.2250   6.21000E+000    3.00000E-001
   7.2280   6.30000E+000    2.80000E-001
   7.2310   6.24000E+000    2.00000E-001
   7.2340   6.22000E+000    1.20000E-001
   7.2360   6.50000E+000    2.00000E-002
   7.2380   6.25000E+000    7.00000E-002
   7.2420   6.21000E+000    1.80000E-001
   7.2450   6.40000E+000    3.50000E-001
   7.2490   6.12000E+000    4.10000E-001
   7.2520   6.29000E+000    1.10000E-001
   7.2530   6.24000E+000    8.00000E-002
   7.2570   6.17000E+000    2.90000E-001
   7.2590   6.22000E+000    1.70000E-001
   7.2640   6.16000E+000    2.00000E-001
   7.2660   6.19000E+000    2.90000E-001
   7.2690   6.12000E+000    0.00000E+000
   7.2710   6.01000E+000    1.80000E-001
   7.2720   6.09000E+000    4.00000E-002
   7.2770   6.19000E+000    8.00000E-002
   7.2810   5.54000E+000    5.00000E-002
   7.2830   6.09000E+000    1.90000E-001
   7.2860   6.32000E+000    4.40000E-001
   7.2880   6.24000E+000    8.00000E-002
   7.2910   6.20000E+000    3.40000E-001
   7.2930   6.26000E+000    3.80000E-001
   7.2960   6.23000E+000    2.90000E-001
   7.3000   6.20000E+000    1.20000E-001
