# Supplementary material for: Mechanism of the small ATP-independent chaperone Spy is substrate specific
Source: Nat Commun. 2021 Feb 8;12:851. doi: 10.1038/s41467-021-21120-8 (PMC7870927; doi:10.1038/s41467-021-21120-8)
Supplement: Supplementary file 3 — Supplementary Data 1 [file 41467_2021_21120_MOESM3_ESM.zip › Fig 2c-d/181801/00072.RI3]

Sample3/6
I 3 22.1 48000 0010340 2.5930E11 278 1 
   5.8010   5.97000E+000    7.10000E-001
   5.8030   6.00000E+000    3.15000E+000
   5.8060   5.98000E+000    7.11000E+000
   5.8070   5.94000E+000    9.80000E+000
   5.8080   6.13000E+000    8.07000E+000
   5.8100   6.08000E+000    1.68400E+001
   5.8110   6.00000E+000    1.38000E+001
   5.8130   6.30000E+000    2.37300E+001
   5.8150   5.51000E+000    2.41400E+001
   5.8170   1.27800E+001    3.73000E+001
   5.8190   3.64100E+001    5.80700E+001
   5.8220   9.52000E+001    1.14180E+002
   5.8240   2.83680E+002    3.31090E+002
   5.8260   5.06850E+002    5.36630E+002
   5.8290   8.89740E+002    7.93960E+002
   5.8310   9.44060E+002    9.63890E+002
   5.8330   1.01799E+003    1.01606E+003
   5.8350   1.17818E+003    1.15841E+003
   5.8370   1.29698E+003    1.26425E+003
   5.8400   1.48916E+003    1.39140E+003
   5.8440   1.66444E+003    1.72996E+003
   5.8460   1.92676E+003    1.90986E+003
   5.8470   1.98325E+003    1.99833E+003
   5.8490   2.09705E+003    2.11931E+003
   5.8510   2.19302E+003    2.20839E+003
   5.8530   2.29760E+003    2.38196E+003
   5.8560   2.45940E+003    2.57058E+003
   5.8580   2.61860E+003    2.70795E+003
   5.8600   2.70312E+003    2.81004E+003
   5.8620   2.78221E+003    2.89743E+003
   5.8630   2.77140E+003    2.87133E+003
   5.8650   2.88851E+003    2.94392E+003
   5.8670   3.12467E+003    3.20799E+003
   5.8690   3.17213E+003    3.20366E+003
   5.8710   3.22816E+003    3.22678E+003
   5.8730   3.36873E+003    3.37680E+003
   5.8760   3.42833E+003    3.31782E+003
   5.8780   3.36494E+003    3.50165E+003
   5.8800   3.48713E+003    3.56799E+003
   5.8830   3.55552E+003    3.53152E+003
   5.8850   3.62920E+003    3.48550E+003
   5.8870   3.57015E+003    3.55229E+003
   5.8890   3.72174E+003    3.61707E+003
   5.8920   3.66980E+003    3.61639E+003
   5.8940   3.65303E+003    3.62545E+003
   5.8960   3.66053E+003    3.66372E+003
   5.8990   3.66436E+003    3.65516E+003
   5.9000   3.64389E+003    3.65383E+003
   5.9030   3.71316E+003    3.60074E+003
   5.9060   3.64803E+003    3.66660E+003
   5.9070   3.66955E+003    3.63075E+003
   5.9100   3.69247E+003    3.66933E+003
   5.9110   3.69369E+003    3.75020E+003
   5.9120   3.72775E+003    3.72243E+003
   5.9140   3.78269E+003    3.72449E+003
   5.9170   3.70815E+003    3.74361E+003
   5.9190   3.79812E+003    3.79747E+003
   5.9210   3.75995E+003    3.80029E+003
   5.9230   3.77759E+003    3.80214E+003
   5.9270   3.84339E+003    3.89469E+003
   5.9300   3.81704E+003    3.79672E+003
   5.9320   3.86093E+003    3.90343E+003
   5.9340   3.87944E+003    3.93798E+003
   5.9350   3.94157E+003    3.93382E+003
   5.9370   3.88072E+003    3.92251E+003
   5.9390   3.94093E+003    3.93702E+003
   5.9430   4.01240E+003    4.02175E+003
   5.9460   3.96935E+003    4.08541E+003
   5.9480   4.09254E+003    4.05002E+003
   5.9530   4.06927E+003    4.05204E+003
   5.9550   4.13624E+003    4.15249E+003
   5.9570   4.05402E+003    4.20579E+003
   5.9590   4.10533E+003    4.31014E+003
   5.9620   4.17310E+003    4.58927E+003
   5.9640   4.10640E+003    6.24594E+003
   5.9660   4.19621E+003    7.53282E+003
   5.9690   4.27526E+003    8.27370E+003
   5.9710   4.49555E+003    7.73714E+003
   5.9730   5.33510E+003    5.38258E+003
   5.9750   6.93239E+003    2.66697E+003
   5.9770   8.74436E+003    1.35740E+002
   5.9820   6.87040E+003    2.38910E+002
   5.9840   3.30584E+003    1.74830E+003
   5.9870   1.52620E+002    4.41225E+003
   5.9890   1.56740E+002    4.69599E+003
   5.9930   3.69330E+002    4.46309E+003
   5.9950   1.15311E+003    4.18625E+003
   5.9980   4.87328E+003    4.16671E+003
   6.0000   4.41437E+003    4.08571E+003
   6.0020   4.30727E+003    4.11655E+003
   6.0030   4.21415E+003    4.16845E+003
   6.0050   4.28942E+003    4.13313E+003
   6.0070   4.19978E+003    4.14755E+003
   6.0110   4.22132E+003    4.17522E+003
   6.0120   4.16001E+003    4.12287E+003
   6.0140   4.13070E+003    4.14176E+003
   6.0160   4.10853E+003    4.19896E+003
   6.0180   4.25884E+003    4.20083E+003
   6.0200   4.12875E+003    4.16531E+003
   6.0230   4.13235E+003    4.13504E+003
   6.0250   4.15624E+003    4.14935E+003
   6.0270   4.13643E+003    4.10588E+003
   6.0300   4.16168E+003    4.15527E+003
   6.0320   4.15666E+003    4.16188E+003
   6.0340   4.15504E+003    4.14802E+003
   6.0360   4.18878E+003    4.18775E+003
   6.0380   4.17289E+003    4.12504E+003
   6.0410   4.18646E+003    4.12580E+003
   6.0420   4.22429E+003    4.14364E+003
   6.0450   4.18961E+003    4.18577E+003
   6.0470   4.17248E+003    4.15805E+003
   6.0490   4.22414E+003    4.21078E+003
   6.0510   4.20673E+003    4.16930E+003
   6.0540   4.23928E+003    4.15217E+003
   6.0560   4.19110E+003    4.25887E+003
   6.0580   4.17561E+003    4.18406E+003
   6.0590   4.14564E+003    4.13162E+003
   6.0610   4.21118E+003    4.14253E+003
   6.0630   4.11055E+003    4.15822E+003
   6.0680   4.20686E+003    4.19829E+003
   6.0700   4.20816E+003    4.10251E+003
   6.0730   4.15151E+003    4.20780E+003
   6.0750   4.20405E+003    4.12517E+003
   6.0770   4.22429E+003    4.19233E+003
   6.0790   4.13086E+003    4.19678E+003
   6.0810   4.15250E+003    4.22190E+003
   6.0840   4.19874E+003    4.16777E+003
   6.0860   4.17289E+003    4.04958E+003
   6.0880   4.20114E+003    4.14101E+003
   6.0900   4.16009E+003    4.10165E+003
   6.0940   4.26180E+003    4.14417E+003
   6.0950   4.13940E+003    4.16505E+003
   6.0970   4.18579E+003    4.17950E+003
   6.0990   4.12654E+003    4.09473E+003
   6.1020   4.21956E+003    4.19454E+003
   6.1040   4.17861E+003    4.15840E+003
   6.1060   4.21226E+003    4.10770E+003
   6.1080   4.13005E+003    4.10405E+003
   6.1110   4.19165E+003    4.13614E+003
   6.1120   4.17417E+003    4.16845E+003
   6.1150   4.17884E+003    4.17630E+003
   6.1180   4.14319E+003    4.12050E+003
   6.1200   4.14326E+003    4.06183E+003
   6.1220   4.17332E+003    4.11664E+003
   6.1250   4.19704E+003    4.05902E+003
   6.1260   4.18941E+003    4.05535E+003
   6.1280   4.14822E+003    4.16879E+003
   6.1300   4.16791E+003    4.11064E+003
   6.1320   4.19202E+003    4.10393E+003
   6.1350   4.18409E+003    4.08133E+003
   6.1370   4.10799E+003    4.11585E+003
   6.1390   4.19978E+003    4.14115E+003
   6.1420   4.13568E+003    4.07828E+003
   6.1440   4.18389E+003    4.04940E+003
   6.1470   4.16071E+003    4.07625E+003
   6.1480   4.09941E+003    4.01713E+003
   6.1510   4.15903E+003    4.02453E+003
   6.1530   4.12370E+003    4.05847E+003
   6.1550   4.22596E+003    3.94160E+003
   6.1570   4.07618E+003    4.02447E+003
   6.1600   4.13462E+003    3.99871E+003
   6.1620   4.08550E+003    3.93617E+003
   6.1650   4.12997E+003    3.92614E+003
   6.1670   4.06466E+003    4.02927E+003
   6.1690   4.03374E+003    3.95506E+003
   6.1700   4.03243E+003    3.98143E+003
   6.1720   4.10751E+003    3.95876E+003
   6.1750   4.09412E+003    3.99630E+003
   6.1770   4.13666E+003    3.97312E+003
   6.1790   4.16214E+003    3.98313E+003
   6.1820   4.11932E+003    3.95381E+003
   6.1830   4.14709E+003    3.95138E+003
   6.1850   4.15828E+003    3.98192E+003
   6.1880   4.21938E+003    4.00585E+003
   6.1900   4.10679E+003    4.02190E+003
   6.1930   4.13244E+003    3.99108E+003
   6.1960   4.12349E+003    3.95502E+003
   6.1980   4.07097E+003    4.00732E+003
   6.2030   4.12491E+003    3.92749E+003
   6.2050   4.10465E+003    3.92505E+003
   6.2070   4.13040E+003    3.88308E+003
   6.2090   4.15409E+003    3.91106E+003
   6.2120   4.18570E+003    3.96654E+003
   6.2140   4.15891E+003    3.96645E+003
   6.2160   4.10735E+003    3.99850E+003
   6.2170   4.13106E+003    3.95752E+003
   6.2210   4.19768E+003    3.96920E+003
   6.2230   4.10208E+003    3.90374E+003
   6.2250   4.13675E+003    3.87110E+003
   6.2270   4.07858E+003    3.86674E+003
   6.2300   4.11439E+003    3.89943E+003
   6.2330   4.09911E+003    3.91320E+003
   6.2350   4.13527E+003    3.85273E+003
   6.2370   4.13699E+003    3.85715E+003
   6.2390   4.10668E+003    3.77985E+003
   6.2410   4.10025E+003    3.86434E+003
   6.2430   4.12200E+003    3.80178E+003
   6.2460   4.07892E+003    3.84855E+003
   6.2490   4.12115E+003    3.75259E+003
   6.2510   4.06351E+003    3.80777E+003
   6.2520   4.13960E+003    3.79315E+003
   6.2550   4.12271E+003    3.79264E+003
   6.2560   4.06960E+003    3.76163E+003
   6.2600   4.11497E+003    3.80551E+003
   6.2630   4.12208E+003    3.84986E+003
   6.2650   4.10118E+003    3.81048E+003
   6.2670   4.07955E+003    3.79074E+003
   6.2680   4.09607E+003    3.74242E+003
   6.2700   4.04559E+003    3.78137E+003
   6.2730   4.11832E+003    3.78463E+003
   6.2770   4.11607E+003    3.79815E+003
   6.2790   4.06800E+003    3.73299E+003
   6.2810   4.06505E+003    3.78983E+003
   6.2820   4.13228E+003    3.79758E+003
   6.2840   4.05846E+003    3.80520E+003
   6.2870   4.07617E+003    3.66984E+003
   6.2900   4.03773E+003    3.74717E+003
   6.2930   4.13547E+003    3.72889E+003
   6.2960   4.05926E+003    3.65261E+003
   6.2980   4.09316E+003    3.64721E+003
   6.2990   4.02344E+003    3.67771E+003
   6.3020   4.05011E+003    3.60885E+003
   6.3040   4.00163E+003    3.65644E+003
   6.3060   3.99923E+003    3.71221E+003
   6.3080   3.89976E+003    3.65010E+003
   6.3090   3.92312E+003    3.67601E+003
   6.3110   3.96303E+003    3.54267E+003
   6.3140   4.08268E+003    3.49455E+003
   6.3180   3.99972E+003    3.61997E+003
   6.3200   4.00070E+003    3.54011E+003
   6.3210   4.01304E+003    3.55459E+003
   6.3230   4.00751E+003    3.51802E+003
   6.3260   3.98670E+003    3.49099E+003
   6.3280   3.93977E+003    3.51227E+003
   6.3310   4.02120E+003    3.53133E+003
   6.3320   4.03062E+003    3.55220E+003
   6.3340   3.96380E+003    3.47259E+003
   6.3370   3.91284E+003    3.38925E+003
   6.3390   3.97522E+003    3.40343E+003
   6.3410   3.99938E+003    3.39181E+003
   6.3450   3.92071E+003    3.45098E+003
   6.3470   3.95749E+003    3.37417E+003
   6.3500   3.93602E+003    3.39020E+003
   6.3520   3.94956E+003    3.39350E+003
   6.3560   3.88583E+003    3.39129E+003
   6.3580   3.93634E+003    3.33195E+003
   6.3610   3.85709E+003    3.28077E+003
   6.3630   3.90742E+003    3.28973E+003
   6.3640   3.85024E+003    3.31860E+003
   6.3660   3.85464E+003    3.41566E+003
   6.3670   3.85766E+003    3.38274E+003
   6.3690   3.88949E+003    3.34069E+003
   6.3710   3.87474E+003    3.33646E+003
   6.3740   3.88477E+003    3.22019E+003
   6.3780   3.80245E+003    3.24006E+003
   6.3800   3.80720E+003    3.24993E+003
   6.3810   3.85145E+003    3.26985E+003
   6.3850   3.86053E+003    3.13866E+003
   6.3880   3.75281E+003    3.21270E+003
   6.3900   3.73346E+003    3.16575E+003
   6.3930   3.76775E+003    3.11508E+003
   6.3950   3.74363E+003    3.12289E+003
   6.3970   3.79091E+003    3.12644E+003
   6.3990   3.72367E+003    3.13405E+003
   6.4020   3.69879E+003    3.11779E+003
   6.4030   3.70785E+003    3.11006E+003
   6.4060   3.65851E+003    3.09299E+003
   6.4080   3.66793E+003    3.07545E+003
   6.4100   3.70835E+003    3.03313E+003
   6.4120   3.74130E+003    3.02897E+003
   6.4150   3.67429E+003    3.05258E+003
   6.4170   3.71343E+003    3.01124E+003
   6.4190   3.57942E+003    3.03364E+003
   6.4200   3.65889E+003    2.98397E+003
   6.4240   3.68375E+003    2.94354E+003
   6.4260   3.69203E+003    2.99617E+003
   6.4310   3.52763E+003    2.94972E+003
   6.4320   3.59923E+003    2.97141E+003
   6.4350   3.65022E+003    2.92302E+003
   6.4380   3.67179E+003    2.94474E+003
   6.4390   3.69224E+003    2.93264E+003
   6.4440   3.66064E+003    2.95455E+003
   6.4460   3.65777E+003    2.85597E+003
   6.4490   3.64877E+003    2.89656E+003
   6.4510   3.65007E+003    2.86199E+003
   6.4530   3.70665E+003    2.87901E+003
   6.4560   3.66451E+003    2.87276E+003
   6.4580   3.64761E+003    2.78768E+003
   6.4600   3.61897E+003    2.79515E+003
   6.4620   3.64856E+003    2.77107E+003
   6.4650   3.61870E+003    2.83306E+003
   6.4680   3.64241E+003    2.71049E+003
   6.4720   3.60390E+003    2.74462E+003
   6.4730   3.56284E+003    2.68394E+003
   6.4760   3.59853E+003    2.70350E+003
   6.4790   3.58107E+003    2.70966E+003
   6.4800   3.53090E+003    2.67270E+003
   6.4820   3.50756E+003    2.66282E+003
   6.4850   3.46189E+003    2.62770E+003
   6.4870   3.47870E+003    2.61850E+003
   6.4890   3.45375E+003    2.62908E+003
   6.4910   3.52081E+003    2.56020E+003
   6.4950   3.49432E+003    2.59467E+003
   6.4970   3.46144E+003    2.55955E+003
   6.5010   3.45098E+003    2.53557E+003
   6.5030   3.35440E+003    2.47060E+003
   6.5060   3.40118E+003    2.44675E+003
   6.5080   3.35367E+003    2.47026E+003
   6.5100   3.43389E+003    2.42272E+003
   6.5120   3.38628E+003    2.42851E+003
   6.5140   3.36804E+003    2.44418E+003
   6.5160   3.32416E+003    2.42040E+003
   6.5190   3.30705E+003    2.38456E+003
   6.5230   3.31850E+003    2.34608E+003
   6.5250   3.24690E+003    2.28601E+003
   6.5270   3.31627E+003    2.28835E+003
   6.5300   3.23026E+003    2.28488E+003
   6.5320   3.23532E+003    2.25177E+003
   6.5370   3.13935E+003    2.22350E+003
   6.5390   3.14119E+003    2.18400E+003
   6.5410   3.18012E+003    2.17082E+003
   6.5450   3.13211E+003    2.12047E+003
   6.5480   3.06042E+003    2.13010E+003
   6.5500   3.09136E+003    2.06801E+003
   6.5510   3.03409E+003    2.07935E+003
   6.5550   3.00966E+003    2.12783E+003
   6.5570   2.98666E+003    2.04603E+003
   6.5590   2.96959E+003    2.04771E+003
   6.5620   2.89294E+003    1.94934E+003
   6.5640   2.88785E+003    1.95318E+003
   6.5660   2.85104E+003    1.95009E+003
   6.5670   2.80990E+003    1.95013E+003
   6.5710   2.85337E+003    1.95331E+003
   6.5730   2.89689E+003    1.89103E+003
   6.5750   2.78074E+003    1.85103E+003
   6.5780   2.80493E+003    1.86938E+003
   6.5810   2.74455E+003    1.82746E+003
   6.5840   2.80013E+003    1.77508E+003
   6.5860   2.74664E+003    1.78355E+003
   6.5880   2.65600E+003    1.78848E+003
   6.5910   2.66896E+003    1.75184E+003
   6.5930   2.66052E+003    1.73272E+003
   6.5980   2.67190E+003    1.73084E+003
   6.6000   2.67202E+003    1.67716E+003
   6.6020   2.61998E+003    1.69909E+003
   6.6070   2.60756E+003    1.67228E+003
   6.6090   2.57973E+003    1.64831E+003
   6.6110   2.52584E+003    1.63775E+003
   6.6140   2.54085E+003    1.59660E+003
   6.6150   2.55455E+003    1.57538E+003
   6.6190   2.52192E+003    1.58592E+003
   6.6210   2.52336E+003    1.55891E+003
   6.6240   2.45464E+003    1.54753E+003
   6.6270   2.46559E+003    1.53896E+003
   6.6290   2.41328E+003    1.52926E+003
   6.6330   2.43973E+003    1.50088E+003
   6.6340   2.43168E+003    1.50892E+003
   6.6380   2.43407E+003    1.48077E+003
   6.6390   2.36667E+003    1.46167E+003
   6.6440   2.37625E+003    1.49530E+003
   6.6460   2.35701E+003    1.46265E+003
   6.6480   2.31673E+003    1.45248E+003
   6.6510   2.27217E+003    1.42427E+003
   6.6550   2.27972E+003    1.41552E+003
   6.6570   2.27721E+003    1.37884E+003
   6.6600   2.27007E+003    1.36436E+003
   6.6620   2.27661E+003    1.37446E+003
   6.6640   2.22739E+003    1.33556E+003
   6.6670   2.23077E+003    1.36068E+003
   6.6680   2.22348E+003    1.33068E+003
   6.6730   2.20146E+003    1.32528E+003
   6.6740   2.20219E+003    1.27993E+003
   6.6760   2.19077E+003    1.29895E+003
   6.6780   2.17725E+003    1.28056E+003
   6.6820   2.12941E+003    1.26658E+003
   6.6840   2.12198E+003    1.28220E+003
   6.6870   2.10876E+003    1.25504E+003
   6.6890   2.07819E+003    1.24437E+003
   6.6910   2.10740E+003    1.25588E+003
   6.6940   2.06867E+003    1.23747E+003
   6.6960   2.04605E+003    1.23025E+003
   6.7000   2.02982E+003    1.21196E+003
   6.7030   2.05717E+003    1.21146E+003
   6.7040   1.98220E+003    1.20359E+003
   6.7070   2.00914E+003    1.16410E+003
   6.7090   2.00516E+003    1.18523E+003
   6.7110   1.99493E+003    1.16513E+003
   6.7140   2.00366E+003    1.16069E+003
   6.7160   1.99710E+003    1.19151E+003
   6.7190   1.95909E+003    1.18094E+003
   6.7230   1.97210E+003    1.15225E+003
   6.7270   1.93645E+003    1.14017E+003
   6.7300   1.91729E+003    1.10803E+003
   6.7320   1.91160E+003    1.12038E+003
   6.7340   1.90661E+003    1.08967E+003
   6.7370   1.89550E+003    1.10341E+003
   6.7400   1.91268E+003    1.09651E+003
   6.7430   1.91324E+003    1.07856E+003
   6.7460   1.88502E+003    1.08986E+003
   6.7470   1.87081E+003    1.10218E+003
   6.7520   1.87607E+003    1.09593E+003
   6.7540   1.90763E+003    1.10078E+003
   6.7570   1.84355E+003    1.07896E+003
   6.7590   1.86564E+003    1.06491E+003
   6.7610   1.85396E+003    1.06453E+003
   6.7640   1.84278E+003    1.06087E+003
   6.7660   1.82013E+003    1.06532E+003
   6.7680   1.77149E+003    1.05123E+003
   6.7700   1.82001E+003    1.04279E+003
   6.7730   1.87073E+003    1.04605E+003
   6.7750   1.85434E+003    1.04921E+003
   6.7770   1.82602E+003    1.06531E+003
   6.7810   1.82985E+003    1.04691E+003
   6.7840   1.81617E+003    1.05999E+003
   6.7860   1.83425E+003    1.04643E+003
   6.7880   1.82005E+003    1.05463E+003
   6.7900   1.81709E+003    1.03901E+003
   6.7930   1.82871E+003    1.06467E+003
   6.7950   1.81777E+003    1.03926E+003
   6.7980   1.79426E+003    1.05697E+003
   6.8000   1.80282E+003    1.03841E+003
   6.8020   1.81484E+003    1.03959E+003
   6.8040   1.82359E+003    1.06879E+003
   6.8060   1.80141E+003    1.02677E+003
   6.8090   1.80385E+003    1.04961E+003
   6.8130   1.81346E+003    1.03409E+003
   6.8160   1.78768E+003    1.05116E+003
   6.8170   1.79386E+003    1.04309E+003
   6.8210   1.81340E+003    1.03847E+003
   6.8240   1.79924E+003    1.05523E+003
   6.8260   1.83086E+003    1.02651E+003
   6.8290   1.80249E+003    1.03210E+003
   6.8310   1.81021E+003    1.03410E+003
   6.8330   1.82934E+003    1.02871E+003
   6.8380   1.77957E+003    1.03830E+003
   6.8400   1.83610E+003    1.04465E+003
   6.8420   1.83502E+003    1.02757E+003
   6.8450   1.82655E+003    1.04255E+003
   6.8460   1.81595E+003    1.03965E+003
   6.8480   1.79528E+003    1.03995E+003
   6.8520   1.79745E+003    1.01827E+003
   6.8560   1.84568E+003    1.01505E+003
   6.8570   1.81196E+003    1.04369E+003
   6.8600   1.79375E+003    1.01529E+003
   6.8630   1.80256E+003    9.90710E+002
   6.8670   1.81389E+003    1.00960E+003
   6.8690   1.81949E+003    1.03370E+003
   6.8710   1.82933E+003    1.02214E+003
   6.8740   1.80293E+003    9.96620E+002
   6.8770   1.77184E+003    1.01838E+003
   6.8810   1.82735E+003    1.02846E+003
   6.8820   1.78256E+003    9.91590E+002
   6.8850   1.79243E+003    9.97050E+002
   6.8870   1.77789E+003    1.01490E+003
   6.8890   1.80018E+003    1.01693E+003
   6.8920   1.79617E+003    1.01837E+003
   6.8960   1.78803E+003    1.03217E+003
   6.8980   1.80290E+003    1.02954E+003
   6.9010   1.81513E+003    1.00564E+003
   6.9030   1.80271E+003    1.01790E+003
   6.9080   1.82867E+003    1.00800E+003
   6.9100   1.77323E+003    1.01541E+003
   6.9130   1.77269E+003    1.03066E+003
   6.9150   1.80846E+003    1.03216E+003
   6.9170   1.78163E+003    1.00443E+003
   6.9210   1.77828E+003    1.00843E+003
   6.9230   1.74134E+003    9.95930E+002
   6.9250   1.79634E+003    9.97140E+002
   6.9280   1.78252E+003    9.76290E+002
   6.9310   1.75928E+003    9.97680E+002
   6.9340   1.77044E+003    9.94720E+002
   6.9370   1.70244E+003    1.01407E+003
   6.9400   1.77420E+003    9.78570E+002
   6.9420   1.75037E+003    9.96080E+002
   6.9440   1.74647E+003    1.00055E+003
   6.9460   1.75772E+003    9.91510E+002
   6.9490   1.75129E+003    9.82290E+002
   6.9520   1.77690E+003    9.79760E+002
   6.9540   1.73815E+003    9.70550E+002
   6.9570   1.74161E+003    9.96460E+002
   6.9590   1.70901E+003    9.81090E+002
   6.9630   1.73765E+003    9.84170E+002
   6.9650   1.71017E+003    9.82240E+002
   6.9670   1.71612E+003    9.87390E+002
   6.9710   1.74130E+003    9.92760E+002
   6.9740   1.76200E+003    9.74700E+002
   6.9770   1.75737E+003    9.65970E+002
   6.9800   1.72814E+003    9.97830E+002
   6.9820   1.74723E+003    9.96360E+002
   6.9840   1.78821E+003    9.89500E+002
   6.9870   1.71463E+003    1.00144E+003
   6.9900   1.74502E+003    9.83370E+002
   6.9920   1.72227E+003    9.93670E+002
   6.9930   1.74308E+003    9.99620E+002
   6.9970   1.78042E+003    9.79050E+002
   7.0000   1.73115E+003    9.96210E+002
   7.0020   1.73100E+003    9.86840E+002
   7.0060   1.72258E+003    1.00348E+003
   7.0070   1.71642E+003    9.81300E+002
   7.0110   1.77251E+003    9.86450E+002
   7.0130   1.75621E+003    9.64990E+002
   7.0160   1.74985E+003    9.72780E+002
   7.0190   1.71623E+003    9.91800E+002
   7.0210   1.69252E+003    1.00235E+003
   7.0240   1.70793E+003    9.90170E+002
   7.0280   1.67860E+003    9.57980E+002
   7.0310   1.72119E+003    9.69660E+002
   7.0330   1.73393E+003    9.85190E+002
   7.0370   1.73918E+003    9.67920E+002
   7.0400   1.73109E+003    9.56100E+002
   7.0410   1.70348E+003    9.40440E+002
   7.0440   1.70377E+003    9.59300E+002
   7.0470   1.73485E+003    9.34750E+002
   7.0500   1.75190E+003    9.61420E+002
   7.0520   1.72148E+003    9.73130E+002
   7.0550   1.71046E+003    9.51810E+002
   7.0560   1.71019E+003    9.38550E+002
   7.0580   1.72935E+003    9.17260E+002
   7.0630   1.72089E+003    9.39190E+002
   7.0670   1.71961E+003    9.36010E+002
   7.0690   1.73407E+003    9.23860E+002
   7.0730   1.71778E+003    8.95390E+002
   7.0760   1.72476E+003    9.00880E+002
   7.0780   1.70478E+003    8.90050E+002
   7.0820   1.67145E+003    8.70400E+002
   7.0840   1.67153E+003    8.60250E+002
   7.0860   1.66605E+003    8.84620E+002
   7.0880   1.68064E+003    8.75710E+002
   7.0910   1.67208E+003    8.62500E+002
   7.0930   1.66008E+003    8.19040E+002
   7.0960   1.65261E+003    8.14310E+002
   7.0980   1.66073E+003    7.86220E+002
   7.1010   1.61305E+003    7.87720E+002
   7.1050   1.62965E+003    7.42890E+002
   7.1070   1.60665E+003    7.16640E+002
   7.1100   1.60914E+003    6.97980E+002
   7.1120   1.58997E+003    6.67440E+002
   7.1160   1.57516E+003    6.42700E+002
   7.1180   1.54386E+003    6.08800E+002
   7.1220   1.51728E+003    5.53530E+002
   7.1230   1.48573E+003    5.13470E+002
   7.1270   1.49822E+003    4.95700E+002
   7.1290   1.42875E+003    4.34410E+002
   7.1340   1.36754E+003    3.31090E+002
   7.1370   1.32082E+003    2.91030E+002
   7.1390   1.28458E+003    2.85010E+002
   7.1410   1.23024E+003    2.65230E+002
   7.1440   1.16131E+003    1.27650E+002
   7.1480   1.03608E+003    2.76800E+001
   7.1510   9.07360E+002    1.41900E+001
   7.1530   7.53280E+002    1.00300E+001
   7.1570   7.27680E+002    6.32000E+000
   7.1590   5.89310E+002    6.35000E+000
   7.1640   1.63550E+002    4.85000E+000
   7.1660   3.62900E+001    4.83000E+000
   7.1680   1.32700E+001    5.79000E+000
   7.1700   8.30000E-001    4.26000E+000
   7.1730   6.11000E+000    4.38000E+000
   7.1770   6.18000E+000    1.10000E-001
   7.1800   6.03000E+000    2.66000E+000
   7.1820   6.00000E+000    2.55000E+000
   7.1850   6.18000E+000    2.15000E+000
   7.1870   6.07000E+000    1.50000E-001
   7.1910   6.07000E+000    2.00000E-002
   7.1940   6.33000E+000    1.90000E-001
   7.1960   6.24000E+000    0.00000E+000
   7.1980   6.16000E+000    1.50000E-001
   7.2000   6.11000E+000    7.00000E-002
   7.2040   5.99000E+000    4.20000E-001
   7.2070   5.49000E+000    2.00000E-001
   7.2100   5.95000E+000    1.20000E-001
   7.2120   6.12000E+000    1.00000E-002
   7.2150   6.05000E+000    0.00000E+000
   7.2180   5.92000E+000    8.70000E-001
   7.2210   6.19000E+000    1.00000E-001
   7.2240   6.17000E+000    1.70000E-001
   7.2250   6.35000E+000    8.00000E-002
   7.2290   6.23000E+000    1.00000E-001
   7.2320   6.20000E+000    5.00000E-002
   7.2340   6.06000E+000    1.20000E-001
   7.2360   6.36000E+000    4.00000E-002
   7.2400   6.42000E+000    1.00000E-002
   7.2420   6.21000E+000    8.00000E-002
   7.2450   6.16000E+000    1.20000E-001
   7.2470   6.03000E+000    1.10000E-001
   7.2500   6.25000E+000    0.00000E+000
   7.2530   6.13000E+000    2.70000E-001
   7.2560   6.38000E+000    4.10000E-001
   7.2590   6.11000E+000    1.50000E-001
   7.2620   6.15000E+000    2.50000E-001
   7.2650   5.65000E+000    5.00000E-002
   7.2680   6.06000E+000    1.90000E-001
   7.2710   6.11000E+000    1.30000E-001
   7.2740   5.93000E+000    2.00000E-002
   7.2770   6.19000E+000    4.70000E-001
   7.2790   6.19000E+000    3.60000E-001
   7.2820   6.11000E+000    4.00000E-002
   7.2860   6.29000E+000    0.00000E+000
   7.2880   6.11000E+000    3.00000E-002
   7.2910   6.25000E+000    6.00000E-002
   7.2940   6.12000E+000    1.40000E-001
   7.2970   6.29000E+000    2.00000E-001
   7.3000   6.08000E+000    7.00000E-002
