# Supplementary material for: Mechanism of the small ATP-independent chaperone Spy is substrate specific
Source: Nat Commun. 2021 Feb 8;12:851. doi: 10.1038/s41467-021-21120-8 (PMC7870927; doi:10.1038/s41467-021-21120-8)
Supplement: Supplementary file 3 — Supplementary Data 1 [file 41467_2021_21120_MOESM3_ESM.zip › Fig 2c-d/181801/00073.RI1]

Sample1/4
I 1 22.1 48000 0010413 2.6110E11 278 1 
   5.8000   6.05000E+000    3.10000E-001
   5.8010   6.21000E+000    4.10000E-001
   5.8030   6.08000E+000    5.20000E-001
   5.8060   6.20000E+000    3.20000E-001
   5.8080   6.11000E+000    4.00000E-001
   5.8100   6.18000E+000    8.02000E+000
   5.8130   4.57000E+000    1.48800E+001
   5.8150   8.37000E+000    1.71400E+001
   5.8170   3.62300E+001    2.52600E+001
   5.8200   6.44800E+001    5.33800E+001
   5.8220   2.01260E+002    6.07100E+001
   5.8240   3.88380E+002    9.75900E+001
   5.8270   8.50770E+002    2.86260E+002
   5.8290   9.10090E+002    4.81480E+002
   5.8310   9.28330E+002    6.01030E+002
   5.8330   1.18275E+003    7.13800E+002
   5.8340   1.20905E+003    8.52900E+002
   5.8350   1.41748E+003    1.15916E+003
   5.8370   1.44579E+003    1.41690E+003
   5.8400   1.54731E+003    1.62383E+003
   5.8420   1.75210E+003    1.90309E+003
   5.8440   1.85447E+003    1.92036E+003
   5.8460   1.99043E+003    1.96597E+003
   5.8490   2.06378E+003    2.21270E+003
   5.8520   2.38190E+003    2.46585E+003
   5.8530   2.49179E+003    2.50935E+003
   5.8560   2.58819E+003    2.56158E+003
   5.8580   2.75683E+003    2.81215E+003
   5.8600   2.90883E+003    2.96293E+003
   5.8630   2.98216E+003    2.98260E+003
   5.8650   3.03161E+003    3.04947E+003
   5.8670   3.14738E+003    3.16297E+003
   5.8680   3.22759E+003    3.23749E+003
   5.8690   3.27984E+003    3.34195E+003
   5.8710   3.30249E+003    3.32541E+003
   5.8740   3.39420E+003    3.38314E+003
   5.8760   3.47298E+003    3.47378E+003
   5.8780   3.60479E+003    3.43741E+003
   5.8800   3.54606E+003    3.58397E+003
   5.8810   3.61717E+003    3.58551E+003
   5.8830   3.58031E+003    3.58000E+003
   5.8850   3.57038E+003    3.59303E+003
   5.8870   3.62141E+003    3.68266E+003
   5.8890   3.69360E+003    3.67820E+003
   5.8900   3.66294E+003    3.68063E+003
   5.8920   3.62557E+003    3.63110E+003
   5.8940   3.64548E+003    3.63563E+003
   5.8960   3.72514E+003    3.74077E+003
   5.8980   3.72425E+003    3.69613E+003
   5.9000   3.67144E+003    3.69968E+003
   5.9030   3.71380E+003    3.68892E+003
   5.9060   3.67470E+003    3.72601E+003
   5.9070   3.68131E+003    3.72503E+003
   5.9080   3.74899E+003    3.74522E+003
   5.9100   3.77213E+003    3.78905E+003
   5.9120   3.74870E+003    3.79621E+003
   5.9140   3.75899E+003    3.79264E+003
   5.9160   3.81385E+003    3.79446E+003
   5.9190   3.90541E+003    3.85409E+003
   5.9230   3.86416E+003    3.72653E+003
   5.9250   3.84206E+003    3.77812E+003
   5.9260   3.80529E+003    3.73854E+003
   5.9280   3.91642E+003    3.78255E+003
   5.9300   3.84888E+003    3.94296E+003
   5.9320   3.94963E+003    3.97355E+003
   5.9350   3.96797E+003    3.92602E+003
   5.9360   3.96447E+003    4.00827E+003
   5.9390   3.97463E+003    4.00513E+003
   5.9410   4.02771E+003    4.06424E+003
   5.9440   4.05236E+003    4.06350E+003
   5.9450   4.03862E+003    4.04382E+003
   5.9480   4.14147E+003    4.08791E+003
   5.9500   4.04485E+003    4.04368E+003
   5.9520   4.07625E+003    4.06494E+003
   5.9530   4.07637E+003    4.11235E+003
   5.9550   4.09168E+003    4.09266E+003
   5.9570   4.11704E+003    4.07706E+003
   5.9590   4.14508E+003    4.09906E+003
   5.9640   4.10393E+003    4.13500E+003
   5.9660   4.14925E+003    4.12461E+003
   5.9690   4.10181E+003    4.23845E+003
   5.9710   4.11849E+003    4.14679E+003
   5.9730   4.20794E+003    4.31162E+003
   5.9750   4.21840E+003    4.24421E+003
   5.9760   4.23506E+003    4.28380E+003
   5.9790   4.22938E+003    4.25399E+003
   5.9800   4.28073E+003    4.20344E+003
   5.9820   4.24238E+003    4.25904E+003
   5.9840   4.29400E+003    4.35980E+003
   5.9860   4.38801E+003    4.43156E+003
   5.9890   4.59999E+003    4.66307E+003
   5.9910   5.26126E+003    6.09500E+003
   5.9930   7.44185E+003    8.02163E+003
   5.9960   8.84789E+003    8.48679E+003
   5.9980   8.00155E+003    7.85260E+003
   6.0000   7.70592E+003    6.99336E+003
   6.0020   3.15017E+003    1.30270E+002
   6.0090   1.56440E+002    2.09950E+002
   6.0110   3.22310E+002    4.86280E+002
   6.0130   1.46275E+003    5.35192E+003
   6.0180   4.27624E+003    4.02216E+003
   6.0200   4.31202E+003    4.41845E+003
   6.0220   4.34882E+003    4.26927E+003
   6.0250   4.39503E+003    4.26354E+003
   6.0270   4.34690E+003    4.31949E+003
   6.0290   4.28362E+003    4.30139E+003
   6.0320   4.33973E+003    4.20927E+003
   6.0340   4.29252E+003    4.23330E+003
   6.0360   4.28766E+003    4.22935E+003
   6.0390   4.31675E+003    4.23019E+003
   6.0410   4.30289E+003    4.21918E+003
   6.0430   4.35447E+003    4.31821E+003
   6.0470   4.24814E+003    4.24625E+003
   6.0490   4.32040E+003    4.25068E+003
   6.0500   4.35723E+003    4.15722E+003
   6.0530   4.28566E+003    4.26037E+003
   6.0560   4.28694E+003    4.25702E+003
   6.0580   4.33774E+003    4.14840E+003
   6.0590   4.32219E+003    4.18921E+003
   6.0610   4.30556E+003    4.15791E+003
   6.0630   4.33049E+003    4.21863E+003
   6.0660   4.33015E+003    4.17113E+003
   6.0680   4.28967E+003    4.19561E+003
   6.0700   4.27981E+003    4.17837E+003
   6.0750   4.27000E+003    4.16764E+003
   6.0770   4.23666E+003    4.23953E+003
   6.0790   4.26853E+003    4.15054E+003
   6.0820   4.26009E+003    4.11690E+003
   6.0830   4.22885E+003    4.15363E+003
   6.0860   4.27141E+003    4.11078E+003
   6.0900   4.25647E+003    4.16453E+003
   6.0920   4.29196E+003    4.12198E+003
   6.0930   4.23770E+003    4.19940E+003
   6.0950   4.21211E+003    4.10197E+003
   6.0970   4.29815E+003    4.06796E+003
   6.0990   4.17836E+003    4.12172E+003
   6.1030   4.24641E+003    4.08583E+003
   6.1060   4.20793E+003    4.12817E+003
   6.1090   4.15432E+003    4.09150E+003
   6.1110   4.24753E+003    4.05257E+003
   6.1130   4.17849E+003    4.00814E+003
   6.1160   4.19895E+003    4.01345E+003
   6.1190   4.24012E+003    4.06666E+003
   6.1220   4.17433E+003    4.01266E+003
   6.1250   4.21319E+003    4.06413E+003
   6.1260   4.21961E+003    4.07919E+003
   6.1300   4.11200E+003    3.99583E+003
   6.1310   4.15139E+003    4.03064E+003
   6.1330   4.14956E+003    4.00059E+003
   6.1340   4.16584E+003    4.00338E+003
   6.1380   4.14256E+003    3.99543E+003
   6.1420   4.16534E+003    3.99603E+003
   6.1440   4.15507E+003    3.94676E+003
   6.1470   4.09604E+003    3.93221E+003
   6.1500   4.12271E+003    3.81491E+003
   6.1530   4.02783E+003    3.78388E+003
   6.1550   4.01979E+003    3.84745E+003
   6.1580   3.97843E+003    3.77386E+003
   6.1600   3.94460E+003    3.82809E+003
   6.1620   3.96556E+003    3.78645E+003
   6.1640   4.06673E+003    3.77088E+003
   6.1660   3.99445E+003    3.75772E+003
   6.1670   3.97114E+003    3.73370E+003
   6.1700   3.97361E+003    3.74302E+003
   6.1730   3.98977E+003    3.76113E+003
   6.1750   3.91528E+003    3.73532E+003
   6.1760   3.88912E+003    3.72071E+003
   6.1780   3.92344E+003    3.69508E+003
   6.1790   3.99734E+003    3.82731E+003
   6.1810   3.97121E+003    3.72454E+003
   6.1840   3.98409E+003    3.69694E+003
   6.1870   3.94594E+003    3.66878E+003
   6.1880   3.90401E+003    3.75394E+003
   6.1900   3.91407E+003    3.65189E+003
   6.1940   3.89501E+003    3.68991E+003
   6.1960   3.85949E+003    3.64404E+003
   6.1980   3.91510E+003    3.54330E+003
   6.2010   3.89555E+003    3.56572E+003
   6.2030   3.88028E+003    3.63388E+003
   6.2050   3.91970E+003    3.49407E+003
   6.2070   3.79696E+003    3.60838E+003
   6.2100   3.89549E+003    3.57773E+003
   6.2120   3.90278E+003    3.57050E+003
   6.2140   3.84275E+003    3.48351E+003
   6.2170   3.86132E+003    3.43460E+003
   6.2180   3.87395E+003    3.50948E+003
   6.2200   3.80552E+003    3.46218E+003
   6.2240   3.80791E+003    3.44575E+003
   6.2250   3.81376E+003    3.34818E+003
   6.2270   3.81870E+003    3.35708E+003
   6.2290   3.74775E+003    3.39022E+003
   6.2320   3.76471E+003    3.34106E+003
   6.2340   3.75519E+003    3.25580E+003
   6.2370   3.70024E+003    3.29666E+003
   6.2390   3.73945E+003    3.29683E+003
   6.2410   3.76261E+003    3.27185E+003
   6.2440   3.68587E+003    3.18060E+003
   6.2460   3.63383E+003    3.18893E+003
   6.2480   3.64783E+003    3.18509E+003
   6.2520   3.70838E+003    3.17333E+003
   6.2550   3.64873E+003    3.11512E+003
   6.2570   3.66439E+003    3.08615E+003
   6.2590   3.64427E+003    3.14905E+003
   6.2610   3.59966E+003    3.14611E+003
   6.2620   3.60860E+003    3.03304E+003
   6.2640   3.58180E+003    3.08693E+003
   6.2670   3.57985E+003    3.07972E+003
   6.2700   3.58388E+003    3.02980E+003
   6.2710   3.60101E+003    2.99849E+003
   6.2730   3.52964E+003    2.95439E+003
   6.2750   3.55273E+003    2.98781E+003
   6.2770   3.53282E+003    2.97444E+003
   6.2790   3.56551E+003    2.89625E+003
   6.2820   3.53524E+003    2.92169E+003
   6.2840   3.47173E+003    2.89734E+003
   6.2870   3.45771E+003    2.84758E+003
   6.2890   3.47539E+003    2.86385E+003
   6.2910   3.40260E+003    2.81666E+003
   6.2940   3.40429E+003    2.79883E+003
   6.2960   3.43465E+003    2.71898E+003
   6.2990   3.39870E+003    2.70842E+003
   6.3020   3.36796E+003    2.73882E+003
   6.3040   3.37027E+003    2.68719E+003
   6.3070   3.31276E+003    2.66046E+003
   6.3100   3.36081E+003    2.62938E+003
   6.3130   3.31303E+003    2.56374E+003
   6.3140   3.32259E+003    2.59032E+003
   6.3160   3.26269E+003    2.56849E+003
   6.3180   3.31029E+003    2.53221E+003
   6.3200   3.16524E+003    2.50078E+003
   6.3230   3.18744E+003    2.48504E+003
   6.3260   3.20951E+003    2.46443E+003
   6.3270   3.16845E+003    2.44661E+003
   6.3310   3.19112E+003    2.43692E+003
   6.3330   3.12433E+003    2.49291E+003
   6.3360   3.15309E+003    2.37938E+003
   6.3380   3.07216E+003    2.39252E+003
   6.3410   3.10011E+003    2.38167E+003
   6.3430   3.09802E+003    2.32830E+003
   6.3450   3.09186E+003    2.32713E+003
   6.3470   3.04670E+003    2.29313E+003
   6.3500   3.02953E+003    2.28818E+003
   6.3540   3.01189E+003    2.26609E+003
   6.3560   2.93191E+003    2.19055E+003
   6.3580   2.98788E+003    2.19821E+003
   6.3610   2.96255E+003    2.18453E+003
   6.3630   2.97534E+003    2.14758E+003
   6.3640   2.94398E+003    2.12954E+003
   6.3670   2.96093E+003    2.09679E+003
   6.3690   2.84631E+003    2.13024E+003
   6.3710   2.86596E+003    2.07728E+003
   6.3730   2.83989E+003    2.10673E+003
   6.3740   2.86649E+003    2.05256E+003
   6.3770   2.89038E+003    2.05288E+003
   6.3790   2.85850E+003    2.02633E+003
   6.3830   2.81741E+003    1.98452E+003
   6.3850   2.83142E+003    1.99204E+003
   6.3880   2.70965E+003    1.97087E+003
   6.3900   2.73093E+003    1.98378E+003
   6.3920   2.77415E+003    1.92648E+003
   6.3950   2.72826E+003    1.90073E+003
   6.3990   2.75817E+003    1.90566E+003
   6.4010   2.72709E+003    1.90787E+003
   6.4020   2.62306E+003    1.85109E+003
   6.4050   2.66441E+003    1.84007E+003
   6.4080   2.60610E+003    1.81774E+003
   6.4100   2.63546E+003    1.81472E+003
   6.4120   2.63158E+003    1.84598E+003
   6.4150   2.66290E+003    1.82223E+003
   6.4170   2.61013E+003    1.80082E+003
   6.4200   2.58029E+003    1.78150E+003
   6.4220   2.62249E+003    1.77239E+003
   6.4240   2.58482E+003    1.76169E+003
   6.4260   2.62318E+003    1.78488E+003
   6.4280   2.57541E+003    1.72438E+003
   6.4310   2.55289E+003    1.74168E+003
   6.4330   2.65188E+003    1.74128E+003
   6.4370   2.62528E+003    1.73127E+003
   6.4400   2.50048E+003    1.66945E+003
   6.4420   2.54683E+003    1.66150E+003
   6.4440   2.58796E+003    1.66092E+003
   6.4460   2.61101E+003    1.69301E+003
   6.4500   2.50260E+003    1.66934E+003
   6.4520   2.57440E+003    1.63725E+003
   6.4540   2.48978E+003    1.69729E+003
   6.4560   2.55252E+003    1.66960E+003
   6.4580   2.51861E+003    1.63654E+003
   6.4600   2.52343E+003    1.59552E+003
   6.4630   2.51858E+003    1.62693E+003
   6.4670   2.45504E+003    1.58024E+003
   6.4680   2.50661E+003    1.58769E+003
   6.4700   2.46840E+003    1.57858E+003
   6.4720   2.51842E+003    1.55703E+003
   6.4760   2.49611E+003    1.55836E+003
   6.4780   2.46191E+003    1.53862E+003
   6.4800   2.47200E+003    1.55662E+003
   6.4830   2.44291E+003    1.54951E+003
   6.4850   2.45912E+003    1.53640E+003
   6.4880   2.42979E+003    1.52731E+003
   6.4920   2.41963E+003    1.50347E+003
   6.4940   2.43700E+003    1.51826E+003
   6.4960   2.41335E+003    1.51479E+003
   6.4990   2.42466E+003    1.45625E+003
   6.5010   2.42724E+003    1.45594E+003
   6.5030   2.39613E+003    1.50480E+003
   6.5080   2.37336E+003    1.45052E+003
   6.5120   2.36983E+003    1.44149E+003
   6.5130   2.34165E+003    1.44142E+003
   6.5160   2.34319E+003    1.44756E+003
   6.5180   2.32340E+003    1.41308E+003
   6.5210   2.34719E+003    1.42193E+003
   6.5230   2.33367E+003    1.42624E+003
   6.5260   2.32491E+003    1.40437E+003
   6.5280   2.32687E+003    1.40836E+003
   6.5300   2.33643E+003    1.38208E+003
   6.5330   2.31571E+003    1.38952E+003
   6.5350   2.26689E+003    1.39024E+003
   6.5390   2.28818E+003    1.34683E+003
   6.5420   2.27258E+003    1.34026E+003
   6.5440   2.28014E+003    1.38767E+003
   6.5460   2.26014E+003    1.33251E+003
   6.5480   2.22318E+003    1.34680E+003
   6.5510   2.29103E+003    1.32801E+003
   6.5530   2.22912E+003    1.32009E+003
   6.5560   2.25588E+003    1.32133E+003
   6.5580   2.20324E+003    1.31681E+003
   6.5590   2.22450E+003    1.33972E+003
   6.5640   2.17583E+003    1.29094E+003
   6.5660   2.20315E+003    1.28052E+003
   6.5710   2.18484E+003    1.28623E+003
   6.5730   2.16896E+003    1.28968E+003
   6.5750   2.15806E+003    1.28020E+003
   6.5780   2.15929E+003    1.24642E+003
   6.5810   2.19862E+003    1.21291E+003
   6.5840   2.12495E+003    1.22449E+003
   6.5860   2.16409E+003    1.24827E+003
   6.5880   2.10003E+003    1.23850E+003
   6.5930   2.11840E+003    1.23130E+003
   6.5950   2.14094E+003    1.24242E+003
   6.5980   2.08544E+003    1.23718E+003
   6.6000   2.05944E+003    1.22052E+003
   6.6040   2.10765E+003    1.19211E+003
   6.6070   2.10608E+003    1.20892E+003
   6.6090   2.05283E+003    1.23850E+003
   6.6110   2.09952E+003    1.22281E+003
   6.6140   2.05223E+003    1.20947E+003
   6.6150   2.07140E+003    1.19043E+003
   6.6180   2.09108E+003    1.19159E+003
   6.6220   2.06047E+003    1.18280E+003
   6.6240   2.05659E+003    1.18120E+003
   6.6270   2.02071E+003    1.19921E+003
   6.6290   2.02912E+003    1.19635E+003
   6.6330   2.03865E+003    1.18478E+003
   6.6350   2.04687E+003    1.18479E+003
   6.6370   2.04044E+003    1.19335E+003
   6.6390   2.04597E+003    1.18518E+003
   6.6420   1.98305E+003    1.16143E+003
   6.6440   2.01235E+003    1.18108E+003
   6.6460   2.03304E+003    1.10022E+003
   6.6500   1.99195E+003    1.13335E+003
   6.6510   1.98445E+003    1.13657E+003
   6.6550   1.97939E+003    1.15854E+003
   6.6580   1.98695E+003    1.13818E+003
   6.6620   1.99781E+003    1.14549E+003
   6.6640   1.99519E+003    1.11308E+003
   6.6670   1.99972E+003    1.13803E+003
   6.6680   1.96963E+003    1.15019E+003
   6.6720   1.96894E+003    1.13375E+003
   6.6750   2.00642E+003    1.12990E+003
   6.6760   1.98641E+003    1.12440E+003
   6.6800   1.92895E+003    1.14025E+003
   6.6820   1.94632E+003    1.11672E+003
   6.6850   1.96872E+003    1.10960E+003
   6.6870   1.94573E+003    1.12682E+003
   6.6910   1.94703E+003    1.12767E+003
   6.6940   1.96197E+003    1.10236E+003
   6.6960   1.92671E+003    1.08271E+003
   6.6980   1.93350E+003    1.08586E+003
   6.7000   1.95542E+003    1.09670E+003
   6.7030   1.93097E+003    1.10072E+003
   6.7070   1.90360E+003    1.08877E+003
   6.7090   1.87689E+003    1.09645E+003
   6.7110   1.91664E+003    1.09546E+003
   6.7120   1.90733E+003    1.08355E+003
   6.7150   1.92392E+003    1.10004E+003
   6.7180   1.90366E+003    1.05355E+003
   6.7210   1.88201E+003    1.06492E+003
   6.7230   1.86028E+003    1.08598E+003
   6.7250   1.89309E+003    1.07386E+003
   6.7270   1.91971E+003    1.05497E+003
   6.7320   1.85813E+003    1.02933E+003
   6.7340   1.84723E+003    1.02625E+003
   6.7370   1.83451E+003    1.04631E+003
   6.7400   1.86596E+003    1.05196E+003
   6.7420   1.85613E+003    1.07298E+003
   6.7450   1.87946E+003    1.07557E+003
   6.7470   1.86134E+003    1.05000E+003
   6.7500   1.88316E+003    1.04833E+003
   6.7520   1.86783E+003    1.05147E+003
   6.7550   1.88316E+003    1.09270E+003
   6.7570   1.85167E+003    1.06338E+003
   6.7590   1.88618E+003    1.00727E+003
   6.7610   1.86857E+003    1.02009E+003
   6.7640   1.89711E+003    1.07389E+003
   6.7680   1.86206E+003    1.03609E+003
   6.7700   1.83656E+003    1.04465E+003
   6.7730   1.85065E+003    1.06049E+003
   6.7750   1.84838E+003    1.06977E+003
   6.7780   1.82833E+003    1.05148E+003
   6.7810   1.84821E+003    1.06465E+003
   6.7820   1.86676E+003    1.05429E+003
   6.7860   1.87089E+003    1.07530E+003
   6.7880   1.84995E+003    1.06486E+003
   6.7910   1.87312E+003    1.08425E+003
   6.7930   1.87416E+003    1.04582E+003
   6.7950   1.90984E+003    1.06716E+003
   6.7970   1.90706E+003    1.05802E+003
   6.8000   1.87557E+003    1.08414E+003
   6.8030   1.90584E+003    1.02388E+003
   6.8060   1.88146E+003    1.02584E+003
   6.8090   1.89787E+003    1.07152E+003
   6.8100   1.89380E+003    1.07288E+003
   6.8120   1.91101E+003    1.07368E+003
   6.8150   1.89477E+003    1.06322E+003
   6.8180   1.88990E+003    1.07359E+003
   6.8210   1.92857E+003    1.04923E+003
   6.8230   1.87257E+003    1.03768E+003
   6.8250   1.92210E+003    1.04430E+003
   6.8280   1.88883E+003    1.08857E+003
   6.8310   1.93092E+003    1.05687E+003
   6.8350   1.85038E+003    1.06334E+003
   6.8370   1.91461E+003    1.04929E+003
   6.8400   1.87845E+003    1.05219E+003
   6.8430   1.89616E+003    1.07827E+003
   6.8450   1.94645E+003    1.05712E+003
   6.8480   1.93730E+003    1.05671E+003
   6.8510   1.92128E+003    1.06114E+003
   6.8530   1.89290E+003    1.05917E+003
   6.8550   1.90322E+003    1.08886E+003
   6.8580   1.88547E+003    1.06826E+003
   6.8600   1.92829E+003    1.08042E+003
   6.8630   1.86935E+003    1.08024E+003
   6.8650   1.90828E+003    1.07837E+003
   6.8690   1.89662E+003    1.07934E+003
   6.8710   1.91801E+003    1.07914E+003
   6.8740   1.90271E+003    1.06074E+003
   6.8780   1.91929E+003    1.10228E+003
   6.8800   1.87340E+003    1.09650E+003
   6.8820   1.86620E+003    1.08891E+003
   6.8830   1.89098E+003    1.07881E+003
   6.8870   1.90692E+003    1.08042E+003
   6.8900   1.88107E+003    1.05817E+003
   6.8930   1.86580E+003    1.07067E+003
   6.8960   1.90742E+003    1.07928E+003
   6.8980   1.92015E+003    1.08221E+003
   6.9010   1.90806E+003    1.07417E+003
   6.9040   1.88043E+003    1.08576E+003
   6.9050   1.90896E+003    1.07328E+003
   6.9080   1.90547E+003    1.09188E+003
   6.9100   1.88187E+003    1.09439E+003
   6.9130   1.88859E+003    1.07661E+003
   6.9170   1.88303E+003    1.08654E+003
   6.9180   1.85116E+003    1.06370E+003
   6.9220   1.89145E+003    1.08142E+003
   6.9230   1.89425E+003    1.07927E+003
   6.9270   1.87870E+003    1.07540E+003
   6.9300   1.93512E+003    1.06008E+003
   6.9320   1.86289E+003    1.06454E+003
   6.9350   1.86229E+003    1.03358E+003
   6.9370   1.87092E+003    1.07983E+003
   6.9400   1.86388E+003    1.06639E+003
   6.9440   1.85146E+003    1.05058E+003
   6.9470   1.85021E+003    1.06704E+003
   6.9490   1.89290E+003    1.04688E+003
   6.9520   1.90042E+003    1.03022E+003
   6.9550   1.83983E+003    1.01727E+003
   6.9570   1.86071E+003    1.04952E+003
   6.9610   1.83930E+003    1.05158E+003
   6.9650   1.83253E+003    1.02675E+003
   6.9680   1.83936E+003    1.05004E+003
   6.9720   1.84779E+003    1.05923E+003
   6.9750   1.82284E+003    1.03846E+003
   6.9770   1.82078E+003    1.05827E+003
   6.9800   1.86541E+003    1.04356E+003
   6.9820   1.88319E+003    1.04411E+003
   6.9850   1.90951E+003    1.03892E+003
   6.9880   1.83528E+003    1.07178E+003
   6.9920   1.79009E+003    1.04297E+003
   6.9940   1.85242E+003    1.05418E+003
   6.9950   1.91567E+003    1.05841E+003
   6.9990   1.86060E+003    1.06681E+003
   7.0010   1.86666E+003    1.04697E+003
   7.0050   1.86438E+003    1.06202E+003
   7.0070   1.86304E+003    1.06809E+003
   7.0090   1.85467E+003    1.03160E+003
   7.0110   1.85697E+003    1.03856E+003
   7.0160   1.85718E+003    1.05484E+003
   7.0190   1.85826E+003    1.05094E+003
   7.0210   1.85639E+003    1.02101E+003
   7.0240   1.82399E+003    1.02524E+003
   7.0260   1.82397E+003    1.05452E+003
   7.0290   1.81175E+003    1.00061E+003
   7.0330   1.86675E+003    1.01493E+003
   7.0350   1.79326E+003    1.00069E+003
   7.0370   1.81922E+003    9.91550E+002
   7.0400   1.82996E+003    1.01456E+003
   7.0420   1.83438E+003    9.94110E+002
   7.0470   1.82251E+003    9.85340E+002
   7.0480   1.78308E+003    9.71580E+002
   7.0510   1.79048E+003    9.95490E+002
   7.0530   1.83967E+003    9.82630E+002
   7.0570   1.79058E+003    9.54060E+002
   7.0600   1.78780E+003    9.32090E+002
   7.0640   1.77725E+003    9.61790E+002
   7.0660   1.75043E+003    9.45810E+002
   7.0690   1.70999E+003    9.06460E+002
   7.0730   1.69538E+003    8.91480E+002
   7.0760   1.70933E+003    8.91150E+002
   7.0770   1.68762E+003    8.61460E+002
   7.0800   1.64592E+003    8.30760E+002
   7.0830   1.67180E+003    7.99530E+002
   7.0870   1.58158E+003    7.88980E+002
   7.0890   1.57554E+003    7.57580E+002
   7.0910   1.57916E+003    7.46260E+002
   7.0940   1.51150E+003    7.14180E+002
   7.0980   1.47850E+003    6.95090E+002
   7.1000   1.45511E+003    6.53940E+002
   7.1030   1.41982E+003    6.13560E+002
   7.1050   1.36532E+003    5.70810E+002
   7.1090   1.29878E+003    5.22990E+002
   7.1120   1.26353E+003    4.88170E+002
   7.1160   1.16590E+003    4.39560E+002
   7.1180   1.12406E+003    4.07040E+002
   7.1200   1.06158E+003    3.57500E+002
   7.1250   9.59450E+002    3.19400E+002
   7.1270   8.80990E+002    2.66350E+002
   7.1290   8.20030E+002    2.32680E+002
   7.1320   7.50590E+002    2.00270E+002
   7.1350   7.34210E+002    1.86390E+002
   7.1370   6.33250E+002    1.46720E+002
   7.1410   5.40030E+002    1.10820E+002
   7.1430   4.50040E+002    9.17500E+001
   7.1460   3.76600E+002    7.09400E+001
   7.1490   3.26490E+002    4.91900E+001
   7.1530   2.63110E+002    4.77400E+001
   7.1560   1.90700E+002    1.92400E+001
   7.1590   1.28990E+002    1.31400E+001
   7.1620   9.90200E+001    1.12400E+001
   7.1650   6.59400E+001    5.30000E+000
   7.1690   4.15900E+001    3.28000E+000
   7.1720   2.32300E+001    4.70000E-001
   7.1740   9.69000E+000    3.30000E-001
   7.1780   4.40000E-001    1.53000E+000
   7.1790   6.18000E+000    2.99000E+000
   7.1830   5.44000E+000    4.32000E+000
   7.1870   6.15000E+000    3.98000E+000
   7.1890   6.08000E+000    1.20000E-001
   7.1910   6.13000E+000    4.10000E-001
   7.1940   6.24000E+000    0.00000E+000
   7.1960   6.29000E+000    2.40000E-001
   7.2000   6.25000E+000    2.20000E-001
   7.2030   6.29000E+000    1.50000E-001
   7.2050   6.12000E+000    1.40000E-001
   7.2080   5.46000E+000    0.00000E+000
   7.2120   6.08000E+000    2.00000E+000
   7.2140   6.15000E+000    1.85000E+000
   7.2170   6.15000E+000    1.72000E+000
   7.2190   6.14000E+000    1.40000E-001
   7.2230   6.28000E+000    4.00000E-002
   7.2260   6.30000E+000    5.00000E-002
   7.2300   6.17000E+000    2.00000E-001
   7.2320   6.19000E+000    1.80000E-001
   7.2350   6.30000E+000    2.30000E-001
   7.2360   6.06000E+000    9.00000E-002
   7.2390   6.07000E+000    1.70000E-001
   7.2420   6.15000E+000    3.30000E-001
   7.2450   6.23000E+000    2.10000E-001
   7.2470   6.21000E+000    3.60000E-001
   7.2490   6.30000E+000    3.90000E-001
   7.2520   6.28000E+000    1.80000E-001
   7.2570   6.38000E+000    2.80000E-001
   7.2590   6.12000E+000    9.00000E-002
   7.2630   6.14000E+000    6.00000E-002
   7.2650   6.26000E+000    1.20000E-001
   7.2680   6.21000E+000    2.00000E-001
   7.2710   6.29000E+000    3.00000E-002
   7.2740   6.41000E+000    2.20000E-001
   7.2770   6.20000E+000    5.00000E-002
   7.2810   6.16000E+000    1.70000E-001
   7.2840   6.29000E+000    0.00000E+000
   7.2860   6.15000E+000    1.40000E-001
   7.2890   6.11000E+000    4.00000E-002
   7.2910   6.17000E+000    0.00000E+000
   7.2930   6.23000E+000    2.20000E-001
   7.2970   6.33000E+000    1.20000E-001
   7.3000   6.23000E+000    2.10000E-001
