# Supplementary material for: Mechanism of the small ATP-independent chaperone Spy is substrate specific
Source: Nat Commun. 2021 Feb 8;12:851. doi: 10.1038/s41467-021-21120-8 (PMC7870927; doi:10.1038/s41467-021-21120-8)
Supplement: Supplementary file 3 — Supplementary Data 1 [file 41467_2021_21120_MOESM3_ESM.zip › Fig 2c-d/181801/00073.RI3]

Sample3/6
I 3 22.1 48000 0010482 2.6280E11 278 1 
   5.8010   6.08000E+000    2.40000E+000
   5.8060   6.11000E+000    5.17000E+000
   5.8080   5.36000E+000    8.94000E+000
   5.8100   4.20000E+000    1.43900E+001
   5.8130   5.51000E+000    2.37000E+001
   5.8150   1.07200E+001    3.32800E+001
   5.8170   3.34000E+001    5.36500E+001
   5.8190   6.73700E+001    1.10470E+002
   5.8210   2.44730E+002    2.83880E+002
   5.8230   3.56770E+002    4.92520E+002
   5.8260   6.55710E+002    6.45330E+002
   5.8280   9.20320E+002    7.86810E+002
   5.8290   9.49760E+002    8.38480E+002
   5.8300   9.35750E+002    9.40500E+002
   5.8310   9.68490E+002    1.01024E+003
   5.8330   1.10413E+003    1.09526E+003
   5.8370   1.34063E+003    1.29837E+003
   5.8390   1.49404E+003    1.43740E+003
   5.8400   1.48873E+003    1.51052E+003
   5.8420   1.61162E+003    1.64907E+003
   5.8440   1.91250E+003    1.95561E+003
   5.8470   2.06617E+003    2.09769E+003
   5.8490   2.20079E+003    2.21804E+003
   5.8510   2.22580E+003    2.29151E+003
   5.8530   2.45792E+003    2.44185E+003
   5.8540   2.44910E+003    2.58937E+003
   5.8560   2.57186E+003    2.61426E+003
   5.8570   2.67523E+003    2.71108E+003
   5.8580   2.78832E+003    2.81078E+003
   5.8600   2.78816E+003    2.90598E+003
   5.8630   2.94547E+003    2.98825E+003
   5.8650   3.10285E+003    3.11220E+003
   5.8660   3.15378E+003    3.18270E+003
   5.8690   3.21445E+003    3.21907E+003
   5.8710   3.27262E+003    3.30835E+003
   5.8730   3.43401E+003    3.34009E+003
   5.8760   3.52737E+003    3.42709E+003
   5.8780   3.49464E+003    3.54210E+003
   5.8800   3.58276E+003    3.63692E+003
   5.8810   3.65565E+003    3.56387E+003
   5.8830   3.68605E+003    3.61228E+003
   5.8850   3.61835E+003    3.58938E+003
   5.8870   3.65118E+003    3.61230E+003
   5.8890   3.67130E+003    3.73799E+003
   5.8920   3.64321E+003    3.66650E+003
   5.8950   3.62686E+003    3.68058E+003
   5.8960   3.58300E+003    3.75910E+003
   5.8990   3.75097E+003    3.75469E+003
   5.9000   3.69544E+003    3.68667E+003
   5.9030   3.71472E+003    3.56172E+003
   5.9050   3.74356E+003    3.74031E+003
   5.9070   3.69750E+003    3.72850E+003
   5.9090   3.72724E+003    3.76228E+003
   5.9100   3.76543E+003    3.76765E+003
   5.9120   3.74899E+003    3.72668E+003
   5.9140   3.78168E+003    3.81550E+003
   5.9160   3.75556E+003    3.81286E+003
   5.9190   3.84145E+003    3.81662E+003
   5.9210   3.80682E+003    3.83972E+003
   5.9230   3.84910E+003    3.88634E+003
   5.9250   3.97609E+003    3.87476E+003
   5.9280   3.90446E+003    3.91768E+003
   5.9300   3.99200E+003    3.89277E+003
   5.9330   3.93584E+003    3.95996E+003
   5.9360   3.99293E+003    3.94199E+003
   5.9390   4.04783E+003    3.91549E+003
   5.9400   4.02143E+003    4.08123E+003
   5.9430   3.97766E+003    4.05270E+003
   5.9460   4.15529E+003    4.12585E+003
   5.9480   4.11616E+003    4.08452E+003
   5.9500   4.08726E+003    4.14067E+003
   5.9530   4.12553E+003    4.20719E+003
   5.9570   4.09229E+003    4.23426E+003
   5.9590   4.14000E+003    4.21298E+003
   5.9600   4.18262E+003    4.49248E+003
   5.9610   4.15314E+003    5.38779E+003
   5.9640   4.24399E+003    7.26682E+003
   5.9680   4.23103E+003    8.80898E+003
   5.9690   4.45851E+003    7.74242E+003
   5.9710   4.82995E+003    8.19163E+003
   5.9720   5.66331E+003    4.98030E+003
   5.9750   7.82055E+003    1.35390E+002
   5.9800   8.34635E+003    1.98620E+002
   5.9830   3.54082E+003    9.91420E+002
   5.9840   4.26890E+002    4.38630E+003
   5.9890   1.66610E+002    4.32603E+003
   5.9910   3.98370E+002    4.40906E+003
   5.9940   1.14360E+003    4.29155E+003
   5.9960   3.28443E+003    4.29597E+003
   5.9980   5.44953E+003    4.17341E+003
   6.0000   4.67936E+003    4.20875E+003
   6.0030   4.20520E+003    4.20246E+003
   6.0070   4.25858E+003    4.28820E+003
   6.0090   4.25876E+003    4.20804E+003
   6.0120   4.19295E+003    4.18423E+003
   6.0130   4.17847E+003    4.22860E+003
   6.0150   4.23824E+003    4.19936E+003
   6.0160   4.21157E+003    4.13912E+003
   6.0180   4.18155E+003    4.24704E+003
   6.0200   4.24882E+003    4.19947E+003
   6.0230   4.19538E+003    4.23083E+003
   6.0250   4.24162E+003    4.17439E+003
   6.0270   4.18575E+003    4.17244E+003
   6.0300   4.15300E+003    4.19728E+003
   6.0320   4.26072E+003    4.18263E+003
   6.0340   4.20686E+003    4.16636E+003
   6.0360   4.16808E+003    4.13560E+003
   6.0370   4.20963E+003    4.15892E+003
   6.0390   4.21788E+003    4.19992E+003
   6.0410   4.20492E+003    4.20078E+003
   6.0430   4.20390E+003    4.20061E+003
   6.0450   4.19121E+003    4.25416E+003
   6.0470   4.25361E+003    4.25208E+003
   6.0490   4.23019E+003    4.21336E+003
   6.0520   4.20200E+003    4.16972E+003
   6.0540   4.23118E+003    4.25364E+003
   6.0560   4.21337E+003    4.14585E+003
   6.0590   4.19785E+003    4.21134E+003
   6.0610   4.16223E+003    4.20964E+003
   6.0630   4.21434E+003    4.19016E+003
   6.0660   4.20644E+003    4.19424E+003
   6.0680   4.20644E+003    4.23774E+003
   6.0700   4.24127E+003    4.14956E+003
   6.0720   4.22900E+003    4.18096E+003
   6.0750   4.21187E+003    4.22404E+003
   6.0770   4.24577E+003    4.19999E+003
   6.0790   4.20771E+003    4.17915E+003
   6.0810   4.20581E+003    4.17219E+003
   6.0830   4.19083E+003    4.17683E+003
   6.0860   4.24022E+003    4.10222E+003
   6.0890   4.22918E+003    4.15556E+003
   6.0900   4.20728E+003    4.21683E+003
   6.0930   4.22325E+003    4.24284E+003
   6.0950   4.18779E+003    4.22196E+003
   6.0970   4.16360E+003    4.15189E+003
   6.1000   4.24141E+003    4.18693E+003
   6.1020   4.23019E+003    4.18818E+003
   6.1040   4.28569E+003    4.16446E+003
   6.1080   4.19542E+003    4.17010E+003
   6.1110   4.25544E+003    4.14203E+003
   6.1150   4.26759E+003    4.14697E+003
   6.1160   4.21003E+003    4.14116E+003
   6.1190   4.20127E+003    4.22332E+003
   6.1200   4.20368E+003    4.17739E+003
   6.1220   4.21889E+003    4.14182E+003
   6.1250   4.19649E+003    4.14289E+003
   6.1270   4.15314E+003    4.11337E+003
   6.1280   4.11467E+003    4.11419E+003
   6.1320   4.21525E+003    4.14705E+003
   6.1330   4.16589E+003    4.22400E+003
   6.1350   4.21240E+003    4.08985E+003
   6.1370   4.19729E+003    4.21561E+003
   6.1400   4.15788E+003    4.13229E+003
   6.1420   4.16253E+003    4.16921E+003
   6.1430   4.22287E+003    4.14379E+003
   6.1440   4.19317E+003    4.20797E+003
   6.1480   4.22963E+003    4.07348E+003
   6.1510   4.14939E+003    4.06582E+003
   6.1530   4.15888E+003    4.09353E+003
   6.1550   4.21358E+003    4.05642E+003
   6.1570   4.20450E+003    4.09466E+003
   6.1590   4.17317E+003    4.04593E+003
   6.1620   4.10487E+003    4.00867E+003
   6.1650   4.10291E+003    3.94236E+003
   6.1670   4.07575E+003    4.03753E+003
   6.1690   4.10497E+003    4.00354E+003
   6.1710   4.17766E+003    4.03659E+003
   6.1740   4.11882E+003    4.08496E+003
   6.1760   4.10990E+003    4.03818E+003
   6.1780   4.27985E+003    4.02524E+003
   6.1810   4.18874E+003    3.97242E+003
   6.1830   4.19633E+003    3.99166E+003
   6.1850   4.18606E+003    4.05269E+003
   6.1880   4.19243E+003    4.03209E+003
   6.1900   4.17521E+003    4.00718E+003
   6.1920   4.16433E+003    4.07139E+003
   6.1950   4.17928E+003    4.01993E+003
   6.1960   4.15675E+003    4.06733E+003
   6.1980   4.13583E+003    4.01747E+003
   6.2010   4.09481E+003    4.00098E+003
   6.2030   4.12964E+003    3.95795E+003
   6.2070   4.19645E+003    3.99320E+003
   6.2100   4.22558E+003    4.09030E+003
   6.2120   4.28369E+003    4.01300E+003
   6.2150   4.18218E+003    4.01241E+003
   6.2170   4.19053E+003    4.00416E+003
   6.2210   4.20299E+003    4.00024E+003
   6.2230   4.22287E+003    4.02097E+003
   6.2240   4.20196E+003    3.97035E+003
   6.2270   4.17446E+003    3.90962E+003
   6.2290   4.12812E+003    3.89339E+003
   6.2320   4.10868E+003    3.92511E+003
   6.2340   4.19008E+003    3.88665E+003
   6.2370   4.13023E+003    3.84596E+003
   6.2390   4.11551E+003    3.89809E+003
   6.2410   4.17860E+003    3.90648E+003
   6.2460   4.12226E+003    3.90761E+003
   6.2480   4.12167E+003    3.79988E+003
   6.2500   4.15422E+003    3.86303E+003
   6.2530   4.12649E+003    3.90226E+003
   6.2550   4.16560E+003    3.89337E+003
   6.2570   4.11333E+003    3.85998E+003
   6.2600   4.14158E+003    3.79039E+003
   6.2610   4.11529E+003    3.89577E+003
   6.2630   4.17698E+003    3.81012E+003
   6.2660   4.10627E+003    3.84070E+003
   6.2680   4.12391E+003    3.80967E+003
   6.2710   4.13192E+003    3.79189E+003
   6.2730   4.17639E+003    3.83082E+003
   6.2750   4.18621E+003    3.85518E+003
   6.2770   4.13490E+003    3.84491E+003
   6.2800   4.07011E+003    3.78288E+003
   6.2820   4.15176E+003    3.79429E+003
   6.2840   4.15791E+003    3.83197E+003
   6.2860   4.08577E+003    3.82182E+003
   6.2890   4.09717E+003    3.70805E+003
   6.2900   4.14003E+003    3.70764E+003
   6.2930   4.09808E+003    3.77574E+003
   6.2960   4.13150E+003    3.72103E+003
   6.2980   4.06598E+003    3.72902E+003
   6.3000   4.18004E+003    3.71810E+003
   6.3020   4.08219E+003    3.72946E+003
   6.3040   4.10891E+003    3.67440E+003
   6.3070   3.98486E+003    3.68095E+003
   6.3100   4.02396E+003    3.58492E+003
   6.3130   4.11076E+003    3.56760E+003
   6.3140   4.12426E+003    3.57480E+003
   6.3160   4.08676E+003    3.63136E+003
   6.3180   3.97275E+003    3.59586E+003
   6.3200   4.08562E+003    3.65466E+003
   6.3230   4.03949E+003    3.57929E+003
   6.3260   4.05565E+003    3.61604E+003
   6.3270   4.01910E+003    3.56484E+003
   6.3300   4.03902E+003    3.58533E+003
   6.3330   4.05799E+003    3.55280E+003
   6.3340   4.00951E+003    3.53264E+003
   6.3370   3.97098E+003    3.53852E+003
   6.3380   4.07434E+003    3.46171E+003
   6.3420   4.02356E+003    3.58878E+003
   6.3450   3.98894E+003    3.52442E+003
   6.3470   3.96115E+003    3.47681E+003
   6.3490   4.04030E+003    3.42499E+003
   6.3520   4.01381E+003    3.46049E+003
   6.3540   3.98425E+003    3.53536E+003
   6.3570   3.97729E+003    3.37098E+003
   6.3590   3.91940E+003    3.33593E+003
   6.3610   3.93624E+003    3.34875E+003
   6.3630   3.89900E+003    3.37397E+003
   6.3660   3.91044E+003    3.41924E+003
   6.3670   3.96775E+003    3.38612E+003
   6.3700   3.96974E+003    3.43576E+003
   6.3720   3.95864E+003    3.33938E+003
   6.3740   3.88220E+003    3.30998E+003
   6.3790   3.88535E+003    3.35172E+003
   6.3810   3.88084E+003    3.25256E+003
   6.3830   3.90649E+003    3.27638E+003
   6.3850   3.90810E+003    3.25506E+003
   6.3880   3.84280E+003    3.25145E+003
   6.3900   3.86649E+003    3.23562E+003
   6.3930   3.84312E+003    3.26429E+003
   6.3950   3.81258E+003    3.18993E+003
   6.3980   3.81625E+003    3.19962E+003
   6.4000   3.80971E+003    3.14772E+003
   6.4020   3.79365E+003    3.18821E+003
   6.4040   3.80659E+003    3.13510E+003
   6.4060   3.72463E+003    3.14895E+003
   6.4090   3.74260E+003    3.12045E+003
   6.4100   3.79385E+003    3.07831E+003
   6.4130   3.74618E+003    3.10449E+003
   6.4170   3.76294E+003    3.09538E+003
   6.4190   3.74532E+003    3.06876E+003
   6.4220   3.77414E+003    2.99376E+003
   6.4240   3.75973E+003    3.02833E+003
   6.4260   3.75793E+003    3.00599E+003
   6.4290   3.64014E+003    2.98853E+003
   6.4310   3.64322E+003    3.04066E+003
   6.4330   3.66963E+003    3.06111E+003
   6.4360   3.75549E+003    3.03179E+003
   6.4380   3.76179E+003    3.00614E+003
   6.4410   3.82932E+003    2.95797E+003
   6.4430   3.74692E+003    2.98587E+003
   6.4460   3.76918E+003    2.98715E+003
   6.4480   3.76163E+003    2.97669E+003
   6.4510   3.76815E+003    2.95729E+003
   6.4530   3.73554E+003    2.95135E+003
   6.4560   3.73631E+003    2.90496E+003
   6.4580   3.77990E+003    2.89029E+003
   6.4600   3.68121E+003    2.88162E+003
   6.4630   3.73577E+003    2.87171E+003
   6.4650   3.69466E+003    2.86714E+003
   6.4680   3.69747E+003    2.84634E+003
   6.4690   3.65241E+003    2.78314E+003
   6.4720   3.68190E+003    2.77991E+003
   6.4740   3.67452E+003    2.78791E+003
   6.4770   3.61539E+003    2.75613E+003
   6.4790   3.63142E+003    2.73818E+003
   6.4810   3.58724E+003    2.76360E+003
   6.4840   3.58830E+003    2.74783E+003
   6.4850   3.60517E+003    2.68279E+003
   6.4890   3.55922E+003    2.68212E+003
   6.4920   3.58728E+003    2.69561E+003
   6.4940   3.53737E+003    2.64899E+003
   6.4960   3.56673E+003    2.63651E+003
   6.4980   3.53953E+003    2.62262E+003
   6.5010   3.56614E+003    2.60220E+003
   6.5030   3.48159E+003    2.59576E+003
   6.5050   3.43241E+003    2.55398E+003
   6.5080   3.42481E+003    2.57075E+003
   6.5100   3.44995E+003    2.54710E+003
   6.5120   3.45242E+003    2.47993E+003
   6.5150   3.39678E+003    2.47707E+003
   6.5180   3.33346E+003    2.51745E+003
   6.5200   3.36329E+003    2.43078E+003
   6.5220   3.32817E+003    2.40842E+003
   6.5250   3.35161E+003    2.44983E+003
   6.5280   3.33291E+003    2.39056E+003
   6.5300   3.34527E+003    2.36984E+003
   6.5320   3.30337E+003    2.34261E+003
   6.5350   3.28294E+003    2.32252E+003
   6.5370   3.22296E+003    2.33538E+003
   6.5390   3.21054E+003    2.28804E+003
   6.5420   3.20904E+003    2.23668E+003
   6.5440   3.14901E+003    2.21817E+003
   6.5470   3.14803E+003    2.23202E+003
   6.5500   3.10347E+003    2.17290E+003
   6.5530   3.09538E+003    2.15046E+003
   6.5560   3.07636E+003    2.13205E+003
   6.5590   3.03049E+003    2.05455E+003
   6.5610   2.96132E+003    2.03656E+003
   6.5640   3.00227E+003    2.02337E+003
   6.5680   2.93936E+003    2.02459E+003
   6.5710   2.91265E+003    1.98738E+003
   6.5730   2.95720E+003    1.96388E+003
   6.5750   2.91844E+003    1.94810E+003
   6.5780   2.92961E+003    1.96989E+003
   6.5800   2.86022E+003    1.88429E+003
   6.5820   2.87506E+003    1.89781E+003
   6.5840   2.81790E+003    1.86266E+003
   6.5860   2.71221E+003    1.87062E+003
   6.5910   2.73844E+003    1.84197E+003
   6.5930   2.77314E+003    1.79921E+003
   6.5950   2.78150E+003    1.83658E+003
   6.5980   2.72960E+003    1.80850E+003
   6.6010   2.74583E+003    1.73591E+003
   6.6040   2.74579E+003    1.74863E+003
   6.6060   2.64026E+003    1.72256E+003
   6.6090   2.66745E+003    1.70754E+003
   6.6100   2.65779E+003    1.67105E+003
   6.6140   2.59732E+003    1.66944E+003
   6.6150   2.60807E+003    1.65878E+003
   6.6180   2.58039E+003    1.65217E+003
   6.6200   2.60100E+003    1.63474E+003
   6.6220   2.54943E+003    1.60074E+003
   6.6240   2.50750E+003    1.58315E+003
   6.6270   2.52614E+003    1.59160E+003
   6.6290   2.46541E+003    1.58357E+003
   6.6310   2.52251E+003    1.56075E+003
   6.6350   2.44875E+003    1.55787E+003
   6.6370   2.44020E+003    1.52816E+003
   6.6400   2.43942E+003    1.53473E+003
   6.6430   2.41120E+003    1.50493E+003
   6.6450   2.38355E+003    1.49190E+003
   6.6480   2.38282E+003    1.50692E+003
   6.6490   2.35455E+003    1.47553E+003
   6.6530   2.39772E+003    1.45577E+003
   6.6550   2.32764E+003    1.43169E+003
   6.6580   2.33089E+003    1.44397E+003
   6.6600   2.30729E+003    1.41738E+003
   6.6620   2.25280E+003    1.42009E+003
   6.6640   2.27408E+003    1.42023E+003
   6.6670   2.29577E+003    1.40566E+003
   6.6680   2.29219E+003    1.37498E+003
   6.6700   2.28458E+003    1.38158E+003
   6.6730   2.26805E+003    1.31935E+003
   6.6750   2.24900E+003    1.35760E+003
   6.6780   2.19177E+003    1.32207E+003
   6.6810   2.17409E+003    1.29219E+003
   6.6840   2.22941E+003    1.29756E+003
   6.6870   2.19500E+003    1.31821E+003
   6.6890   2.18832E+003    1.27675E+003
   6.6930   2.10321E+003    1.27023E+003
   6.6960   2.12823E+003    1.28091E+003
   6.6980   2.13345E+003    1.26568E+003
   6.7010   2.09371E+003    1.27132E+003
   6.7030   2.08149E+003    1.23688E+003
   6.7070   2.06691E+003    1.21566E+003
   6.7100   2.00898E+003    1.19303E+003
   6.7140   2.06929E+003    1.22560E+003
   6.7160   2.05068E+003    1.21668E+003
   6.7180   2.08125E+003    1.22334E+003
   6.7210   2.03659E+003    1.18572E+003
   6.7230   2.01870E+003    1.18640E+003
   6.7260   1.97981E+003    1.15270E+003
   6.7280   1.97827E+003    1.17722E+003
   6.7320   1.94753E+003    1.13991E+003
   6.7330   1.96229E+003    1.13071E+003
   6.7360   1.93101E+003    1.14023E+003
   6.7390   1.94054E+003    1.12649E+003
   6.7410   1.93018E+003    1.12446E+003
   6.7440   1.94762E+003    1.11329E+003
   6.7470   1.95083E+003    1.12033E+003
   6.7490   1.93034E+003    1.13722E+003
   6.7510   1.90917E+003    1.10296E+003
   6.7530   1.93544E+003    1.10035E+003
   6.7570   1.89853E+003    1.11481E+003
   6.7590   1.90524E+003    1.09442E+003
   6.7620   1.90313E+003    1.11620E+003
   6.7630   1.87668E+003    1.10568E+003
   6.7660   1.85516E+003    1.06722E+003
   6.7680   1.83105E+003    1.07323E+003
   6.7710   1.84385E+003    1.07186E+003
   6.7740   1.85069E+003    1.08623E+003
   6.7750   1.89544E+003    1.09253E+003
   6.7770   1.83360E+003    1.06049E+003
   6.7800   1.84562E+003    1.09502E+003
   6.7830   1.86904E+003    1.06747E+003
   6.7860   1.89084E+003    1.05889E+003
   6.7880   1.85620E+003    1.07830E+003
   6.7920   1.83709E+003    1.05434E+003
   6.7950   1.84436E+003    1.05995E+003
   6.7970   1.86432E+003    1.06295E+003
   6.8010   1.84461E+003    1.06928E+003
   6.8030   1.79669E+003    1.06959E+003
   6.8060   1.81161E+003    1.07510E+003
   6.8070   1.84605E+003    1.06669E+003
   6.8100   1.83217E+003    1.05974E+003
   6.8130   1.83121E+003    1.05070E+003
   6.8160   1.81508E+003    1.06935E+003
   6.8180   1.82820E+003    1.07243E+003
   6.8200   1.85787E+003    1.04995E+003
   6.8220   1.87320E+003    1.06995E+003
   6.8260   1.87519E+003    1.06083E+003
   6.8290   1.86292E+003    1.03644E+003
   6.8310   1.82932E+003    1.05807E+003
   6.8330   1.87996E+003    1.05036E+003
   6.8350   1.85537E+003    1.08878E+003
   6.8380   1.82845E+003    1.05551E+003
   6.8420   1.86367E+003    1.06836E+003
   6.8450   1.83403E+003    1.04071E+003
   6.8460   1.82985E+003    1.04521E+003
   6.8490   1.84937E+003    1.05725E+003
   6.8520   1.83205E+003    1.04693E+003
   6.8550   1.82175E+003    1.04810E+003
   6.8580   1.82715E+003    1.07175E+003
   6.8620   1.83403E+003    1.03275E+003
   6.8650   1.81734E+003    1.05719E+003
   6.8680   1.83868E+003    1.03128E+003
   6.8710   1.82441E+003    1.05620E+003
   6.8740   1.80359E+003    1.05563E+003
   6.8760   1.81200E+003    1.03912E+003
   6.8770   1.79786E+003    1.04863E+003
   6.8810   1.82191E+003    1.03559E+003
   6.8830   1.83150E+003    1.06834E+003
   6.8850   1.79260E+003    1.03928E+003
   6.8870   1.83554E+003    1.01691E+003
   6.8910   1.81741E+003    1.00896E+003
   6.8940   1.81472E+003    1.01240E+003
   6.8960   1.80626E+003    1.02351E+003
   6.8980   1.80829E+003    1.04480E+003
   6.9010   1.79311E+003    1.01194E+003
   6.9050   1.77854E+003    1.01385E+003
   6.9080   1.81602E+003    1.05588E+003
   6.9100   1.78336E+003    1.03035E+003
   6.9120   1.85954E+003    1.03417E+003
   6.9140   1.78043E+003    1.03463E+003
   6.9170   1.80075E+003    1.02309E+003
   6.9190   1.81935E+003    1.04240E+003
   6.9210   1.79620E+003    1.00574E+003
   6.9250   1.83317E+003    1.02583E+003
   6.9280   1.83001E+003    1.00503E+003
   6.9300   1.77658E+003    1.00300E+003
   6.9330   1.76238E+003    1.01482E+003
   6.9350   1.78578E+003    1.02860E+003
   6.9390   1.77553E+003    1.00647E+003
   6.9410   1.78817E+003    1.02387E+003
   6.9440   1.76211E+003    1.01341E+003
   6.9480   1.76342E+003    1.01189E+003
   6.9500   1.77333E+003    1.01499E+003
   6.9520   1.79928E+003    9.84600E+002
   6.9550   1.72418E+003    9.59870E+002
   6.9570   1.75757E+003    9.96910E+002
   6.9590   1.76969E+003    9.67900E+002
   6.9610   1.73691E+003    1.00769E+003
   6.9640   1.74613E+003    9.88270E+002
   6.9680   1.73047E+003    9.98700E+002
   6.9710   1.77737E+003    9.99020E+002
   6.9730   1.75645E+003    9.71000E+002
   6.9760   1.76791E+003    9.94480E+002
   6.9770   1.75556E+003    1.00236E+003
   6.9820   1.76613E+003    1.00106E+003
   6.9850   1.78474E+003    9.90480E+002
   6.9870   1.72747E+003    1.01621E+003
   6.9890   1.76969E+003    1.01592E+003
   6.9920   1.77193E+003    1.00698E+003
   6.9950   1.74651E+003    1.01610E+003
   6.9980   1.75174E+003    1.00314E+003
   7.0000   1.75691E+003    1.02637E+003
   7.0030   1.75932E+003    9.65540E+002
   7.0050   1.76145E+003    9.92400E+002
   7.0090   1.74702E+003    1.00782E+003
   7.0110   1.77202E+003    1.00967E+003
   7.0140   1.73867E+003    1.00617E+003
   7.0160   1.77937E+003    1.02102E+003
   7.0170   1.74652E+003    1.03144E+003
   7.0210   1.76842E+003    1.00756E+003
   7.0240   1.72910E+003    9.86240E+002
   7.0280   1.70903E+003    1.00044E+003
   7.0300   1.68618E+003    9.96890E+002
   7.0330   1.70711E+003    9.88710E+002
   7.0350   1.72559E+003    9.77580E+002
   7.0370   1.75980E+003    9.89730E+002
   7.0410   1.74535E+003    9.76740E+002
   7.0430   1.74462E+003    9.65630E+002
   7.0440   1.75909E+003    9.80760E+002
   7.0480   1.76583E+003    9.65220E+002
   7.0530   1.76708E+003    9.61720E+002
   7.0550   1.74331E+003    9.77650E+002
   7.0570   1.72445E+003    9.37070E+002
   7.0590   1.73641E+003    9.32620E+002
   7.0620   1.73252E+003    9.38430E+002
   7.0660   1.69406E+003    9.19020E+002
   7.0710   1.70731E+003    9.35280E+002
   7.0760   1.72953E+003    9.16550E+002
   7.0770   1.72141E+003    8.92920E+002
   7.0800   1.69619E+003    9.09840E+002
   7.0840   1.70078E+003    8.99010E+002
   7.0870   1.70105E+003    8.81540E+002
   7.0890   1.71871E+003    8.68700E+002
   7.0910   1.67982E+003    8.41020E+002
   7.0940   1.70773E+003    8.30950E+002
   7.0980   1.67567E+003    8.22670E+002
   7.1000   1.64025E+003    8.26470E+002
   7.1030   1.65518E+003    7.84770E+002
   7.1050   1.61080E+003    7.60790E+002
   7.1070   1.64271E+003    7.55800E+002
   7.1100   1.60229E+003    7.01730E+002
   7.1120   1.57589E+003    6.96930E+002
   7.1140   1.58621E+003    6.47560E+002
   7.1170   1.57696E+003    6.29380E+002
   7.1200   1.57202E+003    5.61670E+002
   7.1250   1.51307E+003    5.24590E+002
   7.1270   1.47648E+003    4.50570E+002
   7.1320   1.42431E+003    3.95450E+002
   7.1340   1.42592E+003    3.27730E+002
   7.1370   1.34290E+003    2.78890E+002
   7.1400   1.25675E+003    2.57270E+002
   7.1430   1.20546E+003    1.42000E+002
   7.1460   1.09015E+003    2.96600E+001
   7.1510   8.81710E+002    3.06000E+000
   7.1550   7.33480E+002    2.85000E+000
   7.1570   7.22880E+002    1.68000E+000
   7.1590   5.66720E+002    1.56000E+000
   7.1610   2.92240E+002    1.45000E+000
   7.1640   1.05680E+002    4.90000E-001
   7.1660   3.39900E+001    2.21000E+000
   7.1700   5.31000E+000    1.79000E+000
   7.1730   5.59000E+000    1.60000E+000
   7.1750   6.08000E+000    1.31000E+000
   7.1800   5.46000E+000    1.72000E+000
   7.1820   6.04000E+000    3.45000E+000
   7.1840   6.15000E+000    5.18000E+000
   7.1870   6.09000E+000    2.93000E+000
   7.1890   6.08000E+000    6.50000E-001
   7.1940   6.08000E+000    2.10000E-001
   7.1960   6.26000E+000    3.70000E-001
   7.1980   6.24000E+000    2.00000E-001
   7.2000   6.35000E+000    2.40000E-001
   7.2030   6.20000E+000    1.00000E-001
   7.2060   6.11000E+000    6.00000E-002
   7.2090   6.08000E+000    4.00000E-001
   7.2120   6.22000E+000    1.73000E+000
   7.2140   6.12000E+000    1.80000E+000
   7.2160   6.15000E+000    1.09000E+000
   7.2200   6.09000E+000    1.60000E-001
   7.2230   6.26000E+000    2.10000E-001
   7.2260   6.00000E+000    4.30000E-001
   7.2300   6.17000E+000    1.70000E-001
   7.2330   6.37000E+000    8.00000E-002
   7.2360   6.38000E+000    1.10000E-001
   7.2380   6.01000E+000    1.50000E-001
   7.2410   6.16000E+000    8.00000E-002
   7.2430   6.21000E+000    1.40000E-001
   7.2450   6.23000E+000    0.00000E+000
   7.2480   6.26000E+000    2.10000E-001
   7.2520   6.33000E+000    8.00000E-002
   7.2530   6.23000E+000    3.10000E-001
   7.2570   6.29000E+000    9.00000E-002
   7.2590   6.41000E+000    3.90000E-001
   7.2630   6.32000E+000    1.80000E-001
   7.2650   6.33000E+000    4.20000E-001
   7.2670   6.17000E+000    1.80000E-001
   7.2700   6.11000E+000    9.00000E-002
   7.2720   6.11000E+000    2.40000E-001
   7.2770   6.12000E+000    2.00000E-002
   7.2790   6.07000E+000    1.00000E-001
   7.2810   5.51000E+000    1.10000E-001
   7.2840   5.51000E+000    3.00000E-001
   7.2870   6.08000E+000    0.00000E+000
   7.2900   6.08000E+000    8.00000E-002
   7.2950   6.32000E+000    3.00000E-002
   7.2970   6.08000E+000    1.30000E-001
   7.2980   6.15000E+000    1.00000E-001
   7.3020   6.34000E+000    3.00000E-002
