# Supplementary material for: Mechanism of the small ATP-independent chaperone Spy is substrate specific
Source: Nat Commun. 2021 Feb 8;12:851. doi: 10.1038/s41467-021-21120-8 (PMC7870927; doi:10.1038/s41467-021-21120-8)
Supplement: Supplementary file 3 — Supplementary Data 1 [file 41467_2021_21120_MOESM3_ESM.zip › Fig 2c-d/181801/00074.RI1]

Sample1/4
I 1 22.0 48000 0010555 2.6470E11 278 1 
   5.7990   6.16000E+000    2.99000E+000
   5.8040   5.97000E+000    4.10000E-001
   5.8060   6.18000E+000    2.59000E+000
   5.8080   6.38000E+000    3.10000E-001
   5.8100   6.13000E+000    4.94000E+000
   5.8130   3.59000E+000    1.43400E+001
   5.8150   8.00000E-001    1.54500E+001
   5.8160   9.74000E+000    2.36700E+001
   5.8170   2.78400E+001    2.05200E+001
   5.8190   8.64300E+001    3.96100E+001
   5.8220   1.56790E+002    1.01860E+002
   5.8230   5.17960E+002    2.04020E+002
   5.8260   7.68540E+002    2.71720E+002
   5.8290   9.18140E+002    5.95000E+002
   5.8300   9.46940E+002    6.79840E+002
   5.8320   1.16442E+003    6.88310E+002
   5.8330   1.23642E+003    7.89430E+002
   5.8350   1.23078E+003    8.03580E+002
   5.8370   1.43144E+003    1.33176E+003
   5.8400   1.60279E+003    1.69203E+003
   5.8420   1.75849E+003    1.89564E+003
   5.8440   1.85014E+003    1.90363E+003
   5.8460   2.02140E+003    1.97125E+003
   5.8470   2.11290E+003    2.05038E+003
   5.8490   2.22366E+003    2.30387E+003
   5.8510   2.42275E+003    2.45159E+003
   5.8530   2.54780E+003    2.53004E+003
   5.8560   2.69053E+003    2.64486E+003
   5.8580   2.73356E+003    2.79700E+003
   5.8600   2.91431E+003    2.99280E+003
   5.8630   3.02746E+003    3.05752E+003
   5.8650   3.08349E+003    3.12914E+003
   5.8670   3.26354E+003    3.24881E+003
   5.8690   3.23561E+003    3.33778E+003
   5.8700   3.33454E+003    3.32421E+003
   5.8710   3.29912E+003    3.33377E+003
   5.8740   3.39177E+003    3.41880E+003
   5.8760   3.48522E+003    3.45192E+003
   5.8780   3.55419E+003    3.59548E+003
   5.8800   3.61251E+003    3.59911E+003
   5.8830   3.63973E+003    3.62751E+003
   5.8850   3.67647E+003    3.63660E+003
   5.8880   3.74573E+003    3.69352E+003
   5.8900   3.69671E+003    3.63254E+003
   5.8920   3.67730E+003    3.66074E+003
   5.8940   3.72487E+003    3.63952E+003
   5.8960   3.71955E+003    3.68917E+003
   5.8990   3.74456E+003    3.73986E+003
   5.9000   3.72605E+003    3.74663E+003
   5.9010   3.72907E+003    3.66859E+003
   5.9030   3.78825E+003    3.76186E+003
   5.9050   3.77398E+003    3.69356E+003
   5.9070   3.78371E+003    3.79298E+003
   5.9090   3.81782E+003    3.72662E+003
   5.9100   3.75311E+003    3.75498E+003
   5.9120   3.79849E+003    3.78576E+003
   5.9140   3.81619E+003    3.80506E+003
   5.9160   3.85795E+003    3.83107E+003
   5.9190   3.87804E+003    3.85501E+003
   5.9210   3.87820E+003    3.83051E+003
   5.9230   3.85697E+003    3.83671E+003
   5.9260   3.88034E+003    3.79796E+003
   5.9280   3.90022E+003    3.86727E+003
   5.9300   3.98164E+003    3.91551E+003
   5.9330   3.96355E+003    4.00187E+003
   5.9350   3.99736E+003    3.98869E+003
   5.9360   4.06961E+003    4.08075E+003
   5.9390   4.05246E+003    4.07961E+003
   5.9410   4.07846E+003    4.07763E+003
   5.9420   4.12580E+003    4.17838E+003
   5.9430   4.01463E+003    4.15878E+003
   5.9450   4.07764E+003    4.10436E+003
   5.9480   4.12785E+003    4.14177E+003
   5.9500   4.10046E+003    4.09387E+003
   5.9540   4.18418E+003    4.21504E+003
   5.9570   4.14126E+003    4.26182E+003
   5.9590   4.24998E+003    4.13282E+003
   5.9620   4.20286E+003    4.19313E+003
   5.9640   4.16543E+003    4.14700E+003
   5.9660   4.21720E+003    4.18956E+003
   5.9690   4.20764E+003    4.25680E+003
   5.9710   4.28449E+003    4.16822E+003
   5.9730   4.22827E+003    4.24231E+003
   5.9750   4.24999E+003    4.26540E+003
   5.9770   4.28374E+003    4.32349E+003
   5.9790   4.32017E+003    4.28047E+003
   5.9810   4.28148E+003    4.35722E+003
   5.9830   4.28968E+003    4.25440E+003
   5.9850   4.43281E+003    4.34814E+003
   5.9860   4.46070E+003    4.49519E+003
   5.9910   5.32385E+003    6.44676E+003
   5.9930   7.71725E+003    7.92581E+003
   5.9960   9.08133E+003    8.40968E+003
   5.9980   7.98068E+003    8.56548E+003
   6.0020   4.93189E+003    2.69870E+003
   6.0050   4.67130E+002    1.45830E+002
   6.0090   1.91020E+002    2.91370E+002
   6.0120   5.55330E+002    3.84938E+003
   6.0180   5.52232E+003    4.73249E+003
   6.0200   4.23235E+003    4.30693E+003
   6.0230   4.42049E+003    4.33782E+003
   6.0250   4.40995E+003    4.35761E+003
   6.0270   4.38007E+003    4.35809E+003
   6.0290   4.36933E+003    4.25471E+003
   6.0320   4.36131E+003    4.32702E+003
   6.0340   4.40043E+003    4.32216E+003
   6.0360   4.36831E+003    4.30875E+003
   6.0380   4.38805E+003    4.29588E+003
   6.0410   4.40046E+003    4.32870E+003
   6.0450   4.37768E+003    4.41559E+003
   6.0460   4.37586E+003    4.30629E+003
   6.0500   4.33178E+003    4.27556E+003
   6.0520   4.43822E+003    4.32631E+003
   6.0540   4.43135E+003    4.23932E+003
   6.0560   4.37515E+003    4.27680E+003
   6.0590   4.41665E+003    4.20513E+003
   6.0610   4.30317E+003    4.23539E+003
   6.0640   4.30672E+003    4.32512E+003
   6.0660   4.30520E+003    4.29592E+003
   6.0680   4.33684E+003    4.21887E+003
   6.0710   4.37651E+003    4.19294E+003
   6.0730   4.33248E+003    4.23034E+003
   6.0750   4.27944E+003    4.24442E+003
   6.0770   4.32964E+003    4.28793E+003
   6.0790   4.34475E+003    4.22234E+003
   6.0820   4.34041E+003    4.24978E+003
   6.0830   4.33978E+003    4.24149E+003
   6.0860   4.33965E+003    4.24309E+003
   6.0880   4.26316E+003    4.18694E+003
   6.0900   4.26724E+003    4.20223E+003
   6.0920   4.24884E+003    4.23171E+003
   6.0950   4.32066E+003    4.18404E+003
   6.0970   4.29957E+003    4.22685E+003
   6.0990   4.25713E+003    4.18576E+003
   6.1030   4.27082E+003    4.17281E+003
   6.1050   4.34851E+003    4.18726E+003
   6.1060   4.32135E+003    4.17513E+003
   6.1110   4.26625E+003    4.14201E+003
   6.1130   4.29190E+003    4.10404E+003
   6.1170   4.18375E+003    4.08994E+003
   6.1180   4.29892E+003    4.10692E+003
   6.1200   4.27808E+003    4.10316E+003
   6.1220   4.24242E+003    4.10300E+003
   6.1250   4.25089E+003    4.10472E+003
   6.1260   4.22027E+003    4.17235E+003
   6.1300   4.20272E+003    4.09362E+003
   6.1310   4.22677E+003    4.08008E+003
   6.1330   4.19016E+003    4.08698E+003
   6.1340   4.18633E+003    4.12063E+003
   6.1370   4.25336E+003    4.06440E+003
   6.1400   4.24080E+003    4.05518E+003
   6.1420   4.15474E+003    3.98450E+003
   6.1430   4.21866E+003    4.01262E+003
   6.1450   4.17259E+003    3.98700E+003
   6.1480   4.17378E+003    4.02833E+003
   6.1510   4.21916E+003    3.90886E+003
   6.1520   4.06972E+003    3.92262E+003
   6.1550   4.08243E+003    3.90171E+003
   6.1570   4.06048E+003    3.91168E+003
   6.1610   4.06523E+003    3.84116E+003
   6.1620   4.09440E+003    3.88334E+003
   6.1640   4.01485E+003    3.91793E+003
   6.1660   4.00517E+003    3.81680E+003
   6.1690   4.05001E+003    3.87298E+003
   6.1710   4.01614E+003    3.83783E+003
   6.1740   4.03784E+003    3.72887E+003
   6.1760   3.92917E+003    3.74760E+003
   6.1790   4.02274E+003    3.71904E+003
   6.1810   4.04961E+003    3.84973E+003
   6.1830   4.00377E+003    3.79180E+003
   6.1860   4.04298E+003    3.77050E+003
   6.1880   4.07728E+003    3.79668E+003
   6.1900   4.01284E+003    3.70988E+003
   6.1910   3.96290E+003    3.70531E+003
   6.1920   3.96592E+003    3.74533E+003
   6.1950   3.94424E+003    3.72463E+003
   6.1960   3.95472E+003    3.65434E+003
   6.1990   3.94319E+003    3.67645E+003
   6.2010   3.96184E+003    3.69061E+003
   6.2030   4.00743E+003    3.64894E+003
   6.2050   3.94542E+003    3.65782E+003
   6.2070   3.93232E+003    3.61279E+003
   6.2100   3.93361E+003    3.62703E+003
   6.2140   3.89998E+003    3.54578E+003
   6.2160   3.93946E+003    3.60981E+003
   6.2190   3.99895E+003    3.52706E+003
   6.2200   3.92910E+003    3.52040E+003
   6.2230   3.85273E+003    3.51401E+003
   6.2270   3.89723E+003    3.45186E+003
   6.2290   3.86186E+003    3.41461E+003
   6.2320   3.80965E+003    3.44002E+003
   6.2350   3.80725E+003    3.37548E+003
   6.2370   3.87175E+003    3.35397E+003
   6.2390   3.74332E+003    3.31397E+003
   6.2430   3.77514E+003    3.30101E+003
   6.2450   3.76967E+003    3.28323E+003
   6.2470   3.74720E+003    3.24861E+003
   6.2490   3.66370E+003    3.23784E+003
   6.2520   3.73870E+003    3.23322E+003
   6.2550   3.73580E+003    3.24082E+003
   6.2580   3.69541E+003    3.20726E+003
   6.2600   3.68408E+003    3.20531E+003
   6.2610   3.70503E+003    3.20086E+003
   6.2630   3.68951E+003    3.13553E+003
   6.2660   3.65736E+003    3.07446E+003
   6.2680   3.61338E+003    3.08464E+003
   6.2720   3.61900E+003    3.04597E+003
   6.2750   3.59063E+003    3.08541E+003
   6.2770   3.63453E+003    3.04455E+003
   6.2790   3.59496E+003    3.03699E+003
   6.2820   3.65446E+003    2.97725E+003
   6.2840   3.61354E+003    3.03850E+003
   6.2870   3.57662E+003    2.92217E+003
   6.2890   3.55116E+003    2.92393E+003
   6.2910   3.51073E+003    2.86200E+003
   6.2940   3.52885E+003    2.87550E+003
   6.2970   3.50924E+003    2.83037E+003
   6.2990   3.50046E+003    2.79571E+003
   6.3010   3.47309E+003    2.80847E+003
   6.3020   3.42052E+003    2.75950E+003
   6.3040   3.39444E+003    2.73793E+003
   6.3080   3.45158E+003    2.76693E+003
   6.3090   3.49700E+003    2.69982E+003
   6.3130   3.39999E+003    2.68210E+003
   6.3150   3.33998E+003    2.66627E+003
   6.3160   3.33521E+003    2.64304E+003
   6.3180   3.35725E+003    2.60200E+003
   6.3210   3.29234E+003    2.53984E+003
   6.3240   3.32020E+003    2.54658E+003
   6.3270   3.28923E+003    2.59947E+003
   6.3290   3.29092E+003    2.50749E+003
   6.3310   3.27028E+003    2.50541E+003
   6.3320   3.18715E+003    2.49826E+003
   6.3360   3.22827E+003    2.46598E+003
   6.3380   3.16318E+003    2.47473E+003
   6.3410   3.14565E+003    2.38637E+003
   6.3430   3.17907E+003    2.41517E+003
   6.3450   3.15163E+003    2.36485E+003
   6.3470   3.14956E+003    2.38564E+003
   6.3510   3.10080E+003    2.34728E+003
   6.3540   3.09482E+003    2.33211E+003
   6.3570   3.04853E+003    2.28116E+003
   6.3580   3.02146E+003    2.25706E+003
   6.3590   3.02168E+003    2.26777E+003
   6.3620   3.03685E+003    2.26171E+003
   6.3650   3.00822E+003    2.22657E+003
   6.3670   2.98939E+003    2.20933E+003
   6.3690   3.00480E+003    2.18318E+003
   6.3710   2.95158E+003    2.17503E+003
   6.3740   2.95433E+003    2.13683E+003
   6.3760   2.91259E+003    2.12196E+003
   6.3790   2.88051E+003    2.05598E+003
   6.3820   2.83757E+003    2.04923E+003
   6.3850   2.82422E+003    2.04411E+003
   6.3860   2.89955E+003    2.04246E+003
   6.3880   2.79514E+003    2.02646E+003
   6.3910   2.80910E+003    2.03678E+003
   6.3930   2.82629E+003    1.99006E+003
   6.3970   2.75525E+003    1.95603E+003
   6.3990   2.79892E+003    1.95927E+003
   6.4020   2.78324E+003    1.93102E+003
   6.4030   2.75024E+003    1.89353E+003
   6.4060   2.75113E+003    1.90549E+003
   6.4080   2.70459E+003    1.91595E+003
   6.4110   2.75519E+003    1.88812E+003
   6.4130   2.72680E+003    1.84016E+003
   6.4150   2.69634E+003    1.86244E+003
   6.4180   2.62769E+003    1.83124E+003
   6.4220   2.62055E+003    1.81277E+003
   6.4240   2.60677E+003    1.79946E+003
   6.4260   2.60870E+003    1.81658E+003
   6.4280   2.62853E+003    1.82973E+003
   6.4310   2.65484E+003    1.83872E+003
   6.4330   2.62889E+003    1.80855E+003
   6.4360   2.61927E+003    1.79712E+003
   6.4400   2.59406E+003    1.76454E+003
   6.4420   2.65899E+003    1.74549E+003
   6.4440   2.64010E+003    1.72413E+003
   6.4460   2.62852E+003    1.75744E+003
   6.4490   2.55274E+003    1.72240E+003
   6.4520   2.58398E+003    1.72210E+003
   6.4540   2.60471E+003    1.70292E+003
   6.4580   2.58162E+003    1.70695E+003
   6.4600   2.60570E+003    1.69686E+003
   6.4630   2.55499E+003    1.68461E+003
   6.4650   2.56226E+003    1.67051E+003
   6.4680   2.54549E+003    1.65073E+003
   6.4700   2.54728E+003    1.63587E+003
   6.4720   2.54894E+003    1.61752E+003
   6.4740   2.49543E+003    1.59057E+003
   6.4770   2.48752E+003    1.62091E+003
   6.4790   2.53976E+003    1.60916E+003
   6.4810   2.52652E+003    1.58209E+003
   6.4840   2.54517E+003    1.61456E+003
   6.4870   2.50024E+003    1.59330E+003
   6.4890   2.46265E+003    1.59466E+003
   6.4940   2.48965E+003    1.57542E+003
   6.4950   2.44975E+003    1.57468E+003
   6.4970   2.46280E+003    1.57949E+003
   6.4990   2.47968E+003    1.51548E+003
   6.5010   2.46472E+003    1.50242E+003
   6.5050   2.46232E+003    1.51419E+003
   6.5080   2.41554E+003    1.49945E+003
   6.5090   2.42819E+003    1.50829E+003
   6.5110   2.43150E+003    1.47377E+003
   6.5140   2.39468E+003    1.47624E+003
   6.5150   2.41106E+003    1.49792E+003
   6.5190   2.41571E+003    1.46196E+003
   6.5210   2.38817E+003    1.46457E+003
   6.5230   2.38278E+003    1.46359E+003
   6.5250   2.37423E+003    1.46293E+003
   6.5280   2.34189E+003    1.44103E+003
   6.5300   2.37144E+003    1.47876E+003
   6.5320   2.35638E+003    1.43390E+003
   6.5350   2.35442E+003    1.41992E+003
   6.5370   2.30950E+003    1.41548E+003
   6.5400   2.28126E+003    1.39705E+003
   6.5430   2.30574E+003    1.40794E+003
   6.5440   2.32049E+003    1.38718E+003
   6.5480   2.26611E+003    1.33663E+003
   6.5500   2.29645E+003    1.36617E+003
   6.5520   2.22272E+003    1.36940E+003
   6.5550   2.24648E+003    1.35810E+003
   6.5570   2.26367E+003    1.35845E+003
   6.5590   2.20004E+003    1.34137E+003
   6.5640   2.25609E+003    1.33480E+003
   6.5660   2.23909E+003    1.32138E+003
   6.5680   2.24052E+003    1.32178E+003
   6.5710   2.20527E+003    1.30988E+003
   6.5730   2.21903E+003    1.32679E+003
   6.5750   2.21196E+003    1.31047E+003
   6.5770   2.18262E+003    1.29052E+003
   6.5800   2.17832E+003    1.28014E+003
   6.5820   2.17362E+003    1.25789E+003
   6.5840   2.17889E+003    1.27727E+003
   6.5880   2.19599E+003    1.26493E+003
   6.5900   2.15222E+003    1.27593E+003
   6.5930   2.15539E+003    1.25282E+003
   6.5950   2.12130E+003    1.25371E+003
   6.5980   2.14354E+003    1.26788E+003
   6.6020   2.13660E+003    1.24375E+003
   6.6070   2.13090E+003    1.23262E+003
   6.6080   2.13933E+003    1.24628E+003
   6.6110   2.08227E+003    1.27008E+003
   6.6140   2.09054E+003    1.23932E+003
   6.6150   2.11666E+003    1.22405E+003
   6.6180   2.09279E+003    1.19739E+003
   6.6200   2.09796E+003    1.21663E+003
   6.6220   2.12137E+003    1.23449E+003
   6.6240   2.08007E+003    1.21967E+003
   6.6260   2.13530E+003    1.22946E+003
   6.6290   2.10976E+003    1.21933E+003
   6.6310   2.08862E+003    1.17858E+003
   6.6350   2.05704E+003    1.24110E+003
   6.6380   2.04316E+003    1.20504E+003
   6.6390   2.09776E+003    1.17547E+003
   6.6420   2.10135E+003    1.18094E+003
   6.6450   2.07886E+003    1.15295E+003
   6.6480   2.02014E+003    1.16909E+003
   6.6510   2.04205E+003    1.17127E+003
   6.6530   2.02316E+003    1.21070E+003
   6.6550   2.05594E+003    1.19235E+003
   6.6580   2.01431E+003    1.19048E+003
   6.6610   2.00213E+003    1.18630E+003
   6.6640   2.03381E+003    1.16542E+003
   6.6660   2.01566E+003    1.16807E+003
   6.6680   2.01734E+003    1.15816E+003
   6.6710   2.02440E+003    1.16323E+003
   6.6740   2.00322E+003    1.16512E+003
   6.6760   2.01638E+003    1.15923E+003
   6.6800   1.96881E+003    1.14808E+003
   6.6820   1.96690E+003    1.10638E+003
   6.6840   1.98720E+003    1.08471E+003
   6.6870   1.96946E+003    1.12022E+003
   6.6900   1.95986E+003    1.15705E+003
   6.6940   1.94982E+003    1.12256E+003
   6.6980   1.98618E+003    1.12246E+003
   6.7000   1.96111E+003    1.11407E+003
   6.7030   1.93402E+003    1.10003E+003
   6.7060   1.95236E+003    1.10460E+003
   6.7100   1.92747E+003    1.10272E+003
   6.7110   1.95609E+003    1.12838E+003
   6.7140   1.92662E+003    1.12718E+003
   6.7170   1.92559E+003    1.10743E+003
   6.7210   1.95915E+003    1.06039E+003
   6.7230   1.89551E+003    1.06051E+003
   6.7250   1.89277E+003    1.10773E+003
   6.7280   1.91376E+003    1.06305E+003
   6.7300   1.88459E+003    1.08135E+003
   6.7320   1.92440E+003    1.05979E+003
   6.7350   1.89069E+003    1.06496E+003
   6.7390   1.90785E+003    1.04424E+003
   6.7400   1.86850E+003    1.08156E+003
   6.7440   1.88152E+003    1.09512E+003
   6.7460   1.87902E+003    1.07723E+003
   6.7490   1.90107E+003    1.08259E+003
   6.7520   1.88769E+003    1.08331E+003
   6.7540   1.90606E+003    1.07854E+003
   6.7560   1.89588E+003    1.05707E+003
   6.7590   1.88457E+003    1.04943E+003
   6.7630   1.89627E+003    1.06447E+003
   6.7650   1.87504E+003    1.07269E+003
   6.7680   1.85740E+003    1.06785E+003
   6.7700   1.88937E+003    1.06441E+003
   6.7720   1.88736E+003    1.06019E+003
   6.7750   1.89746E+003    1.08916E+003
   6.7780   1.88713E+003    1.07771E+003
   6.7810   1.90877E+003    1.06983E+003
   6.7820   1.88041E+003    1.04473E+003
   6.7860   1.90724E+003    1.09780E+003
   6.7880   1.90962E+003    1.08278E+003
   6.7920   1.91487E+003    1.05395E+003
   6.7930   1.91060E+003    1.08851E+003
   6.7950   1.91186E+003    1.05859E+003
   6.7990   1.91322E+003    1.08494E+003
   6.8020   1.88850E+003    1.04036E+003
   6.8040   1.92205E+003    1.03640E+003
   6.8060   1.90244E+003    1.03886E+003
   6.8090   1.91497E+003    1.09869E+003
   6.8120   1.90271E+003    1.08508E+003
   6.8150   1.89118E+003    1.05935E+003
   6.8180   1.89478E+003    1.09510E+003
   6.8190   1.92236E+003    1.08131E+003
   6.8220   1.93109E+003    1.11416E+003
   6.8240   1.89932E+003    1.09140E+003
   6.8280   1.94547E+003    1.10643E+003
   6.8310   1.93588E+003    1.07865E+003
   6.8330   1.89742E+003    1.08438E+003
   6.8360   1.90671E+003    1.09079E+003
   6.8380   1.94042E+003    1.07391E+003
   6.8400   1.90380E+003    1.08678E+003
   6.8430   1.91499E+003    1.06236E+003
   6.8450   1.95378E+003    1.06887E+003
   6.8480   1.95515E+003    1.08971E+003
   6.8510   1.92339E+003    1.09282E+003
   6.8520   1.93307E+003    1.10392E+003
   6.8560   1.92048E+003    1.09027E+003
   6.8580   1.92106E+003    1.08887E+003
   6.8620   1.92025E+003    1.06052E+003
   6.8640   1.94044E+003    1.08870E+003
   6.8650   1.91200E+003    1.10140E+003
   6.8690   1.94437E+003    1.09886E+003
   6.8740   1.97422E+003    1.08353E+003
   6.8770   1.91066E+003    1.11017E+003
   6.8790   1.92801E+003    1.08837E+003
   6.8810   1.93498E+003    1.07735E+003
   6.8840   1.89911E+003    1.11698E+003
   6.8870   1.90948E+003    1.09405E+003
   6.8890   1.90596E+003    1.06778E+003
   6.8930   1.90419E+003    1.10149E+003
   6.8960   1.95020E+003    1.09130E+003
   6.8980   1.92677E+003    1.07898E+003
   6.9010   1.91261E+003    1.09946E+003
   6.9030   1.92311E+003    1.11821E+003
   6.9050   1.92333E+003    1.08622E+003
   6.9080   1.92435E+003    1.08710E+003
   6.9100   1.92130E+003    1.08861E+003
   6.9130   1.90953E+003    1.09022E+003
   6.9170   1.91244E+003    1.09276E+003
   6.9190   1.90053E+003    1.07368E+003
   6.9210   1.91815E+003    1.11507E+003
   6.9230   1.94044E+003    1.07170E+003
   6.9260   1.94049E+003    1.06197E+003
   6.9300   1.90023E+003    1.05467E+003
   6.9320   1.92347E+003    1.06490E+003
   6.9340   1.90170E+003    1.07843E+003
   6.9370   1.88824E+003    1.07300E+003
   6.9410   1.92269E+003    1.08879E+003
   6.9440   1.89615E+003    1.07211E+003
   6.9460   1.90476E+003    1.07147E+003
   6.9480   1.93365E+003    1.08986E+003
   6.9510   1.86952E+003    1.08570E+003
   6.9540   1.87353E+003    1.07593E+003
   6.9560   1.84728E+003    1.05975E+003
   6.9590   1.86415E+003    1.06073E+003
   6.9610   1.85707E+003    1.05015E+003
   6.9640   1.84197E+003    1.04151E+003
   6.9660   1.82378E+003    1.05143E+003
   6.9700   1.83521E+003    1.05824E+003
   6.9740   1.86190E+003    1.07258E+003
   6.9760   1.88186E+003    1.07531E+003
   6.9800   1.88888E+003    1.06883E+003
   6.9820   1.86735E+003    1.05956E+003
   6.9860   1.88459E+003    1.04358E+003
   6.9890   1.85188E+003    1.07841E+003
   6.9910   1.85969E+003    1.07798E+003
   6.9930   1.83923E+003    1.07293E+003
   6.9960   1.92337E+003    1.06119E+003
   6.9990   1.89163E+003    1.04867E+003
   7.0020   1.88308E+003    1.08860E+003
   7.0040   1.88884E+003    1.07569E+003
   7.0050   1.89388E+003    1.06234E+003
   7.0080   1.86376E+003    1.08054E+003
   7.0110   1.88253E+003    1.04916E+003
   7.0150   1.89665E+003    1.07564E+003
   7.0170   1.87658E+003    1.02342E+003
   7.0210   1.88470E+003    1.03645E+003
   7.0240   1.84293E+003    1.01520E+003
   7.0260   1.89058E+003    1.03706E+003
   7.0300   1.86162E+003    9.89790E+002
   7.0330   1.85178E+003    1.04116E+003
   7.0350   1.83561E+003    1.03940E+003
   7.0370   1.84663E+003    1.02069E+003
   7.0410   1.82622E+003    1.02982E+003
   7.0440   1.88160E+003    1.01240E+003
   7.0470   1.87545E+003    1.01508E+003
   7.0480   1.84916E+003    9.97810E+002
   7.0510   1.82931E+003    1.01817E+003
   7.0530   1.79657E+003    9.99720E+002
   7.0570   1.79124E+003    1.00141E+003
   7.0600   1.81508E+003    9.77170E+002
   7.0620   1.81926E+003    9.55680E+002
   7.0640   1.76241E+003    9.56710E+002
   7.0690   1.74594E+003    9.18000E+002
   7.0710   1.76359E+003    9.05050E+002
   7.0740   1.70687E+003    9.18820E+002
   7.0760   1.69553E+003    8.70670E+002
   7.0800   1.69446E+003    8.81670E+002
   7.0830   1.65925E+003    8.53580E+002
   7.0860   1.64539E+003    8.13410E+002
   7.0890   1.59020E+003    8.14880E+002
   7.0910   1.56419E+003    7.61050E+002
   7.0930   1.55626E+003    7.40750E+002
   7.0980   1.49574E+003    6.87500E+002
   7.1010   1.44028E+003    6.33020E+002
   7.1030   1.41284E+003    6.32020E+002
   7.1050   1.38504E+003    5.90500E+002
   7.1100   1.31401E+003    5.30280E+002
   7.1120   1.29390E+003    4.90310E+002
   7.1140   1.22532E+003    4.64790E+002
   7.1170   1.15705E+003    4.24320E+002
   7.1200   1.07874E+003    3.67620E+002
   7.1230   9.95950E+002    2.97120E+002
   7.1270   8.82850E+002    2.55270E+002
   7.1300   7.99510E+002    2.22150E+002
   7.1320   7.50560E+002    1.83950E+002
   7.1370   6.42380E+002    1.42430E+002
   7.1410   5.43200E+002    1.00520E+002
   7.1440   4.57950E+002    8.17600E+001
   7.1460   4.20620E+002    6.21200E+001
   7.1490   3.56830E+002    4.93800E+001
   7.1530   2.50880E+002    3.19000E+001
   7.1550   1.95950E+002    2.67300E+001
   7.1580   1.56670E+002    2.11800E+001
   7.1610   1.14960E+002    1.26900E+001
   7.1640   8.71500E+001    4.02000E+000
   7.1660   5.73400E+001    1.25000E+000
   7.1700   4.03200E+001    3.00000E-001
   7.1730   2.71900E+001    6.20000E-001
   7.1760   2.78000E+000    4.00000E-002
   7.1800   2.40000E+000    3.20000E-001
   7.1820   6.32000E+000    3.40000E-001
   7.1850   6.10000E+000    4.96000E+000
   7.1870   6.10000E+000    3.59000E+000
   7.1900   6.19000E+000    1.37000E+000
   7.1940   6.36000E+000    4.00000E-002
   7.1960   6.11000E+000    3.70000E-001
   7.1980   6.31000E+000    3.00000E-002
   7.2000   6.25000E+000    1.10000E-001
   7.2030   6.19000E+000    0.00000E+000
   7.2060   6.36000E+000    4.10000E-001
   7.2100   6.10000E+000    1.57000E+000
   7.2130   6.29000E+000    2.29000E+000
   7.2160   6.33000E+000    1.17000E+000
   7.2190   6.15000E+000    3.00000E-002
   7.2210   6.29000E+000    5.00000E-002
   7.2250   6.34000E+000    1.60000E-001
   7.2280   6.05000E+000    2.60000E-001
   7.2300   6.41000E+000    1.50000E-001
   7.2340   6.13000E+000    6.00000E-002
   7.2360   6.14000E+000    6.10000E-001
   7.2400   6.24000E+000    2.20000E-001
   7.2420   6.31000E+000    1.70000E-001
   7.2450   6.12000E+000    1.30000E-001
   7.2470   6.18000E+000    1.60000E-001
   7.2520   5.52000E+000    7.00000E-002
   7.2540   6.17000E+000    1.00000E-002
   7.2560   6.22000E+000    1.10000E-001
   7.2590   6.24000E+000    4.00000E-002
   7.2610   6.38000E+000    4.60000E-001
   7.2650   6.38000E+000    6.00000E-002
   7.2680   6.13000E+000    8.00000E-002
   7.2710   6.21000E+000    4.00000E-002
   7.2720   5.52000E+000    4.00000E-002
   7.2770   6.36000E+000    1.70000E-001
   7.2790   6.21000E+000    7.00000E-002
   7.2810   5.57000E+000    4.00000E-001
   7.2840   6.42000E+000    1.60000E-001
   7.2850   6.23000E+000    5.50000E-001
   7.2900   6.35000E+000    2.00000E-002
   7.2930   6.06000E+000    6.00000E-002
   7.2950   6.21000E+000    7.00000E-002
   7.2990   6.26000E+000    6.00000E-002
   7.3020   6.22000E+000    1.60000E-001
