# Supplementary material for: Mechanism of the small ATP-independent chaperone Spy is substrate specific
Source: Nat Commun. 2021 Feb 8;12:851. doi: 10.1038/s41467-021-21120-8 (PMC7870927; doi:10.1038/s41467-021-21120-8)
Supplement: Supplementary file 3 — Supplementary Data 1 [file 41467_2021_21120_MOESM3_ESM.zip › Fig 2c-d/181801/00074.RI3]

Sample3/6
I 3 22.0 48000 0010625 2.6640E11 278 1 
   5.7990   6.07000E+000    2.20000E+000
   5.8010   5.96000E+000    1.60000E+000
   5.8030   6.10000E+000    3.80000E-001
   5.8060   6.14000E+000    4.04000E+000
   5.8080   5.96000E+000    6.12000E+000
   5.8100   5.99000E+000    1.70300E+001
   5.8130   4.88000E+000    1.64800E+001
   5.8150   7.12000E+000    2.31000E+001
   5.8170   2.19800E+001    5.49400E+001
   5.8180   4.66100E+001    1.01700E+002
   5.8190   8.77200E+001    1.21460E+002
   5.8220   1.35600E+002    3.01690E+002
   5.8240   3.81750E+002    3.91620E+002
   5.8260   8.18710E+002    8.23060E+002
   5.8300   9.26310E+002    9.82510E+002
   5.8330   1.03239E+003    1.05704E+003
   5.8350   1.18740E+003    1.22478E+003
   5.8370   1.31758E+003    1.32537E+003
   5.8400   1.47683E+003    1.52887E+003
   5.8420   1.66822E+003    1.79045E+003
   5.8440   1.90166E+003    1.87123E+003
   5.8470   2.00564E+003    2.00544E+003
   5.8480   2.05140E+003    2.06378E+003
   5.8490   2.09262E+003    2.14860E+003
   5.8510   2.21073E+003    2.26300E+003
   5.8530   2.35911E+003    2.45624E+003
   5.8560   2.50145E+003    2.54073E+003
   5.8580   2.67485E+003    2.69781E+003
   5.8600   2.78853E+003    2.83313E+003
   5.8630   2.89162E+003    2.91894E+003
   5.8650   2.98106E+003    2.98809E+003
   5.8670   3.15072E+003    3.17361E+003
   5.8690   3.15856E+003    3.24806E+003
   5.8710   3.31894E+003    3.23676E+003
   5.8730   3.36315E+003    3.35451E+003
   5.8760   3.40352E+003    3.35423E+003
   5.8770   3.43619E+003    3.46055E+003
   5.8780   3.47727E+003    3.55021E+003
   5.8800   3.54548E+003    3.56148E+003
   5.8810   3.57977E+003    3.52668E+003
   5.8830   3.55966E+003    3.51803E+003
   5.8850   3.60755E+003    3.52672E+003
   5.8870   3.63372E+003    3.59577E+003
   5.8900   3.61568E+003    3.56696E+003
   5.8920   3.60636E+003    3.64823E+003
   5.8940   3.62199E+003    3.68368E+003
   5.8950   3.66472E+003    3.64783E+003
   5.8960   3.62605E+003    3.66162E+003
   5.8980   3.57864E+003    3.64425E+003
   5.9000   3.71084E+003    3.63132E+003
   5.9030   3.65516E+003    3.57002E+003
   5.9040   3.72609E+003    3.60397E+003
   5.9060   3.71383E+003    3.61624E+003
   5.9070   3.68147E+003    3.64058E+003
   5.9100   3.73158E+003    3.72140E+003
   5.9120   3.75151E+003    3.63883E+003
   5.9140   3.72147E+003    3.65344E+003
   5.9160   3.75991E+003    3.71887E+003
   5.9170   3.77889E+003    3.75840E+003
   5.9190   3.82749E+003    3.78801E+003
   5.9210   3.80300E+003    3.81151E+003
   5.9230   3.85669E+003    3.80332E+003
   5.9240   3.82472E+003    3.80782E+003
   5.9260   3.84899E+003    3.81653E+003
   5.9280   3.87776E+003    3.91506E+003
   5.9300   3.88160E+003    3.86723E+003
   5.9320   3.85461E+003    3.88597E+003
   5.9350   3.87173E+003    3.93771E+003
   5.9360   3.99059E+003    3.86585E+003
   5.9390   3.98887E+003    4.00654E+003
   5.9420   3.94355E+003    4.03406E+003
   5.9430   3.96885E+003    4.00953E+003
   5.9460   4.06384E+003    4.14596E+003
   5.9480   4.08788E+003    4.02402E+003
   5.9500   4.05758E+003    4.11683E+003
   5.9530   4.10370E+003    4.09663E+003
   5.9550   4.03329E+003    4.11901E+003
   5.9560   4.14088E+003    4.12287E+003
   5.9570   4.09600E+003    4.24284E+003
   5.9590   4.08687E+003    4.28313E+003
   5.9620   4.12318E+003    4.68204E+003
   5.9640   4.22516E+003    7.73504E+003
   5.9690   4.33680E+003    7.61896E+003
   5.9710   4.83032E+003    7.76580E+003
   5.9730   5.87653E+003    4.43247E+003
   5.9750   7.96984E+003    1.41740E+002
   5.9820   5.24918E+003    2.55090E+002
   5.9830   2.84536E+003    3.11421E+003
   5.9890   1.27180E+002    4.99068E+003
   5.9910   4.49010E+002    4.30441E+003
   5.9930   1.51113E+003    4.29043E+003
   5.9950   4.05041E+003    4.16110E+003
   5.9980   5.40834E+003    4.10969E+003
   6.0000   4.17848E+003    4.22536E+003
   6.0020   4.34290E+003    4.19850E+003
   6.0050   4.19052E+003    4.17792E+003
   6.0090   4.17352E+003    4.21628E+003
   6.0120   4.17727E+003    4.18198E+003
   6.0150   4.14952E+003    4.14565E+003
   6.0160   4.14437E+003    4.14352E+003
   6.0180   4.17942E+003    4.21163E+003
   6.0210   4.12724E+003    4.11177E+003
   6.0250   4.13875E+003    4.13060E+003
   6.0270   4.20503E+003    4.13272E+003
   6.0290   4.12512E+003    4.14881E+003
   6.0320   4.14941E+003    4.19968E+003
   6.0340   4.15794E+003    4.11171E+003
   6.0370   4.13720E+003    4.12839E+003
   6.0390   4.09040E+003    4.15053E+003
   6.0410   4.19975E+003    4.18286E+003
   6.0420   4.14437E+003    4.13298E+003
   6.0430   4.13999E+003    4.14075E+003
   6.0450   4.23767E+003    4.23554E+003
   6.0480   4.20879E+003    4.10533E+003
   6.0500   4.17016E+003    4.24300E+003
   6.0520   4.18947E+003    4.17797E+003
   6.0540   4.24668E+003    4.14618E+003
   6.0560   4.11368E+003    4.18584E+003
   6.0590   4.11918E+003    4.17120E+003
   6.0610   4.09160E+003    4.19049E+003
   6.0630   4.10273E+003    4.11855E+003
   6.0660   4.12487E+003    4.18750E+003
   6.0680   4.15123E+003    4.15966E+003
   6.0700   4.22536E+003    4.16325E+003
   6.0720   4.16761E+003    4.13371E+003
   6.0750   4.11981E+003    4.10798E+003
   6.0760   4.13057E+003    4.15614E+003
   6.0780   4.20319E+003    4.13913E+003
   6.0800   4.21054E+003    4.19474E+003
   6.0830   4.22309E+003    4.23351E+003
   6.0860   4.18709E+003    4.10163E+003
   6.0880   4.28650E+003    4.12073E+003
   6.0900   4.11967E+003    4.10853E+003
   6.0930   4.19674E+003    4.10461E+003
   6.0950   4.15994E+003    4.15697E+003
   6.0970   4.11255E+003    4.11926E+003
   6.0990   4.19770E+003    4.08354E+003
   6.1020   4.13707E+003    4.06221E+003
   6.1050   4.14469E+003    4.10912E+003
   6.1080   4.15296E+003    4.07357E+003
   6.1090   4.19964E+003    4.07836E+003
   6.1110   4.18054E+003    4.15617E+003
   6.1130   4.17537E+003    4.10506E+003
   6.1150   4.21643E+003    4.15511E+003
   6.1180   4.13811E+003    4.09034E+003
   6.1200   4.12472E+003    4.11088E+003
   6.1220   4.22111E+003    4.08422E+003
   6.1250   4.20377E+003    4.09547E+003
   6.1260   4.17496E+003    4.10865E+003
   6.1280   4.17060E+003    4.21008E+003
   6.1310   4.22443E+003    4.09032E+003
   6.1340   4.16473E+003    4.08086E+003
   6.1350   4.06764E+003    4.10249E+003
   6.1390   4.20193E+003    4.10495E+003
   6.1420   4.14663E+003    4.09903E+003
   6.1440   4.21260E+003    4.02726E+003
   6.1450   4.16907E+003    4.12802E+003
   6.1480   4.12920E+003    4.10429E+003
   6.1510   4.13423E+003    4.07435E+003
   6.1530   4.16908E+003    4.00169E+003
   6.1540   4.14038E+003    4.01155E+003
   6.1570   4.07614E+003    3.97311E+003
   6.1590   4.08943E+003    3.92321E+003
   6.1620   4.09129E+003    3.99837E+003
   6.1650   4.03182E+003    3.97376E+003
   6.1670   4.08161E+003    3.96720E+003
   6.1710   4.09566E+003    3.99421E+003
   6.1740   4.08689E+003    3.98478E+003
   6.1760   4.12017E+003    3.96216E+003
   6.1780   4.16715E+003    3.93067E+003
   6.1800   4.12142E+003    3.95767E+003
   6.1810   4.11752E+003    3.95592E+003
   6.1830   4.11693E+003    4.05307E+003
   6.1850   4.09475E+003    4.01555E+003
   6.1880   4.14960E+003    3.95218E+003
   6.1900   4.10844E+003    4.03670E+003
   6.1910   4.11358E+003    4.01430E+003
   6.1940   4.12618E+003    3.97476E+003
   6.1960   4.19146E+003    3.97487E+003
   6.1980   4.12398E+003    3.95041E+003
   6.2020   4.09099E+003    3.93824E+003
   6.2050   4.14298E+003    3.91464E+003
   6.2070   4.17650E+003    3.97889E+003
   6.2090   4.16405E+003    3.98301E+003
   6.2110   4.18681E+003    3.98030E+003
   6.2130   4.10745E+003    4.00943E+003
   6.2160   4.18224E+003    3.91854E+003
   6.2170   4.19075E+003    3.95670E+003
   6.2200   4.19192E+003    4.01569E+003
   6.2210   4.16250E+003    4.03181E+003
   6.2250   4.15354E+003    3.90335E+003
   6.2270   4.15009E+003    3.90338E+003
   6.2310   4.03150E+003    3.93730E+003
   6.2330   4.15670E+003    3.95608E+003
   6.2350   4.13459E+003    3.90258E+003
   6.2370   4.10102E+003    3.89456E+003
   6.2390   4.09476E+003    3.85211E+003
   6.2430   4.12022E+003    3.95964E+003
   6.2460   4.18302E+003    3.87775E+003
   6.2480   4.10675E+003    3.82626E+003
   6.2500   4.14075E+003    3.88938E+003
   6.2530   4.07166E+003    3.82338E+003
   6.2550   4.12844E+003    3.81656E+003
   6.2570   4.07706E+003    3.83411E+003
   6.2590   4.06589E+003    3.88782E+003
   6.2610   4.03406E+003    3.85661E+003
   6.2630   4.09190E+003    3.80222E+003
   6.2660   4.13493E+003    3.79184E+003
   6.2670   4.07743E+003    3.80749E+003
   6.2690   4.03509E+003    3.82994E+003
   6.2720   4.10381E+003    3.79400E+003
   6.2750   4.11946E+003    3.80761E+003
   6.2770   4.10470E+003    3.84074E+003
   6.2800   4.11055E+003    3.76649E+003
   6.2820   4.11763E+003    3.77481E+003
   6.2850   4.10874E+003    3.79935E+003
   6.2870   4.11318E+003    3.80402E+003
   6.2890   4.02809E+003    3.75947E+003
   6.2930   4.07575E+003    3.81773E+003
   6.2960   4.16022E+003    3.76163E+003
   6.2980   4.07350E+003    3.67093E+003
   6.3020   4.12943E+003    3.68912E+003
   6.3040   4.08966E+003    3.75530E+003
   6.3090   3.98670E+003    3.66518E+003
   6.3110   4.03943E+003    3.62657E+003
   6.3130   4.06625E+003    3.62298E+003
   6.3140   4.11947E+003    3.56845E+003
   6.3160   3.99032E+003    3.66178E+003
   6.3180   4.07091E+003    3.62147E+003
   6.3200   4.01577E+003    3.64198E+003
   6.3230   4.05397E+003    3.64263E+003
   6.3250   4.01601E+003    3.63733E+003
   6.3270   3.99067E+003    3.65155E+003
   6.3300   4.06366E+003    3.57581E+003
   6.3320   4.05660E+003    3.57446E+003
   6.3340   3.88623E+003    3.62432E+003
   6.3360   3.93822E+003    3.59600E+003
   6.3380   4.01770E+003    3.52382E+003
   6.3400   4.01495E+003    3.47555E+003
   6.3430   3.99350E+003    3.48558E+003
   6.3450   3.93374E+003    3.54556E+003
   6.3470   4.00325E+003    3.41858E+003
   6.3500   3.95737E+003    3.41713E+003
   6.3520   3.98532E+003    3.42516E+003
   6.3540   3.93077E+003    3.45949E+003
   6.3570   3.94650E+003    3.38658E+003
   6.3600   3.90491E+003    3.30964E+003
   6.3620   3.97168E+003    3.36643E+003
   6.3640   3.89547E+003    3.42590E+003
   6.3650   3.87218E+003    3.36313E+003
   6.3660   3.94067E+003    3.37184E+003
   6.3700   3.93084E+003    3.35221E+003
   6.3720   3.89994E+003    3.31705E+003
   6.3740   3.85640E+003    3.31647E+003
   6.3760   3.85886E+003    3.36803E+003
   6.3790   3.90397E+003    3.42784E+003
   6.3810   3.85461E+003    3.31171E+003
   6.3850   3.84128E+003    3.23269E+003
   6.3900   3.83688E+003    3.24257E+003
   6.3920   3.78279E+003    3.25089E+003
   6.3930   3.76749E+003    3.23669E+003
   6.3970   3.81714E+003    3.27955E+003
   6.3990   3.85014E+003    3.20165E+003
   6.4000   3.78251E+003    3.21110E+003
   6.4040   3.77197E+003    3.13593E+003
   6.4060   3.79543E+003    3.16517E+003
   6.4080   3.69851E+003    3.11736E+003
   6.4100   3.76510E+003    3.19579E+003
   6.4130   3.78479E+003    3.09544E+003
   6.4150   3.73015E+003    3.10612E+003
   6.4170   3.75892E+003    3.05927E+003
   6.4200   3.74490E+003    3.07064E+003
   6.4220   3.75745E+003    3.08020E+003
   6.4240   3.70376E+003    3.06961E+003
   6.4270   3.71565E+003    3.03774E+003
   6.4290   3.65888E+003    3.04974E+003
   6.4310   3.67597E+003    3.12264E+003
   6.4340   3.63921E+003    3.09554E+003
   6.4380   3.80096E+003    3.06295E+003
   6.4400   3.78414E+003    3.01939E+003
   6.4420   3.79292E+003    3.01077E+003
   6.4440   3.72062E+003    3.03894E+003
   6.4460   3.73826E+003    2.99189E+003
   6.4490   3.69325E+003    3.01263E+003
   6.4510   3.76826E+003    2.96395E+003
   6.4540   3.72970E+003    3.02068E+003
   6.4580   3.74003E+003    2.95399E+003
   6.4600   3.75934E+003    2.90114E+003
   6.4620   3.70850E+003    2.95773E+003
   6.4650   3.70129E+003    2.88534E+003
   6.4660   3.71204E+003    2.90963E+003
   6.4680   3.69897E+003    2.89627E+003
   6.4720   3.65216E+003    2.82666E+003
   6.4730   3.63707E+003    2.82982E+003
   6.4760   3.64664E+003    2.82735E+003
   6.4780   3.73336E+003    2.81804E+003
   6.4800   3.56829E+003    2.82953E+003
   6.4830   3.59960E+003    2.77406E+003
   6.4850   3.57514E+003    2.79578E+003
   6.4870   3.58796E+003    2.76696E+003
   6.4900   3.64512E+003    2.75025E+003
   6.4930   3.64649E+003    2.70030E+003
   6.4950   3.56509E+003    2.72372E+003
   6.4990   3.53527E+003    2.70587E+003
   6.5010   3.51734E+003    2.65559E+003
   6.5040   3.53415E+003    2.62962E+003
   6.5060   3.49083E+003    2.60234E+003
   6.5080   3.52615E+003    2.60535E+003
   6.5110   3.45350E+003    2.56726E+003
   6.5140   3.49723E+003    2.58212E+003
   6.5170   3.36695E+003    2.50760E+003
   6.5190   3.39743E+003    2.49839E+003
   6.5200   3.42003E+003    2.49384E+003
   6.5220   3.38319E+003    2.48923E+003
   6.5250   3.45419E+003    2.44015E+003
   6.5280   3.34701E+003    2.45254E+003
   6.5300   3.30148E+003    2.43455E+003
   6.5320   3.33202E+003    2.36896E+003
   6.5350   3.29511E+003    2.38774E+003
   6.5370   3.23190E+003    2.38950E+003
   6.5390   3.26846E+003    2.32255E+003
   6.5410   3.27128E+003    2.23178E+003
   6.5440   3.17268E+003    2.27437E+003
   6.5480   3.20079E+003    2.22939E+003
   6.5500   3.17982E+003    2.22651E+003
   6.5520   3.11174E+003    2.19232E+003
   6.5550   3.11564E+003    2.17615E+003
   6.5570   3.09684E+003    2.16354E+003
   6.5590   3.06682E+003    2.11975E+003
   6.5620   3.01186E+003    2.12201E+003
   6.5640   3.01954E+003    2.07271E+003
   6.5660   2.98240E+003    2.07034E+003
   6.5680   3.00154E+003    2.11147E+003
   6.5710   2.98556E+003    2.05114E+003
   6.5730   2.95605E+003    2.00351E+003
   6.5750   2.93678E+003    2.00511E+003
   6.5770   2.94019E+003    1.99434E+003
   6.5800   2.95299E+003    1.95575E+003
   6.5820   2.89344E+003    1.94257E+003
   6.5860   2.83761E+003    1.91346E+003
   6.5880   2.81907E+003    1.90639E+003
   6.5910   2.74443E+003    1.87810E+003
   6.5930   2.80330E+003    1.87618E+003
   6.5970   2.77550E+003    1.85562E+003
   6.5980   2.77135E+003    1.81193E+003
   6.6000   2.81277E+003    1.81499E+003
   6.6050   2.75575E+003    1.74138E+003
   6.6070   2.69010E+003    1.75765E+003
   6.6090   2.69057E+003    1.72826E+003
   6.6110   2.64994E+003    1.70061E+003
   6.6140   2.68344E+003    1.71787E+003
   6.6150   2.69003E+003    1.70751E+003
   6.6180   2.62235E+003    1.67924E+003
   6.6210   2.61425E+003    1.66619E+003
   6.6230   2.55253E+003    1.64279E+003
   6.6260   2.54853E+003    1.61755E+003
   6.6280   2.50857E+003    1.64704E+003
   6.6310   2.54669E+003    1.62900E+003
   6.6330   2.53300E+003    1.58815E+003
   6.6360   2.49810E+003    1.57428E+003
   6.6390   2.48872E+003    1.56884E+003
   6.6410   2.51865E+003    1.58321E+003
   6.6440   2.44942E+003    1.51126E+003
   6.6460   2.41017E+003    1.49910E+003
   6.6480   2.43915E+003    1.47942E+003
   6.6510   2.40826E+003    1.47670E+003
   6.6550   2.38250E+003    1.49480E+003
   6.6580   2.36467E+003    1.45531E+003
   6.6600   2.36485E+003    1.45796E+003
   6.6620   2.36484E+003    1.44843E+003
   6.6640   2.30523E+003    1.43206E+003
   6.6670   2.37935E+003    1.43994E+003
   6.6690   2.30163E+003    1.37486E+003
   6.6710   2.31031E+003    1.39586E+003
   6.6730   2.24402E+003    1.39461E+003
   6.6750   2.25944E+003    1.34959E+003
   6.6780   2.22292E+003    1.36530E+003
   6.6800   2.23621E+003    1.34534E+003
   6.6840   2.20308E+003    1.31092E+003
   6.6870   2.19475E+003    1.31149E+003
   6.6890   2.16658E+003    1.30479E+003
   6.6910   2.17287E+003    1.32001E+003
   6.6940   2.14489E+003    1.29929E+003
   6.6960   2.14718E+003    1.30686E+003
   6.6980   2.11849E+003    1.25449E+003
   6.7010   2.14050E+003    1.26527E+003
   6.7030   2.08307E+003    1.24676E+003
   6.7050   2.08964E+003    1.23396E+003
   6.7090   2.05734E+003    1.21711E+003
   6.7110   2.06464E+003    1.23920E+003
   6.7140   2.08278E+003    1.25133E+003
   6.7160   2.05947E+003    1.25200E+003
   6.7180   2.09574E+003    1.25014E+003
   6.7210   2.03871E+003    1.20783E+003
   6.7230   2.01702E+003    1.20441E+003
   6.7270   1.98796E+003    1.19140E+003
   6.7300   1.94393E+003    1.13709E+003
   6.7320   1.96738E+003    1.17398E+003
   6.7360   1.95721E+003    1.14971E+003
   6.7390   1.90928E+003    1.11264E+003
   6.7410   1.92169E+003    1.11582E+003
   6.7440   1.92801E+003    1.11498E+003
   6.7450   1.92421E+003    1.11363E+003
   6.7490   1.93563E+003    1.11981E+003
   6.7520   1.91913E+003    1.11973E+003
   6.7540   1.95867E+003    1.07743E+003
   6.7570   1.90238E+003    1.11518E+003
   6.7590   1.90743E+003    1.12398E+003
   6.7630   1.93189E+003    1.09832E+003
   6.7640   1.87013E+003    1.08464E+003
   6.7680   1.87774E+003    1.10366E+003
   6.7700   1.88133E+003    1.08450E+003
   6.7720   1.87151E+003    1.07560E+003
   6.7750   1.86727E+003    1.08960E+003
   6.7770   1.85329E+003    1.09976E+003
   6.7800   1.85565E+003    1.09502E+003
   6.7820   1.86977E+003    1.08831E+003
   6.7850   1.84191E+003    1.07383E+003
   6.7880   1.83431E+003    1.07819E+003
   6.7900   1.85245E+003    1.06258E+003
   6.7930   1.87858E+003    1.08513E+003
   6.7950   1.85929E+003    1.07730E+003
   6.7970   1.80024E+003    1.05427E+003
   6.8000   1.82331E+003    1.09704E+003
   6.8040   1.81244E+003    1.05010E+003
   6.8060   1.79404E+003    1.05508E+003
   6.8090   1.84023E+003    1.05090E+003
   6.8110   1.86273E+003    1.04289E+003
   6.8130   1.85071E+003    1.06705E+003
   6.8150   1.79891E+003    1.03747E+003
   6.8190   1.83826E+003    1.05234E+003
   6.8220   1.86842E+003    1.06935E+003
   6.8240   1.84337E+003    1.05284E+003
   6.8270   1.81744E+003    1.04405E+003
   6.8290   1.85709E+003    1.04456E+003
   6.8330   1.81752E+003    1.05222E+003
   6.8360   1.89451E+003    1.05712E+003
   6.8380   1.83133E+003    1.08405E+003
   6.8420   1.80638E+003    1.05002E+003
   6.8440   1.86295E+003    1.04123E+003
   6.8460   1.78176E+003    1.05087E+003
   6.8490   1.80784E+003    1.03908E+003
   6.8520   1.82441E+003    1.05299E+003
   6.8540   1.83551E+003    1.04465E+003
   6.8570   1.79959E+003    1.02909E+003
   6.8580   1.84419E+003    1.06594E+003
   6.8600   1.84062E+003    1.04461E+003
   6.8650   1.81359E+003    1.02737E+003
   6.8670   1.84103E+003    1.05601E+003
   6.8690   1.79191E+003    1.01572E+003
   6.8720   1.82860E+003    1.04674E+003
   6.8760   1.83645E+003    1.01814E+003
   6.8780   1.79779E+003    1.05193E+003
   6.8820   1.83467E+003    1.00577E+003
   6.8830   1.80720E+003    1.02517E+003
   6.8870   1.81686E+003    1.01775E+003
   6.8890   1.78740E+003    1.03223E+003
   6.8920   1.79120E+003    1.04994E+003
   6.8940   1.80170E+003    1.04671E+003
   6.8960   1.86284E+003    1.04259E+003
   6.8990   1.83374E+003    1.05345E+003
   6.9020   1.80498E+003    1.02394E+003
   6.9050   1.83051E+003    1.01490E+003
   6.9080   1.82441E+003    1.04026E+003
   6.9100   1.80593E+003    1.02876E+003
   6.9120   1.81003E+003    1.02787E+003
   6.9150   1.84623E+003    9.98840E+002
   6.9190   1.78642E+003    1.02702E+003
   6.9210   1.81157E+003    1.00919E+003
   6.9230   1.82368E+003    1.02028E+003
   6.9270   1.78552E+003    1.01038E+003
   6.9300   1.78804E+003    1.01362E+003
   6.9320   1.78327E+003    9.97210E+002
   6.9350   1.79827E+003    1.00266E+003
   6.9370   1.77406E+003    1.02391E+003
   6.9400   1.79033E+003    9.92460E+002
   6.9440   1.76460E+003    1.00770E+003
   6.9460   1.74160E+003    9.99280E+002
   6.9480   1.73939E+003    1.01812E+003
   6.9510   1.76544E+003    9.85600E+002
   6.9530   1.76481E+003    9.93180E+002
   6.9560   1.74504E+003    1.00417E+003
   6.9580   1.73692E+003    1.00634E+003
   6.9610   1.75564E+003    9.77100E+002
   6.9630   1.74067E+003    9.73730E+002
   6.9660   1.73166E+003    9.76820E+002
   6.9690   1.74223E+003    9.99510E+002
   6.9730   1.73754E+003    9.90510E+002
   6.9760   1.75476E+003    9.73580E+002
   6.9790   1.75469E+003    1.00754E+003
   6.9810   1.72751E+003    9.96540E+002
   6.9840   1.75848E+003    9.84690E+002
   6.9880   1.77849E+003    1.02754E+003
   6.9900   1.76627E+003    1.00171E+003
   6.9920   1.74365E+003    1.00143E+003
   6.9950   1.71618E+003    9.75490E+002
   6.9970   1.75972E+003    1.00497E+003
   7.0000   1.70812E+003    9.91970E+002
   7.0020   1.74000E+003    9.96960E+002
   7.0050   1.73586E+003    9.75110E+002
   7.0070   1.77349E+003    9.97640E+002
   7.0100   1.77312E+003    9.93140E+002
   7.0120   1.74845E+003    9.76860E+002
   7.0160   1.76440E+003    9.91370E+002
   7.0190   1.75030E+003    1.00899E+003
   7.0210   1.74906E+003    9.81750E+002
   7.0240   1.73862E+003    9.71760E+002
   7.0270   1.71714E+003    9.57780E+002
   7.0310   1.71424E+003    9.72870E+002
   7.0330   1.73869E+003    9.85030E+002
   7.0350   1.77539E+003    9.73930E+002
   7.0380   1.74487E+003    9.74020E+002
   7.0410   1.71771E+003    9.59920E+002
   7.0440   1.72979E+003    9.72980E+002
   7.0470   1.71421E+003    9.72050E+002
   7.0480   1.74223E+003    9.76530E+002
   7.0520   1.70790E+003    9.60570E+002
   7.0540   1.71780E+003    9.50930E+002
   7.0580   1.74235E+003    9.45080E+002
   7.0600   1.73445E+003    9.28090E+002
   7.0630   1.71090E+003    9.32050E+002
   7.0650   1.71396E+003    9.48470E+002
   7.0660   1.70141E+003    9.32360E+002
   7.0710   1.70563E+003    9.47830E+002
   7.0760   1.73048E+003    9.06050E+002
   7.0780   1.69863E+003    8.85310E+002
   7.0820   1.71705E+003    8.93030E+002
   7.0860   1.68060E+003    8.79050E+002
   7.0890   1.67967E+003    8.55210E+002
   7.0910   1.66576E+003    8.55410E+002
   7.0930   1.68249E+003    8.29240E+002
   7.0960   1.63501E+003    8.01810E+002
   7.1000   1.62254E+003    7.91870E+002
   7.1030   1.63180E+003    7.64430E+002
   7.1050   1.61666E+003    7.56800E+002
   7.1070   1.61254E+003    7.10980E+002
   7.1090   1.59218E+003    6.99300E+002
   7.1130   1.55275E+003    6.33340E+002
   7.1160   1.56737E+003    6.37020E+002
   7.1180   1.53880E+003    6.15730E+002
   7.1220   1.51520E+003    5.47660E+002
   7.1250   1.51475E+003    4.93530E+002
   7.1270   1.46192E+003    4.42920E+002
   7.1320   1.38273E+003    3.85540E+002
   7.1340   1.33824E+003    3.21870E+002
   7.1370   1.33534E+003    2.97800E+002
   7.1390   1.24061E+003    2.47030E+002
   7.1440   1.15773E+003    9.09400E+001
   7.1470   1.03056E+003    1.84400E+001
   7.1510   8.56020E+002    1.06600E+001
   7.1530   7.55830E+002    9.34000E+000
   7.1560   7.44190E+002    7.25000E+000
   7.1590   5.74220E+002    4.51000E+000
   7.1620   1.97910E+002    6.22000E+000
   7.1660   4.26800E+001    4.40000E+000
   7.1680   1.22200E+001    4.48000E+000
   7.1700   6.19000E+000    3.63000E+000
   7.1730   6.20000E+000    3.80000E-001
   7.1770   6.06000E+000    2.80000E-001
   7.1790   6.20000E+000    7.30000E-001
   7.1820   6.24000E+000    1.50000E-001
   7.1840   6.16000E+000    2.39000E+000
   7.1870   6.15000E+000    1.20000E-001
   7.1890   6.26000E+000    8.20000E-001
   7.1930   6.13000E+000    1.47000E+000
   7.1960   6.06000E+000    2.70000E-001
   7.1980   6.15000E+000    5.20000E-001
   7.2020   6.30000E+000    7.00000E-002
   7.2040   6.26000E+000    2.00000E-002
   7.2070   6.18000E+000    2.20000E-001
   7.2090   6.21000E+000    2.00000E-001
   7.2110   6.12000E+000    8.00000E-002
   7.2150   6.23000E+000    2.90000E-001
   7.2180   5.97000E+000    8.90000E-001
   7.2210   6.24000E+000    9.00000E-001
   7.2230   6.14000E+000    3.90000E-001
   7.2250   6.10000E+000    1.50000E-001
   7.2280   6.09000E+000    4.30000E-001
   7.2320   6.17000E+000    4.00000E-002
   7.2330   6.30000E+000    7.70000E-001
   7.2360   6.21000E+000    2.80000E-001
   7.2390   6.20000E+000    2.40000E-001
   7.2420   6.24000E+000    8.80000E-001
   7.2450   6.10000E+000    3.70000E-001
   7.2490   6.33000E+000    1.50000E-001
   7.2520   6.20000E+000    5.00000E-002
   7.2530   6.24000E+000    9.00000E-002
   7.2570   6.15000E+000    6.30000E-001
   7.2590   6.22000E+000    2.00000E-002
   7.2630   6.29000E+000    3.60000E-001
   7.2650   6.06000E+000    3.40000E-001
   7.2690   6.00000E+000    1.00000E-001
   7.2710   6.52000E+000    1.00000E-002
   7.2750   6.08000E+000    1.10000E-001
   7.2770   6.18000E+000    3.20000E-001
   7.2790   5.92000E+000    1.30000E-001
   7.2810   6.14000E+000    0.00000E+000
   7.2840   6.11000E+000    3.00000E-002
   7.2880   6.16000E+000    8.00000E-002
   7.2910   6.15000E+000    0.00000E+000
   7.2930   6.17000E+000    2.80000E-001
   7.2950   6.17000E+000    1.20000E-001
   7.2990   6.11000E+000    7.00000E-002
   7.3020   6.11000E+000    2.50000E-001
