# Supplementary material for: Mechanism of the small ATP-independent chaperone Spy is substrate specific
Source: Nat Commun. 2021 Feb 8;12:851. doi: 10.1038/s41467-021-21120-8 (PMC7870927; doi:10.1038/s41467-021-21120-8)
Supplement: Supplementary file 3 — Supplementary Data 1 [file 41467_2021_21120_MOESM3_ESM.zip › Fig 2c-d/181801/00075.RI1]

Sample1/4
I 1 22.0 48000 0010698 2.6830E11 278 1 
   5.7990   6.24000E+000    4.00000E-001
   5.8010   6.05000E+000    4.00000E-001
   5.8030   6.15000E+000    7.50000E-001
   5.8040   6.07000E+000    2.60000E-001
   5.8060   5.40000E+000    3.17000E+000
   5.8080   6.20000E+000    8.00000E-001
   5.8120   6.15000E+000    1.07400E+001
   5.8130   1.80000E+000    8.99000E+000
   5.8150   1.80000E-001    1.68400E+001
   5.8170   1.69100E+001    2.20800E+001
   5.8190   4.61200E+001    2.57600E+001
   5.8220   1.76060E+002    6.39400E+001
   5.8260   5.56280E+002    1.68410E+002
   5.8290   8.96510E+002    3.53760E+002
   5.8320   1.01112E+003    6.62880E+002
   5.8350   1.27855E+003    9.46250E+002
   5.8380   1.39761E+003    1.20263E+003
   5.8400   1.59341E+003    1.62986E+003
   5.8420   1.70440E+003    1.89547E+003
   5.8440   1.73745E+003    1.87530E+003
   5.8460   1.96577E+003    1.98281E+003
   5.8490   2.12093E+003    2.12377E+003
   5.8520   2.25855E+003    2.28315E+003
   5.8530   2.43911E+003    2.39344E+003
   5.8560   2.55027E+003    2.57905E+003
   5.8580   2.78626E+003    2.80163E+003
   5.8600   2.86257E+003    2.87666E+003
   5.8630   3.02913E+003    3.06181E+003
   5.8650   3.11166E+003    3.15132E+003
   5.8670   3.21087E+003    3.18572E+003
   5.8690   3.26893E+003    3.35906E+003
   5.8710   3.33890E+003    3.35944E+003
   5.8740   3.42167E+003    3.43473E+003
   5.8750   3.50233E+003    3.52265E+003
   5.8780   3.51498E+003    3.52806E+003
   5.8800   3.58443E+003    3.62829E+003
   5.8830   3.63993E+003    3.67926E+003
   5.8850   3.68092E+003    3.62288E+003
   5.8870   3.62448E+003    3.67505E+003
   5.8900   3.72152E+003    3.64171E+003
   5.8920   3.73872E+003    3.68390E+003
   5.8940   3.67071E+003    3.78917E+003
   5.8970   3.75517E+003    3.71818E+003
   5.8990   3.71391E+003    3.72178E+003
   5.9000   3.76053E+003    3.67575E+003
   5.9020   3.81359E+003    3.72186E+003
   5.9030   3.68687E+003    3.74012E+003
   5.9060   3.71961E+003    3.73984E+003
   5.9080   3.83014E+003    3.80317E+003
   5.9100   3.76482E+003    3.79913E+003
   5.9120   3.82048E+003    3.79735E+003
   5.9140   3.86495E+003    3.84750E+003
   5.9160   3.91349E+003    3.91743E+003
   5.9190   3.85926E+003    3.93022E+003
   5.9210   3.92627E+003    3.88327E+003
   5.9230   3.94262E+003    3.80922E+003
   5.9250   3.88930E+003    3.80229E+003
   5.9260   3.92087E+003    3.83755E+003
   5.9300   3.93048E+003    3.88556E+003
   5.9320   4.02430E+003    4.06976E+003
   5.9350   4.01985E+003    4.00826E+003
   5.9360   3.96546E+003    4.07769E+003
   5.9370   4.11929E+003    4.03576E+003
   5.9390   4.03822E+003    4.14095E+003
   5.9420   4.09036E+003    4.12013E+003
   5.9430   4.09156E+003    4.12912E+003
   5.9460   4.09003E+003    4.08977E+003
   5.9480   4.13993E+003    4.11131E+003
   5.9500   4.17306E+003    4.06646E+003
   5.9530   4.13976E+003    4.14890E+003
   5.9550   4.16620E+003    4.15516E+003
   5.9570   4.22681E+003    4.20109E+003
   5.9620   4.12769E+003    4.19902E+003
   5.9640   4.15731E+003    4.24456E+003
   5.9660   4.23693E+003    4.24103E+003
   5.9690   4.28622E+003    4.22720E+003
   5.9710   4.28450E+003    4.27719E+003
   5.9750   4.29965E+003    4.29933E+003
   5.9770   4.30295E+003    4.30473E+003
   5.9790   4.30151E+003    4.32241E+003
   5.9800   4.30064E+003    4.32429E+003
   5.9820   4.26693E+003    4.27598E+003
   5.9840   4.35258E+003    4.34971E+003
   5.9860   4.36384E+003    4.41937E+003
   5.9880   4.53833E+003    4.54481E+003
   5.9910   4.91998E+003    5.29282E+003
   5.9930   6.71929E+003    7.52216E+003
   5.9950   8.94897E+003    8.97832E+003
   5.9980   8.19180E+003    8.07971E+003
   6.0000   8.87935E+003    7.98915E+003
   6.0030   4.13295E+003    2.32811E+003
   6.0050   4.19380E+002    1.54990E+002
   6.0110   2.65250E+002    5.24300E+002
   6.0130   8.72660E+002    4.74545E+003
   6.0180   5.26269E+003    4.33775E+003
   6.0200   4.27704E+003    4.36981E+003
   6.0230   4.39948E+003    4.35143E+003
   6.0250   4.37728E+003    4.34885E+003
   6.0270   4.40802E+003    4.28074E+003
   6.0300   4.37004E+003    4.26521E+003
   6.0320   4.37087E+003    4.28803E+003
   6.0340   4.33362E+003    4.39447E+003
   6.0370   4.40603E+003    4.35556E+003
   6.0390   4.37209E+003    4.34793E+003
   6.0410   4.36912E+003    4.34308E+003
   6.0430   4.45532E+003    4.32259E+003
   6.0460   4.39841E+003    4.29538E+003
   6.0490   4.42910E+003    4.33040E+003
   6.0510   4.41471E+003    4.35755E+003
   6.0540   4.45688E+003    4.35874E+003
   6.0560   4.39582E+003    4.29085E+003
   6.0580   4.42446E+003    4.30180E+003
   6.0590   4.43451E+003    4.29152E+003
   6.0610   4.34046E+003    4.25408E+003
   6.0630   4.38781E+003    4.30768E+003
   6.0660   4.38725E+003    4.30298E+003
   6.0680   4.34797E+003    4.25605E+003
   6.0720   4.39760E+003    4.29815E+003
   6.0730   4.32114E+003    4.30921E+003
   6.0750   4.30505E+003    4.32029E+003
   6.0770   4.31741E+003    4.26455E+003
   6.0790   4.38162E+003    4.32385E+003
   6.0820   4.34163E+003    4.21897E+003
   6.0830   4.38627E+003    4.27965E+003
   6.0850   4.37191E+003    4.29322E+003
   6.0890   4.33001E+003    4.24316E+003
   6.0900   4.36720E+003    4.23694E+003
   6.0930   4.32435E+003    4.17357E+003
   6.0950   4.31221E+003    4.23784E+003
   6.0970   4.27256E+003    4.15164E+003
   6.0990   4.24309E+003    4.18686E+003
   6.1020   4.29790E+003    4.20221E+003
   6.1050   4.24321E+003    4.18767E+003
   6.1080   4.32027E+003    4.18498E+003
   6.1100   4.35658E+003    4.19857E+003
   6.1110   4.25685E+003    4.21072E+003
   6.1140   4.23459E+003    4.14995E+003
   6.1160   4.25068E+003    4.13046E+003
   6.1190   4.23652E+003    4.18799E+003
   6.1200   4.23099E+003    4.16164E+003
   6.1240   4.31627E+003    4.13940E+003
   6.1260   4.21491E+003    4.20197E+003
   6.1280   4.23126E+003    4.08891E+003
   6.1300   4.24463E+003    4.13887E+003
   6.1310   4.25314E+003    4.09218E+003
   6.1330   4.21600E+003    4.08054E+003
   6.1350   4.19120E+003    4.07902E+003
   6.1380   4.25955E+003    4.08019E+003
   6.1420   4.17999E+003    4.10475E+003
   6.1460   4.18426E+003    3.97871E+003
   6.1470   4.19757E+003    3.98306E+003
   6.1510   4.16129E+003    3.96832E+003
   6.1530   4.12606E+003    3.98294E+003
   6.1550   4.12799E+003    3.90266E+003
   6.1570   4.10047E+003    3.95322E+003
   6.1590   4.15450E+003    3.90941E+003
   6.1620   4.06457E+003    3.91022E+003
   6.1640   4.07846E+003    3.89588E+003
   6.1670   4.08702E+003    3.81194E+003
   6.1690   4.07940E+003    3.92149E+003
   6.1710   4.05124E+003    3.86431E+003
   6.1740   4.02707E+003    3.84264E+003
   6.1760   4.08966E+003    3.81957E+003
   6.1790   4.04972E+003    3.86962E+003
   6.1810   4.10287E+003    3.82942E+003
   6.1830   4.08794E+003    3.82407E+003
   6.1840   4.03293E+003    3.77445E+003
   6.1870   4.00794E+003    3.79013E+003
   6.1890   3.98744E+003    3.79599E+003
   6.1920   3.97895E+003    3.72580E+003
   6.1950   4.01839E+003    3.77078E+003
   6.1960   3.95405E+003    3.73781E+003
   6.1990   4.02546E+003    3.72822E+003
   6.2010   3.99238E+003    3.68708E+003
   6.2030   4.00785E+003    3.74063E+003
   6.2050   4.01644E+003    3.68962E+003
   6.2070   3.97779E+003    3.65377E+003
   6.2080   3.95860E+003    3.70698E+003
   6.2100   3.96534E+003    3.62378E+003
   6.2120   3.96074E+003    3.58953E+003
   6.2150   4.00751E+003    3.63520E+003
   6.2170   4.01999E+003    3.51946E+003
   6.2200   3.93820E+003    3.52026E+003
   6.2220   3.96089E+003    3.60086E+003
   6.2250   3.89544E+003    3.51152E+003
   6.2270   3.87860E+003    3.51886E+003
   6.2280   3.88137E+003    3.49616E+003
   6.2300   3.94708E+003    3.50135E+003
   6.2320   3.87529E+003    3.45631E+003
   6.2360   3.81823E+003    3.43302E+003
   6.2390   3.84269E+003    3.36692E+003
   6.2410   3.82945E+003    3.35491E+003
   6.2440   3.81043E+003    3.26227E+003
   6.2480   3.74392E+003    3.34832E+003
   6.2490   3.75786E+003    3.34512E+003
   6.2520   3.80223E+003    3.30564E+003
   6.2550   3.75641E+003    3.26407E+003
   6.2570   3.77163E+003    3.27121E+003
   6.2600   3.76643E+003    3.23346E+003
   6.2620   3.69412E+003    3.23003E+003
   6.2630   3.71000E+003    3.21279E+003
   6.2650   3.74754E+003    3.24449E+003
   6.2670   3.73763E+003    3.16677E+003
   6.2690   3.74920E+003    3.12244E+003
   6.2720   3.70501E+003    3.10842E+003
   6.2740   3.68806E+003    3.11444E+003
   6.2750   3.73394E+003    3.07981E+003
   6.2790   3.70270E+003    3.10882E+003
   6.2800   3.64016E+003    3.07514E+003
   6.2840   3.67313E+003    3.00447E+003
   6.2870   3.58043E+003    3.04052E+003
   6.2890   3.58832E+003    3.04113E+003
   6.2920   3.58838E+003    3.02412E+003
   6.2940   3.55847E+003    2.96533E+003
   6.2960   3.53737E+003    2.94634E+003
   6.2980   3.55265E+003    2.88045E+003
   6.3000   3.57127E+003    2.85061E+003
   6.3020   3.52532E+003    2.85396E+003
   6.3070   3.48545E+003    2.81626E+003
   6.3080   3.54481E+003    2.79445E+003
   6.3090   3.45051E+003    2.78618E+003
   6.3110   3.46034E+003    2.77292E+003
   6.3130   3.40946E+003    2.74053E+003
   6.3160   3.41729E+003    2.71697E+003
   6.3180   3.35632E+003    2.71334E+003
   6.3200   3.39690E+003    2.64892E+003
   6.3230   3.34532E+003    2.62617E+003
   6.3250   3.30642E+003    2.55720E+003
   6.3270   3.37876E+003    2.60148E+003
   6.3300   3.28904E+003    2.62466E+003
   6.3320   3.32869E+003    2.58881E+003
   6.3360   3.24803E+003    2.55833E+003
   6.3380   3.25807E+003    2.48283E+003
   6.3400   3.20065E+003    2.51755E+003
   6.3430   3.21576E+003    2.52130E+003
   6.3450   3.22698E+003    2.46830E+003
   6.3470   3.22197E+003    2.44986E+003
   6.3490   3.17410E+003    2.43275E+003
   6.3520   3.11898E+003    2.39532E+003
   6.3540   3.14802E+003    2.37817E+003
   6.3550   3.12682E+003    2.32362E+003
   6.3580   3.05503E+003    2.33270E+003
   6.3610   3.06889E+003    2.30705E+003
   6.3630   3.03361E+003    2.32016E+003
   6.3660   3.06569E+003    2.27657E+003
   6.3680   3.09346E+003    2.27972E+003
   6.3690   3.06786E+003    2.23497E+003
   6.3720   2.97690E+003    2.24404E+003
   6.3740   2.98509E+003    2.21045E+003
   6.3770   2.96034E+003    2.16177E+003
   6.3810   2.98366E+003    2.12418E+003
   6.3830   2.96294E+003    2.15362E+003
   6.3860   2.88133E+003    2.11403E+003
   6.3880   2.88654E+003    2.09550E+003
   6.3900   2.82562E+003    2.07159E+003
   6.3920   2.84537E+003    2.06128E+003
   6.3950   2.86764E+003    2.07729E+003
   6.3980   2.82398E+003    2.03522E+003
   6.4000   2.82305E+003    1.99962E+003
   6.4030   2.81699E+003    1.98445E+003
   6.4060   2.80455E+003    1.97562E+003
   6.4070   2.75580E+003    1.94030E+003
   6.4100   2.78410E+003    1.89805E+003
   6.4110   2.82775E+003    1.92473E+003
   6.4130   2.74872E+003    1.95044E+003
   6.4160   2.73401E+003    1.91180E+003
   6.4190   2.72278E+003    1.89025E+003
   6.4220   2.71635E+003    1.85461E+003
   6.4230   2.65134E+003    1.87634E+003
   6.4250   2.67621E+003    1.86869E+003
   6.4270   2.69018E+003    1.87692E+003
   6.4290   2.65982E+003    1.85679E+003
   6.4310   2.69500E+003    1.81810E+003
   6.4360   2.69031E+003    1.85653E+003
   6.4380   2.69674E+003    1.79269E+003
   6.4390   2.66393E+003    1.78286E+003
   6.4420   2.68589E+003    1.81557E+003
   6.4440   2.66260E+003    1.80530E+003
   6.4490   2.69167E+003    1.75690E+003
   6.4510   2.60538E+003    1.75327E+003
   6.4530   2.65874E+003    1.75871E+003
   6.4540   2.62337E+003    1.71996E+003
   6.4580   2.61948E+003    1.72347E+003
   6.4600   2.60989E+003    1.73854E+003
   6.4630   2.60767E+003    1.75401E+003
   6.4650   2.58006E+003    1.70892E+003
   6.4680   2.59048E+003    1.69493E+003
   6.4700   2.57974E+003    1.65569E+003
   6.4720   2.56047E+003    1.65429E+003
   6.4740   2.57518E+003    1.64030E+003
   6.4760   2.57444E+003    1.62278E+003
   6.4790   2.56540E+003    1.61812E+003
   6.4800   2.56527E+003    1.62248E+003
   6.4840   2.54814E+003    1.61189E+003
   6.4870   2.50434E+003    1.60759E+003
   6.4890   2.50344E+003    1.59843E+003
   6.4940   2.50166E+003    1.58132E+003
   6.4960   2.51760E+003    1.60664E+003
   6.4970   2.54096E+003    1.55408E+003
   6.4990   2.51811E+003    1.53296E+003
   6.5020   2.48876E+003    1.52297E+003
   6.5040   2.43491E+003    1.54045E+003
   6.5080   2.43526E+003    1.53753E+003
   6.5090   2.47088E+003    1.53959E+003
   6.5110   2.44769E+003    1.52812E+003
   6.5120   2.46310E+003    1.52340E+003
   6.5150   2.44173E+003    1.53185E+003
   6.5170   2.44349E+003    1.53549E+003
   6.5200   2.44028E+003    1.52449E+003
   6.5210   2.40572E+003    1.49902E+003
   6.5230   2.42859E+003    1.51396E+003
   6.5250   2.40778E+003    1.51035E+003
   6.5280   2.40556E+003    1.50302E+003
   6.5310   2.40007E+003    1.45179E+003
   6.5330   2.37194E+003    1.46836E+003
   6.5360   2.35943E+003    1.46177E+003
   6.5390   2.36522E+003    1.41698E+003
   6.5420   2.34845E+003    1.41626E+003
   6.5440   2.30992E+003    1.40070E+003
   6.5480   2.28056E+003    1.40225E+003
   6.5500   2.27355E+003    1.41007E+003
   6.5520   2.29774E+003    1.38735E+003
   6.5560   2.28716E+003    1.36750E+003
   6.5570   2.30609E+003    1.37743E+003
   6.5620   2.32460E+003    1.37774E+003
   6.5630   2.24962E+003    1.36769E+003
   6.5660   2.25172E+003    1.35528E+003
   6.5670   2.28729E+003    1.31501E+003
   6.5690   2.27462E+003    1.37422E+003
   6.5710   2.26264E+003    1.33731E+003
   6.5750   2.25980E+003    1.33796E+003
   6.5780   2.24155E+003    1.31973E+003
   6.5790   2.22353E+003    1.28080E+003
   6.5820   2.23347E+003    1.27136E+003
   6.5840   2.20157E+003    1.30200E+003
   6.5860   2.17769E+003    1.30023E+003
   6.5910   2.20615E+003    1.28158E+003
   6.5930   2.20051E+003    1.26550E+003
   6.5950   2.17084E+003    1.27174E+003
   6.5980   2.18561E+003    1.26979E+003
   6.6020   2.16704E+003    1.26510E+003
   6.6040   2.12768E+003    1.24674E+003
   6.6070   2.16535E+003    1.23724E+003
   6.6090   2.12700E+003    1.25056E+003
   6.6110   2.11896E+003    1.26816E+003
   6.6140   2.08926E+003    1.26065E+003
   6.6150   2.13170E+003    1.22693E+003
   6.6180   2.09840E+003    1.25296E+003
   6.6210   2.12170E+003    1.24151E+003
   6.6220   2.11141E+003    1.23770E+003
   6.6240   2.09729E+003    1.25919E+003
   6.6280   2.09185E+003    1.23005E+003
   6.6310   2.09394E+003    1.22855E+003
   6.6330   2.09584E+003    1.21592E+003
   6.6350   2.06993E+003    1.21607E+003
   6.6370   2.08418E+003    1.19331E+003
   6.6400   2.07061E+003    1.21521E+003
   6.6430   2.11909E+003    1.23972E+003
   6.6460   2.06564E+003    1.14445E+003
   6.6480   2.08883E+003    1.19793E+003
   6.6500   2.03514E+003    1.19436E+003
   6.6530   2.05467E+003    1.19782E+003
   6.6550   2.04504E+003    1.19374E+003
   6.6580   2.08116E+003    1.17637E+003
   6.6600   2.08239E+003    1.17431E+003
   6.6620   2.01836E+003    1.17828E+003
   6.6640   2.04467E+003    1.19584E+003
   6.6670   2.01325E+003    1.16096E+003
   6.6700   2.02972E+003    1.19243E+003
   6.6730   2.01271E+003    1.12437E+003
   6.6750   2.05033E+003    1.16876E+003
   6.6780   2.00192E+003    1.15377E+003
   6.6810   2.00716E+003    1.15438E+003
   6.6840   2.01469E+003    1.14755E+003
   6.6870   2.01824E+003    1.13760E+003
   6.6890   2.00160E+003    1.12775E+003
   6.6910   2.01964E+003    1.15262E+003
   6.6930   1.97682E+003    1.12162E+003
   6.6960   1.98462E+003    1.14462E+003
   6.6990   1.93563E+003    1.12857E+003
   6.7030   1.97426E+003    1.10060E+003
   6.7040   1.96164E+003    1.10281E+003
   6.7070   1.93278E+003    1.11712E+003
   6.7090   1.95699E+003    1.14491E+003
   6.7140   1.95310E+003    1.10607E+003
   6.7160   1.97896E+003    1.09661E+003
   6.7180   1.94239E+003    1.08307E+003
   6.7200   1.93036E+003    1.07925E+003
   6.7230   1.95192E+003    1.06718E+003
   6.7270   1.95350E+003    1.09809E+003
   6.7280   1.91327E+003    1.06886E+003
   6.7320   1.87233E+003    1.06997E+003
   6.7340   1.89076E+003    1.04377E+003
   6.7360   1.89552E+003    1.08885E+003
   6.7390   1.89886E+003    1.07758E+003
   6.7410   1.91881E+003    1.08636E+003
   6.7450   1.88687E+003    1.08555E+003
   6.7470   1.90485E+003    1.08037E+003
   6.7500   1.92383E+003    1.07092E+003
   6.7520   1.89924E+003    1.07261E+003
   6.7540   1.90107E+003    1.07881E+003
   6.7570   1.90011E+003    1.05954E+003
   6.7590   1.89129E+003    1.04446E+003
   6.7610   1.89054E+003    1.03336E+003
   6.7630   1.87296E+003    1.06988E+003
   6.7660   1.87207E+003    1.08506E+003
   6.7700   1.90066E+003    1.06664E+003
   6.7730   1.90544E+003    1.08170E+003
   6.7750   1.92719E+003    1.08573E+003
   6.7780   1.96093E+003    1.08172E+003
   6.7800   1.90509E+003    1.08461E+003
   6.7830   1.92723E+003    1.08828E+003
   6.7860   1.91060E+003    1.09140E+003
   6.7890   1.90701E+003    1.08088E+003
   6.7910   1.88577E+003    1.11634E+003
   6.7930   1.90698E+003    1.08011E+003
   6.7950   1.91724E+003    1.07536E+003
   6.7970   1.93672E+003    1.08297E+003
   6.8020   1.93853E+003    1.06995E+003
   6.8040   1.93171E+003    1.04265E+003
   6.8060   1.93967E+003    1.08145E+003
   6.8100   1.89634E+003    1.05316E+003
   6.8130   1.92105E+003    1.08067E+003
   6.8150   1.92241E+003    1.06842E+003
   6.8190   1.89777E+003    1.08613E+003
   6.8220   1.91100E+003    1.08275E+003
   6.8240   1.93558E+003    1.06225E+003
   6.8270   1.96182E+003    1.09555E+003
   6.8300   1.93115E+003    1.09548E+003
   6.8330   1.96529E+003    1.07525E+003
   6.8350   1.91066E+003    1.08111E+003
   6.8380   1.95860E+003    1.10673E+003
   6.8410   1.93081E+003    1.09747E+003
   6.8430   1.98252E+003    1.06574E+003
   6.8460   1.93300E+003    1.08939E+003
   6.8470   1.91391E+003    1.10572E+003
   6.8500   1.94121E+003    1.07616E+003
   6.8530   1.88460E+003    1.11324E+003
   6.8560   1.92047E+003    1.08250E+003
   6.8580   1.96701E+003    1.10029E+003
   6.8600   1.94604E+003    1.09486E+003
   6.8630   1.92884E+003    1.10184E+003
   6.8670   1.93680E+003    1.09487E+003
   6.8710   1.95854E+003    1.10147E+003
   6.8740   1.94483E+003    1.08666E+003
   6.8760   1.92056E+003    1.10812E+003
   6.8780   1.91859E+003    1.10183E+003
   6.8810   1.95053E+003    1.12098E+003
   6.8840   1.93288E+003    1.11242E+003
   6.8870   1.93419E+003    1.05652E+003
   6.8890   1.96901E+003    1.13099E+003
   6.8920   1.96385E+003    1.09780E+003
   6.8940   1.95463E+003    1.11491E+003
   6.8960   1.91945E+003    1.05658E+003
   6.8980   1.94255E+003    1.10525E+003
   6.9000   1.92442E+003    1.09214E+003
   6.9030   1.95013E+003    1.09593E+003
   6.9070   1.90891E+003    1.10654E+003
   6.9100   1.94457E+003    1.09802E+003
   6.9110   1.91414E+003    1.11092E+003
   6.9140   1.90986E+003    1.09940E+003
   6.9170   1.92717E+003    1.08488E+003
   6.9210   1.92742E+003    1.10767E+003
   6.9230   1.91824E+003    1.08115E+003
   6.9250   1.91276E+003    1.07946E+003
   6.9280   1.94359E+003    1.07004E+003
   6.9320   1.92091E+003    1.03549E+003
   6.9350   1.92442E+003    1.07229E+003
   6.9370   1.91676E+003    1.08997E+003
   6.9400   1.90954E+003    1.08521E+003
   6.9420   1.91923E+003    1.06671E+003
   6.9450   1.90397E+003    1.06406E+003
   6.9480   1.89959E+003    1.07600E+003
   6.9500   1.88488E+003    1.05739E+003
   6.9520   1.89683E+003    1.06687E+003
   6.9550   1.87843E+003    1.07700E+003
   6.9570   1.88864E+003    1.04695E+003
   6.9600   1.88010E+003    1.07415E+003
   6.9640   1.86385E+003    1.03459E+003
   6.9660   1.86550E+003    1.04064E+003
   6.9680   1.85108E+003    1.07492E+003
   6.9710   1.87575E+003    1.09383E+003
   6.9740   1.89486E+003    1.07566E+003
   6.9770   1.86129E+003    1.09972E+003
   6.9800   1.88716E+003    1.06837E+003
   6.9830   1.91033E+003    1.06085E+003
   6.9850   1.86878E+003    1.08485E+003
   6.9880   1.85791E+003    1.06864E+003
   6.9900   1.86588E+003    1.07295E+003
   6.9930   1.87237E+003    1.06870E+003
   6.9960   1.93403E+003    1.06816E+003
   6.9990   1.89097E+003    1.10252E+003
   7.0010   1.90647E+003    1.07764E+003
   7.0030   1.88392E+003    1.07602E+003
   7.0050   1.92948E+003    1.06746E+003
   7.0090   1.88796E+003    1.07086E+003
   7.0110   1.91148E+003    1.05035E+003
   7.0140   1.87381E+003    1.06371E+003
   7.0160   1.84546E+003    1.04423E+003
   7.0190   1.89250E+003    1.06935E+003
   7.0210   1.87950E+003    1.02939E+003
   7.0250   1.90936E+003    1.03998E+003
   7.0280   1.88602E+003    1.03128E+003
   7.0310   1.91006E+003    1.06124E+003
   7.0350   1.84501E+003    1.02375E+003
   7.0370   1.87160E+003    1.01282E+003
   7.0400   1.84092E+003    1.02444E+003
   7.0440   1.84508E+003    1.01046E+003
   7.0470   1.85237E+003    1.04619E+003
   7.0490   1.85423E+003    1.00662E+003
   7.0500   1.83721E+003    1.01881E+003
   7.0530   1.80640E+003    9.81650E+002
   7.0560   1.80614E+003    9.70830E+002
   7.0600   1.77018E+003    9.73380E+002
   7.0620   1.78683E+003    9.68890E+002
   7.0640   1.79051E+003    9.54530E+002
   7.0650   1.76635E+003    9.22240E+002
   7.0710   1.76314E+003    9.45520E+002
   7.0730   1.70237E+003    9.03710E+002
   7.0770   1.72857E+003    8.95190E+002
   7.0800   1.66942E+003    8.78000E+002
   7.0810   1.67340E+003    8.49950E+002
   7.0840   1.67046E+003    8.12990E+002
   7.0870   1.62659E+003    8.10320E+002
   7.0900   1.62768E+003    7.82310E+002
   7.0930   1.55280E+003    7.35210E+002
   7.0940   1.53032E+003    7.09880E+002
   7.0980   1.46528E+003    6.79280E+002
   7.1000   1.46321E+003    6.54070E+002
   7.1030   1.42752E+003    6.28880E+002
   7.1050   1.38440E+003    5.84630E+002
   7.1080   1.31430E+003    5.24670E+002
   7.1120   1.26975E+003    5.03450E+002
   7.1140   1.26912E+003    4.60550E+002
   7.1170   1.16487E+003    4.27820E+002
   7.1200   1.05656E+003    3.32860E+002
   7.1250   9.57810E+002    2.96700E+002
   7.1270   8.83930E+002    2.54830E+002
   7.1300   8.37360E+002    2.28780E+002
   7.1340   7.03700E+002    1.75170E+002
   7.1370   6.14470E+002    1.36310E+002
   7.1400   5.33710E+002    1.14490E+002
   7.1420   4.88460E+002    9.45100E+001
   7.1460   3.97720E+002    6.36400E+001
   7.1470   3.43770E+002    4.84700E+001
   7.1530   2.47840E+002    3.74500E+001
   7.1540   1.92260E+002    2.52600E+001
   7.1570   1.64420E+002    1.98100E+001
   7.1610   9.75800E+001    1.49700E+001
   7.1650   7.61800E+001    7.90000E-001
   7.1680   5.71900E+001    7.30000E-001
   7.1700   4.27100E+001    1.50000E+000
   7.1730   2.73400E+001    2.77000E+000
   7.1750   8.40000E-001    6.75000E+000
   7.1780   6.53000E+000    5.19000E+000
   7.1820   6.36000E+000    4.41000E+000
   7.1830   6.55000E+000    4.84000E+000
   7.1870   6.25000E+000    6.63000E+000
   7.1890   6.43000E+000    3.66000E+000
   7.1930   6.34000E+000    1.00000E-001
   7.1950   6.32000E+000    2.50000E-001
   7.1980   6.19000E+000    2.80000E-001
   7.2000   6.44000E+000    7.00000E-002
   7.2020   6.48000E+000    3.00000E-002
   7.2060   6.30000E+000    7.00000E-002
   7.2090   6.28000E+000    5.40000E-001
   7.2120   5.67000E+000    2.20000E-001
   7.2160   6.29000E+000    1.60000E-001
   7.2190   6.26000E+000    8.00000E-002
   7.2230   6.15000E+000    5.00000E-002
   7.2250   6.25000E+000    6.00000E-002
   7.2280   6.43000E+000    3.00000E-002
   7.2300   6.47000E+000    3.20000E-001
   7.2330   6.25000E+000    6.00000E-002
   7.2360   6.36000E+000    1.80000E-001
   7.2380   6.37000E+000    2.00000E-002
   7.2410   6.36000E+000    1.10000E-001
   7.2440   6.45000E+000    3.00000E-002
   7.2470   6.20000E+000    2.50000E-001
   7.2500   6.56000E+000    2.30000E-001
   7.2530   6.47000E+000    9.00000E-002
   7.2550   6.38000E+000    1.30000E-001
   7.2590   6.48000E+000    4.00000E-002
   7.2610   6.32000E+000    6.00000E-002
   7.2630   6.22000E+000    4.10000E-001
   7.2670   6.60000E+000    1.60000E-001
   7.2690   6.45000E+000    1.00000E-001
   7.2720   6.24000E+000    8.00000E-002
   7.2750   6.57000E+000    4.00000E-002
   7.2780   6.18000E+000    3.10000E-001
   7.2790   6.15000E+000    2.20000E-001
   7.2830   6.29000E+000    1.70000E-001
   7.2860   6.12000E+000    2.00000E-001
   7.2880   6.26000E+000    1.20000E-001
   7.2910   6.26000E+000    1.40000E-001
   7.2930   6.25000E+000    1.10000E-001
   7.2960   6.13000E+000    1.10000E-001
   7.3000   6.52000E+000    3.80000E-001
