# Supplementary material for: Mechanism of the small ATP-independent chaperone Spy is substrate specific
Source: Nat Commun. 2021 Feb 8;12:851. doi: 10.1038/s41467-021-21120-8 (PMC7870927; doi:10.1038/s41467-021-21120-8)
Supplement: Supplementary file 3 — Supplementary Data 1 [file 41467_2021_21120_MOESM3_ESM.zip › Fig 2c-d/181801/00075.RI3]

Sample3/6
I 3 22.0 48000 0010768 2.7010E11 278 1 
   5.8010   6.15000E+000    4.05000E+000
   5.8030   6.14000E+000    6.30000E-001
   5.8040   6.07000E+000    5.64000E+000
   5.8060   6.15000E+000    5.49000E+000
   5.8080   6.28000E+000    1.49100E+001
   5.8100   6.34000E+000    1.26400E+001
   5.8130   4.54000E+000    2.44800E+001
   5.8150   7.31000E+000    3.14300E+001
   5.8170   2.28000E+001    6.03100E+001
   5.8190   4.37100E+001    6.56900E+001
   5.8200   5.50700E+001    7.31200E+001
   5.8220   1.28350E+002    2.58420E+002
   5.8230   3.40610E+002    4.61140E+002
   5.8270   5.81640E+002    5.44520E+002
   5.8290   8.86800E+002    7.54500E+002
   5.8300   9.81670E+002    9.84090E+002
   5.8320   1.00628E+003    1.03747E+003
   5.8330   1.20646E+003    1.12844E+003
   5.8350   1.29904E+003    1.27700E+003
   5.8370   1.33066E+003    1.30030E+003
   5.8380   1.44978E+003    1.42436E+003
   5.8400   1.45620E+003    1.51550E+003
   5.8420   1.63465E+003    1.65086E+003
   5.8440   1.78700E+003    1.77233E+003
   5.8460   1.91369E+003    1.90633E+003
   5.8470   2.06286E+003    2.13335E+003
   5.8490   2.12288E+003    2.12973E+003
   5.8510   2.29107E+003    2.33298E+003
   5.8530   2.36147E+003    2.50434E+003
   5.8560   2.58390E+003    2.61014E+003
   5.8580   2.70781E+003    2.73525E+003
   5.8600   2.79865E+003    2.88908E+003
   5.8610   2.80083E+003    2.88950E+003
   5.8620   2.84625E+003    2.98430E+003
   5.8650   3.00835E+003    2.99432E+003
   5.8700   3.26326E+003    3.32824E+003
   5.8710   3.31145E+003    3.36109E+003
   5.8730   3.39875E+003    3.35547E+003
   5.8760   3.38831E+003    3.47017E+003
   5.8780   3.56068E+003    3.53121E+003
   5.8800   3.57262E+003    3.67448E+003
   5.8830   3.66450E+003    3.64661E+003
   5.8850   3.72084E+003    3.59793E+003
   5.8860   3.68215E+003    3.61955E+003
   5.8870   3.68203E+003    3.61345E+003
   5.8900   3.75118E+003    3.73517E+003
   5.8920   3.75260E+003    3.72101E+003
   5.8940   3.68569E+003    3.85246E+003
   5.8960   3.74610E+003    3.78777E+003
   5.8990   3.68432E+003    3.80037E+003
   5.9000   3.72700E+003    3.73851E+003
   5.9030   3.67989E+003    3.72689E+003
   5.9060   3.70657E+003    3.69782E+003
   5.9070   3.81803E+003    3.74804E+003
   5.9100   3.78455E+003    3.80551E+003
   5.9120   3.80760E+003    3.88556E+003
   5.9140   3.81814E+003    3.80560E+003
   5.9160   3.88204E+003    3.86126E+003
   5.9170   3.87448E+003    3.80117E+003
   5.9190   3.87077E+003    3.85652E+003
   5.9210   3.94641E+003    3.86297E+003
   5.9230   3.89332E+003    3.91599E+003
   5.9250   3.98808E+003    3.91707E+003
   5.9280   3.97290E+003    3.91064E+003
   5.9300   3.96555E+003    3.94804E+003
   5.9330   3.99700E+003    3.97558E+003
   5.9360   3.99780E+003    4.00924E+003
   5.9390   4.11865E+003    4.07512E+003
   5.9420   4.05884E+003    4.16479E+003
   5.9430   4.13266E+003    4.15679E+003
   5.9460   4.06008E+003    4.16082E+003
   5.9480   4.11408E+003    4.16543E+003
   5.9500   4.17212E+003    4.22721E+003
   5.9530   4.17376E+003    4.20127E+003
   5.9550   4.16181E+003    4.25994E+003
   5.9570   4.21588E+003    4.25699E+003
   5.9590   4.17815E+003    4.35023E+003
   5.9620   4.20726E+003    4.58080E+003
   5.9640   4.26615E+003    6.58517E+003
   5.9670   4.30704E+003    8.70953E+003
   5.9690   4.42197E+003    8.22751E+003
   5.9710   4.62424E+003    7.86820E+003
   5.9730   5.16785E+003    6.95526E+003
   5.9740   6.34671E+003    1.37110E+002
   5.9810   7.99545E+003    2.18590E+002
   5.9830   4.28003E+003    4.26070E+002
   5.9840   1.52772E+003    1.95776E+003
   5.9880   1.34790E+002    4.80593E+003
   5.9910   2.43980E+002    4.30451E+003
   5.9930   1.21803E+003    4.31386E+003
   5.9960   3.27746E+003    4.22482E+003
   5.9980   5.51541E+003    4.22471E+003
   6.0000   4.41369E+003    4.17618E+003
   6.0010   4.47403E+003    4.27146E+003
   6.0030   4.27878E+003    4.23926E+003
   6.0070   4.30630E+003    4.27965E+003
   6.0090   4.33202E+003    4.28560E+003
   6.0120   4.21175E+003    4.28062E+003
   6.0130   4.31759E+003    4.22975E+003
   6.0150   4.29319E+003    4.28408E+003
   6.0180   4.28183E+003    4.25392E+003
   6.0200   4.29882E+003    4.23503E+003
   6.0230   4.23854E+003    4.21854E+003
   6.0250   4.29688E+003    4.24741E+003
   6.0270   4.32992E+003    4.25836E+003
   6.0300   4.29881E+003    4.24035E+003
   6.0320   4.26638E+003    4.17950E+003
   6.0360   4.29242E+003    4.24707E+003
   6.0370   4.32807E+003    4.28152E+003
   6.0390   4.25526E+003    4.33065E+003
   6.0410   4.28068E+003    4.29406E+003
   6.0430   4.28083E+003    4.27049E+003
   6.0450   4.23541E+003    4.21630E+003
   6.0480   4.24204E+003    4.27794E+003
   6.0500   4.28353E+003    4.28869E+003
   6.0520   4.31278E+003    4.28639E+003
   6.0540   4.31612E+003    4.29967E+003
   6.0570   4.25454E+003    4.29216E+003
   6.0610   4.21436E+003    4.21178E+003
   6.0630   4.19706E+003    4.27727E+003
   6.0660   4.27383E+003    4.21137E+003
   6.0680   4.29532E+003    4.23013E+003
   6.0720   4.26464E+003    4.32034E+003
   6.0730   4.31029E+003    4.26756E+003
   6.0750   4.25820E+003    4.25334E+003
   6.0770   4.21158E+003    4.27793E+003
   6.0790   4.30959E+003    4.31643E+003
   6.0820   4.31594E+003    4.25759E+003
   6.0830   4.28888E+003    4.27554E+003
   6.0860   4.29514E+003    4.16275E+003
   6.0880   4.31709E+003    4.24692E+003
   6.0900   4.30385E+003    4.21011E+003
   6.0930   4.30690E+003    4.22953E+003
   6.0950   4.30553E+003    4.26316E+003
   6.0970   4.32753E+003    4.24886E+003
   6.0990   4.26222E+003    4.21958E+003
   6.1010   4.30978E+003    4.25321E+003
   6.1040   4.33373E+003    4.21994E+003
   6.1060   4.25621E+003    4.14947E+003
   6.1090   4.34967E+003    4.19375E+003
   6.1110   4.24912E+003    4.21774E+003
   6.1130   4.31919E+003    4.22471E+003
   6.1160   4.24334E+003    4.17931E+003
   6.1180   4.30658E+003    4.24950E+003
   6.1200   4.29270E+003    4.21833E+003
   6.1220   4.31412E+003    4.19081E+003
   6.1250   4.29453E+003    4.19871E+003
   6.1260   4.28481E+003    4.22493E+003
   6.1290   4.25239E+003    4.20442E+003
   6.1310   4.31519E+003    4.18173E+003
   6.1330   4.29396E+003    4.22317E+003
   6.1350   4.18861E+003    4.27422E+003
   6.1370   4.28986E+003    4.25671E+003
   6.1400   4.25461E+003    4.24390E+003
   6.1420   4.31019E+003    4.24671E+003
   6.1440   4.23825E+003    4.13256E+003
   6.1460   4.27882E+003    4.19841E+003
   6.1480   4.26973E+003    4.16849E+003
   6.1510   4.24799E+003    4.16175E+003
   6.1530   4.24361E+003    4.09294E+003
   6.1550   4.20613E+003    4.07660E+003
   6.1570   4.27467E+003    4.11567E+003
   6.1600   4.21564E+003    4.07748E+003
   6.1620   4.24726E+003    4.08552E+003
   6.1640   4.22397E+003    4.06654E+003
   6.1660   4.21133E+003    4.10885E+003
   6.1670   4.15805E+003    4.13258E+003
   6.1690   4.28045E+003    4.04536E+003
   6.1720   4.27165E+003    4.09636E+003
   6.1760   4.22494E+003    4.07041E+003
   6.1790   4.24687E+003    4.08306E+003
   6.1810   4.31047E+003    4.06927E+003
   6.1830   4.23546E+003    4.10060E+003
   6.1860   4.28884E+003    4.08563E+003
   6.1880   4.30013E+003    4.06557E+003
   6.1900   4.27773E+003    4.12834E+003
   6.1910   4.27247E+003    4.14186E+003
   6.1940   4.23588E+003    4.08121E+003
   6.1960   4.20592E+003    4.15628E+003
   6.1980   4.30728E+003    4.08039E+003
   6.2020   4.24690E+003    4.07349E+003
   6.2030   4.19889E+003    3.98043E+003
   6.2050   4.21015E+003    4.07339E+003
   6.2070   4.24231E+003    4.11404E+003
   6.2090   4.33419E+003    4.12910E+003
   6.2120   4.29085E+003    4.11396E+003
   6.2140   4.34325E+003    4.08859E+003
   6.2170   4.31359E+003    4.13631E+003
   6.2190   4.26737E+003    4.03737E+003
   6.2210   4.26225E+003    4.10064E+003
   6.2220   4.31036E+003    4.04509E+003
   6.2250   4.31986E+003    4.01492E+003
   6.2270   4.23346E+003    3.97726E+003
   6.2300   4.25262E+003    4.03720E+003
   6.2320   4.27072E+003    4.04092E+003
   6.2340   4.21358E+003    3.95558E+003
   6.2360   4.22059E+003    3.96824E+003
   6.2390   4.23878E+003    3.99686E+003
   6.2410   4.23597E+003    3.97325E+003
   6.2430   4.24257E+003    3.96139E+003
   6.2450   4.21057E+003    3.97899E+003
   6.2490   4.14655E+003    3.97762E+003
   6.2520   4.23010E+003    3.97681E+003
   6.2550   4.25907E+003    3.90848E+003
   6.2570   4.23256E+003    3.97664E+003
   6.2580   4.23365E+003    3.95449E+003
   6.2600   4.19083E+003    3.99895E+003
   6.2610   4.17192E+003    3.95480E+003
   6.2640   4.30048E+003    3.96210E+003
   6.2670   4.29703E+003    3.95184E+003
   6.2680   4.18654E+003    3.93676E+003
   6.2710   4.26495E+003    3.94771E+003
   6.2730   4.26971E+003    3.95304E+003
   6.2750   4.23800E+003    3.96730E+003
   6.2780   4.24490E+003    3.87686E+003
   6.2820   4.24469E+003    3.96259E+003
   6.2870   4.21546E+003    3.94505E+003
   6.2890   4.21096E+003    3.92030E+003
   6.2910   4.23628E+003    3.86419E+003
   6.2960   4.17397E+003    3.85207E+003
   6.2980   4.24283E+003    3.82600E+003
   6.3000   4.28208E+003    3.84587E+003
   6.3020   4.19343E+003    3.80514E+003
   6.3040   4.13256E+003    3.88474E+003
   6.3080   4.16279E+003    3.84579E+003
   6.3090   4.12299E+003    3.81112E+003
   6.3140   4.12350E+003    3.68320E+003
   6.3150   4.17529E+003    3.79278E+003
   6.3160   4.18945E+003    3.78660E+003
   6.3180   4.14158E+003    3.71950E+003
   6.3200   4.10469E+003    3.76662E+003
   6.3240   4.11152E+003    3.77781E+003
   6.3260   4.13908E+003    3.69479E+003
   6.3290   4.12029E+003    3.70953E+003
   6.3310   4.10372E+003    3.68847E+003
   6.3330   4.08231E+003    3.64685E+003
   6.3360   4.15646E+003    3.66506E+003
   6.3380   4.08739E+003    3.66511E+003
   6.3400   4.11742E+003    3.62596E+003
   6.3440   4.11022E+003    3.62896E+003
   6.3450   4.09370E+003    3.53550E+003
   6.3480   4.08719E+003    3.57422E+003
   6.3490   4.09391E+003    3.56086E+003
   6.3520   4.13490E+003    3.54757E+003
   6.3540   4.08025E+003    3.54831E+003
   6.3580   4.02263E+003    3.49237E+003
   6.3610   4.01578E+003    3.50538E+003
   6.3640   4.09996E+003    3.53984E+003
   6.3650   4.00333E+003    3.54483E+003
   6.3670   4.10973E+003    3.51201E+003
   6.3690   4.04689E+003    3.50691E+003
   6.3700   3.96150E+003    3.61073E+003
   6.3720   4.04354E+003    3.44172E+003
   6.3740   4.00321E+003    3.46819E+003
   6.3770   4.01604E+003    3.47399E+003
   6.3790   3.97602E+003    3.48586E+003
   6.3810   4.01755E+003    3.38667E+003
   6.3850   3.95944E+003    3.40210E+003
   6.3880   3.92849E+003    3.38617E+003
   6.3900   3.95818E+003    3.31886E+003
   6.3910   3.97000E+003    3.34730E+003
   6.3950   3.91344E+003    3.33627E+003
   6.3990   3.86276E+003    3.33120E+003
   6.4010   3.93319E+003    3.28404E+003
   6.4030   3.87038E+003    3.30082E+003
   6.4060   3.90602E+003    3.24521E+003
   6.4080   3.90198E+003    3.29269E+003
   6.4110   3.89511E+003    3.31023E+003
   6.4120   3.88059E+003    3.20086E+003
   6.4150   3.81744E+003    3.25293E+003
   6.4180   3.84943E+003    3.20478E+003
   6.4190   3.89632E+003    3.25238E+003
   6.4220   3.83830E+003    3.24315E+003
   6.4240   3.94708E+003    3.15482E+003
   6.4270   3.76443E+003    3.16995E+003
   6.4290   3.74650E+003    3.19100E+003
   6.4310   3.79900E+003    3.20095E+003
   6.4330   3.79084E+003    3.17373E+003
   6.4370   3.85585E+003    3.24447E+003
   6.4390   3.87145E+003    3.16379E+003
   6.4430   3.87678E+003    3.18646E+003
   6.4460   3.96060E+003    3.10424E+003
   6.4490   3.90392E+003    3.09058E+003
   6.4510   3.86656E+003    3.10855E+003
   6.4560   3.90792E+003    3.14914E+003
   6.4600   3.88613E+003    3.05634E+003
   6.4610   3.85963E+003    3.06511E+003
   6.4630   3.90776E+003    3.10011E+003
   6.4650   3.91011E+003    3.05619E+003
   6.4680   3.82357E+003    3.02928E+003
   6.4700   3.82276E+003    3.06458E+003
   6.4730   3.75927E+003    3.02607E+003
   6.4760   3.81935E+003    2.92194E+003
   6.4770   3.80956E+003    2.94195E+003
   6.4790   3.78024E+003    2.96403E+003
   6.4820   3.78843E+003    2.95247E+003
   6.4850   3.70039E+003    2.89400E+003
   6.4870   3.74632E+003    2.85389E+003
   6.4900   3.67483E+003    2.88011E+003
   6.4920   3.74802E+003    2.88635E+003
   6.4960   3.70039E+003    2.84733E+003
   6.4990   3.71368E+003    2.81161E+003
   6.5010   3.65640E+003    2.74844E+003
   6.5030   3.70595E+003    2.73299E+003
   6.5050   3.65530E+003    2.72094E+003
   6.5080   3.64412E+003    2.73381E+003
   6.5110   3.67492E+003    2.66037E+003
   6.5140   3.60951E+003    2.69088E+003
   6.5170   3.57229E+003    2.67547E+003
   6.5180   3.56355E+003    2.62337E+003
   6.5200   3.60869E+003    2.62319E+003
   6.5210   3.53968E+003    2.62376E+003
   6.5250   3.50713E+003    2.60106E+003
   6.5280   3.49780E+003    2.52079E+003
   6.5310   3.54552E+003    2.53686E+003
   6.5320   3.48651E+003    2.52577E+003
   6.5350   3.40989E+003    2.52522E+003
   6.5370   3.39910E+003    2.41492E+003
   6.5420   3.38165E+003    2.45001E+003
   6.5440   3.39714E+003    2.40835E+003
   6.5460   3.32023E+003    2.39788E+003
   6.5480   3.33624E+003    2.36290E+003
   6.5500   3.31820E+003    2.32514E+003
   6.5530   3.24272E+003    2.32393E+003
   6.5570   3.25507E+003    2.28878E+003
   6.5600   3.14084E+003    2.28511E+003
   6.5620   3.14316E+003    2.23903E+003
   6.5640   3.14721E+003    2.20545E+003
   6.5660   3.14308E+003    2.20749E+003
   6.5690   3.11441E+003    2.16746E+003
   6.5710   3.11730E+003    2.16139E+003
   6.5730   3.12074E+003    2.14540E+003
   6.5750   3.07027E+003    2.13088E+003
   6.5780   3.06238E+003    2.05585E+003
   6.5800   3.01675E+003    2.09481E+003
   6.5820   3.04787E+003    2.03222E+003
   6.5840   3.02677E+003    2.02931E+003
   6.5890   2.89344E+003    2.03715E+003
   6.5910   2.89375E+003    2.01947E+003
   6.5930   2.92875E+003    1.97196E+003
   6.5950   2.88352E+003    1.93978E+003
   6.5980   2.90099E+003    1.93986E+003
   6.6020   2.85567E+003    1.90708E+003
   6.6050   2.85042E+003    1.89629E+003
   6.6070   2.83348E+003    1.87225E+003
   6.6090   2.80907E+003    1.83319E+003
   6.6120   2.76157E+003    1.79165E+003
   6.6140   2.77169E+003    1.81748E+003
   6.6150   2.73170E+003    1.78966E+003
   6.6190   2.73145E+003    1.79498E+003
   6.6220   2.74144E+003    1.73254E+003
   6.6250   2.64909E+003    1.72744E+003
   6.6280   2.65795E+003    1.73192E+003
   6.6310   2.63911E+003    1.69256E+003
   6.6330   2.66693E+003    1.70384E+003
   6.6340   2.66004E+003    1.70165E+003
   6.6370   2.63413E+003    1.65312E+003
   6.6410   2.59989E+003    1.63973E+003
   6.6440   2.58519E+003    1.65880E+003
   6.6450   2.56152E+003    1.61554E+003
   6.6460   2.52971E+003    1.60999E+003
   6.6510   2.50989E+003    1.58709E+003
   6.6530   2.50622E+003    1.56376E+003
   6.6570   2.45151E+003    1.55543E+003
   6.6580   2.42367E+003    1.52521E+003
   6.6600   2.46313E+003    1.53930E+003
   6.6640   2.45785E+003    1.52161E+003
   6.6670   2.39809E+003    1.52540E+003
   6.6680   2.42403E+003    1.49038E+003
   6.6710   2.43591E+003    1.46932E+003
   6.6740   2.39015E+003    1.48045E+003
   6.6750   2.36869E+003    1.42941E+003
   6.6780   2.38829E+003    1.44537E+003
   6.6810   2.31816E+003    1.42328E+003
   6.6830   2.31352E+003    1.41475E+003
   6.6860   2.33293E+003    1.43377E+003
   6.6870   2.30362E+003    1.40142E+003
   6.6910   2.28280E+003    1.40531E+003
   6.6940   2.28289E+003    1.39129E+003
   6.6960   2.23501E+003    1.34351E+003
   6.6980   2.22387E+003    1.34226E+003
   6.7000   2.21705E+003    1.32434E+003
   6.7030   2.15823E+003    1.29995E+003
   6.7050   2.15873E+003    1.27009E+003
   6.7070   2.19306E+003    1.30533E+003
   6.7100   2.12138E+003    1.27743E+003
   6.7120   2.16419E+003    1.29468E+003
   6.7150   2.17410E+003    1.30182E+003
   6.7170   2.16859E+003    1.27772E+003
   6.7200   2.16686E+003    1.25480E+003
   6.7220   2.13477E+003    1.24355E+003
   6.7250   2.07503E+003    1.23375E+003
   6.7280   2.09911E+003    1.24005E+003
   6.7300   2.08416E+003    1.18555E+003
   6.7330   2.04017E+003    1.20327E+003
   6.7360   1.99267E+003    1.23043E+003
   6.7390   2.01045E+003    1.20044E+003
   6.7410   1.98440E+003    1.17730E+003
   6.7430   2.02501E+003    1.17200E+003
   6.7460   2.01913E+003    1.13482E+003
   6.7490   1.99635E+003    1.16976E+003
   6.7520   2.00915E+003    1.16969E+003
   6.7550   1.98679E+003    1.15044E+003
   6.7570   1.99761E+003    1.15147E+003
   6.7600   1.95001E+003    1.13911E+003
   6.7630   1.97232E+003    1.17911E+003
   6.7660   1.90695E+003    1.15344E+003
   6.7680   1.89952E+003    1.12360E+003
   6.7700   1.92255E+003    1.14279E+003
   6.7720   1.93459E+003    1.11266E+003
   6.7750   1.92187E+003    1.12911E+003
   6.7780   1.89256E+003    1.13334E+003
   6.7810   1.91419E+003    1.09952E+003
   6.7830   1.94529E+003    1.14186E+003
   6.7860   1.93127E+003    1.11966E+003
   6.7870   1.92825E+003    1.13927E+003
   6.7910   1.90914E+003    1.13367E+003
   6.7930   1.89626E+003    1.13738E+003
   6.7950   1.93641E+003    1.11008E+003
   6.7970   1.92771E+003    1.09974E+003
   6.8000   1.92246E+003    1.11112E+003
   6.8030   1.91500E+003    1.09582E+003
   6.8060   1.84123E+003    1.13880E+003
   6.8090   1.90897E+003    1.10185E+003
   6.8110   1.91693E+003    1.09670E+003
   6.8140   1.90606E+003    1.07942E+003
   6.8160   1.89693E+003    1.09321E+003
   6.8200   1.91003E+003    1.08199E+003
   6.8220   1.89203E+003    1.09738E+003
   6.8240   1.91261E+003    1.09096E+003
   6.8270   1.90412E+003    1.11360E+003
   6.8300   1.91492E+003    1.05945E+003
   6.8330   1.88351E+003    1.08438E+003
   6.8350   1.91253E+003    1.10482E+003
   6.8380   1.92345E+003    1.08620E+003
   6.8410   1.88523E+003    1.07825E+003
   6.8430   1.88481E+003    1.12021E+003
   6.8460   1.84641E+003    1.05498E+003
   6.8490   1.89097E+003    1.07226E+003
   6.8520   1.90027E+003    1.09106E+003
   6.8530   1.88369E+003    1.07190E+003
   6.8550   1.89813E+003    1.07397E+003
   6.8580   1.86983E+003    1.07298E+003
   6.8600   1.87158E+003    1.08352E+003
   6.8650   1.86604E+003    1.06295E+003
   6.8660   1.87536E+003    1.04733E+003
   6.8690   1.88513E+003    1.10956E+003
   6.8710   1.86363E+003    1.05936E+003
   6.8740   1.87613E+003    1.05669E+003
   6.8770   1.83266E+003    1.05417E+003
   6.8790   1.87795E+003    1.04746E+003
   6.8810   1.88055E+003    1.06976E+003
   6.8820   1.88166E+003    1.06924E+003
   6.8850   1.86023E+003    1.05503E+003
   6.8880   1.84332E+003    1.09825E+003
   6.8920   1.87562E+003    1.04597E+003
   6.8940   1.85838E+003    1.05167E+003
   6.8960   1.83285E+003    1.05948E+003
   6.8990   1.83479E+003    1.06423E+003
   6.9020   1.83375E+003    1.04496E+003
   6.9050   1.84495E+003    1.05333E+003
   6.9080   1.88020E+003    1.07336E+003
   6.9100   1.86169E+003    1.05209E+003
   6.9130   1.85678E+003    1.04633E+003
   6.9150   1.84704E+003    1.04891E+003
   6.9190   1.85504E+003    1.06538E+003
   6.9210   1.83573E+003    1.05792E+003
   6.9230   1.87522E+003    1.06031E+003
   6.9270   1.86004E+003    1.05047E+003
   6.9300   1.84748E+003    1.06675E+003
   6.9330   1.79661E+003    1.02890E+003
   6.9350   1.81087E+003    1.02037E+003
   6.9380   1.80550E+003    1.04278E+003
   6.9410   1.80211E+003    1.04214E+003
   6.9440   1.81644E+003    1.03652E+003
   6.9470   1.80963E+003    1.05390E+003
   6.9490   1.82821E+003    1.00293E+003
   6.9520   1.81004E+003    1.02899E+003
   6.9530   1.80656E+003    1.00791E+003
   6.9560   1.77563E+003    1.01171E+003
   6.9580   1.80703E+003    1.00791E+003
   6.9620   1.77987E+003    1.04183E+003
   6.9650   1.83397E+003    1.02156E+003
   6.9660   1.80046E+003    9.98180E+002
   6.9700   1.76126E+003    1.00520E+003
   6.9740   1.80874E+003    1.02156E+003
   6.9760   1.83193E+003    1.03765E+003
   6.9800   1.76709E+003    1.03565E+003
   6.9820   1.80874E+003    1.01205E+003
   6.9850   1.79213E+003    1.03819E+003
   6.9880   1.81112E+003    1.02942E+003
   6.9910   1.76864E+003    1.00706E+003
   6.9940   1.78338E+003    1.01455E+003
   6.9950   1.76948E+003    1.02887E+003
   6.9980   1.78357E+003    1.00644E+003
   7.0000   1.76884E+003    1.01398E+003
   7.0030   1.80767E+003    1.00654E+003
   7.0050   1.83052E+003    1.01566E+003
   7.0080   1.81460E+003    1.02335E+003
   7.0110   1.84150E+003    1.03362E+003
   7.0130   1.82957E+003    9.95730E+002
   7.0160   1.78155E+003    1.01754E+003
   7.0190   1.78429E+003    1.03091E+003
   7.0210   1.75267E+003    1.04618E+003
   7.0240   1.76191E+003    1.01188E+003
   7.0280   1.74175E+003    1.02415E+003
   7.0310   1.77948E+003    1.01660E+003
   7.0330   1.75319E+003    1.01169E+003
   7.0350   1.74468E+003    9.88980E+002
   7.0380   1.82529E+003    9.95730E+002
   7.0420   1.80636E+003    1.01145E+003
   7.0440   1.80208E+003    9.84740E+002
   7.0470   1.76312E+003    9.74630E+002
   7.0480   1.78515E+003    1.00553E+003
   7.0510   1.77174E+003    9.84120E+002
   7.0530   1.78584E+003    9.72280E+002
   7.0550   1.75898E+003    9.78760E+002
   7.0590   1.77013E+003    9.59380E+002
   7.0620   1.82509E+003    9.67690E+002
   7.0640   1.72978E+003    9.55990E+002
   7.0690   1.75370E+003    9.76590E+002
   7.0700   1.77251E+003    9.39310E+002
   7.0760   1.73274E+003    9.33830E+002
   7.0770   1.76329E+003    9.36930E+002
   7.0780   1.74218E+003    9.08050E+002
   7.0820   1.74011E+003    8.94320E+002
   7.0840   1.74634E+003    9.00060E+002
   7.0870   1.73409E+003    8.95100E+002
   7.0910   1.70674E+003    8.72530E+002
   7.0930   1.74674E+003    8.60780E+002
   7.0940   1.69497E+003    8.64850E+002
   7.0960   1.70212E+003    8.38790E+002
   7.1000   1.67918E+003    8.17900E+002
   7.1030   1.66553E+003    7.73870E+002
   7.1050   1.63282E+003    7.85530E+002
   7.1070   1.63952E+003    7.62480E+002
   7.1100   1.64908E+003    7.09800E+002
   7.1140   1.61995E+003    6.65650E+002
   7.1160   1.57567E+003    6.68470E+002
   7.1180   1.57894E+003    5.88550E+002
   7.1220   1.55999E+003    5.52800E+002
   7.1250   1.50074E+003    4.76830E+002
   7.1290   1.46920E+003    4.56870E+002
   7.1300   1.43861E+003    4.23490E+002
   7.1350   1.39380E+003    3.22420E+002
   7.1360   1.35496E+003    2.90890E+002
   7.1400   1.27359E+003    2.52100E+002
   7.1430   1.17357E+003    1.39370E+002
   7.1460   1.11418E+003    1.97900E+001
   7.1520   8.47620E+002    5.00000E+000
   7.1550   7.39580E+002    2.75000E+000
   7.1570   6.96620E+002    3.16000E+000
   7.1590   4.52000E+002    2.00000E+000
   7.1620   1.65750E+002    2.62000E+000
   7.1660   4.85300E+001    1.11000E+000
   7.1680   9.27000E+000    1.28000E+000
   7.1710   6.31000E+000    3.04000E+000
   7.1730   5.69000E+000    2.17000E+000
   7.1760   5.64000E+000    2.92000E+000
   7.1780   6.30000E+000    2.19000E+000
   7.1800   6.36000E+000    2.17000E+000
   7.1840   6.12000E+000    2.22000E+000
   7.1870   6.18000E+000    8.00000E-002
   7.1880   6.22000E+000    4.00000E-002
   7.1920   6.24000E+000    3.00000E-002
   7.1950   6.14000E+000    2.30000E-001
   7.1970   5.55000E+000    1.50000E-001
   7.2000   6.21000E+000    1.40000E-001
   7.2030   6.52000E+000    4.70000E-001
   7.2050   6.22000E+000    2.90000E-001
   7.2090   6.20000E+000    9.00000E-002
   7.2110   6.35000E+000    1.70000E+000
   7.2150   6.31000E+000    1.17000E+000
   7.2180   6.34000E+000    6.20000E-001
   7.2200   6.34000E+000    1.30000E-001
   7.2230   6.29000E+000    2.40000E-001
   7.2260   6.22000E+000    1.30000E-001
   7.2290   6.45000E+000    3.00000E-002
   7.2320   6.35000E+000    8.00000E-002
   7.2340   6.17000E+000    2.10000E-001
   7.2360   6.12000E+000    1.19000E+000
   7.2410   5.61000E+000    5.00000E-002
   7.2430   6.26000E+000    8.00000E-002
   7.2450   6.21000E+000    2.10000E-001
   7.2480   6.36000E+000    4.10000E-001
   7.2520   6.21000E+000    1.70000E-001
   7.2550   6.21000E+000    1.80000E-001
   7.2590   6.47000E+000    2.00000E-002
   7.2610   6.17000E+000    1.60000E-001
   7.2650   6.35000E+000    5.40000E-001
   7.2680   6.23000E+000    4.80000E-001
   7.2700   6.35000E+000    0.00000E+000
   7.2720   5.65000E+000    1.10000E-001
   7.2750   6.26000E+000    1.60000E-001
   7.2790   6.17000E+000    8.00000E-002
   7.2810   6.24000E+000    1.20000E-001
   7.2840   6.57000E+000    2.70000E-001
   7.2870   6.28000E+000    3.10000E-001
   7.2910   6.26000E+000    1.90000E-001
   7.2930   6.18000E+000    1.50000E-001
   7.2950   6.32000E+000    5.00000E-002
   7.2980   6.44000E+000    2.20000E-001
   7.3000   6.36000E+000    1.40000E-001
