# Supplementary material for: Mechanism of the small ATP-independent chaperone Spy is substrate specific
Source: Nat Commun. 2021 Feb 8;12:851. doi: 10.1038/s41467-021-21120-8 (PMC7870927; doi:10.1038/s41467-021-21120-8)
Supplement: Supplementary file 3 — Supplementary Data 1 [file 41467_2021_21120_MOESM3_ESM.zip › Fig 2c-d/181801/00076.RI1]

Sample1/4
I 1 22.0 48000 0010842 2.7190E11 278 1 
   5.7990   6.02000E+000    8.10000E-001
   5.8030   6.00000E+000    3.40000E-001
   5.8040   6.04000E+000    1.92000E+000
   5.8060   6.04000E+000    1.40000E-001
   5.8080   6.18000E+000    9.02000E+000
   5.8100   6.10000E+000    3.63000E+000
   5.8120   5.71000E+000    1.30700E+001
   5.8130   6.93000E+000    1.16000E+001
   5.8150   7.85000E+000    2.16500E+001
   5.8170   2.42600E+001    2.47900E+001
   5.8200   9.00200E+001    5.15300E+001
   5.8220   2.41900E+002    7.64700E+001
   5.8230   3.03460E+002    1.13340E+002
   5.8240   4.75620E+002    1.88970E+002
   5.8270   7.10730E+002    2.75880E+002
   5.8280   9.27290E+002    4.84240E+002
   5.8290   9.34130E+002    5.40370E+002
   5.8300   8.89440E+002    6.28500E+002
   5.8310   1.00083E+003    6.86080E+002
   5.8330   1.15422E+003    7.25580E+002
   5.8350   1.25598E+003    9.17870E+002
   5.8360   1.35861E+003    1.08611E+003
   5.8380   1.40242E+003    1.27316E+003
   5.8400   1.61571E+003    1.79114E+003
   5.8420   1.76338E+003    1.84686E+003
   5.8440   1.84128E+003    1.88938E+003
   5.8470   1.99774E+003    1.96539E+003
   5.8490   2.07308E+003    2.14853E+003
   5.8510   2.29686E+003    2.29762E+003
   5.8530   2.44095E+003    2.47348E+003
   5.8560   2.51647E+003    2.63958E+003
   5.8580   2.68157E+003    2.63730E+003
   5.8600   2.87918E+003    2.92900E+003
   5.8630   2.91797E+003    2.98165E+003
   5.8650   3.04301E+003    3.04880E+003
   5.8660   3.10706E+003    3.16501E+003
   5.8670   3.18361E+003    3.19561E+003
   5.8690   3.20939E+003    3.24210E+003
   5.8710   3.24818E+003    3.31930E+003
   5.8750   3.44070E+003    3.37179E+003
   5.8770   3.48328E+003    3.46695E+003
   5.8780   3.58123E+003    3.54333E+003
   5.8800   3.51570E+003    3.58772E+003
   5.8830   3.60729E+003    3.61794E+003
   5.8850   3.58412E+003    3.58790E+003
   5.8870   3.61916E+003    3.69265E+003
   5.8900   3.65035E+003    3.63135E+003
   5.8920   3.63430E+003    3.62164E+003
   5.8940   3.67626E+003    3.63286E+003
   5.8960   3.70007E+003    3.63346E+003
   5.8990   3.67450E+003    3.63717E+003
   5.9000   3.64620E+003    3.67637E+003
   5.9030   3.63254E+003    3.65562E+003
   5.9050   3.71168E+003    3.69783E+003
   5.9060   3.68437E+003    3.73672E+003
   5.9070   3.67868E+003    3.70495E+003
   5.9100   3.75685E+003    3.74027E+003
   5.9120   3.71138E+003    3.76828E+003
   5.9140   3.78877E+003    3.81314E+003
   5.9170   3.81411E+003    3.83145E+003
   5.9190   3.78759E+003    3.80277E+003
   5.9210   3.80531E+003    3.80177E+003
   5.9230   3.83536E+003    3.71823E+003
   5.9240   3.84710E+003    3.74609E+003
   5.9260   3.89155E+003    3.76318E+003
   5.9280   3.85849E+003    3.74434E+003
   5.9300   3.87658E+003    3.85128E+003
   5.9320   3.90206E+003    3.94472E+003
   5.9350   3.96758E+003    3.94191E+003
   5.9360   3.93921E+003    3.97543E+003
   5.9390   4.03354E+003    4.07594E+003
   5.9410   4.01670E+003    4.08521E+003
   5.9420   4.02701E+003    4.06400E+003
   5.9430   4.03221E+003    3.98526E+003
   5.9460   4.07668E+003    4.00160E+003
   5.9480   4.11203E+003    4.09591E+003
   5.9510   4.05427E+003    4.09959E+003
   5.9530   4.09733E+003    4.12026E+003
   5.9550   4.07190E+003    4.06465E+003
   5.9570   4.07977E+003    4.10399E+003
   5.9590   4.11040E+003    4.06434E+003
   5.9620   4.08978E+003    4.16687E+003
   5.9640   4.10670E+003    4.04788E+003
   5.9660   4.13372E+003    4.09639E+003
   5.9690   4.12897E+003    4.11199E+003
   5.9710   4.17951E+003    4.17894E+003
   5.9730   4.23307E+003    4.19729E+003
   5.9750   4.20182E+003    4.25196E+003
   5.9770   4.23065E+003    4.23224E+003
   5.9810   4.24876E+003    4.23533E+003
   5.9840   4.26469E+003    4.28344E+003
   5.9850   4.29741E+003    4.22861E+003
   5.9880   4.35694E+003    4.39447E+003
   5.9890   4.58529E+003    4.63636E+003
   5.9910   5.29793E+003    7.00724E+003
   5.9960   8.54321E+003    8.80484E+003
   5.9980   8.42497E+003    8.01068E+003
   6.0010   6.54257E+003    4.81402E+003
   6.0030   1.99029E+003    1.52170E+002
   6.0110   2.01860E+002    2.83630E+002
   6.0120   4.22560E+002    4.60540E+002
   6.0130   1.20498E+003    5.08926E+003
   6.0200   4.11933E+003    4.05370E+003
   6.0220   4.30248E+003    4.25869E+003
   6.0250   4.39663E+003    4.23586E+003
   6.0270   4.28909E+003    4.25946E+003
   6.0300   4.31991E+003    4.27008E+003
   6.0310   4.27219E+003    4.20924E+003
   6.0320   4.30217E+003    4.23949E+003
   6.0340   4.32659E+003    4.23615E+003
   6.0360   4.25226E+003    4.23444E+003
   6.0390   4.34797E+003    4.17933E+003
   6.0410   4.28742E+003    4.20423E+003
   6.0430   4.30773E+003    4.18046E+003
   6.0450   4.30919E+003    4.33557E+003
   6.0480   4.30260E+003    4.33343E+003
   6.0500   4.30566E+003    4.20167E+003
   6.0530   4.30889E+003    4.21729E+003
   6.0540   4.33769E+003    4.26597E+003
   6.0580   4.19193E+003    4.27107E+003
   6.0590   4.22689E+003    4.15253E+003
   6.0610   4.31649E+003    4.21558E+003
   6.0630   4.32818E+003    4.28549E+003
   6.0660   4.29149E+003    4.26870E+003
   6.0680   4.26709E+003    4.18538E+003
   6.0700   4.30582E+003    4.23773E+003
   6.0730   4.32834E+003    4.16780E+003
   6.0750   4.30830E+003    4.13100E+003
   6.0770   4.29381E+003    4.19388E+003
   6.0790   4.35120E+003    4.12933E+003
   6.0820   4.25891E+003    4.20816E+003
   6.0830   4.29211E+003    4.17619E+003
   6.0850   4.26911E+003    4.14671E+003
   6.0860   4.29188E+003    4.12517E+003
   6.0890   4.28103E+003    4.19006E+003
   6.0900   4.25809E+003    4.15173E+003
   6.0950   4.26161E+003    4.20211E+003
   6.0970   4.19630E+003    4.11877E+003
   6.0990   4.19820E+003    4.06609E+003
   6.1020   4.22811E+003    4.16441E+003
   6.1040   4.22589E+003    4.09492E+003
   6.1060   4.20559E+003    4.13736E+003
   6.1080   4.27517E+003    4.10884E+003
   6.1130   4.21298E+003    4.06264E+003
   6.1160   4.15320E+003    4.06606E+003
   6.1180   4.25278E+003    4.08335E+003
   6.1210   4.17069E+003    4.04332E+003
   6.1240   4.19175E+003    4.04023E+003
   6.1250   4.20912E+003    4.04321E+003
   6.1280   4.20225E+003    3.99068E+003
   6.1300   4.14185E+003    3.99382E+003
   6.1310   4.12576E+003    4.05435E+003
   6.1330   4.15173E+003    3.97912E+003
   6.1360   4.25682E+003    3.96657E+003
   6.1380   4.15568E+003    4.01819E+003
   6.1420   4.10916E+003    3.98501E+003
   6.1440   4.16943E+003    3.97863E+003
   6.1460   4.09069E+003    3.92972E+003
   6.1500   4.10183E+003    3.91119E+003
   6.1540   4.02953E+003    3.89501E+003
   6.1570   3.97191E+003    3.78066E+003
   6.1600   4.00092E+003    3.89635E+003
   6.1640   4.02784E+003    3.79991E+003
   6.1670   3.98419E+003    3.83471E+003
   6.1700   4.02213E+003    3.84840E+003
   6.1720   4.00119E+003    3.75955E+003
   6.1740   3.97575E+003    3.74216E+003
   6.1760   3.93754E+003    3.71652E+003
   6.1800   3.97436E+003    3.84131E+003
   6.1820   3.95883E+003    3.79935E+003
   6.1850   3.99748E+003    3.80543E+003
   6.1870   3.97378E+003    3.73660E+003
   6.1890   3.93548E+003    3.78295E+003
   6.1910   3.96048E+003    3.69184E+003
   6.1950   3.94939E+003    3.73017E+003
   6.1960   3.89690E+003    3.63513E+003
   6.1980   3.99913E+003    3.66415E+003
   6.2010   3.93772E+003    3.69547E+003
   6.2030   3.99967E+003    3.64049E+003
   6.2060   3.91374E+003    3.58886E+003
   6.2070   3.89525E+003    3.66288E+003
   6.2110   3.90944E+003    3.62378E+003
   6.2130   3.95797E+003    3.66038E+003
   6.2140   3.91182E+003    3.58532E+003
   6.2170   3.94640E+003    3.60570E+003
   6.2200   3.90868E+003    3.55416E+003
   6.2210   3.89650E+003    3.54142E+003
   6.2240   3.89183E+003    3.45497E+003
   6.2250   3.90960E+003    3.49121E+003
   6.2270   3.83813E+003    3.47128E+003
   6.2290   3.82352E+003    3.49485E+003
   6.2310   3.82895E+003    3.41096E+003
   6.2350   3.84307E+003    3.40097E+003
   6.2370   3.80926E+003    3.40135E+003
   6.2390   3.83518E+003    3.35193E+003
   6.2410   3.79220E+003    3.41486E+003
   6.2430   3.82564E+003    3.33088E+003
   6.2460   3.70126E+003    3.27963E+003
   6.2480   3.78762E+003    3.22274E+003
   6.2510   3.69998E+003    3.32064E+003
   6.2530   3.75128E+003    3.25760E+003
   6.2550   3.69447E+003    3.22157E+003
   6.2580   3.70123E+003    3.20769E+003
   6.2600   3.68623E+003    3.20498E+003
   6.2630   3.70829E+003    3.16038E+003
   6.2660   3.67554E+003    3.16262E+003
   6.2680   3.71427E+003    3.12777E+003
   6.2700   3.71340E+003    3.10031E+003
   6.2720   3.66252E+003    3.10458E+003
   6.2730   3.64305E+003    3.07451E+003
   6.2750   3.57607E+003    3.08289E+003
   6.2770   3.62729E+003    3.06972E+003
   6.2800   3.60221E+003    3.05434E+003
   6.2820   3.58467E+003    3.05125E+003
   6.2850   3.54127E+003    2.98438E+003
   6.2870   3.60129E+003    2.96265E+003
   6.2890   3.55970E+003    3.01284E+003
   6.2900   3.49242E+003    2.97073E+003
   6.2930   3.50934E+003    2.93576E+003
   6.2960   3.52198E+003    2.89594E+003
   6.2970   3.50341E+003    2.83385E+003
   6.3000   3.51228E+003    2.78781E+003
   6.3020   3.46638E+003    2.83597E+003
   6.3040   3.45834E+003    2.79470E+003
   6.3060   3.44354E+003    2.72554E+003
   6.3110   3.42699E+003    2.77095E+003
   6.3130   3.34541E+003    2.74298E+003
   6.3160   3.39593E+003    2.67056E+003
   6.3200   3.33087E+003    2.61722E+003
   6.3230   3.32828E+003    2.65208E+003
   6.3240   3.27375E+003    2.58462E+003
   6.3260   3.27561E+003    2.62359E+003
   6.3270   3.30688E+003    2.59142E+003
   6.3310   3.29201E+003    2.54683E+003
   6.3320   3.22400E+003    2.53250E+003
   6.3350   3.25037E+003    2.55607E+003
   6.3380   3.26379E+003    2.53861E+003
   6.3400   3.18581E+003    2.46563E+003
   6.3430   3.20730E+003    2.47728E+003
   6.3450   3.19516E+003    2.43608E+003
   6.3470   3.16761E+003    2.46326E+003
   6.3500   3.15321E+003    2.40252E+003
   6.3520   3.09150E+003    2.37068E+003
   6.3540   3.15681E+003    2.35031E+003
   6.3580   3.03352E+003    2.31753E+003
   6.3610   3.08595E+003    2.33351E+003
   6.3630   3.10384E+003    2.27810E+003
   6.3660   3.09230E+003    2.27289E+003
   6.3680   3.04189E+003    2.24511E+003
   6.3700   2.92135E+003    2.23080E+003
   6.3730   2.93232E+003    2.20851E+003
   6.3740   2.94663E+003    2.19389E+003
   6.3760   2.96268E+003    2.15067E+003
   6.3790   2.90215E+003    2.12822E+003
   6.3820   2.87160E+003    2.15776E+003
   6.3850   2.90401E+003    2.08770E+003
   6.3880   2.92873E+003    2.05232E+003
   6.3900   2.89251E+003    2.04068E+003
   6.3930   2.79852E+003    2.01694E+003
   6.3950   2.83750E+003    2.03684E+003
   6.3970   2.75432E+003    2.01540E+003
   6.3990   2.75239E+003    2.01746E+003
   6.4020   2.78064E+003    1.95435E+003
   6.4050   2.75067E+003    1.96836E+003
   6.4070   2.72986E+003    1.95811E+003
   6.4090   2.75833E+003    1.92568E+003
   6.4120   2.75043E+003    1.93955E+003
   6.4150   2.74349E+003    1.92749E+003
   6.4170   2.68571E+003    1.88235E+003
   6.4200   2.67050E+003    1.85795E+003
   6.4220   2.59831E+003    1.86155E+003
   6.4230   2.72347E+003    1.85995E+003
   6.4260   2.64808E+003    1.87412E+003
   6.4290   2.64876E+003    1.86257E+003
   6.4310   2.64214E+003    1.86067E+003
   6.4330   2.64158E+003    1.82039E+003
   6.4360   2.62015E+003    1.84349E+003
   6.4380   2.69312E+003    1.80495E+003
   6.4410   2.62892E+003    1.80051E+003
   6.4440   2.64114E+003    1.82108E+003
   6.4460   2.67794E+003    1.79825E+003
   6.4480   2.61874E+003    1.76438E+003
   6.4500   2.57607E+003    1.73285E+003
   6.4530   2.62861E+003    1.70334E+003
   6.4560   2.63128E+003    1.74495E+003
   6.4580   2.58119E+003    1.73695E+003
   6.4600   2.59609E+003    1.73554E+003
   6.4620   2.57752E+003    1.70640E+003
   6.4650   2.58705E+003    1.72234E+003
   6.4670   2.57728E+003    1.70619E+003
   6.4700   2.54454E+003    1.68468E+003
   6.4730   2.53843E+003    1.69778E+003
   6.4770   2.53109E+003    1.62468E+003
   6.4800   2.56175E+003    1.61397E+003
   6.4820   2.49045E+003    1.65668E+003
   6.4850   2.52135E+003    1.60945E+003
   6.4870   2.45872E+003    1.63790E+003
   6.4900   2.49064E+003    1.59485E+003
   6.4920   2.45556E+003    1.57988E+003
   6.4940   2.46804E+003    1.58174E+003
   6.4970   2.49179E+003    1.57411E+003
   6.4990   2.48955E+003    1.55252E+003
   6.5030   2.44642E+003    1.53376E+003
   6.5040   2.46519E+003    1.54605E+003
   6.5070   2.43769E+003    1.54862E+003
   6.5080   2.39512E+003    1.55658E+003
   6.5110   2.44455E+003    1.53952E+003
   6.5130   2.42186E+003    1.54308E+003
   6.5160   2.39583E+003    1.49501E+003
   6.5190   2.40098E+003    1.51121E+003
   6.5210   2.37107E+003    1.49734E+003
   6.5230   2.39468E+003    1.47300E+003
   6.5250   2.38306E+003    1.47125E+003
   6.5290   2.34420E+003    1.44780E+003
   6.5320   2.35504E+003    1.42806E+003
   6.5350   2.33464E+003    1.45700E+003
   6.5360   2.38569E+003    1.41832E+003
   6.5380   2.31137E+003    1.43560E+003
   6.5420   2.30465E+003    1.39601E+003
   6.5460   2.31547E+003    1.40527E+003
   6.5480   2.31098E+003    1.37775E+003
   6.5500   2.25835E+003    1.37879E+003
   6.5520   2.27334E+003    1.36926E+003
   6.5550   2.22740E+003    1.36995E+003
   6.5570   2.24167E+003    1.38139E+003
   6.5610   2.23971E+003    1.35997E+003
   6.5640   2.22731E+003    1.34039E+003
   6.5680   2.23460E+003    1.34139E+003
   6.5710   2.21988E+003    1.36765E+003
   6.5730   2.22754E+003    1.34475E+003
   6.5750   2.19058E+003    1.31580E+003
   6.5780   2.18946E+003    1.26324E+003
   6.5810   2.19457E+003    1.27571E+003
   6.5840   2.17069E+003    1.27756E+003
   6.5860   2.12232E+003    1.29651E+003
   6.5880   2.18495E+003    1.27775E+003
   6.5910   2.15494E+003    1.31141E+003
   6.5930   2.16646E+003    1.26248E+003
   6.5980   2.10618E+003    1.26857E+003
   6.6000   2.15378E+003    1.27053E+003
   6.6020   2.14567E+003    1.26152E+003
   6.6040   2.15518E+003    1.26367E+003
   6.6070   2.12722E+003    1.25972E+003
   6.6090   2.11171E+003    1.22177E+003
   6.6110   2.07076E+003    1.21697E+003
   6.6150   2.08438E+003    1.23322E+003
   6.6180   2.06711E+003    1.20930E+003
   6.6190   2.07466E+003    1.20350E+003
   6.6220   2.06972E+003    1.23334E+003
   6.6250   2.05418E+003    1.21189E+003
   6.6280   2.06936E+003    1.20215E+003
   6.6310   2.06794E+003    1.19608E+003
   6.6340   2.05229E+003    1.21280E+003
   6.6360   2.07237E+003    1.21691E+003
   6.6380   2.04057E+003    1.18292E+003
   6.6410   2.08541E+003    1.19287E+003
   6.6460   2.05017E+003    1.18641E+003
   6.6480   2.04486E+003    1.18293E+003
   6.6510   2.01350E+003    1.19045E+003
   6.6530   2.01369E+003    1.16974E+003
   6.6550   2.03066E+003    1.14836E+003
   6.6580   2.03053E+003    1.15760E+003
   6.6610   1.99408E+003    1.17098E+003
   6.6630   2.00196E+003    1.19274E+003
   6.6650   1.98393E+003    1.16478E+003
   6.6670   1.99155E+003    1.14861E+003
   6.6710   2.02799E+003    1.15208E+003
   6.6740   2.02781E+003    1.14273E+003
   6.6760   2.03386E+003    1.13211E+003
   6.6790   1.97431E+003    1.12552E+003
   6.6800   1.98322E+003    1.12011E+003
   6.6840   1.94948E+003    1.12844E+003
   6.6870   1.98389E+003    1.11827E+003
   6.6890   1.97301E+003    1.14151E+003
   6.6910   1.94140E+003    1.12885E+003
   6.6940   1.96641E+003    1.10922E+003
   6.6960   1.94651E+003    1.09323E+003
   6.6990   1.97885E+003    1.11903E+003
   6.7030   1.94979E+003    1.08953E+003
   6.7050   1.93719E+003    1.10776E+003
   6.7070   1.89908E+003    1.09885E+003
   6.7080   1.90490E+003    1.07026E+003
   6.7110   1.87956E+003    1.11874E+003
   6.7140   1.92640E+003    1.13186E+003
   6.7160   1.94159E+003    1.12011E+003
   6.7190   1.93082E+003    1.07385E+003
   6.7210   1.90371E+003    1.02971E+003
   6.7230   1.89764E+003    1.06347E+003
   6.7250   1.89663E+003    1.09805E+003
   6.7280   1.87997E+003    1.07148E+003
   6.7320   1.88235E+003    1.04987E+003
   6.7340   1.84019E+003    1.03698E+003
   6.7360   1.82846E+003    1.05825E+003
   6.7390   1.85267E+003    1.04692E+003
   6.7440   1.84894E+003    1.05269E+003
   6.7470   1.85737E+003    1.08629E+003
   6.7490   1.87022E+003    1.10071E+003
   6.7510   1.90651E+003    1.09175E+003
   6.7540   1.86310E+003    1.08463E+003
   6.7560   1.86427E+003    1.05525E+003
   6.7590   1.87550E+003    1.04989E+003
   6.7610   1.87450E+003    1.02799E+003
   6.7630   1.84324E+003    1.07352E+003
   6.7660   1.84821E+003    1.05845E+003
   6.7700   1.85050E+003    1.05913E+003
   6.7720   1.87616E+003    1.07852E+003
   6.7750   1.86158E+003    1.03625E+003
   6.7770   1.87631E+003    1.05371E+003
   6.7800   1.87828E+003    1.07857E+003
   6.7840   1.85879E+003    1.04410E+003
   6.7870   1.85921E+003    1.10291E+003
   6.7880   1.88641E+003    1.10601E+003
   6.7920   1.88680E+003    1.06441E+003
   6.7930   1.88833E+003    1.09717E+003
   6.7970   1.88729E+003    1.04884E+003
   6.8000   1.88729E+003    1.06504E+003
   6.8030   1.91191E+003    1.05854E+003
   6.8050   1.85475E+003    1.05113E+003
   6.8060   1.87504E+003    1.04146E+003
   6.8090   1.89087E+003    1.07206E+003
   6.8130   1.89135E+003    1.04262E+003
   6.8160   1.85796E+003    1.08497E+003
   6.8170   1.87607E+003    1.09683E+003
   6.8200   1.88768E+003    1.09193E+003
   6.8220   1.93138E+003    1.09552E+003
   6.8250   1.87828E+003    1.05796E+003
   6.8280   1.89788E+003    1.07740E+003
   6.8310   1.91636E+003    1.06900E+003
   6.8330   1.90208E+003    1.05560E+003
   6.8360   1.89293E+003    1.08713E+003
   6.8380   1.91535E+003    1.08544E+003
   6.8410   1.87458E+003    1.09309E+003
   6.8450   1.88524E+003    1.09589E+003
   6.8460   1.93527E+003    1.04536E+003
   6.8490   1.89567E+003    1.06884E+003
   6.8510   1.88698E+003    1.06721E+003
   6.8530   1.88208E+003    1.09384E+003
   6.8580   1.89916E+003    1.08618E+003
   6.8590   1.92300E+003    1.04717E+003
   6.8610   1.87433E+003    1.07918E+003
   6.8640   1.89658E+003    1.08277E+003
   6.8670   1.90872E+003    1.08746E+003
   6.8700   1.93525E+003    1.07384E+003
   6.8730   1.88967E+003    1.07230E+003
   6.8750   1.91089E+003    1.08256E+003
   6.8780   1.87611E+003    1.08679E+003
   6.8810   1.92223E+003    1.07042E+003
   6.8850   1.89278E+003    1.06404E+003
   6.8860   1.91618E+003    1.06974E+003
   6.8890   1.90880E+003    1.09969E+003
   6.8910   1.90569E+003    1.08827E+003
   6.8940   1.97169E+003    1.08251E+003
   6.8960   1.88619E+003    1.09653E+003
   6.8990   1.91388E+003    1.10367E+003
   6.9010   1.89445E+003    1.09769E+003
   6.9030   1.90375E+003    1.06039E+003
   6.9080   1.89591E+003    1.08153E+003
   6.9100   1.87362E+003    1.08271E+003
   6.9140   1.87809E+003    1.04612E+003
   6.9170   1.85193E+003    1.05243E+003
   6.9190   1.90200E+003    1.07721E+003
   6.9210   1.88843E+003    1.05501E+003
   6.9240   1.89218E+003    1.06312E+003
   6.9280   1.90024E+003    1.04499E+003
   6.9300   1.90136E+003    1.06479E+003
   6.9320   1.86126E+003    1.04313E+003
   6.9340   1.86598E+003    1.08312E+003
   6.9380   1.81123E+003    1.06354E+003
   6.9410   1.86900E+003    1.06184E+003
   6.9420   1.83997E+003    1.07726E+003
   6.9450   1.86066E+003    1.06809E+003
   6.9470   1.87047E+003    1.03843E+003
   6.9500   1.89610E+003    1.03328E+003
   6.9530   1.86454E+003    1.04928E+003
   6.9550   1.86601E+003    1.01946E+003
   6.9580   1.87225E+003    1.01368E+003
   6.9610   1.85212E+003    1.03846E+003
   6.9640   1.82250E+003    1.03550E+003
   6.9680   1.84304E+003    1.06576E+003
   6.9710   1.84945E+003    1.07754E+003
   6.9730   1.81629E+003    1.05408E+003
   6.9760   1.81510E+003    1.03667E+003
   6.9800   1.85464E+003    1.06758E+003
   6.9820   1.86629E+003    1.04947E+003
   6.9850   1.86095E+003    1.06711E+003
   6.9880   1.83501E+003    1.04760E+003
   6.9900   1.80790E+003    1.05805E+003
   6.9920   1.79247E+003    1.06755E+003
   6.9950   1.88341E+003    1.06095E+003
   6.9990   1.84764E+003    1.06558E+003
   7.0000   1.85370E+003    1.05445E+003
   7.0030   1.88805E+003    1.04205E+003
   7.0050   1.85560E+003    1.04536E+003
   7.0080   1.86685E+003    1.04670E+003
   7.0110   1.88927E+003    1.04502E+003
   7.0140   1.85827E+003    1.04585E+003
   7.0170   1.85438E+003    1.02791E+003
   7.0210   1.87322E+003    1.03797E+003
   7.0230   1.85020E+003    1.02008E+003
   7.0260   1.84337E+003    1.03947E+003
   7.0280   1.83614E+003    1.03610E+003
   7.0300   1.84933E+003    1.00568E+003
   7.0330   1.82091E+003    1.01851E+003
   7.0350   1.82597E+003    1.02115E+003
   7.0390   1.84961E+003    9.98030E+002
   7.0400   1.83001E+003    1.01148E+003
   7.0420   1.85503E+003    9.89440E+002
   7.0460   1.79602E+003    1.00319E+003
   7.0480   1.82441E+003    1.01043E+003
   7.0500   1.81214E+003    9.97580E+002
   7.0530   1.79466E+003    9.78060E+002
   7.0550   1.78458E+003    9.82490E+002
   7.0600   1.73906E+003    9.43350E+002
   7.0620   1.75805E+003    9.43490E+002
   7.0640   1.76021E+003    9.37190E+002
   7.0680   1.72669E+003    8.98160E+002
   7.0710   1.71069E+003    8.86870E+002
   7.0740   1.68722E+003    8.44940E+002
   7.0770   1.66680E+003    8.56440E+002
   7.0800   1.65277E+003    8.40980E+002
   7.0820   1.67096E+003    8.25150E+002
   7.0840   1.62768E+003    8.12120E+002
   7.0870   1.57584E+003    7.87190E+002
   7.0910   2.63775E+003    7.44230E+002
   7.0940   1.50872E+003    7.24330E+002
   7.0960   1.47640E+003    6.99740E+002
   7.0980   1.46150E+003    6.51630E+002
   7.1000   1.40945E+003    6.18340E+002
   7.1050   1.40482E+003    5.87990E+002
   7.1070   1.29827E+003    5.37400E+002
   7.1100   1.23424E+003    5.01790E+002
   7.1130   1.21711E+003    4.52880E+002
   7.1160   1.13718E+003    4.11450E+002
   7.1200   1.02989E+003    3.65510E+002
   7.1230   9.77460E+002    3.16290E+002
   7.1250   9.08990E+002    2.77480E+002
   7.1270   8.46050E+002    2.46260E+002
   7.1300   7.84720E+002    2.07920E+002
   7.1340   7.07050E+002    1.61440E+002
   7.1370   5.91200E+002    1.39320E+002
   7.1400   5.17610E+002    1.07030E+002
   7.1420   4.62470E+002    9.41800E+001
   7.1430   4.27480E+002    7.68700E+001
   7.1470   3.54750E+002    5.92400E+001
   7.1500   2.99710E+002    3.18000E+001
   7.1530   2.24230E+002    2.93300E+001
   7.1560   1.76590E+002    1.60300E+001
   7.1600   1.10700E+002    4.25000E+000
   7.1620   8.27800E+001    2.33000E+000
   7.1650   6.58200E+001    1.21000E+000
   7.1680   5.15000E+001    1.16000E+000
   7.1700   3.14900E+001    3.06000E+000
   7.1730   1.34900E+001    1.59000E+000
   7.1760   1.47000E+000    3.61000E+000
   7.1790   5.49000E+000    1.19000E+000
   7.1830   5.42000E+000    2.20000E-001
   7.1860   6.05000E+000    9.00000E-002
   7.1880   6.17000E+000    2.20000E-001
   7.1910   6.45000E+000    4.40000E-001
   7.1930   6.22000E+000    1.90000E-001
   7.1950   6.14000E+000    5.10000E-001
   7.1980   6.09000E+000    6.00000E-002
   7.2000   6.28000E+000    1.00000E-001
   7.2040   6.14000E+000    3.20000E-001
   7.2070   6.29000E+000    1.40000E+000
   7.2100   6.09000E+000    4.80000E-001
   7.2130   6.37000E+000    8.20000E-001
   7.2160   5.99000E+000    1.20000E-001
   7.2190   6.10000E+000    9.00000E-002
   7.2230   6.15000E+000    8.50000E-001
   7.2250   6.12000E+000    1.20000E-001
   7.2280   6.07000E+000    4.00000E-001
   7.2320   6.15000E+000    1.60000E-001
   7.2340   5.97000E+000    3.80000E-001
   7.2360   6.09000E+000    1.20000E-001
   7.2400   6.14000E+000    1.20000E-001
   7.2430   6.23000E+000    6.00000E-002
   7.2460   6.25000E+000    0.00000E+000
   7.2480   6.19000E+000    1.00000E-001
   7.2520   6.25000E+000    1.50000E-001
   7.2540   6.26000E+000    2.30000E-001
   7.2570   6.21000E+000    1.00000E-002
   7.2590   6.11000E+000    1.40000E-001
   7.2620   6.40000E+000    8.00000E-002
   7.2650   6.11000E+000    1.70000E-001
   7.2690   6.07000E+000    2.20000E-001
   7.2720   6.35000E+000    1.60000E-001
   7.2750   6.16000E+000    7.00000E-002
   7.2770   6.15000E+000    2.10000E-001
   7.2810   6.19000E+000    1.90000E-001
   7.2840   6.19000E+000    0.00000E+000
   7.2860   6.12000E+000    3.10000E-001
   7.2890   6.10000E+000    3.00000E-001
   7.2930   6.14000E+000    2.00000E-001
   7.2950   5.93000E+000    1.00000E-002
   7.2980   6.20000E+000    2.00000E-002
   7.3000   6.26000E+000    4.00000E-002
