# Supplementary material for: Mechanism of the small ATP-independent chaperone Spy is substrate specific
Source: Nat Commun. 2021 Feb 8;12:851. doi: 10.1038/s41467-021-21120-8 (PMC7870927; doi:10.1038/s41467-021-21120-8)
Supplement: Supplementary file 3 — Supplementary Data 1 [file 41467_2021_21120_MOESM3_ESM.zip › Fig 2c-d/181801/00076.RI3]

Sample3/6
I 3 22.0 48000 0010910 2.7370E11 278 1 
   5.8010   6.05000E+000    3.00000E-001
   5.8030   6.14000E+000    5.99000E+000
   5.8040   6.14000E+000    1.90000E+000
   5.8050   5.94000E+000    6.26000E+000
   5.8080   6.10000E+000    1.40300E+001
   5.8100   4.20000E+000    1.83500E+001
   5.8120   1.07000E+000    2.56500E+001
   5.8130   6.69000E+000    2.53000E+001
   5.8150   1.79700E+001    4.14400E+001
   5.8170   3.24900E+001    6.49900E+001
   5.8190   6.98000E+001    9.09700E+001
   5.8220   2.00580E+002    2.43220E+002
   5.8230   3.57590E+002    5.12810E+002
   5.8240   6.54530E+002    6.62780E+002
   5.8260   8.71680E+002    8.06730E+002
   5.8290   9.25200E+002    8.58500E+002
   5.8300   9.21420E+002    9.42420E+002
   5.8320   1.12242E+003    1.14821E+003
   5.8350   1.35358E+003    1.34000E+003
   5.8390   1.44598E+003    1.54977E+003
   5.8400   1.62050E+003    1.61671E+003
   5.8420   1.65381E+003    1.66094E+003
   5.8440   1.84847E+003    1.87112E+003
   5.8470   2.01260E+003    2.03294E+003
   5.8490   2.09763E+003    2.14644E+003
   5.8510   2.26350E+003    2.32833E+003
   5.8530   2.37420E+003    2.40405E+003
   5.8540   2.44319E+003    2.52016E+003
   5.8560   2.52246E+003    2.55454E+003
   5.8580   2.70268E+003    2.70924E+003
   5.8600   2.72231E+003    2.88138E+003
   5.8630   2.82505E+003    2.91697E+003
   5.8650   2.97319E+003    2.97444E+003
   5.8670   3.10523E+003    3.18687E+003
   5.8690   3.24636E+003    3.29730E+003
   5.8710   3.26793E+003    3.31898E+003
   5.8720   3.34826E+003    3.32444E+003
   5.8750   3.45257E+003    3.38400E+003
   5.8760   3.43002E+003    3.45859E+003
   5.8780   3.49851E+003    3.57070E+003
   5.8800   3.54442E+003    3.59363E+003
   5.8820   3.59945E+003    3.49730E+003
   5.8830   3.59372E+003    3.55643E+003
   5.8850   3.67514E+003    3.58777E+003
   5.8870   3.61221E+003    3.62603E+003
   5.8890   3.63852E+003    3.63531E+003
   5.8910   3.65023E+003    3.73951E+003
   5.8920   3.63012E+003    3.65014E+003
   5.8940   3.63640E+003    3.67495E+003
   5.8970   3.66129E+003    3.67758E+003
   5.8990   3.63862E+003    3.73049E+003
   5.9000   3.70597E+003    3.59983E+003
   5.9020   3.68009E+003    3.60965E+003
   5.9050   3.68552E+003    3.64721E+003
   5.9060   3.69509E+003    3.66927E+003
   5.9070   3.75762E+003    3.74041E+003
   5.9100   3.75314E+003    3.75329E+003
   5.9110   3.79010E+003    3.79924E+003
   5.9120   3.76661E+003    3.76520E+003
   5.9140   3.77333E+003    3.74544E+003
   5.9160   3.76894E+003    3.75170E+003
   5.9190   3.79566E+003    3.81859E+003
   5.9210   3.83341E+003    3.83877E+003
   5.9240   3.81897E+003    3.86206E+003
   5.9260   3.86775E+003    3.85102E+003
   5.9280   3.82271E+003    3.85036E+003
   5.9300   3.87979E+003    3.91750E+003
   5.9330   3.85385E+003    3.90184E+003
   5.9360   3.95531E+003    3.95618E+003
   5.9390   4.03627E+003    3.98664E+003
   5.9420   4.03580E+003    4.05227E+003
   5.9430   3.97574E+003    4.12993E+003
   5.9450   4.00119E+003    4.07800E+003
   5.9480   4.09938E+003    4.09089E+003
   5.9500   4.06825E+003    4.06695E+003
   5.9530   4.13821E+003    4.08843E+003
   5.9550   4.11012E+003    4.19101E+003
   5.9570   4.12991E+003    4.22010E+003
   5.9590   4.10476E+003    4.25175E+003
   5.9600   4.10821E+003    4.33927E+003
   5.9620   4.11675E+003    4.63017E+003
   5.9640   4.21307E+003    6.43389E+003
   5.9680   4.24939E+003    8.65664E+003
   5.9710   4.42456E+003    7.70904E+003
   5.9730   4.99221E+003    7.54313E+003
   5.9740   6.38299E+003    4.36171E+003
   5.9770   8.74538E+003    1.52680E+002
   5.9820   6.03809E+003    2.24960E+002
   5.9840   3.97694E+003    2.13739E+003
   5.9890   1.26050E+002    4.72749E+003
   5.9910   2.23210E+002    4.07685E+003
   5.9930   6.50110E+002    4.26028E+003
   5.9950   1.59669E+003    4.26040E+003
   5.9980   4.44802E+003    4.19827E+003
   6.0000   5.20489E+003    4.14715E+003
   6.0030   4.32764E+003    4.15232E+003
   6.0050   4.22104E+003    4.15405E+003
   6.0070   4.20350E+003    4.25323E+003
   6.0090   4.19527E+003    4.19111E+003
   6.0120   4.16463E+003    4.17604E+003
   6.0130   4.16959E+003    4.17872E+003
   6.0160   4.21645E+003    4.20727E+003
   6.0180   4.15621E+003    4.18940E+003
   6.0200   4.16186E+003    4.19006E+003
   6.0220   4.18602E+003    4.15872E+003
   6.0250   4.25067E+003    4.14329E+003
   6.0270   4.28772E+003    4.15558E+003
   6.0300   4.13399E+003    4.21012E+003
   6.0310   4.17719E+003    4.15398E+003
   6.0340   4.16975E+003    4.19156E+003
   6.0360   4.23466E+003    4.13283E+003
   6.0380   4.19605E+003    4.17882E+003
   6.0390   4.17450E+003    4.19700E+003
   6.0420   4.22258E+003    4.21960E+003
   6.0430   4.21717E+003    4.21006E+003
   6.0460   4.17312E+003    4.15680E+003
   6.0480   4.25666E+003    4.20540E+003
   6.0500   4.21810E+003    4.19193E+003
   6.0510   4.21771E+003    4.18963E+003
   6.0540   4.19569E+003    4.02909E+003
   6.0560   4.15659E+003    4.12783E+003
   6.0590   4.18707E+003    4.17140E+003
   6.0610   4.11604E+003    4.19891E+003
   6.0630   4.10948E+003    4.17845E+003
   6.0660   4.16150E+003    4.15551E+003
   6.0680   4.17079E+003    4.19511E+003
   6.0700   4.19449E+003    4.18470E+003
   6.0730   4.23934E+003    4.21109E+003
   6.0750   4.32153E+003    4.17371E+003
   6.0770   4.27643E+003    4.22796E+003
   6.0790   4.19860E+003    4.13242E+003
   6.0820   4.23885E+003    4.19688E+003
   6.0840   4.26127E+003    4.11359E+003
   6.0870   4.25232E+003    4.11651E+003
   6.0880   4.21832E+003    4.08234E+003
   6.0900   4.25197E+003    4.11939E+003
   6.0910   4.24198E+003    4.13494E+003
   6.0930   4.21205E+003    4.18110E+003
   6.0970   4.19405E+003    4.18126E+003
   6.1000   4.17641E+003    4.13843E+003
   6.1020   4.16750E+003    4.13788E+003
   6.1040   4.25976E+003    4.11626E+003
   6.1060   4.12686E+003    4.18547E+003
   6.1080   4.14758E+003    4.15379E+003
   6.1110   4.21227E+003    4.17081E+003
   6.1130   4.19741E+003    4.15897E+003
   6.1150   4.22874E+003    4.10206E+003
   6.1180   4.19800E+003    4.12449E+003
   6.1200   4.18942E+003    4.11820E+003
   6.1220   4.17903E+003    4.07829E+003
   6.1250   4.20097E+003    4.12471E+003
   6.1260   4.17296E+003    4.12193E+003
   6.1290   4.22826E+003    4.17259E+003
   6.1310   4.15217E+003    4.13489E+003
   6.1330   4.20777E+003    4.14945E+003
   6.1340   4.19928E+003    4.21400E+003
   6.1370   4.14338E+003    4.12310E+003
   6.1400   4.16408E+003    4.04270E+003
   6.1420   4.10452E+003    4.15203E+003
   6.1440   4.24285E+003    4.09413E+003
   6.1460   4.14348E+003    4.14022E+003
   6.1480   4.11969E+003    4.06467E+003
   6.1500   4.20630E+003    4.05163E+003
   6.1530   4.20255E+003    4.08443E+003
   6.1550   4.18598E+003    4.07734E+003
   6.1570   4.13221E+003    4.00767E+003
   6.1590   4.11293E+003    4.05573E+003
   6.1600   4.15924E+003    3.98814E+003
   6.1620   4.10566E+003    4.04124E+003
   6.1650   4.08858E+003    4.04897E+003
   6.1680   4.10377E+003    4.03547E+003
   6.1710   4.10885E+003    3.99671E+003
   6.1720   4.16935E+003    4.00983E+003
   6.1740   4.10481E+003    4.04262E+003
   6.1760   4.11610E+003    3.97642E+003
   6.1800   4.19554E+003    3.99849E+003
   6.1820   4.16502E+003    4.01935E+003
   6.1860   4.20091E+003    3.93755E+003
   6.1880   4.17924E+003    4.04761E+003
   6.1900   4.23347E+003    4.00064E+003
   6.1910   4.16375E+003    3.96780E+003
   6.1920   4.17512E+003    4.00715E+003
   6.1960   4.15488E+003    4.03880E+003
   6.1970   4.13536E+003    3.95445E+003
   6.1990   4.14555E+003    3.96193E+003
   6.2010   4.17383E+003    3.98660E+003
   6.2030   4.12856E+003    3.98316E+003
   6.2050   4.17120E+003    3.97103E+003
   6.2080   4.21179E+003    4.06722E+003
   6.2100   4.17972E+003    4.00829E+003
   6.2120   4.16414E+003    4.02078E+003
   6.2130   4.20478E+003    4.01713E+003
   6.2170   4.23456E+003    4.02194E+003
   6.2190   4.20819E+003    4.06722E+003
   6.2210   4.18898E+003    3.99885E+003
   6.2240   4.18879E+003    3.95601E+003
   6.2250   4.16830E+003    3.93583E+003
   6.2280   4.18133E+003    3.98098E+003
   6.2300   4.12240E+003    3.88157E+003
   6.2320   4.17964E+003    3.96848E+003
   6.2340   4.11852E+003    3.92722E+003
   6.2370   4.22320E+003    3.94296E+003
   6.2390   4.12102E+003    3.94031E+003
   6.2410   4.11295E+003    3.85454E+003
   6.2440   4.17392E+003    3.88345E+003
   6.2460   4.12167E+003    3.90666E+003
   6.2480   4.12851E+003    3.89472E+003
   6.2510   4.16546E+003    3.85405E+003
   6.2530   4.25077E+003    3.90594E+003
   6.2550   4.22065E+003    3.90730E+003
   6.2580   4.14257E+003    3.96439E+003
   6.2590   4.20785E+003    3.96111E+003
   6.2610   4.16071E+003    3.88800E+003
   6.2660   4.16800E+003    3.92262E+003
   6.2680   4.11974E+003    3.86872E+003
   6.2700   4.14601E+003    3.94375E+003
   6.2710   4.18852E+003    3.83861E+003
   6.2730   4.17511E+003    3.89032E+003
   6.2750   4.19744E+003    3.87059E+003
   6.2780   4.15629E+003    3.88152E+003
   6.2800   4.15124E+003    3.85793E+003
   6.2820   4.14509E+003    3.83184E+003
   6.2840   4.15565E+003    3.80924E+003
   6.2870   4.19800E+003    3.86520E+003
   6.2890   4.11451E+003    3.94098E+003
   6.2910   4.20271E+003    3.83718E+003
   6.2940   4.09594E+003    3.84988E+003
   6.2960   4.13592E+003    3.79467E+003
   6.2970   4.05044E+003    3.81462E+003
   6.2990   4.15317E+003    3.76807E+003
   6.3020   4.08004E+003    3.82169E+003
   6.3040   4.09552E+003    3.84054E+003
   6.3070   4.05654E+003    3.78601E+003
   6.3090   4.11598E+003    3.72878E+003
   6.3110   4.04385E+003    3.70650E+003
   6.3130   4.17724E+003    3.68344E+003
   6.3150   4.07370E+003    3.74044E+003
   6.3180   4.04537E+003    3.76506E+003
   6.3200   4.09830E+003    3.75856E+003
   6.3230   4.02655E+003    3.71122E+003
   6.3250   4.07560E+003    3.71104E+003
   6.3270   4.04523E+003    3.64517E+003
   6.3290   4.08739E+003    3.63859E+003
   6.3310   4.07687E+003    3.70014E+003
   6.3330   4.04298E+003    3.65239E+003
   6.3350   3.97783E+003    3.59212E+003
   6.3380   4.04464E+003    3.62179E+003
   6.3400   4.02953E+003    3.60598E+003
   6.3420   4.06973E+003    3.58654E+003
   6.3430   4.01832E+003    3.63439E+003
   6.3450   4.05960E+003    3.53182E+003
   6.3490   3.98033E+003    3.52767E+003
   6.3540   4.01363E+003    3.54514E+003
   6.3560   4.03310E+003    3.52625E+003
   6.3580   3.98548E+003    3.41501E+003
   6.3610   4.00284E+003    3.50942E+003
   6.3640   3.91125E+003    3.50015E+003
   6.3660   3.99872E+003    3.52412E+003
   6.3670   4.01607E+003    3.50695E+003
   6.3710   4.00092E+003    3.44107E+003
   6.3720   4.04722E+003    3.46489E+003
   6.3740   3.93422E+003    3.47543E+003
   6.3760   3.98056E+003    3.42704E+003
   6.3790   3.93664E+003    3.41149E+003
   6.3810   3.89472E+003    3.41221E+003
   6.3830   4.00570E+003    3.41445E+003
   6.3840   3.90040E+003    3.34715E+003
   6.3880   3.89828E+003    3.28248E+003
   6.3900   3.92400E+003    3.33977E+003
   6.3930   3.84248E+003    3.40856E+003
   6.3950   3.85666E+003    3.29879E+003
   6.3980   3.85031E+003    3.30065E+003
   6.3990   3.84586E+003    3.28261E+003
   6.4020   3.86584E+003    3.27523E+003
   6.4030   3.85947E+003    3.30707E+003
   6.4060   3.77985E+003    3.27180E+003
   6.4100   3.77169E+003    3.29070E+003
   6.4130   3.87554E+003    3.21504E+003
   6.4150   3.87293E+003    3.26131E+003
   6.4180   3.80406E+003    3.22261E+003
   6.4200   3.83372E+003    3.19634E+003
   6.4240   3.92281E+003    3.17907E+003
   6.4260   3.80961E+003    3.19262E+003
   6.4270   3.73099E+003    3.13560E+003
   6.4290   3.71045E+003    3.21511E+003
   6.4310   3.68466E+003    3.22061E+003
   6.4330   3.79660E+003    3.19511E+003
   6.4370   3.88795E+003    3.19601E+003
   6.4390   3.87983E+003    3.16341E+003
   6.4410   3.84524E+003    3.18310E+003
   6.4440   3.89106E+003    3.14325E+003
   6.4460   3.84208E+003    3.08620E+003
   6.4490   3.81573E+003    3.07123E+003
   6.4510   3.80329E+003    3.16277E+003
   6.4550   3.86018E+003    3.13417E+003
   6.4560   3.82913E+003    3.05162E+003
   6.4580   3.76529E+003    3.04337E+003
   6.4610   3.90875E+003    3.01100E+003
   6.4630   3.80210E+003    3.01850E+003
   6.4650   3.82672E+003    3.05030E+003
   6.4690   3.74142E+003    2.99192E+003
   6.4720   3.80123E+003    3.03464E+003
   6.4740   3.71737E+003    2.97044E+003
   6.4770   3.77495E+003    2.98412E+003
   6.4790   3.69394E+003    2.95632E+003
   6.4820   3.73871E+003    2.93198E+003
   6.4850   3.71632E+003    2.85648E+003
   6.4870   3.63186E+003    2.91921E+003
   6.4890   3.75075E+003    2.83789E+003
   6.4920   3.70161E+003    2.85356E+003
   6.4940   3.70031E+003    2.86767E+003
   6.4970   3.70279E+003    2.83995E+003
   6.4990   3.65008E+003    2.75430E+003
   6.5030   3.64743E+003    2.77572E+003
   6.5050   3.58213E+003    2.77606E+003
   6.5080   3.62765E+003    2.69692E+003
   6.5100   3.54484E+003    2.67864E+003
   6.5120   3.60451E+003    2.70045E+003
   6.5150   3.58692E+003    2.72501E+003
   6.5190   3.53228E+003    2.62517E+003
   6.5210   3.51268E+003    2.59773E+003
   6.5230   3.47180E+003    2.67954E+003
   6.5270   3.48138E+003    2.57641E+003
   6.5280   3.45487E+003    2.59676E+003
   6.5310   3.49697E+003    2.55946E+003
   6.5340   3.42703E+003    2.56077E+003
   6.5370   3.41807E+003    2.51621E+003
   6.5390   3.34780E+003    2.47244E+003
   6.5410   3.39010E+003    2.45880E+003
   6.5440   3.38174E+003    2.41614E+003
   6.5460   3.32906E+003    2.40325E+003
   6.5490   3.27695E+003    2.33361E+003
   6.5520   3.30811E+003    2.34114E+003
   6.5550   3.26199E+003    2.31214E+003
   6.5570   3.24939E+003    2.31165E+003
   6.5590   3.13125E+003    2.25279E+003
   6.5620   3.13810E+003    2.20555E+003
   6.5660   3.14291E+003    2.20918E+003
   6.5680   3.12814E+003    2.17195E+003
   6.5710   3.12864E+003    2.22546E+003
   6.5750   3.06728E+003    2.13862E+003
   6.5770   3.03765E+003    2.16798E+003
   6.5800   3.01317E+003    2.13559E+003
   6.5820   3.06480E+003    2.09750E+003
   6.5840   3.02596E+003    2.05451E+003
   6.5860   2.93088E+003    2.04777E+003
   6.5890   2.89024E+003    2.05160E+003
   6.5910   2.88268E+003    2.03634E+003
   6.5930   2.95872E+003    1.99913E+003
   6.5970   2.93839E+003    1.97971E+003
   6.6000   2.82937E+003    1.89948E+003
   6.6020   2.87061E+003    1.91906E+003
   6.6040   2.89067E+003    1.88610E+003
   6.6070   2.81444E+003    1.87461E+003
   6.6110   2.76765E+003    1.86352E+003
   6.6140   2.74721E+003    1.87281E+003
   6.6150   2.74951E+003    1.81850E+003
   6.6200   2.74120E+003    1.82083E+003
   6.6220   2.73800E+003    1.79275E+003
   6.6240   2.68699E+003    1.79044E+003
   6.6260   2.64596E+003    1.73910E+003
   6.6290   2.62978E+003    1.75920E+003
   6.6310   2.65850E+003    1.73140E+003
   6.6340   2.65625E+003    1.74860E+003
   6.6360   2.61896E+003    1.68998E+003
   6.6380   2.61833E+003    1.69591E+003
   6.6410   2.64109E+003    1.65746E+003
   6.6420   2.60800E+003    1.63311E+003
   6.6450   2.54245E+003    1.62590E+003
   6.6480   2.54775E+003    1.63423E+003
   6.6510   2.48692E+003    1.59373E+003
   6.6530   2.51939E+003    1.62917E+003
   6.6550   2.50406E+003    1.55078E+003
   6.6580   2.52685E+003    1.53639E+003
   6.6600   2.47938E+003    1.55208E+003
   6.6630   2.46340E+003    1.56698E+003
   6.6670   2.43351E+003    1.51586E+003
   6.6680   2.40329E+003    1.52602E+003
   6.6710   2.36503E+003    1.51177E+003
   6.6730   2.41871E+003    1.47535E+003
   6.6750   2.37813E+003    1.44114E+003
   6.6780   2.35563E+003    1.45377E+003
   6.6800   2.32496E+003    1.42729E+003
   6.6820   2.30771E+003    1.46132E+003
   6.6850   2.30258E+003    1.39344E+003
   6.6870   2.28344E+003    1.39456E+003
   6.6900   2.27854E+003    1.40084E+003
   6.6940   2.26975E+003    1.33989E+003
   6.6960   2.23540E+003    1.36159E+003
   6.6980   2.24541E+003    1.38267E+003
   6.7000   2.19380E+003    1.37413E+003
   6.7030   2.20796E+003    1.32302E+003
   6.7070   2.17727E+003    1.30764E+003
   6.7100   2.19111E+003    1.28430E+003
   6.7110   2.12950E+003    1.28856E+003
   6.7140   2.14939E+003    1.27413E+003
   6.7160   2.16657E+003    1.29248E+003
   6.7180   2.15464E+003    1.26409E+003
   6.7210   2.12026E+003    1.27015E+003
   6.7230   2.08782E+003    1.25842E+003
   6.7260   2.05498E+003    1.22205E+003
   6.7280   2.06808E+003    1.21732E+003
   6.7300   2.07726E+003    1.24348E+003
   6.7330   2.01350E+003    1.19577E+003
   6.7360   2.03040E+003    1.22878E+003
   6.7390   1.99173E+003    1.18416E+003
   6.7400   2.01476E+003    1.16984E+003
   6.7430   1.99040E+003    1.15053E+003
   6.7450   2.01883E+003    1.20864E+003
   6.7480   1.97860E+003    1.18182E+003
   6.7520   1.99495E+003    1.18866E+003
   6.7530   1.99716E+003    1.15660E+003
   6.7560   1.98933E+003    1.14740E+003
   6.7590   2.01422E+003    1.15559E+003
   6.7610   1.95471E+003    1.15955E+003
   6.7640   1.95545E+003    1.15298E+003
   6.7660   1.94678E+003    1.15232E+003
   6.7690   1.94162E+003    1.14376E+003
   6.7710   1.89630E+003    1.12298E+003
   6.7730   1.95513E+003    1.13228E+003
   6.7760   1.91664E+003    1.13625E+003
   6.7780   1.91956E+003    1.15318E+003
   6.7810   1.89118E+003    1.13218E+003
   6.7820   1.88956E+003    1.13137E+003
   6.7860   1.92237E+003    1.10580E+003
   6.7880   1.87963E+003    1.11361E+003
   6.7910   1.88201E+003    1.10412E+003
   6.7950   1.92558E+003    1.12502E+003
   6.7960   1.88499E+003    1.09418E+003
   6.7990   1.87424E+003    1.09913E+003
   6.8020   1.88172E+003    1.10739E+003
   6.8050   1.85180E+003    1.09290E+003
   6.8070   1.82984E+003    1.09903E+003
   6.8090   1.88857E+003    1.09641E+003
   6.8120   1.90832E+003    1.10055E+003
   6.8140   1.86097E+003    1.08970E+003
   6.8170   1.89792E+003    1.09847E+003
   6.8190   1.88606E+003    1.07809E+003
   6.8220   1.92237E+003    1.10949E+003
   6.8240   1.87789E+003    1.10575E+003
   6.8260   1.95173E+003    1.09005E+003
   6.8290   1.89753E+003    1.10798E+003
   6.8330   1.87314E+003    1.06479E+003
   6.8360   1.90420E+003    1.07049E+003
   6.8380   1.87676E+003    1.09394E+003
   6.8400   1.88873E+003    1.06561E+003
   6.8430   1.92113E+003    1.08255E+003
   6.8460   1.86925E+003    1.08225E+003
   6.8490   1.84847E+003    1.05873E+003
   6.8520   1.87306E+003    1.08082E+003
   6.8530   1.84191E+003    1.05694E+003
   6.8580   1.84698E+003    1.04808E+003
   6.8600   1.85244E+003    1.06945E+003
   6.8620   1.84032E+003    1.07416E+003
   6.8650   1.85040E+003    1.06869E+003
   6.8670   1.83246E+003    1.08811E+003
   6.8720   1.85954E+003    1.05887E+003
   6.8740   1.85994E+003    1.02774E+003
   6.8760   1.83933E+003    1.03251E+003
   6.8780   1.82118E+003    1.06653E+003
   6.8810   1.84085E+003    1.03097E+003
   6.8820   1.84167E+003    1.02444E+003
   6.8850   1.82500E+003    1.02522E+003
   6.8870   1.86337E+003    1.04765E+003
   6.8910   1.82782E+003    1.07428E+003
   6.8940   1.84463E+003    1.06887E+003
   6.8970   1.84036E+003    1.04519E+003
   6.9010   1.87687E+003    1.04738E+003
   6.9030   1.83408E+003    1.05145E+003
   6.9060   1.83881E+003    1.05184E+003
   6.9080   1.82476E+003    1.05693E+003
   6.9100   1.84432E+003    1.00913E+003
   6.9130   1.82154E+003    1.02235E+003
   6.9170   1.79476E+003    1.03810E+003
   6.9180   1.81627E+003    1.05648E+003
   6.9210   1.79665E+003    1.01829E+003
   6.9230   1.79404E+003    1.02864E+003
   6.9250   1.81862E+003    1.02630E+003
   6.9280   1.78602E+003    1.02044E+003
   6.9320   1.80641E+003    1.02919E+003
   6.9340   1.79657E+003    1.01555E+003
   6.9370   1.80925E+003    1.02266E+003
   6.9390   1.78763E+003    1.04067E+003
   6.9420   1.82911E+003    1.01076E+003
   6.9460   1.76515E+003    1.00398E+003
   6.9480   1.77218E+003    9.98030E+002
   6.9500   1.81148E+003    1.00233E+003
   6.9520   1.77671E+003    9.99740E+002
   6.9550   1.77819E+003    1.01370E+003
   6.9590   1.76665E+003    1.00015E+003
   6.9610   1.75395E+003    1.01045E+003
   6.9640   1.76691E+003    9.80220E+002
   6.9660   1.74433E+003    1.01172E+003
   6.9680   1.73051E+003    1.00968E+003
   6.9710   1.77282E+003    1.01862E+003
   6.9730   1.77876E+003    1.00156E+003
   6.9760   1.75449E+003    9.88020E+002
   6.9780   1.75714E+003    9.99490E+002
   6.9820   1.74465E+003    1.01091E+003
   6.9850   1.75340E+003    1.00398E+003
   6.9880   1.76768E+003    9.96550E+002
   6.9900   1.76072E+003    9.89320E+002
   6.9930   1.78477E+003    1.01995E+003
   6.9950   1.76293E+003    9.93310E+002
   6.9990   1.77218E+003    1.00392E+003
   7.0030   1.82290E+003    9.83460E+002
   7.0040   1.77261E+003    9.98230E+002
   7.0070   1.76618E+003    1.00302E+003
   7.0100   1.76665E+003    1.00469E+003
   7.0120   1.77974E+003    1.00688E+003
   7.0160   1.77899E+003    9.82880E+002
   7.0170   1.72883E+003    9.97790E+002
   7.0210   1.72981E+003    9.99820E+002
   7.0220   1.75614E+003    9.80290E+002
   7.0260   1.70457E+003    1.01197E+003
   7.0280   1.68058E+003    1.00621E+003
   7.0310   1.72257E+003    9.84220E+002
   7.0330   1.76266E+003    1.00613E+003
   7.0370   1.72936E+003    9.83950E+002
   7.0400   1.77261E+003    9.77460E+002
   7.0420   1.73715E+003    9.69570E+002
   7.0460   1.72301E+003    9.91010E+002
   7.0480   1.75728E+003    9.79370E+002
   7.0500   1.75068E+003    9.45550E+002
   7.0530   1.71079E+003    9.66180E+002
   7.0550   1.76126E+003    9.82870E+002
   7.0600   1.73636E+003    9.56050E+002
   7.0620   1.76959E+003    9.52090E+002
   7.0640   1.72887E+003    9.09920E+002
   7.0670   1.71535E+003    9.42780E+002
   7.0690   1.71134E+003    9.26660E+002
   7.0710   1.67864E+003    9.29700E+002
   7.0740   1.74426E+003    9.17000E+002
   7.0760   1.70953E+003    9.24440E+002
   7.0770   1.73136E+003    9.18330E+002
   7.0820   1.67120E+003    8.86670E+002
   7.0840   1.70892E+003    8.77260E+002
   7.0870   1.71228E+003    8.73280E+002
   7.0890   1.69936E+003    8.60230E+002
   7.0920   1.68676E+003    8.46220E+002
   7.0960   1.69512E+003    8.05500E+002
   7.0980   1.69256E+003    7.81590E+002
   7.1020   1.66837E+003    7.45260E+002
   7.1050   1.64670E+003    7.42560E+002
   7.1070   1.61777E+003    7.42550E+002
   7.1100   1.61598E+003    6.98080E+002
   7.1120   1.61448E+003    6.56540E+002
   7.1140   1.61167E+003    6.47450E+002
   7.1160   1.53424E+003    6.09300E+002
   7.1180   1.56179E+003    5.77400E+002
   7.1230   1.55037E+003    5.19380E+002
   7.1250   1.47699E+003    4.77450E+002
   7.1300   1.42488E+003    4.25310E+002
   7.1340   1.35869E+003    3.19210E+002
   7.1370   1.32017E+003    2.76590E+002
   7.1400   1.21744E+003    2.06950E+002
   7.1430   1.14006E+003    9.13700E+001
   7.1450   1.05634E+003    3.02000E+001
   7.1500   9.17660E+002    1.12300E+001
   7.1540   7.39420E+002    5.74000E+000
   7.1570   6.34510E+002    4.11000E+000
   7.1590   4.24840E+002    2.00000E-002
   7.1600   1.71810E+002    3.40000E-001
   7.1650   4.40100E+001    1.70000E-001
   7.1660   6.59000E+000    3.00000E-002
   7.1700   6.19000E+000    3.70000E-001
   7.1730   5.51000E+000    2.00000E-001
   7.1760   6.11000E+000    1.70000E-001
   7.1780   5.52000E+000    1.10000E-001
   7.1800   5.51000E+000    8.80000E-001
   7.1830   6.13000E+000    8.00000E-001
   7.1870   6.17000E+000    2.70000E-001
   7.1890   6.21000E+000    2.99000E+000
   7.1920   6.24000E+000    2.82000E+000
   7.1950   6.29000E+000    2.76000E+000
   7.1990   6.22000E+000    2.15000E+000
   7.2000   6.30000E+000    3.17000E+000
   7.2030   6.20000E+000    1.40000E+000
   7.2050   6.32000E+000    8.80000E-001
   7.2100   6.11000E+000    8.00000E-001
   7.2120   6.18000E+000    3.00000E-002
   7.2140   6.18000E+000    2.20000E-001
   7.2160   6.14000E+000    0.00000E+000
   7.2180   6.29000E+000    2.90000E-001
   7.2230   6.36000E+000    2.30000E-001
   7.2260   6.11000E+000    6.00000E-002
   7.2290   6.19000E+000    8.00000E-002
   7.2310   6.10000E+000    2.00000E-001
   7.2330   6.16000E+000    3.00000E-002
   7.2360   5.55000E+000    6.00000E-002
   7.2400   6.15000E+000    3.00000E-002
   7.2430   6.02000E+000    7.00000E-002
   7.2450   6.00000E+000    3.80000E-001
   7.2480   6.29000E+000    3.50000E-001
   7.2510   6.26000E+000    9.00000E-002
   7.2550   6.31000E+000    4.60000E-001
   7.2570   6.11000E+000    6.00000E-002
   7.2590   6.15000E+000    9.00000E-002
   7.2620   6.27000E+000    4.40000E-001
   7.2650   6.07000E+000    6.00000E-002
   7.2670   6.12000E+000    1.50000E-001
   7.2710   6.10000E+000    1.20000E-001
   7.2720   6.14000E+000    2.30000E-001
   7.2760   6.15000E+000    1.20000E-001
   7.2790   6.01000E+000    2.30000E-001
   7.2820   5.59000E+000    6.00000E-002
   7.2840   6.19000E+000    5.10000E-001
   7.2860   6.35000E+000    7.00000E-002
   7.2880   6.28000E+000    1.20000E-001
   7.2910   6.12000E+000    9.00000E-002
   7.2950   6.21000E+000    1.00000E-002
   7.2990   6.14000E+000    1.90000E-001
   7.3000   6.12000E+000    1.40000E-001
