# Supplementary material for: Mechanism of the small ATP-independent chaperone Spy is substrate specific
Source: Nat Commun. 2021 Feb 8;12:851. doi: 10.1038/s41467-021-21120-8 (PMC7870927; doi:10.1038/s41467-021-21120-8)
Supplement: Supplementary file 3 — Supplementary Data 1 [file 41467_2021_21120_MOESM3_ESM.zip › Fig 2c-d/181801/00077.RI1]

Sample1/4
I 1 22.0 48000 0010985 2.7550E11 278 1 
   5.8010   6.19000E+000    5.00000E-001
   5.8040   6.36000E+000    2.72000E+000
   5.8060   6.12000E+000    3.46000E+000
   5.8080   6.18000E+000    9.30000E-001
   5.8100   6.32000E+000    2.10000E+000
   5.8120   5.74000E+000    1.28100E+001
   5.8130   2.33000E+000    9.58000E+000
   5.8150   2.76000E+000    1.80000E+001
   5.8170   1.61700E+001    2.21400E+001
   5.8190   4.94100E+001    3.06300E+001
   5.8220   1.20560E+002    6.29800E+001
   5.8230   2.87570E+002    1.03740E+002
   5.8260   6.11300E+002    2.04120E+002
   5.8290   8.11180E+002    4.27720E+002
   5.8300   9.79790E+002    5.68410E+002
   5.8320   9.98370E+002    5.90700E+002
   5.8330   1.07317E+003    6.65040E+002
   5.8350   1.25195E+003    8.42550E+002
   5.8370   1.38812E+003    1.07991E+003
   5.8400   1.48404E+003    1.42939E+003
   5.8420   1.61959E+003    1.68220E+003
   5.8440   1.81457E+003    1.97280E+003
   5.8470   1.94116E+003    1.93380E+003
   5.8490   2.04056E+003    2.08524E+003
   5.8510   2.19197E+003    2.23675E+003
   5.8530   2.44028E+003    2.51108E+003
   5.8560   2.50243E+003    2.69997E+003
   5.8580   2.75002E+003    2.74313E+003
   5.8600   2.84414E+003    2.90560E+003
   5.8630   3.00011E+003    3.00817E+003
   5.8650   3.12283E+003    3.15907E+003
   5.8670   3.20463E+003    3.22414E+003
   5.8690   3.26641E+003    3.31099E+003
   5.8710   3.29787E+003    3.33855E+003
   5.8730   3.46990E+003    3.41884E+003
   5.8750   3.44831E+003    3.52754E+003
   5.8760   3.51421E+003    3.51784E+003
   5.8780   3.53206E+003    3.51978E+003
   5.8800   3.68349E+003    3.70744E+003
   5.8830   3.72730E+003    3.73239E+003
   5.8850   3.70748E+003    3.72475E+003
   5.8870   3.74714E+003    3.66396E+003
   5.8880   3.74649E+003    3.75738E+003
   5.8900   3.77112E+003    3.72212E+003
   5.8920   3.83786E+003    3.73835E+003
   5.8940   3.71514E+003    3.76997E+003
   5.8960   3.73297E+003    3.77926E+003
   5.8970   3.73818E+003    3.73110E+003
   5.8990   3.75136E+003    3.79442E+003
   5.9000   3.79512E+003    3.82095E+003
   5.9020   3.79885E+003    3.78275E+003
   5.9060   3.77452E+003    3.79538E+003
   5.9070   3.83146E+003    3.86016E+003
   5.9090   3.85832E+003    3.91278E+003
   5.9100   3.84236E+003    3.83964E+003
   5.9120   3.89579E+003    3.90884E+003
   5.9140   3.88940E+003    3.91638E+003
   5.9160   3.96220E+003    3.88824E+003
   5.9190   3.96216E+003    3.95599E+003
   5.9210   3.98509E+003    3.96475E+003
   5.9230   3.96821E+003    3.91154E+003
   5.9260   3.92831E+003    3.88401E+003
   5.9280   3.95866E+003    3.88036E+003
   5.9300   4.06389E+003    3.87261E+003
   5.9320   4.01096E+003    4.09314E+003
   5.9350   4.03033E+003    4.10659E+003
   5.9390   4.13870E+003    4.13795E+003
   5.9400   4.18595E+003    4.09966E+003
   5.9410   4.16329E+003    4.11666E+003
   5.9430   4.11730E+003    4.18902E+003
   5.9440   4.18686E+003    4.21992E+003
   5.9460   4.18585E+003    4.19214E+003
   5.9480   4.23711E+003    4.22847E+003
   5.9520   4.25909E+003    4.26575E+003
   5.9550   4.20527E+003    4.20245E+003
   5.9570   4.30984E+003    4.17899E+003
   5.9590   4.18533E+003    4.22751E+003
   5.9610   4.23744E+003    4.28414E+003
   5.9640   4.21570E+003    4.21992E+003
   5.9660   4.27366E+003    4.24816E+003
   5.9690   4.30461E+003    4.25781E+003
   5.9710   4.27680E+003    4.37557E+003
   5.9750   4.39117E+003    4.36366E+003
   5.9760   4.33344E+003    4.36524E+003
   5.9790   4.33724E+003    4.39874E+003
   5.9800   4.38212E+003    4.28975E+003
   5.9830   4.38420E+003    4.37593E+003
   5.9840   4.41238E+003    4.36402E+003
   5.9860   4.46808E+003    4.50795E+003
   5.9890   4.53088E+003    4.63643E+003
   5.9910   4.73331E+003    4.95190E+003
   5.9930   5.40350E+003    6.08831E+003
   5.9960   7.94761E+003    8.39776E+003
   6.0000   8.24260E+003    7.92400E+003
   6.0020   8.40509E+003    7.71251E+003
   6.0050   3.30050E+003    1.34770E+002
   6.0100   1.47220E+002    1.65160E+002
   6.0120   2.77280E+002    8.29690E+002
   6.0160   1.88969E+003    5.58670E+003
   6.0210   4.52501E+003    4.15875E+003
   6.0230   4.56324E+003    4.39534E+003
   6.0250   4.51987E+003    4.44141E+003
   6.0270   4.45068E+003    4.34773E+003
   6.0290   4.45279E+003    4.41484E+003
   6.0320   4.46629E+003    4.37564E+003
   6.0340   4.41733E+003    4.39791E+003
   6.0360   4.49692E+003    4.36255E+003
   6.0380   4.44252E+003    4.33645E+003
   6.0400   4.49496E+003    4.37910E+003
   6.0410   4.45604E+003    4.35761E+003
   6.0430   4.44416E+003    4.39750E+003
   6.0460   4.43051E+003    4.39009E+003
   6.0480   4.46334E+003    4.37797E+003
   6.0520   4.46566E+003    4.35533E+003
   6.0540   4.42772E+003    4.35863E+003
   6.0570   4.44126E+003    4.34017E+003
   6.0590   4.38622E+003    4.31850E+003
   6.0630   4.43688E+003    4.33070E+003
   6.0660   4.43524E+003    4.42333E+003
   6.0680   4.44627E+003    4.27835E+003
   6.0700   4.46013E+003    4.34487E+003
   6.0720   4.46939E+003    4.30408E+003
   6.0750   4.40923E+003    4.31353E+003
   6.0770   4.42580E+003    4.36844E+003
   6.0790   4.43889E+003    4.36407E+003
   6.0820   4.41183E+003    4.35141E+003
   6.0830   4.41903E+003    4.28936E+003
   6.0860   4.40386E+003    4.28007E+003
   6.0890   4.35375E+003    4.29454E+003
   6.0910   4.33963E+003    4.30181E+003
   6.0920   4.40694E+003    4.24854E+003
   6.0950   4.41510E+003    4.31783E+003
   6.0970   4.35437E+003    4.24194E+003
   6.0990   4.31106E+003    4.27442E+003
   6.1020   4.31018E+003    4.18524E+003
   6.1040   4.34869E+003    4.19412E+003
   6.1060   4.30953E+003    4.17211E+003
   6.1080   4.33021E+003    4.29355E+003
   6.1110   4.37458E+003    4.26986E+003
   6.1130   4.30188E+003    4.19020E+003
   6.1150   4.32870E+003    4.16052E+003
   6.1180   4.35321E+003    4.20006E+003
   6.1190   4.39548E+003    4.18987E+003
   6.1220   4.34590E+003    4.15298E+003
   6.1240   4.28878E+003    4.24729E+003
   6.1260   4.27278E+003    4.18891E+003
   6.1280   4.33770E+003    4.16886E+003
   6.1310   4.31873E+003    4.21193E+003
   6.1330   4.35142E+003    4.17662E+003
   6.1350   4.32330E+003    4.18051E+003
   6.1360   4.29295E+003    4.14851E+003
   6.1380   4.27170E+003    4.18147E+003
   6.1400   4.27924E+003    4.15040E+003
   6.1420   4.29624E+003    4.13872E+003
   6.1450   4.22237E+003    4.05182E+003
   6.1470   4.25244E+003    4.10937E+003
   6.1490   4.24783E+003    4.04136E+003
   6.1520   4.17872E+003    4.05156E+003
   6.1550   4.13451E+003    4.00680E+003
   6.1570   4.18947E+003    3.97714E+003
   6.1590   4.17177E+003    4.04905E+003
   6.1620   4.14107E+003    3.97236E+003
   6.1640   4.16614E+003    3.95310E+003
   6.1670   4.11625E+003    3.95992E+003
   6.1690   4.13032E+003    3.97103E+003
   6.1710   4.08329E+003    4.00061E+003
   6.1760   4.05557E+003    3.88051E+003
   6.1790   4.12785E+003    4.03706E+003
   6.1810   4.12846E+003    3.90525E+003
   6.1840   4.14404E+003    3.93587E+003
   6.1860   4.16560E+003    3.95075E+003
   6.1870   4.14543E+003    3.87474E+003
   6.1890   4.10085E+003    3.95905E+003
   6.1930   4.09980E+003    3.88372E+003
   6.1950   4.07715E+003    3.86524E+003
   6.1960   4.14088E+003    3.85690E+003
   6.1990   4.12237E+003    3.85076E+003
   6.2010   4.08509E+003    3.79204E+003
   6.2030   4.11116E+003    3.82269E+003
   6.2050   4.05876E+003    3.83842E+003
   6.2080   4.04909E+003    3.76307E+003
   6.2100   4.07395E+003    3.74384E+003
   6.2120   4.10079E+003    3.77650E+003
   6.2140   4.09218E+003    3.75635E+003
   6.2160   4.09556E+003    3.70561E+003
   6.2190   4.06494E+003    3.72888E+003
   6.2210   4.04046E+003    3.64351E+003
   6.2230   4.02593E+003    3.67237E+003
   6.2250   4.02241E+003    3.58046E+003
   6.2260   4.00006E+003    3.62936E+003
   6.2270   3.94669E+003    3.62180E+003
   6.2300   4.04175E+003    3.63372E+003
   6.2330   3.96140E+003    3.56444E+003
   6.2360   3.98834E+003    3.55855E+003
   6.2370   3.95823E+003    3.56040E+003
   6.2390   3.88938E+003    3.50669E+003
   6.2430   3.91781E+003    3.45572E+003
   6.2460   3.90845E+003    3.47231E+003
   6.2480   3.87780E+003    3.42049E+003
   6.2510   3.93774E+003    3.46837E+003
   6.2540   3.82733E+003    3.49948E+003
   6.2550   3.84749E+003    3.39990E+003
   6.2570   3.91824E+003    3.34642E+003
   6.2600   3.81387E+003    3.37970E+003
   6.2610   3.86860E+003    3.35450E+003
   6.2630   3.82388E+003    3.34697E+003
   6.2670   3.78412E+003    3.27581E+003
   6.2680   3.81463E+003    3.32409E+003
   6.2710   3.76196E+003    3.22839E+003
   6.2730   3.80095E+003    3.24139E+003
   6.2760   3.78206E+003    3.29032E+003
   6.2780   3.81429E+003    3.24475E+003
   6.2800   3.70565E+003    3.18082E+003
   6.2830   3.69757E+003    3.15314E+003
   6.2870   3.72843E+003    3.14833E+003
   6.2890   3.71552E+003    3.15658E+003
   6.2930   3.66459E+003    3.09167E+003
   6.2960   3.65799E+003    3.09267E+003
   6.2980   3.70383E+003    3.01601E+003
   6.3020   3.57405E+003    2.95963E+003
   6.3030   3.63562E+003    2.98789E+003
   6.3070   3.60220E+003    2.91117E+003
   6.3090   3.60498E+003    2.90635E+003
   6.3110   3.54503E+003    2.90261E+003
   6.3120   3.56982E+003    2.89960E+003
   6.3140   3.54064E+003    2.86989E+003
   6.3160   3.52807E+003    2.84910E+003
   6.3180   3.50521E+003    2.83471E+003
   6.3210   3.45445E+003    2.80301E+003
   6.3230   3.42394E+003    2.72189E+003
   6.3250   3.44114E+003    2.76182E+003
   6.3270   3.47923E+003    2.75366E+003
   6.3300   3.39095E+003    2.70079E+003
   6.3320   3.40249E+003    2.66721E+003
   6.3350   3.40544E+003    2.67649E+003
   6.3370   3.38930E+003    2.63477E+003
   6.3400   3.37677E+003    2.63762E+003
   6.3410   3.37415E+003    2.58536E+003
   6.3430   3.30231E+003    2.55988E+003
   6.3450   3.41473E+003    2.56938E+003
   6.3470   3.30706E+003    2.55344E+003
   6.3520   3.24187E+003    2.52583E+003
   6.3540   3.23384E+003    2.47678E+003
   6.3560   3.18133E+003    2.47547E+003
   6.3590   3.18390E+003    2.48134E+003
   6.3610   3.22044E+003    2.45128E+003
   6.3630   3.13232E+003    2.40863E+003
   6.3660   3.16622E+003    2.40373E+003
   6.3670   3.21364E+003    2.34976E+003
   6.3700   3.03619E+003    2.38453E+003
   6.3730   3.07807E+003    2.32123E+003
   6.3740   3.04334E+003    2.30942E+003
   6.3770   3.10659E+003    2.26877E+003
   6.3800   3.07687E+003    2.31796E+003
   6.3810   3.10447E+003    2.21968E+003
   6.3850   3.03497E+003    2.23819E+003
   6.3880   3.07653E+003    2.23866E+003
   6.3900   2.98247E+003    2.19381E+003
   6.3920   3.01704E+003    2.17394E+003
   6.3930   2.99533E+003    2.11660E+003
   6.3970   2.91217E+003    2.13028E+003
   6.4000   2.94490E+003    2.11477E+003
   6.4020   2.86732E+003    2.08777E+003
   6.4040   2.88987E+003    2.05645E+003
   6.4080   2.85177E+003    2.04794E+003
   6.4100   2.82979E+003    2.03590E+003
   6.4140   2.89174E+003    2.00106E+003
   6.4150   2.88779E+003    2.02771E+003
   6.4180   2.80076E+003    1.99404E+003
   6.4200   2.75151E+003    1.98714E+003
   6.4220   2.79925E+003    1.97030E+003
   6.4250   2.76187E+003    1.94484E+003
   6.4270   2.74667E+003    1.94324E+003
   6.4290   2.82113E+003    1.93743E+003
   6.4310   2.78747E+003    1.95175E+003
   6.4340   2.79243E+003    1.93853E+003
   6.4380   2.80909E+003    1.93280E+003
   6.4400   2.76554E+003    1.93900E+003
   6.4420   2.76957E+003    1.90261E+003
   6.4440   2.78210E+003    1.89544E+003
   6.4470   2.79012E+003    1.87554E+003
   6.4500   2.73945E+003    1.86142E+003
   6.4530   2.78341E+003    1.88552E+003
   6.4540   2.78964E+003    1.82726E+003
   6.4580   2.74174E+003    1.85289E+003
   6.4600   2.74267E+003    1.82384E+003
   6.4630   2.71866E+003    1.80155E+003
   6.4650   2.68638E+003    1.81101E+003
   6.4680   2.67960E+003    1.77741E+003
   6.4700   2.65270E+003    1.76740E+003
   6.4720   2.70788E+003    1.72321E+003
   6.4740   2.63858E+003    1.75259E+003
   6.4770   2.65767E+003    1.71509E+003
   6.4790   2.61725E+003    1.69778E+003
   6.4830   2.65979E+003    1.68914E+003
   6.4850   2.62959E+003    1.70888E+003
   6.4870   2.59613E+003    1.66879E+003
   6.4890   2.62857E+003    1.66169E+003
   6.4920   2.62619E+003    1.67763E+003
   6.4960   2.59831E+003    1.70519E+003
   6.4990   2.56004E+003    1.62708E+003
   6.5010   2.56322E+003    1.63027E+003
   6.5030   2.54594E+003    1.60216E+003
   6.5080   2.54299E+003    1.63279E+003
   6.5100   2.54553E+003    1.61309E+003
   6.5120   2.53036E+003    1.59783E+003
   6.5150   2.52991E+003    1.58540E+003
   6.5160   2.51883E+003    1.56556E+003
   6.5190   2.52367E+003    1.57137E+003
   6.5210   2.50829E+003    1.57606E+003
   6.5240   2.48758E+003    1.56499E+003
   6.5270   2.48236E+003    1.53629E+003
   6.5280   2.45605E+003    1.52379E+003
   6.5300   2.49002E+003    1.52268E+003
   6.5330   2.47988E+003    1.51842E+003
   6.5370   2.40980E+003    1.48452E+003
   6.5390   2.47392E+003    1.49796E+003
   6.5420   2.43209E+003    1.47747E+003
   6.5440   2.38124E+003    1.46081E+003
   6.5460   2.39310E+003    1.45922E+003
   6.5490   2.37099E+003    1.46556E+003
   6.5510   2.36019E+003    1.46494E+003
   6.5530   2.36096E+003    1.43410E+003
   6.5540   2.34133E+003    1.46180E+003
   6.5590   2.34540E+003    1.45274E+003
   6.5610   2.34838E+003    1.43500E+003
   6.5640   2.34850E+003    1.41504E+003
   6.5660   2.33689E+003    1.36554E+003
   6.5680   2.33894E+003    1.40460E+003
   6.5710   2.30789E+003    1.38165E+003
   6.5730   2.37942E+003    1.38849E+003
   6.5770   2.31058E+003    1.37510E+003
   6.5800   2.30443E+003    1.32776E+003
   6.5810   2.27022E+003    1.33818E+003
   6.5840   2.25725E+003    1.33509E+003
   6.5860   2.26316E+003    1.34115E+003
   6.5910   2.28555E+003    1.31319E+003
   6.5930   2.26867E+003    1.33511E+003
   6.5950   2.22629E+003    1.33408E+003
   6.5980   2.24100E+003    1.31681E+003
   6.6000   2.21441E+003    1.30401E+003
   6.6040   2.21379E+003    1.30844E+003
   6.6070   2.22457E+003    1.29329E+003
   6.6100   2.19190E+003    1.30904E+003
   6.6140   2.21729E+003    1.28635E+003
   6.6150   2.14429E+003    1.27880E+003
   6.6180   2.18070E+003    1.28980E+003
   6.6210   2.16913E+003    1.24549E+003
   6.6240   2.14436E+003    1.26239E+003
   6.6270   2.14900E+003    1.26008E+003
   6.6290   2.10391E+003    1.25093E+003
   6.6310   2.14176E+003    1.23650E+003
   6.6340   2.13455E+003    1.23661E+003
   6.6350   2.13710E+003    1.26952E+003
   6.6380   2.11668E+003    1.23406E+003
   6.6410   2.11400E+003    1.24602E+003
   6.6440   2.14960E+003    1.21909E+003
   6.6460   2.09413E+003    1.22135E+003
   6.6480   2.11146E+003    1.20938E+003
   6.6510   2.11332E+003    1.20493E+003
   6.6530   2.11389E+003    1.21077E+003
   6.6570   2.11331E+003    1.23702E+003
   6.6580   2.11433E+003    1.21685E+003
   6.6620   2.07917E+003    1.21778E+003
   6.6640   2.05534E+003    1.20280E+003
   6.6670   2.07857E+003    1.20083E+003
   6.6690   2.11166E+003    1.19429E+003
   6.6710   2.07333E+003    1.19537E+003
   6.6740   2.06449E+003    1.20849E+003
   6.6750   2.06095E+003    1.16702E+003
   6.6770   2.06021E+003    1.21426E+003
   6.6800   2.02908E+003    1.17105E+003
   6.6840   2.01634E+003    1.19680E+003
   6.6870   2.06721E+003    1.18107E+003
   6.6890   2.02436E+003    1.15326E+003
   6.6910   2.00050E+003    1.18649E+003
   6.6940   2.01906E+003    1.19770E+003
   6.6980   2.02605E+003    1.16248E+003
   6.6990   2.04144E+003    1.15082E+003
   6.7030   2.01490E+003    1.17075E+003
   6.7040   2.04014E+003    1.12475E+003
   6.7070   1.98659E+003    1.14268E+003
   6.7100   1.96742E+003    1.12150E+003
   6.7120   1.99263E+003    1.13685E+003
   6.7140   1.96077E+003    1.16153E+003
   6.7160   2.00471E+003    1.15300E+003
   6.7190   1.95355E+003    1.09842E+003
   6.7230   1.96089E+003    1.11033E+003
   6.7250   1.95778E+003    1.11498E+003
   6.7280   1.98656E+003    1.13755E+003
   6.7300   1.93663E+003    1.10368E+003
   6.7330   1.92715E+003    1.09484E+003
   6.7360   1.88349E+003    1.09229E+003
   6.7390   1.92419E+003    1.10249E+003
   6.7410   1.94019E+003    1.09902E+003
   6.7430   1.92388E+003    1.09989E+003
   6.7460   1.93976E+003    1.11077E+003
   6.7500   1.94054E+003    1.10792E+003
   6.7520   1.97313E+003    1.10932E+003
   6.7540   1.96869E+003    1.10926E+003
   6.7560   1.92353E+003    1.12027E+003
   6.7590   1.95646E+003    1.10299E+003
   6.7610   1.93543E+003    1.08760E+003
   6.7640   1.95570E+003    1.09683E+003
   6.7660   1.90769E+003    1.10888E+003
   6.7680   1.90224E+003    1.10891E+003
   6.7700   1.95295E+003    1.09054E+003
   6.7750   1.94488E+003    1.07965E+003
   6.7770   1.91098E+003    1.11720E+003
   6.7810   1.93961E+003    1.09067E+003
   6.7850   1.95018E+003    1.09416E+003
   6.7880   1.94332E+003    1.09347E+003
   6.7900   1.91652E+003    1.09238E+003
   6.7930   1.93688E+003    1.12321E+003
   6.7950   1.97055E+003    1.12844E+003
   6.7970   1.96200E+003    1.11354E+003
   6.8000   1.92503E+003    1.11471E+003
   6.8040   1.95307E+003    1.07723E+003
   6.8060   1.96810E+003    1.10025E+003
   6.8090   1.96349E+003    1.10203E+003
   6.8100   1.93174E+003    1.09054E+003
   6.8130   1.97092E+003    1.10260E+003
   6.8160   1.94474E+003    1.10730E+003
   6.8190   1.95315E+003    1.13140E+003
   6.8210   1.93332E+003    1.11568E+003
   6.8230   1.97411E+003    1.12737E+003
   6.8260   1.99854E+003    1.09291E+003
   6.8290   1.97720E+003    1.13801E+003
   6.8330   1.95136E+003    1.08495E+003
   6.8350   1.94940E+003    1.11679E+003
   6.8380   1.96196E+003    1.13115E+003
   6.8400   1.97741E+003    1.13719E+003
   6.8420   1.97409E+003    1.11946E+003
   6.8450   1.96431E+003    1.10785E+003
   6.8480   1.99655E+003    1.11531E+003
   6.8500   1.94913E+003    1.09394E+003
   6.8520   1.95565E+003    1.11519E+003
   6.8550   1.94740E+003    1.11765E+003
   6.8570   1.94122E+003    1.13278E+003
   6.8600   1.96583E+003    1.08841E+003
   6.8620   1.93772E+003    1.10336E+003
   6.8650   1.96347E+003    1.13090E+003
   6.8680   1.94266E+003    1.12928E+003
   6.8700   1.94977E+003    1.08525E+003
   6.8740   1.96186E+003    1.10935E+003
   6.8760   1.97744E+003    1.09271E+003
   6.8780   1.96852E+003    1.09443E+003
   6.8810   1.93734E+003    1.13227E+003
   6.8820   1.94051E+003    1.09974E+003
   6.8870   1.96534E+003    1.13020E+003
   6.8890   1.95657E+003    1.09897E+003
   6.8930   1.96714E+003    1.13765E+003
   6.8960   1.95801E+003    1.12472E+003
   6.8980   1.94875E+003    1.13629E+003
   6.9010   1.97192E+003    1.12171E+003
   6.9030   1.94786E+003    1.10670E+003
   6.9050   1.95349E+003    1.10662E+003
   6.9080   1.97681E+003    1.12845E+003
   6.9100   1.96072E+003    1.09537E+003
   6.9130   1.94615E+003    1.11088E+003
   6.9150   1.97816E+003    1.10759E+003
   6.9180   1.96889E+003    1.10502E+003
   6.9210   1.96448E+003    1.10760E+003
   6.9230   1.94947E+003    1.10460E+003
   6.9250   1.97578E+003    1.12222E+003
   6.9300   1.96558E+003    1.09693E+003
   6.9320   1.94440E+003    1.08646E+003
   6.9360   1.92826E+003    1.07667E+003
   6.9380   1.92098E+003    1.09305E+003
   6.9410   1.93358E+003    1.09132E+003
   6.9440   1.92474E+003    1.07664E+003
   6.9480   1.91819E+003    1.07698E+003
   6.9500   1.93463E+003    1.06690E+003
   6.9510   1.94274E+003    1.09620E+003
   6.9520   1.90989E+003    1.07750E+003
   6.9570   1.91528E+003    1.06749E+003
   6.9590   1.92385E+003    1.09100E+003
   6.9610   1.89272E+003    1.04992E+003
   6.9640   1.90611E+003    1.05202E+003
   6.9660   1.88198E+003    1.08498E+003
   6.9680   1.89840E+003    1.09345E+003
   6.9720   1.88322E+003    1.08227E+003
   6.9750   1.90434E+003    1.08531E+003
   6.9780   1.90431E+003    1.07749E+003
   6.9800   1.95234E+003    1.08863E+003
   6.9830   1.92172E+003    1.10571E+003
   6.9850   1.90694E+003    1.11445E+003
   6.9880   1.91877E+003    1.07087E+003
   6.9920   1.88783E+003    1.12057E+003
   6.9940   1.90099E+003    1.08643E+003
   6.9970   1.92128E+003    1.07104E+003
   7.0000   1.94019E+003    1.07275E+003
   7.0020   1.93383E+003    1.06950E+003
   7.0050   1.94186E+003    1.09768E+003
   7.0070   1.91409E+003    1.07442E+003
   7.0090   1.93543E+003    1.09520E+003
   7.0120   1.92088E+003    1.07384E+003
   7.0150   1.94089E+003    1.08792E+003
   7.0170   1.94623E+003    1.07782E+003
   7.0190   1.91704E+003    1.04854E+003
   7.0210   1.89694E+003    1.06336E+003
   7.0270   1.92329E+003    1.04913E+003
   7.0310   1.89043E+003    1.05825E+003
   7.0330   1.85442E+003    1.04666E+003
   7.0350   1.87172E+003    1.04159E+003
   7.0390   1.88806E+003    1.05729E+003
   7.0410   1.84086E+003    1.04240E+003
   7.0440   1.88256E+003    1.02932E+003
   7.0460   1.86227E+003    1.03925E+003
   7.0490   1.87268E+003    1.01808E+003
   7.0530   1.86772E+003    1.03261E+003
   7.0550   1.84122E+003    1.03094E+003
   7.0580   1.87018E+003    9.86930E+002
   7.0600   1.81866E+003    9.88120E+002
   7.0620   1.81221E+003    9.62210E+002
   7.0660   1.83161E+003    9.72470E+002
   7.0690   1.77713E+003    9.46900E+002
   7.0710   1.74980E+003    9.29190E+002
   7.0730   1.74715E+003    9.15400E+002
   7.0760   1.73043E+003    8.85060E+002
   7.0800   1.71002E+003    8.50100E+002
   7.0820   1.70588E+003    8.34200E+002
   7.0840   1.67889E+003    8.29700E+002
   7.0880   1.64342E+003    8.05560E+002
   7.0900   1.56247E+003    7.74650E+002
   7.0930   1.54702E+003    7.48510E+002
   7.0960   1.55372E+003    7.06870E+002
   7.0980   1.50786E+003    6.60430E+002
   7.1010   1.46417E+003    6.39380E+002
   7.1050   1.40021E+003    5.84550E+002
   7.1100   1.28850E+003    5.09650E+002
   7.1140   1.23666E+003    4.59330E+002
   7.1160   1.19866E+003    4.42530E+002
   7.1180   1.10972E+003    3.95870E+002
   7.1230   1.03116E+003    3.15900E+002
   7.1250   9.24790E+002    2.85190E+002
   7.1280   8.48240E+002    2.46250E+002
   7.1320   7.91870E+002    2.17340E+002
   7.1340   7.36340E+002    1.77140E+002
   7.1370   6.38510E+002    1.40990E+002
   7.1390   5.65280E+002    1.01470E+002
   7.1430   4.49010E+002    7.28000E+001
   7.1460   3.74750E+002    6.06100E+001
   7.1470   3.39230E+002    4.63600E+001
   7.1510   2.70590E+002    3.45600E+001
   7.1540   1.94300E+002    2.34900E+001
   7.1590   1.21930E+002    1.43100E+001
   7.1610   9.50700E+001    6.78000E+000
   7.1640   7.06000E+001    3.71000E+000
   7.1670   5.20300E+001    5.60000E-001
   7.1700   3.32200E+001    2.46000E+000
   7.1730   2.02900E+001    1.05000E+000
   7.1760   4.22000E+000    8.70000E-001
   7.1770   5.77000E+000    3.70000E-001
   7.1800   6.32000E+000    3.20000E-001
   7.1840   6.35000E+000    5.51000E+000
   7.1870   6.32000E+000    7.15000E+000
   7.1890   6.37000E+000    6.04000E+000
   7.1900   6.25000E+000    3.40000E-001
   7.1950   6.32000E+000    3.00000E-001
   7.1990   5.82000E+000    4.60000E-001
   7.2010   6.32000E+000    1.70000E-001
   7.2030   6.29000E+000    1.88000E+000
   7.2060   6.23000E+000    1.94000E+000
   7.2090   6.39000E+000    1.90000E-001
   7.2130   6.31000E+000    2.00000E-002
   7.2160   6.21000E+000    8.00000E-002
   7.2180   6.15000E+000    1.00000E-002
   7.2210   6.36000E+000    4.90000E-001
   7.2250   5.88000E+000    1.30000E-001
   7.2270   6.37000E+000    3.50000E-001
   7.2310   6.56000E+000    2.20000E-001
   7.2330   6.28000E+000    2.10000E-001
   7.2360   5.71000E+000    2.00000E-002
   7.2380   6.31000E+000    2.70000E-001
   7.2430   6.38000E+000    2.00000E-002
   7.2450   6.37000E+000    2.00000E-002
   7.2470   6.32000E+000    2.00000E-002
   7.2490   6.51000E+000    4.30000E-001
   7.2520   6.43000E+000    1.00000E-002
   7.2570   6.43000E+000    1.00000E-001
   7.2600   6.35000E+000    4.60000E-001
   7.2620   6.11000E+000    4.00000E-002
   7.2660   6.44000E+000    5.00000E-002
   7.2670   6.54000E+000    3.60000E-001
   7.2730   6.36000E+000    2.90000E-001
   7.2750   6.46000E+000    2.40000E-001
   7.2770   6.34000E+000    1.40000E-001
   7.2810   6.29000E+000    0.00000E+000
   7.2840   6.38000E+000    1.50000E-001
   7.2870   6.38000E+000    5.40000E-001
   7.2880   6.31000E+000    4.20000E-001
   7.2930   6.30000E+000    3.60000E-001
   7.2950   6.49000E+000    5.70000E-001
   7.2980   6.30000E+000    5.00000E-002
   7.3000   6.40000E+000    2.80000E-001
