# Supplementary material for: Mechanism of the small ATP-independent chaperone Spy is substrate specific
Source: Nat Commun. 2021 Feb 8;12:851. doi: 10.1038/s41467-021-21120-8 (PMC7870927; doi:10.1038/s41467-021-21120-8)
Supplement: Supplementary file 3 — Supplementary Data 1 [file 41467_2021_21120_MOESM3_ESM.zip › Fig 2c-d/181801/00077.RI3]

Sample3/6
I 3 22.0 48000 0011056 2.7730E11 278 1 
   5.7990   5.41000E+000    9.60000E-001
   5.8060   6.04000E+000    8.23000E+000
   5.8080   6.21000E+000    5.73000E+000
   5.8090   5.99000E+000    9.43000E+000
   5.8100   5.93000E+000    2.00100E+001
   5.8130   3.49000E+000    1.96400E+001
   5.8150   8.10000E-001    2.65300E+001
   5.8170   1.90100E+001    5.56400E+001
   5.8220   7.51400E+001    1.83160E+002
   5.8240   2.48050E+002    3.69170E+002
   5.8260   4.60940E+002    4.97530E+002
   5.8290   9.45020E+002    8.11540E+002
   5.8300   9.46260E+002    9.43120E+002
   5.8330   1.03676E+003    1.03537E+003
   5.8350   1.22489E+003    1.14847E+003
   5.8370   1.26303E+003    1.25193E+003
   5.8380   1.37292E+003    1.38819E+003
   5.8400   1.45771E+003    1.51123E+003
   5.8420   1.55186E+003    1.56313E+003
   5.8440   1.67874E+003    1.74559E+003
   5.8470   1.88292E+003    1.93377E+003
   5.8490   2.01805E+003    2.03460E+003
   5.8510   2.18375E+003    2.30580E+003
   5.8530   2.34036E+003    2.36010E+003
   5.8580   2.63403E+003    2.64998E+003
   5.8600   2.71029E+003    2.81309E+003
   5.8620   2.74430E+003    2.77487E+003
   5.8640   2.76615E+003    2.89793E+003
   5.8650   2.98257E+003    2.96167E+003
   5.8670   3.07627E+003    3.20847E+003
   5.8700   3.15695E+003    3.23463E+003
   5.8710   3.23628E+003    3.28738E+003
   5.8730   3.31613E+003    3.27496E+003
   5.8750   3.31426E+003    3.33044E+003
   5.8760   3.34739E+003    3.33587E+003
   5.8780   3.37123E+003    3.45003E+003
   5.8810   3.53007E+003    3.60557E+003
   5.8830   3.56463E+003    3.57874E+003
   5.8850   3.58179E+003    3.46769E+003
   5.8870   3.57098E+003    3.53595E+003
   5.8890   3.64891E+003    3.64918E+003
   5.8920   3.63046E+003    3.61105E+003
   5.8940   3.64981E+003    3.59234E+003
   5.8960   3.65066E+003    3.64340E+003
   5.8990   3.66410E+003    3.67335E+003
   5.9000   3.62218E+003    3.74866E+003
   5.9010   3.58678E+003    3.67188E+003
   5.9040   3.67870E+003    3.64355E+003
   5.9060   3.63981E+003    3.76342E+003
   5.9070   3.73822E+003    3.63563E+003
   5.9090   3.73109E+003    3.64769E+003
   5.9120   3.69749E+003    3.77902E+003
   5.9140   3.74862E+003    3.73789E+003
   5.9160   3.73764E+003    3.69685E+003
   5.9190   3.73052E+003    3.78146E+003
   5.9210   3.82851E+003    3.80585E+003
   5.9230   3.85873E+003    3.85274E+003
   5.9260   3.87129E+003    3.76198E+003
   5.9280   3.85697E+003    3.81887E+003
   5.9300   3.77521E+003    3.87876E+003
   5.9320   3.89864E+003    3.88340E+003
   5.9360   3.89187E+003    3.91642E+003
   5.9390   3.93401E+003    3.91498E+003
   5.9420   3.97849E+003    3.93596E+003
   5.9430   3.94510E+003    3.94897E+003
   5.9460   3.97780E+003    4.06366E+003
   5.9480   4.04027E+003    4.05257E+003
   5.9520   4.01947E+003    4.14809E+003
   5.9530   4.11939E+003    4.13575E+003
   5.9550   4.02524E+003    4.11392E+003
   5.9580   4.06891E+003    4.12216E+003
   5.9600   4.01756E+003    4.24716E+003
   5.9620   4.16432E+003    4.48410E+003
   5.9660   4.14448E+003    6.10947E+003
   5.9670   4.13349E+003    7.05067E+003
   5.9690   4.18884E+003    8.65166E+003
   5.9710   4.38992E+003    7.96999E+003
   5.9730   4.67045E+003    8.29559E+003
   5.9750   5.89494E+003    4.50115E+003
   5.9770   7.72339E+003    1.26340E+002
   5.9820   7.56952E+003    1.94490E+002
   5.9840   4.24812E+003    9.65700E+002
   5.9890   2.29520E+002    5.49959E+003
   5.9910   2.14880E+002    4.17898E+003
   5.9930   4.33020E+002    4.30712E+003
   5.9950   1.06192E+003    4.23197E+003
   5.9980   2.55038E+003    4.14327E+003
   6.0000   5.20028E+003    4.15117E+003
   6.0030   4.18511E+003    4.16499E+003
   6.0060   4.21370E+003    4.18112E+003
   6.0070   4.17352E+003    4.19946E+003
   6.0100   4.19665E+003    4.15663E+003
   6.0110   4.17812E+003    4.12517E+003
   6.0140   4.19392E+003    4.13545E+003
   6.0150   4.13914E+003    4.20368E+003
   6.0180   4.15140E+003    4.18584E+003
   6.0200   4.17560E+003    4.15162E+003
   6.0220   4.24297E+003    4.13742E+003
   6.0230   4.22960E+003    4.17613E+003
   6.0250   4.16232E+003    4.12822E+003
   6.0270   4.22784E+003    4.15742E+003
   6.0300   4.13854E+003    4.09904E+003
   6.0310   4.23029E+003    4.15532E+003
   6.0340   4.13402E+003    4.10661E+003
   6.0370   4.13772E+003    4.04277E+003
   6.0390   4.15834E+003    4.11782E+003
   6.0410   4.11987E+003    4.11643E+003
   6.0430   4.17065E+003    4.20474E+003
   6.0450   4.14453E+003    4.15880E+003
   6.0480   4.16613E+003    4.17115E+003
   6.0500   4.17536E+003    4.18678E+003
   6.0520   4.13831E+003    4.18758E+003
   6.0540   4.14422E+003    4.18101E+003
   6.0560   4.20188E+003    4.15499E+003
   6.0600   4.15162E+003    4.17484E+003
   6.0610   4.15793E+003    4.18909E+003
   6.0630   4.08597E+003    4.09592E+003
   6.0660   4.17540E+003    4.13739E+003
   6.0680   4.11918E+003    4.16523E+003
   6.0720   4.10396E+003    4.15601E+003
   6.0730   4.14959E+003    4.08764E+003
   6.0750   4.17478E+003    4.10949E+003
   6.0770   4.18648E+003    4.12725E+003
   6.0790   4.13400E+003    4.15304E+003
   6.0820   4.22210E+003    4.11118E+003
   6.0840   4.19540E+003    4.22360E+003
   6.0860   4.20650E+003    4.05997E+003
   6.0880   4.23257E+003    4.14647E+003
   6.0900   4.20073E+003    4.19416E+003
   6.0930   4.21540E+003    4.22229E+003
   6.0950   4.17836E+003    4.07979E+003
   6.0970   4.20466E+003    4.21902E+003
   6.0990   4.12497E+003    4.16560E+003
   6.1020   4.19594E+003    4.15758E+003
   6.1060   4.13659E+003    4.13168E+003
   6.1090   4.15581E+003    4.15305E+003
   6.1110   4.17310E+003    4.13011E+003
   6.1130   4.20574E+003    4.16777E+003
   6.1160   4.15772E+003    4.11103E+003
   6.1180   4.13323E+003    4.05997E+003
   6.1190   4.16355E+003    4.09784E+003
   6.1220   4.20636E+003    4.16616E+003
   6.1240   4.18535E+003    4.13751E+003
   6.1260   4.16973E+003    4.05555E+003
   6.1280   4.14473E+003    4.05990E+003
   6.1310   4.15288E+003    4.15948E+003
   6.1330   4.18197E+003    4.18152E+003
   6.1340   4.20975E+003    4.12453E+003
   6.1350   4.11486E+003    4.04752E+003
   6.1400   4.12787E+003    4.17180E+003
   6.1420   4.10647E+003    4.11069E+003
   6.1430   4.18349E+003    4.09221E+003
   6.1450   4.15614E+003    4.12004E+003
   6.1480   4.17496E+003    4.10254E+003
   6.1510   4.12602E+003    4.07327E+003
   6.1520   4.13282E+003    4.09998E+003
   6.1540   4.09879E+003    4.08592E+003
   6.1570   4.10828E+003    4.00185E+003
   6.1590   4.11161E+003    4.01261E+003
   6.1620   4.07166E+003    4.04407E+003
   6.1630   4.05115E+003    4.00199E+003
   6.1650   4.15177E+003    3.97058E+003
   6.1670   4.12596E+003    3.97687E+003
   6.1700   4.11113E+003    4.07882E+003
   6.1720   4.18511E+003    4.01721E+003
   6.1750   4.13654E+003    4.04758E+003
   6.1760   4.23547E+003    4.02477E+003
   6.1780   4.16056E+003    4.08036E+003
   6.1810   4.19295E+003    3.96423E+003
   6.1830   4.18446E+003    4.02827E+003
   6.1850   4.16118E+003    4.05586E+003
   6.1880   4.15140E+003    4.09639E+003
   6.1900   4.16410E+003    4.00300E+003
   6.1910   4.14313E+003    4.04624E+003
   6.1940   4.16228E+003    4.00751E+003
   6.1970   4.19333E+003    3.96851E+003
   6.2010   4.15651E+003    3.95133E+003
   6.2030   4.17015E+003    3.97343E+003
   6.2040   4.10657E+003    3.91275E+003
   6.2060   4.07091E+003    3.94516E+003
   6.2070   4.15216E+003    3.97549E+003
   6.2100   4.18213E+003    4.05609E+003
   6.2120   4.17373E+003    4.00556E+003
   6.2140   4.14276E+003    4.01821E+003
   6.2170   4.14315E+003    3.93132E+003
   6.2190   4.14227E+003    3.97633E+003
   6.2210   4.13277E+003    4.02588E+003
   6.2230   4.17248E+003    3.96525E+003
   6.2240   4.17856E+003    3.94358E+003
   6.2280   4.17628E+003    3.84095E+003
   6.2290   4.08277E+003    3.96725E+003
   6.2320   4.12555E+003    3.98214E+003
   6.2340   4.18380E+003    3.99532E+003
   6.2360   4.13566E+003    3.92080E+003
   6.2390   4.18411E+003    3.94586E+003
   6.2410   4.16447E+003    3.94905E+003
   6.2430   4.12287E+003    3.97184E+003
   6.2460   4.11739E+003    3.85023E+003
   6.2480   4.10318E+003    3.88089E+003
   6.2500   4.13515E+003    3.84146E+003
   6.2530   4.11748E+003    3.91254E+003
   6.2550   4.16632E+003    3.91032E+003
   6.2570   4.15851E+003    3.92062E+003
   6.2600   4.17502E+003    3.90296E+003
   6.2610   4.14900E+003    3.90635E+003
   6.2630   4.22941E+003    3.92152E+003
   6.2660   4.11687E+003    3.93568E+003
   6.2680   4.13613E+003    3.88232E+003
   6.2700   4.16310E+003    3.85211E+003
   6.2710   4.16666E+003    3.87458E+003
   6.2730   4.16034E+003    3.89338E+003
   6.2760   4.12379E+003    3.88354E+003
   6.2780   4.13699E+003    3.90342E+003
   6.2800   4.16495E+003    3.86101E+003
   6.2840   4.17566E+003    3.85855E+003
   6.2860   4.08819E+003    3.89510E+003
   6.2900   4.11519E+003    3.83617E+003
   6.2910   4.12679E+003    3.85793E+003
   6.2940   4.15296E+003    3.80558E+003
   6.2960   4.13220E+003    3.76947E+003
   6.2970   4.12561E+003    3.82942E+003
   6.3000   4.14558E+003    3.76047E+003
   6.3020   4.09721E+003    3.78936E+003
   6.3040   4.12283E+003    3.80925E+003
   6.3080   4.07113E+003    3.78425E+003
   6.3090   3.98642E+003    3.76753E+003
   6.3120   4.09676E+003    3.66859E+003
   6.3130   4.09859E+003    3.64828E+003
   6.3160   4.08748E+003    3.66305E+003
   6.3180   4.07600E+003    3.71051E+003
   6.3200   4.08389E+003    3.67178E+003
   6.3210   4.11172E+003    3.72161E+003
   6.3250   4.11217E+003    3.76479E+003
   6.3280   4.08493E+003    3.72233E+003
   6.3290   4.07941E+003    3.62704E+003
   6.3320   4.02914E+003    3.62664E+003
   6.3330   4.07783E+003    3.59877E+003
   6.3350   4.01219E+003    3.61535E+003
   6.3380   3.99902E+003    3.56767E+003
   6.3420   4.03529E+003    3.56920E+003
   6.3440   4.04220E+003    3.57262E+003
   6.3450   4.10218E+003    3.50046E+003
   6.3480   4.01198E+003    3.59351E+003
   6.3500   4.01490E+003    3.55061E+003
   6.3520   4.10112E+003    3.56819E+003
   6.3540   3.96648E+003    3.53292E+003
   6.3560   4.00430E+003    3.54163E+003
   6.3590   4.03647E+003    3.45931E+003
   6.3610   3.98251E+003    3.40192E+003
   6.3630   4.03340E+003    3.53654E+003
   6.3660   3.93499E+003    3.56397E+003
   6.3670   4.02754E+003    3.50973E+003
   6.3700   4.00269E+003    3.52403E+003
   6.3720   3.98183E+003    3.43852E+003
   6.3740   4.00534E+003    3.40416E+003
   6.3770   3.90174E+003    3.50465E+003
   6.3800   4.00081E+003    3.43744E+003
   6.3830   4.00342E+003    3.45896E+003
   6.3840   3.92997E+003    3.36366E+003
   6.3880   3.93109E+003    3.34408E+003
   6.3910   3.89881E+003    3.40967E+003
   6.3950   3.89109E+003    3.36467E+003
   6.3970   3.92563E+003    3.36053E+003
   6.3980   3.88236E+003    3.36237E+003
   6.3990   3.89583E+003    3.29005E+003
   6.4020   3.92166E+003    3.34384E+003
   6.4040   3.81943E+003    3.25951E+003
   6.4070   3.87446E+003    3.28708E+003
   6.4100   3.82543E+003    3.26014E+003
   6.4110   3.87991E+003    3.21828E+003
   6.4130   3.85787E+003    3.22015E+003
   6.4150   3.80021E+003    3.20797E+003
   6.4190   3.85975E+003    3.23687E+003
   6.4200   3.85402E+003    3.22926E+003
   6.4240   3.86549E+003    3.20818E+003
   6.4250   3.80794E+003    3.19265E+003
   6.4290   3.77628E+003    3.17935E+003
   6.4310   3.75479E+003    3.21182E+003
   6.4330   3.76054E+003    3.23057E+003
   6.4360   3.78438E+003    3.15345E+003
   6.4390   3.92741E+003    3.18665E+003
   6.4410   3.86254E+003    3.13143E+003
   6.4420   3.87928E+003    3.17612E+003
   6.4440   3.88110E+003    3.18121E+003
   6.4460   3.86547E+003    3.21162E+003
   6.4500   3.88442E+003    3.15765E+003
   6.4530   3.81754E+003    3.13180E+003
   6.4560   3.89101E+003    3.12988E+003
   6.4570   3.82431E+003    3.09694E+003
   6.4580   3.95450E+003    3.12243E+003
   6.4600   3.88336E+003    3.06378E+003
   6.4630   3.91124E+003    3.12106E+003
   6.4650   3.84068E+003    3.09475E+003
   6.4680   3.86446E+003    3.10142E+003
   6.4700   3.83134E+003    3.03728E+003
   6.4720   3.80607E+003    3.02938E+003
   6.4760   3.78922E+003    3.00600E+003
   6.4780   3.80917E+003    2.99655E+003
   6.4810   3.74511E+003    3.01418E+003
   6.4840   3.72177E+003    3.05109E+003
   6.4850   3.77906E+003    2.93059E+003
   6.4870   3.74129E+003    2.97908E+003
   6.4900   3.79783E+003    2.91814E+003
   6.4940   3.69795E+003    2.94843E+003
   6.4960   3.74504E+003    2.84916E+003
   6.4990   3.74750E+003    2.81172E+003
   6.5010   3.74988E+003    2.81699E+003
   6.5040   3.70625E+003    2.81251E+003
   6.5070   3.62902E+003    2.83114E+003
   6.5090   3.65283E+003    2.78794E+003
   6.5120   3.64238E+003    2.84534E+003
   6.5140   3.66289E+003    2.77112E+003
   6.5170   3.55466E+003    2.76067E+003
   6.5200   3.57289E+003    2.72875E+003
   6.5230   3.52481E+003    2.65608E+003
   6.5250   3.52902E+003    2.72910E+003
   6.5280   3.54294E+003    2.62415E+003
   6.5300   3.47713E+003    2.60582E+003
   6.5320   3.47836E+003    2.55846E+003
   6.5350   3.50323E+003    2.58612E+003
   6.5370   3.46654E+003    2.53875E+003
   6.5390   3.45244E+003    2.56198E+003
   6.5440   3.37986E+003    2.52247E+003
   6.5460   3.38487E+003    2.49867E+003
   6.5480   3.38644E+003    2.44254E+003
   6.5500   3.35455E+003    2.42572E+003
   6.5520   3.30703E+003    2.42283E+003
   6.5550   3.29889E+003    2.41562E+003
   6.5570   3.25541E+003    2.38587E+003
   6.5590   3.22841E+003    2.38168E+003
   6.5620   3.23534E+003    2.33525E+003
   6.5640   3.16347E+003    2.32087E+003
   6.5660   3.17350E+003    2.29994E+003
   6.5680   3.14843E+003    2.21242E+003
   6.5730   3.18016E+003    2.26347E+003
   6.5740   3.15572E+003    2.18904E+003
   6.5770   3.13853E+003    2.19039E+003
   6.5800   3.11534E+003    2.18650E+003
   6.5820   3.11055E+003    2.17839E+003
   6.5840   3.05808E+003    2.18613E+003
   6.5860   3.02871E+003    2.12401E+003
   6.5890   2.97265E+003    2.07830E+003
   6.5930   2.98141E+003    2.03779E+003
   6.5950   2.93034E+003    2.04879E+003
   6.6000   2.92329E+003    2.02362E+003
   6.6020   2.92481E+003    2.01395E+003
   6.6040   2.87869E+003    1.96087E+003
   6.6070   2.91704E+003    1.91434E+003
   6.6090   2.82177E+003    1.92161E+003
   6.6110   2.83931E+003    1.91289E+003
   6.6140   2.86489E+003    1.88973E+003
   6.6150   2.83874E+003    1.86612E+003
   6.6180   2.82327E+003    1.90993E+003
   6.6220   2.82774E+003    1.84083E+003
   6.6260   2.69914E+003    1.78001E+003
   6.6280   2.73648E+003    1.81343E+003
   6.6310   2.66907E+003    1.79737E+003
   6.6330   2.65975E+003    1.77235E+003
   6.6360   2.71082E+003    1.75787E+003
   6.6390   2.66009E+003    1.73283E+003
   6.6410   2.65771E+003    1.72124E+003
   6.6440   2.67715E+003    1.72923E+003
   6.6460   2.60506E+003    1.62690E+003
   6.6480   2.62501E+003    1.69877E+003
   6.6510   2.54344E+003    1.63862E+003
   6.6530   2.54748E+003    1.66156E+003
   6.6550   2.51449E+003    1.60854E+003
   6.6600   2.52405E+003    1.61907E+003
   6.6620   2.49267E+003    1.58577E+003
   6.6640   2.50393E+003    1.57870E+003
   6.6670   2.47920E+003    1.54922E+003
   6.6680   2.44739E+003    1.56536E+003
   6.6710   2.44224E+003    1.57449E+003
   6.6730   2.44520E+003    1.52073E+003
   6.6750   2.38543E+003    1.53240E+003
   6.6770   2.39816E+003    1.51051E+003
   6.6810   2.39046E+003    1.51491E+003
   6.6830   2.39733E+003    1.45814E+003
   6.6840   2.35679E+003    1.47250E+003
   6.6870   2.34745E+003    1.40488E+003
   6.6910   2.33427E+003    1.40375E+003
   6.6930   2.30939E+003    1.39105E+003
   6.6960   2.29909E+003    1.38351E+003
   6.6980   2.27620E+003    1.38534E+003
   6.7010   2.24037E+003    1.38414E+003
   6.7030   2.25983E+003    1.34627E+003
   6.7050   2.24522E+003    1.37467E+003
   6.7070   2.19406E+003    1.32364E+003
   6.7100   2.18947E+003    1.33822E+003
   6.7110   2.16969E+003    1.34177E+003
   6.7140   2.16881E+003    1.33462E+003
   6.7180   2.16752E+003    1.29701E+003
   6.7210   2.18462E+003    1.33230E+003
   6.7230   2.09094E+003    1.31864E+003
   6.7250   2.11425E+003    1.28357E+003
   6.7270   2.11539E+003    1.27465E+003
   6.7300   2.08746E+003    1.25980E+003
   6.7330   2.05597E+003    1.25024E+003
   6.7360   2.04972E+003    1.22564E+003
   6.7390   2.03783E+003    1.22821E+003
   6.7400   2.04979E+003    1.20864E+003
   6.7430   2.02206E+003    1.19334E+003
   6.7450   2.03784E+003    1.21119E+003
   6.7490   2.03614E+003    1.18655E+003
   6.7520   2.01219E+003    1.21224E+003
   6.7540   2.00460E+003    1.18607E+003
   6.7550   2.02745E+003    1.20652E+003
   6.7590   1.98482E+003    1.16634E+003
   6.7630   1.97326E+003    1.15747E+003
   6.7660   1.92238E+003    1.17187E+003
   6.7680   1.94919E+003    1.15427E+003
   6.7690   1.90244E+003    1.18176E+003
   6.7720   1.94907E+003    1.13704E+003
   6.7750   1.96414E+003    1.10486E+003
   6.7780   1.95115E+003    1.14588E+003
   6.7810   1.92809E+003    1.17062E+003
   6.7850   1.95040E+003    1.10170E+003
   6.7880   1.91246E+003    1.12938E+003
   6.7900   1.89417E+003    1.13533E+003
   6.7930   1.90926E+003    1.12953E+003
   6.7950   1.90034E+003    1.15191E+003
   6.7970   1.90210E+003    1.11745E+003
   6.8000   1.87657E+003    1.10649E+003
   6.8020   1.92300E+003    1.11339E+003
   6.8050   1.91843E+003    1.11274E+003
   6.8070   1.85217E+003    1.09084E+003
   6.8100   1.91084E+003    1.09899E+003
   6.8130   1.88765E+003    1.08094E+003
   6.8160   1.86165E+003    1.07911E+003
   6.8190   1.92999E+003    1.10374E+003
   6.8220   1.88185E+003    1.07560E+003
   6.8240   1.88891E+003    1.09888E+003
   6.8260   1.88772E+003    1.10795E+003
   6.8310   1.86898E+003    1.07704E+003
   6.8330   1.88170E+003    1.10201E+003
   6.8360   1.91710E+003    1.06523E+003
   6.8380   1.89764E+003    1.11188E+003
   6.8400   1.84923E+003    1.07912E+003
   6.8440   1.88289E+003    1.07588E+003
   6.8460   1.86712E+003    1.07434E+003
   6.8490   1.85718E+003    1.08225E+003
   6.8510   1.88278E+003    1.07592E+003
   6.8520   1.85709E+003    1.07061E+003
   6.8560   1.83723E+003    1.09659E+003
   6.8580   1.86182E+003    1.05214E+003
   6.8620   1.83381E+003    1.06080E+003
   6.8650   1.84674E+003    1.09090E+003
   6.8670   1.85811E+003    1.03961E+003
   6.8690   1.85264E+003    1.05512E+003
   6.8740   1.86939E+003    1.06787E+003
   6.8760   1.87704E+003    1.05584E+003
   6.8780   1.83481E+003    1.03297E+003
   6.8810   1.81963E+003    1.04263E+003
   6.8820   1.79051E+003    1.06755E+003
   6.8860   1.83524E+003    1.03976E+003
   6.8890   1.83227E+003    1.02945E+003
   6.8910   1.81407E+003    1.05021E+003
   6.8940   1.84979E+003    1.05270E+003
   6.8960   1.85313E+003    1.07265E+003
   6.8990   1.87612E+003    1.05934E+003
   6.9010   1.82583E+003    1.04941E+003
   6.9030   1.81640E+003    1.04186E+003
   6.9050   1.85806E+003    1.03786E+003
   6.9080   1.83446E+003    1.03891E+003
   6.9120   1.82224E+003    1.03558E+003
   6.9150   1.83825E+003    1.02906E+003
   6.9180   1.80753E+003    1.04557E+003
   6.9200   1.82198E+003    1.02742E+003
   6.9230   1.82765E+003    1.02789E+003
   6.9250   1.78550E+003    1.02545E+003
   6.9280   1.81479E+003    1.00418E+003
   6.9300   1.80267E+003    1.03975E+003
   6.9330   1.79254E+003    1.04539E+003
   6.9360   1.79930E+003    1.01545E+003
   6.9380   1.79565E+003    1.04694E+003
   6.9410   1.80577E+003    1.00745E+003
   6.9440   1.79564E+003    1.01723E+003
   6.9470   1.76976E+003    1.02038E+003
   6.9490   1.78089E+003    1.01335E+003
   6.9520   1.79454E+003    1.00606E+003
   6.9540   1.81339E+003    1.00887E+003
   6.9580   1.77348E+003    9.89670E+002
   6.9610   1.74991E+003    9.99970E+002
   6.9620   1.75248E+003    9.88210E+002
   6.9660   1.74384E+003    1.00576E+003
   6.9680   1.72268E+003    1.00526E+003
   6.9720   1.74284E+003    1.00302E+003
   6.9750   1.77307E+003    1.00232E+003
   6.9770   1.78521E+003    9.86070E+002
   6.9800   1.75974E+003    1.01581E+003
   6.9820   1.75157E+003    1.01469E+003
   6.9850   1.77681E+003    1.00940E+003
   6.9880   1.76770E+003    9.89740E+002
   6.9900   1.80929E+003    1.03556E+003
   6.9920   1.75043E+003    1.01352E+003
   6.9950   1.75382E+003    9.88720E+002
   6.9970   1.74784E+003    1.01256E+003
   7.0000   1.77780E+003    1.03263E+003
   7.0020   1.74066E+003    1.02625E+003
   7.0050   1.73164E+003    1.00352E+003
   7.0080   1.77819E+003    1.00771E+003
   7.0100   1.78408E+003    9.91790E+002
   7.0130   1.81306E+003    9.89880E+002
   7.0160   1.75509E+003    1.01899E+003
   7.0190   1.74469E+003    1.00559E+003
   7.0210   1.73530E+003    9.95540E+002
   7.0240   1.74901E+003    1.00830E+003
   7.0260   1.72632E+003    1.00279E+003
   7.0310   1.71079E+003    9.83150E+002
   7.0330   1.67157E+003    1.00732E+003
   7.0350   1.72958E+003    9.77720E+002
   7.0400   1.71441E+003    9.82500E+002
   7.0410   1.74401E+003    9.86300E+002
   7.0440   1.75349E+003    9.81040E+002
   7.0460   1.75037E+003    9.60720E+002
   7.0480   1.71589E+003    9.53130E+002
   7.0520   1.74846E+003    9.75850E+002
   7.0550   1.73088E+003    9.40270E+002
   7.0570   1.72714E+003    9.14980E+002
   7.0590   1.71324E+003    9.48870E+002
   7.0620   1.73616E+003    9.64750E+002
   7.0640   1.74583E+003    9.26890E+002
   7.0690   1.72170E+003    9.13230E+002
   7.0740   1.71952E+003    9.13090E+002
   7.0760   1.70255E+003    9.03130E+002
   7.0770   1.68972E+003    9.30330E+002
   7.0800   1.70734E+003    9.05980E+002
   7.0840   1.70551E+003    8.81870E+002
   7.0860   1.70454E+003    8.93650E+002
   7.0890   1.69195E+003    8.58210E+002
   7.0910   1.71703E+003    8.37410E+002
   7.0930   1.69865E+003    8.11810E+002
   7.0960   1.67937E+003    8.16090E+002
   7.0980   1.68969E+003    7.93600E+002
   7.1020   1.63849E+003    7.71010E+002
   7.1050   1.61889E+003    7.42600E+002
   7.1070   1.60124E+003    7.22260E+002
   7.1100   1.60346E+003    6.86960E+002
   7.1120   1.58023E+003    6.80180E+002
   7.1160   1.56911E+003    6.24170E+002
   7.1180   1.54329E+003    6.18250E+002
   7.1210   1.51594E+003    5.62260E+002
   7.1230   1.51490E+003    5.07550E+002
   7.1270   1.43107E+003    4.74740E+002
   7.1300   1.42831E+003    4.17190E+002
   7.1320   1.39716E+003    3.58340E+002
   7.1340   1.34254E+003    3.07840E+002
   7.1380   1.27952E+003    2.73400E+002
   7.1410   1.22602E+003    1.96820E+002
   7.1430   1.11425E+003    7.01300E+001
   7.1470   1.05559E+003    2.22400E+001
   7.1520   8.28420E+002    1.00600E+001
   7.1540   7.15520E+002    6.05000E+000
   7.1580   6.63770E+002    3.81000E+000
   7.1600   3.83040E+002    4.55000E+000
   7.1630   1.44130E+002    4.18000E+000
   7.1650   3.43500E+001    5.23000E+000
   7.1680   5.29000E+000    3.67000E+000
   7.1710   4.81000E+000    2.90000E-001
   7.1740   6.24000E+000    1.40000E-001
   7.1770   6.10000E+000    1.07000E+000
   7.1800   6.16000E+000    6.10000E-001
   7.1830   6.09000E+000    6.20000E-001
   7.1850   6.11000E+000    4.00000E-002
   7.1870   6.18000E+000    4.80000E-001
   7.1890   6.05000E+000    1.80000E-001
   7.1940   5.45000E+000    6.20000E-001
   7.1960   6.14000E+000    6.40000E-001
   7.1990   6.07000E+000    1.12000E+000
   7.2010   5.47000E+000    2.71000E+000
   7.2040   5.48000E+000    1.30000E-001
   7.2070   6.05000E+000    1.30000E-001
   7.2110   6.07000E+000    2.20000E-001
   7.2140   6.08000E+000    1.60000E-001
   7.2160   6.21000E+000    2.80000E-001
   7.2190   5.45000E+000    8.00000E-002
   7.2210   6.11000E+000    2.00000E-002
   7.2250   6.39000E+000    2.60000E-001
   7.2270   6.03000E+000    5.40000E-001
   7.2300   6.12000E+000    1.31000E+000
   7.2330   6.17000E+000    2.20000E-001
   7.2360   6.07000E+000    1.80000E-001
   7.2390   6.25000E+000    3.40000E-001
   7.2420   6.03000E+000    3.00000E-002
   7.2430   6.18000E+000    8.00000E-002
   7.2470   5.97000E+000    1.20000E-001
   7.2500   6.30000E+000    1.70000E-001
   7.2530   6.07000E+000    6.00000E-002
   7.2570   6.35000E+000    1.20000E-001
   7.2600   5.38000E+000    1.00000E-001
   7.2630   6.06000E+000    2.00000E-002
   7.2660   6.17000E+000    1.00000E-002
   7.2680   6.12000E+000    2.30000E-001
   7.2700   6.27000E+000    2.00000E-002
   7.2740   6.19000E+000    8.00000E-002
   7.2770   6.11000E+000    4.70000E-001
   7.2800   5.45000E+000    1.90000E-001
   7.2840   6.18000E+000    8.00000E-002
   7.2860   6.12000E+000    7.00000E-002
   7.2880   6.20000E+000    1.90000E-001
   7.2910   6.09000E+000    2.00000E-002
   7.2950   6.19000E+000    1.10000E-001
   7.2980   6.11000E+000    2.10000E-001
   7.3010   6.23000E+000    3.00000E-001
