# Supplementary material for: Mechanism of the small ATP-independent chaperone Spy is substrate specific
Source: Nat Commun. 2021 Feb 8;12:851. doi: 10.1038/s41467-021-21120-8 (PMC7870927; doi:10.1038/s41467-021-21120-8)
Supplement: Supplementary file 3 — Supplementary Data 1 [file 41467_2021_21120_MOESM3_ESM.zip › Fig 2c-d/181801/00078.RI1]

Sample1/4
I 1 22.0 48000 0011128 2.7920E11 278 1 
   5.8010   5.44000E+000    3.00000E-001
   5.8030   6.29000E+000    2.19000E+000
   5.8060   5.99000E+000    2.10000E-001
   5.8080   5.39000E+000    5.43000E+000
   5.8100   5.90000E+000    1.00000E+000
   5.8130   6.04000E+000    1.02800E+001
   5.8150   3.46000E+000    1.93900E+001
   5.8170   7.22000E+000    1.80300E+001
   5.8200   3.23300E+001    2.69500E+001
   5.8230   1.80170E+002    7.17900E+001
   5.8260   5.39950E+002    1.25980E+002
   5.8290   9.17620E+002    5.74720E+002
   5.8330   9.47650E+002    6.54560E+002
   5.8350   1.23904E+003    8.16900E+002
   5.8370   1.27601E+003    9.34900E+002
   5.8380   1.36983E+003    1.08795E+003
   5.8410   1.55971E+003    1.82461E+003
   5.8440   1.76800E+003    1.90479E+003
   5.8460   1.91250E+003    1.97705E+003
   5.8490   2.04424E+003    2.07687E+003
   5.8510   2.13796E+003    2.19625E+003
   5.8530   2.37183E+003    2.46863E+003
   5.8560   2.49693E+003    2.50193E+003
   5.8580   2.68355E+003    2.70987E+003
   5.8600   2.78424E+003    2.82363E+003
   5.8630   2.90509E+003    3.01897E+003
   5.8650   2.99208E+003    2.94191E+003
   5.8660   3.03809E+003    3.03214E+003
   5.8670   3.13236E+003    3.17248E+003
   5.8690   3.17262E+003    3.13547E+003
   5.8700   3.19857E+003    3.26173E+003
   5.8720   3.28570E+003    3.36799E+003
   5.8740   3.39871E+003    3.39743E+003
   5.8760   3.40673E+003    3.38865E+003
   5.8780   3.49462E+003    3.49507E+003
   5.8800   3.53988E+003    3.60586E+003
   5.8820   3.52556E+003    3.54815E+003
   5.8850   3.64677E+003    3.62027E+003
   5.8860   3.65723E+003    3.57519E+003
   5.8870   3.65277E+003    3.64650E+003
   5.8900   3.63982E+003    3.67094E+003
   5.8920   3.67160E+003    3.66535E+003
   5.8940   3.65123E+003    3.60240E+003
   5.8960   3.65706E+003    3.66863E+003
   5.8990   3.70508E+003    3.67307E+003
   5.9000   3.77429E+003    3.73816E+003
   5.9020   3.70254E+003    3.67456E+003
   5.9030   3.70049E+003    3.69151E+003
   5.9060   3.60211E+003    3.66262E+003
   5.9070   3.70232E+003    3.72721E+003
   5.9100   3.65123E+003    3.74630E+003
   5.9120   3.73966E+003    3.81280E+003
   5.9140   3.78956E+003    3.78101E+003
   5.9160   3.78972E+003    3.78871E+003
   5.9190   3.82808E+003    3.79152E+003
   5.9210   3.86984E+003    3.82178E+003
   5.9230   3.79875E+003    3.77487E+003
   5.9260   3.91086E+003    3.83172E+003
   5.9280   3.89765E+003    3.77473E+003
   5.9300   3.93433E+003    3.76055E+003
   5.9310   3.91655E+003    3.87532E+003
   5.9350   3.96514E+003    4.00418E+003
   5.9380   4.05433E+003    4.01994E+003
   5.9390   4.04081E+003    4.05674E+003
   5.9420   4.04337E+003    4.06509E+003
   5.9430   4.00699E+003    4.06009E+003
   5.9460   4.09802E+003    4.07473E+003
   5.9480   4.10589E+003    4.04815E+003
   5.9500   4.12808E+003    4.02577E+003
   5.9510   4.13415E+003    4.08074E+003
   5.9550   4.02859E+003    4.11460E+003
   5.9570   4.06067E+003    4.07835E+003
   5.9590   4.05889E+003    4.17238E+003
   5.9600   4.06168E+003    4.13000E+003
   5.9620   4.12226E+003    4.19316E+003
   5.9640   4.10974E+003    4.14457E+003
   5.9660   4.13417E+003    4.20423E+003
   5.9690   4.14222E+003    4.17013E+003
   5.9710   4.12064E+003    4.23761E+003
   5.9730   4.16319E+003    4.20924E+003
   5.9750   4.20031E+003    4.17602E+003
   5.9760   4.19422E+003    4.24564E+003
   5.9770   4.24470E+003    4.23124E+003
   5.9790   4.25095E+003    4.25137E+003
   5.9810   4.25129E+003    4.28842E+003
   5.9840   4.25593E+003    4.23780E+003
   5.9860   4.30007E+003    4.28990E+003
   5.9890   4.41659E+003    4.39481E+003
   5.9910   4.52612E+003    4.70180E+003
   5.9960   7.23160E+003    8.11579E+003
   5.9980   8.99899E+003    8.59052E+003
   6.0000   7.88488E+003    7.76290E+003
   6.0020   8.23409E+003    7.78887E+003
   6.0040   4.30765E+003    2.19735E+003
   6.0070   5.49560E+002    1.67180E+002
   6.0120   2.65920E+002    4.95480E+002
   6.0150   1.08014E+003    3.98529E+003
   6.0180   5.37719E+003    5.21035E+003
   6.0200   4.23222E+003    4.05898E+003
   6.0220   4.39843E+003    4.39251E+003
   6.0250   4.36633E+003    4.23564E+003
   6.0280   4.33718E+003    4.29200E+003
   6.0300   4.31418E+003    4.32766E+003
   6.0320   4.32509E+003    4.29095E+003
   6.0340   4.33846E+003    4.30341E+003
   6.0360   4.34673E+003    4.25309E+003
   6.0390   4.36116E+003    4.25202E+003
   6.0410   4.31826E+003    4.23313E+003
   6.0430   4.29093E+003    4.31444E+003
   6.0460   4.26993E+003    4.25273E+003
   6.0480   4.34739E+003    4.27906E+003
   6.0490   4.33492E+003    4.28787E+003
   6.0530   4.38231E+003    4.23351E+003
   6.0540   4.36120E+003    4.19405E+003
   6.0560   4.32091E+003    4.25965E+003
   6.0570   4.33278E+003    4.20075E+003
   6.0600   4.30282E+003    4.21423E+003
   6.0610   4.33297E+003    4.23028E+003
   6.0630   4.30684E+003    4.26628E+003
   6.0660   4.34596E+003    4.18042E+003
   6.0680   4.29103E+003    4.25545E+003
   6.0700   4.29262E+003    4.23795E+003
   6.0720   4.25676E+003    4.30154E+003
   6.0750   4.25526E+003    4.20325E+003
   6.0770   4.34761E+003    4.19483E+003
   6.0790   4.27354E+003    4.24097E+003
   6.0830   4.37961E+003    4.20065E+003
   6.0860   4.29267E+003    4.17306E+003
   6.0890   4.29944E+003    4.18465E+003
   6.0900   4.34032E+003    4.10806E+003
   6.0930   4.26330E+003    4.16609E+003
   6.0950   4.30648E+003    4.15429E+003
   6.0970   4.20914E+003    4.13369E+003
   6.0990   4.20411E+003    4.17537E+003
   6.1020   4.27078E+003    4.13888E+003
   6.1040   4.25841E+003    4.10231E+003
   6.1060   4.19115E+003    4.16695E+003
   6.1090   4.18824E+003    4.06564E+003
   6.1110   4.19191E+003    4.19626E+003
   6.1130   4.20665E+003    4.12232E+003
   6.1160   4.22153E+003    4.06739E+003
   6.1170   4.21695E+003    4.05177E+003
   6.1190   4.22725E+003    4.09449E+003
   6.1220   4.21957E+003    4.11814E+003
   6.1250   4.22269E+003    4.12553E+003
   6.1260   4.20106E+003    4.09159E+003
   6.1290   4.17256E+003    4.00756E+003
   6.1310   4.20875E+003    4.07213E+003
   6.1340   4.19596E+003    4.08211E+003
   6.1370   4.16620E+003    4.06266E+003
   6.1400   4.14393E+003    4.01015E+003
   6.1420   4.17382E+003    4.02597E+003
   6.1430   4.07260E+003    3.99400E+003
   6.1440   4.19647E+003    4.01933E+003
   6.1470   4.11028E+003    4.02270E+003
   6.1490   4.10902E+003    3.92489E+003
   6.1520   4.14340E+003    4.02197E+003
   6.1550   4.09481E+003    3.93424E+003
   6.1570   4.07814E+003    3.87892E+003
   6.1600   4.08672E+003    3.90585E+003
   6.1620   4.05411E+003    3.86830E+003
   6.1650   4.03149E+003    3.90937E+003
   6.1670   4.06124E+003    3.90748E+003
   6.1690   4.01562E+003    3.90092E+003
   6.1720   4.03936E+003    3.87325E+003
   6.1760   3.94536E+003    3.87034E+003
   6.1770   4.00466E+003    3.84394E+003
   6.1780   4.02233E+003    3.89268E+003
   6.1810   4.04966E+003    3.80922E+003
   6.1840   4.01498E+003    3.84962E+003
   6.1870   3.96055E+003    3.86313E+003
   6.1890   4.06962E+003    3.77790E+003
   6.1910   4.05801E+003    3.80852E+003
   6.1920   4.02628E+003    3.77828E+003
   6.1960   3.96811E+003    3.77488E+003
   6.1990   4.00689E+003    3.77262E+003
   6.2010   3.94110E+003    3.73568E+003
   6.2030   4.02333E+003    3.72519E+003
   6.2050   4.05330E+003    3.77813E+003
   6.2080   4.02065E+003    3.71851E+003
   6.2100   3.96342E+003    3.66880E+003
   6.2120   4.01401E+003    3.61912E+003
   6.2160   3.96248E+003    3.63856E+003
   6.2190   3.97939E+003    3.66013E+003
   6.2210   3.94113E+003    3.57773E+003
   6.2230   3.93719E+003    3.61006E+003
   6.2250   3.92100E+003    3.52874E+003
   6.2300   3.92381E+003    3.53292E+003
   6.2320   3.90278E+003    3.53994E+003
   6.2360   3.84139E+003    3.46328E+003
   6.2370   3.84207E+003    3.45771E+003
   6.2390   3.92215E+003    3.44737E+003
   6.2410   3.81448E+003    3.45098E+003
   6.2430   3.78354E+003    3.43976E+003
   6.2460   3.81476E+003    3.39092E+003
   6.2480   3.75173E+003    3.45561E+003
   6.2500   3.78613E+003    3.34691E+003
   6.2530   3.77014E+003    3.35494E+003
   6.2550   3.78048E+003    3.43923E+003
   6.2570   3.82424E+003    3.33166E+003
   6.2600   3.79728E+003    3.34343E+003
   6.2610   3.79521E+003    3.25821E+003
   6.2630   3.78351E+003    3.23508E+003
   6.2660   3.76842E+003    3.27093E+003
   6.2690   3.76276E+003    3.19884E+003
   6.2700   3.73985E+003    3.19596E+003
   6.2730   3.75826E+003    3.21261E+003
   6.2750   3.73759E+003    3.19403E+003
   6.2770   3.75950E+003    3.23939E+003
   6.2780   3.66300E+003    3.12624E+003
   6.2820   3.73441E+003    3.08870E+003
   6.2840   3.64845E+003    3.10131E+003
   6.2870   3.62513E+003    3.11229E+003
   6.2900   3.65177E+003    3.05268E+003
   6.2930   3.57922E+003    3.02734E+003
   6.2960   3.58943E+003    3.03434E+003
   6.2970   3.54250E+003    2.95847E+003
   6.3000   3.57602E+003    2.92878E+003
   6.3020   3.60518E+003    2.92635E+003
   6.3040   3.57475E+003    2.90918E+003
   6.3070   3.49764E+003    2.90664E+003
   6.3090   3.56336E+003    2.83733E+003
   6.3130   3.50841E+003    2.86113E+003
   6.3150   3.47800E+003    2.76776E+003
   6.3170   3.44258E+003    2.80172E+003
   6.3200   3.42828E+003    2.75971E+003
   6.3220   3.36788E+003    2.75761E+003
   6.3250   3.39552E+003    2.66523E+003
   6.3260   3.34185E+003    2.75503E+003
   6.3280   3.34997E+003    2.62237E+003
   6.3320   3.31472E+003    2.62280E+003
   6.3350   3.29482E+003    2.59951E+003
   6.3370   3.29312E+003    2.62213E+003
   6.3390   3.28574E+003    2.62101E+003
   6.3410   3.24210E+003    2.58127E+003
   6.3450   3.25503E+003    2.57273E+003
   6.3470   3.24550E+003    2.53225E+003
   6.3490   3.20078E+003    2.51422E+003
   6.3500   3.20032E+003    2.50854E+003
   6.3520   3.21684E+003    2.48463E+003
   6.3540   3.18811E+003    2.47806E+003
   6.3580   3.09628E+003    2.44927E+003
   6.3600   3.09747E+003    2.41730E+003
   6.3630   3.10439E+003    2.36862E+003
   6.3660   3.11709E+003    2.41770E+003
   6.3670   3.13039E+003    2.36490E+003
   6.3710   3.09541E+003    2.32745E+003
   6.3720   3.00483E+003    2.34917E+003
   6.3740   3.01111E+003    2.32950E+003
   6.3770   3.04680E+003    2.34001E+003
   6.3790   3.05214E+003    2.23015E+003
   6.3810   2.97452E+003    2.22840E+003
   6.3840   2.96202E+003    2.19623E+003
   6.3880   2.98296E+003    2.17324E+003
   6.3910   2.92029E+003    2.14006E+003
   6.3920   2.95037E+003    2.19546E+003
   6.3950   2.96266E+003    2.14853E+003
   6.4000   2.87694E+003    2.14157E+003
   6.4020   2.83926E+003    2.08079E+003
   6.4030   2.84239E+003    2.01973E+003
   6.4060   2.86632E+003    2.03865E+003
   6.4080   2.83573E+003    2.02868E+003
   6.4100   2.82427E+003    2.02401E+003
   6.4130   2.81952E+003    2.01108E+003
   6.4150   2.80804E+003    1.99569E+003
   6.4180   2.80707E+003    2.01716E+003
   6.4200   2.76358E+003    1.93766E+003
   6.4220   2.70880E+003    1.96492E+003
   6.4250   2.74406E+003    1.92003E+003
   6.4290   2.71670E+003    1.98721E+003
   6.4310   2.69138E+003    1.94135E+003
   6.4340   2.76690E+003    1.90368E+003
   6.4360   2.68516E+003    1.96238E+003
   6.4380   2.78841E+003    1.88719E+003
   6.4400   2.67841E+003    1.88074E+003
   6.4440   2.72363E+003    1.89263E+003
   6.4460   2.74217E+003    1.83592E+003
   6.4480   2.73878E+003    1.89614E+003
   6.4500   2.70985E+003    1.81891E+003
   6.4510   2.69992E+003    1.84299E+003
   6.4550   2.71783E+003    1.83570E+003
   6.4560   2.69842E+003    1.84562E+003
   6.4600   2.66590E+003    1.78450E+003
   6.4620   2.67422E+003    1.80146E+003
   6.4650   2.66578E+003    1.77328E+003
   6.4670   2.60801E+003    1.77810E+003
   6.4700   2.62876E+003    1.75330E+003
   6.4720   2.62490E+003    1.73042E+003
   6.4740   2.63128E+003    1.73164E+003
   6.4780   2.61907E+003    1.76010E+003
   6.4800   2.60974E+003    1.70208E+003
   6.4830   2.64433E+003    1.68535E+003
   6.4850   2.57912E+003    1.66854E+003
   6.4870   2.54195E+003    1.63946E+003
   6.4890   2.53565E+003    1.67437E+003
   6.4920   2.56302E+003    1.66375E+003
   6.4950   2.55035E+003    1.63232E+003
   6.4970   2.53391E+003    1.62618E+003
   6.5010   2.53326E+003    1.57031E+003
   6.5040   2.53426E+003    1.62428E+003
   6.5060   2.55810E+003    1.59971E+003
   6.5080   2.48832E+003    1.60115E+003
   6.5110   2.50294E+003    1.58600E+003
   6.5130   2.46101E+003    1.58532E+003
   6.5160   2.48209E+003    1.56812E+003
   6.5190   2.49649E+003    1.54310E+003
   6.5210   2.48578E+003    1.53341E+003
   6.5230   2.42910E+003    1.54219E+003
   6.5270   2.41913E+003    1.54597E+003
   6.5300   2.41281E+003    1.53457E+003
   6.5320   2.41909E+003    1.50896E+003
   6.5350   2.43172E+003    1.52095E+003
   6.5370   2.36006E+003    1.49897E+003
   6.5390   2.38367E+003    1.47850E+003
   6.5420   2.37120E+003    1.44895E+003
   6.5440   2.37344E+003    1.44878E+003
   6.5460   2.31902E+003    1.45193E+003
   6.5490   2.30714E+003    1.46922E+003
   6.5500   2.32700E+003    1.44345E+003
   6.5520   2.31594E+003    1.42350E+003
   6.5560   2.32144E+003    1.40690E+003
   6.5590   2.30442E+003    1.42698E+003
   6.5610   2.28882E+003    1.40335E+003
   6.5640   2.27598E+003    1.41774E+003
   6.5660   2.24396E+003    1.39574E+003
   6.5690   2.27250E+003    1.37345E+003
   6.5730   2.28224E+003    1.38354E+003
   6.5750   2.29237E+003    1.36067E+003
   6.5780   2.25831E+003    1.35084E+003
   6.5800   2.22943E+003    1.38055E+003
   6.5810   2.21300E+003    1.32413E+003
   6.5860   2.24538E+003    1.30588E+003
   6.5890   2.20541E+003    1.32740E+003
   6.5910   2.17631E+003    1.32747E+003
   6.5930   2.17419E+003    1.30607E+003
   6.5980   2.16634E+003    1.28837E+003
   6.6020   2.17165E+003    1.27196E+003
   6.6030   2.18611E+003    1.32766E+003
   6.6050   2.14318E+003    1.28146E+003
   6.6070   2.15975E+003    1.27216E+003
   6.6120   2.15271E+003    1.30223E+003
   6.6140   2.11577E+003    1.25824E+003
   6.6170   2.13419E+003    1.28383E+003
   6.6210   2.13270E+003    1.25861E+003
   6.6230   2.12448E+003    1.21291E+003
   6.6240   2.09035E+003    1.23791E+003
   6.6290   2.07970E+003    1.25111E+003
   6.6320   2.09544E+003    1.22973E+003
   6.6340   2.09776E+003    1.28124E+003
   6.6360   2.08657E+003    1.23400E+003
   6.6370   2.08653E+003    1.25944E+003
   6.6400   2.08782E+003    1.21616E+003
   6.6430   2.10613E+003    1.19930E+003
   6.6460   2.08418E+003    1.19406E+003
   6.6480   2.06208E+003    1.14550E+003
   6.6510   2.08498E+003    1.19801E+003
   6.6530   2.03586E+003    1.18850E+003
   6.6550   2.06760E+003    1.20965E+003
   6.6600   2.04130E+003    1.18889E+003
   6.6620   2.02684E+003    1.18872E+003
   6.6640   2.07131E+003    1.17679E+003
   6.6660   2.04740E+003    1.15343E+003
   6.6690   2.01854E+003    1.16820E+003
   6.6740   2.05336E+003    1.17500E+003
   6.6750   2.01631E+003    1.15504E+003
   6.6770   2.00939E+003    1.16211E+003
   6.6790   2.01660E+003    1.14651E+003
   6.6820   1.95438E+003    1.15767E+003
   6.6850   1.95691E+003    1.17332E+003
   6.6870   1.98196E+003    1.16247E+003
   6.6890   1.96252E+003    1.13162E+003
   6.6910   2.01729E+003    1.14093E+003
   6.6960   1.93999E+003    1.13345E+003
   6.6980   1.96515E+003    1.12892E+003
   6.7010   1.93545E+003    1.11312E+003
   6.7030   1.98011E+003    1.10356E+003
   6.7040   1.94897E+003    1.10338E+003
   6.7090   1.89752E+003    1.09047E+003
   6.7110   1.93925E+003    1.11143E+003
   6.7140   1.92387E+003    1.10513E+003
   6.7180   1.94990E+003    1.11768E+003
   6.7200   1.97447E+003    1.11286E+003
   6.7220   1.93601E+003    1.07519E+003
   6.7230   1.92012E+003    1.07409E+003
   6.7260   1.91475E+003    1.08339E+003
   6.7280   1.87925E+003    1.08889E+003
   6.7320   1.92431E+003    1.09479E+003
   6.7340   1.90196E+003    1.06152E+003
   6.7350   1.85854E+003    1.07456E+003
   6.7390   1.89456E+003    1.08320E+003
   6.7420   1.88593E+003    1.07055E+003
   6.7440   1.90870E+003    1.08996E+003
   6.7450   1.85339E+003    1.08644E+003
   6.7470   1.90414E+003    1.07608E+003
   6.7510   1.91301E+003    1.08652E+003
   6.7540   1.89090E+003    1.06815E+003
   6.7570   1.85760E+003    1.05660E+003
   6.7590   1.88340E+003    1.02311E+003
   6.7620   1.88502E+003    1.02241E+003
   6.7660   1.86939E+003    1.09646E+003
   6.7680   1.90349E+003    1.07910E+003
   6.7710   1.88171E+003    1.06444E+003
   6.7750   1.87256E+003    1.08326E+003
   6.7760   1.86725E+003    1.04307E+003
   6.7790   1.90439E+003    1.09203E+003
   6.7810   1.90424E+003    1.06218E+003
   6.7840   1.89476E+003    1.05070E+003
   6.7870   1.89053E+003    1.09956E+003
   6.7880   1.86791E+003    1.07882E+003
   6.7920   1.89221E+003    1.04582E+003
   6.7950   1.89499E+003    1.07401E+003
   6.7970   1.90883E+003    1.05992E+003
   6.8010   1.87491E+003    1.09072E+003
   6.8040   1.93171E+003    1.06763E+003
   6.8060   1.90844E+003    1.06020E+003
   6.8090   1.89472E+003    1.06182E+003
   6.8120   1.88782E+003    1.05060E+003
   6.8150   1.91913E+003    1.04254E+003
   6.8170   1.92058E+003    1.09171E+003
   6.8200   1.90434E+003    1.06750E+003
   6.8210   1.92011E+003    1.09480E+003
   6.8240   1.89478E+003    1.08372E+003
   6.8280   1.93427E+003    1.10109E+003
   6.8300   1.88562E+003    1.09542E+003
   6.8330   1.96450E+003    1.04196E+003
   6.8350   1.93991E+003    1.05978E+003
   6.8380   1.91577E+003    1.06194E+003
   6.8400   1.91890E+003    1.07128E+003
   6.8420   1.85751E+003    1.07654E+003
   6.8450   1.89950E+003    1.07486E+003
   6.8470   1.90142E+003    1.11385E+003
   6.8520   1.89398E+003    1.07316E+003
   6.8530   1.90656E+003    1.08113E+003
   6.8560   1.88883E+003    1.08902E+003
   6.8580   1.90515E+003    1.07298E+003
   6.8620   1.90158E+003    1.06757E+003
   6.8650   1.91471E+003    1.06751E+003
   6.8680   1.93271E+003    1.09849E+003
   6.8710   1.91871E+003    1.09460E+003
   6.8740   1.87103E+003    1.09041E+003
   6.8760   1.88880E+003    1.08703E+003
   6.8780   1.92109E+003    1.09123E+003
   6.8810   1.89137E+003    1.08281E+003
   6.8820   1.91581E+003    1.08809E+003
   6.8840   1.88754E+003    1.08754E+003
   6.8870   1.87685E+003    1.09122E+003
   6.8890   1.90720E+003    1.07713E+003
   6.8940   1.91433E+003    1.07680E+003
   6.8960   1.89246E+003    1.06633E+003
   6.8990   1.93292E+003    1.08960E+003
   6.9020   1.92768E+003    1.06916E+003
   6.9030   1.91923E+003    1.09998E+003
   6.9080   1.88775E+003    1.10953E+003
   6.9110   1.90666E+003    1.05488E+003
   6.9140   1.89996E+003    1.09593E+003
   6.9150   1.93284E+003    1.06678E+003
   6.9170   1.92184E+003    1.08163E+003
   6.9200   1.88900E+003    1.08003E+003
   6.9230   1.90138E+003    1.07048E+003
   6.9270   1.91423E+003    1.06588E+003
   6.9290   1.86522E+003    1.06964E+003
   6.9310   1.87829E+003    1.05629E+003
   6.9330   1.89871E+003    1.06361E+003
   6.9350   1.89632E+003    1.06737E+003
   6.9380   1.85140E+003    1.06572E+003
   6.9400   1.88099E+003    1.06440E+003
   6.9420   1.85552E+003    1.03982E+003
   6.9460   1.86951E+003    1.05685E+003
   6.9480   1.89590E+003    1.04907E+003
   6.9510   1.84323E+003    1.01488E+003
   6.9540   1.87892E+003    1.03267E+003
   6.9560   1.85977E+003    1.06959E+003
   6.9590   1.88060E+003    1.04931E+003
   6.9610   1.85696E+003    1.03632E+003
   6.9640   1.85557E+003    1.03377E+003
   6.9680   1.85996E+003    1.05301E+003
   6.9700   1.83209E+003    1.06323E+003
   6.9730   1.86562E+003    1.05693E+003
   6.9750   1.90561E+003    1.07440E+003
   6.9780   1.83219E+003    1.05847E+003
   6.9820   1.85356E+003    1.07640E+003
   6.9830   1.88075E+003    1.07611E+003
   6.9850   1.85765E+003    1.08039E+003
   6.9880   1.88594E+003    1.07763E+003
   6.9910   1.80846E+003    1.05815E+003
   6.9950   1.88133E+003    1.06760E+003
   6.9980   1.87572E+003    1.06900E+003
   6.9990   1.85454E+003    1.08498E+003
   7.0020   1.87551E+003    1.06557E+003
   7.0070   1.89676E+003    1.05435E+003
   7.0090   1.88075E+003    1.04813E+003
   7.0120   1.88277E+003    1.02534E+003
   7.0140   1.86505E+003    1.06493E+003
   7.0170   1.85890E+003    1.03128E+003
   7.0210   1.87329E+003    1.03224E+003
   7.0230   1.88881E+003    1.03782E+003
   7.0260   1.83635E+003    1.02683E+003
   7.0280   1.85534E+003    1.00958E+003
   7.0310   1.83722E+003    1.00287E+003
   7.0330   1.82062E+003    1.02872E+003
   7.0360   1.82946E+003    1.00658E+003
   7.0400   1.84805E+003    1.00902E+003
   7.0410   1.84096E+003    1.02114E+003
   7.0440   1.86271E+003    9.66860E+002
   7.0480   1.84270E+003    9.88690E+002
   7.0510   1.80395E+003    9.92970E+002
   7.0530   1.83136E+003    9.79870E+002
   7.0570   1.78043E+003    9.60930E+002
   7.0580   1.76881E+003    9.50700E+002
   7.0620   1.76160E+003    9.34390E+002
   7.0640   1.78723E+003    9.22370E+002
   7.0670   1.74381E+003    9.13670E+002
   7.0690   1.69664E+003    9.25590E+002
   7.0710   1.75429E+003    8.92230E+002
   7.0750   1.69233E+003    8.87400E+002
   7.0780   1.70235E+003    8.68810E+002
   7.0800   1.68491E+003    8.39080E+002
   7.0820   1.67834E+003    8.21180E+002
   7.0850   1.63505E+003    7.97630E+002
   7.0870   1.60649E+003    7.66600E+002
   7.0910   1.54699E+003    7.22250E+002
   7.0960   1.47995E+003    6.95440E+002
   7.1000   1.47439E+003    6.52740E+002
   7.1030   1.38475E+003    6.20310E+002
   7.1040   1.36691E+003    5.92630E+002
   7.1070   1.35971E+003    5.53720E+002
   7.1090   1.30203E+003    5.21910E+002
   7.1120   1.19626E+003    4.45390E+002
   7.1170   1.13652E+003    3.96140E+002
   7.1180   1.08952E+003    3.68960E+002
   7.1210   1.00815E+003    3.42940E+002
   7.1250   9.32020E+002    2.73720E+002
   7.1270   8.59270E+002    2.42410E+002
   7.1300   7.97370E+002    2.19910E+002
   7.1320   7.04670E+002    1.82600E+002
   7.1370   6.57750E+002    1.34710E+002
   7.1390   5.42590E+002    1.03300E+002
   7.1420   4.59200E+002    7.79600E+001
   7.1450   4.10370E+002    6.53200E+001
   7.1470   3.41280E+002    3.86800E+001
   7.1520   2.63800E+002    3.57100E+001
   7.1540   2.17050E+002    2.54700E+001
   7.1560   1.74570E+002    2.32100E+001
   7.1590   1.07490E+002    1.62400E+001
   7.1620   8.93000E+001    5.84000E+000
   7.1650   7.06700E+001    1.04000E+000
   7.1680   4.41900E+001    5.40000E-001
   7.1710   2.95100E+001    1.30000E+000
   7.1730   1.14800E+001    3.05000E+000
   7.1770   4.50000E-001    3.56000E+000
   7.1790   5.48000E+000    4.40000E+000
   7.1810   6.32000E+000    4.52000E+000
   7.1830   6.11000E+000    4.90000E+000
   7.1870   6.15000E+000    4.67000E+000
   7.1910   6.05000E+000    5.01000E+000
   7.1940   6.15000E+000    3.48000E+000
   7.1960   6.17000E+000    2.40000E+000
   7.1980   5.52000E+000    2.28000E+000
   7.2000   6.04000E+000    2.20000E-001
   7.2050   6.15000E+000    1.00000E-002
   7.2070   5.64000E+000    1.10000E-001
   7.2090   6.17000E+000    1.70000E-001
   7.2120   6.08000E+000    2.10000E-001
   7.2160   6.04000E+000    7.70000E-001
   7.2190   6.27000E+000    5.60000E-001
   7.2220   6.15000E+000    6.00000E-002
   7.2250   6.12000E+000    1.20000E-001
   7.2280   6.08000E+000    3.50000E-001
   7.2310   6.16000E+000    2.40000E-001
   7.2340   6.17000E+000    3.40000E-001
   7.2370   6.04000E+000    6.00000E-001
   7.2400   6.11000E+000    3.50000E-001
   7.2430   6.08000E+000    1.70000E-001
   7.2460   6.07000E+000    2.80000E-001
   7.2490   6.06000E+000    1.00000E-002
   7.2530   6.08000E+000    6.00000E-002
   7.2550   6.24000E+000    2.10000E-001
   7.2560   5.47000E+000    2.30000E-001
   7.2600   6.08000E+000    1.50000E-001
   7.2640   6.20000E+000    1.10000E-001
   7.2670   6.08000E+000    4.20000E-001
   7.2690   6.05000E+000    1.80000E-001
   7.2710   6.04000E+000    1.50000E-001
   7.2740   6.01000E+000    8.00000E-002
   7.2770   6.20000E+000    5.00000E-002
   7.2790   6.08000E+000    6.00000E-002
   7.2830   5.55000E+000    1.90000E-001
   7.2860   6.31000E+000    4.00000E-002
   7.2880   6.10000E+000    5.10000E-001
   7.2930   6.04000E+000    2.00000E-001
   7.2950   6.15000E+000    4.60000E-001
   7.2960   6.42000E+000    1.30000E-001
   7.3000   6.07000E+000    2.30000E-001
