# Supplementary material for: Mechanism of the small ATP-independent chaperone Spy is substrate specific
Source: Nat Commun. 2021 Feb 8;12:851. doi: 10.1038/s41467-021-21120-8 (PMC7870927; doi:10.1038/s41467-021-21120-8)
Supplement: Supplementary file 3 — Supplementary Data 1 [file 41467_2021_21120_MOESM3_ESM.zip › Fig 2c-d/181801/00078.RI3]

Sample3/6
I 3 22.0 48000 0011197 2.8090E11 278 1 
   5.7990   6.02000E+000    1.14000E+000
   5.8030   6.11000E+000    4.80000E-001
   5.8040   6.00000E+000    2.08000E+000
   5.8060   5.94000E+000    5.88000E+000
   5.8080   5.51000E+000    1.36300E+001
   5.8100   5.97000E+000    1.13900E+001
   5.8120   5.98000E+000    1.79600E+001
   5.8130   3.30000E+000    1.86000E+001
   5.8150   1.07000E+000    2.67400E+001
   5.8170   1.53800E+001    3.09100E+001
   5.8180   1.92700E+001    3.81500E+001
   5.8200   2.80700E+001    5.00300E+001
   5.8220   1.24770E+002    1.43950E+002
   5.8230   1.82660E+002    2.90600E+002
   5.8260   5.23550E+002    5.02380E+002
   5.8290   7.01320E+002    7.91530E+002
   5.8310   9.37550E+002    9.40510E+002
   5.8330   1.00435E+003    1.01988E+003
   5.8340   1.19527E+003    1.12161E+003
   5.8350   1.28692E+003    1.28572E+003
   5.8380   1.34230E+003    1.42156E+003
   5.8400   1.50857E+003    1.53305E+003
   5.8420   1.59065E+003    1.60525E+003
   5.8440   1.72435E+003    1.69662E+003
   5.8450   1.81826E+003    1.84759E+003
   5.8470   1.96306E+003    1.96207E+003
   5.8490   2.06205E+003    2.10258E+003
   5.8510   2.12592E+003    2.17319E+003
   5.8530   2.26887E+003    2.36487E+003
   5.8560   2.48648E+003    2.53283E+003
   5.8580   2.58239E+003    2.70502E+003
   5.8610   2.75639E+003    2.79616E+003
   5.8620   2.75270E+003    2.95497E+003
   5.8650   2.86507E+003    2.98809E+003
   5.8670   3.11286E+003    3.11843E+003
   5.8700   3.27090E+003    3.26505E+003
   5.8740   3.32409E+003    3.31476E+003
   5.8760   3.36276E+003    3.30442E+003
   5.8780   3.43987E+003    3.50776E+003
   5.8800   3.55811E+003    3.55356E+003
   5.8830   3.64173E+003    3.58748E+003
   5.8850   3.59258E+003    3.57601E+003
   5.8870   3.63237E+003    3.59394E+003
   5.8880   3.71549E+003    3.61960E+003
   5.8900   3.68720E+003    3.69670E+003
   5.8920   3.72458E+003    3.60678E+003
   5.8940   3.70304E+003    3.66896E+003
   5.8960   3.69275E+003    3.66710E+003
   5.8990   3.68891E+003    3.69371E+003
   5.9000   3.67176E+003    3.65186E+003
   5.9030   3.66684E+003    3.61128E+003
   5.9050   3.69438E+003    3.57529E+003
   5.9070   3.72209E+003    3.71737E+003
   5.9100   3.71854E+003    3.80730E+003
   5.9120   3.67289E+003    3.77018E+003
   5.9140   3.79504E+003    3.79489E+003
   5.9160   3.81561E+003    3.70413E+003
   5.9190   3.81561E+003    3.68917E+003
   5.9210   3.83419E+003    3.88378E+003
   5.9230   3.83530E+003    3.89961E+003
   5.9260   3.86925E+003    3.80418E+003
   5.9280   3.83694E+003    3.86126E+003
   5.9300   3.86436E+003    3.89481E+003
   5.9320   3.88666E+003    3.89730E+003
   5.9330   3.91642E+003    3.96405E+003
   5.9350   3.91496E+003    3.97122E+003
   5.9380   3.91425E+003    3.92692E+003
   5.9420   4.05958E+003    3.97483E+003
   5.9430   4.01655E+003    4.07680E+003
   5.9460   4.03233E+003    4.09564E+003
   5.9480   4.05203E+003    4.12933E+003
   5.9500   4.08078E+003    4.07991E+003
   5.9530   4.10215E+003    4.09858E+003
   5.9540   4.19034E+003    4.07328E+003
   5.9550   4.07849E+003    4.19600E+003
   5.9570   4.14239E+003    4.22687E+003
   5.9600   4.09667E+003    4.28932E+003
   5.9640   4.11548E+003    4.68668E+003
   5.9670   4.19722E+003    7.93998E+003
   5.9690   4.23562E+003    8.78644E+003
   5.9710   4.43894E+003    7.69135E+003
   5.9730   4.80437E+003    8.55642E+003
   5.9750   5.55468E+003    4.79000E+003
   5.9760   7.87406E+003    1.41120E+002
   5.9820   7.82315E+003    1.92570E+002
   5.9840   4.32967E+003    4.22320E+002
   5.9850   2.05938E+003    3.18861E+003
   5.9890   1.18310E+002    4.73308E+003
   5.9930   2.95590E+002    4.23869E+003
   5.9950   7.83440E+002    4.26722E+003
   5.9980   4.34528E+003    4.23802E+003
   6.0000   4.69398E+003    4.17331E+003
   6.0020   4.14389E+003    4.18574E+003
   6.0030   4.38153E+003    4.19694E+003
   6.0050   4.24326E+003    4.15399E+003
   6.0080   4.20604E+003    4.21526E+003
   6.0090   4.24393E+003    4.17964E+003
   6.0120   4.25087E+003    4.17871E+003
   6.0140   4.19940E+003    4.20362E+003
   6.0160   4.21556E+003    4.16048E+003
   6.0180   4.24926E+003    4.16915E+003
   6.0200   4.21309E+003    4.24402E+003
   6.0230   4.17061E+003    4.10924E+003
   6.0250   4.21483E+003    4.15560E+003
   6.0270   4.18199E+003    4.11407E+003
   6.0290   4.20260E+003    4.11380E+003
   6.0300   4.15165E+003    4.18596E+003
   6.0320   4.21810E+003    4.16599E+003
   6.0360   4.24258E+003    4.27021E+003
   6.0370   4.22081E+003    4.13673E+003
   6.0390   4.23826E+003    4.18710E+003
   6.0420   4.23638E+003    4.20107E+003
   6.0440   4.21296E+003    4.18855E+003
   6.0470   4.18630E+003    4.17940E+003
   6.0480   4.29197E+003    4.21246E+003
   6.0510   4.25268E+003    4.15596E+003
   6.0530   4.28126E+003    4.13247E+003
   6.0560   4.31925E+003    4.19641E+003
   6.0570   4.19879E+003    4.22537E+003
   6.0590   4.16218E+003    4.12108E+003
   6.0610   4.21867E+003    4.20962E+003
   6.0640   4.12923E+003    4.15458E+003
   6.0680   4.21628E+003    4.16840E+003
   6.0700   4.23488E+003    4.21847E+003
   6.0730   4.24211E+003    4.18238E+003
   6.0750   4.21903E+003    4.23240E+003
   6.0770   4.14001E+003    4.21469E+003
   6.0790   4.19410E+003    4.15780E+003
   6.0820   4.29561E+003    4.15905E+003
   6.0840   4.21060E+003    4.24211E+003
   6.0860   4.23338E+003    4.10897E+003
   6.0890   4.29860E+003    4.13723E+003
   6.0910   4.26715E+003    4.23304E+003
   6.0930   4.28021E+003    4.21078E+003
   6.0950   4.21996E+003    4.16856E+003
   6.0970   4.19017E+003    4.12903E+003
   6.1000   4.18921E+003    4.15587E+003
   6.1020   4.19681E+003    4.18451E+003
   6.1040   4.16351E+003    4.10056E+003
   6.1070   4.22717E+003    4.16741E+003
   6.1090   4.19678E+003    4.21263E+003
   6.1110   4.24911E+003    4.15807E+003
   6.1130   4.27104E+003    4.17634E+003
   6.1160   4.28296E+003    4.11904E+003
   6.1180   4.24026E+003    4.13620E+003
   6.1190   4.19276E+003    4.12074E+003
   6.1220   4.22370E+003    4.18011E+003
   6.1240   4.24590E+003    4.14637E+003
   6.1250   4.20814E+003    4.15097E+003
   6.1260   4.12960E+003    4.11799E+003
   6.1300   4.18964E+003    4.14294E+003
   6.1330   4.18478E+003    4.20751E+003
   6.1360   4.18909E+003    4.07152E+003
   6.1370   4.15535E+003    4.12336E+003
   6.1390   4.20046E+003    4.15471E+003
   6.1400   4.22529E+003    4.13770E+003
   6.1430   4.16491E+003    4.07575E+003
   6.1460   4.17764E+003    4.07698E+003
   6.1470   4.23001E+003    4.12459E+003
   6.1500   4.19134E+003    4.08546E+003
   6.1520   4.17246E+003    4.03936E+003
   6.1540   4.20559E+003    4.10280E+003
   6.1550   4.16881E+003    4.07763E+003
   6.1570   4.14417E+003    4.02206E+003
   6.1600   4.14966E+003    4.01313E+003
   6.1640   4.12836E+003    4.02658E+003
   6.1660   4.07357E+003    4.05125E+003
   6.1670   4.10274E+003    4.10863E+003
   6.1690   4.12903E+003    4.02523E+003
   6.1720   4.22065E+003    4.02952E+003
   6.1740   4.16456E+003    4.01493E+003
   6.1760   4.17150E+003    4.09776E+003
   6.1800   4.19662E+003    4.02064E+003
   6.1830   4.20156E+003    4.05920E+003
   6.1850   4.18360E+003    4.00853E+003
   6.1880   4.18524E+003    4.09547E+003
   6.1900   4.18237E+003    4.11350E+003
   6.1920   4.15386E+003    4.04908E+003
   6.1960   4.26724E+003    4.05405E+003
   6.1980   4.18102E+003    4.04745E+003
   6.1990   4.15529E+003    4.00877E+003
   6.2010   4.26324E+003    4.08749E+003
   6.2030   4.15813E+003    3.99939E+003
   6.2070   4.21489E+003    4.09928E+003
   6.2080   4.12930E+003    4.01869E+003
   6.2100   4.23471E+003    4.01276E+003
   6.2120   4.22119E+003    4.11736E+003
   6.2150   4.23386E+003    4.00090E+003
   6.2170   4.23082E+003    4.05755E+003
   6.2190   4.21599E+003    3.99749E+003
   6.2210   4.19911E+003    4.11374E+003
   6.2240   4.17877E+003    4.01297E+003
   6.2250   4.14508E+003    3.93687E+003
   6.2280   4.18065E+003    4.04528E+003
   6.2320   4.18598E+003    4.01681E+003
   6.2350   4.18436E+003    3.99499E+003
   6.2370   4.18238E+003    4.00723E+003
   6.2410   4.19260E+003    3.95584E+003
   6.2440   4.21823E+003    4.01895E+003
   6.2460   4.17863E+003    3.97070E+003
   6.2480   4.13084E+003    3.92751E+003
   6.2510   4.22882E+003    3.98923E+003
   6.2530   4.17607E+003    3.94878E+003
   6.2550   4.13168E+003    3.97930E+003
   6.2570   4.15476E+003    3.96095E+003
   6.2600   4.21703E+003    3.99400E+003
   6.2610   4.22810E+003    3.97330E+003
   6.2640   4.18451E+003    3.90519E+003
   6.2660   4.20791E+003    3.91128E+003
   6.2670   4.17405E+003    3.89711E+003
   6.2680   4.10177E+003    3.87271E+003
   6.2710   4.18580E+003    3.88190E+003
   6.2730   4.24962E+003    3.92354E+003
   6.2770   4.20174E+003    3.91194E+003
   6.2790   4.21723E+003    3.83697E+003
   6.2820   4.24374E+003    3.89255E+003
   6.2840   4.21923E+003    3.85891E+003
   6.2870   4.14231E+003    3.84923E+003
   6.2890   4.21719E+003    3.86236E+003
   6.2910   4.16332E+003    3.86255E+003
   6.2930   4.15993E+003    3.85030E+003
   6.2960   4.18813E+003    3.84817E+003
   6.2970   4.14879E+003    3.81180E+003
   6.2990   4.22741E+003    3.82752E+003
   6.3020   4.21891E+003    3.81265E+003
   6.3040   4.09141E+003    3.85768E+003
   6.3060   4.04613E+003    3.82968E+003
   6.3090   4.06744E+003    3.82083E+003
   6.3110   4.15826E+003    3.75338E+003
   6.3140   4.10558E+003    3.71424E+003
   6.3160   4.13802E+003    3.71689E+003
   6.3180   4.19715E+003    3.74602E+003
   6.3200   4.20004E+003    3.74144E+003
   6.3220   4.08272E+003    3.77525E+003
   6.3250   4.13724E+003    3.77064E+003
   6.3270   4.05814E+003    3.74483E+003
   6.3290   4.12776E+003    3.64138E+003
   6.3320   4.02896E+003    3.74915E+003
   6.3340   4.07583E+003    3.69511E+003
   6.3380   4.01806E+003    3.63886E+003
   6.3400   4.03555E+003    3.68818E+003
   6.3420   4.13396E+003    3.68363E+003
   6.3430   4.13141E+003    3.62327E+003
   6.3470   4.07520E+003    3.54578E+003
   6.3490   4.02546E+003    3.53720E+003
   6.3520   4.03147E+003    3.62297E+003
   6.3540   3.96690E+003    3.62306E+003
   6.3560   4.07330E+003    3.56819E+003
   6.3590   3.98853E+003    3.53178E+003
   6.3600   3.98004E+003    3.44305E+003
   6.3630   4.00765E+003    3.52003E+003
   6.3660   4.02433E+003    3.56347E+003
   6.3680   4.00262E+003    3.53868E+003
   6.3710   3.98347E+003    3.60459E+003
   6.3730   4.02815E+003    3.47222E+003
   6.3750   4.03046E+003    3.55507E+003
   6.3780   3.93692E+003    3.45379E+003
   6.3810   3.98493E+003    3.50277E+003
   6.3830   3.95514E+003    3.43974E+003
   6.3860   3.89079E+003    3.40962E+003
   6.3880   3.96416E+003    3.37378E+003
   6.3900   3.93887E+003    3.46371E+003
   6.3930   3.92194E+003    3.40594E+003
   6.3950   3.94350E+003    3.37688E+003
   6.3980   3.89710E+003    3.34932E+003
   6.4000   3.93761E+003    3.34025E+003
   6.4020   3.93509E+003    3.34535E+003
   6.4050   4.00450E+003    3.31382E+003
   6.4070   3.84321E+003    3.34485E+003
   6.4080   3.85629E+003    3.39123E+003
   6.4110   3.87589E+003    3.31358E+003
   6.4130   3.92355E+003    3.29921E+003
   6.4150   3.87972E+003    3.31215E+003
   6.4170   3.88034E+003    3.33999E+003
   6.4200   3.84902E+003    3.31971E+003
   6.4220   3.84551E+003    3.29202E+003
   6.4240   3.84138E+003    3.26362E+003
   6.4270   3.82939E+003    3.26018E+003
   6.4290   3.76180E+003    3.26646E+003
   6.4310   3.76336E+003    3.30960E+003
   6.4330   3.84857E+003    3.27328E+003
   6.4360   3.88347E+003    3.24166E+003
   6.4380   3.92133E+003    3.27606E+003
   6.4420   3.95117E+003    3.23261E+003
   6.4440   3.90733E+003    3.23721E+003
   6.4450   3.90569E+003    3.25154E+003
   6.4480   3.94192E+003    3.16162E+003
   6.4500   3.87593E+003    3.20731E+003
   6.4530   3.94879E+003    3.23734E+003
   6.4560   3.91161E+003    3.25483E+003
   6.4580   3.90396E+003    3.21512E+003
   6.4600   3.86227E+003    3.22479E+003
   6.4610   3.90556E+003    3.18188E+003
   6.4630   3.90358E+003    3.17024E+003
   6.4650   3.89407E+003    3.16466E+003
   6.4680   3.90885E+003    3.11010E+003
   6.4710   3.89914E+003    3.10674E+003
   6.4730   3.84171E+003    3.13446E+003
   6.4760   3.82154E+003    3.11822E+003
   6.4790   3.83164E+003    3.09206E+003
   6.4810   3.78840E+003    3.03091E+003
   6.4830   3.82785E+003    3.09620E+003
   6.4870   3.77737E+003    3.01157E+003
   6.4900   3.80064E+003    3.01353E+003
   6.4920   3.80215E+003    3.00342E+003
   6.4940   3.81908E+003    2.98583E+003
   6.4960   3.78114E+003    3.02335E+003
   6.4990   3.80603E+003    2.95252E+003
   6.5010   3.73040E+003    2.91554E+003
   6.5030   3.74415E+003    2.86391E+003
   6.5060   3.70143E+003    2.87177E+003
   6.5100   3.68322E+003    2.84348E+003
   6.5120   3.73080E+003    2.82439E+003
   6.5150   3.71831E+003    2.84604E+003
   6.5160   3.64792E+003    2.82477E+003
   6.5190   3.66580E+003    2.77549E+003
   6.5210   3.66554E+003    2.79522E+003
   6.5240   3.66294E+003    2.76350E+003
   6.5260   3.59741E+003    2.73006E+003
   6.5280   3.58792E+003    2.68155E+003
   6.5320   3.62127E+003    2.68982E+003
   6.5350   3.59159E+003    2.67545E+003
   6.5370   3.57377E+003    2.64169E+003
   6.5400   3.51256E+003    2.61363E+003
   6.5420   3.49024E+003    2.53375E+003
   6.5440   3.48719E+003    2.52622E+003
   6.5460   3.44591E+003    2.55821E+003
   6.5490   3.44489E+003    2.53460E+003
   6.5510   3.38231E+003    2.52386E+003
   6.5540   3.39806E+003    2.52306E+003
   6.5550   3.34945E+003    2.47145E+003
   6.5590   3.38624E+003    2.45955E+003
   6.5620   3.26644E+003    2.40213E+003
   6.5640   3.26371E+003    2.41108E+003
   6.5680   3.25686E+003    2.38537E+003
   6.5710   3.24037E+003    2.36796E+003
   6.5730   3.24855E+003    2.25288E+003
   6.5750   3.22852E+003    2.31801E+003
   6.5770   3.18399E+003    2.26271E+003
   6.5810   3.18204E+003    2.21107E+003
   6.5840   3.18407E+003    2.24586E+003
   6.5860   3.09141E+003    2.19823E+003
   6.5880   3.09644E+003    2.18030E+003
   6.5910   3.07532E+003    2.13340E+003
   6.5930   3.00530E+003    2.13427E+003
   6.5950   3.06224E+003    2.09424E+003
   6.5980   3.01555E+003    2.14879E+003
   6.6000   3.02223E+003    2.08981E+003
   6.6020   3.01457E+003    2.02094E+003
   6.6050   3.01630E+003    1.98387E+003
   6.6080   2.99923E+003    1.98254E+003
   6.6110   2.93641E+003    2.02219E+003
   6.6140   2.87152E+003    1.93089E+003
   6.6150   2.86632E+003    1.96978E+003
   6.6180   2.91655E+003    1.95167E+003
   6.6210   2.87172E+003    1.88498E+003
   6.6240   2.79621E+003    1.90891E+003
   6.6270   2.78819E+003    1.86162E+003
   6.6310   2.78224E+003    1.86155E+003
   6.6330   2.82474E+003    1.86623E+003
   6.6350   2.81859E+003    1.82598E+003
   6.6380   2.69149E+003    1.81827E+003
   6.6390   2.73084E+003    1.80468E+003
   6.6430   2.70184E+003    1.78329E+003
   6.6450   2.74201E+003    1.75117E+003
   6.6480   2.69844E+003    1.75101E+003
   6.6510   2.61349E+003    1.76053E+003
   6.6530   2.65459E+003    1.71781E+003
   6.6550   2.65078E+003    1.68238E+003
   6.6570   2.60261E+003    1.71072E+003
   6.6600   2.60959E+003    1.66878E+003
   6.6620   2.57185E+003    1.62176E+003
   6.6650   2.54108E+003    1.65592E+003
   6.6680   2.53270E+003    1.62174E+003
   6.6710   2.52999E+003    1.60296E+003
   6.6740   2.51344E+003    1.58643E+003
   6.6750   2.46789E+003    1.57283E+003
   6.6790   2.51186E+003    1.54587E+003
   6.6820   2.45364E+003    1.50869E+003
   6.6840   2.43346E+003    1.53427E+003
   6.6870   2.38449E+003    1.51587E+003
   6.6890   2.38100E+003    1.49295E+003
   6.6910   2.35991E+003    1.46736E+003
   6.6940   2.33774E+003    1.44506E+003
   6.6960   2.34919E+003    1.42909E+003
   6.6990   2.33212E+003    1.42322E+003
   6.7010   2.30162E+003    1.40794E+003
   6.7030   2.30619E+003    1.41446E+003
   6.7050   2.23541E+003    1.41079E+003
   6.7100   2.25293E+003    1.39068E+003
   6.7110   2.21672E+003    1.36690E+003
   6.7160   2.24020E+003    1.38305E+003
   6.7180   2.23445E+003    1.39406E+003
   6.7210   2.22790E+003    1.35980E+003
   6.7230   2.20088E+003    1.34644E+003
   6.7270   2.14133E+003    1.34094E+003
   6.7300   2.13748E+003    1.30819E+003
   6.7320   2.09494E+003    1.29197E+003
   6.7340   2.13471E+003    1.27294E+003
   6.7360   2.13105E+003    1.26727E+003
   6.7390   2.10094E+003    1.24667E+003
   6.7420   2.04873E+003    1.22113E+003
   6.7440   2.07926E+003    1.24659E+003
   6.7450   2.07607E+003    1.22037E+003
   6.7490   2.04053E+003    1.23491E+003
   6.7520   2.07809E+003    1.21276E+003
   6.7540   2.04343E+003    1.18594E+003
   6.7570   2.05496E+003    1.21242E+003
   6.7590   2.02944E+003    1.18517E+003
   6.7610   2.01786E+003    1.20566E+003
   6.7640   2.00784E+003    1.19456E+003
   6.7680   1.98201E+003    1.17482E+003
   6.7700   1.97591E+003    1.14238E+003
   6.7730   1.96993E+003    1.17040E+003
   6.7770   1.99379E+003    1.17563E+003
   6.7810   1.95377E+003    1.17221E+003
   6.7830   1.96691E+003    1.16168E+003
   6.7860   1.94432E+003    1.16401E+003
   6.7900   1.96929E+003    1.14775E+003
   6.7930   1.98849E+003    1.15263E+003
   6.7960   1.95423E+003    1.15934E+003
   6.7980   1.92926E+003    1.12658E+003
   6.8000   1.93991E+003    1.16580E+003
   6.8020   1.90813E+003    1.14201E+003
   6.8060   1.88325E+003    1.10064E+003
   6.8080   1.93288E+003    1.11802E+003
   6.8110   1.92476E+003    1.13679E+003
   6.8130   1.91390E+003    1.11266E+003
   6.8160   1.94438E+003    1.14114E+003
   6.8200   1.93407E+003    1.13013E+003
   6.8220   1.93105E+003    1.11239E+003
   6.8240   1.93606E+003    1.15126E+003
   6.8270   1.89377E+003    1.09903E+003
   6.8300   1.88247E+003    1.07995E+003
   6.8330   1.92622E+003    1.11731E+003
   6.8350   1.90510E+003    1.08970E+003
   6.8380   1.94375E+003    1.10190E+003
   6.8400   1.90586E+003    1.09879E+003
   6.8430   1.90164E+003    1.08245E+003
   6.8450   1.91898E+003    1.06433E+003
   6.8470   1.90349E+003    1.10371E+003
   6.8510   1.87867E+003    1.06446E+003
   6.8530   1.90767E+003    1.10288E+003
   6.8550   1.89662E+003    1.09141E+003
   6.8580   1.88926E+003    1.08202E+003
   6.8600   1.88936E+003    1.06434E+003
   6.8630   1.91868E+003    1.07520E+003
   6.8670   1.85026E+003    1.06783E+003
   6.8690   1.85823E+003    1.05987E+003
   6.8720   1.90121E+003    1.05388E+003
   6.8740   1.89278E+003    1.08147E+003
   6.8770   1.83663E+003    1.05582E+003
   6.8810   1.87023E+003    1.06071E+003
   6.8820   1.84135E+003    1.03323E+003
   6.8850   1.87441E+003    1.05923E+003
   6.8870   1.86263E+003    1.06023E+003
   6.8910   1.83498E+003    1.05032E+003
   6.8940   1.88513E+003    1.07520E+003
   6.8950   1.87818E+003    1.05604E+003
   6.8990   1.87452E+003    1.04440E+003
   6.9030   1.86495E+003    1.05343E+003
   6.9070   1.85381E+003    1.05033E+003
   6.9100   1.83195E+003    1.07619E+003
   6.9110   1.89493E+003    1.05262E+003
   6.9130   1.81192E+003    1.04982E+003
   6.9170   1.85402E+003    1.06863E+003
   6.9200   1.83798E+003    1.07270E+003
   6.9220   1.87892E+003    1.02446E+003
   6.9250   1.85277E+003    1.01903E+003
   6.9280   1.85632E+003    1.04719E+003
   6.9310   1.80618E+003    1.05888E+003
   6.9340   1.78947E+003    1.02586E+003
   6.9370   1.82535E+003    1.02045E+003
   6.9400   1.82450E+003    1.04440E+003
   6.9410   1.81313E+003    1.02810E+003
   6.9440   1.81489E+003    1.02858E+003
   6.9460   1.82841E+003    1.02873E+003
   6.9490   1.79891E+003    1.00295E+003
   6.9510   1.77271E+003    1.04197E+003
   6.9530   1.78935E+003    1.02292E+003
   6.9560   1.78532E+003    1.02076E+003
   6.9590   1.77478E+003    1.01003E+003
   6.9610   1.75374E+003    1.01910E+003
   6.9640   1.76018E+003    1.00493E+003
   6.9660   1.74579E+003    1.00261E+003
   6.9700   1.76246E+003    1.01976E+003
   6.9710   1.77876E+003    9.96100E+002
   6.9750   1.78044E+003    9.99380E+002
   6.9770   1.78355E+003    1.03330E+003
   6.9810   1.76072E+003    1.02732E+003
   6.9830   1.76311E+003    1.02773E+003
   6.9870   1.78986E+003    1.00558E+003
   6.9880   1.80098E+003    1.03489E+003
   6.9920   1.77607E+003    1.01619E+003
   6.9940   1.77938E+003    1.00502E+003
   6.9970   1.79436E+003    9.86570E+002
   6.9990   1.74630E+003    1.00719E+003
   7.0010   1.77540E+003    9.95610E+002
   7.0050   1.79126E+003    1.02507E+003
   7.0080   1.78313E+003    9.88600E+002
   7.0100   1.79439E+003    9.90590E+002
   7.0120   1.77174E+003    1.00529E+003
   7.0160   1.79293E+003    9.83450E+002
   7.0190   1.74753E+003    9.96920E+002
   7.0210   1.72317E+003    1.01428E+003
   7.0240   1.76269E+003    1.00675E+003
   7.0270   1.71668E+003    1.00335E+003
   7.0300   1.69572E+003    9.99020E+002
   7.0330   1.70751E+003    1.00137E+003
   7.0350   1.74464E+003    1.00872E+003
   7.0370   1.75748E+003    9.67530E+002
   7.0400   1.75270E+003    9.84680E+002
   7.0440   1.74063E+003    9.97040E+002
   7.0460   1.73050E+003    9.62750E+002
   7.0480   1.76305E+003    9.67050E+002
   7.0530   1.73847E+003    9.53670E+002
   7.0550   1.77516E+003    9.64810E+002
   7.0570   1.75215E+003    9.75310E+002
   7.0600   1.74753E+003    9.40670E+002
   7.0640   1.74804E+003    9.43280E+002
   7.0670   1.74079E+003    9.56910E+002
   7.0690   1.74381E+003    9.59350E+002
   7.0700   1.73201E+003    9.50510E+002
   7.0740   1.74020E+003    9.27080E+002
   7.0770   1.70778E+003    8.92410E+002
   7.0800   1.73167E+003    9.11220E+002
   7.0820   1.71219E+003    8.88010E+002
   7.0840   1.74233E+003    9.17100E+002
   7.0870   1.67779E+003    8.55330E+002
   7.0890   1.69079E+003    8.55260E+002
   7.0930   1.70441E+003    8.58380E+002
   7.0940   1.66586E+003    8.28560E+002
   7.0980   1.67497E+003    8.00760E+002
   7.1010   1.64595E+003    7.81630E+002
   7.1030   1.64708E+003    7.58910E+002
   7.1070   1.64190E+003    7.51550E+002
   7.1110   1.60509E+003    6.76450E+002
   7.1150   1.59245E+003    6.37480E+002
   7.1180   1.57220E+003    6.09280E+002
   7.1200   1.57862E+003    5.79520E+002
   7.1230   1.51213E+003    5.30800E+002
   7.1250   1.46262E+003    4.74780E+002
   7.1300   1.44321E+003    4.37490E+002
   7.1320   1.40724E+003    3.57100E+002
   7.1340   1.35056E+003    3.00720E+002
   7.1360   1.31035E+003    2.92660E+002
   7.1390   1.27597E+003    2.77490E+002
   7.1420   1.20726E+003    1.23690E+002
   7.1460   1.07412E+003    2.42200E+001
   7.1510   8.85410E+002    1.17100E+001
   7.1530   7.74210E+002    4.41000E+000
   7.1570   7.10290E+002    9.10000E-001
   7.1590   4.29040E+002    1.01000E+000
   7.1630   1.32620E+002    7.90000E-001
   7.1660   3.84800E+001    1.75000E+000
   7.1700   4.40000E-001    4.10000E+000
   7.1730   5.45000E+000    1.57000E+000
   7.1770   6.10000E+000    5.12000E+000
   7.1790   6.04000E+000    4.71000E+000
   7.1800   6.04000E+000    3.29000E+000
   7.1830   6.08000E+000    2.36000E+000
   7.1870   6.07000E+000    1.65000E+000
   7.1900   6.03000E+000    7.00000E-002
   7.1930   6.20000E+000    0.00000E+000
   7.1950   6.01000E+000    3.00000E-002
   7.1980   6.11000E+000    1.40000E-001
   7.2010   6.29000E+000    1.06000E+000
   7.2050   6.24000E+000    4.40000E-001
   7.2070   5.94000E+000    2.50000E-001
   7.2090   5.31000E+000    4.20000E-001
   7.2120   6.05000E+000    1.10000E-001
   7.2160   6.17000E+000    1.81000E+000
   7.2190   6.31000E+000    1.33000E+000
   7.2210   6.03000E+000    7.60000E-001
   7.2240   6.18000E+000    4.00000E-001
   7.2270   6.39000E+000    2.70000E-001
   7.2300   6.07000E+000    5.30000E-001
   7.2320   5.66000E+000    2.40000E-001
   7.2350   6.22000E+000    4.00000E-002
   7.2380   6.21000E+000    1.50000E-001
   7.2400   6.11000E+000    1.90000E-001
   7.2430   5.96000E+000    4.00000E-002
   7.2450   6.10000E+000    1.30000E-001
   7.2480   6.10000E+000    1.30000E-001
   7.2500   5.92000E+000    6.00000E-002
   7.2540   6.23000E+000    0.00000E+000
   7.2570   6.34000E+000    3.00000E-002
   7.2590   6.32000E+000    0.00000E+000
   7.2640   6.08000E+000    5.00000E-002
   7.2670   5.39000E+000    1.20000E-001
   7.2680   6.04000E+000    2.60000E-001
   7.2710   6.25000E+000    3.20000E-001
   7.2730   6.15000E+000    2.50000E-001
   7.2750   6.11000E+000    3.30000E-001
   7.2790   5.95000E+000    9.00000E-002
   7.2820   5.98000E+000    1.30000E-001
   7.2840   6.24000E+000    8.00000E-002
   7.2870   5.98000E+000    4.00000E-002
   7.2890   6.00000E+000    2.80000E-001
   7.2930   5.71000E+000    2.80000E-001
   7.2950   6.07000E+000    1.90000E-001
   7.2980   6.34000E+000    8.00000E-002
   7.3020   6.04000E+000    2.50000E-001
