# Supplementary material for: Mechanism of the small ATP-independent chaperone Spy is substrate specific
Source: Nat Commun. 2021 Feb 8;12:851. doi: 10.1038/s41467-021-21120-8 (PMC7870927; doi:10.1038/s41467-021-21120-8)
Supplement: Supplementary file 3 — Supplementary Data 1 [file 41467_2021_21120_MOESM3_ESM.zip › Fig 2c-d/181801/00079.RI1]

Sample1/4
I 1 22.0 48000 0011269 2.8270E11 278 1 
   5.7990   5.39000E+000    1.36000E+000
   5.8030   6.28000E+000    5.90000E-001
   5.8060   6.08000E+000    5.90000E-001
   5.8080   5.88000E+000    3.25000E+000
   5.8110   6.22000E+000    3.09000E+000
   5.8130   5.36000E+000    3.51000E+000
   5.8150   2.00000E+000    1.12200E+001
   5.8170   2.11000E+000    1.96900E+001
   5.8190   2.27600E+001    1.94600E+001
   5.8200   3.80100E+001    2.98900E+001
   5.8220   1.00540E+002    5.21800E+001
   5.8230   1.95920E+002    1.17810E+002
   5.8260   5.34600E+002    1.46590E+002
   5.8290   9.21560E+002    3.97310E+002
   5.8310   9.19380E+002    5.43130E+002
   5.8340   1.19351E+003    6.85070E+002
   5.8350   1.26029E+003    8.25710E+002
   5.8370   1.30270E+003    1.00203E+003
   5.8400   1.51417E+003    1.45815E+003
   5.8420   1.62835E+003    1.91786E+003
   5.8440   1.81219E+003    1.85905E+003
   5.8460   1.94159E+003    1.90381E+003
   5.8470   1.99519E+003    1.96372E+003
   5.8490   2.07224E+003    2.13951E+003
   5.8510   2.19733E+003    2.29732E+003
   5.8530   2.34749E+003    2.46342E+003
   5.8560   2.45456E+003    2.47240E+003
   5.8580   2.61390E+003    2.61079E+003
   5.8600   2.74494E+003    2.86337E+003
   5.8620   2.84980E+003    2.89925E+003
   5.8650   2.98075E+003    3.01963E+003
   5.8670   3.06910E+003    3.14783E+003
   5.8690   3.18229E+003    3.25161E+003
   5.8710   3.32475E+003    3.30324E+003
   5.8740   3.27932E+003    3.38901E+003
   5.8760   3.44699E+003    3.39429E+003
   5.8780   3.50772E+003    3.49288E+003
   5.8800   3.57578E+003    3.53794E+003
   5.8820   3.55807E+003    3.55996E+003
   5.8830   3.63445E+003    3.55508E+003
   5.8850   3.64030E+003    3.60989E+003
   5.8870   3.62768E+003    3.60190E+003
   5.8890   3.64116E+003    3.60589E+003
   5.8900   3.73617E+003    3.60117E+003
   5.8920   3.71775E+003    3.62574E+003
   5.8940   3.61050E+003    3.69346E+003
   5.8970   3.67706E+003    3.70575E+003
   5.8990   3.71564E+003    3.73946E+003
   5.9000   3.73229E+003    3.70881E+003
   5.9010   3.70502E+003    3.69452E+003
   5.9030   3.64500E+003    3.73667E+003
   5.9050   3.67875E+003    3.68730E+003
   5.9060   3.70196E+003    3.72128E+003
   5.9100   3.72000E+003    3.72288E+003
   5.9120   3.73897E+003    3.76593E+003
   5.9140   3.76514E+003    3.80697E+003
   5.9160   3.78386E+003    3.78093E+003
   5.9190   3.84226E+003    3.81163E+003
   5.9210   3.88143E+003    3.80705E+003
   5.9230   3.73693E+003    3.83003E+003
   5.9250   3.83898E+003    3.74939E+003
   5.9260   3.88440E+003    3.84423E+003
   5.9280   3.86197E+003    3.78421E+003
   5.9310   3.90628E+003    3.89401E+003
   5.9350   3.91703E+003    4.01837E+003
   5.9360   3.98520E+003    3.99134E+003
   5.9400   4.00856E+003    4.03161E+003
   5.9420   4.01371E+003    3.99793E+003
   5.9430   3.98164E+003    4.17639E+003
   5.9450   4.07377E+003    4.12513E+003
   5.9460   4.05091E+003    4.03090E+003
   5.9480   4.08392E+003    4.11815E+003
   5.9500   4.15180E+003    4.10241E+003
   5.9530   4.10723E+003    4.13859E+003
   5.9550   4.08867E+003    4.08883E+003
   5.9570   4.08116E+003    4.14342E+003
   5.9600   4.07209E+003    4.16515E+003
   5.9620   4.09278E+003    4.15238E+003
   5.9640   4.07263E+003    4.14788E+003
   5.9670   4.19154E+003    4.14716E+003
   5.9680   4.18243E+003    4.15784E+003
   5.9710   4.19673E+003    4.16577E+003
   5.9730   4.17914E+003    4.18557E+003
   5.9750   4.18629E+003    4.22815E+003
   5.9780   4.23464E+003    4.25123E+003
   5.9800   4.23248E+003    4.27388E+003
   5.9830   4.26172E+003    4.27248E+003
   5.9840   4.27982E+003    4.35390E+003
   5.9870   4.35929E+003    4.38247E+003
   5.9890   4.49300E+003    4.60817E+003
   5.9910   5.31294E+003    6.19132E+003
   5.9950   8.34912E+003    8.57386E+003
   5.9960   9.07815E+003    8.90841E+003
   5.9980   8.32825E+003    7.80874E+003
   6.0000   8.37295E+003    7.94334E+003
   6.0030   3.99854E+003    1.26820E+002
   6.0090   1.25100E+002    1.55320E+002
   6.0120   2.33390E+002    4.94660E+002
   6.0130   9.24940E+002    3.70451E+003
   6.0160   5.11907E+003    5.34066E+003
   6.0200   4.18022E+003    4.26198E+003
   6.0230   4.33439E+003    4.31336E+003
   6.0250   4.35970E+003    4.28166E+003
   6.0270   4.31471E+003    4.28839E+003
   6.0290   4.31556E+003    4.26869E+003
   6.0320   4.30462E+003    4.25620E+003
   6.0340   4.36395E+003    4.28877E+003
   6.0360   4.36487E+003    4.21555E+003
   6.0370   4.37815E+003    4.28569E+003
   6.0390   4.32756E+003    4.31878E+003
   6.0410   4.30825E+003    4.19340E+003
   6.0430   4.34892E+003    4.31350E+003
   6.0460   4.42273E+003    4.22556E+003
   6.0480   4.41457E+003    4.29317E+003
   6.0500   4.36332E+003    4.22462E+003
   6.0530   4.37389E+003    4.24837E+003
   6.0550   4.35024E+003    4.28150E+003
   6.0570   4.35101E+003    4.26772E+003
   6.0590   4.33710E+003    4.26733E+003
   6.0610   4.40067E+003    4.23371E+003
   6.0640   4.28867E+003    4.20540E+003
   6.0660   4.30772E+003    4.14135E+003
   6.0680   4.28707E+003    4.23413E+003
   6.0700   4.24094E+003    4.21216E+003
   6.0720   4.28339E+003    4.22354E+003
   6.0750   4.34947E+003    4.30505E+003
   6.0770   4.33421E+003    4.18075E+003
   6.0790   4.34315E+003    4.25252E+003
   6.0820   4.27673E+003    4.30058E+003
   6.0830   4.30299E+003    4.23907E+003
   6.0860   4.30314E+003    4.14958E+003
   6.0890   4.23805E+003    4.15979E+003
   6.0900   4.25170E+003    4.17792E+003
   6.0930   4.35412E+003    4.12991E+003
   6.0950   4.31689E+003    4.18035E+003
   6.0970   4.20371E+003    4.20138E+003
   6.1000   4.26607E+003    4.22481E+003
   6.1020   4.31556E+003    4.13011E+003
   6.1040   4.21104E+003    4.14491E+003
   6.1070   4.17541E+003    4.19717E+003
   6.1090   4.21204E+003    4.20444E+003
   6.1110   4.25659E+003    4.17590E+003
   6.1130   4.26365E+003    4.12140E+003
   6.1160   4.25684E+003    4.11654E+003
   6.1180   4.25004E+003    4.12076E+003
   6.1220   4.19212E+003    4.10655E+003
   6.1240   4.21296E+003    4.10338E+003
   6.1260   4.20052E+003    4.03539E+003
   6.1280   4.20374E+003    4.08358E+003
   6.1310   4.23301E+003    4.05511E+003
   6.1330   4.19787E+003    4.11227E+003
   6.1340   4.21329E+003    4.08448E+003
   6.1360   4.19038E+003    4.13342E+003
   6.1390   4.16042E+003    4.04608E+003
   6.1400   4.15425E+003    4.02056E+003
   6.1420   4.21720E+003    4.00811E+003
   6.1440   4.17251E+003    3.98338E+003
   6.1470   4.16897E+003    3.98682E+003
   6.1490   4.22065E+003    3.95261E+003
   6.1510   4.13142E+003    3.91015E+003
   6.1540   4.14029E+003    3.87879E+003
   6.1550   4.11984E+003    3.97517E+003
   6.1580   4.08117E+003    3.92267E+003
   6.1610   4.10528E+003    3.87490E+003
   6.1630   4.04168E+003    3.88701E+003
   6.1660   4.04166E+003    3.91511E+003
   6.1690   4.01544E+003    3.90840E+003
   6.1710   4.07186E+003    3.92281E+003
   6.1740   4.00437E+003    3.83677E+003
   6.1760   4.00751E+003    3.89486E+003
   6.1780   4.04951E+003    3.89773E+003
   6.1810   4.06587E+003    3.85608E+003
   6.1830   4.06369E+003    3.86467E+003
   6.1850   4.02386E+003    3.87616E+003
   6.1870   4.08299E+003    3.90398E+003
   6.1890   3.98910E+003    3.81668E+003
   6.1910   3.99378E+003    3.87057E+003
   6.1940   4.00663E+003    3.83259E+003
   6.1960   3.99960E+003    3.76773E+003
   6.1980   4.01804E+003    3.76950E+003
   6.2010   3.99182E+003    3.78419E+003
   6.2030   4.07065E+003    3.75513E+003
   6.2070   4.03839E+003    3.68901E+003
   6.2120   4.01827E+003    3.71520E+003
   6.2140   4.01072E+003    3.70918E+003
   6.2170   4.03172E+003    3.68471E+003
   6.2190   3.96462E+003    3.65470E+003
   6.2210   3.99550E+003    3.63980E+003
   6.2230   3.98281E+003    3.64310E+003
   6.2260   4.00659E+003    3.65170E+003
   6.2300   3.92213E+003    3.62214E+003
   6.2320   3.90170E+003    3.54745E+003
   6.2340   3.91952E+003    3.51646E+003
   6.2350   3.89359E+003    3.51006E+003
   6.2370   3.92994E+003    3.51429E+003
   6.2390   3.95332E+003    3.49416E+003
   6.2410   3.89132E+003    3.47238E+003
   6.2430   3.86891E+003    3.43007E+003
   6.2460   3.84625E+003    3.39015E+003
   6.2480   3.80477E+003    3.45735E+003
   6.2500   3.82777E+003    3.36529E+003
   6.2530   3.83973E+003    3.45399E+003
   6.2570   3.87159E+003    3.31461E+003
   6.2590   3.76317E+003    3.30883E+003
   6.2610   3.75678E+003    3.33300E+003
   6.2640   3.87807E+003    3.33818E+003
   6.2660   3.75301E+003    3.30558E+003
   6.2690   3.75743E+003    3.29656E+003
   6.2710   3.72152E+003    3.26273E+003
   6.2730   3.75897E+003    3.28149E+003
   6.2750   3.68026E+003    3.25830E+003
   6.2770   3.72011E+003    3.23122E+003
   6.2790   3.76379E+003    3.22093E+003
   6.2820   3.70621E+003    3.23013E+003
   6.2840   3.70226E+003    3.22790E+003
   6.2860   3.70821E+003    3.17685E+003
   6.2890   3.66979E+003    3.10558E+003
   6.2900   3.65146E+003    3.05139E+003
   6.2930   3.64366E+003    3.11204E+003
   6.2960   3.62881E+003    3.10059E+003
   6.2970   3.61669E+003    3.06486E+003
   6.3000   3.63446E+003    2.96906E+003
   6.3020   3.58887E+003    2.97418E+003
   6.3040   3.54712E+003    3.00712E+003
   6.3060   3.55783E+003    2.96242E+003
   6.3090   3.55979E+003    2.91093E+003
   6.3130   3.57536E+003    2.89914E+003
   6.3160   3.51524E+003    2.86772E+003
   6.3180   3.56409E+003    2.85078E+003
   6.3200   3.41788E+003    2.83520E+003
   6.3230   3.42696E+003    2.81162E+003
   6.3250   3.46552E+003    2.75542E+003
   6.3270   3.43769E+003    2.78268E+003
   6.3290   3.45578E+003    2.75875E+003
   6.3320   3.39795E+003    2.70575E+003
   6.3340   3.35867E+003    2.67911E+003
   6.3380   3.40112E+003    2.67451E+003
   6.3400   3.30371E+003    2.64206E+003
   6.3410   3.30623E+003    2.66509E+003
   6.3450   3.32598E+003    2.62704E+003
   6.3490   3.25534E+003    2.60157E+003
   6.3520   3.27194E+003    2.59647E+003
   6.3540   3.22676E+003    2.52249E+003
   6.3560   3.22809E+003    2.53542E+003
   6.3590   3.11282E+003    2.47240E+003
   6.3610   3.16881E+003    2.45611E+003
   6.3630   3.16262E+003    2.45271E+003
   6.3660   3.18515E+003    2.41219E+003
   6.3690   3.17949E+003    2.33434E+003
   6.3710   3.12087E+003    2.41301E+003
   6.3730   3.02632E+003    2.36566E+003
   6.3740   3.05970E+003    2.35058E+003
   6.3780   3.08086E+003    2.33667E+003
   6.3790   3.15330E+003    2.24984E+003
   6.3830   3.01510E+003    2.26762E+003
   6.3850   3.00966E+003    2.24113E+003
   6.3880   2.98126E+003    2.21618E+003
   6.3900   3.01341E+003    2.22466E+003
   6.3920   2.97402E+003    2.19108E+003
   6.3950   2.97791E+003    2.18568E+003
   6.3980   2.90160E+003    2.17712E+003
   6.3990   2.88712E+003    2.13382E+003
   6.4020   2.93255E+003    2.14698E+003
   6.4040   2.90239E+003    2.12341E+003
   6.4070   2.94100E+003    2.12503E+003
   6.4100   2.87293E+003    2.07484E+003
   6.4130   2.85911E+003    2.05464E+003
   6.4150   2.82677E+003    2.09128E+003
   6.4170   2.80999E+003    2.05025E+003
   6.4200   2.79075E+003    2.01446E+003
   6.4220   2.79809E+003    2.01295E+003
   6.4240   2.76559E+003    1.96298E+003
   6.4270   2.75303E+003    1.97113E+003
   6.4310   2.78694E+003    1.98961E+003
   6.4330   2.77389E+003    1.96279E+003
   6.4360   2.80034E+003    1.91796E+003
   6.4380   2.75137E+003    1.95177E+003
   6.4400   2.76232E+003    1.94003E+003
   6.4430   2.73714E+003    1.93242E+003
   6.4440   2.78757E+003    1.91179E+003
   6.4470   2.73974E+003    1.89039E+003
   6.4490   2.77262E+003    1.87609E+003
   6.4520   2.71525E+003    1.90259E+003
   6.4560   2.74217E+003    1.84158E+003
   6.4580   2.74442E+003    1.87608E+003
   6.4600   2.75076E+003    1.81899E+003
   6.4610   2.74937E+003    1.82716E+003
   6.4640   2.69295E+003    1.84104E+003
   6.4670   2.68059E+003    1.82745E+003
   6.4700   2.63305E+003    1.79667E+003
   6.4720   2.65683E+003    1.76950E+003
   6.4730   2.61075E+003    1.74713E+003
   6.4770   2.60105E+003    1.74082E+003
   6.4790   2.62823E+003    1.74206E+003
   6.4810   2.63075E+003    1.73646E+003
   6.4830   2.60863E+003    1.72521E+003
   6.4850   2.62760E+003    1.71641E+003
   6.4870   2.64556E+003    1.69371E+003
   6.4910   2.58969E+003    1.69755E+003
   6.4940   2.57862E+003    1.69785E+003
   6.4960   2.59363E+003    1.68777E+003
   6.4990   2.60905E+003    1.64425E+003
   6.5010   2.55309E+003    1.62537E+003
   6.5030   2.54813E+003    1.64947E+003
   6.5080   2.56983E+003    1.64102E+003
   6.5100   2.51909E+003    1.65087E+003
   6.5120   2.52513E+003    1.57326E+003
   6.5140   2.51493E+003    1.59769E+003
   6.5160   2.51900E+003    1.62739E+003
   6.5190   2.49582E+003    1.58454E+003
   6.5220   2.48976E+003    1.57532E+003
   6.5230   2.46564E+003    1.58266E+003
   6.5280   2.46996E+003    1.57836E+003
   6.5310   2.42609E+003    1.56618E+003
   6.5320   2.47324E+003    1.52621E+003
   6.5340   2.43452E+003    1.49925E+003
   6.5360   2.37526E+003    1.51274E+003
   6.5390   2.42175E+003    1.49272E+003
   6.5440   2.40171E+003    1.50056E+003
   6.5460   2.41833E+003    1.49973E+003
   6.5480   2.36472E+003    1.46541E+003
   6.5500   2.37463E+003    1.45951E+003
   6.5530   2.39185E+003    1.43170E+003
   6.5560   2.32070E+003    1.41254E+003
   6.5590   2.35929E+003    1.44101E+003
   6.5620   2.33251E+003    1.39934E+003
   6.5640   2.28201E+003    1.39951E+003
   6.5660   2.29139E+003    1.40032E+003
   6.5680   2.29481E+003    1.38826E+003
   6.5710   2.29299E+003    1.39207E+003
   6.5730   2.31736E+003    1.34656E+003
   6.5750   2.27215E+003    1.39845E+003
   6.5780   2.24661E+003    1.35121E+003
   6.5800   2.23746E+003    1.31007E+003
   6.5840   2.26929E+003    1.33266E+003
   6.5860   2.24476E+003    1.30998E+003
   6.5880   2.20854E+003    1.37185E+003
   6.5910   2.22538E+003    1.31776E+003
   6.5930   2.20139E+003    1.33939E+003
   6.5970   2.20787E+003    1.33418E+003
   6.5980   2.19266E+003    1.31214E+003
   6.6000   2.17563E+003    1.32903E+003
   6.6040   2.17332E+003    1.28775E+003
   6.6080   2.15997E+003    1.29498E+003
   6.6100   2.17578E+003    1.30136E+003
   6.6120   2.17307E+003    1.28149E+003
   6.6140   2.18194E+003    1.26254E+003
   6.6150   2.15896E+003    1.27231E+003
   6.6180   2.14963E+003    1.26765E+003
   6.6220   2.16107E+003    1.31863E+003
   6.6240   2.14162E+003    1.27724E+003
   6.6270   2.11783E+003    1.26511E+003
   6.6290   2.10239E+003    1.24931E+003
   6.6300   2.12412E+003    1.20834E+003
   6.6330   2.11344E+003    1.24361E+003
   6.6350   2.16062E+003    1.23382E+003
   6.6380   2.11656E+003    1.22781E+003
   6.6410   2.12626E+003    1.20502E+003
   6.6440   2.08475E+003    1.22457E+003
   6.6460   2.09454E+003    1.22262E+003
   6.6510   2.09608E+003    1.20749E+003
   6.6530   2.04639E+003    1.20776E+003
   6.6550   2.07920E+003    1.22949E+003
   6.6570   2.07575E+003    1.18776E+003
   6.6600   2.04364E+003    1.19381E+003
   6.6620   2.02909E+003    1.20324E+003
   6.6650   2.04485E+003    1.19078E+003
   6.6670   2.04272E+003    1.20726E+003
   6.6700   2.01960E+003    1.19142E+003
   6.6720   2.04948E+003    1.16053E+003
   6.6740   2.01937E+003    1.18511E+003
   6.6760   2.04458E+003    1.17908E+003
   6.6790   2.02264E+003    1.16775E+003
   6.6820   2.00088E+003    1.14621E+003
   6.6850   2.02034E+003    1.16251E+003
   6.6870   2.00658E+003    1.16137E+003
   6.6910   1.98684E+003    1.15128E+003
   6.6950   1.98256E+003    1.16219E+003
   6.6980   1.99419E+003    1.14729E+003
   6.7000   1.97430E+003    1.12358E+003
   6.7020   1.95026E+003    1.11255E+003
   6.7050   1.96403E+003    1.10000E+003
   6.7100   1.93720E+003    1.10385E+003
   6.7110   1.90313E+003    1.13023E+003
   6.7140   1.94379E+003    1.14073E+003
   6.7150   1.96720E+003    1.10814E+003
   6.7180   1.95954E+003    1.12924E+003
   6.7220   1.92941E+003    1.08638E+003
   6.7230   1.91525E+003    1.08659E+003
   6.7270   1.90051E+003    1.12252E+003
   6.7280   1.90802E+003    1.10480E+003
   6.7320   1.91845E+003    1.07378E+003
   6.7340   1.88124E+003    1.08230E+003
   6.7370   1.87556E+003    1.07241E+003
   6.7390   1.87904E+003    1.09166E+003
   6.7420   1.91219E+003    1.08256E+003
   6.7450   1.90721E+003    1.09376E+003
   6.7470   1.87680E+003    1.08477E+003
   6.7510   1.93267E+003    1.11016E+003
   6.7540   1.90976E+003    1.11265E+003
   6.7570   1.90220E+003    1.12520E+003
   6.7590   1.92756E+003    1.05734E+003
   6.7610   1.90706E+003    1.06431E+003
   6.7640   1.89734E+003    1.07409E+003
   6.7660   1.90029E+003    1.07859E+003
   6.7680   1.89452E+003    1.06605E+003
   6.7710   1.90947E+003    1.08870E+003
   6.7720   1.87452E+003    1.08263E+003
   6.7750   1.91544E+003    1.08666E+003
   6.7780   1.89004E+003    1.07378E+003
   6.7810   1.88044E+003    1.08596E+003
   6.7830   1.87995E+003    1.06459E+003
   6.7860   1.90870E+003    1.06687E+003
   6.7880   1.88728E+003    1.08109E+003
   6.7900   1.88342E+003    1.09532E+003
   6.7930   1.92319E+003    1.08190E+003
   6.7970   1.90739E+003    1.08270E+003
   6.7990   1.93787E+003    1.11159E+003
   6.8020   1.90192E+003    1.07283E+003
   6.8040   1.91451E+003    1.07175E+003
   6.8070   1.89974E+003    1.06189E+003
   6.8100   1.92875E+003    1.07976E+003
   6.8120   1.90237E+003    1.11399E+003
   6.8150   1.94933E+003    1.07534E+003
   6.8170   1.94231E+003    1.10506E+003
   6.8200   1.89856E+003    1.08438E+003
   6.8220   1.90479E+003    1.10707E+003
   6.8240   1.91919E+003    1.08314E+003
   6.8270   1.96529E+003    1.10078E+003
   6.8310   1.94869E+003    1.04651E+003
   6.8340   1.94572E+003    1.08293E+003
   6.8360   1.90796E+003    1.06744E+003
   6.8380   1.91080E+003    1.06042E+003
   6.8400   1.94545E+003    1.09949E+003
   6.8450   1.89023E+003    1.07660E+003
   6.8470   1.89219E+003    1.08019E+003
   6.8500   1.92080E+003    1.08743E+003
   6.8520   1.94666E+003    1.07887E+003
   6.8550   1.93129E+003    1.08036E+003
   6.8580   1.91169E+003    1.06551E+003
   6.8620   1.95448E+003    1.10077E+003
   6.8640   1.94262E+003    1.07672E+003
   6.8650   1.92333E+003    1.08699E+003
   6.8670   1.92970E+003    1.10276E+003
   6.8700   1.91937E+003    1.10207E+003
   6.8740   1.91281E+003    1.10093E+003
   6.8760   1.93264E+003    1.09601E+003
   6.8790   1.92558E+003    1.09509E+003
   6.8810   1.93558E+003    1.09526E+003
   6.8830   1.92623E+003    1.10972E+003
   6.8850   1.93503E+003    1.10536E+003
   6.8880   1.93537E+003    1.08594E+003
   6.8910   1.92220E+003    1.10853E+003
   6.8940   1.90441E+003    1.08719E+003
   6.8960   1.93494E+003    1.09598E+003
   6.8990   1.90616E+003    1.09077E+003
   6.9020   1.93865E+003    1.08814E+003
   6.9050   1.95308E+003    1.10647E+003
   6.9070   1.94669E+003    1.07860E+003
   6.9100   1.91981E+003    1.09246E+003
   6.9120   1.90597E+003    1.11876E+003
   6.9160   1.90808E+003    1.07902E+003
   6.9180   1.91686E+003    1.08449E+003
   6.9210   1.90306E+003    1.06561E+003
   6.9230   1.91259E+003    1.11118E+003
   6.9250   1.92919E+003    1.10637E+003
   6.9290   1.90682E+003    1.07770E+003
   6.9320   1.93699E+003    1.07178E+003
   6.9340   1.90188E+003    1.06400E+003
   6.9370   1.87566E+003    1.07519E+003
   6.9390   1.89287E+003    1.07916E+003
   6.9420   1.89131E+003    1.06948E+003
   6.9450   1.91223E+003    1.10011E+003
   6.9470   1.91143E+003    1.07593E+003
   6.9510   1.91842E+003    1.07272E+003
   6.9520   1.82265E+003    1.06460E+003
   6.9560   1.89939E+003    1.03993E+003
   6.9590   1.86746E+003    1.03869E+003
   6.9610   1.88441E+003    1.05785E+003
   6.9640   1.86065E+003    1.04068E+003
   6.9660   1.83499E+003    1.05108E+003
   6.9680   1.84855E+003    1.05584E+003
   6.9730   1.85952E+003    1.04804E+003
   6.9750   1.85877E+003    1.05302E+003
   6.9780   1.85340E+003    1.08166E+003
   6.9800   1.88801E+003    1.07418E+003
   6.9820   1.91585E+003    1.07351E+003
   6.9850   1.89446E+003    1.10143E+003
   6.9890   1.83948E+003    1.08341E+003
   6.9910   1.82003E+003    1.09142E+003
   6.9940   1.89918E+003    1.07456E+003
   6.9950   1.92182E+003    1.07650E+003
   6.9990   1.88711E+003    1.06824E+003
   7.0020   1.89080E+003    1.05403E+003
   7.0040   1.92589E+003    1.07431E+003
   7.0080   1.90593E+003    1.06164E+003
   7.0090   1.89663E+003    1.03271E+003
   7.0110   1.90134E+003    1.04701E+003
   7.0150   1.86353E+003    1.04936E+003
   7.0170   1.85687E+003    1.04819E+003
   7.0200   1.88836E+003    1.03753E+003
   7.0230   1.89167E+003    1.05070E+003
   7.0250   1.84524E+003    1.05379E+003
   7.0280   1.86890E+003    1.01765E+003
   7.0330   1.85746E+003    1.04892E+003
   7.0350   1.86512E+003    1.03116E+003
   7.0370   1.84904E+003    1.00594E+003
   7.0400   1.84169E+003    1.02640E+003
   7.0420   1.82775E+003    1.01790E+003
   7.0460   1.82280E+003    1.02391E+003
   7.0480   1.81553E+003    9.95770E+002
   7.0500   1.77000E+003    9.82140E+002
   7.0530   1.81071E+003    1.00539E+003
   7.0550   1.81747E+003    9.64760E+002
   7.0590   1.80746E+003    9.66670E+002
   7.0620   1.78283E+003    9.60520E+002
   7.0640   1.73808E+003    9.38600E+002
   7.0670   1.75390E+003    9.28420E+002
   7.0710   1.74237E+003    9.17750E+002
   7.0730   1.71573E+003    9.11990E+002
   7.0760   1.65969E+003    8.81650E+002
   7.0780   1.66491E+003    8.60790E+002
   7.0820   1.64903E+003    8.21780E+002
   7.0850   1.60696E+003    8.02960E+002
   7.0880   1.58984E+003    7.91920E+002
   7.0910   1.56119E+003    7.47960E+002
   7.0940   1.53890E+003    7.02710E+002
   7.0960   1.51901E+003    6.94160E+002
   7.0990   1.46514E+003    6.52370E+002
   7.1030   1.41247E+003    6.04050E+002
   7.1050   1.34639E+003    5.70920E+002
   7.1070   1.33984E+003    5.42050E+002
   7.1100   1.28250E+003    4.83750E+002
   7.1130   1.20856E+003    4.30920E+002
   7.1160   1.15091E+003    4.00280E+002
   7.1180   1.09546E+003    3.92360E+002
   7.1200   1.03378E+003    3.31810E+002
   7.1230   9.75040E+002    2.91450E+002
   7.1270   8.67460E+002    2.47880E+002
   7.1310   7.72320E+002    1.80940E+002
   7.1340   6.74240E+002    1.61360E+002
   7.1370   6.22130E+002    1.45580E+002
   7.1400   5.40260E+002    9.13300E+001
   7.1430   4.27740E+002    6.93300E+001
   7.1460   3.60170E+002    5.61800E+001
   7.1500   2.76250E+002    4.23300E+001
   7.1530   2.45180E+002    3.58600E+001
   7.1550   1.82480E+002    1.83100E+001
   7.1600   1.23130E+002    1.52800E+001
   7.1610   9.79300E+001    1.02200E+001
   7.1640   7.95900E+001    8.97000E+000
   7.1660   5.89800E+001    6.72000E+000
   7.1690   3.66300E+001    2.34000E+000
   7.1730   1.10600E+001    1.24000E+000
   7.1760   2.10000E+000    8.00000E-001
   7.1780   6.09000E+000    5.10000E-001
   7.1810   6.27000E+000    1.11000E+000
   7.1850   6.38000E+000    1.87000E+000
   7.1880   6.07000E+000    5.16000E+000
   7.1910   6.06000E+000    4.36000E+000
   7.1940   6.31000E+000    2.09000E+000
   7.1960   6.25000E+000    3.40000E-001
   7.2000   6.13000E+000    1.30000E-001
   7.2020   6.10000E+000    3.00000E-002
   7.2040   5.55000E+000    1.60000E-001
   7.2070   6.15000E+000    5.00000E-002
   7.2090   5.93000E+000    1.00000E-001
   7.2120   6.30000E+000    1.00000E-001
   7.2140   6.22000E+000    6.00000E-002
   7.2180   6.07000E+000    1.59000E+000
   7.2210   6.16000E+000    1.60000E-001
   7.2250   6.13000E+000    1.30000E-001
   7.2280   6.18000E+000    1.40000E-001
   7.2310   6.10000E+000    1.00000E-002
   7.2330   6.30000E+000    3.50000E-001
   7.2360   6.21000E+000    1.20000E-001
   7.2400   6.05000E+000    1.10000E-001
   7.2430   6.16000E+000    2.50000E-001
   7.2450   6.13000E+000    6.00000E-002
   7.2480   6.21000E+000    2.40000E-001
   7.2500   6.08000E+000    1.00000E-001
   7.2520   6.38000E+000    1.00000E-001
   7.2560   6.09000E+000    7.00000E-002
   7.2590   6.16000E+000    3.70000E-001
   7.2610   6.14000E+000    2.60000E-001
   7.2640   6.21000E+000    5.00000E-002
   7.2670   6.02000E+000    9.00000E-002
   7.2700   5.56000E+000    0.00000E+000
   7.2720   6.09000E+000    1.80000E-001
   7.2770   6.10000E+000    4.20000E-001
   7.2790   6.16000E+000    8.00000E-002
   7.2840   6.14000E+000    2.00000E-002
   7.2870   6.09000E+000    5.00000E-002
   7.2890   6.24000E+000    1.00000E-001
   7.2910   6.01000E+000    4.00000E-002
   7.2950   6.30000E+000    6.90000E-001
   7.2960   6.32000E+000    1.20000E-001
   7.3020   6.03000E+000    3.20000E-001
