# Supplementary material for: Mechanism of the small ATP-independent chaperone Spy is substrate specific
Source: Nat Commun. 2021 Feb 8;12:851. doi: 10.1038/s41467-021-21120-8 (PMC7870927; doi:10.1038/s41467-021-21120-8)
Supplement: Supplementary file 3 — Supplementary Data 1 [file 41467_2021_21120_MOESM3_ESM.zip › Fig 2c-d/181801/00079.RI3]

Sample3/6
I 3 22.0 48000 0011337 2.8440E11 278 1 
   5.8010   5.40000E+000    4.48000E+000
   5.8040   6.29000E+000    4.08000E+000
   5.8060   6.07000E+000    1.29000E+000
   5.8080   6.00000E+000    5.12000E+000
   5.8090   6.18000E+000    9.28000E+000
   5.8100   5.92000E+000    1.55800E+001
   5.8130   4.17000E+000    2.05000E+001
   5.8150   4.40000E-001    2.53500E+001
   5.8160   1.64100E+001    4.09800E+001
   5.8170   2.31800E+001    4.58000E+001
   5.8220   8.88100E+001    2.50680E+002
   5.8240   3.92790E+002    5.11940E+002
   5.8260   5.71820E+002    5.95450E+002
   5.8290   8.39970E+002    8.07930E+002
   5.8300   9.15150E+002    8.90750E+002
   5.8310   9.61990E+002    1.03025E+003
   5.8330   1.08060E+003    1.00582E+003
   5.8350   1.28910E+003    1.21093E+003
   5.8370   1.32964E+003    1.30711E+003
   5.8380   1.37129E+003    1.33919E+003
   5.8390   1.45562E+003    1.47075E+003
   5.8400   1.50826E+003    1.55179E+003
   5.8420   1.61509E+003    1.69622E+003
   5.8440   1.80791E+003    1.78670E+003
   5.8460   1.88799E+003    1.93171E+003
   5.8480   1.96463E+003    1.96997E+003
   5.8490   2.18722E+003    2.17811E+003
   5.8510   2.22100E+003    2.29995E+003
   5.8530   2.38893E+003    2.42979E+003
   5.8550   2.46595E+003    2.61091E+003
   5.8560   2.59189E+003    2.60274E+003
   5.8580   2.70817E+003    2.74511E+003
   5.8600   2.80828E+003    2.82546E+003
   5.8630   2.81067E+003    2.94370E+003
   5.8650   2.95420E+003    2.98752E+003
   5.8670   3.14125E+003    3.23614E+003
   5.8700   3.21664E+003    3.24751E+003
   5.8730   3.26701E+003    3.33282E+003
   5.8740   3.36806E+003    3.35116E+003
   5.8760   3.38867E+003    3.40295E+003
   5.8770   3.46164E+003    3.42171E+003
   5.8780   3.50412E+003    3.50773E+003
   5.8800   3.54746E+003    3.64837E+003
   5.8820   3.61685E+003    3.69016E+003
   5.8830   3.56074E+003    3.58918E+003
   5.8850   3.60082E+003    3.56450E+003
   5.8870   3.62263E+003    3.58577E+003
   5.8890   3.65055E+003    3.63976E+003
   5.8900   3.65308E+003    3.64618E+003
   5.8920   3.67140E+003    3.65256E+003
   5.8940   3.68881E+003    3.68219E+003
   5.8960   3.65578E+003    3.72241E+003
   5.8990   3.67639E+003    3.74319E+003
   5.9000   3.69303E+003    3.65752E+003
   5.9030   3.65574E+003    3.71904E+003
   5.9040   3.70339E+003    3.61442E+003
   5.9060   3.73584E+003    3.72491E+003
   5.9080   3.69870E+003    3.65314E+003
   5.9090   3.72660E+003    3.79344E+003
   5.9110   3.75634E+003    3.71665E+003
   5.9140   3.79044E+003    3.73283E+003
   5.9160   3.77107E+003    3.79147E+003
   5.9190   3.84209E+003    3.81254E+003
   5.9210   3.77217E+003    3.88728E+003
   5.9230   3.85948E+003    3.89164E+003
   5.9250   3.86915E+003    3.83625E+003
   5.9260   3.84475E+003    3.82500E+003
   5.9280   3.91315E+003    3.90963E+003
   5.9300   3.85760E+003    3.93396E+003
   5.9320   3.94216E+003    3.95646E+003
   5.9350   3.91573E+003    3.98424E+003
   5.9370   4.03539E+003    4.00837E+003
   5.9390   3.92962E+003    4.02660E+003
   5.9420   4.03666E+003    4.07459E+003
   5.9430   4.05133E+003    4.12784E+003
   5.9460   3.99959E+003    4.09444E+003
   5.9480   4.09675E+003    4.09519E+003
   5.9500   4.10671E+003    4.15463E+003
   5.9520   4.13704E+003    4.11891E+003
   5.9550   4.12000E+003    4.16577E+003
   5.9570   4.17340E+003    4.19073E+003
   5.9590   4.12858E+003    4.26830E+003
   5.9620   4.14921E+003    4.45745E+003
   5.9640   4.14204E+003    5.45497E+003
   5.9660   4.15948E+003    8.12554E+003
   5.9710   4.31527E+003    7.81561E+003
   5.9730   4.80395E+003    7.85322E+003
   5.9750   6.79960E+003    1.35260E+002
   5.9810   8.39151E+003    1.72180E+002
   5.9820   5.40230E+003    2.65270E+002
   5.9840   2.45683E+003    1.72317E+003
   5.9890   1.11430E+002    4.67234E+003
   5.9930   3.23750E+002    4.24073E+003
   5.9960   1.92331E+003    4.26512E+003
   5.9980   5.14719E+003    4.19058E+003
   6.0000   4.59408E+003    4.20494E+003
   6.0030   4.44515E+003    4.18986E+003
   6.0050   4.27377E+003    4.17385E+003
   6.0070   4.24819E+003    4.21014E+003
   6.0090   4.20047E+003    4.20391E+003
   6.0120   4.19502E+003    4.15784E+003
   6.0140   4.18942E+003    4.24335E+003
   6.0160   4.19342E+003    4.16363E+003
   6.0180   4.23098E+003    4.13817E+003
   6.0210   4.23503E+003    4.16781E+003
   6.0230   4.22318E+003    4.16968E+003
   6.0250   4.22358E+003    4.18607E+003
   6.0270   4.21916E+003    4.10635E+003
   6.0290   4.21486E+003    4.19264E+003
   6.0310   4.25070E+003    4.24444E+003
   6.0320   4.22137E+003    4.19933E+003
   6.0360   4.18956E+003    4.14757E+003
   6.0390   4.25425E+003    4.21449E+003
   6.0410   4.20549E+003    4.21534E+003
   6.0420   4.22943E+003    4.19466E+003
   6.0430   4.22002E+003    4.21635E+003
   6.0460   4.22693E+003    4.15116E+003
   6.0480   4.31225E+003    4.28993E+003
   6.0500   4.26036E+003    4.23794E+003
   6.0520   4.24869E+003    4.21040E+003
   6.0550   4.26586E+003    4.19030E+003
   6.0570   4.25603E+003    4.21277E+003
   6.0590   4.21223E+003    4.21510E+003
   6.0610   4.08338E+003    4.13703E+003
   6.0640   4.17328E+003    4.19475E+003
   6.0660   4.27673E+003    4.18053E+003
   6.0680   4.20542E+003    4.17356E+003
   6.0700   4.21252E+003    4.17337E+003
   6.0730   4.27181E+003    4.23382E+003
   6.0750   4.27223E+003    4.17729E+003
   6.0770   4.19529E+003    4.18804E+003
   6.0790   4.17415E+003    4.18379E+003
   6.0820   4.26240E+003    4.14128E+003
   6.0830   4.21073E+003    4.20988E+003
   6.0860   4.25492E+003    4.15011E+003
   6.0880   4.28452E+003    4.09792E+003
   6.0900   4.26636E+003    4.17654E+003
   6.0920   4.25901E+003    4.22759E+003
   6.0940   4.25906E+003    4.21705E+003
   6.0970   4.20494E+003    4.11295E+003
   6.0990   4.26976E+003    4.12897E+003
   6.1020   4.28068E+003    4.20444E+003
   6.1040   4.22378E+003    4.20434E+003
   6.1060   4.17741E+003    4.14559E+003
   6.1090   4.22850E+003    4.18968E+003
   6.1110   4.23191E+003    4.17716E+003
   6.1130   4.24009E+003    4.18923E+003
   6.1140   4.21375E+003    4.13587E+003
   6.1150   4.21820E+003    4.16266E+003
   6.1180   4.22903E+003    4.17919E+003
   6.1200   4.21763E+003    4.17247E+003
   6.1220   4.23086E+003    4.14197E+003
   6.1250   4.20583E+003    4.16711E+003
   6.1260   4.18691E+003    4.16437E+003
   6.1300   4.29456E+003    4.19102E+003
   6.1320   4.21049E+003    4.16790E+003
   6.1340   4.25435E+003    4.19914E+003
   6.1350   4.21733E+003    4.11710E+003
   6.1380   4.27161E+003    4.13784E+003
   6.1420   4.20532E+003    4.10576E+003
   6.1440   4.25445E+003    4.16938E+003
   6.1480   4.24157E+003    4.14018E+003
   6.1510   4.19973E+003    4.05978E+003
   6.1530   4.18614E+003    4.07163E+003
   6.1540   4.20176E+003    4.10867E+003
   6.1550   4.18059E+003    4.10274E+003
   6.1580   4.20068E+003    4.06505E+003
   6.1600   4.23282E+003    4.04507E+003
   6.1620   4.13943E+003    4.09871E+003
   6.1650   4.14058E+003    4.05985E+003
   6.1670   4.13875E+003    4.01260E+003
   6.1690   4.12429E+003    4.10220E+003
   6.1710   4.16011E+003    4.05997E+003
   6.1730   4.14918E+003    4.10169E+003
   6.1760   4.18100E+003    4.11620E+003
   6.1780   4.26156E+003    4.04708E+003
   6.1810   4.16642E+003    4.00580E+003
   6.1820   4.27792E+003    4.09588E+003
   6.1830   4.23792E+003    4.03148E+003
   6.1850   4.20010E+003    4.08034E+003
   6.1890   4.26913E+003    4.08223E+003
   6.1920   4.19401E+003    4.08957E+003
   6.1940   4.22314E+003    4.09514E+003
   6.1960   4.21360E+003    4.03268E+003
   6.1990   4.19154E+003    4.04652E+003
   6.2010   4.19304E+003    4.01797E+003
   6.2030   4.17881E+003    4.13815E+003
   6.2050   4.16592E+003    4.09517E+003
   6.2070   4.16872E+003    4.06058E+003
   6.2090   4.20478E+003    4.03539E+003
   6.2120   4.23172E+003    4.05840E+003
   6.2130   4.35161E+003    4.09277E+003
   6.2150   4.23407E+003    4.02596E+003
   6.2170   4.23194E+003    4.07991E+003
   6.2190   4.17516E+003    4.01512E+003
   6.2210   4.28034E+003    4.10492E+003
   6.2230   4.19329E+003    4.02343E+003
   6.2250   4.23594E+003    3.97231E+003
   6.2280   4.14488E+003    3.97068E+003
   6.2320   4.20201E+003    4.00850E+003
   6.2340   4.11197E+003    4.04729E+003
   6.2350   4.13977E+003    3.99488E+003
   6.2370   4.25290E+003    4.10464E+003
   6.2390   4.22472E+003    3.95693E+003
   6.2410   4.20966E+003    4.00683E+003
   6.2440   4.20631E+003    3.98798E+003
   6.2480   4.17772E+003    3.97612E+003
   6.2490   4.17123E+003    3.97445E+003
   6.2520   4.18903E+003    3.94933E+003
   6.2530   4.19297E+003    3.94681E+003
   6.2560   4.19227E+003    4.01938E+003
   6.2590   4.21241E+003    4.00334E+003
   6.2610   4.26167E+003    3.91952E+003
   6.2640   4.25236E+003    3.98558E+003
   6.2660   4.17581E+003    3.94518E+003
   6.2680   4.21741E+003    3.95448E+003
   6.2690   4.22641E+003    3.96768E+003
   6.2710   4.13569E+003    3.91638E+003
   6.2730   4.20385E+003    3.95610E+003
   6.2760   4.19129E+003    3.92268E+003
   6.2790   4.20464E+003    3.95697E+003
   6.2820   4.20769E+003    3.87703E+003
   6.2840   4.18271E+003    3.88112E+003
   6.2870   4.16890E+003    3.91901E+003
   6.2890   4.18198E+003    3.94730E+003
   6.2930   4.26869E+003    3.88338E+003
   6.2940   4.25212E+003    3.93194E+003
   6.2960   4.16523E+003    3.94329E+003
   6.2980   4.21114E+003    3.90224E+003
   6.3000   4.20174E+003    3.93504E+003
   6.3020   4.20126E+003    3.93097E+003
   6.3060   4.10947E+003    3.91675E+003
   6.3090   4.05863E+003    3.96989E+003
   6.3110   4.04880E+003    3.85923E+003
   6.3130   4.10241E+003    3.78681E+003
   6.3150   4.26681E+003    3.77832E+003
   6.3190   4.21040E+003    3.79967E+003
   6.3200   4.10365E+003    3.76274E+003
   6.3210   4.13184E+003    3.80413E+003
   6.3240   4.14891E+003    3.77763E+003
   6.3260   4.12969E+003    3.79635E+003
   6.3270   4.12929E+003    3.73628E+003
   6.3320   4.16140E+003    3.78124E+003
   6.3340   4.12354E+003    3.76877E+003
   6.3360   4.08347E+003    3.72665E+003
   6.3380   4.11565E+003    3.72346E+003
   6.3400   4.11496E+003    3.71498E+003
   6.3420   4.13161E+003    3.66635E+003
   6.3450   4.12004E+003    3.69401E+003
   6.3470   4.12531E+003    3.58008E+003
   6.3490   4.03479E+003    3.68346E+003
   6.3520   4.10051E+003    3.63576E+003
   6.3540   4.08948E+003    3.63857E+003
   6.3570   4.02557E+003    3.64693E+003
   6.3590   4.09574E+003    3.61029E+003
   6.3610   4.06173E+003    3.55605E+003
   6.3630   4.01935E+003    3.61720E+003
   6.3650   4.00710E+003    3.63423E+003
   6.3680   4.02274E+003    3.63932E+003
   6.3730   4.00442E+003    3.58792E+003
   6.3740   4.04936E+003    3.52317E+003
   6.3760   4.03555E+003    3.53816E+003
   6.3790   3.99001E+003    3.54872E+003
   6.3810   3.97683E+003    3.53483E+003
   6.3840   4.05293E+003    3.49844E+003
   6.3870   3.94720E+003    3.48652E+003
   6.3880   3.94815E+003    3.43666E+003
   6.3900   3.96642E+003    3.48759E+003
   6.3930   3.98773E+003    3.47515E+003
   6.3950   3.92129E+003    3.52421E+003
   6.3990   3.93853E+003    3.41975E+003
   6.4000   3.94357E+003    3.44005E+003
   6.4030   3.93746E+003    3.37834E+003
   6.4050   3.94860E+003    3.41103E+003
   6.4080   3.89865E+003    3.41406E+003
   6.4100   3.96468E+003    3.37313E+003
   6.4130   3.90403E+003    3.42382E+003
   6.4150   3.92010E+003    3.35067E+003
   6.4180   3.87282E+003    3.39439E+003
   6.4200   3.93961E+003    3.35893E+003
   6.4220   3.87320E+003    3.35387E+003
   6.4260   3.92782E+003    3.26992E+003
   6.4300   3.91948E+003    3.27609E+003
   6.4310   3.72009E+003    3.31432E+003
   6.4330   3.86039E+003    3.32364E+003
   6.4360   3.87601E+003    3.32404E+003
   6.4380   3.98620E+003    3.35341E+003
   6.4390   3.99168E+003    3.29583E+003
   6.4430   3.93967E+003    3.29585E+003
   6.4440   3.95381E+003    3.29724E+003
   6.4480   3.94682E+003    3.30196E+003
   6.4490   3.97782E+003    3.27485E+003
   6.4520   4.03169E+003    3.24662E+003
   6.4550   3.94378E+003    3.29400E+003
   6.4560   3.97994E+003    3.28653E+003
   6.4580   3.98712E+003    3.23522E+003
   6.4610   3.94023E+003    3.23831E+003
   6.4630   3.92252E+003    3.29375E+003
   6.4650   3.89036E+003    3.23353E+003
   6.4690   3.92875E+003    3.16780E+003
   6.4720   3.92324E+003    3.16752E+003
   6.4740   3.89643E+003    3.21166E+003
   6.4760   3.88864E+003    3.15947E+003
   6.4790   3.90370E+003    3.10245E+003
   6.4810   3.89241E+003    3.12342E+003
   6.4840   3.87074E+003    3.15239E+003
   6.4870   3.85709E+003    3.09518E+003
   6.4890   3.90740E+003    3.07395E+003
   6.4920   3.88599E+003    3.06484E+003
   6.4940   3.87514E+003    3.05394E+003
   6.4960   3.86095E+003    3.05856E+003
   6.4990   3.83944E+003    3.03762E+003
   6.5010   3.81840E+003    3.00785E+003
   6.5040   3.78187E+003    2.99582E+003
   6.5060   3.84952E+003    2.95022E+003
   6.5080   3.84935E+003    2.97084E+003
   6.5110   3.74700E+003    2.91679E+003
   6.5150   3.81496E+003    2.93276E+003
   6.5170   3.77978E+003    2.87913E+003
   6.5190   3.72023E+003    2.88659E+003
   6.5200   3.69221E+003    2.85650E+003
   6.5230   3.70737E+003    2.79684E+003
   6.5280   3.67907E+003    2.79834E+003
   6.5300   3.66166E+003    2.73370E+003
   6.5320   3.63242E+003    2.79498E+003
   6.5350   3.63709E+003    2.73708E+003
   6.5370   3.60607E+003    2.72381E+003
   6.5390   3.58550E+003    2.70745E+003
   6.5420   3.57211E+003    2.67203E+003
   6.5440   3.54130E+003    2.64927E+003
   6.5460   3.52830E+003    2.67078E+003
   6.5480   3.49157E+003    2.60767E+003
   6.5500   3.51866E+003    2.66300E+003
   6.5550   3.48372E+003    2.58291E+003
   6.5560   3.39740E+003    2.50930E+003
   6.5580   3.44799E+003    2.55417E+003
   6.5600   3.34001E+003    2.45989E+003
   6.5620   3.35693E+003    2.49522E+003
   6.5640   3.34821E+003    2.43906E+003
   6.5680   3.35998E+003    2.50128E+003
   6.5710   3.29355E+003    2.42146E+003
   6.5730   3.33938E+003    2.33132E+003
   6.5750   3.26262E+003    2.41437E+003
   6.5780   3.25780E+003    2.34940E+003
   6.5800   3.19202E+003    2.31546E+003
   6.5840   3.28913E+003    2.27786E+003
   6.5850   3.13337E+003    2.27433E+003
   6.5880   3.08325E+003    2.21837E+003
   6.5920   3.08782E+003    2.26408E+003
   6.5940   3.15830E+003    2.15440E+003
   6.5970   3.10517E+003    2.22624E+003
   6.5990   3.11508E+003    2.18483E+003
   6.6020   3.08676E+003    2.12077E+003
   6.6040   3.09277E+003    2.09933E+003
   6.6070   3.01731E+003    2.08918E+003
   6.6090   3.00454E+003    2.07494E+003
   6.6110   3.01458E+003    1.99659E+003
   6.6140   2.99503E+003    2.01152E+003
   6.6160   2.98046E+003    2.01704E+003
   6.6190   2.97013E+003    2.02314E+003
   6.6210   2.96816E+003    1.97569E+003
   6.6240   2.90626E+003    1.96793E+003
   6.6270   2.84536E+003    1.97147E+003
   6.6310   2.83070E+003    1.93458E+003
   6.6330   2.90015E+003    1.91375E+003
   6.6350   2.84164E+003    1.88993E+003
   6.6380   2.85245E+003    1.84190E+003
   6.6390   2.82644E+003    1.86137E+003
   6.6430   2.79400E+003    1.84379E+003
   6.6450   2.80838E+003    1.81744E+003
   6.6480   2.73888E+003    1.79453E+003
   6.6510   2.72480E+003    1.79275E+003
   6.6530   2.70877E+003    1.76407E+003
   6.6550   2.69629E+003    1.75876E+003
   6.6580   2.64822E+003    1.69459E+003
   6.6620   2.64899E+003    1.73250E+003
   6.6640   2.64892E+003    1.71559E+003
   6.6670   2.61144E+003    1.65486E+003
   6.6680   2.60865E+003    1.67252E+003
   6.6710   2.54102E+003    1.65746E+003
   6.6750   2.51593E+003    1.63714E+003
   6.6780   2.52932E+003    1.60117E+003
   6.6800   2.50842E+003    1.61926E+003
   6.6820   2.47997E+003    1.61943E+003
   6.6850   2.49437E+003    1.56420E+003
   6.6870   2.45859E+003    1.55890E+003
   6.6900   2.44183E+003    1.53490E+003
   6.6920   2.42305E+003    1.54729E+003
   6.6940   2.41701E+003    1.48139E+003
   6.6960   2.33264E+003    1.46377E+003
   6.7000   2.33723E+003    1.49259E+003
   6.7030   2.33602E+003    1.51539E+003
   6.7040   2.39102E+003    1.47304E+003
   6.7050   2.36043E+003    1.45174E+003
   6.7090   2.32355E+003    1.45550E+003
   6.7120   2.32307E+003    1.42990E+003
   6.7150   2.28453E+003    1.41238E+003
   6.7170   2.29521E+003    1.40844E+003
   6.7190   2.28285E+003    1.38888E+003
   6.7230   2.22259E+003    1.36641E+003
   6.7250   2.22451E+003    1.37221E+003
   6.7280   2.22699E+003    1.35109E+003
   6.7310   2.14431E+003    1.32493E+003
   6.7330   2.16601E+003    1.29951E+003
   6.7360   2.18863E+003    1.29001E+003
   6.7390   2.15194E+003    1.31763E+003
   6.7410   2.11868E+003    1.29095E+003
   6.7430   2.13002E+003    1.26487E+003
   6.7450   2.11782E+003    1.27762E+003
   6.7490   2.12815E+003    1.25243E+003
   6.7500   2.09431E+003    1.26041E+003
   6.7520   2.17905E+003    1.24359E+003
   6.7540   2.08696E+003    1.25203E+003
   6.7570   2.07279E+003    1.27958E+003
   6.7610   2.09390E+003    1.26185E+003
   6.7630   2.08375E+003    1.23644E+003
   6.7660   2.04397E+003    1.20258E+003
   6.7680   2.05166E+003    1.18681E+003
   6.7700   2.03336E+003    1.17450E+003
   6.7720   2.02556E+003    1.20607E+003
   6.7750   2.04389E+003    1.20299E+003
   6.7780   2.01818E+003    1.17647E+003
   6.7800   1.96660E+003    1.19020E+003
   6.7830   1.97766E+003    1.18400E+003
   6.7860   1.99382E+003    1.22427E+003
   6.7880   1.98300E+003    1.18417E+003
   6.7900   2.02454E+003    1.16866E+003
   6.7930   1.96011E+003    1.18097E+003
   6.7970   2.00659E+003    1.15526E+003
   6.7980   1.98413E+003    1.15730E+003
   6.8020   2.01046E+003    1.19154E+003
   6.8040   1.96475E+003    1.18759E+003
   6.8090   1.92955E+003    1.16065E+003
   6.8120   1.93639E+003    1.16160E+003
   6.8150   1.93548E+003    1.14225E+003
   6.8170   1.97234E+003    1.16129E+003
   6.8200   1.96278E+003    1.14030E+003
   6.8220   2.00704E+003    1.13284E+003
   6.8240   1.99397E+003    1.16653E+003
   6.8260   1.97745E+003    1.11446E+003
   6.8290   1.93764E+003    1.12544E+003
   6.8320   1.96074E+003    1.14707E+003
   6.8360   1.92908E+003    1.12704E+003
   6.8380   1.96018E+003    1.13585E+003
   6.8420   1.94880E+003    1.13180E+003
   6.8450   1.90573E+003    1.13359E+003
   6.8470   1.94190E+003    1.11464E+003
   6.8480   1.93419E+003    1.10316E+003
   6.8490   1.91485E+003    1.09102E+003
   6.8530   1.93389E+003    1.11427E+003
   6.8570   1.91062E+003    1.10190E+003
   6.8580   1.92206E+003    1.10429E+003
   6.8620   1.92975E+003    1.09002E+003
   6.8640   1.92489E+003    1.09966E+003
   6.8670   1.91004E+003    1.11707E+003
   6.8690   1.89172E+003    1.10627E+003
   6.8720   1.90603E+003    1.08124E+003
   6.8740   1.88522E+003    1.08211E+003
   6.8770   1.87608E+003    1.09980E+003
   6.8810   1.88612E+003    1.09096E+003
   6.8830   1.89193E+003    1.07103E+003
   6.8840   1.89274E+003    1.07971E+003
   6.8870   1.84250E+003    1.11561E+003
   6.8890   1.90313E+003    1.10613E+003
   6.8920   1.88024E+003    1.07514E+003
   6.8950   1.86179E+003    1.08086E+003
   6.8960   1.90540E+003    1.07719E+003
   6.9010   1.88901E+003    1.09070E+003
   6.9030   1.86821E+003    1.06303E+003
   6.9060   1.85588E+003    1.08455E+003
   6.9100   1.87723E+003    1.08065E+003
   6.9120   1.91369E+003    1.08923E+003
   6.9150   1.88486E+003    1.06670E+003
   6.9170   1.84428E+003    1.06849E+003
   6.9210   1.86177E+003    1.06605E+003
   6.9230   1.87265E+003    1.08235E+003
   6.9250   1.82993E+003    1.05833E+003
   6.9280   1.87240E+003    1.06105E+003
   6.9310   1.84201E+003    1.04539E+003
   6.9340   1.82757E+003    1.05984E+003
   6.9350   1.83562E+003    1.07817E+003
   6.9390   1.81792E+003    1.07400E+003
   6.9410   1.86999E+003    1.02518E+003
   6.9440   1.81524E+003    1.05791E+003
   6.9460   1.82540E+003    1.03761E+003
   6.9480   1.81284E+003    1.01894E+003
   6.9510   1.82453E+003    1.05815E+003
   6.9550   1.80448E+003    1.01757E+003
   6.9580   1.80857E+003    1.02430E+003
   6.9590   1.79535E+003    1.03020E+003
   6.9640   1.78743E+003    1.02113E+003
   6.9660   1.80110E+003    1.02251E+003
   6.9690   1.77616E+003    1.04008E+003
   6.9720   1.78995E+003    1.02031E+003
   6.9740   1.82271E+003    1.02737E+003
   6.9760   1.81020E+003    1.02064E+003
   6.9780   1.79431E+003    1.02475E+003
   6.9820   1.80042E+003    1.02392E+003
   6.9850   1.79750E+003    1.02467E+003
   6.9870   1.78233E+003    1.02942E+003
   6.9900   1.82019E+003    1.03401E+003
   6.9920   1.79640E+003    1.04261E+003
   6.9940   1.83271E+003    1.02486E+003
   6.9970   1.78923E+003    1.03641E+003
   7.0000   1.78894E+003    1.02485E+003
   7.0040   1.80939E+003    1.02628E+003
   7.0060   1.80035E+003    1.03264E+003
   7.0090   1.78215E+003    1.01852E+003
   7.0110   1.81579E+003    1.00775E+003
   7.0150   1.81437E+003    1.00978E+003
   7.0170   1.82449E+003    1.03139E+003
   7.0190   1.81146E+003    9.92580E+002
   7.0210   1.80974E+003    1.01503E+003
   7.0260   1.73692E+003    1.02478E+003
   7.0280   1.73577E+003    9.98930E+002
   7.0300   1.74847E+003    1.02658E+003
   7.0330   1.78075E+003    9.96550E+002
   7.0350   1.78943E+003    9.90130E+002
   7.0380   1.80281E+003    1.00495E+003
   7.0400   1.76899E+003    9.98340E+002
   7.0420   1.77005E+003    9.96680E+002
   7.0470   1.76695E+003    9.92310E+002
   7.0480   1.77572E+003    9.90290E+002
   7.0520   1.77712E+003    9.82000E+002
   7.0550   1.77548E+003    9.72190E+002
   7.0600   1.78746E+003    9.63100E+002
   7.0640   1.77508E+003    9.72860E+002
   7.0670   1.78386E+003    9.52320E+002
   7.0700   1.74050E+003    9.60190E+002
   7.0730   1.75055E+003    9.47300E+002
   7.0760   1.75939E+003    9.21450E+002
   7.0790   1.74379E+003    9.19050E+002
   7.0820   1.77654E+003    9.25460E+002
   7.0840   1.75493E+003    8.79720E+002
   7.0870   1.72310E+003    8.92260E+002
   7.0890   1.72843E+003    8.86100E+002
   7.0910   1.70915E+003    8.62840E+002
   7.0930   1.71456E+003    8.40160E+002
   7.0970   1.67056E+003    8.30910E+002
   7.1000   1.67558E+003    7.96550E+002
   7.1010   1.63549E+003    8.15630E+002
   7.1050   1.66264E+003    7.64860E+002
   7.1080   1.61680E+003    7.27430E+002
   7.1120   1.61540E+003    6.72580E+002
   7.1140   1.58254E+003    6.38180E+002
   7.1170   6.15000E+000    6.33190E+002
   7.1200   1.53344E+003    5.52320E+002
   7.1230   1.53374E+003    5.07280E+002
   7.1250   1.50052E+003    4.81950E+002
   7.1280   1.43858E+003    4.34100E+002
   7.1320   1.41839E+003    3.64770E+002
   7.1350   1.35839E+003    2.95630E+002
   7.1370   1.30877E+003    2.78250E+002
   7.1400   1.20507E+003    2.22430E+002
   7.1420   1.13792E+003    1.43880E+002
   7.1440   1.08541E+003    2.13200E+001
   7.1510   8.70020E+002    1.11200E+001
   7.1550   7.33910E+002    7.88000E+000
   7.1570   6.91580E+002    1.57000E+000
   7.1600   3.95590E+002    6.80000E-001
   7.1640   8.35900E+001    2.10000E-001
   7.1660   1.96800E+001    3.30000E-001
   7.1700   2.72000E+000    3.40000E-001
   7.1720   6.05000E+000    4.00000E-001
   7.1730   6.17000E+000    7.70000E-001
   7.1770   5.99000E+000    4.20000E-001
   7.1800   6.09000E+000    2.80000E-001
   7.1820   6.25000E+000    6.90000E-001
   7.1850   6.12000E+000    2.00000E-002
   7.1870   6.09000E+000    5.90000E-001
   7.1900   6.20000E+000    5.10000E-001
   7.1920   5.66000E+000    4.10000E-001
   7.1940   6.28000E+000    1.20000E-001
   7.1970   5.38000E+000    6.70000E-001
   7.1990   6.02000E+000    9.00000E-002
   7.2030   5.61000E+000    1.00000E-002
   7.2070   5.42000E+000    1.15000E+000
   7.2090   6.23000E+000    1.60000E-001
   7.2130   6.09000E+000    1.90000E-001
   7.2160   6.19000E+000    2.00000E-002
   7.2180   6.36000E+000    2.00000E-001
   7.2210   6.10000E+000    5.00000E-002
   7.2250   6.04000E+000    8.00000E-002
   7.2270   6.25000E+000    1.60000E-001
   7.2300   6.08000E+000    0.00000E+000
   7.2320   6.16000E+000    9.00000E-002
   7.2360   5.68000E+000    2.50000E-001
   7.2380   5.99000E+000    0.00000E+000
   7.2400   6.12000E+000    6.30000E-001
   7.2430   6.04000E+000    2.80000E-001
   7.2470   6.21000E+000    3.80000E-001
   7.2500   6.12000E+000    6.00000E-002
   7.2520   6.03000E+000    1.10000E-001
   7.2550   6.07000E+000    2.60000E-001
   7.2570   6.14000E+000    1.30000E-001
   7.2610   6.25000E+000    3.00000E-002
   7.2640   6.20000E+000    1.90000E-001
   7.2670   6.12000E+000    2.00000E-002
   7.2700   5.65000E+000    2.90000E-001
   7.2720   5.47000E+000    1.70000E-001
   7.2750   6.12000E+000    2.80000E-001
   7.2780   6.16000E+000    3.00000E-001
   7.2810   6.05000E+000    5.00000E-002
   7.2840   6.02000E+000    5.00000E-002
   7.2860   6.25000E+000    5.30000E-001
   7.2870   5.56000E+000    1.10000E-001
   7.2900   6.28000E+000    1.40000E-001
   7.2950   6.06000E+000    3.60000E-001
   7.2980   6.21000E+000    4.00000E-001
   7.3000   6.14000E+000    5.70000E-001
