# Supplementary material for: Mechanism of the small ATP-independent chaperone Spy is substrate specific
Source: Nat Commun. 2021 Feb 8;12:851. doi: 10.1038/s41467-021-21120-8 (PMC7870927; doi:10.1038/s41467-021-21120-8)
Supplement: Supplementary file 3 — Supplementary Data 1 [file 41467_2021_21120_MOESM3_ESM.zip › Fig 2c-d/181801/00080.RI1]

Sample1/4
I 1 22.0 48000 0011410 2.8630E11 278 1 
   5.7990   5.42000E+000    2.20000E+000
   5.8010   6.09000E+000    2.60000E-001
   5.8030   6.01000E+000    2.93000E+000
   5.8040   5.36000E+000    5.20000E-001
   5.8060   5.99000E+000    2.56000E+000
   5.8080   5.99000E+000    5.20000E-001
   5.8090   6.11000E+000    5.20000E-001
   5.8100   6.04000E+000    1.15000E+001
   5.8130   6.18000E+000    7.22000E+000
   5.8140   1.42000E+000    1.34600E+001
   5.8170   1.74100E+001    2.70400E+001
   5.8190   3.74500E+001    3.22600E+001
   5.8200   9.64600E+001    4.50000E+001
   5.8230   2.68650E+002    1.10220E+002
   5.8260   6.39330E+002    2.80450E+002
   5.8290   8.74550E+002    3.96910E+002
   5.8300   8.92380E+002    6.53520E+002
   5.8330   1.16715E+003    8.08750E+002
   5.8370   1.27232E+003    1.12240E+003
   5.8400   1.55407E+003    1.52026E+003
   5.8420   1.60972E+003    1.79669E+003
   5.8440   1.79618E+003    1.88514E+003
   5.8460   1.94341E+003    1.97147E+003
   5.8480   2.04596E+003    2.08415E+003
   5.8490   2.12244E+003    2.17772E+003
   5.8510   2.10051E+003    2.29370E+003
   5.8530   2.45828E+003    2.45727E+003
   5.8560   2.59069E+003    2.63196E+003
   5.8590   2.80215E+003    2.81268E+003
   5.8630   2.93618E+003    2.92075E+003
   5.8650   3.03094E+003    3.02877E+003
   5.8670   3.11109E+003    3.12080E+003
   5.8680   3.14934E+003    3.21156E+003
   5.8690   3.20252E+003    3.30066E+003
   5.8710   3.36533E+003    3.33398E+003
   5.8730   3.33369E+003    3.41138E+003
   5.8760   3.50439E+003    3.42456E+003
   5.8780   3.50119E+003    3.50884E+003
   5.8800   3.57526E+003    3.54622E+003
   5.8810   3.53910E+003    3.62100E+003
   5.8820   3.61201E+003    3.61770E+003
   5.8830   3.60578E+003    3.60380E+003
   5.8870   3.60409E+003    3.70314E+003
   5.8900   3.62530E+003    3.64280E+003
   5.8920   3.69833E+003    3.71274E+003
   5.8940   3.62901E+003    3.70372E+003
   5.8950   3.66573E+003    3.66820E+003
   5.8990   3.68986E+003    3.67054E+003
   5.9000   3.70725E+003    3.72885E+003
   5.9030   3.74291E+003    3.66387E+003
   5.9040   3.66541E+003    3.73051E+003
   5.9050   3.71079E+003    3.75223E+003
   5.9060   3.71535E+003    3.77218E+003
   5.9070   3.71306E+003    3.70291E+003
   5.9100   3.69661E+003    3.79945E+003
   5.9120   3.78067E+003    3.79316E+003
   5.9140   3.82178E+003    3.83766E+003
   5.9160   3.78579E+003    3.82211E+003
   5.9190   3.86770E+003    3.80221E+003
   5.9210   3.81444E+003    3.91946E+003
   5.9220   3.81373E+003    3.84530E+003
   5.9260   3.91499E+003    3.79508E+003
   5.9280   3.83289E+003    3.78035E+003
   5.9300   3.93678E+003    3.83450E+003
   5.9310   3.89446E+003    3.81912E+003
   5.9330   3.91813E+003    3.98540E+003
   5.9350   3.91477E+003    4.06821E+003
   5.9370   3.94954E+003    4.02875E+003
   5.9390   3.99576E+003    4.03302E+003
   5.9420   4.03665E+003    4.05667E+003
   5.9430   4.18455E+003    4.04713E+003
   5.9460   4.09525E+003    4.11680E+003
   5.9470   4.11413E+003    4.02093E+003
   5.9480   4.13635E+003    4.14279E+003
   5.9500   4.08651E+003    4.06606E+003
   5.9520   4.13378E+003    4.04657E+003
   5.9550   4.19446E+003    4.12967E+003
   5.9570   4.10041E+003    4.12980E+003
   5.9590   4.13058E+003    4.08817E+003
   5.9610   4.18404E+003    4.15817E+003
   5.9640   4.12037E+003    4.14866E+003
   5.9690   4.18111E+003    4.19298E+003
   5.9710   4.25128E+003    4.14884E+003
   5.9730   4.20748E+003    4.17923E+003
   5.9740   4.20388E+003    4.25253E+003
   5.9770   4.23522E+003    4.25242E+003
   5.9790   4.23420E+003    4.25991E+003
   5.9820   4.33525E+003    4.20265E+003
   5.9840   4.25230E+003    4.24188E+003
   5.9860   4.34643E+003    4.31496E+003
   5.9890   4.38441E+003    4.41016E+003
   5.9910   4.73339E+003    4.79978E+003
   5.9930   5.44650E+003    6.47031E+003
   5.9960   7.57618E+003    7.89186E+003
   5.9980   9.01834E+003    8.55567E+003
   6.0000   8.07745E+003    7.77531E+003
   6.0030   6.78005E+003    4.56054E+003
   6.0050   1.80653E+003    1.33660E+002
   6.0090   1.12690E+002    1.56230E+002
   6.0120   2.36060E+002    2.87150E+002
   6.0130   4.71070E+002    1.92232E+003
   6.0160   3.25286E+003    5.42609E+003
   6.0200   4.58831E+003    4.05775E+003
   6.0230   4.38160E+003    4.33260E+003
   6.0250   4.35997E+003    4.35490E+003
   6.0270   4.39411E+003    4.24963E+003
   6.0300   4.35495E+003    4.27984E+003
   6.0320   4.28817E+003    4.25205E+003
   6.0340   4.36838E+003    4.28677E+003
   6.0360   4.39819E+003    4.30641E+003
   6.0390   4.32278E+003    4.27767E+003
   6.0410   4.34721E+003    4.29493E+003
   6.0430   4.34374E+003    4.30349E+003
   6.0460   4.41800E+003    4.30287E+003
   6.0490   4.38856E+003    4.31089E+003
   6.0520   4.36815E+003    4.37428E+003
   6.0540   4.34836E+003    4.23210E+003
   6.0560   4.35097E+003    4.29310E+003
   6.0590   4.30372E+003    4.24884E+003
   6.0610   4.33031E+003    4.22636E+003
   6.0640   4.27412E+003    4.24687E+003
   6.0660   4.33978E+003    4.24678E+003
   6.0700   4.38543E+003    4.24714E+003
   6.0720   4.31439E+003    4.26186E+003
   6.0770   4.37289E+003    4.20850E+003
   6.0790   4.28335E+003    4.21596E+003
   6.0820   4.33558E+003    4.24293E+003
   6.0830   4.30484E+003    4.22719E+003
   6.0860   4.33555E+003    4.23887E+003
   6.0880   4.29800E+003    4.27706E+003
   6.0900   4.39673E+003    4.21277E+003
   6.0930   4.38411E+003    4.14712E+003
   6.0960   4.24058E+003    4.23292E+003
   6.0990   4.29598E+003    4.13289E+003
   6.1020   4.24479E+003    4.10089E+003
   6.1030   4.24292E+003    4.12220E+003
   6.1040   4.29989E+003    4.19149E+003
   6.1090   4.23899E+003    4.12797E+003
   6.1110   4.23642E+003    4.19092E+003
   6.1130   4.23601E+003    4.17705E+003
   6.1160   4.27295E+003    4.10334E+003
   6.1190   4.22724E+003    4.13923E+003
   6.1220   4.28794E+003    4.10631E+003
   6.1250   4.27616E+003    4.13933E+003
   6.1260   4.20736E+003    4.13659E+003
   6.1280   4.22876E+003    4.13843E+003
   6.1300   4.19849E+003    4.13395E+003
   6.1330   4.22484E+003    4.12569E+003
   6.1350   4.29552E+003    4.03737E+003
   6.1370   4.26340E+003    4.13201E+003
   6.1390   4.20619E+003    4.08903E+003
   6.1420   4.23005E+003    4.03934E+003
   6.1430   4.22637E+003    4.06534E+003
   6.1440   4.22293E+003    3.99955E+003
   6.1470   4.17162E+003    4.03653E+003
   6.1500   4.20552E+003    3.98627E+003
   6.1520   4.10675E+003    4.01252E+003
   6.1550   4.09587E+003    3.96967E+003
   6.1600   4.07125E+003    3.92525E+003
   6.1630   4.08504E+003    3.91450E+003
   6.1660   4.11594E+003    3.91233E+003
   6.1670   4.04319E+003    3.88719E+003
   6.1690   4.08247E+003    3.86718E+003
   6.1720   4.01109E+003    3.83069E+003
   6.1740   4.06157E+003    3.90504E+003
   6.1790   4.05925E+003    3.89518E+003
   6.1820   4.06898E+003    3.92089E+003
   6.1840   4.13525E+003    3.92709E+003
   6.1850   4.08001E+003    3.95460E+003
   6.1870   3.99285E+003    3.86947E+003
   6.1900   4.09717E+003    3.85141E+003
   6.1910   4.05928E+003    3.90229E+003
   6.1940   4.07051E+003    3.84686E+003
   6.1960   4.04632E+003    3.79180E+003
   6.1970   4.05029E+003    3.80947E+003
   6.1980   4.03946E+003    3.80630E+003
   6.2010   4.08920E+003    3.78531E+003
   6.2030   4.06156E+003    3.81941E+003
   6.2060   4.07234E+003    3.74979E+003
   6.2080   4.10004E+003    3.77029E+003
   6.2100   4.03820E+003    3.77726E+003
   6.2120   4.10109E+003    3.76631E+003
   6.2150   4.03874E+003    3.73438E+003
   6.2190   4.05501E+003    3.72816E+003
   6.2200   3.97999E+003    3.74280E+003
   6.2210   3.97636E+003    3.63789E+003
   6.2250   4.06470E+003    3.64405E+003
   6.2270   3.97821E+003    3.63771E+003
   6.2290   3.96885E+003    3.58512E+003
   6.2330   3.93168E+003    3.58813E+003
   6.2350   4.00990E+003    3.52539E+003
   6.2370   3.92847E+003    3.56460E+003
   6.2410   3.91132E+003    3.53926E+003
   6.2430   3.91247E+003    3.52180E+003
   6.2450   3.82178E+003    3.51917E+003
   6.2460   3.86808E+003    3.43842E+003
   6.2480   3.89389E+003    3.49475E+003
   6.2500   3.90781E+003    3.47510E+003
   6.2530   3.91713E+003    3.45070E+003
   6.2550   3.91357E+003    3.39220E+003
   6.2580   3.76598E+003    3.40323E+003
   6.2600   3.86497E+003    3.39810E+003
   6.2620   3.79075E+003    3.36460E+003
   6.2640   3.83203E+003    3.37894E+003
   6.2670   3.74116E+003    3.33243E+003
   6.2690   3.81382E+003    3.34589E+003
   6.2720   3.80124E+003    3.33547E+003
   6.2750   3.81086E+003    3.29898E+003
   6.2770   3.80949E+003    3.27452E+003
   6.2800   3.77445E+003    3.25503E+003
   6.2820   3.75837E+003    3.24727E+003
   6.2840   3.76299E+003    3.22715E+003
   6.2870   3.70500E+003    3.19208E+003
   6.2890   3.71377E+003    3.16262E+003
   6.2900   3.67524E+003    3.15366E+003
   6.2930   3.68060E+003    3.12027E+003
   6.2950   3.66344E+003    3.09794E+003
   6.2970   3.66882E+003    3.08171E+003
   6.2990   3.63521E+003    3.06817E+003
   6.3010   3.64030E+003    3.09253E+003
   6.3050   3.61147E+003    3.01522E+003
   6.3070   3.59765E+003    2.97121E+003
   6.3090   3.58678E+003    2.95158E+003
   6.3120   3.62983E+003    2.97315E+003
   6.3150   3.54034E+003    2.94707E+003
   6.3180   3.56172E+003    2.92041E+003
   6.3200   3.58724E+003    2.84165E+003
   6.3230   3.48258E+003    2.80804E+003
   6.3250   3.48166E+003    2.81258E+003
   6.3270   3.51575E+003    2.78550E+003
   6.3290   3.47461E+003    2.75160E+003
   6.3320   3.42939E+003    2.80692E+003
   6.3330   3.40933E+003    2.71954E+003
   6.3360   3.37972E+003    2.74641E+003
   6.3380   3.39444E+003    2.68925E+003
   6.3390   3.36351E+003    2.72310E+003
   6.3400   3.36234E+003    2.66649E+003
   6.3430   3.37606E+003    2.62706E+003
   6.3460   3.38060E+003    2.63746E+003
   6.3470   3.32466E+003    2.62936E+003
   6.3490   3.33085E+003    2.59021E+003
   6.3520   3.30951E+003    2.59058E+003
   6.3540   3.24116E+003    2.61000E+003
   6.3560   3.23848E+003    2.58909E+003
   6.3590   3.18418E+003    2.55492E+003
   6.3610   3.21990E+003    2.51935E+003
   6.3640   3.21068E+003    2.50457E+003
   6.3660   3.23291E+003    2.47809E+003
   6.3680   3.24379E+003    2.45075E+003
   6.3700   3.10759E+003    2.38799E+003
   6.3740   3.13503E+003    2.41437E+003
   6.3770   3.13931E+003    2.32398E+003
   6.3790   3.05118E+003    2.35314E+003
   6.3810   3.03508E+003    2.35726E+003
   6.3840   3.01657E+003    2.31696E+003
   6.3870   3.04822E+003    2.28140E+003
   6.3890   3.02863E+003    2.29634E+003
   6.3910   3.00920E+003    2.24941E+003
   6.3930   2.98781E+003    2.24326E+003
   6.3950   2.99178E+003    2.23093E+003
   6.3980   3.01273E+003    2.20770E+003
   6.4000   2.92832E+003    2.20644E+003
   6.4020   2.96891E+003    2.15595E+003
   6.4050   2.92669E+003    2.15352E+003
   6.4070   2.92530E+003    2.13212E+003
   6.4100   2.91405E+003    2.10146E+003
   6.4120   2.90187E+003    2.10214E+003
   6.4150   2.92568E+003    2.12337E+003
   6.4170   2.88080E+003    2.07810E+003
   6.4200   2.85135E+003    2.07420E+003
   6.4220   2.80649E+003    1.99656E+003
   6.4240   2.81582E+003    2.05601E+003
   6.4270   2.81163E+003    2.05545E+003
   6.4310   2.82816E+003    2.00397E+003
   6.4330   2.82726E+003    2.05524E+003
   6.4350   2.83484E+003    2.03534E+003
   6.4380   2.86839E+003    1.97959E+003
   6.4400   2.77375E+003    1.95590E+003
   6.4430   2.81444E+003    1.97135E+003
   6.4440   2.80393E+003    1.95538E+003
   6.4470   2.84422E+003    1.97074E+003
   6.4500   2.74633E+003    1.88609E+003
   6.4510   2.82453E+003    1.91195E+003
   6.4540   2.76649E+003    1.90898E+003
   6.4560   2.76132E+003    1.92864E+003
   6.4580   2.73532E+003    1.91391E+003
   6.4600   2.75103E+003    1.87767E+003
   6.4620   2.73955E+003    1.86267E+003
   6.4650   2.79118E+003    1.85745E+003
   6.4680   2.73490E+003    1.86555E+003
   6.4720   2.71322E+003    1.81268E+003
   6.4740   2.68872E+003    1.81076E+003
   6.4760   2.69918E+003    1.80610E+003
   6.4790   2.64193E+003    1.79595E+003
   6.4800   2.71986E+003    1.76712E+003
   6.4840   2.67028E+003    1.75904E+003
   6.4850   2.66366E+003    1.75846E+003
   6.4880   2.65187E+003    1.73412E+003
   6.4900   2.60108E+003    1.75666E+003
   6.4940   2.61153E+003    1.73100E+003
   6.4970   2.62946E+003    1.73400E+003
   6.5010   2.56540E+003    1.64342E+003
   6.5030   2.56887E+003    1.64931E+003
   6.5060   2.60050E+003    1.67433E+003
   6.5080   2.60674E+003    1.65477E+003
   6.5120   2.56022E+003    1.66185E+003
   6.5140   2.53412E+003    1.65194E+003
   6.5160   2.56882E+003    1.62536E+003
   6.5190   2.52590E+003    1.63711E+003
   6.5210   2.56566E+003    1.61733E+003
   6.5230   2.48048E+003    1.60600E+003
   6.5250   2.52464E+003    1.60756E+003
   6.5300   2.50898E+003    1.55972E+003
   6.5330   2.47998E+003    1.53778E+003
   6.5350   2.48672E+003    1.55073E+003
   6.5370   2.48904E+003    1.51175E+003
   6.5390   2.45631E+003    1.48843E+003
   6.5420   2.42853E+003    1.49162E+003
   6.5440   2.40847E+003    1.52920E+003
   6.5470   2.42426E+003    1.49052E+003
   6.5500   2.38311E+003    1.47093E+003
   6.5520   2.40721E+003    1.46367E+003
   6.5540   2.40412E+003    1.51072E+003
   6.5570   2.32661E+003    1.45238E+003
   6.5590   2.36601E+003    1.42657E+003
   6.5610   2.30664E+003    1.43348E+003
   6.5640   2.35935E+003    1.44579E+003
   6.5660   2.33319E+003    1.44031E+003
   6.5680   2.32291E+003    1.43430E+003
   6.5730   2.31190E+003    1.44410E+003
   6.5770   2.30322E+003    1.39631E+003
   6.5800   2.26934E+003    1.38346E+003
   6.5820   2.26799E+003    1.32947E+003
   6.5840   2.29577E+003    1.35075E+003
   6.5860   2.22725E+003    1.34978E+003
   6.5890   2.23748E+003    1.36028E+003
   6.5910   2.22767E+003    1.32527E+003
   6.5930   2.25940E+003    1.35175E+003
   6.5950   2.21849E+003    1.33388E+003
   6.5990   2.20540E+003    1.34199E+003
   6.6020   2.22888E+003    1.32412E+003
   6.6050   2.20047E+003    1.30069E+003
   6.6070   2.18109E+003    1.30163E+003
   6.6090   2.19254E+003    1.33292E+003
   6.6110   2.16240E+003    1.28920E+003
   6.6150   2.17628E+003    1.29579E+003
   6.6180   2.20802E+003    1.27982E+003
   6.6200   2.16630E+003    1.27695E+003
   6.6220   2.10443E+003    1.27086E+003
   6.6250   2.17540E+003    1.24841E+003
   6.6280   2.15319E+003    1.27290E+003
   6.6310   2.17200E+003    1.26129E+003
   6.6340   2.12101E+003    1.26561E+003
   6.6360   2.15713E+003    1.27117E+003
   6.6380   2.12686E+003    1.24719E+003
   6.6400   2.11834E+003    1.22966E+003
   6.6440   2.09518E+003    1.25241E+003
   6.6460   2.08082E+003    1.20806E+003
   6.6500   2.09643E+003    1.21794E+003
   6.6510   2.08565E+003    1.21368E+003
   6.6550   2.09915E+003    1.23601E+003
   6.6580   2.09176E+003    1.19486E+003
   6.6600   2.08339E+003    1.21431E+003
   6.6620   2.02400E+003    1.23772E+003
   6.6640   2.07353E+003    1.23342E+003
   6.6680   2.06626E+003    1.22679E+003
   6.6700   2.05259E+003    1.21068E+003
   6.6730   2.06592E+003    1.21000E+003
   6.6750   2.02376E+003    1.21567E+003
   6.6770   2.02742E+003    1.19676E+003
   6.6800   2.05229E+003    1.16484E+003
   6.6820   2.02957E+003    1.16556E+003
   6.6840   2.03789E+003    1.16789E+003
   6.6870   2.02951E+003    1.17083E+003
   6.6900   2.03241E+003    1.15660E+003
   6.6930   2.00278E+003    1.16901E+003
   6.6940   1.99333E+003    1.18233E+003
   6.6980   2.03395E+003    1.14212E+003
   6.7010   1.96816E+003    1.15199E+003
   6.7030   1.99645E+003    1.13947E+003
   6.7050   1.99474E+003    1.12700E+003
   6.7080   1.94930E+003    1.12430E+003
   6.7100   1.93315E+003    1.12523E+003
   6.7120   1.97430E+003    1.10769E+003
   6.7160   1.97249E+003    1.13703E+003
   6.7200   1.94264E+003    1.10215E+003
   6.7230   1.94770E+003    1.09956E+003
   6.7240   1.91467E+003    1.13038E+003
   6.7270   1.94573E+003    1.12276E+003
   6.7300   1.90976E+003    1.10951E+003
   6.7320   1.93410E+003    1.09103E+003
   6.7340   1.91336E+003    1.08890E+003
   6.7370   1.92467E+003    1.09091E+003
   6.7390   1.92969E+003    1.08379E+003
   6.7420   1.90207E+003    1.11535E+003
   6.7430   1.93942E+003    1.10690E+003
   6.7460   1.93034E+003    1.08207E+003
   6.7490   1.90411E+003    1.09155E+003
   6.7520   1.94781E+003    1.06656E+003
   6.7540   1.92383E+003    1.10558E+003
   6.7590   1.90450E+003    1.07202E+003
   6.7610   1.91722E+003    1.07089E+003
   6.7620   1.89919E+003    1.07711E+003
   6.7660   1.90349E+003    1.10231E+003
   6.7680   1.92310E+003    1.07531E+003
   6.7700   1.92571E+003    1.08172E+003
   6.7730   1.86810E+003    1.06646E+003
   6.7750   1.90293E+003    1.07738E+003
   6.7780   1.91363E+003    1.09868E+003
   6.7800   1.91201E+003    1.08768E+003
   6.7810   1.93793E+003    1.08839E+003
   6.7830   1.94171E+003    1.08418E+003
   6.7870   1.92493E+003    1.09437E+003
   6.7900   1.93539E+003    1.08212E+003
   6.7920   1.90079E+003    1.09741E+003
   6.7950   1.91246E+003    1.09349E+003
   6.7970   1.92540E+003    1.09599E+003
   6.8000   1.93641E+003    1.09911E+003
   6.8040   1.94775E+003    1.06186E+003
   6.8060   1.95783E+003    1.06663E+003
   6.8090   1.94319E+003    1.08759E+003
   6.8130   1.92860E+003    1.13222E+003
   6.8150   1.93363E+003    1.10102E+003
   6.8170   1.92498E+003    1.08904E+003
   6.8210   1.94498E+003    1.12403E+003
   6.8220   1.93675E+003    1.11646E+003
   6.8240   1.90130E+003    1.13037E+003
   6.8270   1.95745E+003    1.10445E+003
   6.8310   1.96055E+003    1.08225E+003
   6.8330   1.95923E+003    1.08279E+003
   6.8350   1.95740E+003    1.08516E+003
   6.8380   1.93185E+003    1.09505E+003
   6.8400   1.94498E+003    1.10024E+003
   6.8430   1.92935E+003    1.08587E+003
   6.8460   1.92722E+003    1.11808E+003
   6.8490   1.97195E+003    1.11298E+003
   6.8520   1.92248E+003    1.08421E+003
   6.8530   1.92834E+003    1.07580E+003
   6.8580   1.90388E+003    1.07587E+003
   6.8620   1.94444E+003    1.08481E+003
   6.8640   1.94389E+003    1.10250E+003
   6.8660   1.95719E+003    1.09785E+003
   6.8680   1.93675E+003    1.10782E+003
   6.8710   1.94863E+003    1.11659E+003
   6.8740   1.93397E+003    1.13002E+003
   6.8760   1.97283E+003    1.10655E+003
   6.8780   1.92993E+003    1.08936E+003
   6.8810   1.94964E+003    1.11777E+003
   6.8840   1.93522E+003    1.13005E+003
   6.8850   1.91340E+003    1.07112E+003
   6.8880   1.93853E+003    1.11002E+003
   6.8900   1.95039E+003    1.09079E+003
   6.8930   1.96624E+003    1.12343E+003
   6.8960   1.99516E+003    1.10901E+003
   6.9000   1.97002E+003    1.12308E+003
   6.9030   1.95558E+003    1.10380E+003
   6.9050   1.94657E+003    1.13313E+003
   6.9080   1.93744E+003    1.10590E+003
   6.9100   1.94682E+003    1.10391E+003
   6.9140   1.94578E+003    1.10228E+003
   6.9170   1.90174E+003    1.10188E+003
   6.9190   1.92932E+003    1.11908E+003
   6.9210   1.93076E+003    1.11079E+003
   6.9230   1.92882E+003    1.11596E+003
   6.9260   1.93107E+003    1.10144E+003
   6.9280   1.92865E+003    1.06537E+003
   6.9320   1.95721E+003    1.09287E+003
   6.9340   1.89479E+003    1.11144E+003
   6.9360   1.88898E+003    1.08309E+003
   6.9390   1.88456E+003    1.09431E+003
   6.9410   1.88674E+003    1.10374E+003
   6.9460   1.93124E+003    1.09100E+003
   6.9480   1.90617E+003    1.09779E+003
   6.9510   1.86967E+003    1.06369E+003
   6.9540   1.91597E+003    1.08586E+003
   6.9570   1.88978E+003    1.08918E+003
   6.9590   1.90678E+003    1.07323E+003
   6.9620   1.85488E+003    1.04691E+003
   6.9640   1.87646E+003    1.02166E+003
   6.9680   1.84869E+003    1.04614E+003
   6.9720   1.87316E+003    1.05053E+003
   6.9750   1.88223E+003    1.06921E+003
   6.9760   1.88679E+003    1.06658E+003
   6.9800   1.88447E+003    1.10076E+003
   6.9820   1.88712E+003    1.07843E+003
   6.9850   1.88924E+003    1.06744E+003
   6.9880   1.87622E+003    1.09107E+003
   6.9900   1.85314E+003    1.08290E+003
   6.9940   1.89017E+003    1.09351E+003
   6.9970   1.89235E+003    1.06061E+003
   6.9990   1.91589E+003    1.06062E+003
   7.0020   1.89960E+003    1.07661E+003
   7.0040   1.88479E+003    1.08513E+003
   7.0070   1.88878E+003    1.06796E+003
   7.0090   1.92656E+003    1.07632E+003
   7.0110   1.87275E+003    1.07104E+003
   7.0150   1.87721E+003    1.05445E+003
   7.0170   1.86986E+003    1.06529E+003
   7.0190   1.90857E+003    1.05353E+003
   7.0230   1.91342E+003    1.05417E+003
   7.0260   1.85544E+003    1.04842E+003
   7.0280   1.89940E+003    1.03534E+003
   7.0300   1.86358E+003    1.03966E+003
   7.0330   1.85450E+003    1.03838E+003
   7.0370   1.88372E+003    1.01728E+003
   7.0400   1.84229E+003    1.01993E+003
   7.0420   1.84102E+003    1.02137E+003
   7.0440   1.88661E+003    1.04348E+003
   7.0480   1.83466E+003    1.01946E+003
   7.0530   1.82863E+003    1.00129E+003
   7.0550   1.79769E+003    9.90730E+002
   7.0570   1.80246E+003    9.97620E+002
   7.0600   1.76794E+003    9.82170E+002
   7.0620   1.77515E+003    9.71050E+002
   7.0660   1.74744E+003    9.26260E+002
   7.0690   1.78207E+003    9.13320E+002
   7.0700   1.72248E+003    9.08560E+002
   7.0730   1.74875E+003    8.78920E+002
   7.0760   1.71478E+003    8.71000E+002
   7.0800   1.66463E+003    8.52500E+002
   7.0820   1.64840E+003    8.41420E+002
   7.0840   1.61271E+003    8.06180E+002
   7.0890   1.57391E+003    7.62830E+002
   7.0910   1.57417E+003    7.55180E+002
   7.0930   1.51210E+003    7.10710E+002
   7.0980   1.46411E+003    6.57540E+002
   7.1030   1.38590E+003    5.89360E+002
   7.1050   1.35942E+003    5.46050E+002
   7.1070   1.28113E+003    5.16790E+002
   7.1110   1.21190E+003    4.82170E+002
   7.1140   1.17419E+003    4.23450E+002
   7.1160   1.09940E+003    4.03220E+002
   7.1180   1.05522E+003    3.60520E+002
   7.1220   9.73490E+002    3.05910E+002
   7.1250   9.13360E+002    2.74680E+002
   7.1270   8.28950E+002    2.36310E+002
   7.1300   7.71420E+002    1.83890E+002
   7.1340   6.65880E+002    1.53830E+002
   7.1370   5.88290E+002    1.23520E+002
   7.1390   5.05990E+002    8.04500E+001
   7.1440   4.08510E+002    6.48200E+001
   7.1460   3.25050E+002    5.32900E+001
   7.1510   2.43390E+002    3.40100E+001
   7.1530   2.10760E+002    2.58400E+001
   7.1570   1.48340E+002    1.89500E+001
   7.1590   1.07700E+002    1.31000E+001
   7.1610   8.61100E+001    8.79000E+000
   7.1650   5.98000E+001    5.75000E+000
   7.1680   4.38700E+001    3.49000E+000
   7.1700   2.55300E+001    5.05000E+000
   7.1730   9.70000E+000    5.40000E+000
   7.1750   1.07000E+000    2.82000E+000
   7.1780   6.18000E+000    1.05000E+000
   7.1810   6.21000E+000    3.02000E+000
   7.1830   5.92000E+000    4.00000E-002
   7.1870   6.08000E+000    3.00000E-002
   7.1910   6.23000E+000    1.10000E-001
   7.1940   6.04000E+000    3.04000E+000
   7.1960   5.52000E+000    2.06000E+000
   7.2000   6.12000E+000    2.02000E+000
   7.2020   6.17000E+000    1.61000E+000
   7.2040   6.13000E+000    5.00000E-001
   7.2080   6.10000E+000    3.40000E-001
   7.2110   6.16000E+000    5.00000E-001
   7.2130   6.12000E+000    7.00000E-002
   7.2150   6.14000E+000    2.30000E-001
   7.2180   6.24000E+000    3.70000E-001
   7.2220   6.00000E+000    1.60000E-001
   7.2240   6.15000E+000    1.90000E-001
   7.2260   6.05000E+000    1.00000E-002
   7.2300   6.24000E+000    1.00000E-001
   7.2340   6.19000E+000    4.90000E-001
   7.2360   6.24000E+000    3.70000E-001
   7.2400   6.06000E+000    1.80000E-001
   7.2430   6.17000E+000    2.90000E-001
   7.2450   5.65000E+000    1.40000E-001
   7.2490   6.09000E+000    3.70000E-001
   7.2520   6.09000E+000    3.00000E-002
   7.2540   6.16000E+000    1.20000E-001
   7.2570   5.47000E+000    2.00000E-001
   7.2590   6.24000E+000    1.50000E-001
   7.2620   6.11000E+000    1.00000E-002
   7.2650   6.22000E+000    1.50000E-001
   7.2680   6.15000E+000    1.60000E-001
   7.2710   6.08000E+000    1.60000E-001
   7.2750   6.30000E+000    8.00000E-002
   7.2790   6.33000E+000    5.00000E-001
   7.2820   6.08000E+000    0.00000E+000
   7.2860   6.31000E+000    1.40000E-001
   7.2870   6.03000E+000    3.70000E-001
   7.2880   6.29000E+000    8.00000E-002
   7.2920   6.39000E+000    3.50000E-001
   7.2960   6.17000E+000    3.00000E-001
   7.2980   6.10000E+000    7.00000E-002
   7.3010   6.22000E+000    2.40000E-001
