# Supplementary material for: Mechanism of the small ATP-independent chaperone Spy is substrate specific
Source: Nat Commun. 2021 Feb 8;12:851. doi: 10.1038/s41467-021-21120-8 (PMC7870927; doi:10.1038/s41467-021-21120-8)
Supplement: Supplementary file 3 — Supplementary Data 1 [file 41467_2021_21120_MOESM3_ESM.zip › Fig 2c-d/181801/00080.RI3]

Sample3/6
I 3 22.0 48000 0011480 2.8800E11 278 1 
   5.7990   5.91000E+000    2.70000E-001
   5.8040   6.04000E+000    4.80000E+000
   5.8060   5.91000E+000    9.51000E+000
   5.8080   5.83000E+000    9.81000E+000
   5.8100   5.52000E+000    2.24200E+001
   5.8130   1.61000E+000    1.61600E+001
   5.8150   7.62000E+000    3.60300E+001
   5.8170   2.81400E+001    5.00800E+001
   5.8200   5.67500E+001    7.94200E+001
   5.8220   1.48140E+002    3.78380E+002
   5.8230   4.11290E+002    4.44890E+002
   5.8260   6.56070E+002    6.75720E+002
   5.8290   8.91960E+002    8.74660E+002
   5.8310   9.54020E+002    9.68970E+002
   5.8320   1.11324E+003    1.07807E+003
   5.8330   1.19860E+003    1.12738E+003
   5.8350   1.18963E+003    1.16620E+003
   5.8370   1.37839E+003    1.32306E+003
   5.8380   1.40982E+003    1.40097E+003
   5.8390   1.45745E+003    1.53559E+003
   5.8420   1.60454E+003    1.67257E+003
   5.8430   1.71706E+003    1.73726E+003
   5.8440   1.85556E+003    1.92194E+003
   5.8470   1.98979E+003    2.01366E+003
   5.8490   2.05957E+003    2.09956E+003
   5.8510   2.20414E+003    2.23785E+003
   5.8540   2.33069E+003    2.37547E+003
   5.8560   2.46933E+003    2.47928E+003
   5.8580   2.60974E+003    2.67869E+003
   5.8610   2.69483E+003    2.74727E+003
   5.8630   2.80667E+003    2.89224E+003
   5.8650   2.96553E+003    2.89694E+003
   5.8670   3.04085E+003    3.08371E+003
   5.8700   3.19878E+003    3.26388E+003
   5.8720   3.33937E+003    3.26292E+003
   5.8740   3.32753E+003    3.29896E+003
   5.8760   3.35872E+003    3.33904E+003
   5.8780   3.43188E+003    3.49318E+003
   5.8800   3.52396E+003    3.56516E+003
   5.8810   3.52387E+003    3.54468E+003
   5.8830   3.49796E+003    3.56060E+003
   5.8850   3.67455E+003    3.52923E+003
   5.8880   3.63262E+003    3.70119E+003
   5.8890   3.57537E+003    3.63922E+003
   5.8920   3.58611E+003    3.57972E+003
   5.8940   3.59771E+003    3.65951E+003
   5.8960   3.63905E+003    3.64205E+003
   5.8990   3.58936E+003    3.68416E+003
   5.9000   3.60519E+003    3.66175E+003
   5.9010   3.65427E+003    3.58008E+003
   5.9040   3.63741E+003    3.55807E+003
   5.9070   3.68343E+003    3.64847E+003
   5.9080   3.66993E+003    3.73479E+003
   5.9120   3.66747E+003    3.74479E+003
   5.9140   3.73986E+003    3.73972E+003
   5.9170   3.73234E+003    3.76255E+003
   5.9190   3.80206E+003    3.80314E+003
   5.9200   3.79509E+003    3.76830E+003
   5.9210   3.78036E+003    3.83034E+003
   5.9230   3.75481E+003    3.76740E+003
   5.9250   3.76633E+003    3.81915E+003
   5.9280   3.82702E+003    3.84707E+003
   5.9300   3.83677E+003    3.84455E+003
   5.9320   3.89753E+003    3.84294E+003
   5.9350   3.94072E+003    3.85058E+003
   5.9360   3.99643E+003    3.87188E+003
   5.9400   3.95024E+003    3.92538E+003
   5.9420   3.97329E+003    4.01593E+003
   5.9430   3.94106E+003    4.03059E+003
   5.9450   3.99588E+003    4.05315E+003
   5.9480   4.01443E+003    4.03676E+003
   5.9500   4.05998E+003    4.01619E+003
   5.9510   4.02972E+003    4.06019E+003
   5.9550   4.08873E+003    4.12393E+003
   5.9570   4.12149E+003    4.08543E+003
   5.9590   4.12139E+003    4.15902E+003
   5.9600   4.07443E+003    4.21707E+003
   5.9620   4.09100E+003    4.38156E+003
   5.9640   4.14332E+003    4.78756E+003
   5.9660   4.13698E+003    6.57725E+003
   5.9690   4.14817E+003    8.51454E+003
   5.9710   4.31636E+003    7.58085E+003
   5.9730   4.67914E+003    8.43629E+003
   5.9740   5.47930E+003    4.26806E+003
   5.9760   8.02041E+003    1.31960E+002
   5.9820   8.26409E+003    1.85120E+002
   5.9840   3.95999E+003    8.25230E+002
   5.9860   2.42110E+002    4.55059E+003
   5.9910   1.45670E+002    4.49007E+003
   5.9930   3.81430E+002    4.23614E+003
   5.9950   1.13468E+003    4.22131E+003
   5.9980   4.30425E+003    4.18569E+003
   6.0000   5.24457E+003    4.15966E+003
   6.0020   4.14492E+003    4.10181E+003
   6.0030   4.23869E+003    4.16097E+003
   6.0050   4.18247E+003    4.12051E+003
   6.0070   4.20904E+003    4.20527E+003
   6.0100   4.21071E+003    4.19736E+003
   6.0120   4.10644E+003    4.15216E+003
   6.0140   4.07757E+003    4.17342E+003
   6.0160   4.09285E+003    4.15451E+003
   6.0180   4.13438E+003    4.19159E+003
   6.0210   4.16101E+003    4.16797E+003
   6.0230   4.12236E+003    4.08639E+003
   6.0250   4.14199E+003    4.13214E+003
   6.0270   4.16344E+003    4.15606E+003
   6.0290   4.20239E+003    4.09753E+003
   6.0320   4.08920E+003    4.15257E+003
   6.0340   4.14511E+003    4.09656E+003
   6.0360   4.13454E+003    4.12201E+003
   6.0390   4.14260E+003    4.12739E+003
   6.0410   4.20861E+003    4.19940E+003
   6.0430   4.12103E+003    4.18755E+003
   6.0460   4.14075E+003    4.13502E+003
   6.0480   4.17310E+003    4.18580E+003
   6.0500   4.23936E+003    4.15733E+003
   6.0530   4.19301E+003    4.15335E+003
   6.0540   4.16124E+003    4.15155E+003
   6.0570   4.20160E+003    4.15867E+003
   6.0590   4.11528E+003    4.22385E+003
   6.0610   4.10090E+003    4.14499E+003
   6.0660   4.09853E+003    4.21373E+003
   6.0680   4.09692E+003    4.13018E+003
   6.0700   4.14740E+003    4.14170E+003
   6.0720   4.18072E+003    4.14842E+003
   6.0730   4.21571E+003    4.13798E+003
   6.0750   4.13240E+003    4.12766E+003
   6.0770   4.15389E+003    4.12658E+003
   6.0800   4.17518E+003    4.15893E+003
   6.0830   4.24964E+003    4.17206E+003
   6.0850   4.21744E+003    4.13677E+003
   6.0860   4.14901E+003    4.07962E+003
   6.0890   4.17186E+003    4.07967E+003
   6.0900   4.16119E+003    4.24536E+003
   6.0930   4.19691E+003    4.10192E+003
   6.0950   4.20870E+003    4.10788E+003
   6.0990   4.13549E+003    4.12534E+003
   6.1020   4.17331E+003    4.16040E+003
   6.1040   4.12505E+003    4.14664E+003
   6.1060   4.12564E+003    4.17438E+003
   6.1080   4.15912E+003    4.14100E+003
   6.1110   4.22689E+003    4.08480E+003
   6.1130   4.16837E+003    4.08269E+003
   6.1150   4.21211E+003    4.11810E+003
   6.1180   4.15676E+003    4.17332E+003
   6.1190   4.14199E+003    4.13207E+003
   6.1220   4.13989E+003    4.11383E+003
   6.1250   4.16686E+003    4.10141E+003
   6.1260   4.10129E+003    4.09792E+003
   6.1280   4.11719E+003    4.08060E+003
   6.1310   4.14826E+003    4.12470E+003
   6.1330   4.16801E+003    4.17838E+003
   6.1350   4.18909E+003    4.17785E+003
   6.1370   4.14324E+003    4.13464E+003
   6.1400   4.18182E+003    4.11273E+003
   6.1420   4.09661E+003    4.11531E+003
   6.1450   4.17865E+003    4.14347E+003
   6.1470   4.20125E+003    4.07701E+003
   6.1480   4.11222E+003    4.08577E+003
   6.1510   4.20503E+003    4.04156E+003
   6.1540   4.17411E+003    4.03779E+003
   6.1580   4.10133E+003    4.00142E+003
   6.1590   4.11255E+003    4.04052E+003
   6.1600   4.08292E+003    3.98193E+003
   6.1620   4.07960E+003    4.01754E+003
   6.1650   4.07738E+003    3.97711E+003
   6.1670   4.11108E+003    3.99054E+003
   6.1690   4.09508E+003    3.99798E+003
   6.1710   4.11229E+003    4.08427E+003
   6.1720   4.12544E+003    4.05779E+003
   6.1760   4.14226E+003    4.04601E+003
   6.1770   4.15257E+003    4.01229E+003
   6.1800   4.12908E+003    3.99483E+003
   6.1820   4.12209E+003    4.02836E+003
   6.1840   4.19275E+003    4.02072E+003
   6.1870   4.12310E+003    4.01281E+003
   6.1880   4.17119E+003    4.04106E+003
   6.1910   4.05751E+003    4.02914E+003
   6.1930   4.15689E+003    4.01674E+003
   6.1960   4.16744E+003    3.96582E+003
   6.1990   4.23613E+003    3.99093E+003
   6.2010   4.14448E+003    4.02412E+003
   6.2030   4.15549E+003    3.99470E+003
   6.2050   4.16141E+003    3.97809E+003
   6.2060   4.13643E+003    3.98814E+003
   6.2080   4.16091E+003    3.99078E+003
   6.2120   4.23503E+003    4.06332E+003
   6.2140   4.19361E+003    4.11068E+003
   6.2160   4.18259E+003    4.01815E+003
   6.2170   4.18086E+003    3.98909E+003
   6.2190   4.13162E+003    4.02808E+003
   6.2210   4.17145E+003    4.08096E+003
   6.2230   4.24035E+003    3.94915E+003
   6.2250   4.16271E+003    3.95319E+003
   6.2270   4.17922E+003    3.92289E+003
   6.2300   4.14576E+003    3.95706E+003
   6.2320   4.11071E+003    3.98694E+003
   6.2340   4.12867E+003    3.95682E+003
   6.2370   4.10321E+003    3.93687E+003
   6.2390   4.08950E+003    3.91302E+003
   6.2410   4.06555E+003    3.99886E+003
   6.2430   4.08669E+003    3.95221E+003
   6.2460   4.16879E+003    3.93870E+003
   6.2480   4.09537E+003    3.89568E+003
   6.2520   4.13001E+003    3.90688E+003
   6.2550   4.06835E+003    3.91044E+003
   6.2570   4.14711E+003    3.89546E+003
   6.2590   4.09100E+003    3.89273E+003
   6.2620   4.06807E+003    3.91928E+003
   6.2640   4.26792E+003    3.85578E+003
   6.2670   4.16783E+003    3.88610E+003
   6.2690   4.08483E+003    3.87732E+003
   6.2700   4.09872E+003    3.91133E+003
   6.2730   4.16700E+003    3.93405E+003
   6.2780   4.10536E+003    3.93100E+003
   6.2800   4.14175E+003    3.89285E+003
   6.2820   4.14572E+003    3.91633E+003
   6.2850   4.16348E+003    3.92841E+003
   6.2870   4.14793E+003    3.84092E+003
   6.2910   4.13987E+003    3.91128E+003
   6.2930   4.12955E+003    3.85749E+003
   6.2970   4.13515E+003    3.84513E+003
   6.2980   4.13393E+003    3.84653E+003
   6.3010   4.18739E+003    3.79721E+003
   6.3020   4.08795E+003    3.84730E+003
   6.3040   4.06295E+003    3.84130E+003
   6.3060   4.03657E+003    3.86238E+003
   6.3090   4.02803E+003    3.84428E+003
   6.3110   4.07982E+003    3.73267E+003
   6.3130   4.15397E+003    3.74055E+003
   6.3150   4.13847E+003    3.76577E+003
   6.3180   4.09316E+003    3.76020E+003
   6.3200   4.06272E+003    3.85920E+003
   6.3230   4.03535E+003    3.72298E+003
   6.3250   4.07051E+003    3.72340E+003
   6.3270   4.07510E+003    3.70754E+003
   6.3290   4.09098E+003    3.77100E+003
   6.3310   4.07137E+003    3.75209E+003
   6.3340   4.00536E+003    3.70969E+003
   6.3380   4.06191E+003    3.64852E+003
   6.3400   4.09030E+003    3.68333E+003
   6.3410   4.04225E+003    3.66308E+003
   6.3430   4.04532E+003    3.68366E+003
   6.3470   4.08902E+003    3.61330E+003
   6.3500   4.10904E+003    3.64916E+003
   6.3520   4.03735E+003    3.62640E+003
   6.3540   3.97370E+003    3.69086E+003
   6.3560   4.02534E+003    3.56652E+003
   6.3590   3.98633E+003    3.53028E+003
   6.3610   4.00584E+003    3.55491E+003
   6.3630   3.98572E+003    3.60813E+003
   6.3660   3.99223E+003    3.63174E+003
   6.3670   4.00026E+003    3.63299E+003
   6.3690   3.98498E+003    3.58922E+003
   6.3710   4.03911E+003    3.61554E+003
   6.3730   3.96776E+003    3.55086E+003
   6.3760   3.95659E+003    3.46878E+003
   6.3780   3.95849E+003    3.56495E+003
   6.3810   3.95910E+003    3.53804E+003
   6.3830   3.94004E+003    3.48297E+003
   6.3850   3.93542E+003    3.44891E+003
   6.3880   3.89509E+003    3.42960E+003
   6.3900   3.90195E+003    3.45259E+003
   6.3930   3.91006E+003    3.45994E+003
   6.3950   3.91372E+003    3.40685E+003
   6.3980   3.88465E+003    3.42276E+003
   6.3990   3.94866E+003    3.38053E+003
   6.4020   3.87515E+003    3.41301E+003
   6.4030   3.88876E+003    3.37788E+003
   6.4070   3.87067E+003    3.44440E+003
   6.4110   3.86502E+003    3.40608E+003
   6.4120   3.90413E+003    3.33952E+003
   6.4150   3.90025E+003    3.37686E+003
   6.4190   3.87783E+003    3.34341E+003
   6.4200   3.86190E+003    3.31067E+003
   6.4240   3.86149E+003    3.33822E+003
   6.4260   3.84228E+003    3.28568E+003
   6.4290   3.84767E+003    3.26883E+003
   6.4310   3.80732E+003    3.31224E+003
   6.4340   3.88832E+003    3.33346E+003
   6.4360   3.93837E+003    3.31494E+003
   6.4380   4.00396E+003    3.29101E+003
   6.4400   3.98395E+003    3.33558E+003
   6.4430   3.96073E+003    3.31324E+003
   6.4440   3.95716E+003    3.30152E+003
   6.4460   3.95681E+003    3.31286E+003
   6.4490   3.91461E+003    3.27803E+003
   6.4510   3.92390E+003    3.23874E+003
   6.4530   4.00344E+003    3.26021E+003
   6.4550   3.95510E+003    3.29026E+003
   6.4580   3.95091E+003    3.26333E+003
   6.4600   3.91940E+003    3.26387E+003
   6.4630   3.90861E+003    3.24676E+003
   6.4650   3.89269E+003    3.28142E+003
   6.4670   3.91745E+003    3.22514E+003
   6.4690   3.90817E+003    3.18618E+003
   6.4720   3.85272E+003    3.23142E+003
   6.4760   3.86439E+003    3.16837E+003
   6.4790   3.86358E+003    3.15438E+003
   6.4800   3.86080E+003    3.14238E+003
   6.4840   3.85337E+003    3.10602E+003
   6.4870   3.80637E+003    3.09950E+003
   6.4910   3.78009E+003    3.04216E+003
   6.4930   3.83282E+003    3.01027E+003
   6.4940   3.80759E+003    3.08926E+003
   6.4960   3.83305E+003    3.04326E+003
   6.4990   3.81582E+003    2.99637E+003
   6.5030   3.75267E+003    2.97896E+003
   6.5040   3.77165E+003    2.95207E+003
   6.5080   3.78554E+003    3.00066E+003
   6.5090   3.73173E+003    2.97629E+003
   6.5120   3.78091E+003    2.95485E+003
   6.5150   3.81156E+003    2.93324E+003
   6.5160   3.64969E+003    2.90090E+003
   6.5190   3.72135E+003    2.92629E+003
   6.5210   3.69745E+003    2.85381E+003
   6.5230   3.68045E+003    2.89427E+003
   6.5260   3.67445E+003    2.82799E+003
   6.5300   3.62606E+003    2.81362E+003
   6.5320   3.62223E+003    2.77810E+003
   6.5350   3.62588E+003    2.75513E+003
   6.5370   3.62209E+003    2.71917E+003
   6.5390   3.54653E+003    2.71212E+003
   6.5420   3.55348E+003    2.68131E+003
   6.5440   3.56134E+003    2.63153E+003
   6.5460   3.53911E+003    2.66011E+003
   6.5480   3.48376E+003    2.64743E+003
   6.5500   3.51346E+003    2.64283E+003
   6.5520   3.48740E+003    2.59402E+003
   6.5550   3.44330E+003    2.60052E+003
   6.5570   3.39487E+003    2.57158E+003
   6.5600   3.36683E+003    2.45716E+003
   6.5640   3.34727E+003    2.48757E+003
   6.5660   3.27726E+003    2.44082E+003
   6.5680   3.34373E+003    2.43667E+003
   6.5710   3.33164E+003    2.40921E+003
   6.5730   3.30095E+003    2.39460E+003
   6.5770   3.23819E+003    2.35911E+003
   6.5780   3.27863E+003    2.34277E+003
   6.5820   3.23021E+003    2.32821E+003
   6.5840   3.22915E+003    2.30600E+003
   6.5860   3.13634E+003    2.30646E+003
   6.5900   3.10698E+003    2.26160E+003
   6.5910   3.08609E+003    2.24419E+003
   6.5930   3.13999E+003    2.27727E+003
   6.5950   3.18910E+003    2.20919E+003
   6.6000   3.14221E+003    2.23205E+003
   6.6040   3.08776E+003    2.15676E+003
   6.6050   3.06865E+003    2.11842E+003
   6.6090   3.06226E+003    2.09760E+003
   6.6120   3.01118E+003    2.06225E+003
   6.6150   2.99023E+003    2.09634E+003
   6.6170   2.94296E+003    2.08338E+003
   6.6200   2.96654E+003    2.05902E+003
   6.6220   2.93423E+003    2.01294E+003
   6.6240   2.85256E+003    1.98818E+003
   6.6280   2.91477E+003    1.99521E+003
   6.6310   2.88725E+003    1.96611E+003
   6.6330   2.93438E+003    1.95641E+003
   6.6360   2.82626E+003    1.91307E+003
   6.6390   2.84484E+003    1.86854E+003
   6.6420   2.81634E+003    1.88749E+003
   6.6450   2.77536E+003    1.85541E+003
   6.6460   2.80267E+003    1.89279E+003
   6.6480   2.74055E+003    1.81598E+003
   6.6510   2.73250E+003    1.80226E+003
   6.6530   2.76608E+003    1.80959E+003
   6.6550   2.68188E+003    1.79348E+003
   6.6580   2.66548E+003    1.71894E+003
   6.6620   2.65207E+003    1.74199E+003
   6.6630   2.64560E+003    1.73921E+003
   6.6650   2.62121E+003    1.72112E+003
   6.6670   2.61649E+003    1.70449E+003
   6.6710   2.60821E+003    1.67013E+003
   6.6740   2.56319E+003    1.65834E+003
   6.6760   2.57754E+003    1.62553E+003
   6.6800   2.52739E+003    1.60624E+003
   6.6840   2.52601E+003    1.61013E+003
   6.6870   2.47817E+003    1.56818E+003
   6.6890   2.48234E+003    1.57597E+003
   6.6910   2.43711E+003    1.57173E+003
   6.6940   2.37769E+003    1.55286E+003
   6.6960   2.40077E+003    1.53579E+003
   6.6980   2.37876E+003    1.52308E+003
   6.7030   2.35088E+003    1.49704E+003
   6.7040   2.36886E+003    1.46179E+003
   6.7070   2.30153E+003    1.44059E+003
   6.7100   2.34051E+003    1.45264E+003
   6.7120   2.28403E+003    1.42564E+003
   6.7150   2.25747E+003    1.43415E+003
   6.7180   2.33226E+003    1.45429E+003
   6.7210   2.24448E+003    1.39801E+003
   6.7230   2.22063E+003    1.41485E+003
   6.7250   2.23862E+003    1.38588E+003
   6.7280   2.20110E+003    1.38165E+003
   6.7320   2.16688E+003    1.33567E+003
   6.7330   2.17536E+003    1.32333E+003
   6.7360   2.10670E+003    1.28671E+003
   6.7390   2.14962E+003    1.29523E+003
   6.7400   2.16753E+003    1.28301E+003
   6.7430   2.16241E+003    1.28957E+003
   6.7450   2.14691E+003    1.32136E+003
   6.7470   2.15850E+003    1.29007E+003
   6.7510   2.11924E+003    1.30948E+003
   6.7530   2.12124E+003    1.28453E+003
   6.7540   2.10647E+003    1.24228E+003
   6.7570   2.13812E+003    1.24079E+003
   6.7610   2.08454E+003    1.24126E+003
   6.7630   2.05821E+003    1.23702E+003
   6.7660   2.04590E+003    1.23850E+003
   6.7680   2.05694E+003    1.22676E+003
   6.7710   2.01172E+003    1.21205E+003
   6.7730   2.04620E+003    1.18967E+003
   6.7770   1.99163E+003    1.20916E+003
   6.7790   2.01185E+003    1.20424E+003
   6.7810   1.99310E+003    1.22722E+003
   6.7850   2.03209E+003    1.20800E+003
   6.7870   1.97025E+003    1.19897E+003
   6.7900   1.95508E+003    1.17453E+003
   6.7930   1.99238E+003    1.18998E+003
   6.7950   1.99861E+003    1.16482E+003
   6.7980   1.94145E+003    1.16877E+003
   6.8020   1.97465E+003    1.15840E+003
   6.8040   1.95647E+003    1.16871E+003
   6.8060   1.91924E+003    1.13743E+003
   6.8070   1.90605E+003    1.17174E+003
   6.8100   2.01708E+003    1.16997E+003
   6.8120   1.96279E+003    1.15011E+003
   6.8160   1.95596E+003    1.14026E+003
   6.8190   1.97778E+003    1.14659E+003
   6.8210   1.92868E+003    1.15691E+003
   6.8240   1.92614E+003    1.15579E+003
   6.8260   1.95973E+003    1.12152E+003
   6.8290   1.93102E+003    1.11532E+003
   6.8330   1.90668E+003    1.13380E+003
   6.8340   1.95000E+003    1.11442E+003
   6.8380   1.93624E+003    1.09949E+003
   6.8400   1.95165E+003    1.12240E+003
   6.8450   1.95324E+003    1.11566E+003
   6.8460   1.91360E+003    1.12195E+003
   6.8480   1.90798E+003    1.08785E+003
   6.8500   1.92489E+003    1.09356E+003
   6.8530   1.91462E+003    1.09083E+003
   6.8550   1.90347E+003    1.11556E+003
   6.8580   1.89522E+003    1.07572E+003
   6.8600   1.89749E+003    1.08756E+003
   6.8630   1.89803E+003    1.10218E+003
   6.8650   1.88678E+003    1.08276E+003
   6.8690   1.92239E+003    1.08290E+003
   6.8720   1.92614E+003    1.09804E+003
   6.8740   1.88906E+003    1.07324E+003
   6.8770   1.92180E+003    1.09922E+003
   6.8810   1.87340E+003    1.08242E+003
   6.8820   1.87762E+003    1.09867E+003
   6.8850   1.86603E+003    1.06158E+003
   6.8870   1.82774E+003    1.04207E+003
   6.8900   1.86012E+003    1.06538E+003
   6.8920   1.89664E+003    1.06232E+003
   6.8960   1.85736E+003    1.08989E+003
   6.8980   1.88681E+003    1.06257E+003
   6.9010   1.87479E+003    1.07201E+003
   6.9030   1.84110E+003    1.08256E+003
   6.9050   1.84179E+003    1.07357E+003
   6.9100   1.85009E+003    1.07580E+003
   6.9120   1.85941E+003    1.06761E+003
   6.9150   1.85646E+003    1.03339E+003
   6.9180   1.86015E+003    1.07091E+003
   6.9200   1.84707E+003    1.06101E+003
   6.9230   1.86620E+003    1.05149E+003
   6.9260   1.86323E+003    1.04018E+003
   6.9290   1.82458E+003    1.05165E+003
   6.9320   1.79399E+003    1.05442E+003
   6.9340   1.79766E+003    1.02420E+003
   6.9370   1.80744E+003    1.02014E+003
   6.9400   1.80902E+003    1.04161E+003
   6.9440   1.81921E+003    1.03314E+003
   6.9460   1.80983E+003    1.03195E+003
   6.9480   1.77614E+003    1.01606E+003
   6.9490   1.79205E+003    1.02419E+003
   6.9520   1.78910E+003    1.00318E+003
   6.9560   1.74427E+003    1.01519E+003
   6.9590   1.75453E+003    1.01758E+003
   6.9610   1.73906E+003    9.89770E+002
   6.9640   1.76692E+003    1.01534E+003
   6.9680   1.76971E+003    9.99040E+002
   6.9710   1.77403E+003    1.01759E+003
   6.9730   1.76585E+003    1.00744E+003
   6.9750   1.78257E+003    1.02886E+003
   6.9770   1.78464E+003    9.94240E+002
   6.9810   1.76877E+003    1.02742E+003
   6.9840   1.78623E+003    1.01707E+003
   6.9850   1.75365E+003    1.02671E+003
   6.9880   1.78768E+003    1.03069E+003
   6.9910   1.77890E+003    1.00308E+003
   6.9940   1.77614E+003    1.03381E+003
   6.9970   1.81323E+003    1.01926E+003
   6.9990   1.76211E+003    1.01924E+003
   7.0020   1.79147E+003    1.03202E+003
   7.0050   1.77832E+003    1.00646E+003
   7.0080   1.75525E+003    9.92190E+002
   7.0100   1.82580E+003    9.96820E+002
   7.0120   1.81901E+003    1.00511E+003
   7.0160   1.80260E+003    1.00857E+003
   7.0190   1.77088E+003    9.97750E+002
   7.0210   1.76231E+003    9.98830E+002
   7.0260   1.74723E+003    1.01638E+003
   7.0280   1.72331E+003    1.00418E+003
   7.0300   1.72014E+003    9.88190E+002
   7.0330   1.73804E+003    9.90210E+002
   7.0350   1.76248E+003    9.99900E+002
   7.0380   1.73206E+003    9.86520E+002
   7.0400   1.75628E+003    9.82750E+002
   7.0440   1.76078E+003    9.96610E+002
   7.0460   1.77517E+003    9.82800E+002
   7.0480   1.75117E+003    9.78850E+002
   7.0520   1.75228E+003    9.71800E+002
   7.0550   1.73091E+003    9.59640E+002
   7.0570   1.77521E+003    9.52420E+002
   7.0600   1.76126E+003    9.44930E+002
   7.0620   1.72744E+003    9.71950E+002
   7.0650   1.75488E+003    9.65140E+002
   7.0690   1.74071E+003    9.34730E+002
   7.0710   1.68204E+003    9.21480E+002
   7.0730   1.72748E+003    9.47000E+002
   7.0760   1.73770E+003    9.22880E+002
   7.0800   1.71091E+003    9.06760E+002
   7.0820   1.72829E+003    8.92880E+002
   7.0850   1.70300E+003    8.74320E+002
   7.0870   1.70033E+003    8.91180E+002
   7.0890   1.69822E+003    8.42710E+002
   7.0940   1.66592E+003    8.31210E+002
   7.0960   1.68726E+003    8.23570E+002
   7.0980   1.65966E+003    8.02660E+002
   7.1000   1.66449E+003    7.94210E+002
   7.1040   1.65199E+003    7.46270E+002
   7.1060   1.59981E+003    7.13910E+002
   7.1090   1.60056E+003    6.86390E+002
   7.1120   1.58996E+003    6.44970E+002
   7.1150   1.55974E+003    6.22720E+002
   7.1180   1.57175E+003    5.97190E+002
   7.1200   1.52107E+003    5.32130E+002
   7.1230   1.48325E+003    4.95290E+002
   7.1250   1.43842E+003    4.59760E+002
   7.1280   1.40354E+003    4.08720E+002
   7.1320   1.37110E+003    3.44590E+002
   7.1340   1.33553E+003    2.79530E+002
   7.1370   1.29088E+003    2.78920E+002
   7.1400   1.22003E+003    2.06930E+002
   7.1420   1.12199E+003    8.79200E+001
   7.1460   1.03516E+003    2.63800E+001
   7.1500   8.78920E+002    8.15000E+000
   7.1550   7.21800E+002    7.40000E+000
   7.1580   6.10470E+002    5.07000E+000
   7.1620   1.28160E+002    5.29000E+000
   7.1660   2.28400E+001    4.53000E+000
   7.1680   7.63000E+000    5.15000E+000
   7.1710   4.75000E+000    3.58000E+000
   7.1730   5.42000E+000    2.77000E+000
   7.1760   6.15000E+000    1.46000E+000
   7.1790   5.98000E+000    7.40000E-001
   7.1820   5.30000E+000    1.16000E+000
   7.1840   6.11000E+000    3.40000E-001
   7.1870   6.11000E+000    9.10000E-001
   7.1890   6.03000E+000    2.79000E+000
   7.1910   6.18000E+000    2.71000E+000
   7.1950   6.11000E+000    2.57000E+000
   7.1980   5.91000E+000    7.10000E-001
   7.2000   5.78000E+000    2.18000E+000
   7.2030   6.11000E+000    1.25000E+000
   7.2070   6.00000E+000    6.80000E-001
   7.2090   6.27000E+000    1.72000E+000
   7.2120   6.08000E+000    1.50000E-001
   7.2150   6.06000E+000    4.00000E-002
   7.2180   6.11000E+000    1.70000E-001
   7.2210   5.93000E+000    5.00000E-002
   7.2250   5.34000E+000    1.59000E+000
   7.2260   6.33000E+000    7.00000E-001
   7.2300   5.40000E+000    1.20000E-001
   7.2330   6.04000E+000    9.00000E-002
   7.2350   6.10000E+000    2.60000E-001
   7.2380   6.17000E+000    5.00000E-002
   7.2400   6.00000E+000    3.00000E-001
   7.2430   6.19000E+000    2.40000E-001
   7.2470   5.93000E+000    1.50000E-001
   7.2500   6.15000E+000    8.00000E-002
   7.2520   6.04000E+000    2.00000E-002
   7.2540   6.00000E+000    2.70000E-001
   7.2590   6.11000E+000    2.10000E-001
   7.2620   6.03000E+000    9.00000E-002
   7.2640   6.10000E+000    1.80000E-001
   7.2680   5.46000E+000    4.00000E-002
   7.2710   5.87000E+000    2.30000E-001
   7.2730   5.93000E+000    3.20000E-001
   7.2760   5.98000E+000    9.00000E-002
   7.2770   5.97000E+000    1.60000E-001
   7.2810   6.01000E+000    1.30000E-001
   7.2840   6.17000E+000    5.70000E-001
   7.2860   6.02000E+000    5.00000E-002
   7.2880   5.92000E+000    1.00000E-002
   7.2930   6.35000E+000    4.40000E-001
   7.2950   6.18000E+000    2.00000E-002
   7.2990   5.93000E+000    2.00000E-002
   7.3010   6.09000E+000    1.30000E-001
