# Supplementary material for: Mechanism of the small ATP-independent chaperone Spy is substrate specific
Source: Nat Commun. 2021 Feb 8;12:851. doi: 10.1038/s41467-021-21120-8 (PMC7870927; doi:10.1038/s41467-021-21120-8)
Supplement: Supplementary file 3 — Supplementary Data 1 [file 41467_2021_21120_MOESM3_ESM.zip › Fig 2c-d/181801/00081.RI1]

Sample1/4
I 1 22.0 48000 0011553 2.8990E11 278 1 
   5.8010   5.37000E+000    2.50000E-001
   5.8030   5.91000E+000    2.37000E+000
   5.8060   6.24000E+000    4.80000E-001
   5.8080   5.89000E+000    5.90000E-001
   5.8100   6.17000E+000    5.80000E-001
   5.8130   6.19000E+000    4.25000E+000
   5.8150   1.41000E+000    1.24000E+001
   5.8170   2.36700E+001    2.44000E+001
   5.8190   2.76200E+001    2.92900E+001
   5.8220   8.69200E+001    4.12400E+001
   5.8240   2.24360E+002    1.04190E+002
   5.8260   5.88270E+002    2.38830E+002
   5.8290   9.01830E+002    4.92500E+002
   5.8310   9.25620E+002    5.51630E+002
   5.8330   9.35400E+002    6.04320E+002
   5.8350   1.12186E+003    6.97140E+002
   5.8370   1.25884E+003    9.55880E+002
   5.8380   1.37759E+003    1.23508E+003
   5.8400   1.52088E+003    1.50900E+003
   5.8420   1.65786E+003    1.72332E+003
   5.8430   1.71146E+003    1.83969E+003
   5.8440   1.73581E+003    1.83297E+003
   5.8470   1.96799E+003    1.86825E+003
   5.8490   1.99369E+003    2.03963E+003
   5.8510   2.14014E+003    2.16391E+003
   5.8530   2.36098E+003    2.45357E+003
   5.8560   2.48960E+003    2.50169E+003
   5.8580   2.56948E+003    2.53258E+003
   5.8630   2.74942E+003    2.86199E+003
   5.8650   2.86236E+003    3.02177E+003
   5.8670   3.05808E+003    3.10982E+003
   5.8690   3.21884E+003    3.20668E+003
   5.8700   3.21102E+003    3.21493E+003
   5.8720   3.22036E+003    3.25729E+003
   5.8750   3.40675E+003    3.32172E+003
   5.8760   3.40877E+003    3.39806E+003
   5.8780   3.48586E+003    3.39218E+003
   5.8800   3.53842E+003    3.52051E+003
   5.8820   3.56067E+003    3.54084E+003
   5.8830   3.58215E+003    3.53415E+003
   5.8850   3.55800E+003    3.52727E+003
   5.8870   3.63038E+003    3.65868E+003
   5.8890   3.65953E+003    3.59472E+003
   5.8920   3.61263E+003    3.61992E+003
   5.8940   3.59898E+003    3.64106E+003
   5.8960   3.66815E+003    3.57947E+003
   5.8990   3.64044E+003    3.65373E+003
   5.9010   3.66062E+003    3.61081E+003
   5.9030   3.61841E+003    3.64483E+003
   5.9050   3.65533E+003    3.66294E+003
   5.9060   3.73381E+003    3.72478E+003
   5.9090   3.65482E+003    3.71684E+003
   5.9120   3.75709E+003    3.70722E+003
   5.9130   3.70313E+003    3.79615E+003
   5.9140   3.76634E+003    3.68851E+003
   5.9170   3.75125E+003    3.81731E+003
   5.9190   3.77821E+003    3.82650E+003
   5.9210   3.81296E+003    3.84697E+003
   5.9230   3.79996E+003    3.74075E+003
   5.9250   3.83048E+003    3.77386E+003
   5.9280   3.88667E+003    3.63674E+003
   5.9300   3.84928E+003    3.80288E+003
   5.9320   3.93767E+003    3.92281E+003
   5.9350   3.90727E+003    3.96863E+003
   5.9360   3.88223E+003    3.91787E+003
   5.9380   4.00087E+003    4.05005E+003
   5.9390   3.95298E+003    4.05960E+003
   5.9420   3.99738E+003    4.00035E+003
   5.9430   4.04690E+003    3.99812E+003
   5.9460   4.05986E+003    4.05637E+003
   5.9480   4.12257E+003    3.99994E+003
   5.9500   4.06487E+003    4.12416E+003
   5.9520   4.07886E+003    4.10295E+003
   5.9550   4.06765E+003    4.04301E+003
   5.9570   4.13138E+003    4.02529E+003
   5.9590   4.08881E+003    4.07964E+003
   5.9620   4.12933E+003    4.07688E+003
   5.9640   4.18050E+003    4.08958E+003
   5.9690   4.09790E+003    4.06635E+003
   5.9710   4.10140E+003    4.21822E+003
   5.9730   4.17912E+003    4.15747E+003
   5.9760   4.21322E+003    4.15967E+003
   5.9770   4.30394E+003    4.19365E+003
   5.9800   4.20686E+003    4.21101E+003
   5.9820   4.20851E+003    4.23152E+003
   5.9840   4.20282E+003    4.24084E+003
   5.9870   4.30969E+003    4.27876E+003
   5.9890   4.46596E+003    4.57883E+003
   5.9910   5.10412E+003    6.15809E+003
   5.9950   7.93396E+003    8.33903E+003
   5.9980   8.67095E+003    8.15571E+003
   6.0000   7.80219E+003    7.91916E+003
   6.0030   6.52796E+003    4.92877E+003
   6.0120   1.68480E+002    2.79700E+002
   6.0130   5.04710E+002    2.07840E+003
   6.0160   3.77767E+003    4.37176E+003
   6.0180   5.14897E+003    4.05019E+003
   6.0230   4.44408E+003    4.24418E+003
   6.0250   4.32653E+003    4.26258E+003
   6.0270   4.24403E+003    4.16196E+003
   6.0290   4.28703E+003    4.17421E+003
   6.0300   4.20291E+003    4.17329E+003
   6.0320   4.26423E+003    4.32901E+003
   6.0340   4.27994E+003    4.26959E+003
   6.0360   4.28582E+003    4.22281E+003
   6.0390   4.29429E+003    4.24592E+003
   6.0410   4.35308E+003    4.22262E+003
   6.0430   4.30667E+003    4.24050E+003
   6.0460   4.29980E+003    4.20953E+003
   6.0480   4.34855E+003    4.24292E+003
   6.0500   4.36326E+003    4.25261E+003
   6.0520   4.33072E+003    4.18330E+003
   6.0560   4.26316E+003    4.31835E+003
   6.0580   4.26868E+003    4.30251E+003
   6.0590   4.28735E+003    4.23734E+003
   6.0610   4.34047E+003    4.18431E+003
   6.0630   4.28579E+003    4.21490E+003
   6.0660   4.32289E+003    4.24673E+003
   6.0680   4.31537E+003    4.21521E+003
   6.0700   4.30589E+003    4.15949E+003
   6.0730   4.31299E+003    4.16532E+003
   6.0750   4.30347E+003    4.21052E+003
   6.0770   4.35161E+003    4.17939E+003
   6.0790   4.31559E+003    4.25034E+003
   6.0820   4.28987E+003    4.28776E+003
   6.0830   4.30260E+003    4.20295E+003
   6.0850   4.26357E+003    4.14032E+003
   6.0860   4.25019E+003    4.22991E+003
   6.0880   4.23359E+003    4.23933E+003
   6.0910   4.24328E+003    4.14707E+003
   6.0950   4.30199E+003    4.18900E+003
   6.0970   4.16979E+003    4.19032E+003
   6.1000   4.25647E+003    4.14624E+003
   6.1020   4.19036E+003    4.14527E+003
   6.1040   4.20232E+003    4.09259E+003
   6.1060   4.16495E+003    4.11809E+003
   6.1090   4.17767E+003    4.13495E+003
   6.1110   4.27866E+003    4.13801E+003
   6.1130   4.16014E+003    4.15608E+003
   6.1160   4.21245E+003    4.08066E+003
   6.1180   4.20520E+003    4.13724E+003
   6.1190   4.19180E+003    4.04283E+003
   6.1200   4.25960E+003    4.15899E+003
   6.1220   4.19185E+003    4.23804E+003
   6.1260   4.27451E+003    4.06368E+003
   6.1290   4.20331E+003    4.13900E+003
   6.1310   4.19254E+003    4.06413E+003
   6.1330   4.17140E+003    4.12266E+003
   6.1350   4.22306E+003    4.12747E+003
   6.1380   4.20516E+003    4.10373E+003
   6.1410   4.21573E+003    4.04516E+003
   6.1440   4.14374E+003    4.03101E+003
   6.1470   4.13428E+003    3.98775E+003
   6.1500   4.17650E+003    4.00293E+003
   6.1520   4.11431E+003    3.91678E+003
   6.1540   4.08020E+003    3.88652E+003
   6.1550   4.07392E+003    3.93726E+003
   6.1580   4.06358E+003    3.96890E+003
   6.1600   4.04380E+003    3.89333E+003
   6.1630   4.07876E+003    3.88729E+003
   6.1650   4.03319E+003    3.87702E+003
   6.1660   3.98054E+003    3.90686E+003
   6.1700   4.06197E+003    3.95513E+003
   6.1730   4.03325E+003    3.88162E+003
   6.1750   4.02624E+003    3.86669E+003
   6.1760   4.02483E+003    3.88957E+003
   6.1780   4.05132E+003    3.86332E+003
   6.1800   4.05156E+003    3.85211E+003
   6.1820   4.11065E+003    3.79972E+003
   6.1830   4.04356E+003    3.88507E+003
   6.1860   4.05889E+003    3.85366E+003
   6.1880   4.05796E+003    3.86536E+003
   6.1910   3.99880E+003    3.80097E+003
   6.1930   4.01585E+003    3.79032E+003
   6.1960   3.95454E+003    3.76241E+003
   6.1980   4.04506E+003    3.79205E+003
   6.2010   3.99510E+003    3.76287E+003
   6.2030   4.00358E+003    3.81244E+003
   6.2050   4.06318E+003    3.72555E+003
   6.2070   4.04253E+003    3.82116E+003
   6.2100   3.99119E+003    3.77481E+003
   6.2120   4.01449E+003    3.80410E+003
   6.2140   4.05799E+003    3.73043E+003
   6.2170   4.03365E+003    3.67908E+003
   6.2190   3.95334E+003    3.76045E+003
   6.2210   3.99495E+003    3.65197E+003
   6.2230   3.96155E+003    3.66766E+003
   6.2250   3.94249E+003    3.64621E+003
   6.2280   3.96794E+003    3.63255E+003
   6.2300   3.95815E+003    3.61809E+003
   6.2320   3.93214E+003    3.61809E+003
   6.2350   3.95199E+003    3.55975E+003
   6.2370   3.88596E+003    3.60286E+003
   6.2390   3.86970E+003    3.56704E+003
   6.2420   3.85762E+003    3.47345E+003
   6.2450   3.80960E+003    3.45414E+003
   6.2460   3.91304E+003    3.50129E+003
   6.2490   3.84041E+003    3.45311E+003
   6.2530   3.81474E+003    3.43985E+003
   6.2550   3.79718E+003    3.44647E+003
   6.2570   3.79762E+003    3.43246E+003
   6.2610   3.83273E+003    3.40491E+003
   6.2630   3.83373E+003    3.45009E+003
   6.2660   3.81766E+003    3.34312E+003
   6.2680   3.80172E+003    3.35022E+003
   6.2710   3.79385E+003    3.35297E+003
   6.2730   3.76164E+003    3.33331E+003
   6.2750   3.73301E+003    3.30431E+003
   6.2780   3.81357E+003    3.28423E+003
   6.2800   3.79728E+003    3.31931E+003
   6.2840   3.78070E+003    3.27491E+003
   6.2870   3.65434E+003    3.24443E+003
   6.2890   3.68333E+003    3.18383E+003
   6.2900   3.72470E+003    3.19731E+003
   6.2930   3.67616E+003    3.17171E+003
   6.2960   3.65400E+003    3.19591E+003
   6.2970   3.66793E+003    3.08738E+003
   6.2990   3.62937E+003    3.06906E+003
   6.3020   3.66696E+003    3.01315E+003
   6.3040   3.62437E+003    3.02903E+003
   6.3080   3.59951E+003    2.99537E+003
   6.3090   3.64922E+003    2.93340E+003
   6.3120   3.52807E+003    2.94198E+003
   6.3130   3.52109E+003    2.96538E+003
   6.3160   3.52788E+003    2.96939E+003
   6.3180   3.49926E+003    2.94888E+003
   6.3210   3.44013E+003    2.83425E+003
   6.3230   3.47083E+003    2.84519E+003
   6.3250   3.45826E+003    2.79925E+003
   6.3260   3.49160E+003    2.84463E+003
   6.3280   3.44805E+003    2.78591E+003
   6.3310   3.42373E+003    2.80887E+003
   6.3330   3.38519E+003    2.77301E+003
   6.3350   3.42043E+003    2.77634E+003
   6.3380   3.36110E+003    2.76435E+003
   6.3410   3.32808E+003    2.71347E+003
   6.3430   3.35040E+003    2.71531E+003
   6.3470   3.38540E+003    2.63980E+003
   6.3500   3.29871E+003    2.61938E+003
   6.3530   3.37972E+003    2.64082E+003
   6.3540   3.26836E+003    2.59578E+003
   6.3560   3.21170E+003    2.57927E+003
   6.3580   3.23562E+003    2.56362E+003
   6.3610   3.19020E+003    2.52602E+003
   6.3630   3.20773E+003    2.49998E+003
   6.3650   3.25837E+003    2.48295E+003
   6.3690   3.21689E+003    2.46644E+003
   6.3700   3.19150E+003    2.40743E+003
   6.3720   3.12838E+003    2.43164E+003
   6.3740   3.07710E+003    2.37977E+003
   6.3770   3.13512E+003    2.38765E+003
   6.3790   3.16437E+003    2.37521E+003
   6.3810   3.07841E+003    2.35362E+003
   6.3840   3.04126E+003    2.30942E+003
   6.3880   3.06974E+003    2.35844E+003
   6.3900   3.00028E+003    2.26731E+003
   6.3920   3.00112E+003    2.27502E+003
   6.3950   3.01364E+003    2.23243E+003
   6.3980   2.97855E+003    2.22837E+003
   6.4000   2.92796E+003    2.22857E+003
   6.4020   2.93913E+003    2.20478E+003
   6.4050   2.90431E+003    2.19440E+003
   6.4090   2.90886E+003    2.16324E+003
   6.4110   2.93951E+003    2.13840E+003
   6.4130   2.96177E+003    2.14365E+003
   6.4150   2.88338E+003    2.16455E+003
   6.4170   2.88084E+003    2.06238E+003
   6.4200   2.84754E+003    2.06083E+003
   6.4220   2.84019E+003    2.07429E+003
   6.4240   2.78865E+003    2.06885E+003
   6.4260   2.81296E+003    2.03061E+003
   6.4290   2.81403E+003    2.06946E+003
   6.4320   2.80546E+003    2.04242E+003
   6.4340   2.79686E+003    2.00329E+003
   6.4380   2.80749E+003    2.02967E+003
   6.4400   2.81581E+003    2.00265E+003
   6.4440   2.76328E+003    1.94367E+003
   6.4460   2.81569E+003    1.96720E+003
   6.4490   2.85061E+003    1.90775E+003
   6.4510   2.74372E+003    1.91839E+003
   6.4540   2.82615E+003    1.92740E+003
   6.4560   2.75899E+003    1.93834E+003
   6.4580   2.78507E+003    1.91920E+003
   6.4600   2.74337E+003    1.89877E+003
   6.4630   2.73007E+003    1.90285E+003
   6.4650   2.70355E+003    1.85461E+003
   6.4670   2.75754E+003    1.89239E+003
   6.4680   2.74602E+003    1.85551E+003
   6.4720   2.70194E+003    1.85565E+003
   6.4730   2.71204E+003    1.82824E+003
   6.4740   2.68620E+003    1.82578E+003
   6.4790   2.68038E+003    1.80386E+003
   6.4810   2.66220E+003    1.81102E+003
   6.4830   2.62736E+003    1.80626E+003
   6.4850   2.64573E+003    1.80185E+003
   6.4890   2.68707E+003    1.76585E+003
   6.4920   2.64542E+003    1.77427E+003
   6.4940   2.59647E+003    1.76020E+003
   6.4960   2.58055E+003    1.76737E+003
   6.4990   2.61954E+003    1.71476E+003
   6.5010   2.59417E+003    1.66842E+003
   6.5040   2.61146E+003    1.68892E+003
   6.5070   2.60001E+003    1.70928E+003
   6.5090   2.55642E+003    1.67060E+003
   6.5130   2.57956E+003    1.64803E+003
   6.5170   2.54579E+003    1.63371E+003
   6.5190   2.71000E+000    1.60630E+003
   6.5220   2.53237E+003    1.60699E+003
   6.5230   2.49297E+003    1.62071E+003
   6.5250   2.54263E+003    1.59832E+003
   6.5280   2.50951E+003    1.58045E+003
   6.5320   2.50534E+003    1.57589E+003
   6.5350   2.44388E+003    1.53591E+003
   6.5370   2.47415E+003    1.53431E+003
   6.5390   2.38076E+003    1.51883E+003
   6.5420   2.41591E+003    1.51781E+003
   6.5440   2.42105E+003    1.49368E+003
   6.5480   2.42533E+003    1.48188E+003
   6.5500   2.38980E+003    1.48144E+003
   6.5510   2.42208E+003    1.47586E+003
   6.5540   2.36500E+003    1.49687E+003
   6.5580   2.34047E+003    1.45186E+003
   6.5610   2.36916E+003    1.42813E+003
   6.5640   2.31649E+003    1.42125E+003
   6.5680   2.35553E+003    1.41242E+003
   6.5710   2.29628E+003    1.43478E+003
   6.5730   2.34952E+003    1.40657E+003
   6.5750   2.29906E+003    1.40219E+003
   6.5780   2.29317E+003    1.40197E+003
   6.5810   2.28472E+003    1.36130E+003
   6.5820   2.27423E+003    1.34723E+003
   6.5850   2.28155E+003    1.31251E+003
   6.5860   2.23612E+003    1.37783E+003
   6.5900   2.26180E+003    1.35158E+003
   6.5930   2.24529E+003    1.34183E+003
   6.5950   2.22179E+003    1.34691E+003
   6.5970   2.19700E+003    1.32197E+003
   6.6000   2.21240E+003    1.32236E+003
   6.6020   2.18640E+003    1.29288E+003
   6.6060   2.15102E+003    1.26507E+003
   6.6080   2.20032E+003    1.34176E+003
   6.6100   2.15293E+003    1.30940E+003
   6.6130   2.16906E+003    1.31188E+003
   6.6150   2.18974E+003    1.29074E+003
   6.6180   2.15262E+003    1.28906E+003
   6.6210   2.14959E+003    1.27632E+003
   6.6220   2.12431E+003    1.29678E+003
   6.6250   2.18228E+003    1.24861E+003
   6.6270   2.13853E+003    1.26405E+003
   6.6290   2.13262E+003    1.25438E+003
   6.6330   2.08473E+003    1.24612E+003
   6.6360   2.07420E+003    1.24552E+003
   6.6380   2.11392E+003    1.26544E+003
   6.6410   2.11348E+003    1.22876E+003
   6.6440   2.10054E+003    1.23738E+003
   6.6460   2.05303E+003    1.20574E+003
   6.6480   2.09277E+003    1.20784E+003
   6.6510   2.07898E+003    1.22466E+003
   6.6540   2.07980E+003    1.22063E+003
   6.6560   2.08997E+003    1.20985E+003
   6.6600   2.04696E+003    1.22399E+003
   6.6620   2.06396E+003    1.22448E+003
   6.6640   2.09274E+003    1.20267E+003
   6.6670   2.04662E+003    1.22587E+003
   6.6680   2.06000E+003    1.20022E+003
   6.6730   2.02935E+003    1.19587E+003
   6.6750   2.00748E+003    1.17998E+003
   6.6780   2.01924E+003    1.20137E+003
   6.6800   2.04618E+003    1.18080E+003
   6.6820   2.03369E+003    1.15719E+003
   6.6870   1.98887E+003    1.17426E+003
   6.6880   2.02188E+003    1.16234E+003
   6.6920   1.99699E+003    1.18115E+003
   6.6940   1.99049E+003    1.16524E+003
   6.6960   1.97376E+003    1.15102E+003
   6.6980   1.97692E+003    1.12996E+003
   6.7010   1.97902E+003    1.13997E+003
   6.7030   1.98096E+003    1.10419E+003
   6.7060   1.95305E+003    1.12999E+003
   6.7090   1.94120E+003    1.12405E+003
   6.7100   1.90767E+003    1.12306E+003
   6.7120   1.95456E+003    1.14777E+003
   6.7150   1.95415E+003    1.12958E+003
   6.7180   1.94679E+003    1.12870E+003
   6.7210   1.97188E+003    1.08602E+003
   6.7230   1.93688E+003    1.09252E+003
   6.7250   1.94754E+003    1.12713E+003
   6.7280   1.90319E+003    1.11392E+003
   6.7310   1.94877E+003    1.11689E+003
   6.7340   1.84842E+003    1.09825E+003
   6.7360   1.87744E+003    1.07864E+003
   6.7400   1.86420E+003    1.08236E+003
   6.7430   1.88662E+003    1.08796E+003
   6.7450   1.91871E+003    1.10531E+003
   6.7480   1.89173E+003    1.11302E+003
   6.7520   1.89547E+003    1.07555E+003
   6.7540   1.91090E+003    1.09347E+003
   6.7560   1.92872E+003    1.08271E+003
   6.7570   1.91202E+003    1.08687E+003
   6.7610   1.89117E+003    1.03867E+003
   6.7630   1.85196E+003    1.08199E+003
   6.7660   1.88979E+003    1.09708E+003
   6.7680   1.88219E+003    1.08664E+003
   6.7710   1.90100E+003    1.08052E+003
   6.7740   1.85099E+003    1.08211E+003
   6.7770   1.89183E+003    1.08309E+003
   6.7790   1.91699E+003    1.09445E+003
   6.7830   1.87186E+003    1.06514E+003
   6.7860   1.92903E+003    1.07386E+003
   6.7880   1.87399E+003    1.07848E+003
   6.7920   1.89241E+003    1.07170E+003
   6.7950   1.91308E+003    1.10061E+003
   6.7970   1.94182E+003    1.11104E+003
   6.7990   1.89852E+003    1.08509E+003
   6.8020   1.91755E+003    1.07032E+003
   6.8050   1.91802E+003    1.05143E+003
   6.8060   1.91868E+003    1.05466E+003
   6.8090   1.94373E+003    1.07439E+003
   6.8110   1.90675E+003    1.05997E+003
   6.8150   1.90241E+003    1.07189E+003
   6.8170   1.88599E+003    1.09967E+003
   6.8190   1.90706E+003    1.08610E+003
   6.8220   1.89926E+003    1.10194E+003
   6.8240   1.88645E+003    1.08678E+003
   6.8290   1.93062E+003    1.12407E+003
   6.8310   1.91598E+003    1.05907E+003
   6.8330   1.93436E+003    1.05748E+003
   6.8360   1.94440E+003    1.07633E+003
   6.8380   1.97243E+003    1.08656E+003
   6.8420   1.88247E+003    1.10168E+003
   6.8450   1.92710E+003    1.10195E+003
   6.8460   1.91496E+003    1.08702E+003
   6.8490   1.88877E+003    1.08980E+003
   6.8520   1.93014E+003    1.10747E+003
   6.8530   1.91643E+003    1.10732E+003
   6.8580   1.95261E+003    1.08189E+003
   6.8600   1.88963E+003    1.08950E+003
   6.8620   1.93430E+003    1.08472E+003
   6.8630   1.92588E+003    1.10607E+003
   6.8670   1.88954E+003    1.10138E+003
   6.8690   1.91742E+003    1.10628E+003
   6.8720   1.91666E+003    1.07279E+003
   6.8750   1.90448E+003    1.09104E+003
   6.8780   1.89718E+003    1.08124E+003
   6.8810   1.91044E+003    1.09826E+003
   6.8830   1.89674E+003    1.09409E+003
   6.8850   1.90424E+003    1.11075E+003
   6.8890   1.90044E+003    1.06587E+003
   6.8910   1.90111E+003    1.09470E+003
   6.8940   1.92354E+003    1.08315E+003
   6.8970   1.95961E+003    1.07569E+003
   6.8990   1.90152E+003    1.08264E+003
   6.9030   1.92402E+003    1.08812E+003
   6.9050   1.89864E+003    1.08672E+003
   6.9080   1.91378E+003    1.10147E+003
   6.9100   1.91089E+003    1.10913E+003
   6.9110   1.90684E+003    1.10208E+003
   6.9140   1.91666E+003    1.10684E+003
   6.9170   1.90080E+003    1.08772E+003
   6.9190   1.91534E+003    1.08879E+003
   6.9230   1.91167E+003    1.08563E+003
   6.9250   1.92875E+003    1.10777E+003
   6.9280   1.88161E+003    1.08602E+003
   6.9300   1.92016E+003    1.05949E+003
   6.9340   1.90577E+003    1.09139E+003
   6.9350   1.90556E+003    1.06025E+003
   6.9380   1.88622E+003    1.05268E+003
   6.9410   1.91680E+003    1.06731E+003
   6.9440   1.88917E+003    1.07321E+003
   6.9470   1.91780E+003    1.08300E+003
   6.9490   1.88322E+003    1.06373E+003
   6.9520   1.85279E+003    1.09204E+003
   6.9550   1.87433E+003    1.05137E+003
   6.9570   1.84135E+003    1.04407E+003
   6.9590   1.86305E+003    1.06533E+003
   6.9630   1.81861E+003    1.05043E+003
   6.9660   1.83613E+003    1.03579E+003
   6.9690   1.83488E+003    1.06498E+003
   6.9730   1.86242E+003    1.04346E+003
   6.9750   1.84311E+003    1.06530E+003
   6.9760   1.89134E+003    1.06888E+003
   6.9800   1.86501E+003    1.08245E+003
   6.9820   1.87336E+003    1.05969E+003
   6.9860   1.90556E+003    1.05968E+003
   6.9880   1.85946E+003    1.08351E+003
   6.9910   1.83960E+003    1.09491E+003
   6.9930   1.82422E+003    1.01869E+003
   6.9960   1.89247E+003    1.06789E+003
   6.9990   1.83511E+003    1.07297E+003
   7.0020   1.86685E+003    1.07302E+003
   7.0040   1.88754E+003    1.05212E+003
   7.0080   1.89763E+003    1.04142E+003
   7.0100   1.87639E+003    1.04649E+003
   7.0120   1.89259E+003    1.05147E+003
   7.0160   1.88438E+003    1.05350E+003
   7.0190   1.84888E+003    1.05729E+003
   7.0210   1.85518E+003    1.05361E+003
   7.0260   1.84190E+003    1.04353E+003
   7.0280   1.84845E+003    1.06125E+003
   7.0310   1.82123E+003    1.03900E+003
   7.0330   1.83087E+003    1.03779E+003
   7.0350   1.81359E+003    1.03506E+003
   7.0370   1.85699E+003    1.04803E+003
   7.0420   1.81783E+003    1.05052E+003
   7.0440   1.82174E+003    9.94740E+002
   7.0470   1.86218E+003    1.00685E+003
   7.0490   1.80090E+003    9.55280E+002
   7.0530   1.78477E+003    9.75470E+002
   7.0550   1.80748E+003    9.63540E+002
   7.0570   1.80069E+003    9.74860E+002
   7.0600   1.76919E+003    9.53390E+002
   7.0640   1.77303E+003    9.22370E+002
   7.0660   1.75016E+003    9.15800E+002
   7.0690   1.74560E+003    9.19220E+002
   7.0710   1.71035E+003    8.96250E+002
   7.0730   1.70342E+003    8.93930E+002
   7.0780   1.67342E+003    8.34710E+002
   7.0800   1.67249E+003    8.37320E+002
   7.0820   1.60937E+003    8.17360E+002
   7.0860   1.62379E+003    7.99680E+002
   7.0890   1.57276E+003    7.43440E+002
   7.0930   1.51804E+003    7.06740E+002
   7.0960   1.47489E+003    6.65090E+002
   7.0980   1.45205E+003    6.60780E+002
   7.1000   1.42291E+003    6.09420E+002
   7.1030   1.38183E+003    5.95060E+002
   7.1060   1.32543E+003    5.50690E+002
   7.1100   1.24547E+003    4.89660E+002
   7.1120   1.19290E+003    4.38800E+002
   7.1150   1.14288E+003    4.23010E+002
   7.1180   1.08828E+003    3.73870E+002
   7.1210   9.96910E+002    3.30770E+002
   7.1250   9.21550E+002    2.74520E+002
   7.1270   8.35650E+002    2.36650E+002
   7.1300   7.81630E+002    2.03460E+002
   7.1340   6.94510E+002    1.56530E+002
   7.1370   5.84170E+002    1.29660E+002
   7.1390   5.36910E+002    1.05210E+002
   7.1440   4.28260E+002    6.93800E+001
   7.1460   3.70860E+002    5.70800E+001
   7.1470   3.11650E+002    4.26500E+001
   7.1520   2.45670E+002    3.36400E+001
   7.1540   1.88490E+002    2.96600E+001
   7.1570   1.48100E+002    9.83000E+000
   7.1600   9.49200E+001    2.72000E+000
   7.1640   6.56200E+001    1.46000E+000
   7.1670   4.76000E+001    8.90000E-001
   7.1690   3.16000E+001    1.38000E+000
   7.1730   2.32900E+001    2.33000E+000
   7.1750   5.18000E+000    7.50000E-001
   7.1780   5.43000E+000    3.39000E+000
   7.1810   6.04000E+000    3.70000E+000
   7.1840   5.41000E+000    0.00000E+000
   7.1860   6.22000E+000    2.49000E+000
   7.1890   6.20000E+000    2.30000E-001
   7.1910   5.47000E+000    5.60000E-001
   7.1940   6.16000E+000    3.00000E-002
   7.1970   6.11000E+000    0.00000E+000
   7.2000   6.10000E+000    1.62000E+000
   7.2030   5.49000E+000    1.74000E+000
   7.2070   6.09000E+000    1.80000E-001
   7.2090   5.98000E+000    3.10000E-001
   7.2120   6.11000E+000    2.00000E-002
   7.2160   6.15000E+000    2.00000E-001
   7.2190   6.00000E+000    6.00000E-002
   7.2210   5.99000E+000    4.00000E-002
   7.2250   6.14000E+000    7.20000E-001
   7.2280   6.11000E+000    5.00000E-002
   7.2300   6.20000E+000    2.60000E-001
   7.2320   5.95000E+000    2.00000E-001
   7.2350   6.21000E+000    4.00000E-002
   7.2390   5.92000E+000    1.10000E-001
   7.2410   6.09000E+000    4.00000E-002
   7.2430   6.17000E+000    9.00000E-002
   7.2470   6.05000E+000    4.00000E-002
   7.2490   5.91000E+000    4.70000E-001
   7.2520   6.27000E+000    3.40000E-001
   7.2540   6.02000E+000    1.70000E-001
   7.2580   6.05000E+000    5.00000E-002
   7.2610   5.99000E+000    1.20000E-001
   7.2640   6.08000E+000    1.00000E-001
   7.2670   6.01000E+000    1.80000E-001
   7.2700   6.12000E+000    2.10000E-001
   7.2720   6.01000E+000    6.00000E-002
   7.2760   6.16000E+000    7.30000E-001
   7.2790   6.27000E+000    4.90000E-001
   7.2820   6.21000E+000    1.50000E-001
   7.2840   6.08000E+000    2.00000E-001
   7.2880   6.10000E+000    1.00000E-001
   7.2910   6.08000E+000    2.40000E-001
   7.2930   5.94000E+000    2.00000E-002
   7.2960   6.18000E+000    3.00000E-002
   7.2970   6.10000E+000    2.70000E-001
   7.3000   6.05000E+000    3.00000E-001
