# Supplementary material for: Mechanism of the small ATP-independent chaperone Spy is substrate specific
Source: Nat Commun. 2021 Feb 8;12:851. doi: 10.1038/s41467-021-21120-8 (PMC7870927; doi:10.1038/s41467-021-21120-8)
Supplement: Supplementary file 3 — Supplementary Data 1 [file 41467_2021_21120_MOESM3_ESM.zip › Fig 2c-d/181801/00081.RI3]

Sample3/6
I 3 22.0 48000 0011622 2.9160E11 278 1 
   5.7990   5.93000E+000    8.70000E-001
   5.8040   5.84000E+000    6.41000E+000
   5.8060   5.88000E+000    7.96000E+000
   5.8080   6.07000E+000    5.62000E+000
   5.8100   6.05000E+000    1.33000E+001
   5.8130   3.61000E+000    1.99800E+001
   5.8150   1.70000E-001    1.91400E+001
   5.8170   1.74000E+001    4.04400E+001
   5.8190   3.85000E+001    8.36800E+001
   5.8200   8.08200E+001    9.51500E+001
   5.8220   1.34630E+002    2.59400E+002
   5.8240   3.50290E+002    5.25170E+002
   5.8260   7.47250E+002    7.13710E+002
   5.8290   9.13820E+002    8.47310E+002
   5.8300   9.16440E+002    8.79810E+002
   5.8320   9.67990E+002    1.03278E+003
   5.8350   1.26067E+003    1.25267E+003
   5.8370   1.32153E+003    1.28790E+003
   5.8380   1.42430E+003    1.37464E+003
   5.8420   1.52015E+003    1.59610E+003
   5.8440   1.67629E+003    1.74906E+003
   5.8470   1.95824E+003    2.01011E+003
   5.8490   2.13565E+003    2.11846E+003
   5.8510   2.23568E+003    2.27194E+003
   5.8530   2.32091E+003    2.36146E+003
   5.8550   2.45074E+003    2.48548E+003
   5.8560   2.50176E+003    2.56472E+003
   5.8580   2.61033E+003    2.65197E+003
   5.8600   2.70323E+003    2.74015E+003
   5.8620   2.72904E+003    2.78780E+003
   5.8630   2.80261E+003    2.83118E+003
   5.8650   2.89399E+003    2.90192E+003
   5.8670   3.02496E+003    3.10612E+003
   5.8700   3.24172E+003    3.25193E+003
   5.8710   3.22695E+003    3.20917E+003
   5.8740   3.33945E+003    3.27002E+003
   5.8750   3.30286E+003    3.35783E+003
   5.8780   3.44859E+003    3.42873E+003
   5.8800   3.45076E+003    3.55025E+003
   5.8820   3.61795E+003    3.51657E+003
   5.8830   3.55776E+003    3.51183E+003
   5.8850   3.56397E+003    3.51898E+003
   5.8860   3.58081E+003    3.54890E+003
   5.8890   3.58760E+003    3.56920E+003
   5.8920   3.63195E+003    3.54878E+003
   5.8940   3.55783E+003    3.69464E+003
   5.8970   3.59446E+003    3.61477E+003
   5.8990   3.61448E+003    3.67815E+003
   5.9010   3.66687E+003    3.63089E+003
   5.9030   3.60060E+003    3.55728E+003
   5.9040   3.66431E+003    3.57647E+003
   5.9060   3.62297E+003    3.63491E+003
   5.9070   3.66798E+003    3.67544E+003
   5.9100   3.68613E+003    3.65939E+003
   5.9120   3.71945E+003    3.68854E+003
   5.9140   3.76845E+003    3.60952E+003
   5.9170   3.74449E+003    3.70704E+003
   5.9190   3.75654E+003    3.74024E+003
   5.9210   3.85855E+003    3.80291E+003
   5.9230   3.77144E+003    3.75464E+003
   5.9240   3.83960E+003    3.75410E+003
   5.9250   3.82236E+003    3.80237E+003
   5.9280   3.82466E+003    3.80140E+003
   5.9300   3.84515E+003    3.80960E+003
   5.9320   3.83869E+003    3.79333E+003
   5.9350   3.82349E+003    3.96821E+003
   5.9360   3.88025E+003    3.85912E+003
   5.9390   3.97154E+003    3.96349E+003
   5.9420   3.98476E+003    3.95743E+003
   5.9440   3.99384E+003    4.01474E+003
   5.9470   4.05150E+003    4.06224E+003
   5.9480   4.00293E+003    4.00700E+003
   5.9500   4.02278E+003    4.03843E+003
   5.9530   4.07006E+003    4.05135E+003
   5.9550   4.05855E+003    4.21511E+003
   5.9570   4.03389E+003    4.09902E+003
   5.9590   4.05988E+003    4.15075E+003
   5.9620   4.09869E+003    4.34505E+003
   5.9640   4.10878E+003    4.72357E+003
   5.9690   4.18393E+003    8.44998E+003
   5.9710   4.32560E+003    7.87473E+003
   5.9720   4.52070E+003    7.59670E+003
   5.9750   5.66704E+003    3.95917E+003
   5.9770   8.22034E+003    1.24610E+002
   5.9820   8.38976E+003    2.07590E+002
   5.9840   2.85968E+003    3.88138E+003
   5.9910   1.35540E+002    4.66526E+003
   5.9930   2.77230E+002    4.07051E+003
   5.9950   9.45790E+002    4.16419E+003
   5.9960   2.89667E+003    4.12998E+003
   6.0000   5.21087E+003    4.07965E+003
   6.0030   4.19380E+003    4.13410E+003
   6.0050   4.14392E+003    4.13825E+003
   6.0070   4.16053E+003    4.07199E+003
   6.0100   4.16087E+003    4.15534E+003
   6.0120   4.13152E+003    4.15999E+003
   6.0160   4.08171E+003    4.14213E+003
   6.0180   4.18622E+003    4.12960E+003
   6.0200   4.13174E+003    4.12353E+003
   6.0230   4.14248E+003    4.13417E+003
   6.0250   4.16834E+003    4.12362E+003
   6.0270   4.23527E+003    4.13140E+003
   6.0320   4.13209E+003    4.11445E+003
   6.0340   4.18809E+003    4.10034E+003
   6.0360   4.16542E+003    4.12931E+003
   6.0390   4.09713E+003    4.16114E+003
   6.0410   4.17676E+003    4.11820E+003
   6.0430   4.10484E+003    4.13373E+003
   6.0450   4.17832E+003    4.14473E+003
   6.0460   4.18681E+003    4.13699E+003
   6.0480   4.15351E+003    4.11474E+003
   6.0500   4.18563E+003    4.18066E+003
   6.0530   4.14433E+003    4.14063E+003
   6.0540   4.15167E+003    4.15288E+003
   6.0570   4.14625E+003    4.14216E+003
   6.0590   4.13679E+003    4.14385E+003
   6.0610   4.15409E+003    4.13574E+003
   6.0630   4.09285E+003    4.14673E+003
   6.0650   4.14540E+003    4.11137E+003
   6.0680   4.14319E+003    4.12679E+003
   6.0700   4.13272E+003    4.13126E+003
   6.0720   4.13160E+003    4.16209E+003
   6.0750   4.20598E+003    4.16196E+003
   6.0770   4.23465E+003    4.18446E+003
   6.0800   4.17932E+003    4.10090E+003
   6.0820   4.22737E+003    4.12385E+003
   6.0830   4.11220E+003    4.15029E+003
   6.0860   4.24336E+003    4.12960E+003
   6.0880   4.17513E+003    4.01801E+003
   6.0900   4.14679E+003    4.10938E+003
   6.0930   4.17289E+003    4.11326E+003
   6.0950   4.17330E+003    4.19968E+003
   6.0970   4.13784E+003    4.07141E+003
   6.1000   4.13160E+003    4.13026E+003
   6.1020   4.19585E+003    4.09158E+003
   6.1040   4.20268E+003    4.12401E+003
   6.1060   4.12164E+003    4.08810E+003
   6.1080   4.10919E+003    4.12390E+003
   6.1110   4.16791E+003    4.11926E+003
   6.1130   4.19187E+003    4.14754E+003
   6.1150   4.14424E+003    4.18008E+003
   6.1180   4.20326E+003    4.10372E+003
   6.1190   4.19861E+003    4.02017E+003
   6.1220   4.16208E+003    4.08974E+003
   6.1250   4.14311E+003    4.04495E+003
   6.1260   4.14125E+003    4.09254E+003
   6.1290   4.15109E+003    4.07000E+003
   6.1300   4.17922E+003    4.09757E+003
   6.1320   4.17647E+003    4.08112E+003
   6.1350   4.15889E+003    4.11075E+003
   6.1380   4.09957E+003    4.07750E+003
   6.1400   4.16439E+003    4.08946E+003
   6.1420   4.12244E+003    4.07158E+003
   6.1440   4.17188E+003    4.12799E+003
   6.1450   4.17758E+003    4.05944E+003
   6.1480   4.09193E+003    4.09439E+003
   6.1490   4.18940E+003    4.06225E+003
   6.1520   4.10443E+003    4.07269E+003
   6.1550   4.14075E+003    4.03381E+003
   6.1580   4.10903E+003    4.06260E+003
   6.1600   4.12823E+003    4.05199E+003
   6.1620   4.06666E+003    4.06065E+003
   6.1640   4.14822E+003    3.98365E+003
   6.1670   4.04595E+003    4.00930E+003
   6.1710   4.15288E+003    4.06407E+003
   6.1760   4.19925E+003    4.05049E+003
   6.1770   4.17439E+003    3.98602E+003
   6.1800   4.15674E+003    4.02298E+003
   6.1820   4.19856E+003    4.03631E+003
   6.1840   4.20592E+003    4.03432E+003
   6.1860   4.14202E+003    4.07539E+003
   6.1880   4.10886E+003    4.03734E+003
   6.1900   4.13136E+003    4.00757E+003
   6.1910   4.15311E+003    4.00899E+003
   6.1940   4.15504E+003    4.06756E+003
   6.1960   4.14750E+003    4.06525E+003
   6.1980   4.05689E+003    3.97385E+003
   6.2000   4.18722E+003    4.10540E+003
   6.2030   4.10069E+003    4.00458E+003
   6.2050   4.09532E+003    4.01615E+003
   6.2070   4.07452E+003    4.02135E+003
   6.2100   4.16690E+003    4.06080E+003
   6.2120   4.19664E+003    4.02691E+003
   6.2140   4.21134E+003    3.99383E+003
   6.2170   4.22731E+003    4.03211E+003
   6.2190   4.14935E+003    3.94728E+003
   6.2210   4.18333E+003    4.04730E+003
   6.2240   4.17895E+003    3.99023E+003
   6.2250   4.23175E+003    3.97107E+003
   6.2280   4.15938E+003    3.94291E+003
   6.2330   4.15473E+003    3.90314E+003
   6.2350   4.16765E+003    3.97906E+003
   6.2370   4.16958E+003    3.98798E+003
   6.2380   4.14841E+003    4.02092E+003
   6.2390   4.16429E+003    3.89726E+003
   6.2430   4.21515E+003    3.98377E+003
   6.2460   4.19369E+003    3.93458E+003
   6.2480   4.16779E+003    3.89840E+003
   6.2510   4.11855E+003    3.92722E+003
   6.2530   4.15288E+003    3.92328E+003
   6.2580   4.16187E+003    3.94554E+003
   6.2620   4.16977E+003    3.90491E+003
   6.2640   4.16816E+003    3.96169E+003
   6.2670   4.16574E+003    3.94199E+003
   6.2680   4.13148E+003    3.92551E+003
   6.2700   4.11939E+003    3.93977E+003
   6.2730   4.19016E+003    3.89381E+003
   6.2760   4.21510E+003    3.92647E+003
   6.2770   4.14137E+003    3.87840E+003
   6.2790   4.16137E+003    3.90093E+003
   6.2810   4.11468E+003    3.84664E+003
   6.2840   4.17919E+003    3.91762E+003
   6.2860   4.12892E+003    3.90771E+003
   6.2870   4.24312E+003    3.87659E+003
   6.2890   4.15515E+003    3.89717E+003
   6.2930   4.19124E+003    3.93493E+003
   6.2960   4.10739E+003    3.83759E+003
   6.2970   4.09713E+003    3.85903E+003
   6.3000   4.17395E+003    3.84592E+003
   6.3020   4.05863E+003    3.84023E+003
   6.3070   4.15409E+003    3.83706E+003
   6.3090   4.09479E+003    3.86285E+003
   6.3100   4.06519E+003    3.78561E+003
   6.3130   4.07543E+003    3.75549E+003
   6.3160   4.14807E+003    3.71679E+003
   6.3180   4.15018E+003    3.79003E+003
   6.3200   4.07751E+003    3.82703E+003
   6.3230   4.10529E+003    3.78874E+003
   6.3250   4.06884E+003    3.74004E+003
   6.3270   4.08305E+003    3.69876E+003
   6.3300   4.07091E+003    3.71090E+003
   6.3310   4.07225E+003    3.75175E+003
   6.3330   4.09788E+003    3.72842E+003
   6.3360   4.07975E+003    3.69819E+003
   6.3380   4.11225E+003    3.71115E+003
   6.3400   4.05496E+003    3.72361E+003
   6.3430   4.07504E+003    3.70248E+003
   6.3450   4.08100E+003    3.66962E+003
   6.3470   4.12492E+003    3.58910E+003
   6.3510   4.05652E+003    3.65271E+003
   6.3540   4.06745E+003    3.64969E+003
   6.3560   4.01219E+003    3.64279E+003
   6.3590   4.02131E+003    3.54632E+003
   6.3610   4.03835E+003    3.51389E+003
   6.3630   4.06175E+003    3.53396E+003
   6.3660   4.04846E+003    3.63506E+003
   6.3680   3.99662E+003    3.63963E+003
   6.3700   4.00115E+003    3.62621E+003
   6.3720   4.02421E+003    3.63862E+003
   6.3740   4.02776E+003    3.49764E+003
   6.3760   4.07033E+003    3.55444E+003
   6.3790   3.96919E+003    3.56183E+003
   6.3810   3.97785E+003    3.52697E+003
   6.3850   4.02627E+003    3.47744E+003
   6.3860   3.96485E+003    3.48142E+003
   6.3880   3.96027E+003    3.51735E+003
   6.3900   4.00108E+003    3.53745E+003
   6.3930   4.02072E+003    3.45887E+003
   6.3950   3.96645E+003    3.44919E+003
   6.3980   3.95618E+003    3.50253E+003
   6.4000   3.96569E+003    3.41401E+003
   6.4030   3.95403E+003    3.49231E+003
   6.4050   3.87008E+003    3.41964E+003
   6.4080   3.93568E+003    3.37619E+003
   6.4120   3.94005E+003    3.37283E+003
   6.4150   3.93686E+003    3.39674E+003
   6.4170   3.87956E+003    3.38802E+003
   6.4200   3.89043E+003    3.27852E+003
   6.4220   3.86143E+003    3.34488E+003
   6.4260   3.87679E+003    3.33326E+003
   6.4270   3.81167E+003    3.34553E+003
   6.4290   3.85022E+003    3.33529E+003
   6.4310   3.81851E+003    3.41439E+003
   6.4340   3.86526E+003    3.35442E+003
   6.4360   3.88208E+003    3.33675E+003
   6.4390   3.97030E+003    3.36587E+003
   6.4420   3.94577E+003    3.38946E+003
   6.4440   3.95506E+003    3.29389E+003
   6.4460   3.95079E+003    3.32103E+003
   6.4500   3.93465E+003    3.29547E+003
   6.4520   3.97310E+003    3.30956E+003
   6.4550   3.97389E+003    3.33135E+003
   6.4560   3.96983E+003    3.27154E+003
   6.4590   3.92701E+003    3.28030E+003
   6.4610   4.03123E+003    3.21012E+003
   6.4650   3.95577E+003    3.27248E+003
   6.4670   3.98780E+003    3.27990E+003
   6.4690   3.93356E+003    3.21169E+003
   6.4710   3.91084E+003    3.21885E+003
   6.4740   3.89646E+003    3.19892E+003
   6.4770   3.90307E+003    3.23027E+003
   6.4800   3.94641E+003    3.18421E+003
   6.4810   3.90334E+003    3.10372E+003
   6.4840   3.83599E+003    3.19889E+003
   6.4850   3.86692E+003    3.16765E+003
   6.4870   3.82076E+003    3.09643E+003
   6.4900   3.87959E+003    3.12826E+003
   6.4920   3.87590E+003    3.11722E+003
   6.4940   3.84219E+003    3.09556E+003
   6.4960   3.86440E+003    3.11896E+003
   6.4990   3.79528E+003    3.08771E+003
   6.5010   3.80896E+003    3.07139E+003
   6.5040   3.87014E+003    3.05733E+003
   6.5080   3.75762E+003    2.96621E+003
   6.5090   3.83098E+003    3.00870E+003
   6.5120   3.72852E+003    2.95804E+003
   6.5130   3.75185E+003    2.92014E+003
   6.5160   3.76241E+003    2.98554E+003
   6.5190   3.74226E+003    2.91518E+003
   6.5210   3.72791E+003    2.88726E+003
   6.5230   3.69508E+003    2.89657E+003
   6.5260   3.69504E+003    2.85649E+003
   6.5280   3.70352E+003    2.86016E+003
   6.5300   3.61947E+003    2.83093E+003
   6.5350   3.63430E+003    2.78786E+003
   6.5360   3.66191E+003    2.77196E+003
   6.5380   3.64729E+003    2.76111E+003
   6.5390   3.60864E+003    2.72315E+003
   6.5420   3.60710E+003    2.77471E+003
   6.5440   3.54794E+003    2.73578E+003
   6.5480   3.56998E+003    2.70801E+003
   6.5500   3.54671E+003    2.64617E+003
   6.5520   3.53254E+003    2.62877E+003
   6.5550   3.46405E+003    2.63091E+003
   6.5570   3.49411E+003    2.59048E+003
   6.5610   3.41211E+003    2.55241E+003
   6.5620   3.38412E+003    2.57727E+003
   6.5660   3.34240E+003    2.48778E+003
   6.5680   3.34259E+003    2.54570E+003
   6.5710   3.38334E+003    2.51528E+003
   6.5730   3.37740E+003    2.44948E+003
   6.5750   3.34751E+003    2.44117E+003
   6.5780   3.31130E+003    2.42596E+003
   6.5800   3.33425E+003    2.37987E+003
   6.5820   3.30324E+003    2.37526E+003
   6.5860   3.21980E+003    2.33560E+003
   6.5880   3.22660E+003    2.34329E+003
   6.5910   3.15181E+003    2.28304E+003
   6.5930   3.16100E+003    2.30578E+003
   6.5950   3.16584E+003    2.28743E+003
   6.5980   3.19758E+003    2.23775E+003
   6.6020   3.14579E+003    2.22092E+003
   6.6040   3.16637E+003    2.19435E+003
   6.6060   3.14175E+003    2.19180E+003
   6.6090   3.11494E+003    2.14349E+003
   6.6110   3.06907E+003    2.17009E+003
   6.6140   3.09466E+003    2.10263E+003
   6.6170   3.01056E+003    2.10238E+003
   6.6190   3.03836E+003    2.10759E+003
   6.6220   2.99660E+003    2.10082E+003
   6.6240   2.97820E+003    2.11559E+003
   6.6260   2.96781E+003    2.06131E+003
   6.6280   2.90246E+003    2.05653E+003
   6.6310   2.92516E+003    2.03251E+003
   6.6340   2.96486E+003    1.97113E+003
   6.6360   2.89405E+003    2.00716E+003
   6.6380   2.86840E+003    1.93085E+003
   6.6410   2.83821E+003    1.91086E+003
   6.6430   2.85147E+003    1.92614E+003
   6.6460   2.82431E+003    1.89932E+003
   6.6480   2.78827E+003    1.87174E+003
   6.6510   2.76402E+003    1.86824E+003
   6.6540   2.76187E+003    1.81641E+003
   6.6580   2.73632E+003    1.85266E+003
   6.6600   2.70649E+003    1.84224E+003
   6.6630   2.73008E+003    1.78061E+003
   6.6650   2.69804E+003    1.78914E+003
   6.6670   2.66700E+003    1.75660E+003
   6.6690   2.63548E+003    1.76841E+003
   6.6710   2.67612E+003    1.74062E+003
   6.6740   2.63111E+003    1.71047E+003
   6.6750   2.62604E+003    1.72932E+003
   6.6800   2.61594E+003    1.71835E+003
   6.6820   2.53321E+003    1.66707E+003
   6.6840   2.56422E+003    1.59963E+003
   6.6870   2.56585E+003    1.65056E+003
   6.6890   2.50861E+003    1.65380E+003
   6.6910   2.49677E+003    1.58202E+003
   6.6940   2.42411E+003    1.58822E+003
   6.6970   2.47815E+003    1.54723E+003
   6.6990   2.42302E+003    1.57961E+003
   6.7030   2.41518E+003    1.53939E+003
   6.7050   2.36210E+003    1.47886E+003
   6.7070   2.34628E+003    1.49349E+003
   6.7100   2.35881E+003    1.48108E+003
   6.7120   2.28347E+003    1.45790E+003
   6.7150   2.34416E+003    1.45653E+003
   6.7170   2.36329E+003    1.48119E+003
   6.7190   2.34024E+003    1.44321E+003
   6.7220   2.35622E+003    1.42433E+003
   6.7240   2.32015E+003    1.43236E+003
   6.7250   2.25378E+003    1.39684E+003
   6.7280   2.23666E+003    1.42234E+003
   6.7320   2.26236E+003    1.36614E+003
   6.7340   2.19087E+003    1.34927E+003
   6.7370   2.18565E+003    1.34211E+003
   6.7390   2.14606E+003    1.35981E+003
   6.7420   2.15222E+003    1.34754E+003
   6.7450   2.16504E+003    1.33055E+003
   6.7470   2.15718E+003    1.33245E+003
   6.7500   2.20564E+003    1.33182E+003
   6.7520   2.17433E+003    1.31380E+003
   6.7540   2.17003E+003    1.28729E+003
   6.7570   2.15659E+003    1.28331E+003
   6.7600   2.11988E+003    1.27179E+003
   6.7630   2.08705E+003    1.28920E+003
   6.7660   2.07367E+003    1.25797E+003
   6.7680   2.07401E+003    1.26722E+003
   6.7690   2.04099E+003    1.25046E+003
   6.7730   2.03855E+003    1.25932E+003
   6.7750   2.04350E+003    1.22099E+003
   6.7770   2.05511E+003    1.20562E+003
   6.7790   2.03354E+003    1.23721E+003
   6.7810   2.04031E+003    1.20968E+003
   6.7840   2.03537E+003    1.22221E+003
   6.7860   2.01893E+003    1.21642E+003
   6.7900   2.02384E+003    1.21716E+003
   6.7940   1.99623E+003    1.20084E+003
   6.7970   1.98099E+003    1.19582E+003
   6.7990   2.02574E+003    1.19278E+003
   6.8020   1.97355E+003    1.19602E+003
   6.8050   1.96102E+003    1.19357E+003
   6.8080   1.93354E+003    1.16347E+003
   6.8100   2.01744E+003    1.14482E+003
   6.8120   1.98903E+003    1.14888E+003
   6.8150   1.95210E+003    1.15541E+003
   6.8180   2.01771E+003    1.16395E+003
   6.8210   1.95421E+003    1.17593E+003
   6.8230   1.96969E+003    1.15229E+003
   6.8240   1.99724E+003    1.15922E+003
   6.8280   1.94274E+003    1.12948E+003
   6.8310   1.95479E+003    1.15326E+003
   6.8330   1.95190E+003    1.13664E+003
   6.8350   1.92926E+003    1.14084E+003
   6.8380   1.94320E+003    1.13341E+003
   6.8400   1.93868E+003    1.11795E+003
   6.8450   1.94525E+003    1.13404E+003
   6.8460   1.94689E+003    1.12537E+003
   6.8490   1.91695E+003    1.11236E+003
   6.8510   1.90842E+003    1.14796E+003
   6.8540   1.90711E+003    1.13385E+003
   6.8580   1.90710E+003    1.12207E+003
   6.8590   1.91321E+003    1.11689E+003
   6.8620   1.90937E+003    1.11520E+003
   6.8650   1.91738E+003    1.10179E+003
   6.8670   1.91304E+003    1.11738E+003
   6.8690   1.90286E+003    1.10493E+003
   6.8710   1.91641E+003    1.09971E+003
   6.8750   1.91997E+003    1.09996E+003
   6.8770   1.86015E+003    1.09055E+003
   6.8790   1.88934E+003    1.10497E+003
   6.8810   1.92424E+003    1.06924E+003
   6.8830   1.90455E+003    1.08468E+003
   6.8870   1.93130E+003    1.10699E+003
   6.8890   1.88798E+003    1.08083E+003
   6.8920   1.88617E+003    1.09969E+003
   6.8940   1.88786E+003    1.08492E+003
   6.8960   1.88041E+003    1.06829E+003
   6.9010   1.87637E+003    1.08886E+003
   6.9030   1.87953E+003    1.08388E+003
   6.9080   1.86488E+003    1.08961E+003
   6.9100   1.87108E+003    1.09172E+003
   6.9110   1.88650E+003    1.03831E+003
   6.9140   1.85095E+003    1.07826E+003
   6.9170   1.86920E+003    1.05623E+003
   6.9190   1.84310E+003    1.05531E+003
   6.9220   1.85547E+003    1.07162E+003
   6.9230   1.83814E+003    1.04186E+003
   6.9270   1.83275E+003    1.05657E+003
   6.9290   1.81263E+003    1.07384E+003
   6.9310   1.82785E+003    1.06291E+003
   6.9340   1.82357E+003    1.05781E+003
   6.9370   1.80622E+003    1.03750E+003
   6.9400   1.78573E+003    1.03069E+003
   6.9420   1.82910E+003    1.02890E+003
   6.9460   1.82310E+003    1.02050E+003
   6.9480   1.80577E+003    1.02420E+003
   6.9510   1.81852E+003    1.04618E+003
   6.9530   1.80894E+003    1.04681E+003
   6.9570   1.78366E+003    1.01228E+003
   6.9590   1.79670E+003    1.03716E+003
   6.9620   1.78743E+003    9.98830E+002
   6.9640   1.79127E+003    1.01865E+003
   6.9670   1.78232E+003    1.00388E+003
   6.9700   1.75418E+003    1.00334E+003
   6.9730   1.75774E+003    1.01049E+003
   6.9750   1.81880E+003    1.00785E+003
   6.9760   1.77693E+003    1.01936E+003
   6.9800   1.77917E+003    1.02383E+003
   6.9820   1.77993E+003    1.04024E+003
   6.9860   1.74964E+003    1.03103E+003
   6.9880   1.78376E+003    1.01293E+003
   6.9910   1.80062E+003    1.04390E+003
   6.9930   1.80032E+003    9.90930E+002
   6.9970   1.77120E+003    1.00529E+003
   7.0000   1.78928E+003    1.03562E+003
   7.0030   1.76278E+003    1.03099E+003
   7.0060   1.80685E+003    1.03190E+003
   7.0080   1.78766E+003    1.02295E+003
   7.0110   1.78857E+003    1.04278E+003
   7.0160   1.84106E+003    1.02240E+003
   7.0170   1.79336E+003    1.01239E+003
   7.0190   1.75396E+003    1.02715E+003
   7.0210   1.79222E+003    1.01705E+003
   7.0240   1.72660E+003    1.01134E+003
   7.0290   1.72642E+003    9.91350E+002
   7.0310   1.70165E+003    1.01003E+003
   7.0330   1.72308E+003    1.00489E+003
   7.0350   1.74620E+003    9.77820E+002
   7.0390   1.76978E+003    9.77390E+002
   7.0410   1.77949E+003    9.87780E+002
   7.0440   1.74865E+003    9.78660E+002
   7.0470   1.78423E+003    9.63790E+002
   7.0480   1.74566E+003    9.79450E+002
   7.0530   1.77579E+003    9.77560E+002
   7.0550   1.75515E+003    9.60480E+002
   7.0570   1.72367E+003    9.99250E+002
   7.0600   1.76585E+003    9.38310E+002
   7.0620   1.73991E+003    9.59470E+002
   7.0670   1.74859E+003    9.44050E+002
   7.0690   1.74566E+003    9.38510E+002
   7.0710   1.73869E+003    9.03350E+002
   7.0740   1.73058E+003    9.31670E+002
   7.0770   1.73355E+003    9.40140E+002
   7.0800   1.70265E+003    9.00430E+002
   7.0840   1.75065E+003    9.10340E+002
   7.0870   1.69130E+003    8.91720E+002
   7.0880   1.71752E+003    8.63300E+002
   7.0910   1.69002E+003    8.54180E+002
   7.0960   1.68257E+003    8.29110E+002
   7.0970   1.67843E+003    7.94270E+002
   7.1000   1.65693E+003    8.05920E+002
   7.1010   1.63957E+003    7.88650E+002
   7.1050   1.64705E+003    7.57610E+002
   7.1070   1.62326E+003    7.13070E+002
   7.1100   1.63134E+003    7.02570E+002
   7.1130   1.60123E+003    6.47200E+002
   7.1160   1.59488E+003    6.07940E+002
   7.1180   1.56239E+003    5.85070E+002
   7.1210   1.51996E+003    5.40030E+002
   7.1250   1.50389E+003    4.65130E+002
   7.1270   1.43183E+003    4.24750E+002
   7.1300   1.37683E+003    3.67090E+002
   7.1340   1.33785E+003    3.01070E+002
   7.1370   1.28455E+003    2.78040E+002
   7.1400   1.21954E+003    2.10800E+002
   7.1420   1.11937E+003    8.25000E+001
   7.1450   1.03461E+003    3.52200E+001
   7.1490   9.49770E+002    1.32700E+001
   7.1530   7.25580E+002    9.20000E+000
   7.1560   6.68740E+002    4.04000E+000
   7.1580   5.32800E+002    1.80000E+000
   7.1600   3.03180E+002    1.68000E+000
   7.1630   9.95800E+001    4.00000E-002
   7.1670   1.44700E+001    3.70000E-001
   7.1700   5.53000E+000    1.99000E+000
   7.1720   6.00000E+000    1.43000E+000
   7.1750   6.08000E+000    4.52000E+000
   7.1780   6.00000E+000    3.74000E+000
   7.1800   6.35000E+000    4.04000E+000
   7.1840   6.24000E+000    1.34000E+000
   7.1870   6.02000E+000    3.99000E+000
   7.1890   6.01000E+000    2.09000E+000
   7.1920   6.07000E+000    3.54000E+000
   7.1940   6.07000E+000    2.67000E+000
   7.1990   6.11000E+000    2.68000E+000
   7.2000   6.07000E+000    2.50000E+000
   7.2030   6.07000E+000    1.21000E+000
   7.2060   5.99000E+000    3.20000E-001
   7.2090   5.89000E+000    1.60000E-001
   7.2110   5.95000E+000    1.00000E-001
   7.2140   5.50000E+000    2.60000E-001
   7.2160   6.01000E+000    2.20000E-001
   7.2190   5.95000E+000    5.00000E-002
   7.2230   6.15000E+000    5.00000E-002
   7.2250   6.01000E+000    1.40000E-001
   7.2290   6.08000E+000    4.00000E-001
   7.2320   6.01000E+000    1.00000E-001
   7.2340   5.98000E+000    3.00000E-002
   7.2380   6.08000E+000    4.00000E-001
   7.2400   5.97000E+000    1.30000E-001
   7.2420   6.07000E+000    3.20000E-001
   7.2450   5.82000E+000    2.40000E-001
   7.2480   5.99000E+000    2.60000E-001
   7.2500   5.96000E+000    7.00000E-002
   7.2550   5.94000E+000    2.90000E-001
   7.2570   5.99000E+000    1.50000E-001
   7.2590   5.87000E+000    1.80000E-001
   7.2610   6.08000E+000    1.10000E-001
   7.2650   5.89000E+000    3.40000E-001
   7.2670   6.03000E+000    1.20000E-001
   7.2700   6.02000E+000    3.30000E-001
   7.2720   6.03000E+000    1.60000E-001
   7.2770   6.05000E+000    2.00000E-001
   7.2790   6.01000E+000    1.00000E-002
   7.2830   6.03000E+000    7.00000E-002
   7.2850   6.12000E+000    1.00000E-001
   7.2880   6.05000E+000    1.20000E-001
   7.2900   6.08000E+000    6.00000E-002
   7.2950   5.94000E+000    6.00000E-002
   7.2980   6.00000E+000    0.00000E+000
   7.3000   6.00000E+000    6.00000E-002
