# Supplementary material for: Mechanism of the small ATP-independent chaperone Spy is substrate specific
Source: Nat Commun. 2021 Feb 8;12:851. doi: 10.1038/s41467-021-21120-8 (PMC7870927; doi:10.1038/s41467-021-21120-8)
Supplement: Supplementary file 3 — Supplementary Data 1 [file 41467_2021_21120_MOESM3_ESM.zip › Fig 2c-d/181801/00082.RI1]

Sample1/4
I 1 22.0 48000 0011694 2.9350E11 278 1 
   5.8010   5.98000E+000    9.50000E-001
   5.8060   5.90000E+000    5.00000E-001
   5.8080   5.39000E+000    4.80000E-001
   5.8100   5.87000E+000    2.66000E+000
   5.8130   4.70000E+000    7.79000E+000
   5.8150   8.07000E+000    1.30200E+001
   5.8170   1.33500E+001    1.45200E+001
   5.8200   5.16200E+001    3.62700E+001
   5.8220   9.93000E+001    4.67700E+001
   5.8240   3.25020E+002    2.28850E+002
   5.8290   8.25380E+002    4.35860E+002
   5.8310   9.20810E+002    6.27040E+002
   5.8320   1.04819E+003    6.40890E+002
   5.8330   1.16645E+003    7.28820E+002
   5.8350   1.21280E+003    8.00210E+002
   5.8370   1.30909E+003    1.00681E+003
   5.8400   1.47200E+003    1.57568E+003
   5.8420   1.61239E+003    1.81181E+003
   5.8440   1.74887E+003    1.88022E+003
   5.8460   1.91437E+003    1.89128E+003
   5.8470   2.02806E+003    2.01175E+003
   5.8490   2.07449E+003    2.11383E+003
   5.8510   2.25154E+003    2.23102E+003
   5.8540   2.32360E+003    2.45582E+003
   5.8560   2.55643E+003    2.59694E+003
   5.8580   2.66931E+003    2.68538E+003
   5.8590   2.65002E+003    2.76282E+003
   5.8620   2.83122E+003    2.89564E+003
   5.8640   2.95896E+003    2.97277E+003
   5.8650   2.99117E+003    3.11420E+003
   5.8670   3.11071E+003    3.22603E+003
   5.8700   3.22910E+003    3.24393E+003
   5.8730   3.39743E+003    3.28853E+003
   5.8740   3.33034E+003    3.30610E+003
   5.8760   3.42188E+003    3.41149E+003
   5.8770   3.45157E+003    3.44765E+003
   5.8800   3.45143E+003    3.53217E+003
   5.8830   3.55638E+003    3.56112E+003
   5.8850   3.57801E+003    3.58986E+003
   5.8870   3.61812E+003    3.57821E+003
   5.8890   3.62988E+003    3.61600E+003
   5.8920   3.63327E+003    3.66646E+003
   5.8940   3.62362E+003    3.62298E+003
   5.8950   3.62331E+003    3.67521E+003
   5.8980   3.67534E+003    3.73772E+003
   5.8990   3.63495E+003    3.65089E+003
   5.9000   3.69921E+003    3.65542E+003
   5.9030   3.68830E+003    3.61630E+003
   5.9050   3.64811E+003    3.65745E+003
   5.9060   3.70333E+003    3.73823E+003
   5.9070   3.62261E+003    3.64999E+003
   5.9100   3.74014E+003    3.79278E+003
   5.9120   3.72660E+003    3.73659E+003
   5.9140   3.76463E+003    3.71847E+003
   5.9170   3.78997E+003    3.79764E+003
   5.9180   3.86961E+003    3.78945E+003
   5.9190   3.79327E+003    3.82263E+003
   5.9210   3.82736E+003    3.82015E+003
   5.9230   3.75475E+003    3.74866E+003
   5.9260   3.80296E+003    3.72696E+003
   5.9280   3.87915E+003    3.81333E+003
   5.9300   3.81272E+003    3.75612E+003
   5.9320   3.89710E+003    3.92771E+003
   5.9330   3.96663E+003    3.96132E+003
   5.9350   3.94974E+003    3.96658E+003
   5.9370   3.98620E+003    4.00574E+003
   5.9410   3.96650E+003    4.05484E+003
   5.9430   4.03543E+003    4.05943E+003
   5.9450   4.04590E+003    4.15631E+003
   5.9460   4.07098E+003    3.98748E+003
   5.9470   4.06188E+003    4.08363E+003
   5.9500   4.04304E+003    4.02008E+003
   5.9530   4.03842E+003    4.06182E+003
   5.9550   4.10254E+003    4.07679E+003
   5.9570   4.04217E+003    4.02829E+003
   5.9600   4.07400E+003    4.08020E+003
   5.9620   4.09552E+003    4.10633E+003
   5.9640   4.12679E+003    4.10075E+003
   5.9660   4.08716E+003    4.07978E+003
   5.9690   4.09019E+003    4.17646E+003
   5.9710   4.13261E+003    4.15003E+003
   5.9730   4.12586E+003    4.08743E+003
   5.9750   4.17070E+003    4.15261E+003
   5.9770   4.15692E+003    4.20584E+003
   5.9800   4.19529E+003    4.16754E+003
   5.9820   4.26285E+003    4.17957E+003
   5.9840   4.23480E+003    4.19303E+003
   5.9870   4.23264E+003    4.29769E+003
   5.9890   4.47502E+003    4.39523E+003
   5.9910   4.79361E+003    5.17789E+003
   5.9930   5.67361E+003    5.60677E+003
   5.9960   8.34488E+003    8.40879E+003
   5.9980   8.55438E+003    7.79756E+003
   6.0010   7.72697E+003    7.56293E+003
   6.0040   3.09256E+003    2.29150E+002
   6.0090   1.08460E+002    1.60410E+002
   6.0120   2.11360E+002    4.66220E+002
   6.0140   1.14109E+003    3.94914E+003
   6.0180   5.40965E+003    4.92991E+003
   6.0200   4.09310E+003    4.21806E+003
   6.0220   4.37437E+003    4.17509E+003
   6.0250   4.33411E+003    4.23439E+003
   6.0270   4.25285E+003    4.24785E+003
   6.0290   4.25767E+003    4.23939E+003
   6.0320   4.27891E+003    4.26045E+003
   6.0340   4.29828E+003    4.19400E+003
   6.0380   4.26846E+003    4.26079E+003
   6.0390   4.33685E+003    4.18814E+003
   6.0410   4.33731E+003    4.24800E+003
   6.0430   4.29058E+003    4.24987E+003
   6.0460   4.31002E+003    4.20149E+003
   6.0480   4.35301E+003    4.17001E+003
   6.0500   4.30104E+003    4.21918E+003
   6.0530   4.29544E+003    4.17421E+003
   6.0540   4.34621E+003    4.20475E+003
   6.0560   4.23386E+003    4.25551E+003
   6.0570   4.27845E+003    4.25028E+003
   6.0610   4.30026E+003    4.17111E+003
   6.0630   4.24048E+003    4.24365E+003
   6.0660   4.30501E+003    4.25494E+003
   6.0680   4.31480E+003    4.17583E+003
   6.0700   4.31252E+003    4.16714E+003
   6.0730   4.24038E+003    4.16233E+003
   6.0750   4.24721E+003    4.22095E+003
   6.0780   4.29002E+003    4.11229E+003
   6.0800   4.21280E+003    4.17058E+003
   6.0820   4.27504E+003    4.17957E+003
   6.0830   4.24444E+003    4.17739E+003
   6.0880   4.27699E+003    4.18057E+003
   6.0900   4.22596E+003    4.12994E+003
   6.0930   4.26844E+003    4.19410E+003
   6.0960   4.19346E+003    4.13602E+003
   6.0990   4.23526E+003    4.12931E+003
   6.1000   4.21529E+003    4.11631E+003
   6.1020   4.25832E+003    4.13659E+003
   6.1060   4.20972E+003    4.17700E+003
   6.1080   4.21428E+003    4.16793E+003
   6.1090   4.20993E+003    4.23177E+003
   6.1110   4.16031E+003    4.17394E+003
   6.1130   4.16527E+003    4.06266E+003
   6.1150   4.22938E+003    4.14758E+003
   6.1180   4.24768E+003    4.05065E+003
   6.1210   4.16110E+003    4.10827E+003
   6.1220   4.18482E+003    4.06437E+003
   6.1240   4.17123E+003    4.05292E+003
   6.1260   4.24369E+003    4.13848E+003
   6.1280   4.23225E+003    4.09957E+003
   6.1310   4.28056E+003    4.06940E+003
   6.1330   4.13682E+003    4.05007E+003
   6.1370   4.18384E+003    4.11479E+003
   6.1400   4.24451E+003    4.07299E+003
   6.1420   4.14355E+003    4.03760E+003
   6.1440   4.18179E+003    4.09636E+003
   6.1470   4.12524E+003    4.02243E+003
   6.1500   4.10602E+003    3.98005E+003
   6.1530   4.11223E+003    4.05697E+003
   6.1540   4.05336E+003    3.98361E+003
   6.1550   4.08510E+003    3.96492E+003
   6.1570   4.10750E+003    3.93840E+003
   6.1600   4.16094E+003    3.92548E+003
   6.1630   4.07750E+003    3.90175E+003
   6.1660   4.07588E+003    3.89939E+003
   6.1680   4.02958E+003    3.84031E+003
   6.1710   4.08216E+003    3.87535E+003
   6.1720   4.05704E+003    3.94480E+003
   6.1740   4.01261E+003    3.88475E+003
   6.1760   3.99932E+003    3.90273E+003
   6.1810   4.04815E+003    3.96906E+003
   6.1830   4.03239E+003    3.88158E+003
   6.1860   4.07139E+003    3.96580E+003
   6.1880   4.05118E+003    3.85269E+003
   6.1900   4.01925E+003    3.82154E+003
   6.1910   4.00952E+003    3.88704E+003
   6.1960   4.01353E+003    3.86609E+003
   6.1980   4.06351E+003    3.89375E+003
   6.1990   4.03103E+003    3.80362E+003
   6.2010   4.02627E+003    3.84379E+003
   6.2020   4.04337E+003    3.80621E+003
   6.2050   4.04237E+003    3.72764E+003
   6.2070   3.95748E+003    3.80808E+003
   6.2110   3.96850E+003    3.76751E+003
   6.2120   4.06752E+003    3.79738E+003
   6.2140   4.05837E+003    3.78010E+003
   6.2170   3.97222E+003    3.75283E+003
   6.2190   4.06217E+003    3.69094E+003
   6.2200   3.93733E+003    3.73879E+003
   6.2230   4.01951E+003    3.69690E+003
   6.2250   3.96639E+003    3.73467E+003
   6.2290   3.96783E+003    3.57869E+003
   6.2340   3.91557E+003    3.61655E+003
   6.2360   3.95055E+003    3.57689E+003
   6.2370   3.93370E+003    3.55177E+003
   6.2410   3.91293E+003    3.55130E+003
   6.2430   3.89683E+003    3.49024E+003
   6.2460   3.78772E+003    3.48797E+003
   6.2480   3.85021E+003    3.49482E+003
   6.2520   3.88346E+003    3.46767E+003
   6.2550   3.86184E+003    3.52748E+003
   6.2570   3.89113E+003    3.44262E+003
   6.2610   3.87958E+003    3.40957E+003
   6.2640   3.82758E+003    3.42191E+003
   6.2660   3.83204E+003    3.39268E+003
   6.2680   3.77802E+003    3.37788E+003
   6.2700   3.78975E+003    3.37966E+003
   6.2730   3.78901E+003    3.37320E+003
   6.2750   3.77878E+003    3.35849E+003
   6.2780   3.78840E+003    3.34952E+003
   6.2820   3.74062E+003    3.28750E+003
   6.2840   3.80068E+003    3.25691E+003
   6.2870   3.76753E+003    3.26395E+003
   6.2890   3.70609E+003    3.20591E+003
   6.2910   3.71848E+003    3.24215E+003
   6.2940   3.74460E+003    3.17607E+003
   6.2960   3.70577E+003    3.21709E+003
   6.2970   3.66441E+003    3.18718E+003
   6.2990   3.73441E+003    3.13722E+003
   6.3020   3.63060E+003    3.09120E+003
   6.3040   3.61282E+003    3.07676E+003
   6.3080   3.61835E+003    3.05701E+003
   6.3090   3.62015E+003    3.04597E+003
   6.3110   3.61858E+003    3.10031E+003
   6.3130   3.59030E+003    3.01539E+003
   6.3160   3.53858E+003    3.00484E+003
   6.3180   3.56049E+003    2.93776E+003
   6.3200   3.56200E+003    2.91264E+003
   6.3250   3.52268E+003    2.83259E+003
   6.3270   3.51779E+003    2.89607E+003
   6.3290   3.47433E+003    2.89465E+003
   6.3310   3.48625E+003    2.82535E+003
   6.3330   3.41571E+003    2.76753E+003
   6.3360   3.43525E+003    2.80021E+003
   6.3390   3.39494E+003    2.81305E+003
   6.3410   3.41486E+003    2.73946E+003
   6.3430   3.34455E+003    2.69847E+003
   6.3450   3.33769E+003    2.77952E+003
   6.3470   3.36453E+003    2.71166E+003
   6.3500   3.37851E+003    2.68444E+003
   6.3540   3.34001E+003    2.63630E+003
   6.3570   3.25437E+003    2.60461E+003
   6.3590   3.27275E+003    2.57577E+003
   6.3610   3.26322E+003    2.62211E+003
   6.3620   3.27654E+003    2.64699E+003
   6.3650   3.23541E+003    2.51950E+003
   6.3670   3.28392E+003    2.54220E+003
   6.3700   3.13854E+003    2.53797E+003
   6.3730   3.15821E+003    2.44988E+003
   6.3740   3.14508E+003    2.46924E+003
   6.3770   3.15410E+003    2.41481E+003
   6.3790   3.17863E+003    2.41194E+003
   6.3840   3.09382E+003    2.38992E+003
   6.3860   3.12050E+003    2.34781E+003
   6.3880   3.07230E+003    2.32964E+003
   6.3910   3.01674E+003    2.36011E+003
   6.3930   3.08003E+003    2.31845E+003
   6.3940   3.02389E+003    2.27360E+003
   6.3970   2.97949E+003    2.24419E+003
   6.3990   3.04069E+003    2.26271E+003
   6.4020   2.96763E+003    2.20138E+003
   6.4040   2.95817E+003    2.21416E+003
   6.4060   2.93905E+003    2.19904E+003
   6.4080   2.95887E+003    2.16072E+003
   6.4100   2.94945E+003    2.15777E+003
   6.4130   2.96708E+003    2.17528E+003
   6.4150   2.91264E+003    2.17020E+003
   6.4200   2.90322E+003    2.13202E+003
   6.4220   2.84161E+003    2.09653E+003
   6.4260   2.88108E+003    2.14117E+003
   6.4290   2.85439E+003    2.11760E+003
   6.4310   2.84075E+003    2.04910E+003
   6.4330   2.87530E+003    2.06128E+003
   6.4360   2.88099E+003    2.07784E+003
   6.4380   2.88247E+003    2.07273E+003
   6.4410   2.78647E+003    2.05405E+003
   6.4440   2.83495E+003    1.98217E+003
   6.4460   2.76257E+003    1.97926E+003
   6.4480   2.85189E+003    1.98233E+003
   6.4490   2.75783E+003    1.96798E+003
   6.4520   2.78572E+003    1.94744E+003
   6.4550   2.82909E+003    1.95250E+003
   6.4580   2.77072E+003    1.94628E+003
   6.4600   2.79802E+003    1.94535E+003
   6.4630   2.79589E+003    1.88900E+003
   6.4650   2.78563E+003    1.88963E+003
   6.4700   2.69402E+003    1.86964E+003
   6.4720   2.72476E+003    1.84826E+003
   6.4730   2.73699E+003    1.89216E+003
   6.4760   2.68913E+003    1.85503E+003
   6.4800   2.70102E+003    1.81645E+003
   6.4840   2.64657E+003    1.79655E+003
   6.4850   2.66343E+003    1.78653E+003
   6.4880   2.67116E+003    1.78246E+003
   6.4900   2.63972E+003    1.78892E+003
   6.4940   2.68960E+003    1.78520E+003
   6.4970   2.62656E+003    1.77461E+003
   6.4980   2.61088E+003    1.70475E+003
   6.5010   2.62253E+003    1.70328E+003
   6.5030   2.65040E+003    1.71618E+003
   6.5050   2.63006E+003    1.73098E+003
   6.5080   2.58736E+003    1.72652E+003
   6.5110   2.62166E+003    1.68096E+003
   6.5150   2.58712E+003    1.67839E+003
   6.5190   2.56030E+003    1.66278E+003
   6.5210   2.59687E+003    1.61055E+003
   6.5230   2.57414E+003    1.63576E+003
   6.5250   2.53781E+003    1.62228E+003
   6.5280   2.52646E+003    1.64668E+003
   6.5310   2.50364E+003    1.59104E+003
   6.5330   2.51138E+003    1.58892E+003
   6.5350   2.48285E+003    1.59048E+003
   6.5380   2.47836E+003    1.55392E+003
   6.5440   2.44984E+003    1.55541E+003
   6.5460   2.42848E+003    1.54296E+003
   6.5480   2.38531E+003    1.52082E+003
   6.5500   2.39446E+003    1.51580E+003
   6.5520   2.39023E+003    1.49870E+003
   6.5550   2.38094E+003    1.48200E+003
   6.5570   2.38652E+003    1.48825E+003
   6.5590   2.38133E+003    1.45991E+003
   6.5620   2.32914E+003    1.47314E+003
   6.5640   2.35367E+003    1.45992E+003
   6.5660   2.36624E+003    1.44972E+003
   6.5710   2.32928E+003    1.43579E+003
   6.5730   2.35931E+003    1.43763E+003
   6.5740   2.30666E+003    1.41831E+003
   6.5750   2.30572E+003    1.40336E+003
   6.5780   2.29114E+003    1.40160E+003
   6.5820   2.28364E+003    1.37186E+003
   6.5860   2.23418E+003    1.37306E+003
   6.5890   2.25533E+003    1.38244E+003
   6.5910   2.27586E+003    1.36040E+003
   6.5930   2.25216E+003    1.39409E+003
   6.5980   2.22871E+003    1.35518E+003
   6.6000   2.20209E+003    1.32128E+003
   6.6020   2.19644E+003    1.31927E+003
   6.6050   2.20920E+003    1.34710E+003
   6.6070   2.20446E+003    1.33634E+003
   6.6110   2.22341E+003    1.32400E+003
   6.6130   2.20494E+003    1.34251E+003
   6.6180   2.11171E+003    1.27872E+003
   6.6210   2.13969E+003    1.29139E+003
   6.6220   2.14508E+003    1.28940E+003
   6.6250   2.15435E+003    1.27936E+003
   6.6290   2.14090E+003    1.27233E+003
   6.6310   2.11698E+003    1.24948E+003
   6.6330   2.14532E+003    1.29407E+003
   6.6350   2.12703E+003    1.24543E+003
   6.6380   2.14407E+003    1.25821E+003
   6.6410   2.10527E+003    1.26068E+003
   6.6440   2.11374E+003    1.24735E+003
   6.6460   2.07891E+003    1.22971E+003
   6.6490   2.14543E+003    1.21455E+003
   6.6500   2.10760E+003    1.23077E+003
   6.6530   2.07558E+003    1.20826E+003
   6.6550   2.11000E+003    1.21637E+003
   6.6580   2.11394E+003    1.22495E+003
   6.6600   2.10636E+003    1.23279E+003
   6.6620   2.08139E+003    1.21621E+003
   6.6660   2.06056E+003    1.19041E+003
   6.6680   2.04123E+003    1.20021E+003
   6.6710   2.04512E+003    1.21017E+003
   6.6740   2.05117E+003    1.19782E+003
   6.6750   2.05223E+003    1.19469E+003
   6.6780   2.04394E+003    1.19057E+003
   6.6800   2.03815E+003    1.17716E+003
   6.6820   2.04108E+003    1.15862E+003
   6.6850   2.03237E+003    1.15994E+003
   6.6890   2.01017E+003    1.17315E+003
   6.6920   1.98707E+003    1.17854E+003
   6.6940   1.99195E+003    1.19217E+003
   6.6960   1.96671E+003    1.16038E+003
   6.6980   1.98050E+003    1.15386E+003
   6.7010   1.96896E+003    1.18423E+003
   6.7030   1.93386E+003    1.11680E+003
   6.7040   1.96287E+003    1.12923E+003
   6.7070   1.92975E+003    1.13223E+003
   6.7110   1.98479E+003    1.13499E+003
   6.7140   1.97418E+003    1.14734E+003
   6.7160   1.96547E+003    1.12583E+003
   6.7200   1.97541E+003    1.11248E+003
   6.7220   1.95871E+003    1.08424E+003
   6.7230   1.92044E+003    1.09394E+003
   6.7270   1.92694E+003    1.14602E+003
   6.7310   1.93995E+003    1.09314E+003
   6.7330   1.93548E+003    1.05815E+003
   6.7350   1.87515E+003    1.06573E+003
   6.7370   1.88885E+003    1.06021E+003
   6.7410   1.90840E+003    1.08354E+003
   6.7440   1.90693E+003    1.09252E+003
   6.7460   1.92082E+003    1.12261E+003
   6.7480   1.91791E+003    1.10803E+003
   6.7510   1.91499E+003    1.10256E+003
   6.7530   1.90536E+003    1.09569E+003
   6.7560   1.91553E+003    1.09658E+003
   6.7590   1.90261E+003    1.06532E+003
   6.7610   1.90379E+003    1.05839E+003
   6.7640   1.88803E+003    1.08206E+003
   6.7660   1.90572E+003    1.06663E+003
   6.7700   1.91970E+003    1.06345E+003
   6.7730   1.89335E+003    1.08087E+003
   6.7750   1.88670E+003    1.05175E+003
   6.7770   1.85661E+003    1.08531E+003
   6.7810   1.89831E+003    1.06915E+003
   6.7840   1.88507E+003    1.06832E+003
   6.7850   1.90157E+003    1.08257E+003
   6.7880   1.87628E+003    1.07936E+003
   6.7900   1.87371E+003    1.08566E+003
   6.7930   1.92524E+003    1.10280E+003
   6.7970   1.89327E+003    1.10060E+003
   6.7980   1.91432E+003    1.08419E+003
   6.8010   1.93877E+003    1.10128E+003
   6.8030   1.91392E+003    1.07023E+003
   6.8060   1.91720E+003    1.05922E+003
   6.8090   1.93930E+003    1.07129E+003
   6.8120   1.92493E+003    1.07243E+003
   6.8140   1.90142E+003    1.08585E+003
   6.8160   1.88268E+003    1.07488E+003
   6.8190   1.93350E+003    1.09412E+003
   6.8220   1.89668E+003    1.09902E+003
   6.8240   1.90925E+003    1.09665E+003
   6.8280   1.93127E+003    1.09297E+003
   6.8290   1.89167E+003    1.11063E+003
   6.8330   1.93194E+003    1.08219E+003
   6.8360   1.93743E+003    1.07699E+003
   6.8380   1.97524E+003    1.07360E+003
   6.8400   1.91424E+003    1.08115E+003
   6.8420   1.91526E+003    1.09456E+003
   6.8460   1.94949E+003    1.09330E+003
   6.8490   1.90897E+003    1.13149E+003
   6.8520   1.91874E+003    1.07629E+003
   6.8530   1.91305E+003    1.09697E+003
   6.8560   1.91634E+003    1.10491E+003
   6.8580   1.92463E+003    1.09451E+003
   6.8610   1.91518E+003    1.08832E+003
   6.8640   1.93288E+003    1.10965E+003
   6.8670   1.93993E+003    1.09761E+003
   6.8690   1.94944E+003    1.08922E+003
   6.8720   1.95762E+003    1.12912E+003
   6.8740   1.89606E+003    1.08150E+003
   6.8760   1.92442E+003    1.07200E+003
   6.8810   1.93254E+003    1.10053E+003
   6.8830   1.91555E+003    1.09536E+003
   6.8850   1.93932E+003    1.09302E+003
   6.8870   1.90621E+003    1.08275E+003
   6.8900   1.91437E+003    1.11474E+003
   6.8940   1.90701E+003    1.09795E+003
   6.8960   1.95485E+003    1.10148E+003
   6.8980   1.92417E+003    1.06312E+003
   6.9000   1.94054E+003    1.08734E+003
   6.9030   1.91560E+003    1.09720E+003
   6.9080   1.95267E+003    1.09495E+003
   6.9100   1.91657E+003    1.11457E+003
   6.9120   1.88891E+003    1.08348E+003
   6.9140   1.92004E+003    1.07192E+003
   6.9170   1.89222E+003    1.09735E+003
   6.9210   1.89143E+003    1.08903E+003
   6.9230   1.94491E+003    1.07593E+003
   6.9250   1.90896E+003    1.08609E+003
   6.9280   1.90434E+003    1.07477E+003
   6.9310   1.90913E+003    1.07030E+003
   6.9340   1.93472E+003    1.03960E+003
   6.9380   1.86339E+003    1.07061E+003
   6.9400   1.89808E+003    1.05761E+003
   6.9430   1.89158E+003    1.07470E+003
   6.9450   1.88586E+003    1.06142E+003
   6.9470   1.88292E+003    1.07607E+003
   6.9510   1.86951E+003    1.06229E+003
   6.9540   1.86031E+003    1.04163E+003
   6.9560   1.85452E+003    1.05624E+003
   6.9590   1.89020E+003    1.04890E+003
   6.9620   1.82354E+003    1.03898E+003
   6.9660   1.83298E+003    1.03585E+003
   6.9680   1.83776E+003    1.07092E+003
   6.9690   1.85397E+003    1.05869E+003
   6.9730   1.88438E+003    1.06856E+003
   6.9760   1.89145E+003    1.06373E+003
   6.9790   1.87878E+003    1.06182E+003
   6.9820   1.87901E+003    1.07927E+003
   6.9830   1.90462E+003    1.07073E+003
   6.9880   1.81558E+003    1.08659E+003
   6.9910   1.85009E+003    1.08697E+003
   6.9920   1.81919E+003    1.06316E+003
   6.9950   1.86254E+003    1.07741E+003
   6.9970   1.90292E+003    1.02457E+003
   7.0010   1.88277E+003    1.06944E+003
   7.0040   1.90284E+003    1.07454E+003
   7.0070   1.88610E+003    1.04539E+003
   7.0110   1.86498E+003    1.03209E+003
   7.0150   1.85746E+003    1.02464E+003
   7.0190   1.85890E+003    1.03160E+003
   7.0210   1.86998E+003    1.05361E+003
   7.0260   1.88449E+003    1.01056E+003
   7.0300   1.83164E+003    1.02753E+003
   7.0330   1.83014E+003    1.02652E+003
   7.0350   1.82710E+003    1.01422E+003
   7.0400   1.83289E+003    1.01420E+003
   7.0430   1.83996E+003    1.01000E+003
   7.0470   1.85771E+003    1.00253E+003
   7.0480   1.81200E+003    9.94710E+002
   7.0500   1.82837E+003    9.78360E+002
   7.0540   1.80430E+003    9.61470E+002
   7.0570   1.81388E+003    9.59290E+002
   7.0600   1.73591E+003    9.64820E+002
   7.0620   1.75449E+003    9.21440E+002
   7.0650   1.76924E+003    9.37410E+002
   7.0670   1.74791E+003    9.04120E+002
   7.0690   1.72394E+003    9.03240E+002
   7.0740   1.71476E+003    8.90160E+002
   7.0760   1.68011E+003    8.81160E+002
   7.0790   1.65507E+003    8.52020E+002
   7.0820   1.64511E+003    8.26400E+002
   7.0840   1.62120E+003    7.96130E+002
   7.0870   1.58773E+003    7.75690E+002
   7.0890   1.55324E+003    7.52250E+002
   7.0910   1.56020E+003    7.22140E+002
   7.0940   1.51629E+003    6.89440E+002
   7.0980   1.45454E+003    6.48640E+002
   7.1000   1.37435E+003    6.04680E+002
   7.1030   1.38035E+003    5.75170E+002
   7.1070   1.33047E+003    5.28750E+002
   7.1100   1.27128E+003    5.03500E+002
   7.1130   1.19089E+003    4.21520E+002
   7.1160   1.06708E+003    3.97960E+002
   7.1180   1.04321E+003    3.55770E+002
   7.1200   9.58140E+002    2.96060E+002
   7.1250   9.12320E+002    2.59130E+002
   7.1280   8.34180E+002    2.21900E+002
   7.1300   7.23360E+002    1.84410E+002
   7.1320   6.56730E+002    1.53120E+002
   7.1370   5.89110E+002    1.33510E+002
   7.1390   5.15150E+002    9.84600E+001
   7.1410   4.47870E+002    6.88200E+001
   7.1450   3.69240E+002    4.75400E+001
   7.1490   2.79300E+002    3.33700E+001
   7.1520   2.24260E+002    2.89200E+001
   7.1550   1.58120E+002    2.40800E+001
   7.1580   1.21060E+002    9.97000E+000
   7.1610   7.98600E+001    2.88000E+000
   7.1650   5.47300E+001    2.17000E+000
   7.1680   4.48700E+001    3.60000E-001
   7.1690   3.16200E+001    2.32000E+000
   7.1730   1.11400E+001    3.64000E+000
   7.1760   4.82000E+000    5.93000E+000
   7.1770   6.01000E+000    5.29000E+000
   7.1800   6.11000E+000    4.28000E+000
   7.1830   6.12000E+000    3.76000E+000
   7.1850   6.08000E+000    1.12000E+000
   7.1890   6.23000E+000    2.28000E+000
   7.1920   6.08000E+000    2.00000E-002
   7.1940   6.02000E+000    1.60000E-001
   7.1980   6.11000E+000    5.00000E-002
   7.2000   5.91000E+000    1.90000E+000
   7.2020   6.15000E+000    1.24000E+000
   7.2070   6.10000E+000    5.60000E-001
   7.2090   6.28000E+000    4.40000E-001
   7.2120   6.19000E+000    4.00000E-001
   7.2160   5.97000E+000    9.00000E-002
   7.2190   6.11000E+000    1.00000E-001
   7.2210   6.17000E+000    8.00000E-002
   7.2240   6.14000E+000    3.00000E-002
   7.2260   6.03000E+000    7.00000E-002
   7.2300   5.99000E+000    2.10000E-001
   7.2320   6.09000E+000    3.80000E-001
   7.2350   6.10000E+000    9.00000E-002
   7.2360   5.89000E+000    1.30000E-001
   7.2400   6.11000E+000    2.80000E-001
   7.2430   6.20000E+000    5.00000E-002
   7.2460   6.20000E+000    4.00000E-002
   7.2490   6.19000E+000    3.00000E-001
   7.2520   6.06000E+000    1.10000E-001
   7.2550   6.20000E+000    1.00000E-001
   7.2590   6.00000E+000    2.40000E-001
   7.2610   6.01000E+000    1.00000E-001
   7.2640   6.15000E+000    0.00000E+000
   7.2650   6.04000E+000    2.70000E-001
   7.2690   5.99000E+000    1.40000E-001
   7.2720   6.07000E+000    1.00000E-002
   7.2750   6.06000E+000    1.90000E-001
   7.2770   5.94000E+000    6.00000E-002
   7.2790   5.91000E+000    1.10000E-001
   7.2840   6.13000E+000    2.00000E-001
   7.2860   5.65000E+000    2.70000E-001
   7.2890   6.00000E+000    4.00000E-002
   7.2920   5.41000E+000    3.70000E-001
   7.2960   6.27000E+000    5.00000E-002
   7.3000   6.20000E+000    4.00000E-002
