# Supplementary material for: Mechanism of the small ATP-independent chaperone Spy is substrate specific
Source: Nat Commun. 2021 Feb 8;12:851. doi: 10.1038/s41467-021-21120-8 (PMC7870927; doi:10.1038/s41467-021-21120-8)
Supplement: Supplementary file 3 — Supplementary Data 1 [file 41467_2021_21120_MOESM3_ESM.zip › Fig 2c-d/181801/00082.RI3]

Sample3/6
I 3 22.0 48000 0011763 2.9520E11 278 1 
   5.8010   5.96000E+000    3.60000E-001
   5.8030   5.92000E+000    1.09000E+000
   5.8050   6.02000E+000    2.72000E+000
   5.8060   5.84000E+000    1.99000E+000
   5.8080   5.85000E+000    7.39000E+000
   5.8100   6.14000E+000    7.61000E+000
   5.8110   6.07000E+000    1.59300E+001
   5.8130   6.23000E+000    1.66900E+001
   5.8150   7.93000E+000    2.37900E+001
   5.8170   7.93000E+000    4.08400E+001
   5.8190   4.11500E+001    6.64900E+001
   5.8200   7.10000E+001    9.85300E+001
   5.8220   1.00610E+002    1.36800E+002
   5.8260   3.75380E+002    5.54790E+002
   5.8270   6.86310E+002    7.32030E+002
   5.8290   8.42030E+002    7.44770E+002
   5.8300   8.87070E+002    8.86650E+002
   5.8310   9.75920E+002    9.81250E+002
   5.8330   1.09667E+003    1.08433E+003
   5.8350   1.18482E+003    1.15312E+003
   5.8360   1.28661E+003    1.30439E+003
   5.8370   1.33882E+003    1.29790E+003
   5.8380   1.35922E+003    1.35182E+003
   5.8400   1.42472E+003    1.40197E+003
   5.8420   1.57113E+003    1.66610E+003
   5.8440   1.70812E+003    1.78000E+003
   5.8460   1.77317E+003    1.85861E+003
   5.8470   1.86602E+003    1.85132E+003
   5.8490   2.00143E+003    2.05553E+003
   5.8510   2.14055E+003    2.18713E+003
   5.8530   2.27438E+003    2.35992E+003
   5.8540   2.35802E+003    2.51362E+003
   5.8560   2.49308E+003    2.58995E+003
   5.8580   2.63571E+003    2.71975E+003
   5.8600   2.71453E+003    2.77964E+003
   5.8630   2.72573E+003    2.79771E+003
   5.8650   2.93599E+003    3.00668E+003
   5.8670   3.03756E+003    3.13811E+003
   5.8700   3.15427E+003    3.18434E+003
   5.8710   3.37320E+003    3.26400E+003
   5.8740   3.30022E+003    3.32518E+003
   5.8760   3.35415E+003    3.38942E+003
   5.8780   3.43009E+003    3.39561E+003
   5.8800   3.46654E+003    3.55412E+003
   5.8830   3.58075E+003    3.53665E+003
   5.8850   3.56844E+003    3.47483E+003
   5.8870   3.55329E+003    3.52853E+003
   5.8890   3.65080E+003    3.52229E+003
   5.8900   3.63488E+003    3.58803E+003
   5.8920   3.61105E+003    3.62720E+003
   5.8940   3.58986E+003    3.59616E+003
   5.8960   3.59969E+003    3.63012E+003
   5.8970   3.61198E+003    3.63652E+003
   5.9000   3.60555E+003    3.65468E+003
   5.9030   3.64091E+003    3.59972E+003
   5.9060   3.67320E+003    3.56405E+003
   5.9070   3.64000E+003    3.59525E+003
   5.9080   3.72600E+003    3.66820E+003
   5.9100   3.76695E+003    3.64030E+003
   5.9110   3.65219E+003    3.81445E+003
   5.9120   3.61596E+003    3.68117E+003
   5.9140   3.79600E+003    3.66913E+003
   5.9170   3.73519E+003    3.71331E+003
   5.9190   3.72459E+003    3.79169E+003
   5.9210   3.79428E+003    3.72590E+003
   5.9230   3.75087E+003    3.76048E+003
   5.9260   3.78677E+003    3.75993E+003
   5.9280   3.91731E+003    3.72897E+003
   5.9300   3.78639E+003    3.86358E+003
   5.9330   3.92450E+003    3.84223E+003
   5.9360   3.92026E+003    3.85959E+003
   5.9390   3.87209E+003    3.92710E+003
   5.9420   3.94816E+003    3.94151E+003
   5.9430   3.96207E+003    3.98126E+003
   5.9460   3.91630E+003    4.05828E+003
   5.9480   4.02878E+003    4.03791E+003
   5.9500   4.06561E+003    4.07059E+003
   5.9510   4.02659E+003    4.11480E+003
   5.9530   4.14177E+003    4.02416E+003
   5.9550   4.03142E+003    4.10804E+003
   5.9570   4.09160E+003    4.12094E+003
   5.9590   4.01790E+003    4.24874E+003
   5.9620   4.13482E+003    4.49219E+003
   5.9640   4.09929E+003    6.01467E+003
   5.9660   4.21493E+003    7.13354E+003
   5.9690   4.17843E+003    8.59815E+003
   5.9710   4.37620E+003    7.58003E+003
   5.9730   4.92357E+003    6.91122E+003
   5.9760   6.94997E+003    1.90018E+003
   5.9790   8.38959E+003    1.41530E+002
   5.9830   6.07252E+003    2.19100E+002
   5.9840   3.88867E+003    1.05275E+003
   5.9870   2.48350E+002    5.32240E+003
   5.9910   2.02840E+002    4.05488E+003
   5.9940   5.68470E+002    4.24532E+003
   5.9960   2.29767E+003    4.18681E+003
   5.9980   5.06939E+003    4.13850E+003
   6.0000   4.09036E+003    4.15216E+003
   6.0030   4.35317E+003    4.10932E+003
   6.0050   4.14625E+003    4.16604E+003
   6.0070   4.14799E+003    4.19176E+003
   6.0100   4.11155E+003    4.12096E+003
   6.0120   4.13833E+003    4.15793E+003
   6.0140   4.08487E+003    4.13423E+003
   6.0150   4.15621E+003    4.12162E+003
   6.0180   4.10460E+003    4.13001E+003
   6.0200   4.09859E+003    4.09193E+003
   6.0210   4.13709E+003    4.11417E+003
   6.0230   4.11563E+003    4.05776E+003
   6.0270   4.09927E+003    4.11276E+003
   6.0300   4.17075E+003    4.11315E+003
   6.0320   4.12240E+003    4.13156E+003
   6.0340   4.20512E+003    4.05706E+003
   6.0380   4.11352E+003    4.06745E+003
   6.0390   4.13850E+003    4.03228E+003
   6.0410   4.13902E+003    4.19997E+003
   6.0430   4.18668E+003    4.11473E+003
   6.0460   4.17559E+003    4.15932E+003
   6.0480   4.11407E+003    4.13350E+003
   6.0500   4.16585E+003    4.16591E+003
   6.0540   4.15834E+003    4.14011E+003
   6.0550   4.15517E+003    4.17268E+003
   6.0560   4.20262E+003    4.15614E+003
   6.0580   4.25293E+003    4.11423E+003
   6.0610   4.14451E+003    4.16113E+003
   6.0630   4.10076E+003    4.10770E+003
   6.0660   4.04899E+003    4.10273E+003
   6.0680   4.16580E+003    4.18473E+003
   6.0700   4.18859E+003    4.15955E+003
   6.0730   4.16513E+003    4.16355E+003
   6.0750   4.15823E+003    4.15793E+003
   6.0770   4.19023E+003    4.06921E+003
   6.0790   4.14614E+003    4.12396E+003
   6.0810   4.19978E+003    4.14127E+003
   6.0830   4.22784E+003    4.14715E+003
   6.0850   4.13132E+003    4.13386E+003
   6.0870   4.18511E+003    4.09254E+003
   6.0890   4.15688E+003    4.10768E+003
   6.0900   4.25132E+003    4.22761E+003
   6.0920   4.14188E+003    4.13002E+003
   6.0970   4.19594E+003    4.14234E+003
   6.0990   4.20447E+003    4.16303E+003
   6.1000   4.15118E+003    4.11018E+003
   6.1010   4.10612E+003    4.12190E+003
   6.1040   4.24049E+003    4.10928E+003
   6.1070   4.09678E+003    4.11982E+003
   6.1090   4.21952E+003    4.10467E+003
   6.1120   4.10469E+003    4.15552E+003
   6.1140   4.21323E+003    4.20111E+003
   6.1180   4.19213E+003    4.13527E+003
   6.1200   4.16918E+003    4.08683E+003
   6.1220   4.18985E+003    4.06756E+003
   6.1250   4.14149E+003    4.00421E+003
   6.1280   4.14149E+003    4.12908E+003
   6.1310   4.08771E+003    4.07347E+003
   6.1330   4.17482E+003    4.11196E+003
   6.1350   4.19814E+003    4.09067E+003
   6.1380   4.14533E+003    4.12009E+003
   6.1400   4.20791E+003    4.10429E+003
   6.1440   4.14635E+003    4.09850E+003
   6.1450   4.22465E+003    4.09131E+003
   6.1470   4.10417E+003    4.05945E+003
   6.1480   4.17904E+003    4.10705E+003
   6.1510   4.11127E+003    4.08882E+003
   6.1550   4.17248E+003    4.01839E+003
   6.1580   4.14075E+003    4.01401E+003
   6.1600   4.08364E+003    4.04767E+003
   6.1620   4.02875E+003    4.02560E+003
   6.1640   4.09346E+003    4.07873E+003
   6.1660   4.09764E+003    4.05049E+003
   6.1690   4.13272E+003    3.99094E+003
   6.1710   4.08485E+003    4.00242E+003
   6.1720   4.14508E+003    4.04470E+003
   6.1740   4.18660E+003    4.02093E+003
   6.1760   4.09409E+003    4.03259E+003
   6.1780   4.16998E+003    4.02847E+003
   6.1810   4.16604E+003    4.02157E+003
   6.1830   4.14473E+003    4.04816E+003
   6.1850   4.13859E+003    4.01492E+003
   6.1880   4.13660E+003    4.08244E+003
   6.1920   4.12000E+003    3.99404E+003
   6.1930   4.16168E+003    4.04038E+003
   6.1960   4.11189E+003    4.01240E+003
   6.1980   4.12636E+003    4.09090E+003
   6.2010   4.15499E+003    3.99997E+003
   6.2030   4.13950E+003    3.99412E+003
   6.2050   4.09812E+003    3.99618E+003
   6.2070   4.13913E+003    4.01964E+003
   6.2100   4.23262E+003    4.03882E+003
   6.2120   4.20508E+003    4.01564E+003
   6.2150   4.17269E+003    4.03569E+003
   6.2170   4.18045E+003    4.01547E+003
   6.2190   4.18985E+003    3.95787E+003
   6.2210   4.16958E+003    4.02208E+003
   6.2240   4.18765E+003    3.95788E+003
   6.2270   4.07074E+003    3.97216E+003
   6.2300   4.10819E+003    3.95493E+003
   6.2320   4.15195E+003    3.95903E+003
   6.2340   4.20251E+003    3.98543E+003
   6.2360   4.16093E+003    3.92613E+003
   6.2380   4.08520E+003    3.97502E+003
   6.2410   4.13581E+003    3.96957E+003
   6.2440   4.17497E+003    3.97123E+003
   6.2460   4.13415E+003    3.94057E+003
   6.2490   4.14038E+003    4.00081E+003
   6.2510   4.23860E+003    3.94803E+003
   6.2540   4.13400E+003    3.91507E+003
   6.2550   4.15465E+003    3.95480E+003
   6.2570   4.11595E+003    3.94480E+003
   6.2600   4.17624E+003    3.91957E+003
   6.2610   4.16873E+003    3.97421E+003
   6.2650   4.15823E+003    3.96878E+003
   6.2670   4.16571E+003    3.93891E+003
   6.2680   4.13385E+003    3.95324E+003
   6.2700   4.17494E+003    3.90269E+003
   6.2720   4.14188E+003    3.95482E+003
   6.2740   4.11933E+003    3.96878E+003
   6.2750   4.15481E+003    3.94841E+003
   6.2780   4.19940E+003    3.95796E+003
   6.2820   4.24594E+003    3.86641E+003
   6.2840   4.14967E+003    3.92975E+003
   6.2860   4.14982E+003    3.93832E+003
   6.2900   4.16617E+003    3.88587E+003
   6.2920   4.15218E+003    3.87630E+003
   6.2950   4.14865E+003    3.82408E+003
   6.2960   4.21516E+003    3.86040E+003
   6.2980   4.13128E+003    3.82136E+003
   6.3000   4.15817E+003    3.83434E+003
   6.3030   4.21771E+003    3.83171E+003
   6.3050   4.14137E+003    3.85396E+003
   6.3080   4.06491E+003    3.85021E+003
   6.3090   4.04035E+003    3.80896E+003
   6.3130   4.07504E+003    3.72913E+003
   6.3140   4.17018E+003    3.75617E+003
   6.3160   4.14963E+003    3.77347E+003
   6.3180   4.07949E+003    3.77197E+003
   6.3200   4.17501E+003    3.74880E+003
   6.3230   4.17712E+003    3.84162E+003
   6.3260   4.11333E+003    3.80497E+003
   6.3280   4.08327E+003    3.74964E+003
   6.3300   4.10807E+003    3.75549E+003
   6.3330   4.00935E+003    3.75949E+003
   6.3350   4.07769E+003    3.80325E+003
   6.3380   4.05079E+003    3.75986E+003
   6.3400   4.04983E+003    3.73720E+003
   6.3430   4.07606E+003    3.79258E+003
   6.3450   4.13657E+003    3.71617E+003
   6.3470   4.08136E+003    3.66665E+003
   6.3500   4.01381E+003    3.69799E+003
   6.3510   4.05158E+003    3.67459E+003
   6.3540   4.06639E+003    3.67139E+003
   6.3560   4.12263E+003    3.66692E+003
   6.3580   4.01158E+003    3.62565E+003
   6.3590   4.01615E+003    3.59967E+003
   6.3620   4.06134E+003    3.57838E+003
   6.3650   4.03691E+003    3.65820E+003
   6.3670   4.03345E+003    3.64562E+003
   6.3690   4.04883E+003    3.66175E+003
   6.3700   4.05236E+003    3.67673E+003
   6.3730   4.02975E+003    3.56928E+003
   6.3760   4.02618E+003    3.54837E+003
   6.3790   4.03725E+003    3.58052E+003
   6.3800   4.00250E+003    3.60192E+003
   6.3840   3.95443E+003    3.57440E+003
   6.3860   4.02891E+003    3.50387E+003
   6.3880   3.95493E+003    3.50647E+003
   6.3900   3.95272E+003    3.48200E+003
   6.3940   4.00508E+003    3.49350E+003
   6.3970   4.01471E+003    3.47289E+003
   6.3990   3.89459E+003    3.45495E+003
   6.4020   3.94563E+003    3.44146E+003
   6.4030   4.00588E+003    3.47723E+003
   6.4060   3.89120E+003    3.45150E+003
   6.4080   3.91237E+003    3.42680E+003
   6.4110   3.93837E+003    3.37753E+003
   6.4130   3.93246E+003    3.42276E+003
   6.4150   3.93328E+003    3.43922E+003
   6.4190   3.92279E+003    3.40797E+003
   6.4220   3.85330E+003    3.37642E+003
   6.4240   3.86630E+003    3.41299E+003
   6.4260   3.91091E+003    3.35656E+003
   6.4270   3.87418E+003    3.33776E+003
   6.4310   3.80421E+003    3.41053E+003
   6.4330   3.83567E+003    3.44229E+003
   6.4360   3.93276E+003    3.33787E+003
   6.4380   4.03725E+003    3.33994E+003
   6.4410   4.03077E+003    3.39034E+003
   6.4430   4.01055E+003    3.44966E+003
   6.4460   3.89538E+003    3.36439E+003
   6.4480   3.94925E+003    3.38082E+003
   6.4510   3.97529E+003    3.33221E+003
   6.4540   4.00692E+003    3.41532E+003
   6.4560   3.92861E+003    3.40584E+003
   6.4580   4.02268E+003    3.32241E+003
   6.4600   3.96437E+003    3.27388E+003
   6.4630   3.99220E+003    3.33795E+003
   6.4650   3.93832E+003    3.27495E+003
   6.4680   3.95057E+003    3.31648E+003
   6.4700   3.96156E+003    3.29850E+003
   6.4720   3.96633E+003    3.25795E+003
   6.4750   3.92817E+003    3.31694E+003
   6.4780   3.96777E+003    3.23575E+003
   6.4800   3.91469E+003    3.21064E+003
   6.4830   3.90726E+003    3.26568E+003
   6.4850   3.92513E+003    3.21192E+003
   6.4870   3.86990E+003    3.21512E+003
   6.4900   3.88588E+003    3.19103E+003
   6.4920   3.91707E+003    3.16422E+003
   6.4960   3.94132E+003    3.14316E+003
   6.4990   3.91513E+003    3.12104E+003
   6.5020   3.88017E+003    3.06953E+003
   6.5050   3.82022E+003    3.09286E+003
   6.5080   3.83851E+003    3.05992E+003
   6.5100   3.85272E+003    3.04027E+003
   6.5120   3.78591E+003    3.07563E+003
   6.5150   3.89623E+003    3.07352E+003
   6.5160   3.85664E+003    3.02844E+003
   6.5190   3.77726E+003    2.95764E+003
   6.5210   3.77699E+003    2.98039E+003
   6.5230   3.73204E+003    3.03084E+003
   6.5270   3.77018E+003    2.91442E+003
   6.5280   3.69820E+003    2.91067E+003
   6.5320   3.70679E+003    2.93139E+003
   6.5350   3.68441E+003    2.88526E+003
   6.5370   3.64744E+003    2.85068E+003
   6.5390   3.64610E+003    2.80538E+003
   6.5420   3.68146E+003    2.85834E+003
   6.5440   3.67481E+003    2.77384E+003
   6.5450   3.56083E+003    2.78206E+003
   6.5500   3.57626E+003    2.75321E+003
   6.5530   3.54647E+003    2.69440E+003
   6.5550   3.51537E+003    2.68337E+003
   6.5570   3.54570E+003    2.67762E+003
   6.5600   3.46328E+003    2.64648E+003
   6.5620   3.42562E+003    2.58459E+003
   6.5640   3.46326E+003    2.57505E+003
   6.5680   3.44459E+003    2.60218E+003
   6.5690   3.46564E+003    2.60529E+003
   6.5730   3.46066E+003    2.51639E+003
   6.5750   3.45711E+003    2.50517E+003
   6.5770   3.36692E+003    2.51686E+003
   6.5800   3.34147E+003    2.48169E+003
   6.5810   3.31809E+003    2.44418E+003
   6.5860   3.29582E+003    2.39208E+003
   6.5890   3.23856E+003    2.42713E+003
   6.5910   3.23525E+003    2.39638E+003
   6.5930   3.24008E+003    2.37783E+003
   6.5950   3.27407E+003    2.32738E+003
   6.5990   3.19913E+003    2.32874E+003
   6.6000   3.21425E+003    2.27217E+003
   6.6040   3.15854E+003    2.26369E+003
   6.6060   3.15826E+003    2.24609E+003
   6.6090   3.14326E+003    2.23096E+003
   6.6110   3.14033E+003    2.22173E+003
   6.6130   3.06126E+003    2.17188E+003
   6.6150   3.09397E+003    2.16241E+003
   6.6200   3.08975E+003    2.19110E+003
   6.6220   3.07934E+003    2.18425E+003
   6.6240   3.02808E+003    2.18113E+003
   6.6260   2.97195E+003    2.05433E+003
   6.6290   3.00562E+003    2.08002E+003
   6.6310   2.99404E+003    2.10622E+003
   6.6340   2.96766E+003    2.09480E+003
   6.6360   2.97929E+003    2.03947E+003
   6.6390   2.90850E+003    2.01647E+003
   6.6410   2.88729E+003    2.00608E+003
   6.6430   2.89222E+003    1.99373E+003
   6.6460   2.89282E+003    1.99190E+003
   6.6490   2.87400E+003    1.94993E+003
   6.6510   2.84241E+003    1.91985E+003
   6.6530   2.82182E+003    1.91851E+003
   6.6560   2.79447E+003    1.92054E+003
   6.6570   2.76626E+003    1.86131E+003
   6.6610   2.83299E+003    1.83785E+003
   6.6630   2.74125E+003    1.85495E+003
   6.6650   2.75272E+003    1.87729E+003
   6.6670   2.69886E+003    1.83514E+003
   6.6690   2.73767E+003    1.82159E+003
   6.6740   2.69294E+003    1.77218E+003
   6.6750   2.67805E+003    1.74751E+003
   6.6800   2.65248E+003    1.74527E+003
   6.6820   2.59108E+003    1.71002E+003
   6.6840   2.57669E+003    1.69601E+003
   6.6870   2.61571E+003    1.70405E+003
   6.6900   2.58323E+003    1.66863E+003
   6.6940   2.53487E+003    1.67843E+003
   6.6960   2.51014E+003    1.64189E+003
   6.6980   2.48991E+003    1.63660E+003
   6.7000   2.47822E+003    1.63158E+003
   6.7030   2.47432E+003    1.56377E+003
   6.7040   2.41826E+003    1.55421E+003
   6.7070   2.43493E+003    1.57216E+003
   6.7100   2.42461E+003    1.54834E+003
   6.7110   2.41262E+003    1.53445E+003
   6.7150   2.38832E+003    1.53582E+003
   6.7160   2.40455E+003    1.51123E+003
   6.7190   2.40254E+003    1.56908E+003
   6.7230   2.35799E+003    1.47420E+003
   6.7250   2.35241E+003    1.45835E+003
   6.7270   2.32294E+003    1.41680E+003
   6.7300   2.29713E+003    1.43194E+003
   6.7320   2.26553E+003    1.39510E+003
   6.7360   2.23407E+003    1.35771E+003
   6.7390   2.21873E+003    1.37769E+003
   6.7420   2.22613E+003    1.35861E+003
   6.7430   2.17555E+003    1.36332E+003
   6.7460   2.18265E+003    1.33960E+003
   6.7500   2.21567E+003    1.34024E+003
   6.7530   2.18367E+003    1.31503E+003
   6.7550   2.21729E+003    1.30884E+003
   6.7570   2.18917E+003    1.31615E+003
   6.7590   2.13930E+003    1.28441E+003
   6.7620   2.12096E+003    1.30020E+003
   6.7640   2.14327E+003    1.27059E+003
   6.7660   2.10156E+003    1.32230E+003
   6.7690   2.10369E+003    1.27096E+003
   6.7730   2.07163E+003    1.27059E+003
   6.7750   2.07520E+003    1.27649E+003
   6.7770   2.10583E+003    1.24958E+003
   6.7810   2.07516E+003    1.25597E+003
   6.7830   2.06152E+003    1.22779E+003
   6.7870   2.03611E+003    1.23858E+003
   6.7880   2.02555E+003    1.26515E+003
   6.7910   2.04760E+003    1.23312E+003
   6.7940   2.00928E+003    1.26058E+003
   6.7960   2.04906E+003    1.22363E+003
   6.7990   2.04947E+003    1.24831E+003
   6.8020   2.04604E+003    1.22741E+003
   6.8040   2.01737E+003    1.19668E+003
   6.8060   1.96611E+003    1.19461E+003
   6.8090   1.96347E+003    1.18060E+003
   6.8100   2.05113E+003    1.20567E+003
   6.8140   2.02977E+003    1.18910E+003
   6.8170   2.00134E+003    1.21589E+003
   6.8190   1.97435E+003    1.16845E+003
   6.8220   1.99925E+003    1.17067E+003
   6.8260   1.97852E+003    1.19847E+003
   6.8280   1.99983E+003    1.17788E+003
   6.8310   2.00883E+003    1.16789E+003
   6.8330   1.99367E+003    1.17013E+003
   6.8360   1.98319E+003    1.16310E+003
   6.8380   1.96005E+003    1.15455E+003
   6.8390   1.98561E+003    1.14064E+003
   6.8430   1.95569E+003    1.14109E+003
   6.8450   1.94997E+003    1.14617E+003
   6.8480   1.97220E+003    1.13291E+003
   6.8520   1.95525E+003    1.13623E+003
   6.8530   1.95439E+003    1.11679E+003
   6.8550   1.88406E+003    1.13512E+003
   6.8580   1.97091E+003    1.13387E+003
   6.8600   1.93048E+003    1.10729E+003
   6.8630   1.95662E+003    1.15896E+003
   6.8650   1.90654E+003    1.11745E+003
   6.8690   1.93647E+003    1.13187E+003
   6.8720   1.90861E+003    1.13989E+003
   6.8740   1.90812E+003    1.11379E+003
   6.8780   1.93855E+003    1.09259E+003
   6.8810   1.90008E+003    1.11375E+003
   6.8820   1.91984E+003    1.09517E+003
   6.8850   1.89685E+003    1.10676E+003
   6.8870   1.88796E+003    1.09059E+003
   6.8910   1.91851E+003    1.08709E+003
   6.8940   1.87148E+003    1.09199E+003
   6.8960   1.88644E+003    1.10713E+003
   6.8990   1.88525E+003    1.10697E+003
   6.9010   1.93000E+003    1.07324E+003
   6.9050   1.90100E+003    1.10225E+003
   6.9080   1.88683E+003    1.08322E+003
   6.9100   1.86869E+003    1.09631E+003
   6.9120   1.88538E+003    1.07859E+003
   6.9140   1.87257E+003    1.07307E+003
   6.9180   1.86657E+003    1.08082E+003
   6.9210   1.85683E+003    1.07845E+003
   6.9230   1.84978E+003    1.06124E+003
   6.9250   1.86173E+003    1.07335E+003
   6.9280   1.87595E+003    1.06655E+003
   6.9300   1.84458E+003    1.06237E+003
   6.9340   1.81609E+003    1.05025E+003
   6.9370   1.81845E+003    1.03480E+003
   6.9400   1.80839E+003    1.06101E+003
   6.9420   1.82614E+003    1.04585E+003
   6.9440   1.83440E+003    1.04937E+003
   6.9470   1.79691E+003    1.06898E+003
   6.9490   1.80016E+003    1.04143E+003
   6.9520   1.78397E+003    1.04069E+003
   6.9540   1.77521E+003    1.02271E+003
   6.9570   1.81547E+003    1.01722E+003
   6.9590   1.79629E+003    1.01374E+003
   6.9610   1.82008E+003    1.01871E+003
   6.9650   1.78329E+003    1.02518E+003
   6.9680   1.76370E+003    1.06524E+003
   6.9710   1.77595E+003    9.97050E+002
   6.9740   1.78325E+003    1.00600E+003
   6.9760   1.81036E+003    1.02117E+003
   6.9780   1.79980E+003    1.04299E+003
   6.9820   1.77646E+003    1.01561E+003
   6.9840   1.79704E+003    1.02801E+003
   6.9880   1.79627E+003    1.01897E+003
   6.9900   1.78973E+003    1.04723E+003
   6.9920   1.77648E+003    1.02841E+003
   6.9950   1.76138E+003    1.01730E+003
   6.9990   1.78420E+003    1.02896E+003
   7.0000   1.75295E+003    1.02958E+003
   7.0020   1.78318E+003    1.02850E+003
   7.0040   1.79454E+003    1.04692E+003
   7.0090   1.80778E+003    1.05187E+003
   7.0110   1.80729E+003    1.00451E+003
   7.0140   1.77891E+003    9.97570E+002
   7.0160   1.77799E+003    1.00238E+003
   7.0190   1.76941E+003    1.03478E+003
   7.0210   1.76144E+003    1.03368E+003
   7.0260   1.76775E+003    1.04633E+003
   7.0280   1.75036E+003    1.01009E+003
   7.0300   1.74519E+003    9.96610E+002
   7.0330   1.70831E+003    9.89210E+002
   7.0370   1.74751E+003    9.97490E+002
   7.0400   1.75335E+003    9.85770E+002
   7.0420   1.75183E+003    9.84650E+002
   7.0450   1.75168E+003    9.88990E+002
   7.0470   1.81199E+003    9.62530E+002
   7.0480   1.77040E+003    9.80020E+002
   7.0530   1.74646E+003    9.75890E+002
   7.0550   1.72593E+003    9.49490E+002
   7.0570   1.76669E+003    9.82690E+002
   7.0620   1.74806E+003    9.78090E+002
   7.0640   1.75933E+003    9.46430E+002
   7.0660   1.75890E+003    9.28810E+002
   7.0690   1.72283E+003    9.22050E+002
   7.0730   1.73908E+003    9.36550E+002
   7.0760   1.74346E+003    9.02500E+002
   7.0790   1.71323E+003    9.15930E+002
   7.0820   1.67537E+003    8.99270E+002
   7.0850   1.72101E+003    9.02030E+002
   7.0880   1.69894E+003    8.64530E+002
   7.0890   1.68664E+003    8.79420E+002
   7.0930   1.68695E+003    8.63520E+002
   7.0960   1.68477E+003    8.24530E+002
   7.0980   1.67501E+003    7.86750E+002
   7.1000   1.66635E+003    7.83230E+002
   7.1030   1.63543E+003    7.57080E+002
   7.1070   1.63626E+003    7.31640E+002
   7.1090   1.60088E+003    6.91220E+002
   7.1130   1.58725E+003    6.66030E+002
   7.1150   1.60848E+003    6.33930E+002
   7.1170   1.59496E+003    6.15660E+002
   7.1200   1.53732E+003    5.42250E+002
   7.1250   1.50140E+003    4.81590E+002
   7.1270   1.43716E+003    4.50690E+002
   7.1300   1.39656E+003    3.95150E+002
   7.1320   1.35665E+003    3.64190E+002
   7.1340   1.32992E+003    3.03920E+002
   7.1370   1.30257E+003    2.75300E+002
   7.1400   1.20164E+003    2.02900E+002
   7.1440   1.14317E+003    8.51800E+001
   7.1460   1.00506E+003    2.18500E+001
   7.1520   8.27740E+002    9.92000E+000
   7.1540   7.18050E+002    6.82000E+000
   7.1570   6.33030E+002    2.90000E+000
   7.1590   3.82370E+002    3.54000E+000
   7.1630   1.21950E+002    2.14000E+000
   7.1660   2.63800E+001    2.83000E+000
   7.1690   1.70000E-001    1.21000E+000
   7.1710   2.37000E+000    4.11000E+000
   7.1730   6.11000E+000    4.11000E+000
   7.1770   6.09000E+000    3.80000E+000
   7.1800   6.26000E+000    4.48000E+000
   7.1820   5.99000E+000    3.92000E+000
   7.1850   5.96000E+000    3.49000E+000
   7.1870   6.04000E+000    3.31000E+000
   7.1900   6.07000E+000    2.55000E+000
   7.1930   6.02000E+000    1.30000E+000
   7.1950   6.10000E+000    1.23000E+000
   7.1980   6.25000E+000    2.75000E+000
   7.2000   6.18000E+000    1.38000E+000
   7.2030   6.07000E+000    2.26000E+000
   7.2060   6.20000E+000    1.21000E+000
   7.2110   6.09000E+000    7.80000E-001
   7.2140   5.98000E+000    2.00000E-001
   7.2160   5.96000E+000    1.20000E-001
   7.2190   6.18000E+000    1.90000E-001
   7.2230   6.09000E+000    9.00000E-002
   7.2250   6.03000E+000    2.30000E-001
   7.2280   6.09000E+000    3.20000E-001
   7.2300   5.95000E+000    1.80000E-001
   7.2330   6.06000E+000    2.10000E-001
   7.2360   5.91000E+000    4.20000E-001
   7.2380   6.15000E+000    3.00000E-002
   7.2410   5.85000E+000    7.00000E-002
   7.2430   6.06000E+000    1.30000E-001
   7.2460   6.02000E+000    7.00000E-002
   7.2490   5.56000E+000    1.90000E-001
   7.2510   5.85000E+000    2.80000E-001
   7.2550   6.04000E+000    3.00000E-002
   7.2590   6.04000E+000    5.00000E-002
   7.2610   5.28000E+000    1.80000E-001
   7.2640   6.11000E+000    2.00000E-002
   7.2670   5.42000E+000    6.00000E-002
   7.2710   5.95000E+000    1.60000E-001
   7.2720   5.43000E+000    3.00000E-001
   7.2750   6.03000E+000    1.00000E-001
   7.2770   5.89000E+000    7.00000E-002
   7.2790   6.12000E+000    1.70000E-001
   7.2830   6.07000E+000    8.00000E-002
   7.2860   6.09000E+000    2.70000E-001
   7.2870   5.95000E+000    2.10000E-001
   7.2890   5.95000E+000    2.80000E-001
   7.2910   6.03000E+000    3.00000E-001
   7.2950   6.15000E+000    2.40000E-001
   7.2980   6.19000E+000    2.60000E-001
   7.3020   6.05000E+000    1.60000E-001
