# Supplementary material for: Mechanism of the small ATP-independent chaperone Spy is substrate specific
Source: Nat Commun. 2021 Feb 8;12:851. doi: 10.1038/s41467-021-21120-8 (PMC7870927; doi:10.1038/s41467-021-21120-8)
Supplement: Supplementary file 3 — Supplementary Data 1 [file 41467_2021_21120_MOESM3_ESM.zip › Fig 2c-d/181801/00083.RI1]

Sample1/4
I 1 22.0 48000 0011837 2.9710E11 278 1 
   5.8010   5.40000E+000    4.50000E-001
   5.8060   5.98000E+000    1.90000E-001
   5.8080   6.04000E+000    6.00000E-001
   5.8100   5.88000E+000    1.34000E+000
   5.8130   6.09000E+000    7.81000E+000
   5.8150   7.80000E-001    1.01600E+001
   5.8170   1.29600E+001    2.19700E+001
   5.8190   3.05300E+001    2.62000E+001
   5.8200   5.17200E+001    5.24200E+001
   5.8220   1.59200E+002    5.81600E+001
   5.8240   2.54520E+002    8.42700E+001
   5.8260   4.28980E+002    2.02100E+002
   5.8290   8.04720E+002    3.40220E+002
   5.8300   8.96940E+002    4.58920E+002
   5.8330   9.55370E+002    6.24890E+002
   5.8350   1.20017E+003    7.69290E+002
   5.8370   1.40600E+003    1.17347E+003
   5.8400   1.45940E+003    1.55227E+003
   5.8420   1.60426E+003    1.73705E+003
   5.8440   1.71296E+003    1.86228E+003
   5.8450   1.85912E+003    1.88517E+003
   5.8480   1.94768E+003    2.01648E+003
   5.8500   2.10620E+003    2.19407E+003
   5.8520   2.21624E+003    2.31135E+003
   5.8530   2.31373E+003    2.33174E+003
   5.8560   2.40043E+003    2.50556E+003
   5.8580   2.71238E+003    2.70890E+003
   5.8600   2.72936E+003    2.81372E+003
   5.8620   2.88644E+003    2.86724E+003
   5.8630   2.95656E+003    2.96572E+003
   5.8650   3.05495E+003    3.05550E+003
   5.8670   3.16299E+003    3.09488E+003
   5.8700   3.15004E+003    3.29079E+003
   5.8710   3.23287E+003    3.22845E+003
   5.8720   3.28797E+003    3.35103E+003
   5.8730   3.33820E+003    3.32725E+003
   5.8740   3.33326E+003    3.35376E+003
   5.8760   3.46070E+003    3.43609E+003
   5.8780   3.44974E+003    3.53642E+003
   5.8810   3.56371E+003    3.54035E+003
   5.8830   3.59933E+003    3.59762E+003
   5.8850   3.67374E+003    3.64189E+003
   5.8870   3.55853E+003    3.61408E+003
   5.8890   3.68006E+003    3.60423E+003
   5.8920   3.71175E+003    3.63323E+003
   5.8970   3.64962E+003    3.67814E+003
   5.8990   3.64711E+003    3.69253E+003
   5.9000   3.67170E+003    3.69792E+003
   5.9010   3.69090E+003    3.66290E+003
   5.9030   3.73349E+003    3.63384E+003
   5.9060   3.70493E+003    3.77492E+003
   5.9070   3.71397E+003    3.66635E+003
   5.9100   3.71443E+003    3.64787E+003
   5.9120   3.73475E+003    3.78282E+003
   5.9140   3.78360E+003    3.76954E+003
   5.9160   3.82761E+003    3.81098E+003
   5.9190   3.85106E+003    3.84794E+003
   5.9210   3.82473E+003    3.76343E+003
   5.9230   3.81938E+003    3.75010E+003
   5.9260   3.91063E+003    3.76642E+003
   5.9280   3.90647E+003    3.74346E+003
   5.9300   3.81872E+003    3.80082E+003
   5.9320   3.93495E+003    3.83008E+003
   5.9330   3.92908E+003    3.99469E+003
   5.9350   3.91200E+003    4.05405E+003
   5.9370   3.95170E+003    4.02002E+003
   5.9410   3.96603E+003    4.02687E+003
   5.9420   4.02136E+003    4.00466E+003
   5.9430   4.03997E+003    4.02182E+003
   5.9460   4.04230E+003    4.10071E+003
   5.9480   4.12038E+003    4.05839E+003
   5.9500   4.15980E+003    4.10282E+003
   5.9530   4.09353E+003    4.02977E+003
   5.9550   4.08011E+003    4.10553E+003
   5.9570   4.08727E+003    4.12868E+003
   5.9590   4.11581E+003    4.10995E+003
   5.9620   4.07948E+003    4.10158E+003
   5.9640   4.06769E+003    4.17039E+003
   5.9660   4.16263E+003    4.14844E+003
   5.9690   4.16393E+003    4.23903E+003
   5.9710   4.17720E+003    4.19394E+003
   5.9730   4.16075E+003    4.15696E+003
   5.9760   4.24008E+003    4.22097E+003
   5.9780   4.28005E+003    4.23535E+003
   5.9790   4.27191E+003    4.19936E+003
   5.9820   4.22921E+003    4.27902E+003
   5.9840   4.28693E+003    4.28952E+003
   5.9870   4.25660E+003    4.30480E+003
   5.9890   4.41011E+003    4.43635E+003
   5.9910   4.58152E+003    5.36709E+003
   5.9940   6.48413E+003    7.19627E+003
   5.9960   8.97621E+003    8.95749E+003
   5.9980   8.49487E+003    8.37173E+003
   6.0000   7.90319E+003    8.50123E+003
   6.0020   7.26205E+003    5.68745E+003
   6.0050   2.49868E+003    1.44760E+002
   6.0120   1.70040E+002    1.90210E+002
   6.0130   3.95410E+002    9.21580E+002
   6.0160   2.13810E+003    5.29797E+003
   6.0210   4.05449E+003    4.16457E+003
   6.0230   4.52419E+003    4.27406E+003
   6.0250   4.37276E+003    4.24008E+003
   6.0270   4.36073E+003    4.23750E+003
   6.0290   4.30836E+003    4.24558E+003
   6.0320   4.33548E+003    4.27809E+003
   6.0340   4.29461E+003    4.30648E+003
   6.0360   4.32095E+003    4.27489E+003
   6.0380   4.33366E+003    4.16980E+003
   6.0410   4.30909E+003    4.24281E+003
   6.0430   4.32625E+003    4.25988E+003
   6.0450   4.35586E+003    4.31318E+003
   6.0460   4.47543E+003    4.23371E+003
   6.0490   4.35200E+003    4.32636E+003
   6.0520   4.36847E+003    4.19475E+003
   6.0530   4.29978E+003    4.21888E+003
   6.0540   4.32827E+003    4.25620E+003
   6.0560   4.33800E+003    4.23988E+003
   6.0590   4.34267E+003    4.23683E+003
   6.0610   4.38986E+003    4.24689E+003
   6.0650   4.34808E+003    4.20221E+003
   6.0660   4.32114E+003    4.22710E+003
   6.0680   4.31209E+003    4.15103E+003
   6.0700   4.32512E+003    4.26113E+003
   6.0730   4.32313E+003    4.22788E+003
   6.0750   4.28728E+003    4.27523E+003
   6.0770   4.34912E+003    4.21141E+003
   6.0790   4.32542E+003    4.19583E+003
   6.0820   4.34141E+003    4.24561E+003
   6.0860   4.32544E+003    4.23901E+003
   6.0880   4.28907E+003    4.22742E+003
   6.0900   4.30786E+003    4.30245E+003
   6.0920   4.23124E+003    4.17214E+003
   6.0940   4.31154E+003    4.22030E+003
   6.0950   4.31562E+003    4.15387E+003
   6.0970   4.26132E+003    4.21799E+003
   6.1000   4.22434E+003    4.17411E+003
   6.1020   4.30274E+003    4.21436E+003
   6.1040   4.26319E+003    4.14914E+003
   6.1060   4.24595E+003    4.22647E+003
   6.1090   4.29077E+003    4.16395E+003
   6.1110   4.26278E+003    4.14943E+003
   6.1130   4.21941E+003    4.19530E+003
   6.1150   4.22783E+003    4.14955E+003
   6.1180   4.23369E+003    4.08329E+003
   6.1190   4.22402E+003    4.19324E+003
   6.1220   4.22183E+003    4.10384E+003
   6.1230   4.26077E+003    4.11172E+003
   6.1260   4.21751E+003    4.11643E+003
   6.1280   4.18281E+003    4.09038E+003
   6.1310   4.25529E+003    4.06400E+003
   6.1330   4.17029E+003    4.13218E+003
   6.1350   4.22886E+003    4.07781E+003
   6.1370   4.20373E+003    4.10348E+003
   6.1390   4.15948E+003    4.11294E+003
   6.1430   4.22618E+003    4.08223E+003
   6.1450   4.20513E+003    4.12146E+003
   6.1470   4.16547E+003    4.06614E+003
   6.1480   4.18445E+003    4.03375E+003
   6.1510   4.22888E+003    4.04642E+003
   6.1540   4.18484E+003    4.06941E+003
   6.1550   4.11912E+003    4.04798E+003
   6.1580   4.12877E+003    4.00646E+003
   6.1600   4.12512E+003    4.00403E+003
   6.1620   4.16784E+003    4.01248E+003
   6.1640   4.09577E+003    3.92895E+003
   6.1650   4.12015E+003    3.92984E+003
   6.1670   4.08284E+003    3.97483E+003
   6.1690   4.11149E+003    3.95972E+003
   6.1720   4.09376E+003    3.93371E+003
   6.1750   4.06583E+003    3.86414E+003
   6.1760   4.08073E+003    3.90693E+003
   6.1790   4.06559E+003    3.92448E+003
   6.1820   4.12163E+003    3.92501E+003
   6.1840   4.04998E+003    3.94510E+003
   6.1860   4.07364E+003    3.96180E+003
   6.1880   4.12205E+003    3.94570E+003
   6.1900   4.10017E+003    3.91796E+003
   6.1920   4.11281E+003    3.92051E+003
   6.1950   4.06840E+003    3.89621E+003
   6.1970   4.08961E+003    3.87480E+003
   6.2000   4.08321E+003    3.81936E+003
   6.2010   4.05056E+003    3.84062E+003
   6.2030   4.11253E+003    3.82823E+003
   6.2050   4.08975E+003    3.80465E+003
   6.2080   4.08802E+003    3.85227E+003
   6.2100   4.06115E+003    3.85516E+003
   6.2120   4.08485E+003    3.81809E+003
   6.2150   4.10661E+003    3.81976E+003
   6.2170   4.06772E+003    3.85281E+003
   6.2190   4.06461E+003    3.85512E+003
   6.2200   4.04399E+003    3.76773E+003
   6.2230   4.03874E+003    3.76843E+003
   6.2250   4.03051E+003    3.75799E+003
   6.2270   4.03713E+003    3.69373E+003
   6.2300   3.98920E+003    3.74974E+003
   6.2320   4.00477E+003    3.66536E+003
   6.2340   4.02928E+003    3.63213E+003
   6.2370   3.93695E+003    3.60501E+003
   6.2390   3.96629E+003    3.65151E+003
   6.2420   3.94337E+003    3.65878E+003
   6.2460   3.96732E+003    3.52762E+003
   6.2480   3.89918E+003    3.57126E+003
   6.2500   3.90924E+003    3.58780E+003
   6.2520   3.97416E+003    3.55807E+003
   6.2560   3.87102E+003    3.52310E+003
   6.2580   3.90609E+003    3.57301E+003
   6.2610   3.87313E+003    3.47551E+003
   6.2630   3.81900E+003    3.47830E+003
   6.2660   3.90173E+003    3.39627E+003
   6.2680   3.83821E+003    3.48139E+003
   6.2700   3.85672E+003    3.39523E+003
   6.2730   3.86878E+003    3.41521E+003
   6.2750   3.81321E+003    3.39206E+003
   6.2780   3.86380E+003    3.39225E+003
   6.2790   3.81277E+003    3.37390E+003
   6.2840   3.78772E+003    3.30560E+003
   6.2870   3.79865E+003    3.30828E+003
   6.2890   3.81121E+003    3.28777E+003
   6.2920   3.81837E+003    3.28793E+003
   6.2930   3.78920E+003    3.25314E+003
   6.2960   3.74408E+003    3.27646E+003
   6.2980   3.74660E+003    3.21680E+003
   6.3000   3.65898E+003    3.20395E+003
   6.3020   3.69663E+003    3.12194E+003
   6.3040   3.70097E+003    3.14471E+003
   6.3060   3.72484E+003    3.11115E+003
   6.3090   3.71480E+003    3.05356E+003
   6.3110   3.65214E+003    3.09392E+003
   6.3160   3.62336E+003    3.07546E+003
   6.3180   3.60283E+003    3.00731E+003
   6.3210   3.58540E+003    3.02643E+003
   6.3250   3.60352E+003    2.89352E+003
   6.3270   3.56052E+003    2.98901E+003
   6.3300   3.55129E+003    2.92182E+003
   6.3320   3.54889E+003    2.91570E+003
   6.3340   3.51003E+003    2.85994E+003
   6.3370   3.47733E+003    2.83542E+003
   6.3400   3.47193E+003    2.80942E+003
   6.3420   3.43842E+003    2.81452E+003
   6.3440   3.49185E+003    2.75728E+003
   6.3470   3.44401E+003    2.76945E+003
   6.3490   3.43529E+003    2.75890E+003
   6.3500   3.42449E+003    2.80324E+003
   6.3540   3.39397E+003    2.73099E+003
   6.3560   3.39337E+003    2.66330E+003
   6.3580   3.42509E+003    2.67451E+003
   6.3610   3.30778E+003    2.66217E+003
   6.3630   3.31320E+003    2.64092E+003
   6.3640   3.29012E+003    2.64773E+003
   6.3660   3.30997E+003    2.62641E+003
   6.3670   3.32469E+003    2.61579E+003
   6.3700   3.22413E+003    2.56071E+003
   6.3730   3.20023E+003    2.56149E+003
   6.3760   3.13311E+003    2.51245E+003
   6.3780   3.24354E+003    2.51122E+003
   6.3810   3.18900E+003    2.52359E+003
   6.3830   3.16856E+003    2.48558E+003
   6.3850   3.15457E+003    2.45486E+003
   6.3880   3.13012E+003    2.41611E+003
   6.3900   3.14060E+003    2.39558E+003
   6.3910   3.14876E+003    2.39600E+003
   6.3940   3.12347E+003    2.34934E+003
   6.3970   3.08714E+003    2.35345E+003
   6.3990   3.13043E+003    2.32132E+003
   6.4010   3.00867E+003    2.31233E+003
   6.4030   3.06967E+003    2.31416E+003
   6.4050   3.03223E+003    2.30838E+003
   6.4070   3.02962E+003    2.23295E+003
   6.4100   3.00602E+003    2.23849E+003
   6.4120   3.01054E+003    2.22338E+003
   6.4150   2.97711E+003    2.17669E+003
   6.4170   2.95139E+003    2.20645E+003
   6.4200   2.91115E+003    2.19754E+003
   6.4220   2.89864E+003    2.17493E+003
   6.4240   2.92187E+003    2.15738E+003
   6.4260   2.88365E+003    2.15574E+003
   6.4290   2.86453E+003    2.11582E+003
   6.4310   2.93127E+003    2.15051E+003
   6.4330   2.92601E+003    2.12975E+003
   6.4350   2.88417E+003    2.12056E+003
   6.4380   2.91811E+003    2.10970E+003
   6.4400   2.90056E+003    2.05300E+003
   6.4430   2.90603E+003    2.06251E+003
   6.4440   2.84644E+003    2.05881E+003
   6.4460   2.92330E+003    2.02968E+003
   6.4490   2.87521E+003    2.05520E+003
   6.4510   2.87918E+003    2.04654E+003
   6.4540   2.85513E+003    2.04734E+003
   6.4560   2.88322E+003    1.99590E+003
   6.4580   2.82090E+003    1.98711E+003
   6.4610   2.82363E+003    2.00124E+003
   6.4650   2.83269E+003    1.95250E+003
   6.4680   2.75595E+003    1.91030E+003
   6.4700   2.72189E+003    1.92532E+003
   6.4720   2.82253E+003    1.90878E+003
   6.4760   2.76133E+003    1.87399E+003
   6.4790   2.71585E+003    1.88702E+003
   6.4810   2.75168E+003    1.87978E+003
   6.4840   2.70667E+003    1.84143E+003
   6.4850   2.74363E+003    1.86469E+003
   6.4890   2.71679E+003    1.86634E+003
   6.4910   2.73911E+003    1.85068E+003
   6.4940   2.66276E+003    1.78548E+003
   6.4970   2.65489E+003    1.80456E+003
   6.4990   2.73461E+003    1.76793E+003
   6.5010   2.65892E+003    1.80155E+003
   6.5030   2.66747E+003    1.77964E+003
   6.5050   2.70901E+003    1.75395E+003
   6.5080   2.64187E+003    1.77747E+003
   6.5100   2.60889E+003    1.74866E+003
   6.5130   2.60909E+003    1.74916E+003
   6.5170   2.58709E+003    1.69587E+003
   6.5190   2.60600E+003    1.71362E+003
   6.5210   2.60533E+003    1.70277E+003
   6.5230   2.60647E+003    1.65822E+003
   6.5260   2.56997E+003    1.67312E+003
   6.5300   2.54767E+003    1.65180E+003
   6.5330   2.50779E+003    1.65466E+003
   6.5350   2.50340E+003    1.62093E+003
   6.5390   2.49049E+003    1.58998E+003
   6.5420   2.51323E+003    1.60446E+003
   6.5440   2.50936E+003    1.55781E+003
   6.5460   2.47237E+003    1.59537E+003
   6.5480   2.47505E+003    1.54910E+003
   6.5500   2.43142E+003    1.54566E+003
   6.5520   2.43370E+003    1.53148E+003
   6.5550   2.43961E+003    1.49116E+003
   6.5570   2.40392E+003    1.51910E+003
   6.5590   2.42172E+003    1.52309E+003
   6.5620   2.40836E+003    1.51279E+003
   6.5660   2.41409E+003    1.49779E+003
   6.5680   2.40882E+003    1.47636E+003
   6.5710   2.35257E+003    1.47939E+003
   6.5730   2.37015E+003    1.48944E+003
   6.5750   2.30876E+003    1.46699E+003
   6.5800   2.33954E+003    1.44680E+003
   6.5820   2.29136E+003    1.39766E+003
   6.5840   2.33784E+003    1.39842E+003
   6.5860   2.32355E+003    1.43145E+003
   6.5890   2.31250E+003    1.39766E+003
   6.5910   2.27735E+003    1.40576E+003
   6.5930   2.25725E+003    1.41511E+003
   6.5980   2.25618E+003    1.38454E+003
   6.6000   2.26407E+003    1.39682E+003
   6.6020   2.25153E+003    1.39386E+003
   6.6040   2.24033E+003    1.37746E+003
   6.6070   2.24043E+003    1.34183E+003
   6.6110   2.22298E+003    1.32409E+003
   6.6140   2.23747E+003    1.32643E+003
   6.6150   2.19705E+003    1.32618E+003
   6.6180   2.21280E+003    1.35589E+003
   6.6210   2.19310E+003    1.31685E+003
   6.6240   2.20650E+003    1.31873E+003
   6.6280   2.19389E+003    1.30554E+003
   6.6290   2.20642E+003    1.30815E+003
   6.6320   2.15701E+003    1.29332E+003
   6.6330   2.16333E+003    1.29899E+003
   6.6360   2.17186E+003    1.27859E+003
   6.6380   2.14685E+003    1.27466E+003
   6.6410   2.14795E+003    1.26989E+003
   6.6430   2.16514E+003    1.28477E+003
   6.6450   2.10807E+003    1.26795E+003
   6.6460   2.15167E+003    1.23958E+003
   6.6500   2.15301E+003    1.23496E+003
   6.6530   2.12672E+003    1.25190E+003
   6.6550   2.14829E+003    1.27333E+003
   6.6580   2.08479E+003    1.26236E+003
   6.6600   2.10802E+003    1.24334E+003
   6.6630   2.12098E+003    1.24160E+003
   6.6670   2.08456E+003    1.20938E+003
   6.6680   2.10458E+003    1.22247E+003
   6.6720   2.08509E+003    1.21677E+003
   6.6740   2.05836E+003    1.23123E+003
   6.6750   2.06301E+003    1.20359E+003
   6.6780   2.07512E+003    1.23073E+003
   6.6820   2.09470E+003    1.18670E+003
   6.6840   2.03239E+003    1.19245E+003
   6.6870   2.04668E+003    1.17600E+003
   6.6890   2.02898E+003    1.18364E+003
   6.6910   2.04414E+003    1.18760E+003
   6.6940   2.01446E+003    1.19451E+003
   6.6960   2.02692E+003    1.16052E+003
   6.7000   2.00646E+003    1.17008E+003
   6.7010   2.02142E+003    1.17948E+003
   6.7030   2.01459E+003    1.15207E+003
   6.7050   1.99629E+003    1.12334E+003
   6.7100   1.95211E+003    1.16789E+003
   6.7140   1.96692E+003    1.15067E+003
   6.7160   1.97313E+003    1.15104E+003
   6.7180   1.97865E+003    1.16421E+003
   6.7210   1.98032E+003    1.13311E+003
   6.7230   1.97037E+003    1.08953E+003
   6.7260   1.96384E+003    1.13421E+003
   6.7300   1.94143E+003    1.11714E+003
   6.7320   1.93296E+003    1.10576E+003
   6.7340   1.91023E+003    1.09424E+003
   6.7370   1.90570E+003    1.12004E+003
   6.7390   1.90235E+003    1.11924E+003
   6.7410   1.92097E+003    1.12586E+003
   6.7430   1.91498E+003    1.11675E+003
   6.7450   1.95309E+003    1.13226E+003
   6.7480   1.96589E+003    1.08811E+003
   6.7520   1.90921E+003    1.10380E+003
   6.7540   1.94249E+003    1.13152E+003
   6.7560   1.90022E+003    1.16227E+003
   6.7590   1.91539E+003    1.10468E+003
   6.7610   1.90299E+003    1.02842E+003
   6.7640   1.91391E+003    1.07979E+003
   6.7680   1.90587E+003    1.10536E+003
   6.7700   1.91293E+003    1.07978E+003
   6.7730   1.90521E+003    1.09292E+003
   6.7750   1.89816E+003    1.08556E+003
   6.7770   1.89068E+003    1.08572E+003
   6.7810   1.92088E+003    1.12008E+003
   6.7820   1.94863E+003    1.11392E+003
   6.7860   1.91990E+003    1.10251E+003
   6.7870   1.91446E+003    1.08277E+003
   6.7900   1.91665E+003    1.11876E+003
   6.7920   1.87221E+003    1.09856E+003
   6.7950   1.93739E+003    1.09563E+003
   6.7980   1.92336E+003    1.09815E+003
   6.7990   1.94335E+003    1.14017E+003
   6.8020   1.94211E+003    1.10640E+003
   6.8060   1.92952E+003    1.06199E+003
   6.8090   1.93380E+003    1.07986E+003
   6.8100   1.95020E+003    1.07449E+003
   6.8130   1.92087E+003    1.10766E+003
   6.8160   1.92469E+003    1.06270E+003
   6.8190   1.93449E+003    1.11209E+003
   6.8220   1.91208E+003    1.10824E+003
   6.8240   1.92532E+003    1.10583E+003
   6.8260   1.93509E+003    1.12189E+003
   6.8290   1.91971E+003    1.11779E+003
   6.8330   1.94755E+003    1.08436E+003
   6.8340   1.92745E+003    1.08376E+003
   6.8380   1.93004E+003    1.07331E+003
   6.8400   1.96386E+003    1.08003E+003
   6.8420   1.93489E+003    1.08203E+003
   6.8450   1.94343E+003    1.10617E+003
   6.8470   1.96670E+003    1.12690E+003
   6.8520   1.98320E+003    1.13539E+003
   6.8530   1.91634E+003    1.10875E+003
   6.8560   1.91932E+003    1.11360E+003
   6.8590   1.95951E+003    1.08935E+003
   6.8620   1.91852E+003    1.08917E+003
   6.8650   1.96272E+003    1.10746E+003
   6.8660   1.96081E+003    1.08677E+003
   6.8690   1.95382E+003    1.11351E+003
   6.8720   1.93893E+003    1.09364E+003
   6.8750   1.95700E+003    1.10418E+003
   6.8780   1.93894E+003    1.11280E+003
   6.8810   1.93500E+003    1.07875E+003
   6.8830   1.97086E+003    1.09460E+003
   6.8850   1.95764E+003    1.10626E+003
   6.8870   1.93032E+003    1.11729E+003
   6.8910   1.95002E+003    1.09111E+003
   6.8940   1.88684E+003    1.12003E+003
   6.8980   1.96207E+003    1.11172E+003
   6.9010   1.95954E+003    1.09842E+003
   6.9050   1.94005E+003    1.09232E+003
   6.9080   1.94239E+003    1.12336E+003
   6.9100   1.96029E+003    1.08553E+003
   6.9120   1.90546E+003    1.10645E+003
   6.9150   1.94516E+003    1.11129E+003
   6.9190   1.92706E+003    1.10688E+003
   6.9210   1.95765E+003    1.11046E+003
   6.9230   1.92932E+003    1.11067E+003
   6.9250   1.92823E+003    1.09004E+003
   6.9300   1.89874E+003    1.09638E+003
   6.9320   1.90532E+003    1.08108E+003
   6.9350   1.92456E+003    1.10254E+003
   6.9370   1.89992E+003    1.07541E+003
   6.9390   1.91708E+003    1.08373E+003
   6.9420   1.93712E+003    1.08697E+003
   6.9440   1.93836E+003    1.09507E+003
   6.9480   1.92638E+003    1.08987E+003
   6.9510   1.90600E+003    1.08112E+003
   6.9520   1.87014E+003    1.07288E+003
   6.9560   1.86065E+003    1.08562E+003
   6.9590   1.85940E+003    1.06612E+003
   6.9620   1.89877E+003    1.07264E+003
   6.9660   1.86380E+003    1.04492E+003
   6.9680   1.84442E+003    1.06579E+003
   6.9710   1.88501E+003    1.08759E+003
   6.9740   1.85442E+003    1.07689E+003
   6.9760   1.92209E+003    1.06779E+003
   6.9800   1.88264E+003    1.06348E+003
   6.9820   1.88355E+003    1.08691E+003
   6.9830   1.92804E+003    1.07506E+003
   6.9870   1.88206E+003    1.07869E+003
   6.9880   1.85990E+003    1.08764E+003
   6.9920   1.88755E+003    1.08633E+003
   6.9960   1.90902E+003    1.07455E+003
   6.9990   1.89269E+003    1.09409E+003
   7.0040   1.88782E+003    1.09612E+003
   7.0050   1.88920E+003    1.05863E+003
   7.0080   1.92990E+003    1.04628E+003
   7.0100   1.91139E+003    1.06457E+003
   7.0130   1.89520E+003    1.04549E+003
   7.0170   1.90042E+003    1.06594E+003
   7.0210   1.88001E+003    1.05488E+003
   7.0240   1.89164E+003    1.05355E+003
   7.0260   1.87534E+003    1.03208E+003
   7.0290   1.86793E+003    1.05271E+003
   7.0330   1.86776E+003    1.03358E+003
   7.0350   1.87365E+003    1.03770E+003
   7.0380   1.86966E+003    9.94580E+002
   7.0410   1.83009E+003    1.02303E+003
   7.0440   1.82943E+003    1.02038E+003
   7.0480   1.83878E+003    1.00674E+003
   7.0500   1.85412E+003    9.91740E+002
   7.0530   1.81027E+003    9.97490E+002
   7.0550   1.79950E+003    1.01363E+003
   7.0590   1.76771E+003    9.91420E+002
   7.0620   1.78903E+003    9.43000E+002
   7.0640   1.78246E+003    9.45470E+002
   7.0670   1.76958E+003    9.29070E+002
   7.0700   1.71917E+003    9.05220E+002
   7.0730   1.69448E+003    8.94710E+002
   7.0760   1.71393E+003    8.61880E+002
   7.0780   1.66776E+003    8.76170E+002
   7.0800   1.67331E+003    8.59420E+002
   7.0840   1.67562E+003    8.08370E+002
   7.0870   1.60084E+003    7.81680E+002
   7.0880   1.59510E+003    7.58190E+002
   7.0910   1.52533E+003    7.50520E+002
   7.0940   1.52046E+003    7.08330E+002
   7.0980   1.43140E+003    6.43020E+002
   7.1000   1.42517E+003    6.18170E+002
   7.1030   1.38545E+003    6.00970E+002
   7.1050   1.32837E+003    5.41650E+002
   7.1090   1.24717E+003    4.98120E+002
   7.1120   1.18443E+003    4.49730E+002
   7.1150   1.12057E+003    4.00580E+002
   7.1180   1.06545E+003    3.63170E+002
   7.1210   1.00322E+003    3.34950E+002
   7.1230   9.41270E+002    2.73810E+002
   7.1260   8.50530E+002    2.42370E+002
   7.1290   7.83660E+002    2.06840E+002
   7.1320   6.94440E+002    1.67110E+002
   7.1340   6.45940E+002    1.58840E+002
   7.1350   6.03380E+002    1.38520E+002
   7.1390   5.20290E+002    9.60400E+001
   7.1440   3.93510E+002    6.59800E+001
   7.1470   3.16040E+002    4.25000E+001
   7.1500   2.68070E+002    3.69400E+001
   7.1530   2.06620E+002    2.78100E+001
   7.1560   1.45260E+002    1.58900E+001
   7.1590   9.30900E+001    1.29500E+001
   7.1630   6.87100E+001    9.10000E+000
   7.1660   5.15900E+001    4.87000E+000
   7.1680   4.13300E+001    7.19000E+000
   7.1700   2.41700E+001    3.30000E+000
   7.1730   1.41100E+001    3.65000E+000
   7.1740   1.12000E+000    4.99000E+000
   7.1770   6.16000E+000    5.49000E+000
   7.1780   6.00000E+000    5.56000E+000
   7.1820   6.10000E+000    4.22000E+000
   7.1850   6.04000E+000    3.94000E+000
   7.1870   5.99000E+000    4.59000E+000
   7.1900   6.30000E+000    6.71000E+000
   7.1940   6.01000E+000    6.00000E-002
   7.1950   6.04000E+000    1.80000E-001
   7.2000   6.11000E+000    7.00000E-002
   7.2020   6.17000E+000    1.00000E-001
   7.2050   6.12000E+000    4.50000E-001
   7.2090   5.40000E+000    6.50000E-001
   7.2110   6.05000E+000    1.00000E-002
   7.2140   6.01000E+000    1.40000E-001
   7.2170   6.16000E+000    3.50000E-001
   7.2200   6.21000E+000    1.60000E-001
   7.2230   6.02000E+000    4.00000E-002
   7.2260   6.38000E+000    3.50000E-001
   7.2290   6.03000E+000    1.10000E-001
   7.2310   6.19000E+000    1.00000E-001
   7.2340   6.04000E+000    2.40000E-001
   7.2360   6.23000E+000    7.00000E-002
   7.2400   6.13000E+000    6.00000E-001
   7.2430   6.16000E+000    8.00000E-002
   7.2460   6.15000E+000    1.00000E-001
   7.2500   6.26000E+000    8.00000E-002
   7.2520   6.17000E+000    9.00000E-002
   7.2550   6.11000E+000    3.00000E-001
   7.2580   6.05000E+000    4.00000E-002
   7.2600   6.08000E+000    2.80000E-001
   7.2620   6.05000E+000    3.00000E-001
   7.2650   6.05000E+000    2.20000E-001
   7.2680   5.69000E+000    1.00000E-002
   7.2710   6.29000E+000    1.80000E-001
   7.2720   6.03000E+000    3.00000E-002
   7.2750   6.12000E+000    2.30000E-001
   7.2790   6.24000E+000    6.00000E-002
   7.2830   6.09000E+000    1.60000E-001
   7.2860   6.04000E+000    4.00000E-002
   7.2880   5.44000E+000    3.30000E-001
   7.2900   5.41000E+000    5.00000E-002
   7.2950   6.25000E+000    1.40000E-001
   7.2980   6.20000E+000    4.00000E-002
   7.3000   6.02000E+000    1.00000E-001
