# Supplementary material for: Mechanism of the small ATP-independent chaperone Spy is substrate specific
Source: Nat Commun. 2021 Feb 8;12:851. doi: 10.1038/s41467-021-21120-8 (PMC7870927; doi:10.1038/s41467-021-21120-8)
Supplement: Supplementary file 3 — Supplementary Data 1 [file 41467_2021_21120_MOESM3_ESM.zip › Fig 2c-d/181801/00083.RI3]

Sample3/6
I 3 22.0 48000 0011906 2.9880E11 278 1 
   5.8000   5.93000E+000    5.70000E-001
   5.8030   5.87000E+000    3.74000E+000
   5.8040   5.91000E+000    3.40000E-001
   5.8060   5.99000E+000    5.53000E+000
   5.8080   5.78000E+000    2.33000E+000
   5.8100   5.24000E+000    9.44000E+000
   5.8120   5.48000E+000    2.34700E+001
   5.8130   5.11000E+000    2.08800E+001
   5.8150   2.05000E+000    1.88000E+001
   5.8170   1.66100E+001    3.07400E+001
   5.8190   3.44300E+001    5.57300E+001
   5.8200   7.55200E+001    9.76300E+001
   5.8220   1.23150E+002    3.32760E+002
   5.8260   4.71700E+002    5.56670E+002
   5.8290   8.13670E+002    7.54490E+002
   5.8330   9.83990E+002    1.11199E+003
   5.8350   1.25502E+003    1.19499E+003
   5.8380   1.31995E+003    1.32254E+003
   5.8390   1.48675E+003    1.49505E+003
   5.8420   1.59557E+003    1.60968E+003
   5.8440   1.73614E+003    1.74062E+003
   5.8470   1.87292E+003    1.94023E+003
   5.8490   2.00659E+003    1.99784E+003
   5.8510   2.12188E+003    2.18706E+003
   5.8530   2.32624E+003    2.37356E+003
   5.8560   2.41011E+003    2.55631E+003
   5.8580   2.59291E+003    2.62576E+003
   5.8600   2.66605E+003    2.70463E+003
   5.8610   2.72138E+003    2.77581E+003
   5.8630   2.74059E+003    2.89166E+003
   5.8650   2.91681E+003    2.92352E+003
   5.8670   3.04515E+003    3.01414E+003
   5.8680   3.11556E+003    3.13534E+003
   5.8690   3.14829E+003    3.23045E+003
   5.8710   3.18102E+003    3.29711E+003
   5.8730   3.27298E+003    3.23891E+003
   5.8760   3.32093E+003    3.38376E+003
   5.8780   3.37971E+003    3.41151E+003
   5.8800   3.47769E+003    3.50662E+003
   5.8820   3.61169E+003    3.52991E+003
   5.8850   3.55412E+003    3.52543E+003
   5.8870   3.54865E+003    3.58506E+003
   5.8890   3.63873E+003    3.55552E+003
   5.8900   3.60697E+003    3.52615E+003
   5.8920   3.61351E+003    3.61198E+003
   5.8940   3.60409E+003    3.62853E+003
   5.8960   3.57950E+003    3.66483E+003
   5.8980   3.62859E+003    3.65908E+003
   5.9000   3.62678E+003    3.64933E+003
   5.9030   3.69312E+003    3.57385E+003
   5.9050   3.67946E+003    3.55618E+003
   5.9060   3.65042E+003    3.62813E+003
   5.9090   3.65491E+003    3.65859E+003
   5.9100   3.68177E+003    3.70710E+003
   5.9120   3.67510E+003    3.78425E+003
   5.9140   3.72828E+003    3.66246E+003
   5.9160   3.75083E+003    3.75257E+003
   5.9170   3.69873E+003    3.70472E+003
   5.9190   3.68285E+003    3.75637E+003
   5.9210   3.82349E+003    3.82233E+003
   5.9240   3.76303E+003    3.88806E+003
   5.9250   3.72765E+003    3.85594E+003
   5.9280   3.87196E+003    3.86799E+003
   5.9300   3.79596E+003    3.86466E+003
   5.9330   3.85580E+003    3.89749E+003
   5.9350   3.85027E+003    3.93225E+003
   5.9370   3.96769E+003    3.87885E+003
   5.9390   3.93225E+003    3.92528E+003
   5.9420   3.99544E+003    3.92543E+003
   5.9430   3.95170E+003    4.03025E+003
   5.9450   3.91245E+003    4.05946E+003
   5.9460   3.95444E+003    4.02924E+003
   5.9480   4.02753E+003    4.00122E+003
   5.9500   4.06308E+003    4.02288E+003
   5.9520   4.09906E+003    4.09189E+003
   5.9550   4.09729E+003    4.13691E+003
   5.9580   4.08382E+003    4.08483E+003
   5.9590   4.11525E+003    4.22376E+003
   5.9610   4.03663E+003    4.24159E+003
   5.9640   4.18816E+003    4.58865E+003
   5.9660   4.17000E+003    6.03444E+003
   5.9670   4.14349E+003    7.86785E+003
   5.9690   4.16941E+003    8.51720E+003
   5.9710   4.35614E+003    8.15962E+003
   5.9730   4.50835E+003    7.92430E+003
   5.9770   7.56168E+003    1.39930E+002
   5.9820   7.33143E+003    1.96910E+002
   5.9840   4.26640E+003    1.18280E+003
   5.9890   1.88750E+002    5.20349E+003
   5.9910   1.85760E+002    4.17753E+003
   5.9950   5.60390E+002    4.20319E+003
   5.9960   2.33612E+003    4.15660E+003
   6.0000   5.32353E+003    4.17565E+003
   6.0030   4.37245E+003    4.21160E+003
   6.0050   4.17637E+003    4.11556E+003
   6.0080   4.15136E+003    4.15382E+003
   6.0100   4.23984E+003    4.17125E+003
   6.0110   4.18744E+003    4.08976E+003
   6.0120   4.15421E+003    4.04858E+003
   6.0130   4.14715E+003    4.15635E+003
   6.0160   4.16811E+003    4.12560E+003
   6.0180   4.17744E+003    4.11480E+003
   6.0210   4.15550E+003    4.11619E+003
   6.0230   4.16802E+003    4.12918E+003
   6.0250   4.21291E+003    4.06780E+003
   6.0270   4.12884E+003    4.00723E+003
   6.0300   4.18200E+003    4.24540E+003
   6.0340   4.11671E+003    4.11399E+003
   6.0360   4.09653E+003    4.11384E+003
   6.0390   4.17411E+003    4.09254E+003
   6.0410   4.22798E+003    4.13739E+003
   6.0440   4.20394E+003    4.16859E+003
   6.0450   4.20088E+003    4.14755E+003
   6.0480   4.14845E+003    4.14697E+003
   6.0490   4.17060E+003    4.12597E+003
   6.0510   4.18031E+003    4.16205E+003
   6.0530   4.17969E+003    4.07146E+003
   6.0540   4.22451E+003    4.22406E+003
   6.0560   4.24415E+003    4.13037E+003
   6.0590   4.18615E+003    4.16612E+003
   6.0610   4.04972E+003    4.13486E+003
   6.0630   4.14050E+003    4.15099E+003
   6.0660   4.16555E+003    4.10408E+003
   6.0680   4.09315E+003    4.10363E+003
   6.0700   4.09131E+003    4.09131E+003
   6.0730   4.14433E+003    4.12821E+003
   6.0750   4.17609E+003    4.15857E+003
   6.0770   4.16001E+003    4.14457E+003
   6.0790   4.20037E+003    4.12601E+003
   6.0820   4.15682E+003    4.15193E+003
   6.0840   4.16839E+003    4.23868E+003
   6.0860   4.18578E+003    4.14643E+003
   6.0890   4.18921E+003    4.12032E+003
   6.0920   4.13584E+003    4.13140E+003
   6.0940   4.17059E+003    4.16378E+003
   6.0950   4.16591E+003    4.12645E+003
   6.0970   4.15479E+003    4.12752E+003
   6.0990   4.14618E+003    4.14451E+003
   6.1020   4.18563E+003    4.07969E+003
   6.1040   4.17820E+003    4.08638E+003
   6.1060   4.13828E+003    4.18857E+003
   6.1090   4.15188E+003    4.12716E+003
   6.1110   4.16400E+003    4.12450E+003
   6.1130   4.19479E+003    4.09378E+003
   6.1160   4.20650E+003    4.15638E+003
   6.1180   4.14583E+003    4.13683E+003
   6.1200   4.14652E+003    4.06044E+003
   6.1220   4.12325E+003    4.07731E+003
   6.1250   4.15750E+003    4.06880E+003
   6.1280   4.13892E+003    4.09440E+003
   6.1320   4.14305E+003    4.05802E+003
   6.1350   4.09783E+003    4.14881E+003
   6.1370   4.21244E+003    4.11620E+003
   6.1390   4.14755E+003    4.09786E+003
   6.1400   4.17435E+003    4.10390E+003
   6.1430   4.15312E+003    4.10974E+003
   6.1460   4.19603E+003    4.07803E+003
   6.1480   4.19407E+003    4.09541E+003
   6.1490   4.16229E+003    4.07992E+003
   6.1510   4.16735E+003    4.10807E+003
   6.1540   4.13657E+003    4.11243E+003
   6.1550   4.15636E+003    4.06859E+003
   6.1570   4.12606E+003    4.10710E+003
   6.1590   4.18656E+003    4.07647E+003
   6.1620   4.15202E+003    3.99291E+003
   6.1640   4.12367E+003    4.03021E+003
   6.1660   4.12844E+003    4.04948E+003
   6.1670   4.07811E+003    4.03338E+003
   6.1690   4.02770E+003    4.05641E+003
   6.1720   4.11780E+003    4.09548E+003
   6.1760   4.11603E+003    4.03389E+003
   6.1780   4.14541E+003    4.03620E+003
   6.1790   4.16344E+003    3.97859E+003
   6.1810   4.18487E+003    4.01158E+003
   6.1830   4.14632E+003    4.00156E+003
   6.1860   4.18000E+003    4.02171E+003
   6.1880   4.14468E+003    4.05372E+003
   6.1910   4.15458E+003    4.00995E+003
   6.1940   4.13741E+003    3.99717E+003
   6.1960   4.18656E+003    4.04113E+003
   6.1990   4.15014E+003    3.97657E+003
   6.2020   4.20837E+003    4.00115E+003
   6.2040   4.13657E+003    3.97340E+003
   6.2050   4.12626E+003    3.97798E+003
   6.2070   4.10823E+003    4.05421E+003
   6.2100   4.19317E+003    4.05183E+003
   6.2120   4.20290E+003    4.08752E+003
   6.2140   4.24970E+003    4.07767E+003
   6.2160   4.18473E+003    4.00743E+003
   6.2180   4.09588E+003    4.02179E+003
   6.2210   4.18756E+003    4.02847E+003
   6.2230   4.18996E+003    3.98772E+003
   6.2260   4.19271E+003    4.00266E+003
   6.2290   4.15195E+003    3.94663E+003
   6.2320   4.15426E+003    3.99223E+003
   6.2350   4.20679E+003    3.92797E+003
   6.2370   4.17059E+003    4.02697E+003
   6.2390   4.13776E+003    3.98639E+003
   6.2410   4.18211E+003    3.98169E+003
   6.2440   4.13940E+003    3.96015E+003
   6.2460   4.10861E+003    3.96805E+003
   6.2500   4.15909E+003    3.94828E+003
   6.2520   4.11468E+003    3.92662E+003
   6.2550   4.12786E+003    3.97123E+003
   6.2570   4.20587E+003    3.99031E+003
   6.2600   4.08583E+003    3.95107E+003
   6.2620   4.11898E+003    3.94319E+003
   6.2640   4.12925E+003    4.00444E+003
   6.2670   4.16577E+003    4.00923E+003
   6.2680   4.23086E+003    3.94589E+003
   6.2720   4.11625E+003    3.92430E+003
   6.2730   4.14836E+003    3.98503E+003
   6.2760   4.24845E+003    3.93621E+003
   6.2780   4.22887E+003    3.93267E+003
   6.2800   4.20591E+003    3.94223E+003
   6.2820   4.18251E+003    3.93358E+003
   6.2850   4.18294E+003    3.91618E+003
   6.2890   4.22897E+003    3.88273E+003
   6.2920   4.15834E+003    3.89043E+003
   6.2960   4.14453E+003    3.87662E+003
   6.2970   4.10188E+003    3.85148E+003
   6.2990   4.21923E+003    3.91575E+003
   6.3020   4.11638E+003    3.83839E+003
   6.3040   4.09567E+003    3.90223E+003
   6.3060   4.07158E+003    3.88823E+003
   6.3080   4.03582E+003    3.85831E+003
   6.3100   4.10839E+003    3.84926E+003
   6.3140   4.14163E+003    3.79511E+003
   6.3160   4.11832E+003    3.80364E+003
   6.3180   4.13534E+003    3.84577E+003
   6.3200   4.10965E+003    3.84015E+003
   6.3230   4.11829E+003    3.86335E+003
   6.3250   4.10923E+003    3.81309E+003
   6.3270   4.07865E+003    3.77607E+003
   6.3300   4.10643E+003    3.79099E+003
   6.3320   4.16389E+003    3.76957E+003
   6.3340   4.07057E+003    3.77482E+003
   6.3370   4.04531E+003    3.75021E+003
   6.3380   4.16283E+003    3.68040E+003
   6.3420   4.11933E+003    3.72515E+003
   6.3440   4.09652E+003    3.73859E+003
   6.3450   4.05936E+003    3.65926E+003
   6.3490   4.04458E+003    3.68905E+003
   6.3500   4.08544E+003    3.62429E+003
   6.3540   4.09223E+003    3.66507E+003
   6.3570   4.06762E+003    3.66874E+003
   6.3590   4.05356E+003    3.65523E+003
   6.3610   4.05435E+003    3.54091E+003
   6.3630   3.99167E+003    3.67131E+003
   6.3670   4.13430E+003    3.67629E+003
   6.3690   4.05628E+003    3.68601E+003
   6.3730   4.12661E+003    3.67406E+003
   6.3740   4.01280E+003    3.60167E+003
   6.3780   4.06597E+003    3.61452E+003
   6.3790   4.04154E+003    3.65095E+003
   6.3810   4.00629E+003    3.56043E+003
   6.3830   4.04158E+003    3.53932E+003
   6.3850   4.03119E+003    3.55928E+003
   6.3880   3.99445E+003    3.53436E+003
   6.3900   3.99021E+003    3.50392E+003
   6.3930   3.96452E+003    3.48777E+003
   6.3960   4.09546E+003    3.57108E+003
   6.3980   3.90402E+003    3.52423E+003
   6.3990   3.97531E+003    3.52713E+003
   6.4020   3.96728E+003    3.46747E+003
   6.4040   3.90896E+003    3.49020E+003
   6.4060   3.90954E+003    3.49443E+003
   6.4080   3.95354E+003    3.44571E+003
   6.4120   3.96921E+003    3.45283E+003
   6.4150   3.89571E+003    3.45255E+003
   6.4170   3.92053E+003    3.45117E+003
   6.4180   3.95142E+003    3.42963E+003
   6.4200   3.95762E+003    3.45260E+003
   6.4230   3.92380E+003    3.40632E+003
   6.4260   3.89921E+003    3.46493E+003
   6.4300   3.85148E+003    3.40579E+003
   6.4310   3.82285E+003    3.40965E+003
   6.4340   3.91785E+003    3.37274E+003
   6.4350   3.95626E+003    3.36568E+003
   6.4380   4.02579E+003    3.46191E+003
   6.4410   4.00282E+003    3.45764E+003
   6.4440   3.95265E+003    3.37154E+003
   6.4460   3.95048E+003    3.47273E+003
   6.4480   4.01912E+003    3.35344E+003
   6.4510   3.99405E+003    3.41390E+003
   6.4540   4.01177E+003    3.42519E+003
   6.4560   3.99920E+003    3.38413E+003
   6.4580   4.02995E+003    3.36277E+003
   6.4610   4.02297E+003    3.34155E+003
   6.4630   3.97108E+003    3.35419E+003
   6.4650   4.05074E+003    3.32128E+003
   6.4680   4.00589E+003    3.31190E+003
   6.4720   3.94731E+003    3.25822E+003
   6.4740   3.99065E+003    3.26505E+003
   6.4760   4.02004E+003    3.26758E+003
   6.4790   3.95450E+003    3.30097E+003
   6.4800   3.96837E+003    3.28334E+003
   6.4840   3.95285E+003    3.29889E+003
   6.4860   3.91991E+003    3.26000E+003
   6.4870   3.94753E+003    3.24040E+003
   6.4910   3.99354E+003    3.24722E+003
   6.4920   3.94705E+003    3.24815E+003
   6.4960   3.91252E+003    3.22355E+003
   6.4990   3.91647E+003    3.17005E+003
   6.5010   3.94604E+003    3.17318E+003
   6.5030   3.89894E+003    3.14048E+003
   6.5050   3.93864E+003    3.18734E+003
   6.5080   3.92594E+003    3.18202E+003
   6.5090   3.92071E+003    3.12051E+003
   6.5120   3.83409E+003    3.03754E+003
   6.5160   3.85087E+003    3.12199E+003
   6.5190   3.80749E+003    3.08959E+003
   6.5210   3.78102E+003    3.03864E+003
   6.5230   3.80681E+003    3.04485E+003
   6.5250   3.86178E+003    3.00999E+003
   6.5280   3.80126E+003    2.95009E+003
   6.5310   3.79804E+003    2.97400E+003
   6.5330   3.81051E+003    2.99322E+003
   6.5360   3.73796E+003    2.91124E+003
   6.5390   3.69326E+003    2.90414E+003
   6.5410   3.70511E+003    2.82098E+003
   6.5440   3.69966E+003    2.85526E+003
   6.5460   3.71016E+003    2.82461E+003
   6.5480   3.64265E+003    2.84712E+003
   6.5490   3.69203E+003    2.79526E+003
   6.5520   3.62787E+003    2.79226E+003
   6.5550   3.59164E+003    2.79794E+003
   6.5580   3.57123E+003    2.74649E+003
   6.5620   3.55417E+003    2.66098E+003
   6.5640   3.47518E+003    2.72970E+003
   6.5660   3.46831E+003    2.63240E+003
   6.5680   3.48037E+003    2.62909E+003
   6.5730   3.51808E+003    2.59343E+003
   6.5750   3.47706E+003    2.54835E+003
   6.5780   3.39014E+003    2.53703E+003
   6.5800   3.36756E+003    2.58448E+003
   6.5820   3.35595E+003    2.52100E+003
   6.5840   3.41026E+003    2.54775E+003
   6.5880   3.27863E+003    2.47989E+003
   6.5910   3.28172E+003    2.45617E+003
   6.5930   3.33314E+003    2.43566E+003
   6.5950   3.36687E+003    2.39693E+003
   6.5980   3.27519E+003    2.38290E+003
   6.6020   3.27334E+003    2.36142E+003
   6.6070   3.23083E+003    2.32459E+003
   6.6100   3.20640E+003    2.27580E+003
   6.6130   3.15220E+003    2.26412E+003
   6.6150   3.16417E+003    2.23914E+003
   6.6180   3.14555E+003    2.24862E+003
   6.6210   3.19206E+003    2.22327E+003
   6.6220   3.12925E+003    2.23275E+003
   6.6250   3.04983E+003    2.16161E+003
   6.6280   3.03419E+003    2.15012E+003
   6.6300   3.00734E+003    2.16271E+003
   6.6330   3.03526E+003    2.13268E+003
   6.6340   3.08434E+003    2.11026E+003
   6.6380   3.03503E+003    2.08899E+003
   6.6400   3.04111E+003    2.04179E+003
   6.6430   2.92929E+003    2.09216E+003
   6.6440   2.97201E+003    2.01201E+003
   6.6460   2.94762E+003    2.01669E+003
   6.6480   2.89458E+003    2.04251E+003
   6.6510   2.92674E+003    2.01473E+003
   6.6550   2.87363E+003    1.96515E+003
   6.6580   2.87054E+003    1.93528E+003
   6.6600   2.84291E+003    1.91682E+003
   6.6620   2.78836E+003    1.91151E+003
   6.6640   2.80761E+003    1.92533E+003
   6.6680   2.77772E+003    1.87390E+003
   6.6710   2.84821E+003    1.84343E+003
   6.6740   2.75200E+003    1.85131E+003
   6.6750   2.73916E+003    1.83759E+003
   6.6780   2.72390E+003    1.78749E+003
   6.6800   2.75046E+003    1.76143E+003
   6.6850   2.64380E+003    1.76920E+003
   6.6870   2.62400E+003    1.74622E+003
   6.6890   2.62694E+003    1.74812E+003
   6.6910   2.57880E+003    1.72190E+003
   6.6940   2.62536E+003    1.70684E+003
   6.6960   2.61220E+003    1.68856E+003
   6.6980   2.54103E+003    1.65495E+003
   6.7000   2.53686E+003    1.59408E+003
   6.7030   2.54476E+003    1.63544E+003
   6.7060   2.49467E+003    1.59374E+003
   6.7100   2.47374E+003    1.60335E+003
   6.7120   2.45337E+003    1.57490E+003
   6.7140   2.41439E+003    1.58488E+003
   6.7170   2.45547E+003    1.56846E+003
   6.7210   2.43376E+003    1.52712E+003
   6.7230   2.41645E+003    1.48305E+003
   6.7260   2.35255E+003    1.49054E+003
   6.7280   2.35475E+003    1.48520E+003
   6.7300   2.35461E+003    1.47792E+003
   6.7320   2.31704E+003    1.43444E+003
   6.7350   2.29346E+003    1.42625E+003
   6.7390   2.25535E+003    1.45142E+003
   6.7400   2.24218E+003    1.42055E+003
   6.7440   2.26137E+003    1.38763E+003
   6.7460   2.23831E+003    1.39412E+003
   6.7500   2.23024E+003    1.38527E+003
   6.7520   2.25177E+003    1.36367E+003
   6.7560   2.20427E+003    1.36658E+003
   6.7570   2.22046E+003    1.36958E+003
   6.7610   2.21706E+003    1.36598E+003
   6.7630   2.14622E+003    1.33770E+003
   6.7660   2.14158E+003    1.32412E+003
   6.7690   2.11775E+003    1.34490E+003
   6.7710   2.13672E+003    1.30366E+003
   6.7740   2.11234E+003    1.27003E+003
   6.7760   2.13986E+003    1.30794E+003
   6.7790   2.12775E+003    1.31243E+003
   6.7810   2.10578E+003    1.27606E+003
   6.7840   2.09955E+003    1.29097E+003
   6.7860   2.09087E+003    1.28586E+003
   6.7880   2.08664E+003    1.29790E+003
   6.7900   2.08664E+003    1.26574E+003
   6.7930   2.07630E+003    1.25203E+003
   6.7950   2.05706E+003    1.27994E+003
   6.7980   2.08147E+003    1.21568E+003
   6.8000   2.06290E+003    1.22883E+003
   6.8030   2.04969E+003    1.25781E+003
   6.8050   2.00032E+003    1.19571E+003
   6.8090   1.98502E+003    1.19801E+003
   6.8120   2.04560E+003    1.20681E+003
   6.8130   2.04733E+003    1.24966E+003
   6.8160   2.02206E+003    1.21874E+003
   6.8190   2.02496E+003    1.19805E+003
   6.8220   2.03891E+003    1.21361E+003
   6.8230   2.03098E+003    1.17312E+003
   6.8260   2.02574E+003    1.19459E+003
   6.8290   1.99308E+003    1.21284E+003
   6.8310   1.98069E+003    1.16032E+003
   6.8330   1.98811E+003    1.15100E+003
   6.8360   2.02039E+003    1.21315E+003
   6.8390   2.02967E+003    1.18626E+003
   6.8400   2.01268E+003    1.18560E+003
   6.8430   2.00399E+003    1.13584E+003
   6.8460   1.98774E+003    1.18601E+003
   6.8490   1.96280E+003    1.19215E+003
   6.8520   1.98268E+003    1.14712E+003
   6.8550   1.94153E+003    1.11583E+003
   6.8580   1.96075E+003    1.13470E+003
   6.8610   1.95177E+003    1.14427E+003
   6.8630   1.96328E+003    1.14098E+003
   6.8660   1.93045E+003    1.13517E+003
   6.8670   1.94629E+003    1.11327E+003
   6.8710   1.90277E+003    1.12952E+003
   6.8740   1.93047E+003    1.13964E+003
   6.8780   1.92802E+003    1.12340E+003
   6.8810   1.90717E+003    1.09619E+003
   6.8820   1.88349E+003    1.09634E+003
   6.8850   1.90077E+003    1.10523E+003
   6.8890   1.89020E+003    1.09755E+003
   6.8920   1.93486E+003    1.12032E+003
   6.8940   1.89898E+003    1.13105E+003
   6.8960   1.86885E+003    1.12830E+003
   6.8980   1.93125E+003    1.10445E+003
   6.9010   1.93171E+003    1.06704E+003
   6.9030   1.92417E+003    1.09012E+003
   6.9070   1.90602E+003    1.13255E+003
   6.9100   1.87104E+003    1.08168E+003
   6.9130   1.89870E+003    1.07032E+003
   6.9150   1.87946E+003    1.06958E+003
   6.9170   1.87333E+003    1.07763E+003
   6.9210   1.86385E+003    1.09198E+003
   6.9230   1.86516E+003    1.08011E+003
   6.9250   1.87293E+003    1.06607E+003
   6.9280   1.88392E+003    1.07624E+003
   6.9300   1.88777E+003    1.09053E+003
   6.9330   1.84298E+003    1.06342E+003
   6.9360   1.84506E+003    1.04104E+003
   6.9390   1.83248E+003    1.04681E+003
   6.9410   1.88146E+003    1.03874E+003
   6.9430   1.84998E+003    1.07139E+003
   6.9460   1.84016E+003    1.05402E+003
   6.9500   1.85865E+003    1.04709E+003
   6.9520   1.84744E+003    1.05288E+003
   6.9550   1.80063E+003    1.02758E+003
   6.9570   1.79045E+003    1.03238E+003
   6.9610   1.76709E+003    1.03422E+003
   6.9640   1.78361E+003    1.04076E+003
   6.9660   1.77837E+003    1.00795E+003
   6.9680   1.73827E+003    1.03914E+003
   6.9710   1.78490E+003    1.03927E+003
   6.9750   1.81024E+003    1.05837E+003
   6.9780   1.79520E+003    1.03303E+003
   6.9800   1.81575E+003    1.04567E+003
   6.9820   1.79299E+003    1.04617E+003
   6.9850   1.80640E+003    1.02974E+003
   6.9880   1.80779E+003    1.01948E+003
   6.9900   1.81371E+003    1.04230E+003
   6.9920   1.78652E+003    1.04347E+003
   6.9950   1.78615E+003    1.03131E+003
   6.9990   1.81921E+003    1.02311E+003
   7.0010   1.75949E+003    1.03043E+003
   7.0040   1.78157E+003    1.02942E+003
   7.0070   1.81263E+003    1.02883E+003
   7.0100   1.79287E+003    1.02672E+003
   7.0120   1.80421E+003    1.02149E+003
   7.0160   1.83837E+003    1.01534E+003
   7.0180   1.81714E+003    1.01338E+003
   7.0210   1.80831E+003    1.03671E+003
   7.0220   1.77993E+003    1.01670E+003
   7.0260   1.76733E+003    1.01724E+003
   7.0280   1.78719E+003    1.02076E+003
   7.0310   1.75606E+003    1.01112E+003
   7.0330   1.75916E+003    1.00319E+003
   7.0370   1.76333E+003    9.94130E+002
   7.0380   1.78445E+003    9.92030E+002
   7.0400   1.77094E+003    9.79590E+002
   7.0440   1.74712E+003    9.88860E+002
   7.0470   1.77201E+003    9.98140E+002
   7.0480   1.81300E+003    9.69140E+002
   7.0530   1.76608E+003    9.62380E+002
   7.0550   1.74855E+003    9.72200E+002
   7.0580   1.75061E+003    9.61660E+002
   7.0620   1.77886E+003    9.90380E+002
   7.0640   1.75268E+003    9.73860E+002
   7.0670   1.78339E+003    9.41460E+002
   7.0690   1.74855E+003    9.26230E+002
   7.0710   1.75709E+003    9.36610E+002
   7.0730   1.73886E+003    9.07650E+002
   7.0760   1.74067E+003    9.17430E+002
   7.0780   1.76879E+003    9.29710E+002
   7.0810   1.72178E+003    9.14790E+002
   7.0840   1.68166E+003    8.87950E+002
   7.0870   1.72552E+003    8.88590E+002
   7.0890   1.71871E+003    8.56530E+002
   7.0940   1.68106E+003    8.47280E+002
   7.0960   1.67869E+003    7.93170E+002
   7.0990   1.67512E+003    8.09850E+002
   7.1030   1.66948E+003    7.50860E+002
   7.1070   1.58780E+003    7.35470E+002
   7.1090   1.60934E+003    6.84670E+002
   7.1120   1.60727E+003    6.59870E+002
   7.1130   1.61342E+003    6.53790E+002
   7.1160   1.56974E+003    6.16830E+002
   7.1200   1.54505E+003    5.47580E+002
   7.1230   1.52112E+003    5.11120E+002
   7.1250   1.50218E+003    4.77360E+002
   7.1270   1.45025E+003    4.39000E+002
   7.1300   1.40880E+003    3.77170E+002
   7.1320   1.35232E+003    3.08310E+002
   7.1350   1.29364E+003    2.82690E+002
   7.1370   1.26917E+003    2.74220E+002
   7.1410   1.21210E+003    1.27260E+002
   7.1460   1.06173E+003    2.56200E+001
   7.1490   9.01050E+002    5.44000E+000
   7.1530   7.35480E+002    5.19000E+000
   7.1560   6.76780E+002    5.95000E+000
   7.1590   3.55790E+002    4.62000E+000
   7.1610   1.98540E+002    6.64000E+000
   7.1640   6.02800E+001    4.37000E+000
   7.1660   9.53000E+000    5.95000E+000
   7.1690   5.98000E+000    6.23000E+000
   7.1710   6.14000E+000    4.91000E+000
   7.1750   5.97000E+000    2.10000E-001
   7.1770   5.85000E+000    2.00000E-002
   7.1800   5.93000E+000    0.00000E+000
   7.1830   6.04000E+000    3.80000E-001
   7.1870   6.03000E+000    2.12000E+000
   7.1890   6.07000E+000    2.69000E+000
   7.1900   6.03000E+000    3.57000E+000
   7.1940   6.00000E+000    3.36000E+000
   7.1980   6.05000E+000    2.80000E+000
   7.2020   6.02000E+000    6.00000E-002
   7.2040   6.13000E+000    1.31000E+000
   7.2060   6.02000E+000    2.10000E-001
   7.2090   6.24000E+000    6.50000E-001
   7.2120   6.19000E+000    1.60000E-001
   7.2150   5.97000E+000    7.00000E-002
   7.2160   5.42000E+000    5.00000E-002
   7.2190   6.26000E+000    1.20000E-001
   7.2230   5.96000E+000    1.35000E+000
   7.2250   5.97000E+000    1.40000E-001
   7.2280   6.25000E+000    4.80000E-001
   7.2310   5.96000E+000    4.50000E-001
   7.2340   6.24000E+000    8.00000E-002
   7.2360   6.07000E+000    8.00000E-002
   7.2400   5.99000E+000    1.00000E-002
   7.2430   6.00000E+000    2.00000E-002
   7.2470   6.09000E+000    2.70000E-001
   7.2490   6.24000E+000    1.00000E-001
   7.2520   5.97000E+000    1.20000E-001
   7.2550   6.06000E+000    1.20000E-001
   7.2570   5.90000E+000    5.00000E-002
   7.2600   5.40000E+000    2.00000E-002
   7.2630   6.03000E+000    4.40000E-001
   7.2660   5.95000E+000    3.10000E-001
   7.2690   6.15000E+000    1.30000E-001
   7.2720   5.26000E+000    2.00000E-002
   7.2750   5.90000E+000    1.00000E-002
   7.2770   6.17000E+000    1.40000E-001
   7.2810   6.00000E+000    7.00000E-002
   7.2840   5.94000E+000    2.50000E-001
   7.2860   6.10000E+000    1.20000E-001
   7.2900   5.92000E+000    2.00000E-002
   7.2920   6.09000E+000    2.00000E-001
   7.2970   6.12000E+000    1.00000E-002
   7.3000   5.41000E+000    1.40000E-001
