# Supplementary material for: Mechanism of the small ATP-independent chaperone Spy is substrate specific
Source: Nat Commun. 2021 Feb 8;12:851. doi: 10.1038/s41467-021-21120-8 (PMC7870927; doi:10.1038/s41467-021-21120-8)
Supplement: Supplementary file 3 — Supplementary Data 1 [file 41467_2021_21120_MOESM3_ESM.zip › Fig 2c-d/181801/00084.RI1]

Sample1/4
I 1 22.0 48000 0011978 3.0060E11 278 1 
   5.7990   5.97000E+000    1.63000E+000
   5.8030   5.94000E+000    5.30000E-001
   5.8040   5.96000E+000    2.25000E+000
   5.8060   5.91000E+000    4.70000E-001
   5.8070   5.81000E+000    3.60000E-001
   5.8080   6.06000E+000    5.82000E+000
   5.8100   6.24000E+000    1.59000E+000
   5.8120   5.58000E+000    7.89000E+000
   5.8130   5.94000E+000    9.54000E+000
   5.8150   3.93000E+000    1.95300E+001
   5.8170   6.98000E+000    1.92900E+001
   5.8190   4.68600E+001    2.76300E+001
   5.8220   1.27950E+002    5.60200E+001
   5.8230   2.67590E+002    1.18530E+002
   5.8260   5.30790E+002    1.98250E+002
   5.8270   7.94770E+002    2.55530E+002
   5.8280   7.95790E+002    5.29130E+002
   5.8300   8.99160E+002    6.64380E+002
   5.8330   1.04921E+003    6.57930E+002
   5.8350   1.19321E+003    7.41960E+002
   5.8370   1.29196E+003    9.66150E+002
   5.8400   1.49605E+003    1.38049E+003
   5.8420   1.60774E+003    1.75312E+003
   5.8440   1.71140E+003    1.89219E+003
   5.8450   1.79943E+003    1.87409E+003
   5.8470   1.89752E+003    1.94232E+003
   5.8490   2.09952E+003    2.04544E+003
   5.8500   2.13033E+003    2.16724E+003
   5.8510   2.18528E+003    2.27386E+003
   5.8530   2.36021E+003    2.36241E+003
   5.8560   2.43570E+003    2.57135E+003
   5.8570   2.50312E+003    2.58018E+003
   5.8580   2.57815E+003    2.59954E+003
   5.8600   2.67940E+003    2.77727E+003
   5.8630   2.85584E+003    2.91011E+003
   5.8650   2.97085E+003    3.08077E+003
   5.8680   3.02556E+003    3.12932E+003
   5.8690   3.12220E+003    3.27878E+003
   5.8710   3.24201E+003    3.20671E+003
   5.8740   3.32649E+003    3.32134E+003
   5.8760   3.33657E+003    3.32263E+003
   5.8770   3.39044E+003    3.44009E+003
   5.8780   3.47260E+003    3.46436E+003
   5.8800   3.46871E+003    3.50032E+003
   5.8830   3.50818E+003    3.51839E+003
   5.8850   3.56963E+003    3.60297E+003
   5.8870   3.62413E+003    3.54819E+003
   5.8900   3.60360E+003    3.60595E+003
   5.8920   3.62603E+003    3.56888E+003
   5.8940   3.64247E+003    3.64421E+003
   5.8950   3.61081E+003    3.55466E+003
   5.8960   3.56841E+003    3.61913E+003
   5.8990   3.71562E+003    3.63234E+003
   5.9000   3.68070E+003    3.67141E+003
   5.9030   3.65143E+003    3.63915E+003
   5.9050   3.59883E+003    3.65408E+003
   5.9070   3.63739E+003    3.65386E+003
   5.9100   3.73740E+003    3.70327E+003
   5.9120   3.67475E+003    3.70300E+003
   5.9140   3.70411E+003    3.77372E+003
   5.9170   3.75128E+003    3.77002E+003
   5.9210   3.79314E+003    3.79793E+003
   5.9230   3.78265E+003    3.77392E+003
   5.9260   3.82617E+003    3.70220E+003
   5.9280   3.84296E+003    3.67530E+003
   5.9300   3.85251E+003    3.71854E+003
   5.9320   3.87393E+003    3.93333E+003
   5.9350   3.91153E+003    3.94729E+003
   5.9360   3.89800E+003    3.93213E+003
   5.9390   3.95364E+003    3.91946E+003
   5.9400   3.96370E+003    4.02576E+003
   5.9430   4.02848E+003    4.00372E+003
   5.9450   4.00455E+003    4.00215E+003
   5.9480   4.11108E+003    3.98317E+003
   5.9500   4.10387E+003    4.05435E+003
   5.9530   4.04635E+003    4.09401E+003
   5.9550   4.09548E+003    4.04514E+003
   5.9570   4.03575E+003    4.05264E+003
   5.9590   4.02087E+003    4.08492E+003
   5.9610   4.03914E+003    4.09934E+003
   5.9640   4.05413E+003    4.13685E+003
   5.9650   4.09385E+003    4.03877E+003
   5.9660   4.03776E+003    4.03106E+003
   5.9680   4.10452E+003    4.09924E+003
   5.9690   4.13111E+003    4.10104E+003
   5.9710   4.06285E+003    4.15045E+003
   5.9760   4.19958E+003    4.16829E+003
   5.9800   4.17400E+003    4.22600E+003
   5.9820   4.19642E+003    4.22657E+003
   5.9830   4.20722E+003    4.18818E+003
   5.9840   4.18679E+003    4.18583E+003
   5.9860   4.26028E+003    4.24786E+003
   5.9900   4.43493E+003    4.56600E+003
   5.9910   5.03914E+003    5.44525E+003
   5.9950   6.92647E+003    7.69324E+003
   5.9960   8.72411E+003    8.77341E+003
   6.0000   8.03081E+003    7.90412E+003
   6.0020   7.84882E+003    6.90480E+003
   6.0050   3.02202E+003    2.47020E+002
   6.0090   1.10380E+002    1.23520E+002
   6.0100   1.35090E+002    1.73880E+002
   6.0130   3.04180E+002    2.13583E+003
   6.0180   4.83343E+003    4.72978E+003
   6.0220   4.07047E+003    4.15890E+003
   6.0230   4.45835E+003    4.42198E+003
   6.0250   4.26530E+003    4.22785E+003
   6.0270   4.23215E+003    4.21901E+003
   6.0300   4.30462E+003    4.16991E+003
   6.0320   4.28012E+003    4.17321E+003
   6.0360   4.31553E+003    4.23536E+003
   6.0390   4.29061E+003    4.19985E+003
   6.0410   4.27093E+003    4.22246E+003
   6.0430   4.30108E+003    4.28028E+003
   6.0460   4.35950E+003    4.14142E+003
   6.0480   4.27042E+003    4.24356E+003
   6.0490   4.32643E+003    4.27508E+003
   6.0520   4.31091E+003    4.18674E+003
   6.0540   4.27545E+003    4.20128E+003
   6.0560   4.33005E+003    4.29573E+003
   6.0600   4.25830E+003    4.20933E+003
   6.0610   4.26341E+003    4.19152E+003
   6.0630   4.25413E+003    4.18922E+003
   6.0660   4.20914E+003    4.18168E+003
   6.0680   4.28114E+003    4.21792E+003
   6.0700   4.26234E+003    4.20422E+003
   6.0730   4.26225E+003    4.23298E+003
   6.0750   4.34804E+003    4.17243E+003
   6.0790   4.22622E+003    4.23676E+003
   6.0810   4.29991E+003    4.22008E+003
   6.0860   4.30402E+003    4.22861E+003
   6.0880   4.27203E+003    4.25084E+003
   6.0890   4.27787E+003    4.13538E+003
   6.0900   4.26905E+003    4.18710E+003
   6.0920   4.23127E+003    4.15107E+003
   6.0950   4.19167E+003    4.21106E+003
   6.0990   4.25894E+003    4.09973E+003
   6.1010   4.22414E+003    4.19232E+003
   6.1040   4.20307E+003    4.21049E+003
   6.1060   4.22530E+003    4.09313E+003
   6.1090   4.24591E+003    4.16281E+003
   6.1130   4.20531E+003    4.18886E+003
   6.1150   4.16120E+003    4.08841E+003
   6.1170   4.17792E+003    4.09876E+003
   6.1180   4.25751E+003    4.16909E+003
   6.1210   4.18841E+003    4.10383E+003
   6.1240   4.17144E+003    4.12383E+003
   6.1260   4.14889E+003    4.15408E+003
   6.1280   4.10041E+003    4.13094E+003
   6.1310   4.17296E+003    4.06012E+003
   6.1350   4.17836E+003    4.08440E+003
   6.1370   4.15323E+003    4.10854E+003
   6.1380   4.18407E+003    4.16186E+003
   6.1400   4.18488E+003    4.05296E+003
   6.1420   4.29457E+003    4.03122E+003
   6.1440   4.17385E+003    4.08910E+003
   6.1470   4.17565E+003    4.00642E+003
   6.1480   4.17882E+003    4.01982E+003
   6.1510   4.17126E+003    3.98501E+003
   6.1530   4.11749E+003    4.01944E+003
   6.1540   4.11817E+003    4.03520E+003
   6.1570   4.08561E+003    4.00330E+003
   6.1600   4.08687E+003    3.95671E+003
   6.1620   4.03605E+003    3.97261E+003
   6.1640   4.05899E+003    3.90316E+003
   6.1680   4.08609E+003    3.93677E+003
   6.1700   4.06421E+003    4.00538E+003
   6.1720   4.04366E+003    3.91985E+003
   6.1740   4.06976E+003    3.94748E+003
   6.1770   4.00498E+003    3.89632E+003
   6.1800   4.08883E+003    3.89202E+003
   6.1810   4.07656E+003    3.96735E+003
   6.1830   4.15972E+003    3.91290E+003
   6.1850   4.04316E+003    3.94338E+003
   6.1900   4.03304E+003    3.92605E+003
   6.1920   4.05520E+003    3.83878E+003
   6.1940   4.06840E+003    3.86807E+003
   6.1960   3.99121E+003    3.80693E+003
   6.1980   4.02052E+003    3.89228E+003
   6.2010   3.97339E+003    3.90671E+003
   6.2030   4.08387E+003    3.85111E+003
   6.2060   4.00466E+003    3.87605E+003
   6.2080   4.03916E+003    3.78583E+003
   6.2120   4.02172E+003    3.80330E+003
   6.2140   4.04434E+003    3.85389E+003
   6.2150   4.03488E+003    3.73509E+003
   6.2180   4.01083E+003    3.75930E+003
   6.2190   4.01266E+003    3.79533E+003
   6.2210   4.01734E+003    3.72501E+003
   6.2250   4.03143E+003    3.69022E+003
   6.2280   3.97723E+003    3.72670E+003
   6.2300   4.00423E+003    3.73948E+003
   6.2320   3.95948E+003    3.60739E+003
   6.2340   3.90131E+003    3.69468E+003
   6.2360   3.94258E+003    3.60960E+003
   6.2390   3.95310E+003    3.57228E+003
   6.2410   3.92030E+003    3.59054E+003
   6.2440   3.90814E+003    3.57116E+003
   6.2460   3.87578E+003    3.58875E+003
   6.2490   3.93368E+003    3.56463E+003
   6.2530   3.90988E+003    3.50269E+003
   6.2550   3.87145E+003    3.49076E+003
   6.2570   3.86775E+003    3.50549E+003
   6.2600   3.89898E+003    3.54302E+003
   6.2610   3.93947E+003    3.48112E+003
   6.2640   3.88252E+003    3.49232E+003
   6.2670   3.83273E+003    3.40144E+003
   6.2680   3.84182E+003    3.45631E+003
   6.2710   3.85387E+003    3.38059E+003
   6.2730   3.81947E+003    3.41292E+003
   6.2750   3.82726E+003    3.40261E+003
   6.2770   3.77996E+003    3.41384E+003
   6.2800   3.82073E+003    3.33483E+003
   6.2830   3.78511E+003    3.34622E+003
   6.2860   3.82081E+003    3.33049E+003
   6.2880   3.76469E+003    3.25326E+003
   6.2890   3.80094E+003    3.32962E+003
   6.2910   3.73430E+003    3.24701E+003
   6.2940   3.69665E+003    3.24657E+003
   6.2960   3.76230E+003    3.27233E+003
   6.2980   3.75140E+003    3.22053E+003
   6.3000   3.70956E+003    3.16384E+003
   6.3020   3.70661E+003    3.16326E+003
   6.3060   3.70039E+003    3.22485E+003
   6.3090   3.69496E+003    3.12236E+003
   6.3120   3.68646E+003    3.10114E+003
   6.3160   3.59299E+003    3.07655E+003
   6.3180   3.60753E+003    3.09049E+003
   6.3200   3.54934E+003    2.98811E+003
   6.3210   3.56265E+003    2.99761E+003
   6.3240   3.55002E+003    2.87280E+003
   6.3270   3.57793E+003    2.95560E+003
   6.3300   3.53046E+003    2.92269E+003
   6.3310   3.47713E+003    2.93204E+003
   6.3330   3.52540E+003    2.84565E+003
   6.3370   3.54378E+003    2.87886E+003
   6.3410   3.43172E+003    2.90217E+003
   6.3430   3.41653E+003    2.83924E+003
   6.3440   3.39186E+003    2.81921E+003
   6.3470   3.46457E+003    2.77709E+003
   6.3500   3.42050E+003    2.75806E+003
   6.3540   3.34907E+003    2.75348E+003
   6.3560   3.40004E+003    2.69160E+003
   6.3570   3.30613E+003    2.73525E+003
   6.3590   3.26190E+003    2.66257E+003
   6.3620   3.30414E+003    2.69103E+003
   6.3650   3.28505E+003    2.59886E+003
   6.3670   3.32761E+003    2.59025E+003
   6.3690   3.25878E+003    2.55439E+003
   6.3730   3.26568E+003    2.57708E+003
   6.3750   3.19436E+003    2.57370E+003
   6.3780   3.23796E+003    2.49405E+003
   6.3810   3.17856E+003    2.55255E+003
   6.3820   3.12281E+003    2.47325E+003
   6.3850   3.11416E+003    2.47227E+003
   6.3880   3.14227E+003    2.45844E+003
   6.3900   3.15337E+003    2.43332E+003
   6.3910   3.08856E+003    2.45577E+003
   6.3930   3.08071E+003    2.40083E+003
   6.3970   3.10520E+003    2.32778E+003
   6.4000   3.05443E+003    2.37169E+003
   6.4020   3.03477E+003    2.33224E+003
   6.4040   3.00609E+003    2.30076E+003
   6.4060   3.02313E+003    2.26911E+003
   6.4100   3.04805E+003    2.18776E+003
   6.4140   2.99928E+003    2.22523E+003
   6.4150   2.98853E+003    2.23894E+003
   6.4170   2.94083E+003    2.19635E+003
   6.4190   2.96242E+003    2.21805E+003
   6.4220   2.94601E+003    2.16186E+003
   6.4240   2.87345E+003    2.17569E+003
   6.4270   2.90329E+003    2.15479E+003
   6.4290   2.89657E+003    2.15504E+003
   6.4310   2.92722E+003    2.16098E+003
   6.4340   2.92811E+003    2.15960E+003
   6.4360   2.93693E+003    2.11907E+003
   6.4380   2.87339E+003    2.13926E+003
   6.4420   2.85903E+003    2.05711E+003
   6.4440   2.86310E+003    2.10941E+003
   6.4460   2.86817E+003    2.07908E+003
   6.4490   2.88417E+003    2.06225E+003
   6.4510   2.83916E+003    2.07415E+003
   6.4530   2.91571E+003    2.03305E+003
   6.4560   2.84875E+003    2.00491E+003
   6.4590   2.87076E+003    2.01690E+003
   6.4610   2.80256E+003    1.98346E+003
   6.4650   2.82468E+003    2.01250E+003
   6.4670   2.82634E+003    1.98895E+003
   6.4700   2.76862E+003    1.99520E+003
   6.4720   2.75343E+003    1.91748E+003
   6.4750   2.82778E+003    1.91777E+003
   6.4790   2.74156E+003    1.90600E+003
   6.4800   2.81119E+003    1.86318E+003
   6.4830   2.74766E+003    1.86210E+003
   6.4850   2.74990E+003    1.87172E+003
   6.4870   2.74145E+003    1.83193E+003
   6.4890   2.73279E+003    1.80257E+003
   6.4920   2.72258E+003    1.83231E+003
   6.4960   2.70047E+003    1.80584E+003
   6.4970   2.69358E+003    1.81828E+003
   6.5010   2.68600E+003    1.79048E+003
   6.5050   2.64694E+003    1.76917E+003
   6.5070   2.67411E+003    1.80750E+003
   6.5090   2.62768E+003    1.75384E+003
   6.5120   2.68036E+003    1.74546E+003
   6.5150   2.60479E+003    1.69437E+003
   6.5160   2.58447E+003    1.74578E+003
   6.5200   2.61229E+003    1.70855E+003
   6.5210   2.60889E+003    1.69602E+003
   6.5240   2.58147E+003    1.63720E+003
   6.5280   2.55714E+003    1.66514E+003
   6.5310   2.54240E+003    1.65735E+003
   6.5350   2.55088E+003    1.63415E+003
   6.5370   2.55209E+003    1.61533E+003
   6.5390   2.49643E+003    1.60740E+003
   6.5410   2.48081E+003    1.58084E+003
   6.5440   2.49277E+003    1.57833E+003
   6.5460   2.46961E+003    1.59066E+003
   6.5480   2.42467E+003    1.54981E+003
   6.5520   2.41303E+003    1.55429E+003
   6.5560   2.45696E+003    1.51761E+003
   6.5570   2.41120E+003    1.50528E+003
   6.5590   2.41554E+003    1.49247E+003
   6.5630   2.37306E+003    1.50084E+003
   6.5660   2.38153E+003    1.49970E+003
   6.5680   2.35972E+003    1.47415E+003
   6.5710   2.32845E+003    1.47541E+003
   6.5730   2.37415E+003    1.45083E+003
   6.5770   2.36117E+003    1.44928E+003
   6.5800   2.37216E+003    1.44988E+003
   6.5820   2.32122E+003    1.41262E+003
   6.5850   2.34595E+003    1.40832E+003
   6.5860   2.29378E+003    1.41278E+003
   6.5890   2.29245E+003    1.41141E+003
   6.5910   2.31162E+003    1.39863E+003
   6.5950   2.27231E+003    1.39843E+003
   6.5980   2.25173E+003    1.35439E+003
   6.6000   2.21404E+003    1.36736E+003
   6.6030   2.22640E+003    1.36616E+003
   6.6050   2.23704E+003    1.35803E+003
   6.6090   2.23776E+003    1.33326E+003
   6.6120   2.21233E+003    1.35539E+003
   6.6140   2.18506E+003    1.31591E+003
   6.6150   2.20330E+003    1.34849E+003
   6.6180   2.19709E+003    1.30848E+003
   6.6220   2.17257E+003    1.32180E+003
   6.6250   2.18782E+003    1.29953E+003
   6.6270   2.17599E+003    1.29428E+003
   6.6290   2.16415E+003    1.29261E+003
   6.6310   2.15953E+003    1.31600E+003
   6.6340   2.13804E+003    1.32365E+003
   6.6360   2.13806E+003    1.29105E+003
   6.6380   2.15774E+003    1.29717E+003
   6.6390   2.14329E+003    1.26606E+003
   6.6430   2.13769E+003    1.26520E+003
   6.6460   2.16307E+003    1.28024E+003
   6.6480   2.14505E+003    1.23791E+003
   6.6530   2.13205E+003    1.24941E+003
   6.6550   2.10954E+003    1.26743E+003
   6.6580   2.09635E+003    1.24493E+003
   6.6600   2.08995E+003    1.23268E+003
   6.6620   2.06869E+003    1.23275E+003
   6.6650   2.06592E+003    1.20756E+003
   6.6670   2.07155E+003    1.20708E+003
   6.6710   2.07376E+003    1.18331E+003
   6.6740   2.07191E+003    1.18782E+003
   6.6750   2.07293E+003    1.20354E+003
   6.6780   2.08033E+003    1.19670E+003
   6.6800   2.01924E+003    1.19327E+003
   6.6830   2.01413E+003    1.18258E+003
   6.6850   2.02928E+003    1.17126E+003
   6.6870   1.99409E+003    1.17609E+003
   6.6910   2.00602E+003    1.19321E+003
   6.6940   1.99563E+003    1.16130E+003
   6.6970   1.99539E+003    1.16958E+003
   6.6990   1.99119E+003    1.16111E+003
   6.7000   1.98825E+003    1.15414E+003
   6.7030   1.99215E+003    1.16062E+003
   6.7070   1.95347E+003    1.15675E+003
   6.7110   1.95403E+003    1.15634E+003
   6.7140   1.98187E+003    1.13034E+003
   6.7150   1.96011E+003    1.14845E+003
   6.7180   1.95387E+003    1.14342E+003
   6.7200   1.97791E+003    1.12036E+003
   6.7240   1.97289E+003    1.10708E+003
   6.7260   1.91837E+003    1.11934E+003
   6.7270   1.93586E+003    1.13493E+003
   6.7300   1.92773E+003    1.11582E+003
   6.7330   1.91295E+003    1.09222E+003
   6.7360   1.88112E+003    1.08185E+003
   6.7390   1.87246E+003    1.08047E+003
   6.7400   1.88004E+003    1.07552E+003
   6.7430   1.88789E+003    1.13192E+003
   6.7450   1.93396E+003    1.11262E+003
   6.7490   1.87935E+003    1.10916E+003
   6.7520   1.93711E+003    1.11799E+003
   6.7530   1.94483E+003    1.11331E+003
   6.7560   1.92388E+003    1.11280E+003
   6.7610   1.90683E+003    1.06123E+003
   6.7640   1.88113E+003    1.05797E+003
   6.7660   1.89099E+003    1.08035E+003
   6.7680   1.91573E+003    1.10246E+003
   6.7700   1.88025E+003    1.06617E+003
   6.7730   1.88906E+003    1.07519E+003
   6.7760   1.89426E+003    1.07653E+003
   6.7780   1.88518E+003    1.12500E+003
   6.7810   1.89051E+003    1.10020E+003
   6.7830   1.88841E+003    1.11244E+003
   6.7860   1.89895E+003    1.05720E+003
   6.7880   1.89085E+003    1.09906E+003
   6.7930   1.88774E+003    1.12313E+003
   6.7960   1.92770E+003    1.09039E+003
   6.7970   1.91359E+003    1.10717E+003
   6.7990   1.93335E+003    1.10062E+003
   6.8040   1.93458E+003    1.06345E+003
   6.8070   1.91246E+003    1.08056E+003
   6.8090   1.90013E+003    1.08521E+003
   6.8120   1.91204E+003    1.08519E+003
   6.8150   1.92833E+003    1.08187E+003
   6.8190   1.90463E+003    1.09650E+003
   6.8220   1.90612E+003    1.10309E+003
   6.8240   1.89738E+003    1.11718E+003
   6.8260   1.90556E+003    1.08636E+003
   6.8280   1.90710E+003    1.09313E+003
   6.8310   1.90849E+003    1.07941E+003
   6.8340   1.93022E+003    1.05552E+003
   6.8370   1.89612E+003    1.10051E+003
   6.8380   1.91112E+003    1.08873E+003
   6.8410   1.89419E+003    1.09060E+003
   6.8450   1.88856E+003    1.06596E+003
   6.8460   1.90660E+003    1.08122E+003
   6.8490   1.91855E+003    1.10169E+003
   6.8520   1.91165E+003    1.09185E+003
   6.8550   1.93701E+003    1.09711E+003
   6.8580   1.94074E+003    1.11955E+003
   6.8610   1.89727E+003    1.12642E+003
   6.8640   1.88862E+003    1.11015E+003
   6.8670   1.91215E+003    1.10507E+003
   6.8690   1.92109E+003    1.09065E+003
   6.8720   1.94522E+003    1.10771E+003
   6.8740   1.92217E+003    1.10723E+003
   6.8770   1.95125E+003    1.11093E+003
   6.8810   1.91438E+003    1.10081E+003
   6.8820   1.91751E+003    1.09546E+003
   6.8850   1.89052E+003    1.09400E+003
   6.8870   1.93206E+003    1.08413E+003
   6.8920   1.90087E+003    1.11407E+003
   6.8940   1.89087E+003    1.12551E+003
   6.8960   1.90477E+003    1.07518E+003
   6.9000   1.91196E+003    1.07734E+003
   6.9050   1.92161E+003    1.12115E+003
   6.9080   1.93582E+003    1.11221E+003
   6.9100   1.91876E+003    1.11055E+003
   6.9110   1.90022E+003    1.09501E+003
   6.9130   1.92320E+003    1.09769E+003
   6.9170   1.89832E+003    1.08665E+003
   6.9200   1.88676E+003    1.11356E+003
   6.9220   1.92948E+003    1.07892E+003
   6.9230   1.90255E+003    1.09927E+003
   6.9280   1.89073E+003    1.08071E+003
   6.9300   1.87563E+003    1.09484E+003
   6.9340   1.89279E+003    1.07467E+003
   6.9350   1.87400E+003    1.07444E+003
   6.9380   1.86553E+003    1.06882E+003
   6.9420   1.89544E+003    1.07389E+003
   6.9450   1.90680E+003    1.07950E+003
   6.9470   1.84354E+003    1.06846E+003
   6.9510   1.92516E+003    1.05605E+003
   6.9520   1.87963E+003    1.06893E+003
   6.9540   1.87454E+003    1.07932E+003
   6.9570   1.86463E+003    1.03901E+003
   6.9590   1.85267E+003    1.05526E+003
   6.9640   1.85277E+003    1.05054E+003
   6.9660   1.82667E+003    1.01823E+003
   6.9680   1.83617E+003    1.08475E+003
   6.9710   1.85502E+003    1.06303E+003
   6.9740   1.83244E+003    1.06636E+003
   6.9760   1.87531E+003    1.05995E+003
   6.9800   1.89623E+003    1.07385E+003
   6.9820   1.87801E+003    1.07937E+003
   6.9850   1.89018E+003    1.08614E+003
   6.9880   1.85402E+003    1.09496E+003
   6.9900   1.83815E+003    1.07058E+003
   6.9940   1.87148E+003    1.05852E+003
   6.9970   1.89544E+003    1.07453E+003
   6.9990   1.85688E+003    1.06168E+003
   7.0020   1.90086E+003    1.05484E+003
   7.0040   1.87943E+003    1.07566E+003
   7.0080   1.87506E+003    1.04686E+003
   7.0100   1.89331E+003    1.06026E+003
   7.0120   1.83911E+003    1.06037E+003
   7.0160   1.85526E+003    1.05344E+003
   7.0190   1.86605E+003    1.06720E+003
   7.0210   1.86437E+003    1.03009E+003
   7.0240   1.84922E+003    1.01343E+003
   7.0280   1.84884E+003    1.02251E+003
   7.0300   1.81841E+003    1.02959E+003
   7.0330   1.82089E+003    1.01610E+003
   7.0340   1.81463E+003    1.02412E+003
   7.0380   1.82358E+003    1.02315E+003
   7.0410   1.80619E+003    1.01889E+003
   7.0440   1.81154E+003    9.96810E+002
   7.0470   1.84538E+003    9.97170E+002
   7.0490   1.79220E+003    9.64690E+002
   7.0530   1.82048E+003    9.75530E+002
   7.0550   1.78006E+003    9.58930E+002
   7.0570   1.78565E+003    9.74410E+002
   7.0600   1.75457E+003    9.38790E+002
   7.0640   1.72749E+003    9.42810E+002
   7.0670   1.72976E+003    8.97340E+002
   7.0690   1.68460E+003    8.90420E+002
   7.0710   1.68762E+003    8.58920E+002
   7.0760   1.66371E+003    8.45900E+002
   7.0790   1.64661E+003    8.34290E+002
   7.0810   1.64925E+003    8.17660E+002
   7.0840   1.60782E+003    8.15100E+002
   7.0890   1.55152E+003    7.36810E+002
   7.0910   1.53520E+003    7.50710E+002
   7.0940   1.51174E+003    7.00240E+002
   7.0960   1.44005E+003    6.70020E+002
   7.1000   1.41048E+003    6.01820E+002
   7.1030   1.34904E+003    5.72050E+002
   7.1050   1.33201E+003    5.47280E+002
   7.1060   1.30084E+003    5.27670E+002
   7.1080   1.23913E+003    5.07000E+002
   7.1120   1.18903E+003    4.26890E+002
   7.1160   1.07849E+003    3.86650E+002
   7.1180   1.03277E+003    3.67460E+002
   7.1200   9.74420E+002    3.18050E+002
   7.1230   9.32820E+002    2.69820E+002
   7.1270   8.14470E+002    2.20300E+002
   7.1300   7.33080E+002    1.81010E+002
   7.1330   6.46040E+002    1.54010E+002
   7.1370   5.55610E+002    9.97700E+001
   7.1410   4.60400E+002    8.10400E+001
   7.1440   3.78940E+002    5.64600E+001
   7.1460   3.32580E+002    4.91200E+001
   7.1480   2.75380E+002    3.24800E+001
   7.1520   2.07540E+002    2.66200E+001
   7.1560   1.46880E+002    1.73000E+001
   7.1590   1.01180E+002    1.17600E+001
   7.1600   7.84400E+001    1.04900E+001
   7.1620   7.09200E+001    8.41000E+000
   7.1660   5.46500E+001    6.04000E+000
   7.1680   3.02400E+001    7.14000E+000
   7.1710   6.98000E+000    1.60000E-001
   7.1730   1.80000E-001    1.03000E+000
   7.1770   6.15000E+000    1.82000E+000
   7.1800   6.04000E+000    3.68000E+000
   7.1830   5.92000E+000    4.37000E+000
   7.1870   6.11000E+000    5.32000E+000
   7.1910   6.07000E+000    2.20000E-001
   7.1940   6.00000E+000    1.70000E-001
   7.1970   6.06000E+000    2.10000E-001
   7.2000   6.17000E+000    1.00000E-001
   7.2020   6.04000E+000    3.10000E-001
   7.2060   5.94000E+000    0.00000E+000
   7.2070   6.13000E+000    1.90000E-001
   7.2110   5.96000E+000    1.40000E-001
   7.2130   6.15000E+000    4.00000E-002
   7.2160   6.33000E+000    7.00000E-002
   7.2190   6.00000E+000    4.30000E-001
   7.2240   6.23000E+000    2.00000E-002
   7.2260   6.04000E+000    6.00000E-002
   7.2290   5.93000E+000    1.80000E-001
   7.2310   6.13000E+000    2.00000E-001
   7.2360   6.07000E+000    2.00000E-001
   7.2390   6.06000E+000    1.40000E-001
   7.2410   5.97000E+000    2.00000E-002
   7.2430   6.07000E+000    1.20000E-001
   7.2470   5.98000E+000    4.00000E-002
   7.2500   6.01000E+000    1.90000E-001
   7.2520   6.06000E+000    1.40000E-001
   7.2550   6.19000E+000    9.00000E-002
   7.2580   6.28000E+000    3.60000E-001
   7.2600   6.03000E+000    1.80000E-001
   7.2630   6.14000E+000    7.00000E-002
   7.2670   5.98000E+000    1.00000E-002
   7.2700   6.07000E+000    6.20000E-001
   7.2720   5.94000E+000    3.20000E-001
   7.2750   6.07000E+000    1.40000E-001
   7.2770   5.97000E+000    1.10000E-001
   7.2810   6.12000E+000    2.00000E-002
   7.2850   6.03000E+000    4.40000E-001
   7.2880   6.00000E+000    1.00000E-002
   7.2900   5.54000E+000    8.00000E-002
   7.2930   6.04000E+000    9.00000E-002
   7.2960   6.06000E+000    1.00000E-001
   7.3000   5.97000E+000    7.00000E-002
