# Supplementary material for: Mechanism of the small ATP-independent chaperone Spy is substrate specific
Source: Nat Commun. 2021 Feb 8;12:851. doi: 10.1038/s41467-021-21120-8 (PMC7870927; doi:10.1038/s41467-021-21120-8)
Supplement: Supplementary file 3 — Supplementary Data 1 [file 41467_2021_21120_MOESM3_ESM.zip › Fig 2c-d/181801/00084.RI3]

Sample3/6
I 3 22.0 48000 0012046 3.0240E11 278 1 
   5.8000   5.33000E+000    6.20000E-001
   5.8040   5.88000E+000    4.10000E-001
   5.8060   5.97000E+000    7.00000E-001
   5.8080   5.88000E+000    5.65000E+000
   5.8100   5.93000E+000    7.60000E+000
   5.8120   6.07000E+000    1.90300E+001
   5.8130   4.09000E+000    1.55600E+001
   5.8150   6.88000E+000    2.67600E+001
   5.8170   1.42800E+001    4.56100E+001
   5.8190   3.72600E+001    5.35700E+001
   5.8220   1.02650E+002    2.07000E+002
   5.8240   2.90680E+002    3.99270E+002
   5.8260   4.91430E+002    5.28720E+002
   5.8270   6.56700E+002    7.40880E+002
   5.8300   9.04610E+002    8.70940E+002
   5.8330   1.00165E+003    1.00705E+003
   5.8350   1.11511E+003    1.15665E+003
   5.8370   1.28597E+003    1.27839E+003
   5.8390   1.38601E+003    1.34866E+003
   5.8400   1.47559E+003    1.52495E+003
   5.8420   1.59568E+003    1.63095E+003
   5.8440   1.67230E+003    1.69472E+003
   5.8460   1.82106E+003    1.84276E+003
   5.8470   1.89498E+003    1.95483E+003
   5.8490   1.99484E+003    2.10035E+003
   5.8510   2.12510E+003    2.17897E+003
   5.8530   2.35642E+003    2.39653E+003
   5.8560   2.42892E+003    2.44745E+003
   5.8580   2.61416E+003    2.65851E+003
   5.8600   2.68779E+003    2.79161E+003
   5.8650   2.73923E+003    2.95615E+003
   5.8670   3.00636E+003    3.07606E+003
   5.8700   3.13856E+003    3.23481E+003
   5.8710   3.23628E+003    3.22469E+003
   5.8730   3.28521E+003    3.24614E+003
   5.8740   3.29507E+003    3.32452E+003
   5.8770   3.40348E+003    3.41671E+003
   5.8780   3.48885E+003    3.53204E+003
   5.8800   3.52863E+003    3.56087E+003
   5.8820   3.45006E+003    3.54970E+003
   5.8830   3.53910E+003    3.54101E+003
   5.8850   3.56409E+003    3.46074E+003
   5.8870   3.56568E+003    3.55480E+003
   5.8890   3.73567E+003    3.56629E+003
   5.8910   3.54609E+003    3.60321E+003
   5.8940   3.59178E+003    3.59303E+003
   5.8960   3.60185E+003    3.67046E+003
   5.8990   3.57856E+003    3.65791E+003
   5.9010   3.63250E+003    3.56818E+003
   5.9030   3.66329E+003    3.52211E+003
   5.9090   3.66432E+003    3.65113E+003
   5.9100   3.64973E+003    3.68219E+003
   5.9120   3.75242E+003    3.73455E+003
   5.9140   3.69266E+003    3.69523E+003
   5.9150   3.78963E+003    3.64236E+003
   5.9170   3.73064E+003    3.69365E+003
   5.9190   3.70858E+003    3.76553E+003
   5.9210   3.71020E+003    3.78393E+003
   5.9240   3.79881E+003    3.77349E+003
   5.9250   3.82232E+003    3.78139E+003
   5.9280   3.82885E+003    3.88155E+003
   5.9300   3.81178E+003    3.84127E+003
   5.9320   3.88606E+003    3.81469E+003
   5.9350   3.92728E+003    3.91160E+003
   5.9360   3.94840E+003    3.90088E+003
   5.9390   3.93609E+003    3.79864E+003
   5.9420   4.00502E+003    4.05024E+003
   5.9430   3.96022E+003    4.02318E+003
   5.9460   3.96478E+003    4.13260E+003
   5.9470   4.10938E+003    3.99742E+003
   5.9500   3.96997E+003    4.08501E+003
   5.9520   4.10998E+003    4.00761E+003
   5.9550   4.06542E+003    4.07632E+003
   5.9570   4.03397E+003    4.20809E+003
   5.9590   4.13203E+003    4.29472E+003
   5.9630   4.08886E+003    4.94888E+003
   5.9640   4.10720E+003    6.14605E+003
   5.9670   4.20865E+003    8.21121E+003
   5.9690   4.15166E+003    8.35485E+003
   5.9710   4.46859E+003    7.82784E+003
   5.9730   4.85824E+003    7.30227E+003
   5.9760   6.40933E+003    2.68013E+003
   5.9770   8.60119E+003    1.38250E+002
   5.9820   6.18135E+003    3.74870E+002
   5.9840   1.48295E+003    2.10224E+003
   5.9890   1.21340E+002    5.20327E+003
   5.9910   2.57460E+002    4.01628E+003
   5.9930   8.91550E+002    4.16839E+003
   5.9960   2.80192E+003    4.19022E+003
   5.9980   5.06945E+003    4.14922E+003
   6.0000   3.95555E+003    4.19863E+003
   6.0030   4.21948E+003    4.10417E+003
   6.0050   4.12275E+003    4.18928E+003
   6.0070   4.23404E+003    4.11872E+003
   6.0090   4.16580E+003    4.18352E+003
   6.0120   4.15862E+003    4.13417E+003
   6.0130   4.10542E+003    4.11884E+003
   6.0160   4.15133E+003    4.14419E+003
   6.0180   4.18382E+003    4.19827E+003
   6.0200   4.16577E+003    4.09475E+003
   6.0240   4.13743E+003    4.18314E+003
   6.0250   4.10042E+003    4.12051E+003
   6.0270   4.14679E+003    4.15454E+003
   6.0300   4.15288E+003    4.10920E+003
   6.0320   4.14513E+003    4.11007E+003
   6.0340   4.14921E+003    4.10372E+003
   6.0360   4.12566E+003    4.10894E+003
   6.0380   4.14845E+003    4.10784E+003
   6.0410   4.15470E+003    4.12789E+003
   6.0430   4.18149E+003    4.15382E+003
   6.0460   4.12359E+003    4.17745E+003
   6.0480   4.16370E+003    4.17963E+003
   6.0490   4.19387E+003    4.13951E+003
   6.0520   4.13376E+003    4.17904E+003
   6.0540   4.19817E+003    4.13393E+003
   6.0570   4.14063E+003    4.11356E+003
   6.0590   4.06812E+003    4.12379E+003
   6.0610   4.11296E+003    4.08967E+003
   6.0640   4.09505E+003    4.13789E+003
   6.0660   4.11423E+003    4.11565E+003
   6.0680   4.14162E+003    4.19147E+003
   6.0700   4.16394E+003    4.09410E+003
   6.0720   4.19954E+003    4.17688E+003
   6.0750   4.17331E+003    4.13054E+003
   6.0770   4.18695E+003    4.21716E+003
   6.0790   4.13098E+003    4.13727E+003
   6.0820   4.18389E+003    4.15344E+003
   6.0830   4.17039E+003    4.15499E+003
   6.0860   4.18313E+003    4.08621E+003
   6.0900   4.19770E+003    4.14836E+003
   6.0930   4.17850E+003    4.15481E+003
   6.0950   4.16258E+003    4.13963E+003
   6.0990   4.14347E+003    4.10705E+003
   6.1020   4.14149E+003    4.18379E+003
   6.1060   4.14534E+003    4.22791E+003
   6.1090   4.18411E+003    4.12441E+003
   6.1110   4.14390E+003    4.14025E+003
   6.1130   4.19576E+003    4.07286E+003
   6.1150   4.12233E+003    4.12209E+003
   6.1180   4.13419E+003    4.13073E+003
   6.1200   4.11242E+003    4.06904E+003
   6.1220   4.17207E+003    4.07597E+003
   6.1240   4.14311E+003    4.06324E+003
   6.1270   4.10923E+003    4.06418E+003
   6.1290   4.13287E+003    4.12072E+003
   6.1310   4.22352E+003    4.12051E+003
   6.1330   4.19219E+003    4.09786E+003
   6.1350   4.08024E+003    4.11147E+003
   6.1360   4.11400E+003    4.08883E+003
   6.1390   4.15734E+003    4.10614E+003
   6.1420   4.13640E+003    4.12122E+003
   6.1450   4.16097E+003    4.05111E+003
   6.1460   4.16787E+003    4.06637E+003
   6.1480   4.16865E+003    4.08527E+003
   6.1510   4.16735E+003    4.11684E+003
   6.1540   4.12047E+003    4.02720E+003
   6.1550   4.20745E+003    4.08066E+003
   6.1570   4.08370E+003    4.07707E+003
   6.1590   4.13929E+003    4.01410E+003
   6.1620   4.08754E+003    4.03553E+003
   6.1640   4.06562E+003    4.01653E+003
   6.1670   4.08115E+003    3.99021E+003
   6.1690   4.18956E+003    4.10087E+003
   6.1720   4.13643E+003    4.04408E+003
   6.1750   4.18870E+003    4.07120E+003
   6.1760   4.13774E+003    4.11297E+003
   6.1790   4.14342E+003    4.00089E+003
   6.1800   4.13457E+003    3.99835E+003
   6.1820   4.19184E+003    4.00643E+003
   6.1850   4.12979E+003    4.05819E+003
   6.1880   4.22768E+003    4.08505E+003
   6.1890   4.14336E+003    4.05247E+003
   6.1910   4.20073E+003    4.04779E+003
   6.1930   4.12245E+003    4.03762E+003
   6.1960   4.12563E+003    4.03491E+003
   6.2000   4.19018E+003    4.02453E+003
   6.2010   4.16949E+003    3.97954E+003
   6.2030   4.10898E+003    4.05003E+003
   6.2050   4.20465E+003    4.05731E+003
   6.2070   4.06671E+003    3.99916E+003
   6.2090   4.12715E+003    4.04545E+003
   6.2130   4.22123E+003    4.07457E+003
   6.2150   4.20945E+003    4.02463E+003
   6.2160   4.16486E+003    3.98398E+003
   6.2190   4.22408E+003    4.00589E+003
   6.2200   4.17228E+003    4.08038E+003
   6.2230   4.24571E+003    4.06927E+003
   6.2250   4.20495E+003    3.98008E+003
   6.2270   4.20739E+003    4.00563E+003
   6.2300   4.15416E+003    3.98297E+003
   6.2320   4.16074E+003    4.01345E+003
   6.2350   4.18061E+003    3.99643E+003
   6.2360   4.16951E+003    4.04445E+003
   6.2390   4.22347E+003    4.01365E+003
   6.2410   4.15817E+003    4.03879E+003
   6.2430   4.19613E+003    3.99822E+003
   6.2460   4.22347E+003    3.93122E+003
   6.2480   4.15485E+003    4.01601E+003
   6.2500   4.14955E+003    3.94125E+003
   6.2530   4.12318E+003    3.93931E+003
   6.2550   4.16569E+003    3.96964E+003
   6.2570   4.20521E+003    3.94929E+003
   6.2590   4.20797E+003    3.96298E+003
   6.2610   4.19139E+003    3.95733E+003
   6.2640   4.14222E+003    3.94346E+003
   6.2660   4.26079E+003    3.98354E+003
   6.2680   4.16620E+003    3.97041E+003
   6.2700   4.15805E+003    3.98688E+003
   6.2730   4.15947E+003    3.92902E+003
   6.2750   4.20023E+003    3.94779E+003
   6.2770   4.19055E+003    3.95587E+003
   6.2800   4.16394E+003    3.94840E+003
   6.2840   4.21774E+003    3.89834E+003
   6.2850   4.19961E+003    3.92532E+003
   6.2870   4.17720E+003    3.95401E+003
   6.2890   4.25582E+003    3.95798E+003
   6.2910   4.11933E+003    3.94528E+003
   6.2960   4.15435E+003    3.94594E+003
   6.2970   4.15312E+003    3.87480E+003
   6.2990   4.18554E+003    3.91655E+003
   6.3020   4.12585E+003    3.91175E+003
   6.3040   4.11926E+003    3.95308E+003
   6.3070   4.10932E+003    3.88544E+003
   6.3090   4.06359E+003    3.89244E+003
   6.3110   4.08410E+003    3.83421E+003
   6.3130   4.17042E+003    3.76606E+003
   6.3150   4.17753E+003    3.76940E+003
   6.3180   4.17247E+003    3.81273E+003
   6.3200   4.16248E+003    3.81929E+003
   6.3230   4.10937E+003    3.84051E+003
   6.3250   4.15311E+003    3.80236E+003
   6.3270   4.11989E+003    3.76310E+003
   6.3290   4.14038E+003    3.80509E+003
   6.3320   4.10115E+003    3.82791E+003
   6.3340   4.04011E+003    3.75580E+003
   6.3370   4.08380E+003    3.76902E+003
   6.3390   4.11609E+003    3.74398E+003
   6.3430   4.13008E+003    3.72240E+003
   6.3440   4.07218E+003    3.77699E+003
   6.3460   4.12643E+003    3.70791E+003
   6.3480   4.14625E+003    3.67624E+003
   6.3520   4.06433E+003    3.68632E+003
   6.3540   4.08973E+003    3.68450E+003
   6.3560   4.11113E+003    3.71191E+003
   6.3580   4.06672E+003    3.64452E+003
   6.3610   4.05970E+003    3.62901E+003
   6.3630   4.01199E+003    3.64913E+003
   6.3650   4.01012E+003    3.68361E+003
   6.3670   4.03529E+003    3.76585E+003
   6.3690   4.14891E+003    3.71130E+003
   6.3720   4.09517E+003    3.77176E+003
   6.3740   4.10523E+003    3.57167E+003
   6.3780   4.07237E+003    3.55803E+003
   6.3790   4.06039E+003    3.66029E+003
   6.3810   4.02805E+003    3.64399E+003
   6.3830   3.99463E+003    3.60822E+003
   6.3860   4.02164E+003    3.54598E+003
   6.3900   3.96938E+003    3.55950E+003
   6.3910   4.07948E+003    3.55855E+003
   6.3950   4.04093E+003    3.54664E+003
   6.3980   4.00016E+003    3.56858E+003
   6.4000   3.91380E+003    3.53122E+003
   6.4020   3.96699E+003    3.53323E+003
   6.4040   3.92580E+003    3.55923E+003
   6.4080   3.94691E+003    3.50339E+003
   6.4110   3.97630E+003    3.46791E+003
   6.4130   4.01907E+003    3.48828E+003
   6.4150   3.95890E+003    3.45925E+003
   6.4170   4.00297E+003    3.49482E+003
   6.4180   3.97500E+003    3.52125E+003
   6.4220   4.01895E+003    3.48398E+003
   6.4240   3.94718E+003    3.45285E+003
   6.4260   3.99881E+003    3.44190E+003
   6.4290   3.92532E+003    3.38445E+003
   6.4310   3.82535E+003    3.44035E+003
   6.4330   3.90491E+003    3.47811E+003
   6.4360   3.90025E+003    3.45097E+003
   6.4380   4.01670E+003    3.48116E+003
   6.4400   4.01055E+003    3.44567E+003
   6.4420   4.00364E+003    3.44766E+003
   6.4440   4.03407E+003    3.43591E+003
   6.4460   3.98438E+003    3.38810E+003
   6.4490   4.04332E+003    3.47120E+003
   6.4510   4.03382E+003    3.39866E+003
   6.4530   4.00594E+003    3.42139E+003
   6.4560   4.01038E+003    3.44849E+003
   6.4580   4.09030E+003    3.40031E+003
   6.4610   4.04820E+003    3.42245E+003
   6.4650   4.03431E+003    3.37188E+003
   6.4670   4.05630E+003    3.37566E+003
   6.4690   4.01784E+003    3.43757E+003
   6.4700   4.04635E+003    3.31560E+003
   6.4730   4.02243E+003    3.39856E+003
   6.4760   4.05747E+003    3.37095E+003
   6.4790   4.02290E+003    3.30250E+003
   6.4820   3.95035E+003    3.25914E+003
   6.4850   3.99169E+003    3.29077E+003
   6.4860   3.98193E+003    3.27482E+003
   6.4880   3.96179E+003    3.24043E+003
   6.4920   3.92098E+003    3.28507E+003
   6.4960   3.98118E+003    3.22198E+003
   6.4990   3.93330E+003    3.25804E+003
   6.5030   3.99882E+003    3.14936E+003
   6.5040   3.96142E+003    3.18418E+003
   6.5050   3.95667E+003    3.15607E+003
   6.5100   3.88970E+003    3.16422E+003
   6.5130   3.82305E+003    3.14686E+003
   6.5160   3.92813E+003    3.10103E+003
   6.5180   3.87245E+003    3.12956E+003
   6.5200   3.86132E+003    3.10159E+003
   6.5220   3.87176E+003    3.08907E+003
   6.5240   3.83436E+003    3.05640E+003
   6.5270   3.78475E+003    3.09995E+003
   6.5290   3.82818E+003    3.06430E+003
   6.5320   3.82304E+003    3.00088E+003
   6.5350   3.78770E+003    2.93052E+003
   6.5370   3.74118E+003    2.95912E+003
   6.5400   3.78297E+003    2.89998E+003
   6.5440   3.74625E+003    2.85561E+003
   6.5460   3.76323E+003    2.84481E+003
   6.5470   3.68529E+003    2.87848E+003
   6.5500   3.72096E+003    2.83672E+003
   6.5520   3.68679E+003    2.90773E+003
   6.5550   3.59058E+003    2.82624E+003
   6.5570   3.63720E+003    2.81133E+003
   6.5590   3.58965E+003    2.80306E+003
   6.5620   3.53798E+003    2.73797E+003
   6.5640   3.56434E+003    2.73669E+003
   6.5680   3.54180E+003    2.74780E+003
   6.5710   3.49453E+003    2.68569E+003
   6.5730   3.50081E+003    2.66103E+003
   6.5750   3.51168E+003    2.66493E+003
   6.5770   3.47191E+003    2.57581E+003
   6.5800   3.46283E+003    2.54511E+003
   6.5810   3.43402E+003    2.63925E+003
   6.5850   3.41399E+003    2.58073E+003
   6.5880   3.30741E+003    2.54095E+003
   6.5910   3.34931E+003    2.45653E+003
   6.5930   3.31225E+003    2.48704E+003
   6.5950   3.37872E+003    2.45597E+003
   6.5970   3.30890E+003    2.47879E+003
   6.6000   3.35090E+003    2.43307E+003
   6.6020   3.36477E+003    2.43857E+003
   6.6050   3.31440E+003    2.38018E+003
   6.6090   3.22308E+003    2.31767E+003
   6.6120   3.21175E+003    2.33092E+003
   6.6140   3.20804E+003    2.32895E+003
   6.6170   3.23585E+003    2.32461E+003
   6.6200   3.21687E+003    2.30249E+003
   6.6220   3.18790E+003    2.29189E+003
   6.6240   3.09900E+003    2.30522E+003
   6.6270   3.07705E+003    2.23325E+003
   6.6310   3.03905E+003    2.23436E+003
   6.6340   3.11327E+003    2.16595E+003
   6.6360   3.05870E+003    2.13699E+003
   6.6390   3.08285E+003    2.14327E+003
   6.6410   3.04858E+003    2.11189E+003
   6.6440   3.00124E+003    2.12295E+003
   6.6460   3.02527E+003    2.07187E+003
   6.6480   2.99013E+003    2.03883E+003
   6.6510   2.99394E+003    2.08021E+003
   6.6530   2.92713E+003    2.01744E+003
   6.6550   2.92224E+003    2.04619E+003
   6.6570   2.90161E+003    1.99221E+003
   6.6600   2.89102E+003    1.94766E+003
   6.6620   2.84327E+003    1.94552E+003
   6.6650   2.85640E+003    1.92018E+003
   6.6680   2.87438E+003    1.95922E+003
   6.6740   2.81795E+003    1.87191E+003
   6.6750   2.75602E+003    1.88641E+003
   6.6780   2.78276E+003    1.84003E+003
   6.6820   2.70570E+003    1.83322E+003
   6.6830   2.76187E+003    1.81101E+003
   6.6850   2.73278E+003    1.81700E+003
   6.6890   2.70731E+003    1.79282E+003
   6.6910   2.66580E+003    1.75601E+003
   6.6940   2.65788E+003    1.74954E+003
   6.6960   2.65183E+003    1.76538E+003
   6.6980   2.59417E+003    1.68930E+003
   6.7010   2.57566E+003    1.71192E+003
   6.7030   2.55322E+003    1.64543E+003
   6.7060   2.52332E+003    1.61403E+003
   6.7080   2.52415E+003    1.64839E+003
   6.7100   2.53338E+003    1.64132E+003
   6.7110   2.52990E+003    1.61311E+003
   6.7120   2.51718E+003    1.62303E+003
   6.7180   2.47793E+003    1.60807E+003
   6.7230   2.46018E+003    1.59200E+003
   6.7250   2.40640E+003    1.54831E+003
   6.7270   2.34040E+003    1.53003E+003
   6.7300   2.36563E+003    1.52705E+003
   6.7320   2.37007E+003    1.50353E+003
   6.7350   2.31048E+003    1.47538E+003
   6.7370   2.29800E+003    1.47045E+003
   6.7410   2.31565E+003    1.46146E+003
   6.7430   2.29724E+003    1.42995E+003
   6.7450   2.29007E+003    1.42526E+003
   6.7470   2.26841E+003    1.42693E+003
   6.7500   2.28618E+003    1.41839E+003
   6.7520   2.23607E+003    1.42756E+003
   6.7550   2.25452E+003    1.38399E+003
   6.7570   2.25493E+003    1.39855E+003
   6.7590   2.20972E+003    1.38621E+003
   6.7630   2.22240E+003    1.37852E+003
   6.7660   2.18236E+003    1.37375E+003
   6.7680   2.18039E+003    1.36683E+003
   6.7700   2.16223E+003    1.36425E+003
   6.7730   2.14982E+003    1.31935E+003
   6.7750   2.18580E+003    1.33367E+003
   6.7780   2.14620E+003    1.31419E+003
   6.7800   2.14382E+003    1.32803E+003
   6.7820   2.13214E+003    1.33637E+003
   6.7860   2.16910E+003    1.30576E+003
   6.7880   2.07978E+003    1.31693E+003
   6.7900   2.10977E+003    1.27751E+003
   6.7930   2.07202E+003    1.29507E+003
   6.7950   2.10856E+003    1.26799E+003
   6.7980   2.09719E+003    1.25545E+003
   6.8020   2.09792E+003    1.25804E+003
   6.8040   2.00064E+003    1.27019E+003
   6.8060   2.01603E+003    1.28184E+003
   6.8090   2.04666E+003    1.23934E+003
   6.8100   2.06310E+003    1.23983E+003
   6.8140   2.05269E+003    1.23290E+003
   6.8170   2.04529E+003    1.21910E+003
   6.8190   2.04511E+003    1.24134E+003
   6.8220   2.06371E+003    1.20359E+003
   6.8230   2.06794E+003    1.20614E+003
   6.8280   2.06639E+003    1.19321E+003
   6.8310   2.05150E+003    1.21393E+003
   6.8330   2.08601E+003    1.19998E+003
   6.8360   2.03730E+003    1.20375E+003
   6.8380   2.04188E+003    1.19556E+003
   6.8400   2.01212E+003    1.17915E+003
   6.8430   2.01983E+003    1.18226E+003
   6.8450   1.97957E+003    1.18214E+003
   6.8490   1.99555E+003    1.17902E+003
   6.8500   1.99073E+003    1.16629E+003
   6.8520   1.99510E+003    1.18121E+003
   6.8550   1.94931E+003    1.17559E+003
   6.8580   1.98399E+003    1.18386E+003
   6.8600   1.95367E+003    1.14325E+003
   6.8620   1.98253E+003    1.15041E+003
   6.8650   1.97379E+003    1.14857E+003
   6.8670   1.95353E+003    1.17104E+003
   6.8710   1.95374E+003    1.17308E+003
   6.8740   1.95712E+003    1.15142E+003
   6.8760   1.93405E+003    1.17581E+003
   6.8790   1.91696E+003    1.13248E+003
   6.8810   1.92738E+003    1.16067E+003
   6.8840   1.89104E+003    1.15260E+003
   6.8870   1.93616E+003    1.10962E+003
   6.8890   1.90510E+003    1.11193E+003
   6.8920   1.92048E+003    1.11681E+003
   6.8940   1.92066E+003    1.15814E+003
   6.8980   1.90054E+003    1.09679E+003
   6.9010   1.89998E+003    1.08179E+003
   6.9030   1.91814E+003    1.10308E+003
   6.9060   1.94165E+003    1.09142E+003
   6.9100   1.88450E+003    1.11324E+003
   6.9110   1.91261E+003    1.09934E+003
   6.9140   1.88226E+003    1.08338E+003
   6.9160   1.90312E+003    1.13497E+003
   6.9200   1.88967E+003    1.10508E+003
   6.9230   1.91432E+003    1.08498E+003
   6.9270   1.88725E+003    1.07666E+003
   6.9300   1.89745E+003    1.09302E+003
   6.9320   1.85858E+003    1.09170E+003
   6.9350   1.86757E+003    1.07870E+003
   6.9380   1.85259E+003    1.09226E+003
   6.9410   1.86037E+003    1.08709E+003
   6.9440   1.81436E+003    1.08338E+003
   6.9460   1.83647E+003    1.06529E+003
   6.9480   1.81526E+003    1.04573E+003
   6.9510   1.82534E+003    1.04368E+003
   6.9530   1.81450E+003    1.05511E+003
   6.9550   1.82762E+003    1.05137E+003
   6.9590   1.81337E+003    1.01833E+003
   6.9610   1.82039E+003    1.01683E+003
   6.9640   1.80219E+003    1.04936E+003
   6.9670   1.79147E+003    1.06361E+003
   6.9700   1.80468E+003    1.04565E+003
   6.9730   1.83340E+003    1.04772E+003
   6.9760   1.78787E+003    1.03763E+003
   6.9770   1.78431E+003    1.02782E+003
   6.9810   1.80297E+003    1.04896E+003
   6.9840   1.80686E+003    1.03475E+003
   6.9870   1.78578E+003    1.05425E+003
   6.9890   1.80996E+003    1.04034E+003
   6.9910   1.80825E+003    1.05312E+003
   6.9940   1.80409E+003    1.02008E+003
   6.9970   1.79511E+003    1.03911E+003
   6.9990   1.76293E+003    1.01385E+003
   7.0020   1.81141E+003    1.03346E+003
   7.0040   1.83398E+003    1.02902E+003
   7.0080   1.84337E+003    1.03044E+003
   7.0100   1.84291E+003    1.06412E+003
   7.0140   1.81464E+003    1.02901E+003
   7.0160   1.79898E+003    1.02077E+003
   7.0170   1.77337E+003    1.01775E+003
   7.0210   1.77357E+003    1.01412E+003
   7.0260   1.74604E+003    1.00774E+003
   7.0280   1.75778E+003    1.02961E+003
   7.0310   1.71343E+003    1.02727E+003
   7.0330   1.72762E+003    9.98530E+002
   7.0350   1.74420E+003    1.02131E+003
   7.0390   1.77842E+003    1.01037E+003
   7.0420   1.77226E+003    9.95820E+002
   7.0440   1.75173E+003    9.90630E+002
   7.0470   1.73656E+003    1.01382E+003
   7.0480   1.78423E+003    9.83200E+002
   7.0510   1.77373E+003    1.01506E+003
   7.0540   1.76267E+003    9.76360E+002
   7.0570   1.76150E+003    9.69160E+002
   7.0600   1.74137E+003    9.83070E+002
   7.0620   1.74682E+003    1.00103E+003
   7.0640   1.73979E+003    9.64840E+002
   7.0690   1.75850E+003    9.64630E+002
   7.0710   1.74852E+003    9.37640E+002
   7.0730   1.73944E+003    9.34660E+002
   7.0760   1.71201E+003    9.36870E+002
   7.0780   1.72766E+003    9.12090E+002
   7.0820   1.71207E+003    8.95370E+002
   7.0840   1.73242E+003    8.88270E+002
   7.0880   1.70377E+003    8.81670E+002
   7.0890   1.71207E+003    8.94060E+002
   7.0920   1.69642E+003    8.62270E+002
   7.0960   1.67992E+003    8.41250E+002
   7.0980   1.66854E+003    8.14380E+002
   7.1000   1.69357E+003    7.90650E+002
   7.1030   1.63885E+003    7.70590E+002
   7.1060   1.59330E+003    7.01630E+002
   7.1100   1.59820E+003    7.11070E+002
   7.1120   1.61459E+003    6.77500E+002
   7.1140   1.57640E+003    6.17410E+002
   7.1170   1.54566E+003    5.88840E+002
   7.1200   1.54867E+003    5.41780E+002
   7.1230   1.49886E+003    4.88200E+002
   7.1270   1.42358E+003    4.30020E+002
   7.1300   1.39687E+003    3.79190E+002
   7.1320   1.35016E+003    3.23960E+002
   7.1340   1.32130E+003    2.87570E+002
   7.1370   1.28561E+003    2.71290E+002
   7.1390   1.19805E+003    1.62950E+002
   7.1440   1.04911E+003    3.81700E+001
   7.1460   1.00196E+003    1.83700E+001
   7.1510   7.93720E+002    8.90000E+000
   7.1540   7.01210E+002    1.25000E+000
   7.1580   4.96180E+002    2.80000E-001
   7.1590   2.95440E+002    2.60000E+000
   7.1630   7.18400E+001    3.82000E+000
   7.1670   5.15000E+000    4.34000E+000
   7.1700   4.04000E+000    2.20000E+000
   7.1720   5.43000E+000    1.85000E+000
   7.1750   6.04000E+000    4.00000E-002
   7.1780   6.03000E+000    1.10000E-001
   7.1810   6.18000E+000    9.00000E-002
   7.1830   6.00000E+000    9.00000E-002
   7.1860   6.03000E+000    4.20000E-001
   7.1880   6.05000E+000    0.00000E+000
   7.1900   6.22000E+000    5.50000E-001
   7.1940   6.03000E+000    9.40000E-001
   7.1970   6.25000E+000    3.59000E+000
   7.2000   5.90000E+000    2.26000E+000
   7.2020   6.15000E+000    1.50000E-001
   7.2050   5.97000E+000    1.20000E-001
   7.2090   6.07000E+000    1.10000E-001
   7.2130   5.45000E+000    9.30000E-001
   7.2160   5.42000E+000    5.60000E-001
   7.2180   5.97000E+000    1.30000E-001
   7.2210   6.07000E+000    5.00000E-002
   7.2240   5.90000E+000    1.40000E-001
   7.2270   6.11000E+000    1.50000E-001
   7.2300   5.91000E+000    2.30000E-001
   7.2320   6.21000E+000    2.80000E-001
   7.2360   5.95000E+000    1.00000E-001
   7.2380   6.12000E+000    2.00000E-002
   7.2410   5.90000E+000    2.70000E-001
   7.2430   6.09000E+000    1.00000E-001
   7.2450   6.02000E+000    2.40000E-001
   7.2480   6.16000E+000    5.20000E-001
   7.2510   6.05000E+000    3.00000E-002
   7.2540   6.14000E+000    1.80000E-001
   7.2570   6.09000E+000    9.00000E-002
   7.2600   6.03000E+000    1.40000E-001
   7.2630   6.07000E+000    4.00000E-002
   7.2660   6.07000E+000    3.00000E-002
   7.2690   5.92000E+000    5.00000E-002
   7.2720   6.05000E+000    3.00000E-002
   7.2750   6.19000E+000    5.00000E-002
   7.2770   5.31000E+000    0.00000E+000
   7.2790   5.94000E+000    2.70000E-001
   7.2830   5.90000E+000    2.50000E-001
   7.2860   6.20000E+000    2.30000E-001
   7.2880   5.98000E+000    2.50000E-001
   7.2900   6.04000E+000    7.00000E-002
   7.2930   6.10000E+000    3.00000E-001
   7.2950   5.96000E+000    1.50000E-001
   7.2980   6.00000E+000    2.90000E-001
   7.3030   5.94000E+000    3.50000E-001
