# Supplementary material for: Mechanism of the small ATP-independent chaperone Spy is substrate specific
Source: Nat Commun. 2021 Feb 8;12:851. doi: 10.1038/s41467-021-21120-8 (PMC7870927; doi:10.1038/s41467-021-21120-8)
Supplement: Supplementary file 3 — Supplementary Data 1 [file 41467_2021_21120_MOESM3_ESM.zip › Fig 2c-d/181801/00085.RI1]

Sample1/4
I 1 22.0 48000 0012120 3.0420E11 278 1 
   5.8000   5.97000E+000    4.90000E-001
   5.8030   5.90000E+000    1.18000E+000
   5.8060   5.87000E+000    2.19000E+000
   5.8080   5.98000E+000    4.80000E-001
   5.8100   5.95000E+000    3.58000E+000
   5.8130   6.11000E+000    1.34300E+001
   5.8150   3.49000E+000    1.36000E+001
   5.8170   4.30000E-001    1.58100E+001
   5.8190   2.83700E+001    2.24600E+001
   5.8220   7.84900E+001    3.96000E+001
   5.8240   2.85970E+002    9.24600E+001
   5.8260   4.84480E+002    2.09750E+002
   5.8290   8.10210E+002    4.20970E+002
   5.8300   9.07570E+002    5.34000E+002
   5.8330   1.00086E+003    7.02470E+002
   5.8350   1.20907E+003    8.11120E+002
   5.8370   1.22023E+003    8.15980E+002
   5.8380   1.23345E+003    9.42950E+002
   5.8400   1.46671E+003    1.55309E+003
   5.8440   1.64818E+003    1.81979E+003
   5.8470   1.81766E+003    1.85643E+003
   5.8490   2.09323E+003    2.09455E+003
   5.8510   2.09974E+003    2.15538E+003
   5.8530   2.29733E+003    2.37658E+003
   5.8560   2.47799E+003    2.47747E+003
   5.8580   2.60020E+003    2.62549E+003
   5.8600   2.72547E+003    2.81112E+003
   5.8630   2.88204E+003    2.87017E+003
   5.8640   2.99009E+003    2.96968E+003
   5.8650   3.03961E+003    3.09811E+003
   5.8670   3.03010E+003    3.03015E+003
   5.8690   3.16627E+003    3.18261E+003
   5.8710   3.22078E+003    3.29782E+003
   5.8730   3.27359E+003    3.29292E+003
   5.8750   3.33136E+003    3.39142E+003
   5.8760   3.37972E+003    3.40775E+003
   5.8780   3.48411E+003    3.43046E+003
   5.8800   3.50200E+003    3.54492E+003
   5.8830   3.59450E+003    3.53627E+003
   5.8850   3.59526E+003    3.56153E+003
   5.8870   3.62330E+003    3.62195E+003
   5.8890   3.63959E+003    3.56717E+003
   5.8920   3.67525E+003    3.66614E+003
   5.8940   3.58817E+003    3.66962E+003
   5.8960   3.64583E+003    3.57579E+003
   5.8990   3.67315E+003    3.67355E+003
   5.9000   3.64215E+003    3.65122E+003
   5.9030   3.66264E+003    3.62973E+003
   5.9050   3.65941E+003    3.64988E+003
   5.9070   3.73206E+003    3.75989E+003
   5.9080   3.66328E+003    3.74405E+003
   5.9100   3.72751E+003    3.64660E+003
   5.9120   3.74290E+003    3.75735E+003
   5.9140   3.77743E+003    3.74214E+003
   5.9190   3.79663E+003    3.77541E+003
   5.9210   3.80817E+003    3.79372E+003
   5.9230   3.88231E+003    3.77285E+003
   5.9250   3.84810E+003    3.76340E+003
   5.9270   3.97929E+003    3.76231E+003
   5.9280   3.89047E+003    3.70214E+003
   5.9300   3.85028E+003    3.73836E+003
   5.9310   3.84552E+003    3.83055E+003
   5.9350   3.90115E+003    3.93892E+003
   5.9360   3.90663E+003    4.04549E+003
   5.9390   3.97411E+003    3.93645E+003
   5.9420   4.04306E+003    3.96691E+003
   5.9440   4.01250E+003    4.03516E+003
   5.9460   4.06132E+003    4.09764E+003
   5.9480   4.11767E+003    4.04275E+003
   5.9500   4.05679E+003    3.99219E+003
   5.9520   4.08010E+003    3.97874E+003
   5.9530   4.03448E+003    4.12816E+003
   5.9550   4.11956E+003    3.99644E+003
   5.9570   4.06276E+003    4.19956E+003
   5.9590   4.08843E+003    4.10635E+003
   5.9620   4.06521E+003    4.12333E+003
   5.9640   4.03639E+003    4.17463E+003
   5.9650   4.09148E+003    4.11168E+003
   5.9670   4.13954E+003    4.09652E+003
   5.9690   4.06338E+003    4.13222E+003
   5.9710   4.16643E+003    4.10619E+003
   5.9730   4.19257E+003    4.17011E+003
   5.9760   4.21979E+003    4.23042E+003
   5.9780   4.19759E+003    4.27557E+003
   5.9800   4.26402E+003    4.28636E+003
   5.9820   4.22589E+003    4.19300E+003
   5.9840   4.24106E+003    4.24171E+003
   5.9870   4.27228E+003    4.24455E+003
   5.9890   4.38100E+003    4.47414E+003
   5.9910   4.65661E+003    4.77458E+003
   5.9940   5.92640E+003    6.70657E+003
   5.9960   8.36152E+003    8.89244E+003
   5.9980   8.25423E+003    7.82096E+003
   6.0000   7.83014E+003    8.50151E+003
   6.0030   4.79835E+003    4.19170E+003
   6.0050   2.12929E+003    1.26290E+002
   6.0090   1.27210E+002    1.73960E+002
   6.0120   2.84380E+002    1.12600E+003
   6.0160   2.45663E+003    3.47570E+003
   6.0180   5.36323E+003    4.14919E+003
   6.0230   4.51952E+003    4.29548E+003
   6.0250   4.29067E+003    4.21048E+003
   6.0290   4.34253E+003    4.22462E+003
   6.0310   4.32558E+003    4.24343E+003
   6.0320   4.26742E+003    4.26089E+003
   6.0340   4.27877E+003    4.27084E+003
   6.0370   4.33195E+003    4.21529E+003
   6.0390   4.33906E+003    4.24019E+003
   6.0410   4.29527E+003    4.25159E+003
   6.0430   4.32770E+003    4.25249E+003
   6.0450   4.27266E+003    4.30137E+003
   6.0480   4.34478E+003    4.33834E+003
   6.0500   4.32470E+003    4.27429E+003
   6.0520   4.32279E+003    4.28145E+003
   6.0540   4.38215E+003    4.28155E+003
   6.0560   4.33388E+003    4.27989E+003
   6.0590   4.28186E+003    4.25498E+003
   6.0610   4.23307E+003    4.15199E+003
   6.0630   4.30481E+003    4.15719E+003
   6.0660   4.31909E+003    4.23290E+003
   6.0680   4.29821E+003    4.20977E+003
   6.0700   4.31640E+003    4.23304E+003
   6.0720   4.25611E+003    4.29309E+003
   6.0750   4.26963E+003    4.22917E+003
   6.0770   4.32597E+003    4.22109E+003
   6.0820   4.36861E+003    4.24052E+003
   6.0830   4.25585E+003    4.25310E+003
   6.0860   4.30272E+003    4.28037E+003
   6.0890   4.30437E+003    4.22780E+003
   6.0900   4.29005E+003    4.20309E+003
   6.0920   4.28062E+003    4.19019E+003
   6.0950   4.24617E+003    4.17760E+003
   6.0970   4.19739E+003    4.14641E+003
   6.0990   4.22801E+003    4.18747E+003
   6.1000   4.25137E+003    4.21317E+003
   6.1020   4.25396E+003    4.19684E+003
   6.1040   4.27380E+003    4.25117E+003
   6.1080   4.29204E+003    4.15180E+003
   6.1110   4.24616E+003    4.20254E+003
   6.1130   4.23976E+003    4.13339E+003
   6.1150   4.26324E+003    4.17855E+003
   6.1160   4.22463E+003    4.08718E+003
   6.1200   4.24559E+003    4.07285E+003
   6.1220   4.28106E+003    4.14746E+003
   6.1250   4.26849E+003    4.11738E+003
   6.1260   4.19954E+003    4.17335E+003
   6.1290   4.20023E+003    4.18856E+003
   6.1310   4.20474E+003    4.16747E+003
   6.1340   4.21598E+003    4.11610E+003
   6.1350   4.19419E+003    4.14489E+003
   6.1380   4.21080E+003    4.12613E+003
   6.1400   4.18275E+003    4.09781E+003
   6.1420   4.25844E+003    4.03861E+003
   6.1450   4.19653E+003    4.07622E+003
   6.1470   4.16536E+003    4.05941E+003
   6.1490   4.16844E+003    4.05322E+003
   6.1520   4.17213E+003    4.04870E+003
   6.1540   4.09860E+003    4.02451E+003
   6.1550   4.10806E+003    3.94616E+003
   6.1580   4.08367E+003    3.99336E+003
   6.1600   4.15031E+003    4.00100E+003
   6.1640   4.10624E+003    3.96798E+003
   6.1660   4.05252E+003    3.98777E+003
   6.1680   4.04909E+003    3.97603E+003
   6.1690   4.11856E+003    4.00981E+003
   6.1710   4.09700E+003    3.97219E+003
   6.1740   4.04313E+003    3.92165E+003
   6.1760   4.01094E+003    3.96798E+003
   6.1770   4.11258E+003    3.92319E+003
   6.1810   4.10332E+003    3.94364E+003
   6.1830   4.13443E+003    3.97606E+003
   6.1850   4.13411E+003    3.96908E+003
   6.1860   4.06132E+003    3.95931E+003
   6.1890   4.14681E+003    3.89928E+003
   6.1900   4.06422E+003    3.91212E+003
   6.1930   4.05328E+003    3.84582E+003
   6.1950   4.07775E+003    3.87399E+003
   6.1980   4.06885E+003    3.92565E+003
   6.1990   4.09549E+003    3.89674E+003
   6.2020   4.02096E+003    3.91672E+003
   6.2030   4.09921E+003    3.89799E+003
   6.2070   4.15213E+003    3.88992E+003
   6.2100   4.08352E+003    3.85757E+003
   6.2120   4.07147E+003    3.84065E+003
   6.2130   4.09486E+003    3.89673E+003
   6.2170   4.09659E+003    3.82575E+003
   6.2190   4.04687E+003    3.85745E+003
   6.2210   4.03462E+003    3.81640E+003
   6.2240   3.99977E+003    3.72516E+003
   6.2250   4.07096E+003    3.76684E+003
   6.2270   4.04800E+003    3.74135E+003
   6.2290   3.99662E+003    3.78493E+003
   6.2320   4.05018E+003    3.70388E+003
   6.2350   3.96890E+003    3.74329E+003
   6.2370   4.03954E+003    3.69754E+003
   6.2390   3.98760E+003    3.62323E+003
   6.2410   3.93160E+003    3.62027E+003
   6.2430   3.91417E+003    3.55873E+003
   6.2460   3.91625E+003    3.64069E+003
   6.2480   3.91806E+003    3.60798E+003
   6.2510   3.93942E+003    3.62105E+003
   6.2530   3.93681E+003    3.55237E+003
   6.2550   3.90111E+003    3.64727E+003
   6.2570   3.86842E+003    3.52251E+003
   6.2600   3.90846E+003    3.60632E+003
   6.2620   3.91851E+003    3.50666E+003
   6.2650   3.92930E+003    3.52661E+003
   6.2670   3.85553E+003    3.49566E+003
   6.2680   3.88577E+003    3.49874E+003
   6.2700   3.95113E+003    3.52002E+003
   6.2730   3.93372E+003    3.47265E+003
   6.2760   3.91539E+003    3.47065E+003
   6.2790   3.91595E+003    3.39443E+003
   6.2810   3.84519E+003    3.45570E+003
   6.2830   3.83640E+003    3.35215E+003
   6.2850   3.82134E+003    3.40927E+003
   6.2890   3.77384E+003    3.31881E+003
   6.2910   3.84731E+003    3.33897E+003
   6.2930   3.76606E+003    3.32290E+003
   6.2950   3.83076E+003    3.34663E+003
   6.2970   3.77649E+003    3.32180E+003
   6.3000   3.75957E+003    3.25610E+003
   6.3020   3.73013E+003    3.27172E+003
   6.3060   3.75770E+003    3.19527E+003
   6.3080   3.74795E+003    3.16228E+003
   6.3090   3.68434E+003    3.17742E+003
   6.3110   3.70059E+003    3.18492E+003
   6.3140   3.68987E+003    3.09182E+003
   6.3180   3.70344E+003    3.13430E+003
   6.3200   3.66924E+003    3.07287E+003
   6.3220   3.59286E+003    3.05891E+003
   6.3250   3.60998E+003    3.01147E+003
   6.3260   3.61831E+003    3.06389E+003
   6.3290   3.60132E+003    3.01561E+003
   6.3310   3.56625E+003    2.97921E+003
   6.3330   3.51748E+003    2.95332E+003
   6.3360   3.47751E+003    2.89047E+003
   6.3380   3.54772E+003    2.95631E+003
   6.3400   3.51998E+003    2.90689E+003
   6.3430   3.46728E+003    2.94995E+003
   6.3450   3.48720E+003    2.89486E+003
   6.3470   3.48051E+003    2.87153E+003
   6.3490   3.50679E+003    2.81774E+003
   6.3540   3.43256E+003    2.85432E+003
   6.3550   3.38529E+003    2.77188E+003
   6.3560   3.35529E+003    2.74055E+003
   6.3590   3.38886E+003    2.75580E+003
   6.3610   3.36596E+003    2.70542E+003
   6.3640   3.37534E+003    2.71907E+003
   6.3670   3.36975E+003    2.69207E+003
   6.3690   3.36621E+003    2.68498E+003
   6.3730   3.28455E+003    2.63767E+003
   6.3750   3.26561E+003    2.58395E+003
   6.3780   3.32097E+003    2.58078E+003
   6.3810   3.27768E+003    2.56663E+003
   6.3830   3.20433E+003    2.50349E+003
   6.3860   3.18410E+003    2.52464E+003
   6.3880   3.15448E+003    2.47288E+003
   6.3900   3.19349E+003    2.47055E+003
   6.3930   3.15141E+003    2.44379E+003
   6.3950   3.13098E+003    2.42158E+003
   6.4000   3.12068E+003    2.44883E+003
   6.4020   3.12546E+003    2.39672E+003
   6.4050   3.05572E+003    2.36997E+003
   6.4080   3.09877E+003    2.31815E+003
   6.4100   3.04112E+003    2.26885E+003
   6.4130   3.07341E+003    2.30522E+003
   6.4150   3.04871E+003    2.31287E+003
   6.4170   3.01937E+003    2.24637E+003
   6.4200   2.96691E+003    2.25287E+003
   6.4220   2.92636E+003    2.20694E+003
   6.4240   2.94555E+003    2.24255E+003
   6.4260   2.97738E+003    2.22787E+003
   6.4290   2.98184E+003    2.20202E+003
   6.4310   2.95767E+003    2.23767E+003
   6.4330   2.97292E+003    2.19633E+003
   6.4360   2.98543E+003    2.20921E+003
   6.4380   2.94884E+003    2.22043E+003
   6.4400   2.98283E+003    2.14449E+003
   6.4430   2.92826E+003    2.17639E+003
   6.4440   2.93925E+003    2.12507E+003
   6.4470   2.94346E+003    2.13741E+003
   6.4500   2.97324E+003    2.11230E+003
   6.4530   2.92196E+003    2.11623E+003
   6.4560   2.90551E+003    2.04802E+003
   6.4580   2.90164E+003    2.07953E+003
   6.4610   2.93475E+003    2.08100E+003
   6.4640   2.90426E+003    2.06643E+003
   6.4650   2.87160E+003    2.07010E+003
   6.4680   2.86833E+003    2.00302E+003
   6.4700   2.88483E+003    2.00300E+003
   6.4730   2.82765E+003    1.97436E+003
   6.4760   2.83785E+003    1.94299E+003
   6.4780   2.79852E+003    1.98270E+003
   6.4800   2.78552E+003    1.92998E+003
   6.4820   2.81035E+003    1.94594E+003
   6.4850   2.74126E+003    1.92852E+003
   6.4870   2.77105E+003    1.90257E+003
   6.4900   2.78104E+003    1.85912E+003
   6.4920   2.76435E+003    1.87406E+003
   6.4940   2.73323E+003    1.86721E+003
   6.4970   2.74632E+003    1.86850E+003
   6.5010   2.77715E+003    1.82233E+003
   6.5030   2.74333E+003    1.79620E+003
   6.5050   2.69841E+003    1.81118E+003
   6.5090   2.67517E+003    1.79993E+003
   6.5120   2.66402E+003    1.79079E+003
   6.5150   2.68821E+003    1.79533E+003
   6.5170   2.68609E+003    1.78137E+003
   6.5190   2.67984E+003    1.78410E+003
   6.5210   2.69438E+003    1.75766E+003
   6.5230   2.64475E+003    1.72579E+003
   6.5250   2.62637E+003    1.71823E+003
   6.5280   2.64697E+003    1.68166E+003
   6.5300   2.60938E+003    1.68147E+003
   6.5330   2.59046E+003    1.68559E+003
   6.5350   2.56742E+003    1.67157E+003
   6.5370   2.52432E+003    1.63539E+003
   6.5400   2.58644E+003    1.64867E+003
   6.5420   2.54211E+003    1.60865E+003
   6.5440   2.50994E+003    1.64567E+003
   6.5480   2.51593E+003    1.63506E+003
   6.5500   2.47595E+003    1.62804E+003
   6.5530   2.50849E+003    1.58146E+003
   6.5570   2.46978E+003    1.53226E+003
   6.5590   2.43711E+003    1.57259E+003
   6.5620   2.44485E+003    1.54846E+003
   6.5640   2.44675E+003    1.51630E+003
   6.5680   2.45537E+003    1.54352E+003
   6.5700   2.40350E+003    1.51764E+003
   6.5730   2.41757E+003    1.50830E+003
   6.5750   2.41604E+003    1.50642E+003
   6.5770   2.41610E+003    1.49284E+003
   6.5800   2.37371E+003    1.50991E+003
   6.5820   2.36614E+003    1.46687E+003
   6.5840   2.34219E+003    1.41284E+003
   6.5860   2.34506E+003    1.43413E+003
   6.5900   2.32980E+003    1.42916E+003
   6.5920   2.29451E+003    1.41513E+003
   6.5930   2.27275E+003    1.40836E+003
   6.5970   2.34321E+003    1.40989E+003
   6.6000   2.29039E+003    1.40328E+003
   6.6020   2.27004E+003    1.40491E+003
   6.6040   2.27530E+003    1.37816E+003
   6.6070   2.27259E+003    1.34899E+003
   6.6100   2.29309E+003    1.34443E+003
   6.6130   2.23144E+003    1.38037E+003
   6.6150   2.21500E+003    1.35647E+003
   6.6190   2.24343E+003    1.34002E+003
   6.6200   2.22501E+003    1.34338E+003
   6.6240   2.21251E+003    1.32337E+003
   6.6260   2.22468E+003    1.31968E+003
   6.6280   2.19374E+003    1.32018E+003
   6.6310   2.18551E+003    1.30458E+003
   6.6330   2.21599E+003    1.30880E+003
   6.6350   2.21586E+003    1.29649E+003
   6.6370   2.20853E+003    1.31061E+003
   6.6410   2.17837E+003    1.28321E+003
   6.6440   2.17477E+003    1.30918E+003
   6.6460   2.16613E+003    1.27678E+003
   6.6480   2.13242E+003    1.25144E+003
   6.6510   2.17388E+003    1.27419E+003
   6.6540   2.14227E+003    1.28094E+003
   6.6570   2.15143E+003    1.23781E+003
   6.6600   2.08394E+003    1.24392E+003
   6.6620   2.10033E+003    1.24352E+003
   6.6640   2.10682E+003    1.25503E+003
   6.6670   2.09798E+003    1.22543E+003
   6.6710   2.09887E+003    1.22196E+003
   6.6730   2.07460E+003    1.23217E+003
   6.6750   2.09723E+003    1.22136E+003
   6.6780   2.08907E+003    1.23576E+003
   6.6800   2.08771E+003    1.21448E+003
   6.6820   2.04644E+003    1.23049E+003
   6.6860   2.04557E+003    1.20864E+003
   6.6890   2.03065E+003    1.19797E+003
   6.6910   2.04682E+003    1.17026E+003
   6.6930   2.06191E+003    1.18480E+003
   6.6960   2.02819E+003    1.16589E+003
   6.6980   1.98842E+003    1.20324E+003
   6.7010   2.03916E+003    1.15553E+003
   6.7040   1.96902E+003    1.15914E+003
   6.7070   1.97391E+003    1.15496E+003
   6.7100   2.01009E+003    1.15683E+003
   6.7110   1.98731E+003    1.13565E+003
   6.7140   2.04628E+003    1.17699E+003
   6.7160   1.97850E+003    1.17233E+003
   6.7180   1.98150E+003    1.16193E+003
   6.7200   1.97369E+003    1.14506E+003
   6.7230   1.96623E+003    1.09586E+003
   6.7260   1.96589E+003    1.15329E+003
   6.7300   1.96087E+003    1.12584E+003
   6.7320   1.93304E+003    1.11793E+003
   6.7340   1.93455E+003    1.07598E+003
   6.7370   1.91482E+003    1.11326E+003
   6.7410   1.92717E+003    1.13035E+003
   6.7440   1.91473E+003    1.10989E+003
   6.7450   1.94013E+003    1.10740E+003
   6.7490   1.93114E+003    1.10327E+003
   6.7520   1.96297E+003    1.11200E+003
   6.7540   1.93325E+003    1.11738E+003
   6.7570   1.90207E+003    1.12082E+003
   6.7590   1.88072E+003    1.06969E+003
   6.7630   1.95552E+003    1.06671E+003
   6.7650   1.87895E+003    1.10746E+003
   6.7680   1.95036E+003    1.12026E+003
   6.7700   1.91711E+003    1.12633E+003
   6.7720   1.91028E+003    1.10305E+003
   6.7750   1.90092E+003    1.07177E+003
   6.7780   1.89370E+003    1.10033E+003
   6.7800   1.89439E+003    1.12791E+003
   6.7830   1.95673E+003    1.09632E+003
   6.7860   1.94782E+003    1.10609E+003
   6.7880   1.95287E+003    1.10780E+003
   6.7910   1.89231E+003    1.09341E+003
   6.7950   1.95662E+003    1.08380E+003
   6.7970   1.90167E+003    1.09143E+003
   6.8000   1.90530E+003    1.10841E+003
   6.8030   1.91682E+003    1.08259E+003
   6.8060   1.91590E+003    1.07901E+003
   6.8090   1.92774E+003    1.11204E+003
   6.8100   1.91842E+003    1.07592E+003
   6.8130   1.89577E+003    1.12160E+003
   6.8160   1.91702E+003    1.10952E+003
   6.8190   1.92655E+003    1.09126E+003
   6.8220   1.91376E+003    1.11274E+003
   6.8240   1.94596E+003    1.11377E+003
   6.8260   1.90972E+003    1.10042E+003
   6.8290   1.96932E+003    1.12476E+003
   6.8310   1.93720E+003    1.08800E+003
   6.8330   1.96914E+003    1.04957E+003
   6.8370   1.94083E+003    1.11773E+003
   6.8400   1.94972E+003    1.11884E+003
   6.8430   1.93608E+003    1.10172E+003
   6.8450   1.97067E+003    1.11173E+003
   6.8470   1.93396E+003    1.12092E+003
   6.8520   1.93592E+003    1.12405E+003
   6.8530   1.94413E+003    1.13315E+003
   6.8560   1.91953E+003    1.10833E+003
   6.8580   1.96459E+003    1.09421E+003
   6.8600   1.91247E+003    1.12491E+003
   6.8630   1.89599E+003    1.12465E+003
   6.8650   1.95995E+003    1.11785E+003
   6.8690   1.93778E+003    1.10419E+003
   6.8710   1.98658E+003    1.11145E+003
   6.8740   1.89529E+003    1.10144E+003
   6.8760   1.94098E+003    1.11126E+003
   6.8780   1.96524E+003    1.11671E+003
   6.8820   1.91364E+003    1.11237E+003
   6.8850   1.91284E+003    1.11631E+003
   6.8870   1.90380E+003    1.11101E+003
   6.8910   1.89087E+003    1.11695E+003
   6.8940   1.92417E+003    1.09302E+003
   6.8960   1.96100E+003    1.08821E+003
   6.8990   1.95104E+003    1.10934E+003
   6.9010   1.94218E+003    1.10972E+003
   6.9040   1.92032E+003    1.12903E+003
   6.9070   1.92941E+003    1.09551E+003
   6.9100   1.89627E+003    1.09098E+003
   6.9120   1.93135E+003    1.11968E+003
   6.9140   1.94658E+003    1.09552E+003
   6.9170   1.91248E+003    1.11101E+003
   6.9190   1.92661E+003    1.11030E+003
   6.9220   1.93738E+003    1.08726E+003
   6.9240   1.95569E+003    1.13325E+003
   6.9270   1.94973E+003    1.09776E+003
   6.9280   1.89835E+003    1.09222E+003
   6.9320   1.91464E+003    1.07740E+003
   6.9350   1.92536E+003    1.09952E+003
   6.9380   1.92098E+003    1.08356E+003
   6.9410   1.89835E+003    1.08586E+003
   6.9440   1.91414E+003    1.06715E+003
   6.9460   1.91253E+003    1.07383E+003
   6.9500   1.92931E+003    1.09038E+003
   6.9510   1.88849E+003    1.06841E+003
   6.9550   1.88950E+003    1.13370E+003
   6.9570   1.88919E+003    1.05945E+003
   6.9590   1.91778E+003    1.07020E+003
   6.9630   1.84656E+003    1.05418E+003
   6.9650   1.86064E+003    1.05766E+003
   6.9680   1.84493E+003    1.07384E+003
   6.9700   1.84873E+003    1.09373E+003
   6.9720   1.86493E+003    1.10401E+003
   6.9760   1.87759E+003    1.08786E+003
   6.9780   1.86736E+003    1.07828E+003
   6.9820   1.86941E+003    1.09411E+003
   6.9840   1.87921E+003    1.09566E+003
   6.9870   1.89021E+003    1.08833E+003
   6.9900   1.83515E+003    1.07106E+003
   6.9940   1.88267E+003    1.07625E+003
   6.9970   1.93275E+003    1.05990E+003
   6.9990   1.90389E+003    1.07202E+003
   7.0020   1.89848E+003    1.07065E+003
   7.0050   1.89397E+003    1.08319E+003
   7.0080   1.90621E+003    1.07240E+003
   7.0110   1.90048E+003    1.07026E+003
   7.0140   1.88018E+003    1.09317E+003
   7.0160   1.87028E+003    1.05461E+003
   7.0190   1.88615E+003    1.07188E+003
   7.0220   1.87816E+003    1.04660E+003
   7.0240   1.88453E+003    1.04243E+003
   7.0280   1.87974E+003    1.05093E+003
   7.0300   1.85942E+003    1.05322E+003
   7.0350   1.83538E+003    1.02959E+003
   7.0370   1.83612E+003    1.00089E+003
   7.0400   1.83305E+003    1.01717E+003
   7.0420   1.85013E+003    1.01152E+003
   7.0460   1.87983E+003    1.01251E+003
   7.0480   1.81815E+003    9.90130E+002
   7.0500   1.81561E+003    9.89580E+002
   7.0530   1.78933E+003    9.83570E+002
   7.0550   1.81038E+003    9.91740E+002
   7.0600   1.76957E+003    9.81020E+002
   7.0620   1.75735E+003    9.51640E+002
   7.0640   1.73994E+003    9.17480E+002
   7.0660   1.73672E+003    9.45540E+002
   7.0690   1.71246E+003    9.14680E+002
   7.0730   1.69948E+003    8.83650E+002
   7.0760   1.67405E+003    8.90670E+002
   7.0780   1.63645E+003    8.44220E+002
   7.0820   1.62729E+003    8.33030E+002
   7.0850   1.62480E+003    7.91380E+002
   7.0860   1.60797E+003    7.79920E+002
   7.0910   1.52982E+003    7.20650E+002
   7.0930   1.49396E+003    6.91610E+002
   7.0970   1.43847E+003    6.80090E+002
   7.0980   1.41876E+003    6.43770E+002
   7.1000   1.38480E+003    5.99770E+002
   7.1050   1.30647E+003    5.27410E+002
   7.1080   1.23720E+003    4.94040E+002
   7.1090   1.20827E+003    4.71630E+002
   7.1130   1.15544E+003    4.19550E+002
   7.1160   1.06147E+003    3.75810E+002
   7.1200   9.96460E+002    3.27100E+002
   7.1230   9.24060E+002    2.75730E+002
   7.1250   9.05680E+002    2.63060E+002
   7.1270   7.79340E+002    1.96930E+002
   7.1320   6.77140E+002    1.62020E+002
   7.1340   6.08030E+002    1.25770E+002
   7.1370   5.28490E+002    9.86600E+001
   7.1410   4.45070E+002    7.74600E+001
   7.1440   3.88100E+002    6.07400E+001
   7.1470   3.01690E+002    4.34700E+001
   7.1500   2.32780E+002    2.77900E+001
   7.1530   1.85670E+002    2.54800E+001
   7.1570   1.32140E+002    1.47600E+001
   7.1580   9.83000E+001    9.74000E+000
   7.1610   7.49200E+001    9.36000E+000
   7.1650   5.35700E+001    3.92000E+000
   7.1680   3.38200E+001    1.17000E+000
   7.1700   1.86800E+001    3.70000E-001
   7.1730   8.21000E+000    2.43000E+000
   7.1770   4.08000E+000    4.18000E+000
   7.1800   5.96000E+000    4.27000E+000
   7.1830   5.30000E+000    3.81000E+000
   7.1850   6.04000E+000    4.82000E+000
   7.1870   5.96000E+000    4.84000E+000
   7.1890   6.10000E+000    5.67000E+000
   7.1930   6.08000E+000    3.19000E+000
   7.1950   6.16000E+000    1.40000E-001
   7.1990   6.08000E+000    1.70000E-001
   7.2020   6.08000E+000    3.30000E-001
   7.2040   6.03000E+000    3.10000E-001
   7.2070   6.00000E+000    2.80000E-001
   7.2100   6.12000E+000    7.00000E-002
   7.2110   5.93000E+000    3.00000E-001
   7.2140   6.14000E+000    6.00000E-002
   7.2180   5.38000E+000    2.90000E-001
   7.2210   6.09000E+000    7.10000E-001
   7.2240   6.09000E+000    9.10000E-001
   7.2270   5.91000E+000    6.30000E-001
   7.2300   6.01000E+000    0.00000E+000
   7.2330   5.92000E+000    1.50000E-001
   7.2360   6.21000E+000    2.50000E-001
   7.2380   5.98000E+000    2.90000E-001
   7.2410   6.03000E+000    2.30000E-001
   7.2440   6.01000E+000    1.80000E-001
   7.2470   5.97000E+000    2.20000E-001
   7.2500   5.97000E+000    1.10000E-001
   7.2520   6.15000E+000    7.00000E-002
   7.2540   5.43000E+000    8.00000E-002
   7.2580   5.94000E+000    1.10000E-001
   7.2600   5.96000E+000    5.20000E-001
   7.2640   6.26000E+000    1.40000E-001
   7.2660   5.97000E+000    3.00000E-002
   7.2690   6.11000E+000    2.30000E-001
   7.2720   5.65000E+000    2.80000E-001
   7.2750   6.10000E+000    1.70000E-001
   7.2770   6.10000E+000    1.10000E-001
   7.2790   6.08000E+000    0.00000E+000
   7.2840   6.02000E+000    1.00000E-002
   7.2880   6.11000E+000    2.00000E-002
   7.2890   6.07000E+000    8.00000E-002
   7.2930   6.05000E+000    1.90000E-001
   7.2950   6.01000E+000    5.00000E-002
   7.2980   6.04000E+000    1.30000E-001
   7.3020   6.15000E+000    5.00000E-001
