# Supplementary material for: Mechanism of the small ATP-independent chaperone Spy is substrate specific
Source: Nat Commun. 2021 Feb 8;12:851. doi: 10.1038/s41467-021-21120-8 (PMC7870927; doi:10.1038/s41467-021-21120-8)
Supplement: Supplementary file 3 — Supplementary Data 1 [file 41467_2021_21120_MOESM3_ESM.zip › Fig 2c-d/181801/00085.RI3]

Sample3/6
I 3 22.0 48000 0012189 3.0600E11 278 1 
   5.7990   5.90000E+000    4.60000E-001
   5.8010   5.87000E+000    1.16000E+000
   5.8030   5.90000E+000    1.30000E-001
   5.8060   5.21000E+000    4.01000E+000
   5.8080   5.24000E+000    4.21000E+000
   5.8090   6.00000E+000    8.23000E+000
   5.8110   6.04000E+000    1.92200E+001
   5.8120   4.20000E-001    2.03200E+001
   5.8150   5.79000E+000    2.59600E+001
   5.8170   2.03400E+001    4.80000E+001
   5.8190   3.58200E+001    5.98800E+001
   5.8200   4.25800E+001    8.53500E+001
   5.8220   1.25510E+002    2.29150E+002
   5.8230   2.56130E+002    3.91810E+002
   5.8260   4.84770E+002    4.30770E+002
   5.8290   8.24590E+002    8.22470E+002
   5.8300   9.28850E+002    9.11870E+002
   5.8310   9.33900E+002    9.69140E+002
   5.8330   1.08799E+003    1.08353E+003
   5.8350   1.16182E+003    1.10842E+003
   5.8370   1.26781E+003    1.25488E+003
   5.8400   1.46140E+003    1.42895E+003
   5.8420   1.53466E+003    1.62181E+003
   5.8440   1.69774E+003    1.74096E+003
   5.8460   1.82637E+003    1.88910E+003
   5.8490   1.97923E+003    2.00124E+003
   5.8500   2.04986E+003    2.08389E+003
   5.8510   2.15964E+003    2.25258E+003
   5.8530   2.30185E+003    2.32883E+003
   5.8560   2.49738E+003    2.45856E+003
   5.8580   2.60928E+003    2.69389E+003
   5.8600   2.66014E+003    2.74681E+003
   5.8630   2.70522E+003    2.84969E+003
   5.8650   2.91223E+003    2.94915E+003
   5.8670   3.05518E+003    2.99770E+003
   5.8680   3.07830E+003    3.12738E+003
   5.8690   3.16084E+003    3.21523E+003
   5.8710   3.17277E+003    3.25638E+003
   5.8720   3.25372E+003    3.25698E+003
   5.8750   3.37430E+003    3.35246E+003
   5.8760   3.39375E+003    3.37092E+003
   5.8780   3.40996E+003    3.43966E+003
   5.8800   3.46654E+003    3.53716E+003
   5.8830   3.50419E+003    3.56479E+003
   5.8850   3.53721E+003    3.56914E+003
   5.8870   3.57679E+003    3.55507E+003
   5.8890   3.61136E+003    3.63464E+003
   5.8900   3.59654E+003    3.51433E+003
   5.8920   3.57068E+003    3.57382E+003
   5.8940   3.61876E+003    3.62243E+003
   5.8960   3.56016E+003    3.70583E+003
   5.8990   3.56733E+003    3.62678E+003
   5.9000   3.62387E+003    3.64437E+003
   5.9030   3.72834E+003    3.54039E+003
   5.9060   3.63659E+003    3.72698E+003
   5.9070   3.64730E+003    3.63616E+003
   5.9100   3.72271E+003    3.63662E+003
   5.9110   3.67006E+003    3.69794E+003
   5.9120   3.73623E+003    3.72307E+003
   5.9130   3.77569E+003    3.66455E+003
   5.9140   3.72704E+003    3.64962E+003
   5.9160   3.71103E+003    3.73372E+003
   5.9190   3.72891E+003    3.70316E+003
   5.9210   3.83529E+003    3.77195E+003
   5.9230   3.78659E+003    3.80929E+003
   5.9260   3.74259E+003    3.81785E+003
   5.9280   3.94126E+003    3.82016E+003
   5.9300   3.83158E+003    3.89229E+003
   5.9320   3.87359E+003    3.82535E+003
   5.9350   3.90230E+003    3.82030E+003
   5.9370   3.91345E+003    3.93726E+003
   5.9390   3.95426E+003    3.90788E+003
   5.9410   3.95896E+003    3.97481E+003
   5.9430   4.00496E+003    3.94968E+003
   5.9440   3.94439E+003    4.00401E+003
   5.9460   4.00309E+003    4.01676E+003
   5.9480   4.10044E+003    4.12990E+003
   5.9500   4.05448E+003    4.07479E+003
   5.9530   4.06268E+003    4.04080E+003
   5.9550   4.05435E+003    4.14391E+003
   5.9570   4.03053E+003    4.10655E+003
   5.9590   4.04396E+003    4.13200E+003
   5.9620   4.19933E+003    4.49316E+003
   5.9640   4.16021E+003    5.72607E+003
   5.9660   4.15739E+003    7.35507E+003
   5.9690   4.14939E+003    8.82122E+003
   5.9710   4.31296E+003    7.72292E+003
   5.9730   4.95072E+003    7.14508E+003
   5.9750   6.37220E+003    4.18213E+003
   5.9760   7.77511E+003    1.42500E+002
   5.9830   7.05918E+003    2.40990E+002
   5.9840   3.34165E+003    5.67340E+002
   5.9870   2.64020E+002    4.15518E+003
   5.9930   5.31150E+002    4.35635E+003
   5.9950   1.56008E+003    4.19296E+003
   5.9960   3.60827E+003    4.18382E+003
   5.9980   5.05364E+003    4.13120E+003
   6.0000   4.12447E+003    4.09223E+003
   6.0030   4.23717E+003    4.14544E+003
   6.0050   4.17657E+003    4.08144E+003
   6.0070   4.23179E+003    4.14224E+003
   6.0100   4.13688E+003    4.14330E+003
   6.0130   4.10665E+003    4.06782E+003
   6.0150   4.11379E+003    4.12574E+003
   6.0160   4.17940E+003    4.13051E+003
   6.0180   4.13891E+003    4.14354E+003
   6.0200   4.18317E+003    4.10473E+003
   6.0230   4.15607E+003    4.15817E+003
   6.0250   4.15273E+003    4.15296E+003
   6.0270   4.10978E+003    4.13324E+003
   6.0300   4.10614E+003    4.08384E+003
   6.0320   4.12406E+003    4.13766E+003
   6.0340   4.19894E+003    4.09472E+003
   6.0360   4.14026E+003    4.13322E+003
   6.0380   4.16604E+003    4.10802E+003
   6.0410   4.16681E+003    4.11479E+003
   6.0420   4.13732E+003    4.14701E+003
   6.0430   4.19467E+003    4.14822E+003
   6.0460   4.17614E+003    4.18681E+003
   6.0480   4.11496E+003    4.12525E+003
   6.0500   4.18313E+003    4.16224E+003
   6.0530   4.17432E+003    4.22072E+003
   6.0560   4.19664E+003    4.18833E+003
   6.0570   4.18278E+003    4.12838E+003
   6.0580   4.13603E+003    4.18452E+003
   6.0610   4.06739E+003    4.12444E+003
   6.0630   4.10497E+003    4.06515E+003
   6.0660   4.10263E+003    4.09668E+003
   6.0680   4.11042E+003    4.14138E+003
   6.0700   4.14817E+003    4.12948E+003
   6.0720   4.15111E+003    4.16090E+003
   6.0740   4.14973E+003    4.12082E+003
   6.0760   4.16642E+003    4.16077E+003
   6.0790   4.15311E+003    4.16507E+003
   6.0820   4.14705E+003    4.31030E+003
   6.0830   4.24186E+003    4.04519E+003
   6.0880   4.19028E+003    4.05918E+003
   6.0890   4.17883E+003    4.15241E+003
   6.0910   4.18385E+003    4.16639E+003
   6.0920   4.22388E+003    4.13073E+003
   6.0950   4.14937E+003    4.06221E+003
   6.0970   4.11378E+003    4.12218E+003
   6.0990   4.19371E+003    4.11559E+003
   6.1020   4.17188E+003    4.10539E+003
   6.1040   4.13446E+003    4.06008E+003
   6.1060   4.13828E+003    4.12295E+003
   6.1080   4.14697E+003    4.17792E+003
   6.1110   4.23928E+003    4.12007E+003
   6.1130   4.19301E+003    4.17785E+003
   6.1140   4.14137E+003    4.12829E+003
   6.1180   4.15611E+003    4.19603E+003
   6.1190   4.14211E+003    4.13213E+003
   6.1220   4.13121E+003    4.10140E+003
   6.1250   4.18200E+003    4.08567E+003
   6.1260   4.18814E+003    4.08002E+003
   6.1310   4.16410E+003    4.16159E+003
   6.1320   4.20968E+003    4.17246E+003
   6.1350   4.14327E+003    4.07555E+003
   6.1380   4.09285E+003    4.09505E+003
   6.1400   4.11429E+003    4.13090E+003
   6.1420   4.09410E+003    4.11556E+003
   6.1430   4.13643E+003    4.14513E+003
   6.1450   4.11369E+003    4.10119E+003
   6.1480   4.13820E+003    4.11728E+003
   6.1490   4.13112E+003    4.06172E+003
   6.1530   4.16018E+003    4.05688E+003
   6.1550   4.13868E+003    3.97581E+003
   6.1580   4.12599E+003    4.04685E+003
   6.1600   4.09714E+003    4.09828E+003
   6.1620   4.06194E+003    4.04558E+003
   6.1650   4.06345E+003    4.00669E+003
   6.1660   4.07348E+003    4.01538E+003
   6.1690   4.07266E+003    3.97080E+003
   6.1710   4.17458E+003    4.04762E+003
   6.1760   4.11383E+003    4.06037E+003
   6.1770   4.09968E+003    4.03375E+003
   6.1800   4.11967E+003    3.97859E+003
   6.1810   4.16237E+003    4.07502E+003
   6.1840   4.10757E+003    4.00858E+003
   6.1860   4.12318E+003    4.12011E+003
   6.1880   4.18369E+003    4.07559E+003
   6.1900   4.17739E+003    4.07097E+003
   6.1910   4.18378E+003    4.02820E+003
   6.1950   4.11263E+003    4.01073E+003
   6.1960   4.10134E+003    4.15755E+003
   6.1980   4.06596E+003    4.00608E+003
   6.1990   4.11933E+003    4.03758E+003
   6.2030   4.18042E+003    4.05819E+003
   6.2050   4.19091E+003    4.00609E+003
   6.2070   4.16234E+003    4.05070E+003
   6.2100   4.20149E+003    4.09474E+003
   6.2130   4.18039E+003    4.04894E+003
   6.2170   4.22852E+003    3.98707E+003
   6.2190   4.17494E+003    4.07810E+003
   6.2210   4.17615E+003    4.08717E+003
   6.2230   4.16894E+003    4.00754E+003
   6.2250   4.14112E+003    4.04332E+003
   6.2270   4.18998E+003    3.93327E+003
   6.2290   4.16489E+003    4.07104E+003
   6.2320   4.13828E+003    4.08075E+003
   6.2360   4.15656E+003    4.05183E+003
   6.2390   4.15562E+003    3.97862E+003
   6.2410   4.14379E+003    4.05091E+003
   6.2430   4.11960E+003    3.99883E+003
   6.2450   4.13803E+003    3.94587E+003
   6.2480   4.14026E+003    3.99361E+003
   6.2500   4.16366E+003    3.97057E+003
   6.2530   4.25578E+003    4.00242E+003
   6.2550   4.19456E+003    3.93994E+003
   6.2570   4.17185E+003    4.00588E+003
   6.2600   4.14063E+003    3.99115E+003
   6.2630   4.19806E+003    3.97755E+003
   6.2670   4.13806E+003    3.99700E+003
   6.2680   4.17059E+003    3.98986E+003
   6.2700   4.17544E+003    3.97958E+003
   6.2720   4.23478E+003    3.91409E+003
   6.2750   4.15388E+003    3.96087E+003
   6.2770   4.18188E+003    4.01744E+003
   6.2790   4.18251E+003    4.01447E+003
   6.2820   4.18116E+003    3.92744E+003
   6.2840   4.18816E+003    3.92650E+003
   6.2860   4.20764E+003    3.95372E+003
   6.2890   4.19293E+003    3.96562E+003
   6.2910   4.15250E+003    3.93514E+003
   6.2940   4.16177E+003    3.97628E+003
   6.2960   4.14850E+003    3.91867E+003
   6.2970   4.20491E+003    3.89509E+003
   6.3000   4.12532E+003    3.91745E+003
   6.3020   4.21819E+003    3.94541E+003
   6.3050   4.09809E+003    3.94828E+003
   6.3070   4.17494E+003    3.97612E+003
   6.3090   4.01794E+003    3.92401E+003
   6.3120   4.11668E+003    3.84074E+003
   6.3140   4.19187E+003    3.82162E+003
   6.3170   4.13585E+003    3.90500E+003
   6.3210   4.11946E+003    3.84501E+003
   6.3230   4.09468E+003    3.84833E+003
   6.3250   4.12157E+003    3.79729E+003
   6.3270   4.07995E+003    3.84714E+003
   6.3300   4.06455E+003    3.88913E+003
   6.3330   4.18978E+003    3.77165E+003
   6.3340   4.10691E+003    3.72528E+003
   6.3370   4.13863E+003    3.80460E+003
   6.3380   4.13292E+003    3.78337E+003
   6.3400   4.19510E+003    3.75643E+003
   6.3430   4.14324E+003    3.82400E+003
   6.3450   4.09592E+003    3.74318E+003
   6.3470   4.12057E+003    3.69492E+003
   6.3500   4.04932E+003    3.70200E+003
   6.3520   4.11995E+003    3.65964E+003
   6.3550   4.11210E+003    3.68987E+003
   6.3560   4.05801E+003    3.69380E+003
   6.3580   4.08523E+003    3.72019E+003
   6.3610   4.07414E+003    3.65528E+003
   6.3630   4.08338E+003    3.74216E+003
   6.3660   4.02157E+003    3.76120E+003
   6.3680   4.08720E+003    3.74511E+003
   6.3700   4.06887E+003    3.72558E+003
   6.3720   4.16944E+003    3.73886E+003
   6.3740   4.05793E+003    3.65996E+003
   6.3790   4.08967E+003    3.66632E+003
   6.3800   4.05828E+003    3.66817E+003
   6.3810   4.08535E+003    3.63943E+003
   6.3840   4.02248E+003    3.60949E+003
   6.3860   4.04000E+003    3.59209E+003
   6.3880   4.02336E+003    3.55312E+003
   6.3900   4.03487E+003    3.59915E+003
   6.3920   3.99569E+003    3.57939E+003
   6.3950   4.00343E+003    3.53752E+003
   6.3970   3.96251E+003    3.50405E+003
   6.3990   4.00111E+003    3.54000E+003
   6.4020   4.01093E+003    3.55733E+003
   6.4040   3.99346E+003    3.48896E+003
   6.4060   3.95354E+003    3.57020E+003
   6.4080   3.92546E+003    3.52245E+003
   6.4110   4.01240E+003    3.54318E+003
   6.4140   3.95224E+003    3.48659E+003
   6.4170   3.92278E+003    3.46673E+003
   6.4190   4.00471E+003    3.50121E+003
   6.4220   3.99493E+003    3.48406E+003
   6.4240   3.95978E+003    3.50511E+003
   6.4260   4.00413E+003    3.48115E+003
   6.4290   3.90685E+003    3.45931E+003
   6.4310   3.88591E+003    3.50895E+003
   6.4330   3.94143E+003    3.52893E+003
   6.4360   4.00021E+003    3.53025E+003
   6.4380   4.08165E+003    3.53427E+003
   6.4400   4.06923E+003    3.45745E+003
   6.4440   4.05394E+003    3.52028E+003
   6.4450   4.01403E+003    3.47723E+003
   6.4480   4.11313E+003    3.45660E+003
   6.4500   4.09973E+003    3.45527E+003
   6.4510   4.03470E+003    3.44374E+003
   6.4550   4.13934E+003    3.50843E+003
   6.4570   4.06003E+003    3.47699E+003
   6.4600   4.03175E+003    3.40446E+003
   6.4630   4.02787E+003    3.46212E+003
   6.4670   3.99508E+003    3.41935E+003
   6.4700   4.06420E+003    3.41909E+003
   6.4730   4.03739E+003    3.39187E+003
   6.4740   4.07137E+003    3.38317E+003
   6.4770   4.07097E+003    3.36563E+003
   6.4800   4.00341E+003    3.33582E+003
   6.4840   3.97912E+003    3.35808E+003
   6.4850   3.95890E+003    3.34088E+003
   6.4870   3.98672E+003    3.32526E+003
   6.4910   4.01073E+003    3.32670E+003
   6.4930   4.04908E+003    3.30750E+003
   6.4960   4.01517E+003    3.31442E+003
   6.4990   3.98968E+003    3.29469E+003
   6.5030   3.95651E+003    3.19586E+003
   6.5050   3.96551E+003    3.21984E+003
   6.5080   3.96741E+003    3.21322E+003
   6.5100   3.97914E+003    3.23813E+003
   6.5120   3.90560E+003    3.17995E+003
   6.5150   3.98242E+003    3.17821E+003
   6.5170   3.94828E+003    3.17417E+003
   6.5190   3.94176E+003    3.19244E+003
   6.5210   3.88959E+003    3.09516E+003
   6.5250   3.88131E+003    3.13176E+003
   6.5280   3.89868E+003    3.05411E+003
   6.5300   3.87309E+003    3.09396E+003
   6.5320   3.86075E+003    3.06433E+003
   6.5350   3.82236E+003    3.05277E+003
   6.5370   3.77808E+003    3.01027E+003
   6.5390   3.79153E+003    3.02879E+003
   6.5420   3.74788E+003    3.00034E+003
   6.5440   3.75932E+003    2.92010E+003
   6.5460   3.72913E+003    2.99011E+003
   6.5480   3.75444E+003    2.85111E+003
   6.5500   3.68343E+003    2.89857E+003
   6.5540   3.65154E+003    2.90995E+003
   6.5570   3.63117E+003    2.83779E+003
   6.5590   3.64292E+003    2.84336E+003
   6.5620   3.55240E+003    2.79352E+003
   6.5640   3.56040E+003    2.75882E+003
   6.5680   3.54005E+003    2.72913E+003
   6.5700   3.55823E+003    2.74095E+003
   6.5730   3.53192E+003    2.69011E+003
   6.5750   3.51014E+003    2.72524E+003
   6.5770   3.54902E+003    2.68088E+003
   6.5810   3.49467E+003    2.67267E+003
   6.5820   3.42769E+003    2.63087E+003
   6.5860   3.49443E+003    2.61985E+003
   6.5880   3.38227E+003    2.56526E+003
   6.5910   3.37870E+003    2.57305E+003
   6.5930   3.37824E+003    2.59260E+003
   6.5950   3.38430E+003    2.55978E+003
   6.5970   3.39740E+003    2.50667E+003
   6.6000   3.35873E+003    2.50794E+003
   6.6020   3.38553E+003    2.45069E+003
   6.6040   3.35595E+003    2.42227E+003
   6.6080   3.30886E+003    2.43690E+003
   6.6100   3.37634E+003    2.45341E+003
   6.6120   3.31152E+003    2.39568E+003
   6.6150   3.23930E+003    2.36103E+003
   6.6180   3.26320E+003    2.35043E+003
   6.6200   3.26242E+003    2.33534E+003
   6.6220   3.23434E+003    2.31022E+003
   6.6240   3.16895E+003    2.35631E+003
   6.6280   3.10500E+003    2.29364E+003
   6.6310   3.12893E+003    2.23513E+003
   6.6330   3.14092E+003    2.26541E+003
   6.6360   3.11434E+003    2.19357E+003
   6.6390   3.13950E+003    2.21111E+003
   6.6410   3.11013E+003    2.19842E+003
   6.6440   3.11247E+003    2.19424E+003
   6.6460   3.02077E+003    2.12735E+003
   6.6490   2.99658E+003    2.14037E+003
   6.6510   2.97320E+003    2.13084E+003
   6.6530   3.00033E+003    2.09119E+003
   6.6560   2.97745E+003    2.07497E+003
   6.6600   2.95085E+003    2.04878E+003
   6.6620   2.87884E+003    2.01219E+003
   6.6640   2.91570E+003    2.02456E+003
   6.6670   2.91417E+003    1.97943E+003
   6.6690   2.89783E+003    1.97220E+003
   6.6720   2.84799E+003    1.92180E+003
   6.6740   2.82557E+003    1.96387E+003
   6.6760   2.85491E+003    1.88969E+003
   6.6790   2.84191E+003    1.87920E+003
   6.6820   2.79452E+003    1.87505E+003
   6.6840   2.76228E+003    1.82589E+003
   6.6880   2.73675E+003    1.86364E+003
   6.6900   2.69237E+003    1.83897E+003
   6.6910   2.69751E+003    1.81422E+003
   6.6940   2.75615E+003    1.80209E+003
   6.6980   2.67067E+003    1.76135E+003
   6.7010   2.59961E+003    1.76298E+003
   6.7030   2.62962E+003    1.74240E+003
   6.7050   2.58032E+003    1.70421E+003
   6.7090   2.58140E+003    1.66577E+003
   6.7110   2.52334E+003    1.70398E+003
   6.7150   2.51651E+003    1.68637E+003
   6.7170   2.54262E+003    1.62120E+003
   6.7180   2.53729E+003    1.64506E+003
   6.7220   2.50540E+003    1.61333E+003
   6.7230   2.49017E+003    1.57924E+003
   6.7270   2.44359E+003    1.57551E+003
   6.7300   2.41924E+003    1.52741E+003
   6.7320   2.42863E+003    1.52813E+003
   6.7340   2.35338E+003    1.53674E+003
   6.7350   2.38627E+003    1.53679E+003
   6.7390   2.33970E+003    1.50803E+003
   6.7410   2.35386E+003    1.46496E+003
   6.7430   2.34323E+003    1.49405E+003
   6.7460   2.34419E+003    1.48080E+003
   6.7490   2.31953E+003    1.47988E+003
   6.7510   2.33079E+003    1.44277E+003
   6.7530   2.30231E+003    1.48196E+003
   6.7570   2.27402E+003    1.41894E+003
   6.7590   2.30057E+003    1.41233E+003
   6.7610   2.22528E+003    1.44164E+003
   6.7630   2.28419E+003    1.40161E+003
   6.7670   2.23935E+003    1.37337E+003
   6.7700   2.17878E+003    1.36671E+003
   6.7730   2.20922E+003    1.37950E+003
   6.7750   2.21876E+003    1.35174E+003
   6.7790   2.18243E+003    1.38596E+003
   6.7810   2.18811E+003    1.35039E+003
   6.7840   2.16250E+003    1.35000E+003
   6.7860   2.15988E+003    1.32176E+003
   6.7890   2.15801E+003    1.34424E+003
   6.7930   2.11295E+003    1.32477E+003
   6.7960   2.11774E+003    1.30623E+003
   6.7990   2.12309E+003    1.29269E+003
   6.8020   2.10631E+003    1.29228E+003
   6.8030   2.11688E+003    1.28798E+003
   6.8060   2.05104E+003    1.26825E+003
   6.8090   2.13286E+003    1.27717E+003
   6.8110   2.06448E+003    1.24983E+003
   6.8150   2.07424E+003    1.27207E+003
   6.8170   2.05995E+003    1.26481E+003
   6.8190   2.07438E+003    1.25354E+003
   6.8220   2.08704E+003    1.27247E+003
   6.8240   2.10366E+003    1.25520E+003
   6.8260   2.09557E+003    1.23090E+003
   6.8290   2.06710E+003    1.23090E+003
   6.8310   2.04223E+003    1.22529E+003
   6.8330   2.05156E+003    1.22336E+003
   6.8350   2.07134E+003    1.24844E+003
   6.8380   2.04087E+003    1.22583E+003
   6.8410   2.03629E+003    1.21520E+003
   6.8450   2.04776E+003    1.20564E+003
   6.8460   2.02018E+003    1.20879E+003
   6.8500   2.01712E+003    1.21354E+003
   6.8520   1.99421E+003    1.18358E+003
   6.8540   2.01747E+003    1.16465E+003
   6.8580   2.01401E+003    1.16441E+003
   6.8600   1.98106E+003    1.18420E+003
   6.8630   1.96370E+003    1.17169E+003
   6.8650   1.94381E+003    1.16006E+003
   6.8670   1.98101E+003    1.18524E+003
   6.8700   1.98602E+003    1.16384E+003
   6.8720   2.03054E+003    1.14879E+003
   6.8760   1.91817E+003    1.15722E+003
   6.8790   1.93227E+003    1.15428E+003
   6.8810   1.93158E+003    1.13696E+003
   6.8840   1.97789E+003    1.12729E+003
   6.8860   1.93218E+003    1.15149E+003
   6.8880   1.93230E+003    1.14744E+003
   6.8910   1.96167E+003    1.14221E+003
   6.8940   1.92490E+003    1.12242E+003
   6.8970   1.90815E+003    1.16632E+003
   6.8990   1.90842E+003    1.12309E+003
   6.9030   1.90209E+003    1.12624E+003
   6.9050   1.95770E+003    1.11101E+003
   6.9080   1.91003E+003    1.15002E+003
   6.9110   1.92552E+003    1.14404E+003
   6.9140   1.94075E+003    1.09468E+003
   6.9170   1.90312E+003    1.08338E+003
   6.9200   1.92614E+003    1.09689E+003
   6.9220   1.92987E+003    1.12061E+003
   6.9250   1.89501E+003    1.09126E+003
   6.9260   1.86087E+003    1.10053E+003
   6.9280   1.88119E+003    1.09690E+003
   6.9310   1.91763E+003    1.08645E+003
   6.9340   1.87701E+003    1.07907E+003
   6.9370   1.84180E+003    1.08291E+003
   6.9390   1.86657E+003    1.09397E+003
   6.9410   1.88507E+003    1.06948E+003
   6.9450   1.85736E+003    1.06665E+003
   6.9480   1.83916E+003    1.06611E+003
   6.9510   1.84744E+003    1.04127E+003
   6.9540   1.83643E+003    1.07527E+003
   6.9560   1.81009E+003    1.04389E+003
   6.9590   1.81204E+003    1.03871E+003
   6.9610   1.80106E+003    1.04153E+003
   6.9640   1.79728E+003    1.05969E+003
   6.9680   1.78059E+003    1.05067E+003
   6.9700   1.78535E+003    1.04653E+003
   6.9720   1.81632E+003    1.04657E+003
   6.9750   1.81183E+003    1.02263E+003
   6.9780   1.80246E+003    1.03143E+003
   6.9810   1.82659E+003    1.06374E+003
   6.9820   1.81417E+003    1.06793E+003
   6.9850   1.82500E+003    1.06082E+003
   6.9880   1.80577E+003    1.07073E+003
   6.9910   1.81584E+003    1.01994E+003
   6.9940   1.80265E+003    1.07470E+003
   6.9970   1.79968E+003    1.02521E+003
   6.9990   1.78839E+003    1.05800E+003
   7.0020   1.80365E+003    1.04873E+003
   7.0040   1.81784E+003    1.06012E+003
   7.0090   1.82015E+003    1.04782E+003
   7.0100   1.82393E+003    1.03092E+003
   7.0120   1.81941E+003    1.04508E+003
   7.0160   1.77490E+003    1.03602E+003
   7.0190   1.80464E+003    1.02351E+003
   7.0210   1.80423E+003    1.03077E+003
   7.0230   1.80608E+003    1.03011E+003
   7.0260   1.75697E+003    1.00041E+003
   7.0280   1.73536E+003    1.02602E+003
   7.0310   1.75141E+003    1.03500E+003
   7.0330   1.77885E+003    9.99320E+002
   7.0370   1.77102E+003    1.01183E+003
   7.0390   1.78601E+003    9.99040E+002
   7.0410   1.74881E+003    1.00249E+003
   7.0450   1.78047E+003    1.00669E+003
   7.0470   1.76770E+003    1.01317E+003
   7.0480   1.77804E+003    9.83500E+002
   7.0530   1.78813E+003    9.86470E+002
   7.0550   1.78464E+003    9.88350E+002
   7.0590   1.78108E+003    9.76340E+002
   7.0620   1.79233E+003    9.84080E+002
   7.0640   1.73938E+003    9.35410E+002
   7.0670   1.75621E+003    9.42050E+002
   7.0690   1.76523E+003    9.32200E+002
   7.0710   1.77427E+003    9.55740E+002
   7.0760   1.73842E+003    9.39710E+002
   7.0770   1.74606E+003    9.38490E+002
   7.0800   1.75055E+003    8.99790E+002
   7.0830   1.73151E+003    9.16390E+002
   7.0860   1.74177E+003    8.96710E+002
   7.0880   1.68326E+003    8.88260E+002
   7.0910   1.68995E+003    8.55540E+002
   7.0960   1.70922E+003    8.05990E+002
   7.0980   1.66328E+003    7.93830E+002
   7.1010   1.63378E+003    7.67140E+002
   7.1040   1.65886E+003    7.46190E+002
   7.1070   1.64049E+003    7.12520E+002
   7.1090   1.59030E+003    7.04160E+002
   7.1120   1.61666E+003    6.55590E+002
   7.1160   1.55220E+003    6.05420E+002
   7.1180   1.58375E+003    5.87970E+002
   7.1200   1.52217E+003    5.46030E+002
   7.1230   1.50016E+003    5.13820E+002
   7.1250   1.46617E+003    4.67660E+002
   7.1270   1.41732E+003    4.40190E+002
   7.1320   1.38447E+003    3.38900E+002
   7.1340   1.31394E+003    2.78670E+002
   7.1360   1.27993E+003    2.70380E+002
   7.1380   1.28289E+003    1.91410E+002
   7.1430   1.10259E+003    3.32000E+001
   7.1480   9.33960E+002    9.32000E+000
   7.1500   7.67220E+002    9.63000E+000
   7.1540   7.39680E+002    6.39000E+000
   7.1580   5.48510E+002    3.23000E+000
   7.1620   2.21070E+002    1.00000E-001
   7.1630   7.39200E+001    7.90000E-001
   7.1650   3.36000E+001    1.20000E-001
   7.1680   3.19000E+000    0.00000E+000
   7.1710   5.45000E+000    2.40000E-001
   7.1730   6.02000E+000    3.80000E-001
   7.1760   5.90000E+000    1.40000E-001
   7.1780   6.03000E+000    3.00000E-001
   7.1820   6.19000E+000    2.60000E+000
   7.1850   5.95000E+000    2.46000E+000
   7.1880   6.23000E+000    2.89000E+000
   7.1910   5.88000E+000    1.80000E-001
   7.1940   6.18000E+000    1.20000E-001
   7.1970   6.11000E+000    1.00000E-001
   7.2000   5.96000E+000    3.00000E-002
   7.2020   5.94000E+000    2.10000E-001
   7.2050   6.15000E+000    3.70000E-001
   7.2080   5.99000E+000    3.70000E-001
   7.2110   6.00000E+000    3.30000E-001
   7.2140   5.92000E+000    1.00000E-001
   7.2180   6.01000E+000    4.00000E-002
   7.2200   5.90000E+000    7.20000E-001
   7.2210   6.08000E+000    7.60000E-001
   7.2250   5.95000E+000    2.00000E-001
   7.2280   5.93000E+000    3.10000E-001
   7.2310   6.07000E+000    7.00000E-001
   7.2340   5.96000E+000    1.00000E-002
   7.2360   5.95000E+000    8.00000E-002
   7.2400   6.29000E+000    5.20000E-001
   7.2430   5.89000E+000    1.30000E-001
   7.2450   6.22000E+000    7.00000E-002
   7.2470   6.02000E+000    1.40000E-001
   7.2500   5.79000E+000    2.70000E-001
   7.2520   5.92000E+000    2.90000E-001
   7.2560   6.02000E+000    8.00000E-002
   7.2590   6.05000E+000    5.00000E-002
   7.2610   6.11000E+000    9.00000E-002
   7.2640   6.03000E+000    2.50000E-001
   7.2650   5.94000E+000    3.00000E-002
   7.2690   6.17000E+000    9.00000E-002
   7.2720   5.90000E+000    2.30000E-001
   7.2750   5.98000E+000    9.00000E-002
   7.2770   5.96000E+000    8.00000E-002
   7.2810   5.93000E+000    3.20000E-001
   7.2840   6.18000E+000    6.00000E-002
   7.2880   5.85000E+000    4.00000E-002
   7.2910   5.44000E+000    3.00000E-001
   7.2930   5.96000E+000    1.20000E-001
   7.2960   5.96000E+000    0.00000E+000
   7.3000   5.92000E+000    0.00000E+000
