# Supplementary material for: Mechanism of the small ATP-independent chaperone Spy is substrate specific
Source: Nat Commun. 2021 Feb 8;12:851. doi: 10.1038/s41467-021-21120-8 (PMC7870927; doi:10.1038/s41467-021-21120-8)
Supplement: Supplementary file 3 — Supplementary Data 1 [file 41467_2021_21120_MOESM3_ESM.zip › Fig 2c-d/181801/00086.RI1]

Sample1/4
I 1 22.0 48000 0012261 3.0780E11 278 1 
   5.7990   5.99000E+000    2.70000E-001
   5.8030   5.87000E+000    5.50000E-001
   5.8040   5.90000E+000    2.40000E-001
   5.8060   5.98000E+000    2.15000E+000
   5.8080   5.89000E+000    3.89000E+000
   5.8100   5.90000E+000    5.35000E+000
   5.8120   6.26000E+000    9.95000E+000
   5.8150   2.31000E+000    1.81100E+001
   5.8170   1.61700E+001    2.82700E+001
   5.8190   4.62400E+001    2.98600E+001
   5.8220   1.43560E+002    6.03700E+001
   5.8240   2.49200E+002    1.26280E+002
   5.8260   5.76680E+002    2.23290E+002
   5.8290   8.12480E+002    3.23000E+002
   5.8300   9.06460E+002    5.30590E+002
   5.8350   1.10724E+003    6.86270E+002
   5.8370   1.37437E+003    9.70830E+002
   5.8400   1.48407E+003    1.48846E+003
   5.8420   1.53486E+003    1.73909E+003
   5.8440   1.74649E+003    1.86839E+003
   5.8470   1.86648E+003    1.92555E+003
   5.8490   2.08969E+003    2.13944E+003
   5.8510   2.17813E+003    2.19222E+003
   5.8530   2.28869E+003    2.41433E+003
   5.8560   2.49044E+003    2.53538E+003
   5.8580   2.59105E+003    2.62187E+003
   5.8600   2.70441E+003    2.80613E+003
   5.8620   2.87406E+003    2.84119E+003
   5.8630   2.90209E+003    2.97588E+003
   5.8650   2.94843E+003    3.04462E+003
   5.8670   3.03118E+003    3.11472E+003
   5.8690   3.09777E+003    3.14553E+003
   5.8710   3.23402E+003    3.25075E+003
   5.8730   3.30017E+003    3.32114E+003
   5.8760   3.39851E+003    3.40686E+003
   5.8780   3.44564E+003    3.53668E+003
   5.8820   3.48177E+003    3.55823E+003
   5.8830   3.55186E+003    3.54716E+003
   5.8840   3.58057E+003    3.55584E+003
   5.8850   3.63130E+003    3.56245E+003
   5.8870   3.63601E+003    3.64203E+003
   5.8900   3.65807E+003    3.62531E+003
   5.8920   3.73551E+003    3.61235E+003
   5.8940   3.63484E+003    3.61674E+003
   5.8960   3.68666E+003    3.70672E+003
   5.8980   3.64327E+003    3.66678E+003
   5.8990   3.67461E+003    3.62971E+003
   5.9000   3.58788E+003    3.67728E+003
   5.9030   3.72617E+003    3.64607E+003
   5.9060   3.67515E+003    3.69116E+003
   5.9070   3.62796E+003    3.73058E+003
   5.9090   3.70720E+003    3.74015E+003
   5.9120   3.72547E+003    3.65034E+003
   5.9130   3.73956E+003    3.81257E+003
   5.9140   3.74016E+003    3.78058E+003
   5.9160   3.81909E+003    3.83293E+003
   5.9190   3.79267E+003    3.85351E+003
   5.9210   3.82982E+003    3.75034E+003
   5.9230   3.86853E+003    3.74225E+003
   5.9250   3.85170E+003    3.71857E+003
   5.9280   3.87500E+003    3.75374E+003
   5.9300   3.90179E+003    3.77365E+003
   5.9330   3.85133E+003    3.95238E+003
   5.9350   3.89612E+003    3.99423E+003
   5.9360   3.90479E+003    3.97902E+003
   5.9390   3.99288E+003    4.00581E+003
   5.9410   4.04277E+003    4.05765E+003
   5.9420   4.01366E+003    4.06194E+003
   5.9430   4.02623E+003    4.03821E+003
   5.9460   4.03083E+003    4.01732E+003
   5.9480   4.06385E+003    4.02271E+003
   5.9500   4.09472E+003    4.01602E+003
   5.9530   4.04885E+003    4.09943E+003
   5.9550   4.13382E+003    4.17839E+003
   5.9570   4.10664E+003    4.07397E+003
   5.9600   4.11554E+003    4.11575E+003
   5.9620   4.09871E+003    4.10250E+003
   5.9640   4.12314E+003    4.18298E+003
   5.9660   4.08221E+003    4.11099E+003
   5.9690   4.11085E+003    4.12554E+003
   5.9720   4.18118E+003    4.19197E+003
   5.9740   4.23399E+003    4.17404E+003
   5.9760   4.20458E+003    4.25458E+003
   5.9790   4.20908E+003    4.22591E+003
   5.9820   4.21959E+003    4.19183E+003
   5.9830   4.26002E+003    4.23009E+003
   5.9840   4.32347E+003    4.20327E+003
   5.9860   4.29881E+003    4.38310E+003
   5.9890   4.39472E+003    4.57980E+003
   5.9910   5.16710E+003    6.57609E+003
   5.9960   8.54417E+003    8.61542E+003
   5.9980   7.75389E+003    7.71472E+003
   6.0010   6.92570E+003    4.69019E+003
   6.0030   2.07095E+003    1.29070E+002
   6.0090   1.66090E+002    2.29010E+002
   6.0120   3.75750E+002    4.93950E+002
   6.0140   1.29577E+003    5.13776E+003
   6.0200   4.11554E+003    4.15008E+003
   6.0220   4.38605E+003    4.34075E+003
   6.0230   4.33305E+003    4.22736E+003
   6.0250   4.31977E+003    4.25711E+003
   6.0270   4.29539E+003    4.23395E+003
   6.0300   4.29770E+003    4.18913E+003
   6.0320   4.29018E+003    4.25537E+003
   6.0340   4.28650E+003    4.19747E+003
   6.0370   4.39393E+003    4.30716E+003
   6.0380   4.32895E+003    4.29491E+003
   6.0410   4.36706E+003    4.20909E+003
   6.0450   4.36689E+003    4.32421E+003
   6.0460   4.31110E+003    4.28772E+003
   6.0480   4.27600E+003    4.33622E+003
   6.0500   4.30032E+003    4.32964E+003
   6.0520   4.33961E+003    4.19206E+003
   6.0540   4.32566E+003    4.25753E+003
   6.0560   4.26669E+003    4.31015E+003
   6.0590   4.29878E+003    4.19305E+003
   6.0610   4.28359E+003    4.22065E+003
   6.0630   4.23598E+003    4.21298E+003
   6.0660   4.31417E+003    4.18034E+003
   6.0680   4.37059E+003    4.20566E+003
   6.0700   4.22023E+003    4.25899E+003
   6.0720   4.33208E+003    4.17071E+003
   6.0750   4.28494E+003    4.21343E+003
   6.0770   4.23133E+003    4.18542E+003
   6.0790   4.27876E+003    4.25512E+003
   6.0820   4.24518E+003    4.22545E+003
   6.0840   4.26275E+003    4.24556E+003
   6.0860   4.26042E+003    4.20095E+003
   6.0880   4.27897E+003    4.18641E+003
   6.0900   4.26231E+003    4.23833E+003
   6.0930   4.31595E+003    4.19634E+003
   6.0950   4.26871E+003    4.16874E+003
   6.0970   4.30479E+003    4.18316E+003
   6.0990   4.22358E+003    4.18152E+003
   6.1010   4.21474E+003    4.17583E+003
   6.1030   4.22192E+003    4.07063E+003
   6.1070   4.27399E+003    4.14360E+003
   6.1090   4.23756E+003    4.13731E+003
   6.1110   4.23489E+003    4.22443E+003
   6.1130   4.25117E+003    4.18278E+003
   6.1160   4.23516E+003    4.20241E+003
   6.1190   4.27331E+003    4.12104E+003
   6.1200   4.31320E+003    4.10528E+003
   6.1220   4.20743E+003    4.17864E+003
   6.1250   4.27885E+003    4.12412E+003
   6.1280   4.21331E+003    4.13588E+003
   6.1310   4.24559E+003    4.07431E+003
   6.1330   4.22462E+003    4.11955E+003
   6.1350   4.22648E+003    4.14106E+003
   6.1370   4.17961E+003    4.05750E+003
   6.1400   4.19925E+003    4.18472E+003
   6.1420   4.19258E+003    4.14489E+003
   6.1440   4.16687E+003    4.09602E+003
   6.1470   4.12518E+003    4.02920E+003
   6.1480   4.24335E+003    4.05787E+003
   6.1510   4.14235E+003    4.04018E+003
   6.1540   4.16681E+003    4.01607E+003
   6.1550   4.09237E+003    3.99765E+003
   6.1580   4.14357E+003    3.97519E+003
   6.1600   4.15134E+003    3.99184E+003
   6.1640   4.06774E+003    3.96960E+003
   6.1660   4.04819E+003    3.95470E+003
   6.1670   4.12104E+003    3.95391E+003
   6.1710   4.08573E+003    4.00399E+003
   6.1720   4.06979E+003    3.97868E+003
   6.1740   4.13460E+003    3.90802E+003
   6.1770   4.07173E+003    3.91403E+003
   6.1790   4.07343E+003    3.94903E+003
   6.1820   4.12115E+003    3.94732E+003
   6.1840   4.07712E+003    3.94015E+003
   6.1860   4.10415E+003    4.04212E+003
   6.1880   4.03191E+003    3.92224E+003
   6.1900   4.04900E+003    3.97139E+003
   6.1910   4.03479E+003    3.94102E+003
   6.1940   4.10324E+003    3.95666E+003
   6.1960   4.00017E+003    3.89992E+003
   6.2000   4.05279E+003    3.96426E+003
   6.2020   4.08404E+003    3.95495E+003
   6.2030   4.10262E+003    3.91514E+003
   6.2050   4.16442E+003    3.84619E+003
   6.2090   4.00438E+003    3.80573E+003
   6.2110   4.09284E+003    3.84164E+003
   6.2140   4.09164E+003    3.86396E+003
   6.2160   4.15269E+003    3.88565E+003
   6.2190   4.02435E+003    3.82119E+003
   6.2230   4.09628E+003    3.86267E+003
   6.2250   4.07152E+003    3.74162E+003
   6.2270   4.07794E+003    3.76533E+003
   6.2290   3.97758E+003    3.85697E+003
   6.2300   4.00224E+003    3.80167E+003
   6.2320   3.98224E+003    3.69696E+003
   6.2350   3.94122E+003    3.75811E+003
   6.2370   4.01441E+003    3.67487E+003
   6.2390   4.04221E+003    3.65366E+003
   6.2420   4.02754E+003    3.67187E+003
   6.2430   4.01857E+003    3.63314E+003
   6.2460   3.95948E+003    3.69969E+003
   6.2490   3.90114E+003    3.65368E+003
   6.2520   3.92860E+003    3.60734E+003
   6.2550   3.92575E+003    3.64845E+003
   6.2580   3.90970E+003    3.59081E+003
   6.2590   3.92081E+003    3.55679E+003
   6.2610   3.88005E+003    3.53795E+003
   6.2630   3.91151E+003    3.53484E+003
   6.2660   3.91239E+003    3.48532E+003
   6.2680   3.98964E+003    3.49927E+003
   6.2710   3.87597E+003    3.50300E+003
   6.2720   3.91890E+003    3.52329E+003
   6.2740   3.87641E+003    3.49091E+003
   6.2770   3.88180E+003    3.50344E+003
   6.2790   3.85681E+003    3.44853E+003
   6.2820   3.88501E+003    3.52772E+003
   6.2840   3.88410E+003    3.41758E+003
   6.2870   3.85803E+003    3.39134E+003
   6.2890   3.88648E+003    3.39697E+003
   6.2920   3.88322E+003    3.32341E+003
   6.2960   3.80003E+003    3.37574E+003
   6.2980   3.75526E+003    3.29256E+003
   6.2990   3.82410E+003    3.33668E+003
   6.3000   3.77416E+003    3.29067E+003
   6.3040   3.77804E+003    3.25449E+003
   6.3080   3.75787E+003    3.20089E+003
   6.3090   3.71279E+003    3.25391E+003
   6.3110   3.67575E+003    3.25634E+003
   6.3140   3.70887E+003    3.19646E+003
   6.3160   3.69402E+003    3.16126E+003
   6.3180   3.67481E+003    3.14754E+003
   6.3200   3.65464E+003    3.13311E+003
   6.3230   3.63558E+003    3.08675E+003
   6.3250   3.63302E+003    3.02006E+003
   6.3270   3.61376E+003    3.07533E+003
   6.3290   3.63592E+003    3.00657E+003
   6.3320   3.62872E+003    3.03055E+003
   6.3340   3.61254E+003    2.97963E+003
   6.3360   3.56277E+003    2.98631E+003
   6.3380   3.56874E+003    2.98767E+003
   6.3400   3.55022E+003    2.93394E+003
   6.3420   3.52523E+003    2.93623E+003
   6.3430   3.48800E+003    2.91059E+003
   6.3470   3.52407E+003    2.94105E+003
   6.3490   3.54935E+003    2.92321E+003
   6.3540   3.51103E+003    2.86145E+003
   6.3560   3.44707E+003    2.83474E+003
   6.3580   3.39333E+003    2.81397E+003
   6.3610   3.39815E+003    2.77367E+003
   6.3630   3.42499E+003    2.75453E+003
   6.3650   3.36371E+003    2.77777E+003
   6.3670   3.40870E+003    2.72816E+003
   6.3700   3.34433E+003    2.69663E+003
   6.3720   3.30722E+003    2.67541E+003
   6.3740   3.31092E+003    2.65929E+003
   6.3760   3.30585E+003    2.62538E+003
   6.3790   3.31130E+003    2.61185E+003
   6.3810   3.24592E+003    2.63472E+003
   6.3830   3.23818E+003    2.57768E+003
   6.3860   3.30731E+003    2.53615E+003
   6.3900   3.23602E+003    2.52105E+003
   6.3910   3.22428E+003    2.51400E+003
   6.3930   3.16569E+003    2.45854E+003
   6.3950   3.13994E+003    2.45268E+003
   6.3970   3.13329E+003    2.47197E+003
   6.3990   3.21247E+003    2.41369E+003
   6.4030   3.11720E+003    2.36608E+003
   6.4060   3.10875E+003    2.41187E+003
   6.4080   3.11684E+003    2.37677E+003
   6.4100   3.08696E+003    2.34708E+003
   6.4130   3.10363E+003    2.33179E+003
   6.4150   3.05488E+003    2.33347E+003
   6.4170   3.06099E+003    2.32296E+003
   6.4200   3.00783E+003    2.28639E+003
   6.4220   2.99884E+003    2.27262E+003
   6.4240   3.01283E+003    2.24743E+003
   6.4260   3.02375E+003    2.23593E+003
   6.4280   2.99377E+003    2.24872E+003
   6.4310   2.97449E+003    2.20061E+003
   6.4330   2.96841E+003    2.21728E+003
   6.4360   3.02440E+003    2.25876E+003
   6.4380   2.98823E+003    2.19876E+003
   6.4410   2.97203E+003    2.18699E+003
   6.4420   2.95637E+003    2.20133E+003
   6.4450   2.98083E+003    2.21645E+003
   6.4470   2.96869E+003    2.14724E+003
   6.4500   2.94379E+003    2.14151E+003
   6.4510   2.97631E+003    2.12366E+003
   6.4550   2.94465E+003    2.11808E+003
   6.4580   3.04274E+003    2.15862E+003
   6.4600   2.93748E+003    2.11056E+003
   6.4620   2.96641E+003    2.08150E+003
   6.4650   2.91397E+003    2.05061E+003
   6.4670   2.93886E+003    2.04032E+003
   6.4690   2.92955E+003    2.02774E+003
   6.4720   2.85893E+003    2.02844E+003
   6.4730   2.86546E+003    2.00962E+003
   6.4760   2.85245E+003    1.97113E+003
   6.4800   2.84014E+003    1.95226E+003
   6.4810   2.88541E+003    1.94843E+003
   6.4820   2.82401E+003    1.95069E+003
   6.4860   2.80717E+003    1.97883E+003
   6.4900   2.83240E+003    1.93772E+003
   6.4940   2.78680E+003    1.90538E+003
   6.4960   2.77380E+003    1.94099E+003
   6.4970   2.77346E+003    1.89010E+003
   6.5000   2.78480E+003    1.86479E+003
   6.5030   2.73943E+003    1.85910E+003
   6.5060   2.75781E+003    1.85250E+003
   6.5080   2.70262E+003    1.87161E+003
   6.5110   2.72396E+003    1.83111E+003
   6.5150   2.67827E+003    1.82772E+003
   6.5170   2.72440E+003    1.75854E+003
   6.5190   2.66367E+003    1.77847E+003
   6.5210   2.65593E+003    1.77731E+003
   6.5240   2.66299E+003    1.74166E+003
   6.5270   2.68210E+003    1.74007E+003
   6.5300   2.65169E+003    1.73506E+003
   6.5320   2.62952E+003    1.74062E+003
   6.5340   2.66452E+003    1.70069E+003
   6.5370   2.59634E+003    1.67840E+003
   6.5390   2.58787E+003    1.65027E+003
   6.5420   2.59873E+003    1.68251E+003
   6.5440   2.57363E+003    1.64987E+003
   6.5460   2.53497E+003    1.63478E+003
   6.5490   2.52088E+003    1.65933E+003
   6.5520   2.48471E+003    1.62902E+003
   6.5550   2.47894E+003    1.59182E+003
   6.5570   2.47498E+003    1.60494E+003
   6.5590   2.49731E+003    1.55648E+003
   6.5620   2.45440E+003    1.55101E+003
   6.5640   2.48347E+003    1.54740E+003
   6.5660   2.42409E+003    1.53721E+003
   6.5680   2.40901E+003    1.53738E+003
   6.5710   2.41616E+003    1.51436E+003
   6.5750   2.44928E+003    1.52087E+003
   6.5780   2.41294E+003    1.52588E+003
   6.5800   2.38420E+003    1.47504E+003
   6.5820   2.40941E+003    1.46738E+003
   6.5840   2.38449E+003    1.43274E+003
   6.5860   2.36055E+003    1.44576E+003
   6.5910   2.33852E+003    1.44910E+003
   6.5930   2.33231E+003    1.44132E+003
   6.5950   2.31511E+003    1.43422E+003
   6.5980   2.30757E+003    1.42408E+003
   6.6020   2.26145E+003    1.42022E+003
   6.6050   2.26355E+003    1.39165E+003
   6.6090   2.28294E+003    1.37233E+003
   6.6110   2.22261E+003    1.39202E+003
   6.6130   2.24806E+003    1.40126E+003
   6.6150   2.23209E+003    1.39479E+003
   6.6180   2.26246E+003    1.38078E+003
   6.6210   2.21382E+003    1.34829E+003
   6.6220   2.24229E+003    1.33023E+003
   6.6260   2.20294E+003    1.31654E+003
   6.6280   2.25340E+003    1.33459E+003
   6.6310   2.18007E+003    1.33502E+003
   6.6340   2.18606E+003    1.33197E+003
   6.6360   2.16840E+003    1.32643E+003
   6.6390   2.19858E+003    1.33791E+003
   6.6410   2.25780E+003    1.30623E+003
   6.6440   2.21118E+003    1.32731E+003
   6.6460   2.18517E+003    1.28970E+003
   6.6490   2.19850E+003    1.25351E+003
   6.6530   2.15924E+003    1.26732E+003
   6.6540   2.15291E+003    1.28762E+003
   6.6570   2.16361E+003    1.26162E+003
   6.6600   2.13954E+003    1.25439E+003
   6.6620   2.13234E+003    1.26473E+003
   6.6650   2.12886E+003    1.25394E+003
   6.6670   2.12742E+003    1.25724E+003
   6.6690   2.13779E+003    1.23342E+003
   6.6710   2.11367E+003    1.23757E+003
   6.6740   2.12661E+003    1.24314E+003
   6.6760   2.09998E+003    1.23440E+003
   6.6800   2.07333E+003    1.22943E+003
   6.6820   2.07173E+003    1.22206E+003
   6.6850   2.06109E+003    1.19778E+003
   6.6870   2.04745E+003    1.19384E+003
   6.6900   2.04410E+003    1.19415E+003
   6.6930   2.05789E+003    1.21783E+003
   6.6940   2.04244E+003    1.20694E+003
   6.6960   2.01827E+003    1.20843E+003
   6.7000   2.06362E+003    1.19096E+003
   6.7030   2.00340E+003    1.14187E+003
   6.7060   2.01837E+003    1.12558E+003
   6.7090   1.98839E+003    1.16908E+003
   6.7110   2.00345E+003    1.17239E+003
   6.7140   1.98635E+003    1.16715E+003
   6.7150   1.99760E+003    1.16198E+003
   6.7180   2.00906E+003    1.13870E+003
   6.7220   2.04063E+003    1.12335E+003
   6.7230   1.96644E+003    1.11364E+003
   6.7260   1.94973E+003    1.15691E+003
   6.7280   1.95415E+003    1.14324E+003
   6.7320   1.95476E+003    1.10731E+003
   6.7340   1.90577E+003    1.07388E+003
   6.7360   1.95991E+003    1.11103E+003
   6.7400   1.91820E+003    1.12381E+003
   6.7430   1.95412E+003    1.12405E+003
   6.7450   1.94910E+003    1.14025E+003
   6.7470   1.94304E+003    1.12718E+003
   6.7500   1.94528E+003    1.13402E+003
   6.7540   1.92870E+003    1.14912E+003
   6.7560   1.94277E+003    1.11821E+003
   6.7590   1.92905E+003    1.10353E+003
   6.7610   1.94115E+003    1.08267E+003
   6.7620   1.90784E+003    1.10405E+003
   6.7660   1.91569E+003    1.11418E+003
   6.7680   1.92679E+003    1.09063E+003
   6.7700   1.89149E+003    1.14473E+003
   6.7730   1.91549E+003    1.10363E+003
   6.7750   1.91357E+003    1.08340E+003
   6.7770   1.93277E+003    1.10142E+003
   6.7800   1.94287E+003    1.11430E+003
   6.7830   1.92777E+003    1.11684E+003
   6.7860   1.90440E+003    1.11061E+003
   6.7880   1.90773E+003    1.11563E+003
   6.7920   1.90257E+003    1.11504E+003
   6.7930   1.93366E+003    1.11922E+003
   6.7970   1.94845E+003    1.09998E+003
   6.7990   1.97299E+003    1.14398E+003
   6.8020   1.94664E+003    1.10346E+003
   6.8040   1.93181E+003    1.09455E+003
   6.8070   1.92482E+003    1.08532E+003
   6.8090   1.94030E+003    1.07253E+003
   6.8120   1.94664E+003    1.10654E+003
   6.8150   1.90118E+003    1.09172E+003
   6.8170   1.92968E+003    1.08867E+003
   6.8200   1.94348E+003    1.08956E+003
   6.8220   1.93957E+003    1.11942E+003
   6.8240   1.95341E+003    1.11930E+003
   6.8260   1.93824E+003    1.12843E+003
   6.8310   1.94480E+003    1.10853E+003
   6.8330   1.90363E+003    1.10454E+003
   6.8360   1.91389E+003    1.09599E+003
   6.8380   1.93591E+003    1.12574E+003
   6.8410   1.92668E+003    1.11481E+003
   6.8450   1.92051E+003    1.08949E+003
   6.8470   1.93768E+003    1.13529E+003
   6.8500   1.91031E+003    1.11224E+003
   6.8520   1.95845E+003    1.11635E+003
   6.8530   1.95287E+003    1.11116E+003
   6.8580   1.93442E+003    1.09897E+003
   6.8600   1.95671E+003    1.10270E+003
   6.8620   1.92427E+003    1.10273E+003
   6.8650   1.89907E+003    1.11927E+003
   6.8670   1.93203E+003    1.10281E+003
   6.8700   1.94394E+003    1.09049E+003
   6.8740   1.92926E+003    1.11120E+003
   6.8750   1.91442E+003    1.10754E+003
   6.8780   1.93806E+003    1.12486E+003
   6.8810   1.90067E+003    1.09858E+003
   6.8840   1.94603E+003    1.12610E+003
   6.8860   1.92903E+003    1.10140E+003
   6.8880   1.92595E+003    1.07799E+003
   6.8920   1.91469E+003    1.13585E+003
   6.8940   1.92757E+003    1.09823E+003
   6.8970   1.93461E+003    1.12130E+003
   6.9010   1.97400E+003    1.09536E+003
   6.9050   1.94101E+003    1.09945E+003
   6.9070   1.92934E+003    1.12348E+003
   6.9090   1.87637E+003    1.07426E+003
   6.9110   1.93975E+003    1.14289E+003
   6.9150   1.91350E+003    1.12622E+003
   6.9170   1.91066E+003    1.09586E+003
   6.9180   1.90775E+003    1.11708E+003
   6.9210   1.95658E+003    1.10462E+003
   6.9230   1.93015E+003    1.09727E+003
   6.9260   1.91527E+003    1.10548E+003
   6.9280   1.91531E+003    1.08113E+003
   6.9320   1.94661E+003    1.09727E+003
   6.9350   1.90997E+003    1.10909E+003
   6.9380   1.90156E+003    1.09350E+003
   6.9400   1.95825E+003    1.11474E+003
   6.9440   1.90252E+003    1.07825E+003
   6.9470   1.89111E+003    1.09348E+003
   6.9490   1.91771E+003    1.05939E+003
   6.9510   1.89961E+003    1.09729E+003
   6.9550   1.89529E+003    1.09097E+003
   6.9570   1.88153E+003    1.06256E+003
   6.9600   1.87829E+003    1.07491E+003
   6.9620   1.84613E+003    1.07041E+003
   6.9640   1.86436E+003    1.03653E+003
   6.9670   1.87154E+003    1.04800E+003
   6.9700   1.84374E+003    1.08055E+003
   6.9730   1.87662E+003    1.07125E+003
   6.9750   1.88631E+003    1.11256E+003
   6.9780   1.88292E+003    1.08293E+003
   6.9810   1.86212E+003    1.07083E+003
   6.9840   1.91988E+003    1.06975E+003
   6.9880   1.86797E+003    1.08768E+003
   6.9900   1.85614E+003    1.07782E+003
   6.9920   1.87077E+003    1.05744E+003
   6.9940   1.89379E+003    1.09036E+003
   6.9980   1.86818E+003    1.07424E+003
   7.0000   1.90798E+003    1.06213E+003
   7.0030   1.88730E+003    1.07977E+003
   7.0040   1.91155E+003    1.07357E+003
   7.0080   1.88354E+003    1.04959E+003
   7.0100   1.88071E+003    1.06443E+003
   7.0120   1.86664E+003    1.07491E+003
   7.0160   1.86663E+003    1.06602E+003
   7.0170   1.85979E+003    1.06210E+003
   7.0210   1.88420E+003    1.01801E+003
   7.0240   1.86302E+003    1.04240E+003
   7.0260   1.89668E+003    1.04292E+003
   7.0300   1.85799E+003    1.02918E+003
   7.0330   1.85113E+003    1.06326E+003
   7.0350   1.84757E+003    1.04591E+003
   7.0380   1.83876E+003    1.01832E+003
   7.0410   1.84590E+003    1.02118E+003
   7.0440   1.82603E+003    1.01836E+003
   7.0460   1.81773E+003    1.01019E+003
   7.0520   1.80959E+003    1.00457E+003
   7.0550   1.81301E+003    9.60060E+002
   7.0570   1.79488E+003    9.94420E+002
   7.0600   1.77343E+003    9.57940E+002
   7.0620   1.76169E+003    9.58230E+002
   7.0650   1.74708E+003    9.40110E+002
   7.0690   1.75316E+003    9.31720E+002
   7.0710   1.69519E+003    9.09460E+002
   7.0730   1.69513E+003    8.70640E+002
   7.0770   1.65954E+003    8.74080E+002
   7.0800   1.63866E+003    8.09480E+002
   7.0820   1.62544E+003    7.92350E+002
   7.0850   1.61946E+003    7.75170E+002
   7.0880   1.57030E+003    7.60240E+002
   7.0910   1.57399E+003    7.28890E+002
   7.0940   1.51670E+003    6.65590E+002
   7.0960   1.43207E+003    6.61240E+002
   7.0980   1.43584E+003    6.31630E+002
   7.1010   1.37056E+003    5.81170E+002
   7.1050   1.32890E+003    5.29800E+002
   7.1070   1.25653E+003    5.10660E+002
   7.1120   1.18050E+003    4.28680E+002
   7.1140   1.11457E+003    4.02930E+002
   7.1160   1.08507E+003    3.76060E+002
   7.1200   9.81850E+002    3.23020E+002
   7.1230   9.29320E+002    2.88580E+002
   7.1250   8.83990E+002    2.48130E+002
   7.1270   7.70150E+002    1.87180E+002
   7.1320   6.78660E+002    1.62320E+002
   7.1340   6.16990E+002    1.33520E+002
   7.1360   5.32330E+002    9.82900E+001
   7.1410   4.35320E+002    7.60500E+001
   7.1430   3.75380E+002    6.26000E+001
   7.1460   3.11680E+002    4.55200E+001
   7.1500   2.47780E+002    3.08800E+001
   7.1520   1.87880E+002    1.82700E+001
   7.1540   1.54470E+002    1.72200E+001
   7.1570   1.08350E+002    1.24900E+001
   7.1600   8.40800E+001    9.83000E+000
   7.1640   5.83600E+001    6.10000E+000
   7.1660   3.93900E+001    5.59000E+000
   7.1690   2.04900E+001    2.84000E+000
   7.1720   7.81000E+000    3.45000E+000
   7.1750   4.87000E+000    3.33000E+000
   7.1770   6.09000E+000    1.10000E-001
   7.1800   6.13000E+000    2.30000E-001
   7.1830   5.44000E+000    5.00000E-001
   7.1850   6.25000E+000    8.40000E-001
   7.1890   6.17000E+000    2.80000E-001
   7.1920   5.98000E+000    2.00000E-002
   7.1940   6.01000E+000    7.00000E-002
   7.1970   6.00000E+000    3.90000E-001
   7.1980   6.11000E+000    2.60000E-001
   7.2000   5.44000E+000    2.00000E-002
   7.2050   6.06000E+000    7.80000E-001
   7.2070   6.05000E+000    2.30000E-001
   7.2110   5.97000E+000    4.20000E-001
   7.2140   6.09000E+000    1.90000E-001
   7.2160   5.97000E+000    1.00000E-001
   7.2190   6.23000E+000    2.60000E-001
   7.2230   6.00000E+000    2.60000E-001
   7.2260   6.06000E+000    1.70000E-001
   7.2300   6.11000E+000    0.00000E+000
   7.2330   6.13000E+000    2.90000E-001
   7.2350   6.05000E+000    9.00000E-002
   7.2380   6.07000E+000    6.00000E-002
   7.2410   5.90000E+000    2.00000E-002
   7.2430   5.95000E+000    3.00000E-001
   7.2470   6.12000E+000    0.00000E+000
   7.2490   6.03000E+000    2.40000E-001
   7.2530   6.06000E+000    2.00000E-002
   7.2540   6.02000E+000    3.00000E-002
   7.2570   5.92000E+000    2.30000E-001
   7.2610   5.57000E+000    3.10000E-001
   7.2640   6.08000E+000    1.30000E-001
   7.2670   6.09000E+000    1.50000E-001
   7.2700   5.44000E+000    1.50000E-001
   7.2720   6.16000E+000    1.20000E-001
   7.2760   5.95000E+000    0.00000E+000
   7.2800   5.92000E+000    2.60000E-001
   7.2840   5.96000E+000    1.50000E-001
   7.2860   5.94000E+000    1.30000E-001
   7.2870   5.93000E+000    1.80000E-001
   7.2900   6.01000E+000    1.00000E-001
   7.2930   6.08000E+000    2.90000E-001
   7.2980   5.94000E+000    7.00000E-002
   7.3000   6.05000E+000    5.00000E-002
