# Supplementary material for: Mechanism of the small ATP-independent chaperone Spy is substrate specific
Source: Nat Commun. 2021 Feb 8;12:851. doi: 10.1038/s41467-021-21120-8 (PMC7870927; doi:10.1038/s41467-021-21120-8)
Supplement: Supplementary file 3 — Supplementary Data 1 [file 41467_2021_21120_MOESM3_ESM.zip › Fig 2c-d/181801/00086.RI3]

Sample3/6
I 3 22.0 48000 0012329 3.0950E11 278 1 
   5.8010   6.06000E+000    2.82000E+000
   5.8030   5.93000E+000    8.14000E+000
   5.8050   5.84000E+000    4.39000E+000
   5.8060   5.79000E+000    7.17000E+000
   5.8080   5.90000E+000    1.07300E+001
   5.8100   5.87000E+000    1.01300E+001
   5.8130   4.30000E-001    2.27700E+001
   5.8150   9.82000E+000    3.44800E+001
   5.8170   3.07900E+001    4.48100E+001
   5.8190   5.31000E+001    1.01790E+002
   5.8220   2.50410E+002    3.50230E+002
   5.8240   5.04480E+002    4.56640E+002
   5.8250   6.35330E+002    5.79970E+002
   5.8280   8.73510E+002    8.65630E+002
   5.8300   9.61220E+002    9.95590E+002
   5.8320   1.08401E+003    1.07383E+003
   5.8330   1.14956E+003    1.12063E+003
   5.8370   1.37893E+003    1.35553E+003
   5.8400   1.45729E+003    1.48453E+003
   5.8420   1.67689E+003    1.76704E+003
   5.8440   1.85499E+003    1.85776E+003
   5.8460   1.95807E+003    1.90811E+003
   5.8470   1.94849E+003    2.00704E+003
   5.8490   2.15067E+003    2.14117E+003
   5.8520   2.29126E+003    2.37651E+003
   5.8540   2.45238E+003    2.56615E+003
   5.8560   2.64102E+003    2.59733E+003
   5.8580   2.69557E+003    2.77710E+003
   5.8600   2.75574E+003    2.82326E+003
   5.8630   2.76266E+003    2.82902E+003
   5.8660   3.06464E+003    3.10423E+003
   5.8680   3.16756E+003    3.20983E+003
   5.8690   3.22545E+003    3.24151E+003
   5.8700   3.27184E+003    3.21533E+003
   5.8710   3.24631E+003    3.28714E+003
   5.8740   3.39419E+003    3.33311E+003
   5.8750   3.37578E+003    3.37441E+003
   5.8770   3.44463E+003    3.45588E+003
   5.8790   3.50145E+003    3.56065E+003
   5.8810   3.53527E+003    3.62150E+003
   5.8830   3.57272E+003    3.58619E+003
   5.8850   3.66767E+003    3.54472E+003
   5.8870   3.66540E+003    3.60678E+003
   5.8890   3.65155E+003    3.62242E+003
   5.8900   3.65682E+003    3.59765E+003
   5.8920   3.64655E+003    3.64773E+003
   5.8940   3.63022E+003    3.66734E+003
   5.8960   3.68023E+003    3.67278E+003
   5.8990   3.60311E+003    3.70645E+003
   5.9020   3.71594E+003    3.63698E+003
   5.9040   3.71729E+003    3.66402E+003
   5.9060   3.70344E+003    3.67350E+003
   5.9070   3.73660E+003    3.65930E+003
   5.9080   3.75544E+003    3.71879E+003
   5.9110   3.70098E+003    3.71175E+003
   5.9140   3.78419E+003    3.70256E+003
   5.9170   3.73326E+003    3.78728E+003
   5.9190   3.81721E+003    3.76482E+003
   5.9210   3.82294E+003    3.82068E+003
   5.9230   3.75704E+003    3.74828E+003
   5.9250   3.79456E+003    3.87003E+003
   5.9280   3.87223E+003    3.87356E+003
   5.9300   3.91495E+003    3.82125E+003
   5.9320   3.84139E+003    3.86861E+003
   5.9330   3.97253E+003    3.93400E+003
   5.9350   3.95666E+003    3.94471E+003
   5.9380   3.98816E+003    3.88947E+003
   5.9410   4.00460E+003    4.03250E+003
   5.9420   4.00013E+003    4.00691E+003
   5.9430   3.97700E+003    4.07929E+003
   5.9440   4.04202E+003    4.09745E+003
   5.9460   3.96474E+003    4.04140E+003
   5.9480   4.07197E+003    4.03438E+003
   5.9510   4.09026E+003    4.08149E+003
   5.9550   4.06132E+003    4.09317E+003
   5.9570   4.10018E+003    4.16179E+003
   5.9600   4.14811E+003    4.20583E+003
   5.9620   4.10752E+003    4.41381E+003
   5.9640   4.19727E+003    5.07289E+003
   5.9660   4.20863E+003    7.18402E+003
   5.9680   4.21136E+003    8.66340E+003
   5.9710   4.38729E+003    7.99677E+003
   5.9730   5.03379E+003    6.72856E+003
   5.9760   6.69345E+003    2.78010E+003
   5.9790   8.50536E+003    1.69930E+002
   5.9840   4.44719E+003    4.10390E+002
   5.9890   1.21560E+002    5.24067E+003
   5.9910   2.37490E+002    4.07329E+003
   5.9950   5.90240E+002    4.19410E+003
   5.9980   3.87202E+003    4.15301E+003
   6.0000   5.21453E+003    4.17632E+003
   6.0020   4.36993E+003    4.18699E+003
   6.0070   4.17653E+003    4.20563E+003
   6.0090   4.19984E+003    4.15652E+003
   6.0120   4.26672E+003    4.21195E+003
   6.0130   4.15549E+003    4.16692E+003
   6.0160   4.19293E+003    4.23534E+003
   6.0180   4.12393E+003    4.14037E+003
   6.0200   4.13958E+003    4.19234E+003
   6.0230   4.28971E+003    4.14863E+003
   6.0250   4.14546E+003    4.12437E+003
   6.0270   4.17831E+003    4.09164E+003
   6.0300   4.19816E+003    4.15400E+003
   6.0320   4.13715E+003    4.14762E+003
   6.0340   4.20412E+003    4.15556E+003
   6.0360   4.12250E+003    4.14203E+003
   6.0390   4.23906E+003    4.19578E+003
   6.0410   4.15896E+003    4.16936E+003
   6.0430   4.16696E+003    4.11673E+003
   6.0450   4.20099E+003    4.23039E+003
   6.0480   4.24955E+003    4.17778E+003
   6.0500   4.13326E+003    4.25864E+003
   6.0520   4.17901E+003    4.21087E+003
   6.0530   4.18793E+003    4.19312E+003
   6.0560   4.27093E+003    4.20966E+003
   6.0590   4.20484E+003    4.19197E+003
   6.0610   4.19822E+003    4.20244E+003
   6.0630   4.05926E+003    4.26355E+003
   6.0660   4.12790E+003    4.18014E+003
   6.0680   4.13960E+003    4.13011E+003
   6.0700   4.20016E+003    4.13482E+003
   6.0730   4.18795E+003    4.18669E+003
   6.0750   4.16574E+003    4.21535E+003
   6.0770   4.23098E+003    4.16777E+003
   6.0790   4.22982E+003    4.23449E+003
   6.0820   4.17998E+003    4.17564E+003
   6.0830   4.21187E+003    4.21792E+003
   6.0840   4.23733E+003    4.19598E+003
   6.0860   4.20030E+003    4.06740E+003
   6.0890   4.25082E+003    4.15104E+003
   6.0900   4.21997E+003    4.20108E+003
   6.0930   4.19430E+003    4.22614E+003
   6.0950   4.24346E+003    4.18617E+003
   6.0970   4.20942E+003    4.17733E+003
   6.0990   4.23080E+003    4.15697E+003
   6.1020   4.16583E+003    4.22681E+003
   6.1040   4.16124E+003    4.22657E+003
   6.1060   4.22420E+003    4.20683E+003
   6.1080   4.22484E+003    4.19008E+003
   6.1120   4.22935E+003    4.14577E+003
   6.1130   4.19182E+003    4.15525E+003
   6.1160   4.17697E+003    4.20619E+003
   6.1180   4.17821E+003    4.24243E+003
   6.1200   4.27915E+003    4.16362E+003
   6.1240   4.18055E+003    4.12597E+003
   6.1260   4.14421E+003    4.10980E+003
   6.1290   4.17228E+003    4.05170E+003
   6.1300   4.13299E+003    4.14578E+003
   6.1310   4.21107E+003    4.13987E+003
   6.1330   4.24069E+003    4.13237E+003
   6.1360   4.15130E+003    4.18172E+003
   6.1390   4.17004E+003    4.21741E+003
   6.1420   4.19071E+003    4.11652E+003
   6.1440   4.32764E+003    4.13875E+003
   6.1460   4.23988E+003    4.17045E+003
   6.1480   4.28334E+003    4.13766E+003
   6.1510   4.19660E+003    4.09509E+003
   6.1540   4.22505E+003    4.11582E+003
   6.1550   4.19910E+003    4.07804E+003
   6.1570   4.18138E+003    4.14069E+003
   6.1600   4.18316E+003    4.03090E+003
   6.1620   4.13672E+003    4.04747E+003
   6.1670   4.11930E+003    4.04799E+003
   6.1690   4.11064E+003    4.10144E+003
   6.1710   4.15650E+003    4.08977E+003
   6.1730   4.17998E+003    4.10257E+003
   6.1750   4.14573E+003    4.11370E+003
   6.1760   4.21974E+003    4.14201E+003
   6.1790   4.19158E+003    4.09502E+003
   6.1810   4.21595E+003    4.11725E+003
   6.1830   4.21052E+003    4.08839E+003
   6.1850   4.16962E+003    4.08337E+003
   6.1870   4.14020E+003    4.16601E+003
   6.1900   4.16299E+003    4.13490E+003
   6.1910   4.19235E+003    4.08228E+003
   6.1930   4.16837E+003    4.14723E+003
   6.1960   4.15169E+003    4.09385E+003
   6.1990   4.22649E+003    4.09866E+003
   6.2010   4.20897E+003    4.17520E+003
   6.2030   4.21775E+003    4.10124E+003
   6.2060   4.20920E+003    4.13084E+003
   6.2070   4.23688E+003    4.16471E+003
   6.2100   4.30336E+003    4.18011E+003
   6.2140   4.27043E+003    4.11428E+003
   6.2160   4.18844E+003    4.05593E+003
   6.2190   4.18181E+003    4.10896E+003
   6.2200   4.25379E+003    4.12872E+003
   6.2230   4.22420E+003    4.04866E+003
   6.2250   4.26247E+003    4.03254E+003
   6.2290   4.23813E+003    4.02143E+003
   6.2320   4.14390E+003    4.04095E+003
   6.2330   4.24750E+003    4.10870E+003
   6.2370   4.22188E+003    4.07480E+003
   6.2390   4.15361E+003    4.08259E+003
   6.2430   4.19814E+003    4.04860E+003
   6.2460   4.23117E+003    4.02017E+003
   6.2480   4.19221E+003    3.98572E+003
   6.2490   4.21286E+003    3.98783E+003
   6.2530   4.23407E+003    4.05062E+003
   6.2560   4.21398E+003    4.14362E+003
   6.2570   4.27981E+003    4.06738E+003
   6.2590   4.20319E+003    4.08364E+003
   6.2610   4.21842E+003    4.04461E+003
   6.2640   4.26195E+003    4.00709E+003
   6.2680   4.23459E+003    4.02540E+003
   6.2690   4.30725E+003    4.00910E+003
   6.2710   4.20453E+003    4.06216E+003
   6.2740   4.26388E+003    4.00886E+003
   6.2750   4.21052E+003    4.08955E+003
   6.2780   4.24104E+003    4.03737E+003
   6.2820   4.23729E+003    4.02784E+003
   6.2840   4.26562E+003    4.00632E+003
   6.2880   4.22935E+003    4.04130E+003
   6.2890   4.27384E+003    4.07902E+003
   6.2910   4.26142E+003    4.00842E+003
   6.2930   4.30919E+003    4.00883E+003
   6.2960   4.27031E+003    3.99924E+003
   6.2970   4.19809E+003    3.98008E+003
   6.3000   4.23180E+003    3.95570E+003
   6.3020   4.19829E+003    3.98187E+003
   6.3040   4.18446E+003    3.93519E+003
   6.3070   4.13361E+003    3.96800E+003
   6.3090   4.16137E+003    3.98253E+003
   6.3110   4.16394E+003    3.89294E+003
   6.3130   4.17724E+003    3.86846E+003
   6.3160   4.18622E+003    3.93018E+003
   6.3180   4.24934E+003    3.87075E+003
   6.3200   4.17188E+003    3.90686E+003
   6.3230   4.24216E+003    3.90792E+003
   6.3260   4.18828E+003    3.85710E+003
   6.3290   4.15286E+003    3.91291E+003
   6.3330   4.11246E+003    3.85855E+003
   6.3350   4.21097E+003    3.83637E+003
   6.3380   4.18211E+003    3.80718E+003
   6.3410   4.14671E+003    3.83281E+003
   6.3430   4.24479E+003    3.82349E+003
   6.3450   4.23986E+003    3.77491E+003
   6.3470   4.23690E+003    3.81400E+003
   6.3490   4.21870E+003    3.78910E+003
   6.3510   4.20855E+003    3.76458E+003
   6.3540   4.22599E+003    3.78593E+003
   6.3550   4.19867E+003    3.79752E+003
   6.3590   4.14617E+003    3.71683E+003
   6.3610   4.10906E+003    3.76393E+003
   6.3630   4.14581E+003    3.79573E+003
   6.3650   4.11385E+003    3.85157E+003
   6.3670   4.20972E+003    3.77665E+003
   6.3700   4.18390E+003    3.67211E+003
   6.3740   4.15597E+003    3.65653E+003
   6.3760   4.11271E+003    3.68674E+003
   6.3780   4.12547E+003    3.69123E+003
   6.3800   4.10125E+003    3.72619E+003
   6.3830   4.13571E+003    3.66475E+003
   6.3880   4.11393E+003    3.62986E+003
   6.3900   4.06982E+003    3.65206E+003
   6.3920   4.09208E+003    3.67573E+003
   6.3970   4.07486E+003    3.68502E+003
   6.4000   4.06387E+003    3.62708E+003
   6.4020   4.03254E+003    3.61674E+003
   6.4040   4.03843E+003    3.63531E+003
   6.4080   4.05349E+003    3.59595E+003
   6.4110   4.04359E+003    3.62699E+003
   6.4120   4.06131E+003    3.57836E+003
   6.4140   4.02034E+003    3.54245E+003
   6.4160   3.98828E+003    3.61069E+003
   6.4190   4.01208E+003    3.59221E+003
   6.4200   4.01150E+003    3.53310E+003
   6.4230   4.07339E+003    3.56706E+003
   6.4240   4.09727E+003    3.53467E+003
   6.4280   4.00666E+003    3.50200E+003
   6.4310   3.95273E+003    3.54169E+003
   6.4330   4.03633E+003    3.59036E+003
   6.4360   4.08909E+003    3.59265E+003
   6.4380   4.11800E+003    3.57414E+003
   6.4400   4.14203E+003    3.58927E+003
   6.4420   4.11266E+003    3.56051E+003
   6.4440   4.03808E+003    3.54841E+003
   6.4460   4.12734E+003    3.58819E+003
   6.4500   4.09700E+003    3.50848E+003
   6.4530   4.13307E+003    3.56456E+003
   6.4550   4.11920E+003    3.61676E+003
   6.4560   4.09250E+003    3.48049E+003
   6.4580   4.10647E+003    3.49918E+003
   6.4600   4.13073E+003    3.50861E+003
   6.4630   4.15982E+003    3.48062E+003
   6.4670   4.14046E+003    3.53492E+003
   6.4680   4.11242E+003    3.49143E+003
   6.4710   4.10145E+003    3.48052E+003
   6.4720   4.19669E+003    3.50388E+003
   6.4750   4.11679E+003    3.42040E+003
   6.4780   4.11990E+003    3.45213E+003
   6.4800   4.08393E+003    3.48105E+003
   6.4840   4.02379E+003    3.37971E+003
   6.4850   4.01264E+003    3.40634E+003
   6.4870   4.06366E+003    3.40126E+003
   6.4910   4.05819E+003    3.44756E+003
   6.4940   4.09334E+003    3.38956E+003
   6.4970   4.04555E+003    3.37132E+003
   6.4990   4.03799E+003    3.34054E+003
   6.5010   4.05415E+003    3.28595E+003
   6.5030   4.02589E+003    3.26931E+003
   6.5060   3.98481E+003    3.33044E+003
   6.5090   4.00910E+003    3.30277E+003
   6.5120   4.01670E+003    3.27343E+003
   6.5130   4.03366E+003    3.23356E+003
   6.5160   3.99388E+003    3.25946E+003
   6.5180   3.99163E+003    3.19178E+003
   6.5200   4.02257E+003    3.21305E+003
   6.5230   3.94744E+003    3.24059E+003
   6.5250   3.96579E+003    3.20101E+003
   6.5280   3.90053E+003    3.15150E+003
   6.5300   3.94665E+003    3.17769E+003
   6.5320   3.93691E+003    3.08550E+003
   6.5350   3.88425E+003    3.12933E+003
   6.5370   3.80937E+003    3.08664E+003
   6.5420   3.86188E+003    3.01505E+003
   6.5440   3.82116E+003    3.00154E+003
   6.5450   3.84435E+003    2.99059E+003
   6.5480   3.81783E+003    2.96035E+003
   6.5510   3.82040E+003    2.98059E+003
   6.5540   3.77922E+003    2.98733E+003
   6.5560   3.73183E+003    2.95476E+003
   6.5570   3.70616E+003    2.93383E+003
   6.5590   3.66662E+003    2.87241E+003
   6.5640   3.65277E+003    2.83765E+003
   6.5660   3.62900E+003    2.83666E+003
   6.5680   3.60452E+003    2.82412E+003
   6.5710   3.62040E+003    2.82632E+003
   6.5730   3.60831E+003    2.75626E+003
   6.5750   3.60709E+003    2.77203E+003
   6.5770   3.59001E+003    2.78643E+003
   6.5820   3.59021E+003    2.72806E+003
   6.5840   3.56280E+003    2.70778E+003
   6.5860   3.50604E+003    2.63570E+003
   6.5880   3.47218E+003    2.62485E+003
   6.5910   3.48303E+003    2.65111E+003
   6.5950   3.52407E+003    2.61924E+003
   6.5980   3.49416E+003    2.59452E+003
   6.6000   3.45544E+003    2.59926E+003
   6.6020   3.45764E+003    2.53362E+003
   6.6040   3.44004E+003    2.52026E+003
   6.6090   3.36045E+003    2.44717E+003
   6.6110   3.35944E+003    2.47404E+003
   6.6140   3.33927E+003    2.41302E+003
   6.6150   3.36849E+003    2.45376E+003
   6.6180   3.37165E+003    2.46170E+003
   6.6200   3.34623E+003    2.38394E+003
   6.6220   3.28574E+003    2.43844E+003
   6.6260   3.19084E+003    2.37725E+003
   6.6290   3.18496E+003    2.33516E+003
   6.6310   3.23477E+003    2.31109E+003
   6.6340   3.23093E+003    2.31381E+003
   6.6370   3.17941E+003    2.26200E+003
   6.6400   3.18114E+003    2.26821E+003
   6.6420   3.17123E+003    2.23643E+003
   6.6440   3.11896E+003    2.20661E+003
   6.6470   3.11907E+003    2.24327E+003
   6.6510   3.09564E+003    2.19641E+003
   6.6530   3.07040E+003    2.19342E+003
   6.6550   3.06339E+003    2.13746E+003
   6.6580   3.01588E+003    2.14946E+003
   6.6600   3.02508E+003    2.12226E+003
   6.6620   3.02583E+003    2.13597E+003
   6.6640   3.03838E+003    2.08782E+003
   6.6670   2.96982E+003    2.05514E+003
   6.6680   2.95590E+003    2.05071E+003
   6.6710   2.91962E+003    2.04152E+003
   6.6740   2.94337E+003    2.01801E+003
   6.6770   2.89447E+003    2.00439E+003
   6.6800   2.89184E+003    1.93565E+003
   6.6820   2.89785E+003    1.97407E+003
   6.6850   2.85559E+003    1.92908E+003
   6.6870   2.81188E+003    1.91509E+003
   6.6900   2.75308E+003    1.89662E+003
   6.6930   2.78247E+003    1.88832E+003
   6.6960   2.83038E+003    1.88010E+003
   6.6980   2.70340E+003    1.80199E+003
   6.7010   2.68480E+003    1.84238E+003
   6.7030   2.66487E+003    1.78897E+003
   6.7070   2.65407E+003    1.74958E+003
   6.7090   2.62974E+003    1.75326E+003
   6.7110   2.60537E+003    1.73409E+003
   6.7140   2.60993E+003    1.73713E+003
   6.7160   2.59774E+003    1.74703E+003
   6.7190   2.62675E+003    1.72345E+003
   6.7220   2.57253E+003    1.68449E+003
   6.7230   2.57320E+003    1.68294E+003
   6.7250   2.54542E+003    1.64757E+003
   6.7280   2.50490E+003    1.65533E+003
   6.7320   2.49976E+003    1.58370E+003
   6.7340   2.46742E+003    1.61783E+003
   6.7370   2.40478E+003    1.56665E+003
   6.7400   2.42402E+003    1.54801E+003
   6.7430   2.41815E+003    1.52634E+003
   6.7450   2.40101E+003    1.56901E+003
   6.7480   2.37504E+003    1.51105E+003
   6.7500   2.41119E+003    1.51551E+003
   6.7520   2.36980E+003    1.50728E+003
   6.7560   2.39508E+003    1.52781E+003
   6.7590   2.37508E+003    1.47680E+003
   6.7610   2.32754E+003    1.49076E+003
   6.7630   2.32555E+003    1.46154E+003
   6.7660   2.30902E+003    1.45555E+003
   6.7680   2.29090E+003    1.44414E+003
   6.7700   2.28023E+003    1.45253E+003
   6.7730   2.28124E+003    1.41928E+003
   6.7760   2.26472E+003    1.38436E+003
   6.7800   2.25573E+003    1.39914E+003
   6.7820   2.24041E+003    1.39093E+003
   6.7840   2.23024E+003    1.39923E+003
   6.7860   2.22814E+003    1.37096E+003
   6.7900   2.18039E+003    1.40033E+003
   6.7920   2.20822E+003    1.38408E+003
   6.7950   2.22058E+003    1.39632E+003
   6.7970   2.19901E+003    1.34704E+003
   6.8000   2.17351E+003    1.32662E+003
   6.8030   2.14920E+003    1.31603E+003
   6.8050   2.12312E+003    1.31305E+003
   6.8080   2.15861E+003    1.26641E+003
   6.8100   2.14990E+003    1.29510E+003
   6.8130   2.14431E+003    1.28191E+003
   6.8160   2.15646E+003    1.29922E+003
   6.8190   2.10841E+003    1.28587E+003
   6.8210   2.17226E+003    1.29745E+003
   6.8240   2.13626E+003    1.29373E+003
   6.8260   2.15737E+003    1.27042E+003
   6.8290   2.09300E+003    1.25375E+003
   6.8330   2.16019E+003    1.25974E+003
   6.8340   2.12201E+003    1.24345E+003
   6.8380   2.13790E+003    1.25138E+003
   6.8400   2.06775E+003    1.25943E+003
   6.8430   2.08456E+003    1.26822E+003
   6.8450   2.06470E+003    1.24948E+003
   6.8460   2.11133E+003    1.24264E+003
   6.8500   2.06254E+003    1.21256E+003
   6.8530   2.07550E+003    1.22969E+003
   6.8550   2.06806E+003    1.19343E+003
   6.8580   2.08472E+003    1.23298E+003
   6.8600   2.04770E+003    1.23778E+003
   6.8620   2.04732E+003    1.20316E+003
   6.8650   2.04493E+003    1.22304E+003
   6.8680   2.03589E+003    1.19148E+003
   6.8700   2.02793E+003    1.20582E+003
   6.8720   2.03789E+003    1.17516E+003
   6.8760   2.02258E+003    1.20123E+003
   6.8810   1.98889E+003    1.17969E+003
   6.8820   2.00458E+003    1.18313E+003
   6.8850   2.01771E+003    1.16239E+003
   6.8860   2.00584E+003    1.14212E+003
   6.8890   1.97843E+003    1.19310E+003
   6.8940   1.95522E+003    1.16383E+003
   6.8960   2.02990E+003    1.15887E+003
   6.8980   1.97597E+003    1.16821E+003
   6.9000   2.00492E+003    1.16401E+003
   6.9030   1.94911E+003    1.14490E+003
   6.9060   1.96980E+003    1.16764E+003
   6.9080   1.95403E+003    1.12877E+003
   6.9110   1.98543E+003    1.16329E+003
   6.9140   1.94846E+003    1.15314E+003
   6.9170   1.92394E+003    1.14394E+003
   6.9200   1.95998E+003    1.14344E+003
   6.9230   1.92734E+003    1.11872E+003
   6.9260   1.90343E+003    1.11119E+003
   6.9280   1.95793E+003    1.12649E+003
   6.9310   1.93010E+003    1.13054E+003
   6.9340   1.87494E+003    1.12271E+003
   6.9370   1.89543E+003    1.08517E+003
   6.9390   1.90781E+003    1.13481E+003
   6.9410   1.88318E+003    1.09224E+003
   6.9450   1.88335E+003    1.09745E+003
   6.9470   1.89231E+003    1.08975E+003
   6.9490   1.90496E+003    1.08081E+003
   6.9520   1.84542E+003    1.09142E+003
   6.9550   1.85052E+003    1.07097E+003
   6.9570   1.86585E+003    1.06104E+003
   6.9590   1.81800E+003    1.07684E+003
   6.9610   1.85289E+003    1.07849E+003
   6.9650   1.86167E+003    1.06542E+003
   6.9680   1.81824E+003    1.08513E+003
   6.9710   1.83002E+003    1.06149E+003
   6.9730   1.84224E+003    1.06567E+003
   6.9760   1.83991E+003    1.06550E+003
   6.9800   1.84745E+003    1.06942E+003
   6.9820   1.84647E+003    1.07442E+003
   6.9850   1.84949E+003    1.10393E+003
   6.9880   1.84073E+003    1.06535E+003
   6.9900   1.86139E+003    1.06306E+003
   6.9920   1.81796E+003    1.06598E+003
   6.9950   1.82880E+003    1.06316E+003
   6.9970   1.86954E+003    1.07017E+003
   7.0010   1.82004E+003    1.08474E+003
   7.0040   1.84372E+003    1.05862E+003
   7.0050   1.84542E+003    1.06012E+003
   7.0090   1.83186E+003    1.04243E+003
   7.0110   1.82975E+003    1.06321E+003
   7.0150   1.84447E+003    1.05101E+003
   7.0170   1.80400E+003    1.08072E+003
   7.0190   1.80064E+003    1.06239E+003
   7.0210   1.83812E+003    1.04456E+003
   7.0240   1.77411E+003    1.04381E+003
   7.0280   1.78810E+003    1.03396E+003
   7.0300   1.76672E+003    1.03775E+003
   7.0330   1.82488E+003    1.01691E+003
   7.0370   1.79710E+003    1.03833E+003
   7.0400   1.80869E+003    1.00857E+003
   7.0420   1.80560E+003    1.02366E+003
   7.0450   1.78060E+003    1.01476E+003
   7.0480   1.80123E+003    1.01071E+003
   7.0490   1.81805E+003    9.97940E+002
   7.0530   1.80677E+003    1.00026E+003
   7.0550   1.80287E+003    9.82480E+002
   7.0570   1.78664E+003    1.00597E+003
   7.0620   1.78279E+003    9.70640E+002
   7.0640   1.78705E+003    9.63760E+002
   7.0660   1.78872E+003    9.72380E+002
   7.0690   1.78792E+003    9.63260E+002
   7.0720   1.78431E+003    9.33110E+002
   7.0760   1.79621E+003    9.42260E+002
   7.0770   1.78209E+003    9.43310E+002
   7.0800   1.73653E+003    9.20920E+002
   7.0840   1.74532E+003    9.12090E+002
   7.0870   1.75388E+003    8.70130E+002
   7.0890   1.73563E+003    8.93040E+002
   7.0910   1.70820E+003    8.64080E+002
   7.0930   1.70417E+003    8.29500E+002
   7.0960   1.67825E+003    8.22250E+002
   7.1000   1.66485E+003    7.88110E+002
   7.1030   1.68100E+003    7.80350E+002
   7.1050   1.65177E+003    7.49930E+002
   7.1060   1.64613E+003    7.12440E+002
   7.1100   1.62210E+003    6.70430E+002
   7.1140   1.61349E+003    6.04500E+002
   7.1160   1.56425E+003    5.82870E+002
   7.1200   1.54367E+003    5.37120E+002
   7.1230   1.51384E+003    4.64780E+002
   7.1270   1.45198E+003    4.32220E+002
   7.1300   1.40860E+003    3.69290E+002
   7.1320   1.34033E+003    3.23900E+002
   7.1340   1.35799E+003    2.87270E+002
   7.1370   1.29562E+003    2.67800E+002
   7.1390   1.24395E+003    1.56810E+002
   7.1430   1.06301E+003    2.82500E+001
   7.1460   9.52380E+002    2.40200E+001
   7.1500   8.10610E+002    9.65000E+000
   7.1540   6.90120E+002    4.14000E+000
   7.1570   5.26030E+002    6.00000E-001
   7.1590   2.59530E+002    5.80000E-001
   7.1610   1.09330E+002    5.00000E-002
   7.1660   2.13200E+001    2.79000E+000
   7.1680   4.04000E+000    4.00000E-002
   7.1700   5.95000E+000    6.10000E-001
   7.1730   6.06000E+000    1.60000E-001
   7.1760   5.98000E+000    4.23000E+000
   7.1780   5.33000E+000    5.02000E+000
   7.1810   6.03000E+000    3.12000E+000
   7.1850   6.01000E+000    4.09000E+000
   7.1870   5.93000E+000    9.10000E-001
   7.1900   6.12000E+000    4.20000E-001
   7.1920   6.10000E+000    5.20000E-001
   7.1940   6.05000E+000    1.70000E-001
   7.1980   5.95000E+000    1.10000E-001
   7.2000   6.07000E+000    2.00000E-001
   7.2020   5.99000E+000    2.60000E-001
   7.2050   6.06000E+000    3.60000E-001
   7.2100   6.08000E+000    2.08000E+000
   7.2140   6.02000E+000    1.11000E+000
   7.2160   5.95000E+000    4.90000E-001
   7.2190   6.00000E+000    8.10000E-001
   7.2220   5.94000E+000    1.60000E-001
   7.2250   6.06000E+000    1.60000E-001
   7.2280   5.97000E+000    2.00000E-002
   7.2300   6.18000E+000    8.10000E-001
   7.2320   6.03000E+000    2.50000E-001
   7.2350   6.31000E+000    2.20000E-001
   7.2380   5.98000E+000    2.50000E-001
   7.2410   6.21000E+000    2.40000E-001
   7.2440   5.91000E+000    4.50000E-001
   7.2450   5.38000E+000    1.10000E-001
   7.2480   6.01000E+000    5.00000E-002
   7.2510   5.97000E+000    3.90000E-001
   7.2530   6.13000E+000    3.90000E-001
   7.2570   5.49000E+000    6.00000E-002
   7.2600   6.25000E+000    2.80000E-001
   7.2620   6.03000E+000    3.40000E-001
   7.2650   6.15000E+000    2.40000E-001
   7.2680   6.12000E+000    3.20000E-001
   7.2700   6.13000E+000    4.80000E-001
   7.2730   6.04000E+000    4.60000E-001
   7.2760   5.89000E+000    7.00000E-002
   7.2790   5.95000E+000    3.00000E-001
   7.2830   5.94000E+000    2.10000E-001
   7.2840   5.95000E+000    1.40000E-001
   7.2860   5.42000E+000    1.40000E-001
   7.2880   6.05000E+000    6.00000E-002
   7.2920   6.05000E+000    2.20000E-001
   7.2950   6.12000E+000    1.50000E-001
   7.2980   6.05000E+000    3.30000E-001
   7.3010   6.12000E+000    2.00000E-002
