# Supplementary material for: Mechanism of the small ATP-independent chaperone Spy is substrate specific
Source: Nat Commun. 2021 Feb 8;12:851. doi: 10.1038/s41467-021-21120-8 (PMC7870927; doi:10.1038/s41467-021-21120-8)
Supplement: Supplementary file 3 — Supplementary Data 1 [file 41467_2021_21120_MOESM3_ESM.zip › Fig 2c-d/181801/00087.RI1]

Sample1/4
I 1 22.0 48000 0012401 3.1130E11 278 1 
   5.8010   5.33000E+000    1.76000E+000
   5.8040   5.99000E+000    2.00000E-001
   5.8060   5.91000E+000    7.40000E-001
   5.8080   5.98000E+000    6.60000E+000
   5.8100   5.99000E+000    3.88000E+000
   5.8130   3.54000E+000    1.03300E+001
   5.8150   3.52000E+000    1.95400E+001
   5.8170   1.96000E+001    2.15500E+001
   5.8190   3.84500E+001    4.53700E+001
   5.8220   1.38230E+002    5.93900E+001
   5.8230   3.03260E+002    1.30460E+002
   5.8240   5.71430E+002    2.08210E+002
   5.8260   7.90160E+002    3.13040E+002
   5.8280   9.66120E+002    5.61720E+002
   5.8300   9.23710E+002    5.42480E+002
   5.8310   9.74010E+002    6.13530E+002
   5.8330   1.09437E+003    7.11430E+002
   5.8350   1.18399E+003    8.48640E+002
   5.8370   1.39651E+003    1.12351E+003
   5.8400   1.55673E+003    1.66704E+003
   5.8420   1.69060E+003    1.82903E+003
   5.8440   1.74890E+003    1.90980E+003
   5.8460   1.88374E+003    2.00585E+003
   5.8490   2.09692E+003    2.21422E+003
   5.8510   2.15849E+003    2.27815E+003
   5.8560   2.49464E+003    2.55101E+003
   5.8580   2.66629E+003    2.70773E+003
   5.8600   2.84600E+003    2.85502E+003
   5.8630   2.98216E+003    3.03879E+003
   5.8650   2.99724E+003    3.05545E+003
   5.8670   3.13044E+003    3.19130E+003
   5.8690   3.23137E+003    3.26885E+003
   5.8710   3.19077E+003    3.31641E+003
   5.8730   3.33211E+003    3.31616E+003
   5.8750   3.41245E+003    3.46799E+003
   5.8780   3.44158E+003    3.46025E+003
   5.8790   3.48859E+003    3.53625E+003
   5.8800   3.58604E+003    3.51851E+003
   5.8830   3.54264E+003    3.54793E+003
   5.8850   3.64134E+003    3.65077E+003
   5.8870   3.59981E+003    3.68340E+003
   5.8900   3.68867E+003    3.64622E+003
   5.8940   3.59090E+003    3.70861E+003
   5.8960   3.63242E+003    3.67138E+003
   5.8980   3.70168E+003    3.70578E+003
   5.9000   3.70603E+003    3.72915E+003
   5.9020   3.66081E+003    3.66081E+003
   5.9040   3.66440E+003    3.70058E+003
   5.9060   3.64227E+003    3.72054E+003
   5.9070   3.70999E+003    3.70790E+003
   5.9090   3.69165E+003    3.73056E+003
   5.9120   3.76792E+003    3.74743E+003
   5.9140   3.81349E+003    3.74500E+003
   5.9160   3.72442E+003    3.78309E+003
   5.9190   3.81613E+003    3.82670E+003
   5.9210   3.81711E+003    3.84337E+003
   5.9230   3.79924E+003    3.74296E+003
   5.9250   3.87417E+003    3.73923E+003
   5.9280   3.89666E+003    3.74142E+003
   5.9290   3.86524E+003    3.77896E+003
   5.9300   3.88475E+003    3.77225E+003
   5.9320   3.95673E+003    3.93674E+003
   5.9350   3.90880E+003    3.91322E+003
   5.9380   3.97769E+003    4.02790E+003
   5.9390   3.96788E+003    4.01222E+003
   5.9410   4.01448E+003    4.08068E+003
   5.9430   3.99491E+003    4.06506E+003
   5.9470   4.07325E+003    4.06485E+003
   5.9480   4.15310E+003    4.06482E+003
   5.9520   4.16270E+003    4.00702E+003
   5.9530   4.09791E+003    4.04168E+003
   5.9550   4.11870E+003    4.06274E+003
   5.9570   4.10294E+003    4.05010E+003
   5.9600   4.13197E+003    4.15435E+003
   5.9610   4.13332E+003    4.20704E+003
   5.9630   4.10318E+003    4.09972E+003
   5.9640   4.10842E+003    4.10470E+003
   5.9670   4.14510E+003    4.11284E+003
   5.9690   4.19556E+003    4.23853E+003
   5.9710   4.15259E+003    4.11576E+003
   5.9730   4.16544E+003    4.31310E+003
   5.9750   4.21196E+003    4.20854E+003
   5.9770   4.18858E+003    4.21127E+003
   5.9790   4.26153E+003    4.19664E+003
   5.9820   4.22173E+003    4.20765E+003
   5.9840   4.20634E+003    4.28974E+003
   5.9860   4.36046E+003    4.29731E+003
   5.9870   4.30735E+003    4.34482E+003
   5.9890   4.40893E+003    4.45741E+003
   5.9910   5.03929E+003    6.13964E+003
   5.9960   8.14535E+003    8.71811E+003
   5.9980   8.87932E+003    8.57123E+003
   6.0000   7.96299E+003    8.08446E+003
   6.0030   6.65760E+003    4.98444E+003
   6.0050   1.88692E+003    1.32150E+002
   6.0110   1.55240E+002    2.12680E+002
   6.0120   3.49630E+002    1.64213E+003
   6.0160   3.05005E+003    5.34278E+003
   6.0180   5.17526E+003    4.67593E+003
   6.0200   4.12149E+003    4.25653E+003
   6.0220   4.52081E+003    4.27628E+003
   6.0250   4.34429E+003    4.26457E+003
   6.0270   4.34849E+003    4.23289E+003
   6.0290   4.36259E+003    4.25551E+003
   6.0320   4.28480E+003    4.32281E+003
   6.0340   4.28558E+003    4.28150E+003
   6.0360   4.38010E+003    4.23967E+003
   6.0390   4.33835E+003    4.23673E+003
   6.0410   4.33272E+003    4.25449E+003
   6.0430   4.33020E+003    4.25779E+003
   6.0460   4.35548E+003    4.35633E+003
   6.0480   4.33359E+003    4.31562E+003
   6.0500   4.34409E+003    4.28506E+003
   6.0520   4.37591E+003    4.28039E+003
   6.0540   4.36571E+003    4.29259E+003
   6.0560   4.39067E+003    4.24578E+003
   6.0580   4.38730E+003    4.26021E+003
   6.0600   4.31150E+003    4.26953E+003
   6.0610   4.30850E+003    4.24783E+003
   6.0630   4.34815E+003    4.25112E+003
   6.0660   4.30496E+003    4.25070E+003
   6.0680   4.32166E+003    4.19797E+003
   6.0700   4.33161E+003    4.20204E+003
   6.0720   4.29371E+003    4.21117E+003
   6.0740   4.27841E+003    4.26702E+003
   6.0770   4.35635E+003    4.26319E+003
   6.0780   4.32385E+003    4.21027E+003
   6.0820   4.36717E+003    4.19086E+003
   6.0830   4.28276E+003    4.25788E+003
   6.0860   4.29961E+003    4.23533E+003
   6.0900   4.27692E+003    4.25954E+003
   6.0920   4.30365E+003    4.22757E+003
   6.0950   4.31039E+003    4.17323E+003
   6.0970   4.22313E+003    4.14472E+003
   6.1000   4.22473E+003    4.19792E+003
   6.1020   4.26106E+003    4.20873E+003
   6.1040   4.30252E+003    4.25806E+003
   6.1060   4.23179E+003    4.25218E+003
   6.1080   4.27968E+003    4.18677E+003
   6.1110   4.28198E+003    4.22741E+003
   6.1130   4.25748E+003    4.11665E+003
   6.1150   4.27343E+003    4.09617E+003
   6.1180   4.22790E+003    4.13868E+003
   6.1190   4.26775E+003    4.21200E+003
   6.1220   4.26014E+003    4.21327E+003
   6.1250   4.23868E+003    4.12771E+003
   6.1260   4.25404E+003    4.20425E+003
   6.1280   4.21948E+003    4.16392E+003
   6.1310   4.20712E+003    4.10032E+003
   6.1330   4.20579E+003    4.11681E+003
   6.1350   4.27570E+003    4.14857E+003
   6.1380   4.24436E+003    4.09052E+003
   6.1400   4.21101E+003    4.13205E+003
   6.1420   4.23252E+003    4.12807E+003
   6.1440   4.21010E+003    4.07524E+003
   6.1460   4.17790E+003    4.13783E+003
   6.1490   4.24684E+003    4.10917E+003
   6.1510   4.22912E+003    4.08404E+003
   6.1540   4.15273E+003    4.02906E+003
   6.1550   4.17678E+003    4.08036E+003
   6.1570   4.16629E+003    4.05083E+003
   6.1580   4.19121E+003    4.04103E+003
   6.1620   4.13778E+003    3.97985E+003
   6.1640   4.07614E+003    3.99507E+003
   6.1660   4.09692E+003    3.99763E+003
   6.1670   4.13068E+003    3.96858E+003
   6.1700   4.13018E+003    4.05733E+003
   6.1720   4.06592E+003    4.00328E+003
   6.1750   4.10984E+003    3.93516E+003
   6.1770   4.10386E+003    3.98027E+003
   6.1790   4.11035E+003    3.98678E+003
   6.1820   4.24072E+003    3.93471E+003
   6.1840   4.11399E+003    3.99180E+003
   6.1860   4.17501E+003    3.94367E+003
   6.1890   4.07532E+003    3.95589E+003
   6.1920   4.09631E+003    3.94371E+003
   6.1940   4.14047E+003    3.97604E+003
   6.1950   4.11036E+003    3.96795E+003
   6.1960   4.04147E+003    3.94650E+003
   6.1990   4.15885E+003    3.92390E+003
   6.2010   4.08331E+003    4.04923E+003
   6.2030   4.13755E+003    3.91511E+003
   6.2050   4.20485E+003    3.86227E+003
   6.2080   4.06776E+003    3.92996E+003
   6.2100   4.10972E+003    3.85643E+003
   6.2120   4.12564E+003    3.89828E+003
   6.2140   4.15816E+003    3.86216E+003
   6.2170   4.09823E+003    3.81862E+003
   6.2190   4.06336E+003    3.81661E+003
   6.2210   4.07338E+003    3.84152E+003
   6.2250   4.05268E+003    3.77609E+003
   6.2270   4.09957E+003    3.81016E+003
   6.2280   4.10514E+003    3.78715E+003
   6.2320   3.99875E+003    3.80166E+003
   6.2350   4.06911E+003    3.73815E+003
   6.2370   3.99532E+003    3.76381E+003
   6.2390   4.06076E+003    3.69796E+003
   6.2410   4.03399E+003    3.71100E+003
   6.2440   4.00280E+003    3.66671E+003
   6.2460   3.97088E+003    3.68505E+003
   6.2480   3.97823E+003    3.67596E+003
   6.2510   3.99730E+003    3.66560E+003
   6.2530   4.02765E+003    3.66255E+003
   6.2550   3.93011E+003    3.65850E+003
   6.2580   3.93247E+003    3.66348E+003
   6.2600   4.01528E+003    3.62625E+003
   6.2620   3.93800E+003    3.62927E+003
   6.2640   3.95460E+003    3.58612E+003
   6.2670   3.97492E+003    3.57982E+003
   6.2680   3.89499E+003    3.53848E+003
   6.2700   3.96525E+003    3.56962E+003
   6.2730   3.97908E+003    3.50145E+003
   6.2770   3.91764E+003    3.52949E+003
   6.2790   3.88203E+003    3.54426E+003
   6.2820   3.93295E+003    3.50645E+003
   6.2840   3.95807E+003    3.47856E+003
   6.2860   3.94526E+003    3.45135E+003
   6.2870   3.88662E+003    3.51070E+003
   6.2890   3.90480E+003    3.42700E+003
   6.2930   3.88576E+003    3.42190E+003
   6.2960   3.83681E+003    3.38895E+003
   6.2970   3.84281E+003    3.37983E+003
   6.2990   3.81598E+003    3.29580E+003
   6.3010   3.84285E+003    3.35942E+003
   6.3030   3.77511E+003    3.29585E+003
   6.3040   3.82699E+003    3.31995E+003
   6.3070   3.84187E+003    3.28769E+003
   6.3090   3.78415E+003    3.25961E+003
   6.3120   3.80707E+003    3.20707E+003
   6.3130   3.78470E+003    3.24271E+003
   6.3160   3.72329E+003    3.23179E+003
   6.3200   3.72602E+003    3.10033E+003
   6.3230   3.70475E+003    3.06183E+003
   6.3260   3.67981E+003    3.12529E+003
   6.3270   3.67454E+003    3.10015E+003
   6.3300   3.64122E+003    3.11894E+003
   6.3320   3.66064E+003    3.00197E+003
   6.3340   3.66282E+003    3.03910E+003
   6.3360   3.58573E+003    3.02110E+003
   6.3380   3.59664E+003    3.00109E+003
   6.3410   3.62577E+003    2.97939E+003
   6.3430   3.56725E+003    2.91042E+003
   6.3460   3.55376E+003    2.96318E+003
   6.3480   3.51031E+003    2.91559E+003
   6.3500   3.48637E+003    2.90250E+003
   6.3520   3.48739E+003    2.87599E+003
   6.3540   3.44993E+003    2.93275E+003
   6.3570   3.43689E+003    2.87489E+003
   6.3590   3.47518E+003    2.77745E+003
   6.3610   3.39221E+003    2.81743E+003
   6.3640   3.46349E+003    2.78744E+003
   6.3670   3.44677E+003    2.77446E+003
   6.3690   3.35282E+003    2.74401E+003
   6.3720   3.33422E+003    2.71107E+003
   6.3730   3.33193E+003    2.70097E+003
   6.3760   3.31686E+003    2.69592E+003
   6.3790   3.36379E+003    2.66332E+003
   6.3820   3.27798E+003    2.61555E+003
   6.3850   3.24711E+003    2.63125E+003
   6.3880   3.28477E+003    2.59853E+003
   6.3900   3.25336E+003    2.57657E+003
   6.3920   3.21185E+003    2.52280E+003
   6.3950   3.25591E+003    2.51041E+003
   6.3970   3.22010E+003    2.53845E+003
   6.3990   3.22567E+003    2.48383E+003
   6.4000   3.18334E+003    2.47176E+003
   6.4030   3.19695E+003    2.40479E+003
   6.4050   3.16575E+003    2.42109E+003
   6.4080   3.13365E+003    2.41916E+003
   6.4100   3.16742E+003    2.40806E+003
   6.4130   3.18275E+003    2.40400E+003
   6.4170   3.09322E+003    2.37885E+003
   6.4190   3.03555E+003    2.35478E+003
   6.4210   3.05490E+003    2.33172E+003
   6.4220   3.02075E+003    2.31806E+003
   6.4260   3.03838E+003    2.34113E+003
   6.4290   3.07906E+003    2.27400E+003
   6.4320   3.07453E+003    2.28710E+003
   6.4340   3.06173E+003    2.27050E+003
   6.4360   3.03196E+003    2.25942E+003
   6.4380   3.07310E+003    2.26005E+003
   6.4410   3.01600E+003    2.26150E+003
   6.4430   3.02347E+003    2.20169E+003
   6.4460   2.98735E+003    2.17248E+003
   6.4490   2.98886E+003    2.21852E+003
   6.4500   2.98807E+003    2.15460E+003
   6.4530   3.00486E+003    2.14874E+003
   6.4560   2.96006E+003    2.16006E+003
   6.4570   2.99816E+003    2.24862E+003
   6.4600   3.00116E+003    2.14604E+003
   6.4610   2.96758E+003    2.11963E+003
   6.4650   2.97545E+003    2.10193E+003
   6.4670   2.94136E+003    2.09601E+003
   6.4700   2.91350E+003    2.08923E+003
   6.4720   2.88444E+003    2.00126E+003
   6.4750   2.92754E+003    2.04933E+003
   6.4770   2.87125E+003    2.03063E+003
   6.4800   2.86009E+003    2.02294E+003
   6.4830   2.84559E+003    1.99008E+003
   6.4850   2.88938E+003    2.00073E+003
   6.4870   2.89277E+003    2.01042E+003
   6.4900   2.80314E+003    1.98309E+003
   6.4920   2.83080E+003    1.93214E+003
   6.4960   2.77923E+003    1.91603E+003
   6.4990   2.84092E+003    1.93755E+003
   6.5010   2.79025E+003    1.86605E+003
   6.5030   2.79000E+003    1.87189E+003
   6.5050   2.77596E+003    1.89340E+003
   6.5080   2.75957E+003    1.87071E+003
   6.5110   2.74150E+003    1.88542E+003
   6.5130   2.75476E+003    1.86912E+003
   6.5150   2.74051E+003    1.85299E+003
   6.5190   2.74025E+003    1.85831E+003
   6.5200   2.69854E+003    1.80377E+003
   6.5230   2.66270E+003    1.79807E+003
   6.5250   2.70146E+003    1.78960E+003
   6.5280   2.64998E+003    1.77608E+003
   6.5330   2.66597E+003    1.75085E+003
   6.5350   2.63455E+003    1.71887E+003
   6.5370   2.62731E+003    1.72725E+003
   6.5410   2.55143E+003    1.68777E+003
   6.5440   2.59273E+003    1.70643E+003
   6.5460   2.58591E+003    1.63469E+003
   6.5470   2.54525E+003    1.67326E+003
   6.5500   2.51011E+003    1.66888E+003
   6.5510   2.50941E+003    1.61128E+003
   6.5550   2.49341E+003    1.62338E+003
   6.5570   2.52709E+003    1.62236E+003
   6.5590   2.49772E+003    1.63614E+003
   6.5610   2.49746E+003    1.59586E+003
   6.5640   2.49582E+003    1.59519E+003
   6.5670   2.45210E+003    1.55139E+003
   6.5690   2.47826E+003    1.58820E+003
   6.5730   2.44825E+003    1.56691E+003
   6.5750   2.43611E+003    1.55847E+003
   6.5770   2.42926E+003    1.53822E+003
   6.5800   2.39615E+003    1.48931E+003
   6.5810   2.38039E+003    1.52204E+003
   6.5850   2.36461E+003    1.49764E+003
   6.5860   2.37367E+003    1.50490E+003
   6.5910   2.34876E+003    1.46746E+003
   6.5930   2.37371E+003    1.46105E+003
   6.5950   2.32038E+003    1.47456E+003
   6.5990   2.32891E+003    1.46697E+003
   6.6020   2.30439E+003    1.43480E+003
   6.6060   2.31886E+003    1.46478E+003
   6.6090   2.30619E+003    1.41045E+003
   6.6140   2.29802E+003    1.40299E+003
   6.6150   2.26526E+003    1.37146E+003
   6.6180   2.28534E+003    1.38759E+003
   6.6200   2.25114E+003    1.35978E+003
   6.6220   2.25037E+003    1.38800E+003
   6.6270   2.25563E+003    1.33741E+003
   6.6290   2.25481E+003    1.32669E+003
   6.6310   2.21275E+003    1.35039E+003
   6.6340   2.23432E+003    1.35718E+003
   6.6370   2.21774E+003    1.32518E+003
   6.6410   2.23303E+003    1.30971E+003
   6.6420   2.17193E+003    1.30683E+003
   6.6450   2.18823E+003    1.31687E+003
   6.6460   2.17554E+003    1.31284E+003
   6.6480   2.18487E+003    1.31766E+003
   6.6500   2.21680E+003    1.32352E+003
   6.6530   2.18753E+003    1.30606E+003
   6.6560   2.16107E+003    1.28524E+003
   6.6600   2.17139E+003    1.28565E+003
   6.6620   2.12388E+003    1.28500E+003
   6.6670   2.11994E+003    1.27022E+003
   6.6680   2.09728E+003    1.28324E+003
   6.6720   2.12433E+003    1.25968E+003
   6.6750   2.09172E+003    1.22929E+003
   6.6770   2.12860E+003    1.28186E+003
   6.6800   2.08562E+003    1.24210E+003
   6.6820   2.08047E+003    1.25022E+003
   6.6860   2.09105E+003    1.22922E+003
   6.6890   2.06660E+003    1.21370E+003
   6.6900   2.03410E+003    1.23970E+003
   6.6920   2.05214E+003    1.22641E+003
   6.6960   2.04516E+003    1.21395E+003
   6.6980   2.08972E+003    1.19778E+003
   6.7000   2.06462E+003    1.22060E+003
   6.7030   1.99749E+003    1.19149E+003
   6.7040   2.00906E+003    1.15802E+003
   6.7080   1.97902E+003    1.17195E+003
   6.7100   1.98314E+003    1.17398E+003
   6.7130   1.99657E+003    1.18834E+003
   6.7160   1.99682E+003    1.16954E+003
   6.7190   2.00551E+003    1.13420E+003
   6.7220   2.02773E+003    1.12992E+003
   6.7250   1.98483E+003    1.13337E+003
   6.7270   1.92197E+003    1.14513E+003
   6.7300   1.96998E+003    1.14822E+003
   6.7330   1.95085E+003    1.09719E+003
   6.7350   1.89981E+003    1.13218E+003
   6.7370   1.96490E+003    1.12963E+003
   6.7400   1.94613E+003    1.13080E+003
   6.7440   1.93314E+003    1.13956E+003
   6.7470   1.93974E+003    1.15202E+003
   6.7490   1.96214E+003    1.14002E+003
   6.7520   1.94956E+003    1.13120E+003
   6.7550   1.93032E+003    1.14755E+003
   6.7570   1.92791E+003    1.10630E+003
   6.7590   1.96910E+003    1.05645E+003
   6.7630   1.90469E+003    1.11623E+003
   6.7660   1.94824E+003    1.11743E+003
   6.7680   1.94133E+003    1.11353E+003
   6.7700   1.93021E+003    1.10583E+003
   6.7730   1.93296E+003    1.06822E+003
   6.7760   1.94455E+003    1.10336E+003
   6.7790   1.93133E+003    1.11391E+003
   6.7810   1.95639E+003    1.13247E+003
   6.7830   1.95893E+003    1.09902E+003
   6.7850   1.91713E+003    1.11992E+003
   6.7880   1.90086E+003    1.12697E+003
   6.7900   1.92000E+003    1.09669E+003
   6.7930   1.93179E+003    1.11629E+003
   6.7960   1.92518E+003    1.11585E+003
   6.7970   1.96398E+003    1.12171E+003
   6.7990   1.95019E+003    1.13763E+003
   6.8020   1.94432E+003    1.11619E+003
   6.8060   1.95703E+003    1.09245E+003
   6.8100   1.93509E+003    1.10647E+003
   6.8120   1.92009E+003    1.09836E+003
   6.8150   1.93757E+003    1.15302E+003
   6.8160   1.94400E+003    1.11546E+003
   6.8190   1.97969E+003    1.13279E+003
   6.8220   1.94589E+003    1.14177E+003
   6.8260   1.95384E+003    1.11618E+003
   6.8280   1.97155E+003    1.11678E+003
   6.8300   1.95640E+003    1.10995E+003
   6.8330   1.96086E+003    1.08450E+003
   6.8340   1.96013E+003    1.12154E+003
   6.8370   2.00486E+003    1.11623E+003
   6.8400   1.92376E+003    1.07900E+003
   6.8420   1.94657E+003    1.13670E+003
   6.8450   1.97366E+003    1.11380E+003
   6.8470   1.93021E+003    1.14712E+003
   6.8510   1.93931E+003    1.11162E+003
   6.8530   1.94900E+003    1.10898E+003
   6.8550   1.96145E+003    1.11376E+003
   6.8590   1.95891E+003    1.10547E+003
   6.8620   1.96137E+003    1.12199E+003
   6.8650   1.94017E+003    1.13053E+003
   6.8670   1.94040E+003    1.10348E+003
   6.8700   1.94625E+003    1.13451E+003
   6.8730   1.94096E+003    1.14440E+003
   6.8740   1.98575E+003    1.12359E+003
   6.8770   1.95636E+003    1.12347E+003
   6.8790   1.96378E+003    1.11700E+003
   6.8820   1.96011E+003    1.11442E+003
   6.8850   1.94648E+003    1.10395E+003
   6.8860   1.96529E+003    1.09450E+003
   6.8890   1.95949E+003    1.08696E+003
   6.8920   1.93961E+003    1.13187E+003
   6.8940   1.98327E+003    1.12152E+003
   6.8980   1.93593E+003    1.12350E+003
   6.9010   1.96136E+003    1.12028E+003
   6.9030   2.00608E+003    1.13823E+003
   6.9060   1.93829E+003    1.12865E+003
   6.9100   1.91952E+003    1.11171E+003
   6.9110   1.91361E+003    1.15792E+003
   6.9140   1.90966E+003    1.10347E+003
   6.9170   1.96906E+003    1.11452E+003
   6.9200   1.92452E+003    1.11186E+003
   6.9230   1.95016E+003    1.09590E+003
   6.9250   1.92737E+003    1.12910E+003
   6.9280   1.92705E+003    1.13357E+003
   6.9300   1.92291E+003    1.10594E+003
   6.9330   1.89662E+003    1.10722E+003
   6.9370   1.90990E+003    1.09330E+003
   6.9390   1.93267E+003    1.11922E+003
   6.9420   1.90229E+003    1.09745E+003
   6.9440   1.92750E+003    1.07483E+003
   6.9470   1.90055E+003    1.09672E+003
   6.9490   1.91717E+003    1.10336E+003
   6.9510   1.94498E+003    1.06673E+003
   6.9540   1.88544E+003    1.07919E+003
   6.9580   1.87628E+003    1.06058E+003
   6.9610   1.87399E+003    1.07933E+003
   6.9640   1.84712E+003    1.05571E+003
   6.9660   1.89094E+003    1.08889E+003
   6.9700   1.87732E+003    1.08124E+003
   6.9720   1.88402E+003    1.07908E+003
   6.9740   1.87995E+003    1.10176E+003
   6.9780   1.86628E+003    1.10077E+003
   6.9800   1.93255E+003    1.08476E+003
   6.9820   1.91165E+003    1.08387E+003
   6.9850   1.88701E+003    1.11511E+003
   6.9870   1.84491E+003    1.11038E+003
   6.9900   1.83839E+003    1.09763E+003
   6.9920   1.86228E+003    1.09319E+003
   6.9940   1.91927E+003    1.09631E+003
   6.9970   1.92099E+003    1.10490E+003
   6.9990   1.90327E+003    1.10287E+003
   7.0030   1.93728E+003    1.11416E+003
   7.0060   1.89398E+003    1.09228E+003
   7.0080   1.89456E+003    1.09311E+003
   7.0110   1.88755E+003    1.08054E+003
   7.0140   1.89176E+003    1.09424E+003
   7.0160   1.86293E+003    1.07251E+003
   7.0210   1.91110E+003    1.06357E+003
   7.0230   1.88091E+003    1.04794E+003
   7.0250   1.87099E+003    1.04893E+003
   7.0280   1.88561E+003    1.02898E+003
   7.0290   1.85063E+003    1.01995E+003
   7.0330   1.87096E+003    1.03408E+003
   7.0350   1.82395E+003    1.03338E+003
   7.0380   1.83687E+003    1.02559E+003
   7.0420   1.82395E+003    1.00768E+003
   7.0440   1.87001E+003    1.01086E+003
   7.0480   1.82665E+003    9.99670E+002
   7.0510   1.81765E+003    1.00038E+003
   7.0520   1.82136E+003    9.83100E+002
   7.0550   1.77374E+003    9.77790E+002
   7.0590   1.76928E+003    9.60280E+002
   7.0620   1.78201E+003    9.48740E+002
   7.0640   1.77842E+003    9.25240E+002
   7.0670   1.75212E+003    9.21400E+002
   7.0690   1.75486E+003    9.12580E+002
   7.0730   1.69648E+003    8.56890E+002
   7.0760   1.68069E+003    8.60910E+002
   7.0770   1.68274E+003    8.43950E+002
   7.0800   1.65479E+003    8.11900E+002
   7.0840   1.61450E+003    7.71570E+002
   7.0870   1.60319E+003    7.69470E+002
   7.0880   1.54571E+003    7.40070E+002
   7.0910   1.54601E+003    7.24270E+002
   7.0930   1.45307E+003    6.56090E+002
   7.0970   1.41369E+003    6.31420E+002
   7.1000   1.37811E+003    5.99130E+002
   7.1030   1.33920E+003    5.65870E+002
   7.1050   1.28915E+003    5.05270E+002
   7.1090   1.17968E+003    4.68940E+002
   7.1120   1.16436E+003    4.27140E+002
   7.1140   1.10864E+003    3.80470E+002
   7.1180   1.02534E+003    3.46020E+002
   7.1200   9.34590E+002    2.94750E+002
   7.1230   9.03380E+002    2.50680E+002
   7.1250   8.12550E+002    2.13560E+002
   7.1290   7.29930E+002    1.90830E+002
   7.1320   6.66700E+002    1.54630E+002
   7.1340   5.98980E+002    1.24340E+002
   7.1360   5.45100E+002    1.01230E+002
   7.1400   4.34750E+002    7.64100E+001
   7.1430   3.60040E+002    5.34500E+001
   7.1460   2.94900E+002    4.20700E+001
   7.1490   2.36270E+002    3.40900E+001
   7.1530   1.76580E+002    1.12100E+001
   7.1570   1.06960E+002    7.92000E+000
   7.1590   8.96100E+001    7.80000E+000
   7.1620   5.65500E+001    9.10000E+000
   7.1650   5.03900E+001    6.69000E+000
   7.1660   2.69800E+001    4.26000E+000
   7.1710   7.34000E+000    4.03000E+000
   7.1730   6.13000E+000    8.50000E-001
   7.1770   6.14000E+000    3.30000E-001
   7.1790   6.25000E+000    3.10000E-001
   7.1820   6.07000E+000    6.50000E-001
   7.1840   6.12000E+000    4.40000E-001
   7.1870   6.09000E+000    2.50000E-001
   7.1890   5.40000E+000    4.00000E-002
   7.1920   6.16000E+000    1.70000E-001
   7.1950   5.99000E+000    2.00000E-001
   7.1970   6.04000E+000    0.00000E+000
   7.2000   6.16000E+000    2.70000E-001
   7.2030   6.14000E+000    2.00000E-001
   7.2060   6.18000E+000    2.50000E-001
   7.2090   6.21000E+000    9.00000E-002
   7.2120   6.22000E+000    5.50000E-001
   7.2150   6.05000E+000    8.70000E-001
   7.2180   6.16000E+000    1.00000E-002
   7.2200   6.10000E+000    2.60000E-001
   7.2230   5.38000E+000    2.10000E-001
   7.2260   5.92000E+000    2.40000E-001
   7.2290   6.11000E+000    5.00000E-001
   7.2320   6.05000E+000    3.60000E-001
   7.2350   6.13000E+000    1.30000E-001
   7.2370   6.06000E+000    2.00000E-002
   7.2410   6.09000E+000    2.80000E-001
   7.2450   6.04000E+000    3.70000E-001
   7.2470   6.01000E+000    3.72000E+000
   7.2490   6.02000E+000    2.00000E-001
   7.2520   6.25000E+000    5.50000E-001
   7.2560   6.10000E+000    2.90000E-001
   7.2590   6.05000E+000    2.00000E-001
   7.2610   6.21000E+000    5.60000E-001
   7.2640   6.07000E+000    0.00000E+000
   7.2670   6.14000E+000    4.00000E-001
   7.2690   6.16000E+000    6.00000E-002
   7.2720   6.20000E+000    1.30000E-001
   7.2750   6.01000E+000    9.00000E-002
   7.2770   6.09000E+000    1.70000E-001
   7.2790   6.03000E+000    1.40000E-001
   7.2830   6.01000E+000    4.00000E-002
   7.2860   6.05000E+000    1.10000E-001
   7.2880   6.02000E+000    1.90000E-001
   7.2920   6.13000E+000    2.60000E-001
   7.2950   6.15000E+000    2.40000E-001
   7.2990   6.21000E+000    4.90000E-001
   7.3020   6.16000E+000    1.20000E-001
