# Supplementary material for: Mechanism of the small ATP-independent chaperone Spy is substrate specific
Source: Nat Commun. 2021 Feb 8;12:851. doi: 10.1038/s41467-021-21120-8 (PMC7870927; doi:10.1038/s41467-021-21120-8)
Supplement: Supplementary file 3 — Supplementary Data 1 [file 41467_2021_21120_MOESM3_ESM.zip › Fig 2c-d/181801/00087.RI3]

Sample3/6
I 3 22.0 48000 0012470 3.1310E11 278 1 
   5.8010   5.97000E+000    4.60000E-001
   5.8030   5.92000E+000    1.49000E+000
   5.8060   6.32000E+000    5.97000E+000
   5.8080   5.91000E+000    4.90000E+000
   5.8100   5.93000E+000    1.57200E+001
   5.8130   5.99000E+000    1.74600E+001
   5.8150   1.32500E+001    3.14600E+001
   5.8170   1.30000E+001    4.51200E+001
   5.8190   3.34600E+001    6.16600E+001
   5.8200   6.25100E+001    2.00730E+002
   5.8240   2.74990E+002    3.42840E+002
   5.8260   5.34450E+002    4.96450E+002
   5.8270   6.80270E+002    7.83420E+002
   5.8300   9.34340E+002    9.13040E+002
   5.8330   9.83530E+002    1.02474E+003
   5.8350   1.22917E+003    1.25298E+003
   5.8370   1.32113E+003    1.28658E+003
   5.8380   1.31331E+003    1.35596E+003
   5.8400   1.39021E+003    1.36069E+003
   5.8420   1.57511E+003    1.56868E+003
   5.8440   1.65020E+003    1.73001E+003
   5.8470   1.82399E+003    1.90172E+003
   5.8490   2.02592E+003    2.02541E+003
   5.8510   2.13066E+003    2.17783E+003
   5.8530   2.26420E+003    2.37511E+003
   5.8560   2.47519E+003    2.53849E+003
   5.8580   2.63322E+003    2.68160E+003
   5.8590   2.70480E+003    2.70916E+003
   5.8600   2.74428E+003    2.80314E+003
   5.8620   2.75946E+003    2.83048E+003
   5.8630   2.78787E+003    2.90661E+003
   5.8650   2.89769E+003    2.92295E+003
   5.8660   2.98091E+003    3.00517E+003
   5.8690   3.08435E+003    3.19549E+003
   5.8710   3.18781E+003    3.24755E+003
   5.8730   3.29912E+003    3.24000E+003
   5.8760   3.31489E+003    3.45574E+003
   5.8770   3.38269E+003    3.37938E+003
   5.8780   3.43908E+003    3.43520E+003
   5.8800   3.47875E+003    3.56543E+003
   5.8820   3.56067E+003    3.57137E+003
   5.8830   3.58846E+003    3.50806E+003
   5.8850   3.59874E+003    3.53683E+003
   5.8870   3.61303E+003    3.57768E+003
   5.8890   3.65702E+003    3.53387E+003
   5.8920   3.56252E+003    3.64237E+003
   5.8940   3.68967E+003    3.69640E+003
   5.8960   3.62482E+003    3.68368E+003
   5.8990   3.63458E+003    3.69069E+003
   5.9000   3.66525E+003    3.63892E+003
   5.9030   3.64260E+003    3.64044E+003
   5.9050   3.67129E+003    3.59676E+003
   5.9070   3.70678E+003    3.60801E+003
   5.9100   3.70974E+003    3.69267E+003
   5.9120   3.68736E+003    3.70028E+003
   5.9140   3.74568E+003    3.72721E+003
   5.9160   3.75434E+003    3.66909E+003
   5.9180   3.71703E+003    3.71023E+003
   5.9190   3.76087E+003    3.74673E+003
   5.9210   3.74416E+003    3.72804E+003
   5.9230   3.81820E+003    3.90828E+003
   5.9250   3.79080E+003    3.78334E+003
   5.9280   3.85857E+003    3.81390E+003
   5.9300   3.85077E+003    3.88716E+003
   5.9320   3.90936E+003    3.93410E+003
   5.9350   3.87161E+003    3.89750E+003
   5.9370   3.89880E+003    3.87979E+003
   5.9390   3.95829E+003    3.91088E+003
   5.9400   3.95694E+003    3.91485E+003
   5.9420   3.96167E+003    4.01853E+003
   5.9430   3.95140E+003    4.01551E+003
   5.9460   3.96944E+003    4.03408E+003
   5.9480   4.10784E+003    4.10023E+003
   5.9510   4.03381E+003    4.07918E+003
   5.9530   4.12617E+003    4.10893E+003
   5.9550   4.07021E+003    4.13752E+003
   5.9560   4.04669E+003    4.07319E+003
   5.9570   4.03017E+003    4.13516E+003
   5.9590   4.08031E+003    4.22765E+003
   5.9620   4.05771E+003    4.33639E+003
   5.9640   4.13598E+003    4.58666E+003
   5.9660   4.14361E+003    7.23595E+003
   5.9690   4.21555E+003    8.65521E+003
   5.9710   4.38198E+003    7.66904E+003
   5.9730   4.86892E+003    7.31194E+003
   5.9760   6.45712E+003    3.76724E+003
   5.9770   8.11481E+003    9.46070E+002
   5.9800   7.94469E+003    1.76540E+002
   5.9840   3.85213E+003    1.05183E+003
   5.9890   2.14090E+002    4.79516E+003
   5.9910   1.42900E+002    4.22891E+003
   5.9940   5.57700E+002    4.29917E+003
   5.9960   2.14329E+003    4.18958E+003
   6.0000   5.31577E+003    4.11631E+003
   6.0030   4.24952E+003    4.11619E+003
   6.0050   4.14587E+003    4.12860E+003
   6.0070   4.22123E+003    4.21992E+003
   6.0090   4.19270E+003    4.13950E+003
   6.0110   4.15211E+003    4.16463E+003
   6.0120   4.18155E+003    4.22029E+003
   6.0140   4.15549E+003    4.14587E+003
   6.0170   4.18788E+003    4.13610E+003
   6.0180   4.12073E+003    4.17673E+003
   6.0200   4.19485E+003    4.22566E+003
   6.0220   4.19502E+003    4.23405E+003
   6.0250   4.19382E+003    4.16075E+003
   6.0270   4.20834E+003    4.12745E+003
   6.0290   4.15044E+003    4.10826E+003
   6.0320   4.18794E+003    4.12740E+003
   6.0340   4.26971E+003    4.20901E+003
   6.0360   4.13975E+003    4.16752E+003
   6.0380   4.23926E+003    4.11788E+003
   6.0390   4.18199E+003    4.15172E+003
   6.0410   4.19707E+003    4.19340E+003
   6.0430   4.17057E+003    4.15512E+003
   6.0460   4.16752E+003    4.20172E+003
   6.0480   4.16236E+003    4.20386E+003
   6.0500   4.20665E+003    4.19575E+003
   6.0520   4.24543E+003    4.22611E+003
   6.0540   4.20624E+003    4.22479E+003
   6.0560   4.20810E+003    4.14235E+003
   6.0590   4.16462E+003    4.22186E+003
   6.0610   4.16128E+003    4.13862E+003
   6.0640   4.10473E+003    4.18701E+003
   6.0680   4.16209E+003    4.17088E+003
   6.0700   4.10388E+003    4.20363E+003
   6.0730   4.13804E+003    4.22300E+003
   6.0750   4.16993E+003    4.16727E+003
   6.0770   4.17220E+003    4.15708E+003
   6.0790   4.19842E+003    4.21884E+003
   6.0820   4.19599E+003    4.20409E+003
   6.0840   4.20138E+003    4.15441E+003
   6.0860   4.27909E+003    4.11699E+003
   6.0880   4.29347E+003    4.09564E+003
   6.0900   4.21305E+003    4.15205E+003
   6.0930   4.22900E+003    4.11425E+003
   6.0950   4.20003E+003    4.14085E+003
   6.0970   4.21394E+003    4.21391E+003
   6.0990   4.18630E+003    4.12071E+003
   6.1020   4.28958E+003    4.17070E+003
   6.1060   4.23906E+003    4.21580E+003
   6.1080   4.23297E+003    4.12555E+003
   6.1110   4.22709E+003    4.21987E+003
   6.1130   4.18730E+003    4.17940E+003
   6.1150   4.29604E+003    4.22098E+003
   6.1170   4.25167E+003    4.16636E+003
   6.1190   4.18918E+003    4.22201E+003
   6.1210   4.17239E+003    4.19857E+003
   6.1230   4.19631E+003    4.12523E+003
   6.1260   4.14455E+003    4.19579E+003
   6.1280   4.19293E+003    4.12303E+003
   6.1300   4.15979E+003    4.19237E+003
   6.1310   4.19569E+003    4.16499E+003
   6.1330   4.16693E+003    4.18136E+003
   6.1350   4.18645E+003    4.17315E+003
   6.1370   4.23821E+003    4.13454E+003
   6.1400   4.19543E+003    4.13158E+003
   6.1420   4.18289E+003    4.11313E+003
   6.1440   4.24737E+003    4.14670E+003
   6.1460   4.18102E+003    4.13821E+003
   6.1480   4.15857E+003    4.10779E+003
   6.1510   4.15980E+003    4.05611E+003
   6.1530   4.18357E+003    4.14605E+003
   6.1550   4.18287E+003    4.14019E+003
   6.1570   4.17756E+003    4.14494E+003
   6.1600   4.16922E+003    4.15786E+003
   6.1620   4.21148E+003    4.08233E+003
   6.1640   4.10625E+003    4.02657E+003
   6.1660   4.18109E+003    4.03626E+003
   6.1670   4.18799E+003    4.06421E+003
   6.1690   4.13430E+003    4.08942E+003
   6.1720   4.16838E+003    4.05308E+003
   6.1760   4.22741E+003    4.02927E+003
   6.1770   4.20223E+003    4.10158E+003
   6.1800   4.16270E+003    4.09332E+003
   6.1810   4.15499E+003    4.06595E+003
   6.1840   4.14818E+003    4.08161E+003
   6.1860   4.17446E+003    4.08859E+003
   6.1880   4.19458E+003    4.09595E+003
   6.1900   4.18557E+003    4.13770E+003
   6.1930   4.18533E+003    4.09123E+003
   6.1950   4.14296E+003    4.12356E+003
   6.1960   4.18031E+003    4.11119E+003
   6.2000   4.16889E+003    4.10143E+003
   6.2030   4.18313E+003    4.04969E+003
   6.2050   4.25898E+003    4.15443E+003
   6.2070   4.17333E+003    4.07713E+003
   6.2100   4.22763E+003    4.11515E+003
   6.2120   4.24498E+003    4.11366E+003
   6.2150   4.22251E+003    4.08996E+003
   6.2170   4.22098E+003    4.09366E+003
   6.2190   4.21838E+003    4.09639E+003
   6.2210   4.23475E+003    4.05345E+003
   6.2250   4.25246E+003    4.06972E+003
   6.2270   4.24107E+003    4.04611E+003
   6.2300   4.23312E+003    4.11636E+003
   6.2340   4.16604E+003    4.06322E+003
   6.2370   4.21655E+003    4.10049E+003
   6.2380   4.26372E+003    4.01607E+003
   6.2390   4.20708E+003    3.99491E+003
   6.2410   4.20150E+003    4.06869E+003
   6.2440   4.14581E+003    4.03763E+003
   6.2460   4.22217E+003    3.99051E+003
   6.2480   4.21455E+003    4.09820E+003
   6.2500   4.22333E+003    4.03702E+003
   6.2520   4.12555E+003    3.99126E+003
   6.2550   4.22758E+003    4.05311E+003
   6.2570   4.17348E+003    4.02119E+003
   6.2600   4.17371E+003    4.04633E+003
   6.2610   4.18740E+003    3.97610E+003
   6.2640   4.20479E+003    4.09493E+003
   6.2660   4.16542E+003    4.02286E+003
   6.2680   4.22287E+003    3.96780E+003
   6.2700   4.15665E+003    3.98628E+003
   6.2730   4.24333E+003    4.02044E+003
   6.2750   4.21185E+003    4.08113E+003
   6.2770   4.22498E+003    4.03692E+003
   6.2790   4.16022E+003    4.07828E+003
   6.2820   4.23291E+003    3.96580E+003
   6.2830   4.22777E+003    4.12650E+003
   6.2860   4.23407E+003    4.04722E+003
   6.2890   4.23200E+003    3.97580E+003
   6.2900   4.16137E+003    4.05614E+003
   6.2910   4.25589E+003    4.02421E+003
   6.2930   4.23149E+003    3.96872E+003
   6.2950   4.18246E+003    3.96056E+003
   6.2970   4.23322E+003    4.00296E+003
   6.3000   4.20300E+003    3.97201E+003
   6.3020   4.32153E+003    4.01376E+003
   6.3050   4.17433E+003    4.03783E+003
   6.3070   4.13026E+003    3.99219E+003
   6.3100   4.21639E+003    3.90301E+003
   6.3110   4.17906E+003    3.90192E+003
   6.3130   4.17385E+003    3.96848E+003
   6.3180   4.16066E+003    3.91410E+003
   6.3200   4.20162E+003    3.91997E+003
   6.3230   4.23493E+003    3.87048E+003
   6.3260   4.13430E+003    3.87767E+003
   6.3280   4.14044E+003    3.87120E+003
   6.3300   4.22218E+003    3.85535E+003
   6.3320   4.20314E+003    3.92463E+003
   6.3340   4.16795E+003    3.81820E+003
   6.3360   4.08154E+003    3.84843E+003
   6.3380   4.19179E+003    3.84730E+003
   6.3400   4.21671E+003    3.80975E+003
   6.3420   4.12956E+003    3.83206E+003
   6.3450   4.13386E+003    3.80839E+003
   6.3470   4.11763E+003    3.74937E+003
   6.3500   4.17647E+003    3.75043E+003
   6.3520   4.10982E+003    3.82359E+003
   6.3540   4.15258E+003    3.82017E+003
   6.3580   4.16609E+003    3.74342E+003
   6.3600   4.13871E+003    3.71286E+003
   6.3620   4.06627E+003    3.75468E+003
   6.3640   4.06724E+003    3.82531E+003
   6.3660   4.13062E+003    3.84950E+003
   6.3690   4.12241E+003    3.74932E+003
   6.3710   4.14879E+003    3.77922E+003
   6.3740   4.14030E+003    3.74478E+003
   6.3760   4.11618E+003    3.74895E+003
   6.3780   4.06963E+003    3.77059E+003
   6.3810   4.05998E+003    3.72231E+003
   6.3830   4.13398E+003    3.70652E+003
   6.3860   4.07178E+003    3.62916E+003
   6.3880   4.15150E+003    3.64895E+003
   6.3900   4.08997E+003    3.64137E+003
   6.3930   4.08375E+003    3.64044E+003
   6.3950   4.02951E+003    3.66947E+003
   6.3970   4.10341E+003    3.63217E+003
   6.3990   4.03405E+003    3.59593E+003
   6.4020   4.02747E+003    3.60275E+003
   6.4030   3.98690E+003    3.63370E+003
   6.4060   4.04547E+003    3.68924E+003
   6.4080   3.98372E+003    3.61675E+003
   6.4100   4.05408E+003    3.59533E+003
   6.4130   4.00883E+003    3.56204E+003
   6.4150   4.00667E+003    3.62380E+003
   6.4180   4.09579E+003    3.60842E+003
   6.4220   4.02409E+003    3.53555E+003
   6.4260   4.02713E+003    3.57516E+003
   6.4280   4.01087E+003    3.60962E+003
   6.4310   3.94306E+003    3.57498E+003
   6.4320   3.94918E+003    3.61489E+003
   6.4350   4.04088E+003    3.57608E+003
   6.4380   4.10599E+003    3.54293E+003
   6.4390   4.05880E+003    3.59490E+003
   6.4410   4.11786E+003    3.60957E+003
   6.4430   4.08902E+003    3.63180E+003
   6.4460   4.09838E+003    3.57913E+003
   6.4490   4.09229E+003    3.55071E+003
   6.4510   4.06365E+003    3.53030E+003
   6.4530   4.11106E+003    3.57279E+003
   6.4560   4.08226E+003    3.52590E+003
   6.4600   4.08961E+003    3.55932E+003
   6.4620   4.12367E+003    3.45704E+003
   6.4650   4.18451E+003    3.53314E+003
   6.4690   4.12555E+003    3.51829E+003
   6.4720   4.11171E+003    3.52205E+003
   6.4740   4.10903E+003    3.45043E+003
   6.4760   4.13117E+003    3.48628E+003
   6.4790   4.07349E+003    3.43214E+003
   6.4810   4.02378E+003    3.41472E+003
   6.4840   4.00607E+003    3.47328E+003
   6.4870   4.03698E+003    3.44849E+003
   6.4880   4.04111E+003    3.43715E+003
   6.4900   4.06518E+003    3.48355E+003
   6.4920   4.08690E+003    3.39741E+003
   6.4960   4.06021E+003    3.40990E+003
   6.4970   4.06190E+003    3.46530E+003
   6.5010   4.00966E+003    3.32180E+003
   6.5030   4.01195E+003    3.32318E+003
   6.5060   4.04337E+003    3.37308E+003
   6.5080   4.10587E+003    3.30960E+003
   6.5120   4.03065E+003    3.35925E+003
   6.5150   4.02107E+003    3.31896E+003
   6.5190   3.91083E+003    3.27316E+003
   6.5210   3.97475E+003    3.26889E+003
   6.5230   3.96672E+003    3.26653E+003
   6.5270   3.96331E+003    3.27313E+003
   6.5280   3.97702E+003    3.21846E+003
   6.5310   3.96529E+003    3.26761E+003
   6.5330   3.94823E+003    3.11561E+003
   6.5350   3.89956E+003    3.15503E+003
   6.5380   3.91005E+003    3.15119E+003
   6.5410   3.91279E+003    3.08587E+003
   6.5440   3.83708E+003    3.03542E+003
   6.5450   3.82444E+003    3.06381E+003
   6.5480   3.83797E+003    3.11792E+003
   6.5500   3.79765E+003    3.07039E+003
   6.5520   3.80705E+003    3.04763E+003
   6.5550   3.76258E+003    2.97940E+003
   6.5590   3.74495E+003    2.98636E+003
   6.5620   3.65531E+003    2.89304E+003
   6.5640   3.66617E+003    2.94266E+003
   6.5660   3.64406E+003    2.85585E+003
   6.5680   3.62593E+003    2.85596E+003
   6.5710   3.66624E+003    2.88888E+003
   6.5730   3.62844E+003    2.82693E+003
   6.5750   3.63527E+003    2.83402E+003
   6.5780   3.66214E+003    2.80975E+003
   6.5800   3.67498E+003    2.78495E+003
   6.5820   3.55323E+003    2.80939E+003
   6.5840   3.59465E+003    2.78046E+003
   6.5860   3.46731E+003    2.69766E+003
   6.5880   3.49782E+003    2.69340E+003
   6.5910   3.45185E+003    2.66274E+003
   6.5950   3.52326E+003    2.68459E+003
   6.5980   3.46220E+003    2.62976E+003
   6.6000   3.49107E+003    2.67480E+003
   6.6020   3.48474E+003    2.60856E+003
   6.6050   3.41447E+003    2.61263E+003
   6.6080   3.45483E+003    2.57241E+003
   6.6110   3.36123E+003    2.56225E+003
   6.6140   3.39186E+003    2.51684E+003
   6.6160   3.35173E+003    2.47369E+003
   6.6180   3.39186E+003    2.48650E+003
   6.6210   3.40492E+003    2.54256E+003
   6.6220   3.34036E+003    2.46514E+003
   6.6250   3.24903E+003    2.45647E+003
   6.6280   3.34666E+003    2.38102E+003
   6.6310   3.21971E+003    2.39980E+003
   6.6340   3.27311E+003    2.38027E+003
   6.6360   3.26044E+003    2.34152E+003
   6.6390   3.27819E+003    2.36480E+003
   6.6420   3.16236E+003    2.31509E+003
   6.6440   3.20327E+003    2.28123E+003
   6.6480   3.19700E+003    2.26114E+003
   6.6510   3.10048E+003    2.22713E+003
   6.6530   3.09948E+003    2.22280E+003
   6.6550   3.10343E+003    2.18021E+003
   6.6580   3.08178E+003    2.18484E+003
   6.6620   3.09167E+003    2.17252E+003
   6.6630   3.07193E+003    2.13773E+003
   6.6670   2.98505E+003    2.12786E+003
   6.6680   3.04525E+003    2.12241E+003
   6.6710   2.96149E+003    2.12037E+003
   6.6730   3.00016E+003    2.07950E+003
   6.6760   2.95486E+003    2.04418E+003
   6.6780   2.95851E+003    2.02175E+003
   6.6800   2.93623E+003    2.06053E+003
   6.6830   2.91077E+003    1.98934E+003
   6.6870   2.86961E+003    1.97021E+003
   6.6890   2.84195E+003    1.94562E+003
   6.6910   2.86373E+003    1.98525E+003
   6.6960   2.79965E+003    1.90232E+003
   6.7000   2.74698E+003    1.85992E+003
   6.7030   2.72609E+003    1.87465E+003
   6.7050   2.72440E+003    1.83001E+003
   6.7070   2.68783E+003    1.77777E+003
   6.7100   2.69143E+003    1.81918E+003
   6.7140   2.64173E+003    1.75426E+003
   6.7160   2.69070E+003    1.77635E+003
   6.7180   2.65301E+003    1.75342E+003
   6.7200   2.66390E+003    1.76071E+003
   6.7230   2.60452E+003    1.72472E+003
   6.7250   2.55866E+003    1.68940E+003
   6.7280   2.53422E+003    1.68753E+003
   6.7310   2.49718E+003    1.67781E+003
   6.7320   2.50969E+003    1.64810E+003
   6.7350   2.47085E+003    1.63948E+003
   6.7390   2.50602E+003    1.61313E+003
   6.7410   2.47796E+003    1.59352E+003
   6.7440   2.45100E+003    1.59286E+003
   6.7450   2.47039E+003    1.59368E+003
   6.7500   2.41924E+003    1.54703E+003
   6.7520   2.40444E+003    1.54892E+003
   6.7550   2.39827E+003    1.55764E+003
   6.7570   2.38865E+003    1.50557E+003
   6.7610   2.37844E+003    1.48636E+003
   6.7630   2.35119E+003    1.48747E+003
   6.7640   2.36267E+003    1.48749E+003
   6.7680   2.32842E+003    1.49996E+003
   6.7710   2.27920E+003    1.45273E+003
   6.7730   2.26522E+003    1.43976E+003
   6.7750   2.32254E+003    1.46542E+003
   6.7770   2.28317E+003    1.42755E+003
   6.7800   2.28616E+003    1.46001E+003
   6.7820   2.25927E+003    1.42494E+003
   6.7850   2.25609E+003    1.43438E+003
   6.7880   2.24800E+003    1.40028E+003
   6.7900   2.25333E+003    1.41422E+003
   6.7930   2.24145E+003    1.38876E+003
   6.7950   2.21937E+003    1.38254E+003
   6.7980   2.15925E+003    1.35526E+003
   6.8020   2.20305E+003    1.36638E+003
   6.8040   2.14025E+003    1.37229E+003
   6.8060   2.12130E+003    1.36516E+003
   6.8100   2.21702E+003    1.33458E+003
   6.8130   2.20216E+003    1.33771E+003
   6.8150   2.15395E+003    1.33539E+003
   6.8160   2.16016E+003    1.30266E+003
   6.8200   2.18927E+003    1.31819E+003
   6.8220   2.15867E+003    1.31545E+003
   6.8240   2.18607E+003    1.30977E+003
   6.8280   2.11212E+003    1.32996E+003
   6.8290   2.12876E+003    1.29843E+003
   6.8310   2.17482E+003    1.28482E+003
   6.8340   2.10789E+003    1.28184E+003
   6.8380   2.11394E+003    1.29215E+003
   6.8400   2.15819E+003    1.26306E+003
   6.8420   2.12330E+003    1.26196E+003
   6.8450   2.09108E+003    1.26449E+003
   6.8480   2.08272E+003    1.21965E+003
   6.8510   2.08473E+003    1.23388E+003
   6.8530   2.05437E+003    1.24886E+003
   6.8560   2.07917E+003    1.25503E+003
   6.8580   2.06554E+003    1.24050E+003
   6.8600   2.04072E+003    1.21941E+003
   6.8630   2.05293E+003    1.21754E+003
   6.8670   2.04109E+003    1.19654E+003
   6.8690   2.02272E+003    1.22511E+003
   6.8720   2.05566E+003    1.19814E+003
   6.8740   2.07797E+003    1.19373E+003
   6.8760   2.02473E+003    1.19742E+003
   6.8790   2.01936E+003    1.18963E+003
   6.8820   2.01931E+003    1.19577E+003
   6.8840   1.98962E+003    1.18695E+003
   6.8850   2.00662E+003    1.15490E+003
   6.8870   1.95847E+003    1.18817E+003
   6.8910   1.99207E+003    1.17213E+003
   6.8930   1.98010E+003    1.16819E+003
   6.8960   1.98368E+003    1.15728E+003
   6.8990   2.03013E+003    1.15949E+003
   6.9010   1.99427E+003    1.14571E+003
   6.9030   2.01911E+003    1.16213E+003
   6.9080   1.97334E+003    1.15737E+003
   6.9110   1.95162E+003    1.17175E+003
   6.9130   1.94611E+003    1.13222E+003
   6.9140   1.98549E+003    1.13476E+003
   6.9170   1.94058E+003    1.14219E+003
   6.9200   1.93430E+003    1.15876E+003
   6.9230   1.94613E+003    1.12047E+003
   6.9250   1.91485E+003    1.15621E+003
   6.9280   1.95262E+003    1.13166E+003
   6.9300   1.92760E+003    1.13092E+003
   6.9320   1.88416E+003    1.11488E+003
   6.9360   1.88555E+003    1.11851E+003
   6.9390   1.91778E+003    1.11685E+003
   6.9410   1.94247E+003    1.11758E+003
   6.9440   1.87353E+003    1.11149E+003
   6.9470   1.86776E+003    1.07298E+003
   6.9500   1.88678E+003    1.08883E+003
   6.9520   1.86164E+003    1.07431E+003
   6.9550   1.90806E+003    1.10126E+003
   6.9580   1.87330E+003    1.06899E+003
   6.9590   1.85537E+003    1.07469E+003
   6.9640   1.82735E+003    1.05696E+003
   6.9660   1.85462E+003    1.06720E+003
   6.9680   1.86092E+003    1.07735E+003
   6.9710   1.87676E+003    1.04452E+003
   6.9720   1.82870E+003    1.07428E+003
   6.9750   1.92011E+003    1.06365E+003
   6.9780   1.85001E+003    1.08591E+003
   6.9810   1.84449E+003    1.10066E+003
   6.9830   1.79690E+003    1.04754E+003
   6.9850   1.86238E+003    1.07079E+003
   6.9880   1.85013E+003    1.06603E+003
   6.9920   1.85046E+003    1.06903E+003
   6.9940   1.83062E+003    1.06537E+003
   6.9970   1.80966E+003    1.09220E+003
   6.9990   1.83246E+003    1.04103E+003
   7.0020   1.86771E+003    1.07811E+003
   7.0050   1.83785E+003    1.10925E+003
   7.0080   1.88569E+003    1.07241E+003
   7.0110   1.85179E+003    1.06182E+003
   7.0120   1.85065E+003    1.07686E+003
   7.0150   1.84577E+003    1.04657E+003
   7.0170   1.80892E+003    1.06796E+003
   7.0210   1.81359E+003    1.04372E+003
   7.0240   1.79847E+003    1.03497E+003
   7.0260   1.80950E+003    1.04532E+003
   7.0280   1.76966E+003    1.04528E+003
   7.0330   1.78697E+003    1.04988E+003
   7.0350   1.79467E+003    1.01299E+003
   7.0370   1.81333E+003    1.01678E+003
   7.0400   1.83693E+003    1.01119E+003
   7.0440   1.80341E+003    1.00956E+003
   7.0470   1.80350E+003    1.01955E+003
   7.0480   1.81130E+003    1.02281E+003
   7.0510   1.80006E+003    9.90630E+002
   7.0540   1.80898E+003    9.79230E+002
   7.0570   1.78548E+003    9.70360E+002
   7.0600   1.79931E+003    1.01135E+003
   7.0640   1.77551E+003    9.79730E+002
   7.0670   1.78847E+003    9.56330E+002
   7.0690   1.75908E+003    9.60400E+002
   7.0710   1.78892E+003    9.66920E+002
   7.0730   1.77350E+003    9.38460E+002
   7.0770   1.78495E+003    9.25550E+002
   7.0810   1.72965E+003    9.21100E+002
   7.0820   1.76409E+003    8.91510E+002
   7.0840   1.76882E+003    9.02530E+002
   7.0880   1.74288E+003    8.65730E+002
   7.0910   1.69191E+003    8.59620E+002
   7.0930   1.69818E+003    8.36900E+002
   7.0960   1.70976E+003    8.27560E+002
   7.0980   1.70351E+003    8.08040E+002
   7.1010   1.68389E+003    7.73070E+002
   7.1050   1.65841E+003    7.59480E+002
   7.1070   1.62168E+003    7.14620E+002
   7.1090   1.64892E+003    6.94550E+002
   7.1120   1.59190E+003    6.53940E+002
   7.1150   1.59207E+003    6.08550E+002
   7.1180   1.58191E+003    5.77200E+002
   7.1210   1.59284E+003    5.32650E+002
   7.1230   1.50784E+003    4.98250E+002
   7.1250   1.45514E+003    4.30750E+002
   7.1290   1.42363E+003    4.02530E+002
   7.1320   1.38130E+003    3.35500E+002
   7.1350   1.33208E+003    2.88990E+002
   7.1370   1.25766E+003    2.47150E+002
   7.1400   1.17217E+003    1.42060E+002
   7.1440   1.05036E+003    1.37400E+001
   7.1500   8.40580E+002    3.53000E+000
   7.1530   7.50480E+002    5.49000E+000
   7.1570   5.79520E+002    1.88000E+000
   7.1600   2.65690E+002    5.29000E+000
   7.1620   8.07600E+001    4.63000E+000
   7.1650   1.64800E+001    3.17000E+000
   7.1680   1.66000E+000    7.70000E-001
   7.1700   6.07000E+000    6.90000E-001
   7.1740   4.20000E+000    2.00000E-002
   7.1770   5.91000E+000    8.10000E-001
   7.1800   6.01000E+000    5.20000E+000
   7.1830   6.07000E+000    3.63000E+000
   7.1860   6.04000E+000    1.60000E-001
   7.1890   5.97000E+000    7.00000E-002
   7.1930   6.11000E+000    1.60000E-001
   7.1950   6.08000E+000    2.50000E-001
   7.1970   6.16000E+000    1.00000E-001
   7.2000   6.05000E+000    6.40000E-001
   7.2030   6.10000E+000    1.40000E-001
   7.2050   6.07000E+000    1.30000E-001
   7.2090   6.01000E+000    1.42000E+000
   7.2110   6.20000E+000    2.80000E+000
   7.2120   5.99000E+000    1.14000E+000
   7.2150   5.51000E+000    2.08000E+000
   7.2200   5.29000E+000    1.00000E-001
   7.2220   6.04000E+000    9.00000E-002
   7.2250   5.31000E+000    6.00000E-002
   7.2290   6.11000E+000    2.50000E-001
   7.2320   6.26000E+000    5.00000E-002
   7.2350   6.13000E+000    1.00000E-002
   7.2360   6.23000E+000    1.00000E-001
   7.2400   5.97000E+000    1.10000E-001
   7.2430   6.11000E+000    2.00000E-002
   7.2470   6.13000E+000    4.00000E-002
   7.2490   6.03000E+000    1.30000E-001
   7.2520   6.06000E+000    1.80000E-001
   7.2530   5.98000E+000    1.80000E-001
   7.2570   6.16000E+000    0.00000E+000
   7.2590   6.21000E+000    8.00000E-002
   7.2620   6.04000E+000    1.70000E-001
   7.2650   6.15000E+000    1.00000E-002
   7.2670   5.41000E+000    3.50000E-001
   7.2700   5.91000E+000    1.00000E-002
   7.2720   6.15000E+000    3.10000E-001
   7.2770   6.26000E+000    2.30000E-001
   7.2790   5.94000E+000    3.10000E-001
   7.2820   6.14000E+000    2.10000E-001
   7.2860   6.06000E+000    1.00000E-001
   7.2880   6.09000E+000    1.50000E-001
   7.2910   6.29000E+000    1.13000E+000
   7.2950   6.03000E+000    1.10000E-001
   7.2980   6.09000E+000    2.00000E-002
   7.3010   5.96000E+000    6.00000E-002
