# Supplementary material for: Mechanism of the small ATP-independent chaperone Spy is substrate specific
Source: Nat Commun. 2021 Feb 8;12:851. doi: 10.1038/s41467-021-21120-8 (PMC7870927; doi:10.1038/s41467-021-21120-8)
Supplement: Supplementary file 3 — Supplementary Data 1 [file 41467_2021_21120_MOESM3_ESM.zip › Fig 2c-d/181801/00088.RI1]

Sample1/4
I 1 22.0 48000 0012542 3.1490E11 278 1 
   5.7990   6.02000E+000    5.10000E-001
   5.8010   5.89000E+000    1.51000E+000
   5.8030   6.01000E+000    4.60000E-001
   5.8060   5.21000E+000    1.67000E+000
   5.8080   6.08000E+000    3.50000E+000
   5.8090   6.03000E+000    1.17000E+000
   5.8100   5.89000E+000    4.37000E+000
   5.8130   6.17000E+000    7.57000E+000
   5.8150   5.12000E+000    1.83500E+001
   5.8170   1.62500E+001    2.37700E+001
   5.8190   4.02100E+001    3.21400E+001
   5.8220   1.10240E+002    6.24600E+001
   5.8240   2.68890E+002    9.36100E+001
   5.8270   7.88510E+002    2.64860E+002
   5.8280   8.87500E+002    4.81320E+002
   5.8300   9.12240E+002    5.21660E+002
   5.8310   9.65960E+002    5.46260E+002
   5.8330   9.49380E+002    6.17970E+002
   5.8350   1.14101E+003    7.29900E+002
   5.8370   1.34205E+003    1.09958E+003
   5.8400   1.38619E+003    1.29643E+003
   5.8420   1.61737E+003    1.57499E+003
   5.8440   1.71550E+003    1.89189E+003
   5.8470   1.94613E+003    1.89429E+003
   5.8490   2.02991E+003    2.08803E+003
   5.8510   2.14096E+003    2.23190E+003
   5.8540   2.26190E+003    2.37935E+003
   5.8560   2.44757E+003    2.49693E+003
   5.8570   2.57678E+003    2.58047E+003
   5.8580   2.60568E+003    2.68333E+003
   5.8600   2.72210E+003    2.74887E+003
   5.8610   2.78226E+003    2.84564E+003
   5.8630   2.94850E+003    2.91641E+003
   5.8650   2.96916E+003    3.01035E+003
   5.8670   3.17015E+003    3.12534E+003
   5.8690   3.17565E+003    3.23214E+003
   5.8710   3.26567E+003    3.29322E+003
   5.8730   3.28736E+003    3.32229E+003
   5.8750   3.32050E+003    3.36495E+003
   5.8760   3.38377E+003    3.38417E+003
   5.8780   3.42481E+003    3.49391E+003
   5.8790   3.47447E+003    3.44859E+003
   5.8820   3.49764E+003    3.51349E+003
   5.8830   3.59424E+003    3.54106E+003
   5.8850   3.58986E+003    3.61685E+003
   5.8870   3.62512E+003    3.53529E+003
   5.8890   3.65217E+003    3.63731E+003
   5.8920   3.62600E+003    3.57606E+003
   5.8940   3.63034E+003    3.62245E+003
   5.8960   3.68439E+003    3.61602E+003
   5.8990   3.68095E+003    3.62333E+003
   5.9000   3.61046E+003    3.60786E+003
   5.9010   3.63458E+003    3.67658E+003
   5.9060   3.67032E+003    3.68042E+003
   5.9070   3.60802E+003    3.67600E+003
   5.9100   3.63829E+003    3.70012E+003
   5.9120   3.73581E+003    3.76762E+003
   5.9130   3.76636E+003    3.74433E+003
   5.9160   3.75869E+003    3.72861E+003
   5.9190   3.74514E+003    3.81079E+003
   5.9210   3.78753E+003    3.83260E+003
   5.9230   3.83876E+003    3.79964E+003
   5.9250   3.80555E+003    3.69863E+003
   5.9280   3.82876E+003    3.79507E+003
   5.9300   3.87207E+003    3.77835E+003
   5.9320   3.89521E+003    3.80812E+003
   5.9340   3.91945E+003    3.95197E+003
   5.9350   3.89566E+003    3.98508E+003
   5.9370   3.97525E+003    3.90581E+003
   5.9400   3.96395E+003    3.97831E+003
   5.9430   3.92642E+003    4.00974E+003
   5.9450   4.03820E+003    4.03512E+003
   5.9480   4.06784E+003    4.04036E+003
   5.9500   4.05163E+003    4.01672E+003
   5.9530   4.06619E+003    4.03519E+003
   5.9550   4.12649E+003    4.05555E+003
   5.9580   4.02206E+003    4.11290E+003
   5.9600   4.12041E+003    4.10545E+003
   5.9640   4.06803E+003    4.16895E+003
   5.9670   4.14558E+003    4.11156E+003
   5.9690   4.08854E+003    4.13422E+003
   5.9710   4.17534E+003    4.08372E+003
   5.9730   4.16840E+003    4.13178E+003
   5.9740   4.14722E+003    4.15935E+003
   5.9760   4.19352E+003    4.22059E+003
   5.9780   4.19667E+003    4.23826E+003
   5.9810   4.23001E+003    4.22727E+003
   5.9830   4.18345E+003    4.24453E+003
   5.9850   4.13458E+003    4.18623E+003
   5.9860   4.28546E+003    4.34517E+003
   5.9890   4.33552E+003    4.42581E+003
   5.9910   4.74593E+003    4.91132E+003
   5.9930   5.27035E+003    6.32640E+003
   5.9960   8.38131E+003    8.76012E+003
   5.9980   8.32754E+003    7.82618E+003
   6.0000   8.03385E+003    8.47291E+003
   6.0020   6.15942E+003    4.03500E+003
   6.0050   1.13010E+003    1.26580E+002
   6.0090   1.18910E+002    1.42560E+002
   6.0120   1.99400E+002    4.07220E+002
   6.0150   8.65710E+002    5.39016E+003
   6.0200   4.06964E+003    4.19038E+003
   6.0230   4.40602E+003    4.26909E+003
   6.0250   4.33334E+003    4.30018E+003
   6.0270   4.27893E+003    4.18179E+003
   6.0290   4.27641E+003    4.25410E+003
   6.0320   4.34142E+003    4.10881E+003
   6.0340   4.29818E+003    4.20496E+003
   6.0360   4.32152E+003    4.24107E+003
   6.0390   4.27472E+003    4.27663E+003
   6.0410   4.27966E+003    4.29395E+003
   6.0430   4.31859E+003    4.32110E+003
   6.0450   4.33912E+003    4.28577E+003
   6.0480   4.31725E+003    4.28421E+003
   6.0490   4.32457E+003    4.29786E+003
   6.0510   4.27387E+003    4.23341E+003
   6.0530   4.32064E+003    4.26554E+003
   6.0550   4.26100E+003    4.22019E+003
   6.0570   4.35644E+003    4.24382E+003
   6.0600   4.36189E+003    4.22799E+003
   6.0630   4.31077E+003    4.24393E+003
   6.0660   4.27825E+003    4.18345E+003
   6.0690   4.30987E+003    4.23892E+003
   6.0700   4.21351E+003    4.21828E+003
   6.0730   4.25042E+003    4.23689E+003
   6.0750   4.23566E+003    4.21211E+003
   6.0790   4.29935E+003    4.18761E+003
   6.0820   4.30927E+003    4.18083E+003
   6.0830   4.28903E+003    4.12929E+003
   6.0860   4.26388E+003    4.16605E+003
   6.0880   4.21877E+003    4.29227E+003
   6.0900   4.31302E+003    4.15205E+003
   6.0930   4.29008E+003    4.15894E+003
   6.0950   4.24691E+003    4.20296E+003
   6.0970   4.22727E+003    4.13993E+003
   6.0990   4.25714E+003    4.16084E+003
   6.1010   4.22412E+003    4.18208E+003
   6.1040   4.20809E+003    4.15903E+003
   6.1060   4.19292E+003    4.19538E+003
   6.1080   4.24970E+003    4.14494E+003
   6.1090   4.28062E+003    4.21614E+003
   6.1120   4.23529E+003    4.20621E+003
   6.1140   4.23882E+003    4.13911E+003
   6.1170   4.24247E+003    4.18173E+003
   6.1190   4.34609E+003    4.20125E+003
   6.1220   4.23036E+003    4.17176E+003
   6.1230   4.23010E+003    4.13406E+003
   6.1260   4.19990E+003    4.14621E+003
   6.1280   4.24925E+003    4.08668E+003
   6.1310   4.21190E+003    4.14556E+003
   6.1340   4.20315E+003    4.11090E+003
   6.1350   4.26541E+003    4.14306E+003
   6.1370   4.22262E+003    4.11573E+003
   6.1400   4.22883E+003    4.09033E+003
   6.1420   4.22419E+003    4.06823E+003
   6.1440   4.21776E+003    4.08243E+003
   6.1460   4.15376E+003    4.08725E+003
   6.1480   4.17408E+003    4.07471E+003
   6.1490   4.13914E+003    4.09244E+003
   6.1500   4.17608E+003    4.00748E+003
   6.1550   4.15321E+003    4.00993E+003
   6.1580   4.11998E+003    4.02787E+003
   6.1590   4.14840E+003    3.92562E+003
   6.1620   4.08633E+003    4.03642E+003
   6.1640   4.08264E+003    3.95695E+003
   6.1670   4.09241E+003    3.92146E+003
   6.1690   4.09325E+003    3.97991E+003
   6.1710   4.06450E+003    3.95761E+003
   6.1730   4.05104E+003    3.99297E+003
   6.1760   4.11020E+003    3.97085E+003
   6.1770   4.14391E+003    4.04332E+003
   6.1790   4.12429E+003    3.97631E+003
   6.1830   4.18645E+003    3.98105E+003
   6.1850   4.16021E+003    4.00262E+003
   6.1860   4.10832E+003    3.96416E+003
   6.1880   4.05804E+003    4.00037E+003
   6.1900   4.11425E+003    3.99176E+003
   6.1910   4.06799E+003    3.86306E+003
   6.1940   4.15695E+003    3.95686E+003
   6.1950   4.04339E+003    3.96639E+003
   6.1980   4.06659E+003    3.95254E+003
   6.2010   4.13292E+003    3.90427E+003
   6.2030   4.09823E+003    3.87540E+003
   6.2050   4.10721E+003    3.86535E+003
   6.2070   4.06906E+003    3.91476E+003
   6.2100   4.07872E+003    3.93182E+003
   6.2120   4.12682E+003    3.82591E+003
   6.2140   4.06710E+003    3.85335E+003
   6.2170   4.06864E+003    3.83014E+003
   6.2190   4.10365E+003    3.86192E+003
   6.2210   4.08452E+003    3.83073E+003
   6.2240   4.03147E+003    3.79828E+003
   6.2250   4.05383E+003    3.78389E+003
   6.2280   4.06680E+003    3.80162E+003
   6.2320   4.07931E+003    3.84401E+003
   6.2340   4.06367E+003    3.77931E+003
   6.2360   3.99387E+003    3.70689E+003
   6.2390   4.04317E+003    3.69755E+003
   6.2420   3.98899E+003    3.72209E+003
   6.2430   4.05109E+003    3.64942E+003
   6.2460   3.99440E+003    3.66879E+003
   6.2500   3.94656E+003    3.68809E+003
   6.2530   3.98573E+003    3.63566E+003
   6.2550   3.99920E+003    3.66500E+003
   6.2570   4.00147E+003    3.63253E+003
   6.2580   4.01908E+003    3.62494E+003
   6.2610   3.96057E+003    3.59737E+003
   6.2630   4.00169E+003    3.63558E+003
   6.2670   3.97926E+003    3.57765E+003
   6.2680   3.92329E+003    3.55514E+003
   6.2710   3.99228E+003    3.52535E+003
   6.2730   3.98194E+003    3.48685E+003
   6.2750   3.96147E+003    3.54039E+003
   6.2770   3.93304E+003    3.59873E+003
   6.2800   3.90192E+003    3.48396E+003
   6.2820   3.97852E+003    3.48718E+003
   6.2830   3.94625E+003    3.47546E+003
   6.2860   3.91949E+003    3.40922E+003
   6.2890   3.80956E+003    3.43877E+003
   6.2900   3.90159E+003    3.45953E+003
   6.2930   3.86308E+003    3.44415E+003
   6.2960   3.94027E+003    3.41567E+003
   6.2970   3.79930E+003    3.37824E+003
   6.2990   3.78319E+003    3.35887E+003
   6.3020   3.82805E+003    3.32139E+003
   6.3040   3.84153E+003    3.33500E+003
   6.3080   3.82136E+003    3.28064E+003
   6.3090   3.79097E+003    3.28409E+003
   6.3110   3.73784E+003    3.24571E+003
   6.3130   3.78663E+003    3.26155E+003
   6.3160   3.72104E+003    3.21684E+003
   6.3200   3.72492E+003    3.08145E+003
   6.3230   3.71310E+003    3.15826E+003
   6.3250   3.64889E+003    3.10162E+003
   6.3260   3.69701E+003    3.16438E+003
   6.3280   3.66547E+003    3.11071E+003
   6.3310   3.61780E+003    3.14234E+003
   6.3330   3.65948E+003    3.04922E+003
   6.3350   3.65443E+003    3.04036E+003
   6.3380   3.59159E+003    3.08202E+003
   6.3410   3.59027E+003    3.06114E+003
   6.3430   3.58194E+003    3.02709E+003
   6.3450   3.60360E+003    2.98790E+003
   6.3470   3.56637E+003    2.97150E+003
   6.3490   3.58569E+003    2.93261E+003
   6.3520   3.47126E+003    2.91800E+003
   6.3540   3.46290E+003    2.86348E+003
   6.3560   3.44428E+003    2.85954E+003
   6.3590   3.46586E+003    2.87903E+003
   6.3610   3.50380E+003    2.87788E+003
   6.3640   3.45404E+003    2.86359E+003
   6.3650   3.44005E+003    2.82393E+003
   6.3690   3.42066E+003    2.74990E+003
   6.3720   3.31007E+003    2.71746E+003
   6.3740   3.32135E+003    2.71779E+003
   6.3770   3.32702E+003    2.67592E+003
   6.3790   3.37425E+003    2.64508E+003
   6.3810   3.30816E+003    2.67886E+003
   6.3830   3.32191E+003    2.65135E+003
   6.3860   3.33149E+003    2.62980E+003
   6.3880   3.33375E+003    2.60439E+003
   6.3900   3.26998E+003    2.55168E+003
   6.3930   3.27591E+003    2.56388E+003
   6.3950   3.20116E+003    2.56203E+003
   6.4000   3.20326E+003    2.50835E+003
   6.4030   3.16776E+003    2.45701E+003
   6.4050   3.16186E+003    2.44070E+003
   6.4080   3.19976E+003    2.47578E+003
   6.4100   3.14485E+003    2.42165E+003
   6.4130   3.12380E+003    2.40781E+003
   6.4150   3.11899E+003    2.39814E+003
   6.4180   3.08165E+003    2.36398E+003
   6.4220   3.05677E+003    2.37379E+003
   6.4240   3.06468E+003    2.34726E+003
   6.4260   3.04951E+003    2.34730E+003
   6.4290   3.03353E+003    2.32381E+003
   6.4310   3.03968E+003    2.28982E+003
   6.4330   3.05043E+003    2.28287E+003
   6.4350   3.09191E+003    2.30696E+003
   6.4380   3.08241E+003    2.26565E+003
   6.4400   3.04204E+003    2.25533E+003
   6.4420   3.06260E+003    2.25035E+003
   6.4460   3.04599E+003    2.22560E+003
   6.4490   3.03321E+003    2.23539E+003
   6.4510   3.02291E+003    2.19963E+003
   6.4530   3.04445E+003    2.17020E+003
   6.4550   2.98380E+003    2.18809E+003
   6.4580   3.05626E+003    2.21803E+003
   6.4610   2.99816E+003    2.15506E+003
   6.4640   2.96542E+003    2.15132E+003
   6.4670   2.93758E+003    2.10300E+003
   6.4690   2.93193E+003    2.12094E+003
   6.4720   2.89486E+003    2.05142E+003
   6.4750   2.92899E+003    2.08681E+003
   6.4780   2.92921E+003    2.03714E+003
   6.4800   2.91265E+003    2.03915E+003
   6.4830   2.83419E+003    2.02303E+003
   6.4850   2.86807E+003    2.03173E+003
   6.4870   2.88179E+003    2.05616E+003
   6.4880   2.84808E+003    2.00003E+003
   6.4920   2.83205E+003    1.96737E+003
   6.4940   2.82902E+003    1.97521E+003
   6.4960   2.82585E+003    1.96517E+003
   6.4990   2.83995E+003    1.89876E+003
   6.5010   2.79607E+003    1.92910E+003
   6.5050   2.78832E+003    1.92089E+003
   6.5080   2.79584E+003    1.92284E+003
   6.5100   2.74754E+003    1.91276E+003
   6.5120   2.76083E+003    1.85418E+003
   6.5150   2.71525E+003    1.86554E+003
   6.5160   2.70725E+003    1.85974E+003
   6.5200   2.74306E+003    1.82294E+003
   6.5230   2.71661E+003    1.81999E+003
   6.5250   2.64917E+003    1.79807E+003
   6.5280   2.67301E+003    1.82063E+003
   6.5320   2.65968E+003    1.77938E+003
   6.5350   2.70084E+003    1.75705E+003
   6.5370   2.63779E+003    1.72887E+003
   6.5390   2.63490E+003    1.70551E+003
   6.5420   2.58637E+003    1.69991E+003
   6.5460   2.57822E+003    1.69880E+003
   6.5480   2.55514E+003    1.68210E+003
   6.5500   2.50355E+003    1.68620E+003
   6.5520   2.50803E+003    1.65993E+003
   6.5550   2.54073E+003    1.66277E+003
   6.5570   2.49640E+003    1.62440E+003
   6.5620   2.50625E+003    1.62427E+003
   6.5640   2.53135E+003    1.63879E+003
   6.5660   2.46051E+003    1.59315E+003
   6.5680   2.46496E+003    1.60564E+003
   6.5710   2.43786E+003    1.60384E+003
   6.5730   2.50408E+003    1.57538E+003
   6.5750   2.46944E+003    1.55693E+003
   6.5770   2.40522E+003    1.52535E+003
   6.5810   2.41349E+003    1.48406E+003
   6.5820   2.41026E+003    1.44343E+003
   6.5840   2.37145E+003    1.48034E+003
   6.5860   2.38002E+003    1.52116E+003
   6.5880   2.40491E+003    1.51320E+003
   6.5920   2.35878E+003    1.49072E+003
   6.5950   2.38003E+003    1.47260E+003
   6.5980   2.36188E+003    1.42897E+003
   6.6000   2.36311E+003    1.45881E+003
   6.6040   2.30052E+003    1.43765E+003
   6.6070   2.31985E+003    1.45058E+003
   6.6090   2.28398E+003    1.41697E+003
   6.6110   2.31497E+003    1.43309E+003
   6.6140   2.27830E+003    1.38793E+003
   6.6150   2.32240E+003    1.41471E+003
   6.6180   2.28406E+003    1.41354E+003
   6.6220   2.25601E+003    1.34923E+003
   6.6240   2.26144E+003    1.36716E+003
   6.6260   2.23625E+003    1.39063E+003
   6.6290   2.23404E+003    1.36304E+003
   6.6310   2.26585E+003    1.34175E+003
   6.6340   2.22815E+003    1.36747E+003
   6.6370   2.19967E+003    1.34329E+003
   6.6380   2.21323E+003    1.32941E+003
   6.6420   2.19354E+003    1.33299E+003
   6.6440   2.18328E+003    1.33164E+003
   6.6480   2.16268E+003    1.27033E+003
   6.6510   2.15341E+003    1.31494E+003
   6.6530   2.15901E+003    1.27508E+003
   6.6570   2.15345E+003    1.31627E+003
   6.6600   2.13660E+003    1.28560E+003
   6.6620   2.11622E+003    1.28131E+003
   6.6640   2.13450E+003    1.26861E+003
   6.6670   2.10154E+003    1.29133E+003
   6.6690   2.11180E+003    1.26574E+003
   6.6710   2.08095E+003    1.25596E+003
   6.6740   2.09950E+003    1.26402E+003
   6.6750   2.08914E+003    1.27581E+003
   6.6780   2.10066E+003    1.26874E+003
   6.6800   2.06086E+003    1.24591E+003
   6.6820   2.04445E+003    1.23738E+003
   6.6840   2.10300E+003    1.23369E+003
   6.6870   2.07874E+003    1.24376E+003
   6.6910   2.08462E+003    1.22224E+003
   6.6940   2.06565E+003    1.21725E+003
   6.6960   2.06772E+003    1.19136E+003
   6.6980   2.06286E+003    1.19077E+003
   6.7030   2.03291E+003    1.18614E+003
   6.7050   1.99534E+003    1.16226E+003
   6.7070   1.99042E+003    1.18598E+003
   6.7100   2.02102E+003    1.19692E+003
   6.7110   2.01616E+003    1.21048E+003
   6.7140   1.99054E+003    1.19192E+003
   6.7180   1.99493E+003    1.20490E+003
   6.7210   1.99333E+003    1.15561E+003
   6.7230   1.99959E+003    1.13227E+003
   6.7250   1.94366E+003    1.17251E+003
   6.7270   1.95988E+003    1.16635E+003
   6.7300   1.97802E+003    1.16591E+003
   6.7320   1.95643E+003    1.12889E+003
   6.7370   1.90504E+003    1.13400E+003
   6.7390   1.93429E+003    1.11640E+003
   6.7400   1.92296E+003    1.16038E+003
   6.7430   1.92533E+003    1.12194E+003
   6.7450   1.95804E+003    1.12565E+003
   6.7480   1.93091E+003    1.14028E+003
   6.7520   1.93431E+003    1.12592E+003
   6.7540   1.95578E+003    1.13416E+003
   6.7570   1.91541E+003    1.09235E+003
   6.7590   1.93678E+003    1.09671E+003
   6.7620   1.92933E+003    1.09462E+003
   6.7630   1.95016E+003    1.12646E+003
   6.7680   1.91356E+003    1.11895E+003
   6.7690   1.92317E+003    1.12936E+003
   6.7720   1.91749E+003    1.09141E+003
   6.7750   1.89950E+003    1.07107E+003
   6.7770   1.94368E+003    1.12523E+003
   6.7800   1.95964E+003    1.10478E+003
   6.7810   1.94373E+003    1.12093E+003
   6.7840   1.92262E+003    1.07474E+003
   6.7880   1.89353E+003    1.11473E+003
   6.7900   1.92348E+003    1.11291E+003
   6.7940   1.93605E+003    1.14123E+003
   6.7960   1.95642E+003    1.12072E+003
   6.7970   1.94554E+003    1.08892E+003
   6.8020   1.93999E+003    1.11468E+003
   6.8050   1.93187E+003    1.08728E+003
   6.8070   1.91841E+003    1.10935E+003
   6.8100   1.94307E+003    1.08131E+003
   6.8130   1.92324E+003    1.09298E+003
   6.8160   1.92248E+003    1.10075E+003
   6.8170   1.91034E+003    1.11695E+003
   6.8200   1.95593E+003    1.12526E+003
   6.8220   1.93631E+003    1.11828E+003
   6.8230   1.96160E+003    1.12234E+003
   6.8260   1.97294E+003    1.10228E+003
   6.8290   1.93384E+003    1.10929E+003
   6.8310   1.93320E+003    1.09362E+003
   6.8340   1.95544E+003    1.12078E+003
   6.8350   1.94307E+003    1.10731E+003
   6.8390   1.94572E+003    1.10403E+003
   6.8420   1.95017E+003    1.10297E+003
   6.8450   1.96006E+003    1.11560E+003
   6.8480   1.93926E+003    1.12327E+003
   6.8500   1.94832E+003    1.11049E+003
   6.8530   1.98157E+003    1.13610E+003
   6.8550   1.92472E+003    1.11581E+003
   6.8580   1.96000E+003    1.12061E+003
   6.8610   1.96386E+003    1.11701E+003
   6.8630   1.93319E+003    1.12317E+003
   6.8660   1.98658E+003    1.11695E+003
   6.8680   1.94182E+003    1.11037E+003
   6.8710   1.93310E+003    1.10919E+003
   6.8740   1.93303E+003    1.08428E+003
   6.8770   1.92608E+003    1.11995E+003
   6.8790   1.92995E+003    1.10916E+003
   6.8820   1.91559E+003    1.14350E+003
   6.8840   1.93115E+003    1.10949E+003
   6.8870   1.94311E+003    1.11578E+003
   6.8910   1.90193E+003    1.10764E+003
   6.8930   1.95123E+003    1.10783E+003
   6.8960   1.91818E+003    1.12220E+003
   6.8980   1.93199E+003    1.12432E+003
   6.9010   1.93163E+003    1.15596E+003
   6.9030   1.94750E+003    1.11682E+003
   6.9060   1.93560E+003    1.11558E+003
   6.9090   1.98729E+003    1.14789E+003
   6.9120   1.91345E+003    1.11666E+003
   6.9150   1.88007E+003    1.13227E+003
   6.9170   1.91764E+003    1.09596E+003
   6.9200   1.90366E+003    1.09753E+003
   6.9220   1.92218E+003    1.10832E+003
   6.9250   1.95305E+003    1.11442E+003
   6.9270   1.95389E+003    1.10866E+003
   6.9280   1.90116E+003    1.12093E+003
   6.9330   1.91624E+003    1.08499E+003
   6.9360   1.89877E+003    1.11317E+003
   6.9380   1.88754E+003    1.11213E+003
   6.9400   1.90438E+003    1.10580E+003
   6.9430   1.92286E+003    1.07988E+003
   6.9470   1.91032E+003    1.09331E+003
   6.9490   1.90607E+003    1.04393E+003
   6.9510   1.91736E+003    1.09300E+003
   6.9540   1.90000E+003    1.07974E+003
   6.9580   1.84090E+003    1.07053E+003
   6.9600   1.87863E+003    1.07721E+003
   6.9610   1.88872E+003    1.05291E+003
   6.9640   1.86155E+003    1.02541E+003
   6.9660   1.84361E+003    1.05948E+003
   6.9700   1.86481E+003    1.07697E+003
   6.9710   1.87393E+003    1.05807E+003
   6.9740   1.87554E+003    1.08469E+003
   6.9770   1.87056E+003    1.08996E+003
   6.9810   1.89991E+003    1.11584E+003
   6.9830   1.90039E+003    1.09204E+003
   6.9870   1.86337E+003    1.09705E+003
   6.9880   1.84748E+003    1.07719E+003
   6.9910   1.84948E+003    1.08728E+003
   6.9940   1.89315E+003    1.07202E+003
   6.9970   1.90715E+003    1.06258E+003
   6.9990   1.90719E+003    1.07658E+003
   7.0020   1.91443E+003    1.06831E+003
   7.0040   1.89139E+003    1.09396E+003
   7.0080   1.88519E+003    1.05853E+003
   7.0110   1.89334E+003    1.08286E+003
   7.0120   1.88449E+003    1.07342E+003
   7.0160   1.89223E+003    1.06530E+003
   7.0190   1.87239E+003    1.05018E+003
   7.0210   1.91072E+003    1.03782E+003
   7.0240   1.88412E+003    1.04472E+003
   7.0260   1.86615E+003    1.03594E+003
   7.0280   1.84163E+003    1.04236E+003
   7.0310   1.84936E+003    1.03288E+003
   7.0330   1.82688E+003    1.03882E+003
   7.0370   1.84864E+003    1.00161E+003
   7.0400   1.84879E+003    1.02237E+003
   7.0420   1.84524E+003    1.00542E+003
   7.0460   1.82568E+003    9.77040E+002
   7.0470   1.83195E+003    1.01339E+003
   7.0510   1.80977E+003    9.87430E+002
   7.0540   1.79105E+003    9.99490E+002
   7.0550   1.81200E+003    9.71650E+002
   7.0600   1.79626E+003    9.82860E+002
   7.0620   1.74891E+003    9.24540E+002
   7.0650   1.79392E+003    9.28550E+002
   7.0690   1.72450E+003    9.28270E+002
   7.0710   1.72649E+003    8.94810E+002
   7.0730   1.71988E+003    8.69500E+002
   7.0770   1.68597E+003    8.39420E+002
   7.0800   1.63596E+003    8.16250E+002
   7.0830   1.62725E+003    7.77630E+002
   7.0870   1.55190E+003    7.53120E+002
   7.0880   1.55448E+003    7.60160E+002
   7.0910   1.53700E+003    7.14870E+002
   7.0930   1.47093E+003    6.53590E+002
   7.0980   1.43173E+003    6.33490E+002
   7.1000   1.36770E+003    5.95010E+002
   7.1030   1.37126E+003    5.65000E+002
   7.1050   1.29770E+003    5.24300E+002
   7.1070   1.24438E+003    4.82250E+002
   7.1100   1.18956E+003    4.50090E+002
   7.1140   1.10819E+003    3.87790E+002
   7.1170   1.04097E+003    3.60570E+002
   7.1180   1.00492E+003    3.35630E+002
   7.1210   9.43210E+002    2.94890E+002
   7.1230   8.60190E+002    2.48820E+002
   7.1280   7.51190E+002    1.83310E+002
   7.1320   6.36960E+002    1.51810E+002
   7.1340   5.86660E+002    1.26970E+002
   7.1370   5.14640E+002    8.73200E+001
   7.1400   4.60440E+002    6.94100E+001
   7.1430   3.81350E+002    4.80800E+001
   7.1460   3.05550E+002    3.75700E+001
   7.1490   2.41640E+002    2.89500E+001
   7.1530   1.99270E+002    2.29700E+001
   7.1540   1.36740E+002    1.38700E+001
   7.1580   9.46500E+001    5.94000E+000
   7.1600   7.20900E+001    3.72000E+000
   7.1630   6.79400E+001    1.91000E+000
   7.1650   4.36800E+001    6.00000E-001
   7.1690   2.20400E+001    1.40000E-001
   7.1710   1.09700E+001    1.90000E-001
   7.1750   3.72000E+000    4.60000E-001
   7.1780   6.15000E+000    1.08000E+000
   7.1800   6.06000E+000    1.91000E+000
   7.1840   6.03000E+000    3.52000E+000
   7.1870   5.59000E+000    3.65000E+000
   7.1890   5.33000E+000    5.42000E+000
   7.1920   6.24000E+000    4.28000E+000
   7.1950   6.08000E+000    2.16000E+000
   7.1980   5.98000E+000    1.68000E+000
   7.2000   6.16000E+000    3.40000E-001
   7.2030   5.94000E+000    4.00000E-001
   7.2040   5.95000E+000    3.30000E-001
   7.2070   6.11000E+000    2.30000E-001
   7.2120   6.14000E+000    4.60000E-001
   7.2140   6.04000E+000    6.00000E-002
   7.2160   5.97000E+000    1.28000E+000
   7.2200   6.15000E+000    8.70000E-001
   7.2230   6.26000E+000    1.30000E-001
   7.2260   5.96000E+000    1.40000E-001
   7.2290   6.02000E+000    4.10000E-001
   7.2320   5.94000E+000    9.00000E-002
   7.2340   6.10000E+000    3.20000E-001
   7.2380   6.02000E+000    1.10000E-001
   7.2420   5.98000E+000    2.90000E-001
   7.2440   6.04000E+000    2.00000E-001
   7.2470   6.21000E+000    9.00000E-002
   7.2490   5.91000E+000    9.00000E-002
   7.2520   5.95000E+000    1.00000E-002
   7.2530   6.15000E+000    3.50000E-001
   7.2580   5.44000E+000    1.40000E-001
   7.2590   6.05000E+000    1.20000E-001
   7.2640   6.07000E+000    1.00000E-002
   7.2650   5.89000E+000    1.40000E-001
   7.2680   5.96000E+000    4.00000E-001
   7.2720   6.04000E+000    5.80000E-001
   7.2750   6.08000E+000    1.40000E-001
   7.2770   6.07000E+000    1.40000E-001
   7.2810   5.94000E+000    1.40000E-001
   7.2840   6.13000E+000    1.40000E-001
   7.2860   6.13000E+000    7.00000E-002
   7.2900   5.98000E+000    1.20000E-001
   7.2930   6.00000E+000    8.00000E-002
   7.2950   5.33000E+000    2.20000E-001
   7.3000   5.96000E+000    3.90000E-001
