# Supplementary material for: Mechanism of the small ATP-independent chaperone Spy is substrate specific
Source: Nat Commun. 2021 Feb 8;12:851. doi: 10.1038/s41467-021-21120-8 (PMC7870927; doi:10.1038/s41467-021-21120-8)
Supplement: Supplementary file 3 — Supplementary Data 1 [file 41467_2021_21120_MOESM3_ESM.zip › Fig 2c-d/181801/00088.RI3]

Sample3/6
I 3 22.0 48000 0012613 3.1670E11 278 1 
   5.8010   5.96000E+000    3.98000E+000
   5.8080   6.18000E+000    5.80000E+000
   5.8100   5.97000E+000    1.40000E+001
   5.8130   5.48000E+000    2.24100E+001
   5.8150   4.50000E-001    2.02600E+001
   5.8170   1.68500E+001    3.85600E+001
   5.8180   3.22900E+001    6.81900E+001
   5.8220   8.44300E+001    2.54680E+002
   5.8240   3.25640E+002    3.90450E+002
   5.8260   5.17950E+002    5.60360E+002
   5.8290   8.62920E+002    8.11690E+002
   5.8300   9.12670E+002    9.19830E+002
   5.8330   1.07043E+003    1.08722E+003
   5.8350   1.22862E+003    1.26493E+003
   5.8370   1.32768E+003    1.35926E+003
   5.8390   1.41462E+003    1.39418E+003
   5.8400   1.50234E+003    1.54098E+003
   5.8420   1.57959E+003    1.56486E+003
   5.8440   1.63920E+003    1.71724E+003
   5.8470   1.89328E+003    1.89147E+003
   5.8490   2.09491E+003    2.09272E+003
   5.8510   2.20805E+003    2.24419E+003
   5.8530   2.38901E+003    2.41816E+003
   5.8560   2.40658E+003    2.48005E+003
   5.8580   2.56437E+003    2.58288E+003
   5.8600   2.71007E+003    2.77063E+003
   5.8620   2.75916E+003    2.85090E+003
   5.8630   2.80876E+003    2.91143E+003
   5.8650   2.93851E+003    2.91011E+003
   5.8680   3.13562E+003    3.18851E+003
   5.8700   3.17673E+003    3.25728E+003
   5.8710   3.31829E+003    3.25416E+003
   5.8730   3.31078E+003    3.26424E+003
   5.8760   3.36018E+003    3.33272E+003
   5.8780   3.46235E+003    3.36381E+003
   5.8800   3.51604E+003    3.59776E+003
   5.8830   3.55865E+003    3.59120E+003
   5.8850   3.62345E+003    3.52702E+003
   5.8870   3.60730E+003    3.54096E+003
   5.8890   3.67326E+003    3.62755E+003
   5.8900   3.63797E+003    3.66625E+003
   5.8920   3.58840E+003    3.59326E+003
   5.8940   3.56847E+003    3.71430E+003
   5.8960   3.69849E+003    3.70208E+003
   5.8980   3.60654E+003    3.64285E+003
   5.9000   3.66717E+003    3.71097E+003
   5.9030   3.67337E+003    3.54505E+003
   5.9060   3.66332E+003    3.65247E+003
   5.9070   3.73449E+003    3.59019E+003
   5.9100   3.71727E+003    3.63736E+003
   5.9120   3.70660E+003    3.74003E+003
   5.9140   3.72913E+003    3.69270E+003
   5.9160   3.72882E+003    3.67561E+003
   5.9190   3.72489E+003    3.78252E+003
   5.9210   3.84693E+003    3.81629E+003
   5.9230   3.77593E+003    3.76976E+003
   5.9260   3.77671E+003    3.84861E+003
   5.9280   3.85782E+003    3.89944E+003
   5.9300   3.85695E+003    3.84835E+003
   5.9320   3.79819E+003    3.91827E+003
   5.9330   3.86380E+003    3.93768E+003
   5.9350   3.87732E+003    3.98551E+003
   5.9390   3.90126E+003    3.93063E+003
   5.9420   3.98177E+003    3.91647E+003
   5.9440   3.99760E+003    4.01746E+003
   5.9460   4.01806E+003    4.07655E+003
   5.9480   4.03975E+003    4.12017E+003
   5.9500   4.11212E+003    4.06557E+003
   5.9530   4.11681E+003    4.20003E+003
   5.9550   4.08998E+003    4.06707E+003
   5.9570   4.11695E+003    4.16307E+003
   5.9590   4.13715E+003    4.15876E+003
   5.9620   4.10061E+003    4.26831E+003
   5.9640   4.12371E+003    5.10772E+003
   5.9660   4.13822E+003    6.04597E+003
   5.9680   4.20941E+003    8.40416E+003
   5.9710   4.28561E+003    8.55522E+003
   5.9720   4.56086E+003    7.71492E+003
   5.9750   5.94786E+003    1.33350E+002
   5.9820   7.55667E+003    1.91500E+002
   5.9840   4.17681E+003    5.78130E+002
   5.9870   3.81480E+002    4.55540E+003
   5.9910   1.50760E+002    4.48160E+003
   5.9930   3.30210E+002    4.36760E+003
   5.9960   1.15344E+003    4.15334E+003
   6.0000   5.31704E+003    4.09988E+003
   6.0020   4.04589E+003    4.13480E+003
   6.0040   4.30703E+003    4.20729E+003
   6.0070   4.25218E+003    4.18777E+003
   6.0080   4.18410E+003    4.27553E+003
   6.0100   4.20520E+003    4.17833E+003
   6.0120   4.23422E+003    4.14527E+003
   6.0140   4.21788E+003    4.16874E+003
   6.0160   4.18847E+003    4.18843E+003
   6.0180   4.19612E+003    4.16546E+003
   6.0210   4.14493E+003    4.17134E+003
   6.0230   4.16170E+003    4.15990E+003
   6.0250   4.16433E+003    4.20026E+003
   6.0270   4.19776E+003    4.21417E+003
   6.0290   4.20460E+003    4.13958E+003
   6.0300   4.14322E+003    4.20675E+003
   6.0340   4.20583E+003    4.21633E+003
   6.0360   4.21166E+003    4.15560E+003
   6.0390   4.20348E+003    4.20154E+003
   6.0410   4.17337E+003    4.21723E+003
   6.0430   4.18599E+003    4.24575E+003
   6.0450   4.15589E+003    4.24992E+003
   6.0480   4.15755E+003    4.17192E+003
   6.0500   4.21952E+003    4.16406E+003
   6.0520   4.26632E+003    4.21226E+003
   6.0530   4.23771E+003    4.18645E+003
   6.0560   4.21386E+003    4.19978E+003
   6.0570   4.17545E+003    4.27664E+003
   6.0590   4.13511E+003    4.17947E+003
   6.0630   4.10388E+003    4.23885E+003
   6.0660   4.11521E+003    4.20783E+003
   6.0680   4.22992E+003    4.19329E+003
   6.0700   4.15969E+003    4.18018E+003
   6.0730   4.19275E+003    4.18332E+003
   6.0750   4.20202E+003    4.17828E+003
   6.0770   4.18723E+003    4.24140E+003
   6.0810   4.22049E+003    4.12679E+003
   6.0830   4.18404E+003    4.25627E+003
   6.0860   4.19445E+003    4.16047E+003
   6.0890   4.21562E+003    4.14225E+003
   6.0900   4.16965E+003    4.30245E+003
   6.0930   4.24643E+003    4.22088E+003
   6.0950   4.15415E+003    4.30740E+003
   6.0970   4.19737E+003    4.17576E+003
   6.0980   4.14091E+003    4.20472E+003
   6.0990   4.20871E+003    4.23972E+003
   6.1020   4.19627E+003    4.22978E+003
   6.1040   4.16329E+003    4.20665E+003
   6.1060   4.20622E+003    4.18916E+003
   6.1090   4.22846E+003    4.19752E+003
   6.1110   4.19029E+003    4.14902E+003
   6.1130   4.10650E+003    4.18932E+003
   6.1160   4.20022E+003    4.23741E+003
   6.1180   4.26094E+003    4.26065E+003
   6.1200   4.11756E+003    4.19413E+003
   6.1210   4.16334E+003    4.15314E+003
   6.1240   4.16270E+003    4.15639E+003
   6.1260   4.24353E+003    4.20830E+003
   6.1310   4.16420E+003    4.13984E+003
   6.1330   4.19542E+003    4.18231E+003
   6.1350   4.25354E+003    4.23159E+003
   6.1370   4.17828E+003    4.17687E+003
   6.1380   4.23358E+003    4.14019E+003
   6.1400   4.18502E+003    4.16408E+003
   6.1420   4.14806E+003    4.07392E+003
   6.1440   4.21240E+003    4.17679E+003
   6.1470   4.20089E+003    4.15553E+003
   6.1480   4.29713E+003    4.14598E+003
   6.1510   4.18794E+003    4.09372E+003
   6.1540   4.20454E+003    4.18226E+003
   6.1570   4.10049E+003    4.14911E+003
   6.1600   4.18900E+003    4.01476E+003
   6.1620   4.12179E+003    4.15012E+003
   6.1660   4.26229E+003    4.02809E+003
   6.1680   4.14551E+003    4.05072E+003
   6.1710   4.07615E+003    4.17819E+003
   6.1720   4.19430E+003    4.07199E+003
   6.1750   4.18957E+003    4.09243E+003
   6.1760   4.19620E+003    4.11579E+003
   6.1780   4.17596E+003    4.10333E+003
   6.1800   4.16769E+003    4.08287E+003
   6.1830   4.28462E+003    4.08711E+003
   6.1860   4.12365E+003    4.10576E+003
   6.1880   4.25463E+003    4.09882E+003
   6.1900   4.19516E+003    4.09974E+003
   6.1910   4.24721E+003    4.13996E+003
   6.1940   4.18815E+003    4.11306E+003
   6.1960   4.18194E+003    4.10318E+003
   6.1980   4.16815E+003    4.11893E+003
   6.2010   4.26541E+003    4.06565E+003
   6.2030   4.09670E+003    4.10522E+003
   6.2050   4.14588E+003    4.06541E+003
   6.2070   4.14465E+003    4.18822E+003
   6.2100   4.17643E+003    4.13595E+003
   6.2130   4.26136E+003    4.15325E+003
   6.2140   4.32337E+003    4.15180E+003
   6.2160   4.25140E+003    4.11354E+003
   6.2190   4.29360E+003    4.13178E+003
   6.2210   4.22268E+003    4.06741E+003
   6.2230   4.23153E+003    4.11265E+003
   6.2250   4.23484E+003    4.03453E+003
   6.2270   4.22513E+003    4.09283E+003
   6.2300   4.19333E+003    4.13631E+003
   6.2320   4.21034E+003    4.11445E+003
   6.2340   4.18035E+003    4.15554E+003
   6.2360   4.23615E+003    4.08876E+003
   6.2370   4.22090E+003    4.04549E+003
   6.2390   4.17968E+003    4.05773E+003
   6.2410   4.20112E+003    4.12125E+003
   6.2440   4.18598E+003    4.07131E+003
   6.2460   4.26999E+003    4.09010E+003
   6.2480   4.16583E+003    4.05103E+003
   6.2500   4.23760E+003    4.10752E+003
   6.2520   4.21817E+003    4.11165E+003
   6.2550   4.24357E+003    4.09867E+003
   6.2570   4.19938E+003    4.03333E+003
   6.2590   4.21350E+003    4.03980E+003
   6.2610   4.34120E+003    4.06709E+003
   6.2640   4.24324E+003    4.09531E+003
   6.2670   4.19817E+003    4.04601E+003
   6.2690   4.21536E+003    4.03706E+003
   6.2710   4.23843E+003    4.04634E+003
   6.2730   4.22668E+003    4.09065E+003
   6.2750   4.29962E+003    4.11951E+003
   6.2770   4.28850E+003    4.11494E+003
   6.2790   4.19608E+003    4.07101E+003
   6.2820   4.20331E+003    4.04635E+003
   6.2840   4.23592E+003    4.03702E+003
   6.2860   4.25538E+003    4.06747E+003
   6.2870   4.25700E+003    4.05875E+003
   6.2890   4.22771E+003    4.05323E+003
   6.2910   4.28404E+003    4.03837E+003
   6.2940   4.20197E+003    4.03947E+003
   6.2970   4.20791E+003    3.99874E+003
   6.3000   4.21195E+003    4.00195E+003
   6.3040   4.23028E+003    4.04388E+003
   6.3060   4.16548E+003    4.06994E+003
   6.3090   4.13264E+003    4.01550E+003
   6.3100   4.14812E+003    3.97551E+003
   6.3130   4.23425E+003    3.89691E+003
   6.3150   4.22325E+003    3.97934E+003
   6.3180   4.22087E+003    3.98295E+003
   6.3200   4.15815E+003    3.95150E+003
   6.3230   4.18232E+003    3.89728E+003
   6.3250   4.12994E+003    3.92784E+003
   6.3260   4.16552E+003    3.96992E+003
   6.3280   4.13484E+003    3.98193E+003
   6.3310   4.18131E+003    3.95057E+003
   6.3330   4.20152E+003    3.88220E+003
   6.3360   4.15706E+003    3.95011E+003
   6.3380   4.18567E+003    3.88442E+003
   6.3410   4.17520E+003    3.84834E+003
   6.3420   4.18544E+003    3.89342E+003
   6.3440   4.18896E+003    3.85594E+003
   6.3470   4.19543E+003    3.80193E+003
   6.3500   4.17843E+003    3.78644E+003
   6.3520   4.23390E+003    3.77166E+003
   6.3540   4.20794E+003    3.83512E+003
   6.3550   4.16470E+003    3.81116E+003
   6.3580   4.20196E+003    3.78742E+003
   6.3610   4.14685E+003    3.77059E+003
   6.3640   4.11008E+003    3.84175E+003
   6.3670   4.17597E+003    3.85419E+003
   6.3690   4.15175E+003    3.74131E+003
   6.3700   4.14408E+003    3.77891E+003
   6.3720   4.16517E+003    3.79075E+003
   6.3750   4.17027E+003    3.73350E+003
   6.3780   4.13545E+003    3.79642E+003
   6.3790   4.12368E+003    3.74482E+003
   6.3820   4.12276E+003    3.69114E+003
   6.3840   4.13209E+003    3.74915E+003
   6.3860   4.18018E+003    3.73472E+003
   6.3880   4.12934E+003    3.70947E+003
   6.3910   4.07652E+003    3.67511E+003
   6.3940   4.09195E+003    3.70816E+003
   6.3950   4.12842E+003    3.77309E+003
   6.3990   4.03024E+003    3.63384E+003
   6.4000   4.07084E+003    3.59717E+003
   6.4030   4.02645E+003    3.67062E+003
   6.4040   4.03465E+003    3.66894E+003
   6.4080   3.99918E+003    3.62940E+003
   6.4110   4.11422E+003    3.60472E+003
   6.4140   4.04213E+003    3.64239E+003
   6.4170   4.00755E+003    3.68489E+003
   6.4190   4.05028E+003    3.65747E+003
   6.4200   4.06184E+003    3.63533E+003
   6.4240   4.02116E+003    3.58183E+003
   6.4270   4.05416E+003    3.56967E+003
   6.4290   3.98983E+003    3.66683E+003
   6.4320   3.99338E+003    3.59545E+003
   6.4360   4.08725E+003    3.60283E+003
   6.4380   4.16156E+003    3.65203E+003
   6.4400   4.10915E+003    3.60090E+003
   6.4430   4.11567E+003    3.62428E+003
   6.4460   4.12771E+003    3.62699E+003
   6.4490   4.17372E+003    3.61528E+003
   6.4510   4.15035E+003    3.61096E+003
   6.4530   4.06367E+003    3.58236E+003
   6.4560   4.16279E+003    3.58384E+003
   6.4580   4.14727E+003    3.59365E+003
   6.4600   4.11586E+003    3.51878E+003
   6.4620   4.14886E+003    3.59177E+003
   6.4650   4.14164E+003    3.56278E+003
   6.4680   4.09927E+003    3.53737E+003
   6.4700   4.11268E+003    3.56360E+003
   6.4720   4.10036E+003    3.52522E+003
   6.4730   4.10168E+003    3.52923E+003
   6.4770   4.13218E+003    3.53999E+003
   6.4800   4.13396E+003    3.50951E+003
   6.4830   4.12038E+003    3.56074E+003
   6.4850   4.05164E+003    3.47105E+003
   6.4870   4.07444E+003    3.47854E+003
   6.4890   4.03983E+003    3.44305E+003
   6.4920   4.08272E+003    3.47180E+003
   6.4940   4.13918E+003    3.44483E+003
   6.4960   4.11274E+003    3.42796E+003
   6.4990   4.09920E+003    3.42832E+003
   6.5010   4.08246E+003    3.38243E+003
   6.5040   4.05415E+003    3.36379E+003
   6.5080   4.05240E+003    3.39099E+003
   6.5100   4.04400E+003    3.41151E+003
   6.5120   4.05873E+003    3.32581E+003
   6.5150   4.07865E+003    3.35642E+003
   6.5160   4.03220E+003    3.35658E+003
   6.5200   4.03465E+003    3.32666E+003
   6.5240   4.00666E+003    3.31715E+003
   6.5250   3.99386E+003    3.29082E+003
   6.5280   3.99299E+003    3.27079E+003
   6.5300   3.92573E+003    3.25426E+003
   6.5320   4.01211E+003    3.22549E+003
   6.5350   3.91361E+003    3.23485E+003
   6.5370   3.93355E+003    3.19361E+003
   6.5390   3.89737E+003    3.18288E+003
   6.5410   3.94913E+003    3.14155E+003
   6.5440   3.90165E+003    3.14449E+003
   6.5450   3.89468E+003    3.10009E+003
   6.5500   3.86677E+003    3.08916E+003
   6.5510   3.84254E+003    3.03415E+003
   6.5550   3.83168E+003    3.08443E+003
   6.5570   3.78500E+003    3.04659E+003
   6.5590   3.75390E+003    3.03905E+003
   6.5620   3.69944E+003    2.96701E+003
   6.5640   3.73416E+003    2.91137E+003
   6.5680   3.67032E+003    2.96418E+003
   6.5690   3.71298E+003    2.90625E+003
   6.5730   3.71872E+003    2.88469E+003
   6.5750   3.66882E+003    2.87581E+003
   6.5770   3.61875E+003    2.87281E+003
   6.5800   3.58200E+003    2.88490E+003
   6.5820   3.65821E+003    2.87508E+003
   6.5840   3.64413E+003    2.86299E+003
   6.5890   3.50578E+003    2.76933E+003
   6.5910   3.50087E+003    2.71279E+003
   6.5930   3.56971E+003    2.74030E+003
   6.5950   3.55986E+003    2.74532E+003
   6.5970   3.51769E+003    2.73087E+003
   6.6000   3.52234E+003    2.71281E+003
   6.6030   3.48097E+003    2.62774E+003
   6.6070   3.54086E+003    2.66100E+003
   6.6100   3.51538E+003    2.64398E+003
   6.6110   3.46866E+003    2.53735E+003
   6.6140   3.45115E+003    2.54655E+003
   6.6150   3.43299E+003    2.56207E+003
   6.6190   3.42293E+003    2.54124E+003
   6.6220   3.43045E+003    2.50672E+003
   6.6240   3.36259E+003    2.50088E+003
   6.6260   3.34532E+003    2.45395E+003
   6.6290   3.31534E+003    2.50625E+003
   6.6330   3.32702E+003    2.46527E+003
   6.6340   3.37849E+003    2.43971E+003
   6.6360   3.29179E+003    2.44001E+003
   6.6390   3.31124E+003    2.38290E+003
   6.6420   3.24225E+003    2.35871E+003
   6.6440   3.22469E+003    2.34257E+003
   6.6460   3.24035E+003    2.30837E+003
   6.6480   3.24290E+003    2.36519E+003
   6.6510   3.22031E+003    2.33410E+003
   6.6530   3.16892E+003    2.28269E+003
   6.6560   3.21905E+003    2.26638E+003
   6.6580   3.10439E+003    2.23023E+003
   6.6620   3.12597E+003    2.20642E+003
   6.6650   3.07486E+003    2.20495E+003
   6.6670   3.11111E+003    2.18905E+003
   6.6680   3.02452E+003    2.17449E+003
   6.6710   3.10275E+003    2.16935E+003
   6.6740   3.07617E+003    2.11450E+003
   6.6780   3.05186E+003    2.08924E+003
   6.6800   2.99003E+003    2.09271E+003
   6.6820   2.96898E+003    2.08395E+003
   6.6830   2.96862E+003    2.02988E+003
   6.6860   2.93701E+003    2.06254E+003
   6.6890   2.93133E+003    2.01216E+003
   6.6910   2.84463E+003    2.02165E+003
   6.6940   2.90890E+003    1.98341E+003
   6.6960   2.86783E+003    1.95683E+003
   6.6990   2.78792E+003    1.92115E+003
   6.7030   2.83528E+003    1.93515E+003
   6.7050   2.74859E+003    1.86513E+003
   6.7090   2.72773E+003    1.83922E+003
   6.7110   2.70050E+003    1.82526E+003
   6.7150   2.72796E+003    1.82795E+003
   6.7180   2.76792E+003    1.85293E+003
   6.7210   2.69749E+003    1.79812E+003
   6.7230   2.65988E+003    1.79453E+003
   6.7250   2.63437E+003    1.74952E+003
   6.7270   2.62896E+003    1.74279E+003
   6.7300   2.58084E+003    1.71348E+003
   6.7330   2.56193E+003    1.70889E+003
   6.7350   2.54440E+003    1.70331E+003
   6.7370   2.50874E+003    1.67099E+003
   6.7390   2.52078E+003    1.65554E+003
   6.7430   2.54174E+003    1.61547E+003
   6.7450   2.51062E+003    1.66895E+003
   6.7480   2.56592E+003    1.63285E+003
   6.7500   2.45646E+003    1.59944E+003
   6.7530   2.48461E+003    1.59504E+003
   6.7570   2.42168E+003    1.58282E+003
   6.7590   2.44521E+003    1.56036E+003
   6.7620   2.40875E+003    1.55100E+003
   6.7640   2.36832E+003    1.51036E+003
   6.7680   2.38999E+003    1.53097E+003
   6.7700   2.34612E+003    1.47865E+003
   6.7710   2.32330E+003    1.49266E+003
   6.7750   2.40084E+003    1.47784E+003
   6.7770   2.37045E+003    1.48797E+003
   6.7800   2.32504E+003    1.48539E+003
   6.7810   2.33403E+003    1.44914E+003
   6.7830   2.31839E+003    1.49132E+003
   6.7860   2.29337E+003    1.47389E+003
   6.7900   2.33530E+003    1.43407E+003
   6.7930   2.28691E+003    1.45642E+003
   6.7950   2.28061E+003    1.42848E+003
   6.7980   2.25021E+003    1.42536E+003
   6.8020   2.26564E+003    1.42207E+003
   6.8030   2.28428E+003    1.40705E+003
   6.8060   2.21329E+003    1.39281E+003
   6.8090   2.24432E+003    1.41644E+003
   6.8100   2.22862E+003    1.34208E+003
   6.8150   2.20723E+003    1.34282E+003
   6.8170   2.20642E+003    1.37776E+003
   6.8200   2.20491E+003    1.35185E+003
   6.8220   2.24367E+003    1.34322E+003
   6.8240   2.18269E+003    1.37050E+003
   6.8260   2.21396E+003    1.31208E+003
   6.8290   2.20281E+003    1.27920E+003
   6.8320   2.17859E+003    1.31416E+003
   6.8340   2.17123E+003    1.30157E+003
   6.8360   2.15619E+003    1.31114E+003
   6.8400   2.15384E+003    1.30886E+003
   6.8420   2.15841E+003    1.30844E+003
   6.8450   2.15048E+003    1.28335E+003
   6.8460   2.10866E+003    1.26768E+003
   6.8510   2.16404E+003    1.26743E+003
   6.8530   2.11322E+003    1.26364E+003
   6.8550   2.07392E+003    1.26995E+003
   6.8580   2.09498E+003    1.24724E+003
   6.8610   2.10553E+003    1.26117E+003
   6.8650   2.07586E+003    1.24429E+003
   6.8660   2.07870E+003    1.25934E+003
   6.8690   2.11052E+003    1.23283E+003
   6.8720   2.07865E+003    1.21386E+003
   6.8750   2.08267E+003    1.21259E+003
   6.8770   2.08745E+003    1.23199E+003
   6.8790   2.02220E+003    1.21791E+003
   6.8810   2.04136E+003    1.19494E+003
   6.8840   2.02928E+003    1.19102E+003
   6.8870   2.04976E+003    1.17737E+003
   6.8910   1.99347E+003    1.20044E+003
   6.8930   2.03096E+003    1.20826E+003
   6.8940   2.03331E+003    1.19138E+003
   6.8980   1.99897E+003    1.15654E+003
   6.9010   2.03493E+003    1.19053E+003
   6.9030   2.00696E+003    1.18736E+003
   6.9060   2.01072E+003    1.19425E+003
   6.9080   2.00725E+003    1.16088E+003
   6.9120   1.95711E+003    1.16802E+003
   6.9140   1.94859E+003    1.13392E+003
   6.9170   2.01636E+003    1.13995E+003
   6.9210   1.98606E+003    1.16731E+003
   6.9230   1.97335E+003    1.16191E+003
   6.9250   1.99816E+003    1.13780E+003
   6.9280   1.92649E+003    1.12761E+003
   6.9310   1.93863E+003    1.11603E+003
   6.9340   1.93725E+003    1.14216E+003
   6.9350   1.92079E+003    1.12135E+003
   6.9390   1.89915E+003    1.10733E+003
   6.9420   1.95367E+003    1.12346E+003
   6.9450   1.94053E+003    1.11279E+003
   6.9480   1.92036E+003    1.11275E+003
   6.9490   1.90058E+003    1.09494E+003
   6.9520   1.88494E+003    1.07733E+003
   6.9560   1.86904E+003    1.08518E+003
   6.9580   1.84954E+003    1.08265E+003
   6.9610   1.87340E+003    1.08168E+003
   6.9650   1.85998E+003    1.07511E+003
   6.9680   1.84100E+003    1.07152E+003
   6.9700   1.86719E+003    1.07127E+003
   6.9730   1.90137E+003    1.08000E+003
   6.9750   1.86986E+003    1.06934E+003
   6.9770   1.85391E+003    1.07597E+003
   6.9810   1.87693E+003    1.09819E+003
   6.9830   1.85956E+003    1.09848E+003
   6.9860   1.88824E+003    1.08858E+003
   6.9880   1.83581E+003    1.08808E+003
   6.9920   1.87102E+003    1.07145E+003
   6.9940   1.82819E+003    1.06011E+003
   6.9970   1.84675E+003    1.05080E+003
   7.0000   1.85724E+003    1.08607E+003
   7.0030   1.84975E+003    1.03931E+003
   7.0040   1.85955E+003    1.07121E+003
   7.0080   1.84852E+003    1.06445E+003
   7.0100   1.87719E+003    1.06880E+003
   7.0130   1.82782E+003    1.07365E+003
   7.0160   1.86123E+003    1.06393E+003
   7.0170   1.83451E+003    1.08609E+003
   7.0210   1.84345E+003    1.04431E+003
   7.0240   1.80207E+003    1.03877E+003
   7.0270   1.78743E+003    1.04023E+003
   7.0300   1.78566E+003    1.02245E+003
   7.0310   1.77643E+003    1.04466E+003
   7.0350   1.80123E+003    1.05314E+003
   7.0370   1.81495E+003    1.03759E+003
   7.0400   1.80789E+003    1.04624E+003
   7.0440   1.81952E+003    1.01606E+003
   7.0470   1.82363E+003    1.01861E+003
   7.0480   1.81783E+003    9.97790E+002
   7.0530   1.80304E+003    1.01916E+003
   7.0550   1.81318E+003    9.96610E+002
   7.0570   1.80765E+003    9.83150E+002
   7.0600   1.77568E+003    9.72680E+002
   7.0620   1.79122E+003    9.98310E+002
   7.0650   1.78901E+003    9.72880E+002
   7.0690   1.78481E+003    9.82350E+002
   7.0700   1.79779E+003    9.85150E+002
   7.0730   1.79788E+003    9.71320E+002
   7.0780   1.78269E+003    9.36630E+002
   7.0810   1.75250E+003    9.41610E+002
   7.0820   1.75037E+003    9.16650E+002
   7.0850   1.74441E+003    9.01390E+002
   7.0890   1.73581E+003    8.81620E+002
   7.0910   1.72014E+003    8.77090E+002
   7.0940   1.71937E+003    8.47970E+002
   7.0980   1.70413E+003    8.29560E+002
   7.1000   1.68099E+003    7.86980E+002
   7.1020   1.67614E+003    7.81200E+002
   7.1050   1.68777E+003    7.63420E+002
   7.1070   1.65316E+003    7.21260E+002
   7.1100   1.65825E+003    6.79800E+002
   7.1120   1.58124E+003    6.38330E+002
   7.1140   1.60895E+003    6.38700E+002
   7.1160   1.58444E+003    5.85660E+002
   7.1210   1.58290E+003    5.32270E+002
   7.1230   1.55059E+003    5.01910E+002
   7.1260   1.46656E+003    4.34430E+002
   7.1300   1.39729E+003    3.76990E+002
   7.1320   1.37235E+003    3.26000E+002
   7.1350   1.33287E+003    2.72060E+002
   7.1390   1.25235E+003    1.99070E+002
   7.1410   1.16053E+003    9.16400E+001
   7.1440   1.04931E+003    2.70800E+001
   7.1480   8.83290E+002    1.06700E+001
   7.1530   7.20040E+002    5.40000E+000
   7.1550   6.77560E+002    6.18000E+000
   7.1580   4.62870E+002    3.85000E+000
   7.1590   2.38850E+002    5.10000E-001
   7.1620   5.73600E+001    4.67000E+000
   7.1660   1.01100E+001    2.08000E+000
   7.1670   2.36000E+000    9.00000E-002
   7.1700   5.50000E+000    1.00000E-002
   7.1730   6.24000E+000    3.00000E-001
   7.1760   6.15000E+000    4.10000E-001
   7.1800   5.33000E+000    4.80000E-001
   7.1830   6.03000E+000    3.75000E+000
   7.1850   6.19000E+000    4.13000E+000
   7.1890   6.34000E+000    3.11000E+000
   7.1920   6.27000E+000    3.20000E-001
   7.1940   6.09000E+000    2.00000E-001
   7.1980   6.10000E+000    1.40000E-001
   7.2010   5.90000E+000    4.40000E-001
   7.2020   5.90000E+000    2.70000E-001
   7.2050   6.03000E+000    9.00000E-002
   7.2070   6.02000E+000    1.20000E-001
   7.2110   6.14000E+000    4.00000E-002
   7.2140   5.99000E+000    2.90000E-001
   7.2160   5.96000E+000    5.50000E-001
   7.2180   5.93000E+000    1.40000E-001
   7.2210   6.05000E+000    1.00000E-002
   7.2230   6.42000E+000    7.00000E-002
   7.2280   6.01000E+000    9.00000E-002
   7.2320   6.08000E+000    2.60000E-001
   7.2360   6.24000E+000    4.20000E-001
   7.2380   6.12000E+000    5.60000E-001
   7.2410   5.98000E+000    1.20000E-001
   7.2440   6.09000E+000    4.00000E-002
   7.2470   6.07000E+000    3.40000E-001
   7.2500   6.04000E+000    8.00000E-002
   7.2530   5.95000E+000    2.90000E-001
   7.2570   5.92000E+000    9.00000E-002
   7.2590   6.20000E+000    5.00000E-002
   7.2610   5.96000E+000    3.60000E-001
   7.2650   6.10000E+000    9.00000E-002
   7.2680   6.03000E+000    2.00000E-001
   7.2710   5.98000E+000    8.00000E-002
   7.2720   5.99000E+000    8.00000E-002
   7.2760   6.27000E+000    1.30000E-001
   7.2790   5.91000E+000    2.80000E-001
   7.2840   6.08000E+000    3.30000E-001
   7.2860   6.07000E+000    3.30000E-001
   7.2880   6.03000E+000    9.00000E-002
   7.2910   6.07000E+000    1.10000E-001
   7.2940   6.20000E+000    1.00000E-002
   7.3000   6.07000E+000    1.00000E-001
