# Supplementary material for: Mechanism of the small ATP-independent chaperone Spy is substrate specific
Source: Nat Commun. 2021 Feb 8;12:851. doi: 10.1038/s41467-021-21120-8 (PMC7870927; doi:10.1038/s41467-021-21120-8)
Supplement: Supplementary file 3 — Supplementary Data 1 [file 41467_2021_21120_MOESM3_ESM.zip › Fig 2c-d/181801/00089.RI1]

Sample1/4
I 1 22.0 48000 0012687 3.1850E11 278 1 
   5.8010   5.94000E+000    2.67000E+000
   5.8060   5.92000E+000    3.40000E-001
   5.8080   5.85000E+000    1.67000E+000
   5.8100   6.18000E+000    2.80000E-001
   5.8120   6.02000E+000    2.78000E+000
   5.8130   5.92000E+000    6.35000E+000
   5.8150   1.70000E-001    1.51000E+001
   5.8170   8.23000E+000    1.36000E+001
   5.8190   2.10900E+001    1.91300E+001
   5.8220   4.37900E+001    4.34600E+001
   5.8230   1.28610E+002    6.47500E+001
   5.8240   2.26300E+002    9.66100E+001
   5.8260   4.46720E+002    1.78260E+002
   5.8290   7.58820E+002    3.80110E+002
   5.8310   9.21340E+002    4.81730E+002
   5.8330   9.86060E+002    6.64280E+002
   5.8350   1.14089E+003    6.53320E+002
   5.8370   1.19174E+003    8.31540E+002
   5.8390   1.34418E+003    1.23932E+003
   5.8420   1.49594E+003    1.53360E+003
   5.8440   1.62272E+003    1.84472E+003
   5.8450   1.71978E+003    1.85211E+003
   5.8460   1.92238E+003    1.88309E+003
   5.8470   1.96454E+003    1.91162E+003
   5.8510   2.08773E+003    2.18865E+003
   5.8530   2.23589E+003    2.31542E+003
   5.8550   2.36266E+003    2.41085E+003
   5.8580   2.52293E+003    2.56527E+003
   5.8610   2.72057E+003    2.73971E+003
   5.8620   2.80315E+003    2.77482E+003
   5.8650   2.88998E+003    2.89376E+003
   5.8670   2.98606E+003    3.14136E+003
   5.8690   3.04287E+003    3.15909E+003
   5.8710   3.15185E+003    3.20475E+003
   5.8720   3.20942E+003    3.23114E+003
   5.8750   3.29168E+003    3.29868E+003
   5.8760   3.31169E+003    3.34575E+003
   5.8780   3.44520E+003    3.38622E+003
   5.8800   3.43008E+003    3.41371E+003
   5.8830   3.50886E+003    3.52221E+003
   5.8840   3.58131E+003    3.60977E+003
   5.8860   3.52879E+003    3.58984E+003
   5.8880   3.55785E+003    3.57288E+003
   5.8900   3.56132E+003    3.60485E+003
   5.8920   3.62759E+003    3.64235E+003
   5.8940   3.59114E+003    3.61608E+003
   5.8960   3.57792E+003    3.61865E+003
   5.8990   3.63757E+003    3.67897E+003
   5.9010   3.69974E+003    3.57525E+003
   5.9030   3.59862E+003    3.62477E+003
   5.9060   3.62723E+003    3.61614E+003
   5.9070   3.71968E+003    3.61997E+003
   5.9100   3.72084E+003    3.64671E+003
   5.9140   3.78049E+003    3.74532E+003
   5.9160   3.70263E+003    3.74174E+003
   5.9190   3.75787E+003    3.73050E+003
   5.9210   3.79807E+003    3.79903E+003
   5.9230   3.85949E+003    3.70910E+003
   5.9250   3.74873E+003    3.70185E+003
   5.9260   3.78547E+003    3.69726E+003
   5.9280   3.80844E+003    3.72036E+003
   5.9300   3.84827E+003    3.78169E+003
   5.9330   3.86344E+003    3.87946E+003
   5.9350   3.88231E+003    3.92123E+003
   5.9360   3.86470E+003    3.96394E+003
   5.9390   3.90518E+003    3.98025E+003
   5.9410   3.99520E+003    4.01474E+003
   5.9430   3.96074E+003    3.93334E+003
   5.9460   4.00376E+003    3.97811E+003
   5.9480   4.04843E+003    4.00516E+003
   5.9520   3.99618E+003    4.04725E+003
   5.9550   4.03073E+003    4.03036E+003
   5.9570   4.06212E+003    4.08151E+003
   5.9590   4.09290E+003    4.02931E+003
   5.9620   4.09000E+003    4.07911E+003
   5.9640   4.09265E+003    4.14845E+003
   5.9660   4.08936E+003    4.13591E+003
   5.9680   4.09055E+003    4.10947E+003
   5.9710   4.08910E+003    4.13665E+003
   5.9730   4.12759E+003    4.12035E+003
   5.9760   4.20114E+003    4.09359E+003
   5.9770   4.20299E+003    4.19397E+003
   5.9790   4.25386E+003    4.21926E+003
   5.9800   4.10635E+003    4.23681E+003
   5.9830   4.17315E+003    4.15769E+003
   5.9840   4.19499E+003    4.16521E+003
   5.9870   4.24500E+003    4.24515E+003
   5.9890   4.31802E+003    4.43167E+003
   5.9910   4.56572E+003    4.93785E+003
   5.9940   5.93344E+003    6.12039E+003
   5.9960   8.05453E+003    8.59472E+003
   5.9980   8.54300E+003    8.37354E+003
   6.0000   7.81487E+003    8.27688E+003
   6.0030   6.27256E+003    5.08099E+003
   6.0050   3.03356E+003    1.20210E+002
   6.0120   1.46880E+002    1.84280E+002
   6.0160   1.97576E+003    5.27271E+003
   6.0200   5.12136E+003    4.64321E+003
   6.0220   4.13988E+003    4.42454E+003
   6.0250   4.27649E+003    4.18720E+003
   6.0270   4.28604E+003    4.21854E+003
   6.0290   4.32505E+003    4.18275E+003
   6.0320   4.33355E+003    4.17655E+003
   6.0340   4.25476E+003    4.24933E+003
   6.0360   4.26545E+003    4.21983E+003
   6.0380   4.23203E+003    4.18663E+003
   6.0410   4.29347E+003    4.17867E+003
   6.0430   4.30323E+003    4.27990E+003
   6.0460   4.36802E+003    4.17696E+003
   6.0480   4.30916E+003    4.24441E+003
   6.0500   4.29579E+003    4.20705E+003
   6.0520   4.23903E+003    4.20761E+003
   6.0540   4.31614E+003    4.16479E+003
   6.0560   4.29450E+003    4.19046E+003
   6.0590   4.24680E+003    4.20961E+003
   6.0610   4.22034E+003    4.30608E+003
   6.0630   4.33069E+003    4.19867E+003
   6.0660   4.24893E+003    4.21199E+003
   6.0680   4.28538E+003    4.22169E+003
   6.0700   4.26511E+003    4.21036E+003
   6.0730   4.24756E+003    4.18636E+003
   6.0750   4.17655E+003    4.14383E+003
   6.0770   4.27155E+003    4.18184E+003
   6.0790   4.27800E+003    4.12845E+003
   6.0820   4.22044E+003    4.22320E+003
   6.0850   4.30222E+003    4.22809E+003
   6.0860   4.23901E+003    4.21215E+003
   6.0890   4.22375E+003    4.24113E+003
   6.0900   4.24363E+003    4.23764E+003
   6.0930   4.28637E+003    4.18145E+003
   6.0950   4.26752E+003    4.16694E+003
   6.0990   4.22484E+003    4.16459E+003
   6.1020   4.24558E+003    4.16563E+003
   6.1040   4.20065E+003    4.12720E+003
   6.1060   4.22323E+003    4.16313E+003
   6.1080   4.21325E+003    4.14082E+003
   6.1110   4.22708E+003    4.17046E+003
   6.1130   4.19993E+003    4.17758E+003
   6.1150   4.23350E+003    4.14839E+003
   6.1170   4.23173E+003    4.09676E+003
   6.1190   4.24113E+003    4.14966E+003
   6.1210   4.26969E+003    4.09782E+003
   6.1240   4.19681E+003    4.09946E+003
   6.1260   4.21719E+003    4.14899E+003
   6.1280   4.28662E+003    4.18710E+003
   6.1300   4.23416E+003    4.07895E+003
   6.1310   4.20623E+003    4.09908E+003
   6.1340   4.18222E+003    4.11133E+003
   6.1370   4.20879E+003    4.08582E+003
   6.1400   4.11902E+003    4.13982E+003
   6.1420   4.19252E+003    4.05524E+003
   6.1440   4.23592E+003    4.12828E+003
   6.1460   4.17762E+003    4.14988E+003
   6.1480   4.20376E+003    4.14121E+003
   6.1510   4.22415E+003    4.15446E+003
   6.1540   4.14500E+003    4.08502E+003
   6.1550   4.11010E+003    3.99954E+003
   6.1580   4.07669E+003    4.07249E+003
   6.1600   4.07739E+003    3.99745E+003
   6.1620   4.03668E+003    3.95335E+003
   6.1640   4.05204E+003    3.94421E+003
   6.1660   4.10262E+003    3.98318E+003
   6.1690   4.06638E+003    3.90561E+003
   6.1700   4.10885E+003    3.98340E+003
   6.1720   4.05096E+003    3.88939E+003
   6.1750   4.13821E+003    4.00187E+003
   6.1770   4.10136E+003    3.90762E+003
   6.1790   4.06388E+003    3.91188E+003
   6.1810   4.15831E+003    4.00543E+003
   6.1830   4.11419E+003    3.89339E+003
   6.1850   4.06817E+003    3.90742E+003
   6.1870   4.12588E+003    4.00300E+003
   6.1900   4.09859E+003    3.96306E+003
   6.1910   4.06796E+003    3.97103E+003
   6.1930   4.06796E+003    3.89192E+003
   6.1960   4.01747E+003    3.93376E+003
   6.1980   4.05389E+003    3.90905E+003
   6.2000   4.09773E+003    3.85442E+003
   6.2030   4.07718E+003    3.93435E+003
   6.2050   4.10791E+003    3.86465E+003
   6.2070   4.07495E+003    3.90224E+003
   6.2100   4.09500E+003    3.95100E+003
   6.2120   4.06446E+003    3.89133E+003
   6.2140   4.09141E+003    3.93469E+003
   6.2160   4.08750E+003    3.84396E+003
   6.2190   4.07747E+003    3.86390E+003
   6.2200   4.07423E+003    3.78552E+003
   6.2230   4.08351E+003    3.84301E+003
   6.2250   4.03247E+003    3.86385E+003
   6.2280   4.08370E+003    3.80655E+003
   6.2310   4.02600E+003    3.78170E+003
   6.2330   4.03278E+003    3.76574E+003
   6.2360   4.02312E+003    3.81723E+003
   6.2390   4.02514E+003    3.74025E+003
   6.2400   4.03205E+003    3.69777E+003
   6.2430   4.01443E+003    3.73824E+003
   6.2460   4.04281E+003    3.66689E+003
   6.2480   3.98110E+003    3.69288E+003
   6.2500   3.97402E+003    3.71457E+003
   6.2530   3.92318E+003    3.66781E+003
   6.2540   4.01768E+003    3.66963E+003
   6.2570   3.92918E+003    3.61080E+003
   6.2590   3.96723E+003    3.63683E+003
   6.2620   3.91275E+003    3.62202E+003
   6.2640   3.96357E+003    3.61968E+003
   6.2660   3.98271E+003    3.59460E+003
   6.2680   4.01478E+003    3.56316E+003
   6.2710   3.96572E+003    3.66268E+003
   6.2740   3.99629E+003    3.56901E+003
   6.2770   3.95903E+003    3.52457E+003
   6.2780   3.94987E+003    3.54451E+003
   6.2810   3.93779E+003    3.57336E+003
   6.2820   3.96520E+003    3.51601E+003
   6.2850   3.94160E+003    3.56861E+003
   6.2880   3.91362E+003    3.52909E+003
   6.2900   3.87771E+003    3.45161E+003
   6.2910   3.86024E+003    3.47650E+003
   6.2950   3.85282E+003    3.42721E+003
   6.2970   3.83757E+003    3.38369E+003
   6.2990   3.88298E+003    3.36219E+003
   6.3020   3.88239E+003    3.36060E+003
   6.3040   3.86645E+003    3.41461E+003
   6.3070   3.79548E+003    3.34080E+003
   6.3090   3.89203E+003    3.36106E+003
   6.3110   3.86279E+003    3.30032E+003
   6.3140   3.78800E+003    3.25479E+003
   6.3160   3.71260E+003    3.31348E+003
   6.3180   3.72607E+003    3.24309E+003
   6.3190   3.72799E+003    3.21952E+003
   6.3210   3.69292E+003    3.18212E+003
   6.3230   3.74881E+003    3.18543E+003
   6.3260   3.66964E+003    3.11813E+003
   6.3290   3.70829E+003    3.13973E+003
   6.3310   3.63868E+003    3.12611E+003
   6.3330   3.62854E+003    3.04898E+003
   6.3350   3.61428E+003    2.99799E+003
   6.3370   3.68152E+003    3.02384E+003
   6.3400   3.58724E+003    3.08389E+003
   6.3430   3.59249E+003    3.02045E+003
   6.3460   3.60648E+003    3.04062E+003
   6.3490   3.58080E+003    2.94829E+003
   6.3510   3.57435E+003    2.99337E+003
   6.3540   3.56876E+003    2.98918E+003
   6.3550   3.53555E+003    2.95637E+003
   6.3580   3.49188E+003    2.90147E+003
   6.3610   3.46084E+003    2.91892E+003
   6.3640   3.47624E+003    2.84817E+003
   6.3650   3.44161E+003    2.88328E+003
   6.3670   3.45101E+003    2.81107E+003
   6.3690   3.47711E+003    2.87372E+003
   6.3720   3.43149E+003    2.79952E+003
   6.3740   3.38932E+003    2.76795E+003
   6.3760   3.32518E+003    2.73971E+003
   6.3790   3.43625E+003    2.68358E+003
   6.3830   3.33640E+003    2.72630E+003
   6.3860   3.33194E+003    2.68302E+003
   6.3880   3.26512E+003    2.68606E+003
   6.3900   3.29074E+003    2.64531E+003
   6.3920   3.23601E+003    2.65785E+003
   6.3950   3.30265E+003    2.58926E+003
   6.3970   3.20889E+003    2.60984E+003
   6.3990   3.26109E+003    2.57392E+003
   6.4020   3.21229E+003    2.53623E+003
   6.4030   3.18282E+003    2.49974E+003
   6.4060   3.17542E+003    2.48484E+003
   6.4080   3.19118E+003    2.46923E+003
   6.4100   3.14717E+003    2.45900E+003
   6.4130   3.16094E+003    2.46960E+003
   6.4160   3.11294E+003    2.44022E+003
   6.4190   3.06139E+003    2.44976E+003
   6.4220   3.09691E+003    2.40785E+003
   6.4240   3.08437E+003    2.41582E+003
   6.4260   3.07080E+003    2.40929E+003
   6.4310   3.10277E+003    2.39132E+003
   6.4330   3.09900E+003    2.34062E+003
   6.4360   3.14879E+003    2.35326E+003
   6.4380   3.04497E+003    2.32261E+003
   6.4390   3.08021E+003    2.34808E+003
   6.4420   3.05019E+003    2.31724E+003
   6.4440   3.03169E+003    2.29072E+003
   6.4470   3.07758E+003    2.22251E+003
   6.4490   3.07334E+003    2.27519E+003
   6.4510   3.02281E+003    2.23394E+003
   6.4530   3.05519E+003    2.20567E+003
   6.4580   3.05110E+003    2.24466E+003
   6.4600   2.98338E+003    2.21935E+003
   6.4610   3.01100E+003    2.19804E+003
   6.4630   2.99262E+003    2.18961E+003
   6.4650   3.00968E+003    2.21947E+003
   6.4680   2.95777E+003    2.16960E+003
   6.4720   2.93477E+003    2.15282E+003
   6.4750   2.96348E+003    2.09575E+003
   6.4790   2.95960E+003    2.09190E+003
   6.4800   2.91399E+003    2.07437E+003
   6.4830   2.93776E+003    2.02415E+003
   6.4850   2.90395E+003    2.03833E+003
   6.4870   2.90463E+003    2.02677E+003
   6.4900   2.82605E+003    2.05685E+003
   6.4920   2.83428E+003    2.05911E+003
   6.4960   2.92406E+003    1.98243E+003
   6.4970   2.86158E+003    1.98219E+003
   6.5000   2.86892E+003    1.92919E+003
   6.5020   2.82223E+003    1.91327E+003
   6.5050   2.83665E+003    1.92802E+003
   6.5080   2.81262E+003    1.94742E+003
   6.5110   2.78573E+003    1.90858E+003
   6.5140   2.77784E+003    1.90113E+003
   6.5170   2.76682E+003    1.86095E+003
   6.5210   2.73134E+003    1.85344E+003
   6.5260   2.69886E+003    1.82851E+003
   6.5280   2.70735E+003    1.79921E+003
   6.5300   2.69589E+003    1.80059E+003
   6.5330   2.65331E+003    1.80054E+003
   6.5350   2.66291E+003    1.77436E+003
   6.5380   2.65357E+003    1.73802E+003
   6.5410   2.63462E+003    1.71823E+003
   6.5440   2.64615E+003    1.74516E+003
   6.5460   2.59671E+003    1.70506E+003
   6.5490   2.62730E+003    1.68872E+003
   6.5500   2.53750E+003    1.68469E+003
   6.5540   2.55590E+003    1.63150E+003
   6.5570   2.54012E+003    1.65438E+003
   6.5620   2.50570E+003    1.64081E+003
   6.5640   2.55863E+003    1.65114E+003
   6.5660   2.49641E+003    1.61168E+003
   6.5680   2.50204E+003    1.58748E+003
   6.5710   2.48665E+003    1.58361E+003
   6.5730   2.45826E+003    1.57185E+003
   6.5760   2.45869E+003    1.55519E+003
   6.5800   2.42423E+003    1.54900E+003
   6.5810   2.43873E+003    1.49999E+003
   6.5840   2.39860E+003    1.51435E+003
   6.5860   2.38908E+003    1.51779E+003
   6.5880   2.39777E+003    1.51456E+003
   6.5910   2.42560E+003    1.51645E+003
   6.5930   2.34265E+003    1.50761E+003
   6.5980   2.34480E+003    1.49354E+003
   6.6000   2.33404E+003    1.46719E+003
   6.6020   2.37955E+003    1.46452E+003
   6.6050   2.32855E+003    1.43937E+003
   6.6080   2.30668E+003    1.43958E+003
   6.6100   2.28454E+003    1.42896E+003
   6.6120   2.29593E+003    1.44369E+003
   6.6150   2.32146E+003    1.42058E+003
   6.6180   2.27515E+003    1.43582E+003
   6.6200   2.29170E+003    1.39881E+003
   6.6220   2.26981E+003    1.39692E+003
   6.6250   2.26513E+003    1.40161E+003
   6.6280   2.27720E+003    1.41179E+003
   6.6310   2.21859E+003    1.38945E+003
   6.6330   2.23852E+003    1.34745E+003
   6.6360   2.26564E+003    1.36637E+003
   6.6380   2.22453E+003    1.35960E+003
   6.6410   2.18089E+003    1.39223E+003
   6.6440   2.21769E+003    1.34395E+003
   6.6460   2.19989E+003    1.33013E+003
   6.6480   2.18541E+003    1.33310E+003
   6.6510   2.15262E+003    1.31724E+003
   6.6540   2.18441E+003    1.32529E+003
   6.6580   2.20031E+003    1.29769E+003
   6.6600   2.13576E+003    1.29761E+003
   6.6620   2.14741E+003    1.27990E+003
   6.6640   2.10228E+003    1.29127E+003
   6.6680   2.10231E+003    1.27017E+003
   6.6710   2.10870E+003    1.26057E+003
   6.6720   2.13421E+003    1.25135E+003
   6.6750   2.09846E+003    1.27010E+003
   6.6780   2.08796E+003    1.28715E+003
   6.6820   2.11599E+003    1.24693E+003
   6.6840   2.06840E+003    1.24807E+003
   6.6850   2.09256E+003    1.25903E+003
   6.6890   2.04133E+003    1.21268E+003
   6.6910   2.08640E+003    1.21040E+003
   6.6960   2.05545E+003    1.21177E+003
   6.6980   2.03518E+003    1.22387E+003
   6.7010   2.05975E+003    1.22843E+003
   6.7030   2.06547E+003    1.18469E+003
   6.7050   2.04309E+003    1.19831E+003
   6.7070   2.04424E+003    1.19553E+003
   6.7100   2.01224E+003    1.17875E+003
   6.7120   2.00991E+003    1.21283E+003
   6.7150   2.03251E+003    1.17480E+003
   6.7170   2.01700E+003    1.19563E+003
   6.7200   2.01245E+003    1.15887E+003
   6.7230   2.01214E+003    1.13038E+003
   6.7250   1.97261E+003    1.12780E+003
   6.7270   1.98071E+003    1.16892E+003
   6.7300   1.96863E+003    1.14339E+003
   6.7330   1.94831E+003    1.11361E+003
   6.7360   1.93837E+003    1.12431E+003
   6.7390   1.94839E+003    1.12752E+003
   6.7420   1.89943E+003    1.13122E+003
   6.7430   1.95961E+003    1.14056E+003
   6.7460   1.92770E+003    1.10971E+003
   6.7490   1.96945E+003    1.13641E+003
   6.7520   1.93843E+003    1.11160E+003
   6.7540   1.95141E+003    1.10182E+003
   6.7570   1.94436E+003    1.12175E+003
   6.7590   1.91901E+003    1.09722E+003
   6.7610   1.92771E+003    1.08667E+003
   6.7640   1.93649E+003    1.10978E+003
   6.7680   1.90670E+003    1.11874E+003
   6.7700   1.90498E+003    1.06674E+003
   6.7730   1.96959E+003    1.10907E+003
   6.7750   1.90768E+003    1.10413E+003
   6.7770   1.94080E+003    1.12131E+003
   6.7810   1.90510E+003    1.12128E+003
   6.7860   1.94080E+003    1.09329E+003
   6.7880   1.92829E+003    1.10954E+003
   6.7910   1.84790E+003    1.10884E+003
   6.7940   1.90153E+003    1.12694E+003
   6.7960   1.96743E+003    1.11053E+003
   6.7990   1.95752E+003    1.11192E+003
   6.8020   1.92075E+003    1.09949E+003
   6.8040   1.87910E+003    1.11783E+003
   6.8060   1.90281E+003    1.09607E+003
   6.8090   1.90133E+003    1.10765E+003
   6.8130   1.94389E+003    1.10776E+003
   6.8150   1.93145E+003    1.09084E+003
   6.8170   1.89269E+003    1.09951E+003
   6.8200   1.92787E+003    1.12558E+003
   6.8220   1.95269E+003    1.13405E+003
   6.8260   1.94574E+003    1.12790E+003
   6.8280   1.94646E+003    1.13654E+003
   6.8310   1.93080E+003    1.12512E+003
   6.8340   1.94722E+003    1.07112E+003
   6.8350   1.97447E+003    1.11320E+003
   6.8390   1.97983E+003    1.15237E+003
   6.8420   1.93150E+003    1.12748E+003
   6.8440   1.89815E+003    1.10695E+003
   6.8450   1.95527E+003    1.12055E+003
   6.8480   1.93951E+003    1.14074E+003
   6.8520   1.91691E+003    1.13735E+003
   6.8540   1.92211E+003    1.11729E+003
   6.8570   1.95447E+003    1.12504E+003
   6.8590   1.94631E+003    1.11909E+003
   6.8620   1.94957E+003    1.11141E+003
   6.8650   1.89051E+003    1.12326E+003
   6.8680   1.92600E+003    1.12282E+003
   6.8720   1.93712E+003    1.12219E+003
   6.8740   1.94620E+003    1.10270E+003
   6.8750   1.95488E+003    1.10182E+003
   6.8780   1.95338E+003    1.12887E+003
   6.8810   1.95139E+003    1.10221E+003
   6.8840   1.96123E+003    1.12264E+003
   6.8870   1.91058E+003    1.11751E+003
   6.8880   1.95310E+003    1.12186E+003
   6.8910   1.94769E+003    1.11432E+003
   6.8940   1.91410E+003    1.09861E+003
   6.8960   1.92158E+003    1.10071E+003
   6.8980   1.97873E+003    1.13190E+003
   6.9010   1.90957E+003    1.12062E+003
   6.9030   1.92730E+003    1.10520E+003
   6.9060   1.94251E+003    1.11186E+003
   6.9080   1.94165E+003    1.11129E+003
   6.9120   1.93334E+003    1.11293E+003
   6.9140   1.92538E+003    1.10354E+003
   6.9170   1.95659E+003    1.11492E+003
   6.9210   1.91382E+003    1.13934E+003
   6.9230   1.89786E+003    1.10699E+003
   6.9260   1.91498E+003    1.10867E+003
   6.9280   1.91876E+003    1.11124E+003
   6.9310   1.90293E+003    1.08958E+003
   6.9340   1.89778E+003    1.10751E+003
   6.9370   1.87338E+003    1.09313E+003
   6.9390   1.91513E+003    1.06551E+003
   6.9410   1.89249E+003    1.09877E+003
   6.9440   1.87716E+003    1.10142E+003
   6.9460   1.90165E+003    1.09949E+003
   6.9480   1.90809E+003    1.07444E+003
   6.9510   1.92095E+003    1.05925E+003
   6.9540   1.89260E+003    1.08857E+003
   6.9570   1.89069E+003    1.07747E+003
   6.9600   1.87047E+003    1.05327E+003
   6.9630   1.89352E+003    1.05703E+003
   6.9650   1.82748E+003    1.04118E+003
   6.9680   1.83063E+003    1.06348E+003
   6.9700   1.85506E+003    1.08295E+003
   6.9730   1.87676E+003    1.08958E+003
   6.9760   1.87299E+003    1.09318E+003
   6.9780   1.87094E+003    1.09759E+003
   6.9810   1.89519E+003    1.08651E+003
   6.9840   1.85176E+003    1.10433E+003
   6.9870   1.92836E+003    1.11211E+003
   6.9890   1.85204E+003    1.07360E+003
   6.9920   1.85193E+003    1.07412E+003
   6.9950   1.84836E+003    1.06674E+003
   6.9970   1.91811E+003    1.07631E+003
   6.9990   1.89103E+003    1.10890E+003
   7.0010   1.88363E+003    1.09525E+003
   7.0050   1.90174E+003    1.10064E+003
   7.0070   1.90321E+003    1.08560E+003
   7.0110   1.88984E+003    1.05733E+003
   7.0130   1.85644E+003    1.06294E+003
   7.0150   1.85692E+003    1.07388E+003
   7.0190   1.86331E+003    1.07119E+003
   7.0210   1.88449E+003    1.05477E+003
   7.0240   1.86702E+003    1.03760E+003
   7.0280   1.84367E+003    1.02900E+003
   7.0310   1.86278E+003    1.03226E+003
   7.0330   1.81809E+003    1.02199E+003
   7.0360   1.83677E+003    1.00431E+003
   7.0370   1.86288E+003    1.03383E+003
   7.0410   1.83398E+003    1.01355E+003
   7.0430   1.83434E+003    1.02767E+003
   7.0460   1.81977E+003    1.01344E+003
   7.0480   1.85901E+003    1.00449E+003
   7.0510   1.81264E+003    1.00775E+003
   7.0550   1.79273E+003    9.43240E+002
   7.0580   1.76041E+003    9.71460E+002
   7.0600   1.76420E+003    9.70750E+002
   7.0640   1.75530E+003    9.21090E+002
   7.0690   1.71937E+003    9.03700E+002
   7.0700   1.67004E+003    8.78650E+002
   7.0740   1.71194E+003    8.75050E+002
   7.0760   1.68422E+003    8.87360E+002
   7.0780   1.66766E+003    8.49080E+002
   7.0820   1.64129E+003    8.16700E+002
   7.0840   1.62620E+003    7.78420E+002
   7.0870   1.55126E+003    7.34690E+002
   7.0900   1.55058E+003    7.14970E+002
   7.0920   1.49101E+003    7.22300E+002
   7.0960   1.49782E+003    6.54490E+002
   7.0980   1.42600E+003    6.32600E+002
   7.1000   1.40033E+003    5.90980E+002
   7.1050   1.32855E+003    5.49500E+002
   7.1070   1.30936E+003    5.16170E+002
   7.1100   1.23832E+003    4.80270E+002
   7.1130   1.16266E+003    4.04240E+002
   7.1160   1.06364E+003    3.67020E+002
   7.1180   9.90330E+002    3.28960E+002
   7.1230   8.95790E+002    2.67890E+002
   7.1250   8.18130E+002    2.34130E+002
   7.1280   7.56710E+002    1.90770E+002
   7.1320   6.59580E+002    1.69510E+002
   7.1340   5.92350E+002    1.31930E+002
   7.1370   5.50350E+002    1.05230E+002
   7.1390   4.75630E+002    8.50500E+001
   7.1420   4.28590E+002    6.70000E+001
   7.1440   3.50780E+002    4.48700E+001
   7.1480   2.75010E+002    3.67200E+001
   7.1520   2.18020E+002    2.23100E+001
   7.1550   1.52230E+002    1.19800E+001
   7.1580   1.11550E+002    1.01600E+001
   7.1610   8.02300E+001    3.18000E+000
   7.1640   5.72500E+001    4.13000E+000
   7.1660   3.73600E+001    1.57000E+000
   7.1690   2.61400E+001    4.60000E-001
   7.1710   1.43800E+001    4.60000E-001
   7.1750   2.31000E+000    1.52000E+000
   7.1780   6.01000E+000    2.65000E+000
   7.1810   6.04000E+000    8.40000E-001
   7.1840   6.13000E+000    1.00000E-002
   7.1870   5.88000E+000    4.10000E-001
   7.1890   6.11000E+000    6.80000E-001
   7.1910   5.34000E+000    9.00000E-002
   7.1940   6.01000E+000    5.40000E-001
   7.1970   6.19000E+000    1.20000E-001
   7.2000   5.92000E+000    1.67000E+000
   7.2030   6.09000E+000    2.03000E+000
   7.2060   6.02000E+000    1.80000E-001
   7.2090   6.07000E+000    1.73000E+000
   7.2120   6.07000E+000    1.15000E+000
   7.2150   6.07000E+000    2.12000E+000
   7.2180   6.14000E+000    1.40000E-001
   7.2210   5.97000E+000    2.40000E-001
   7.2250   6.08000E+000    1.70000E-001
   7.2270   5.95000E+000    9.00000E-002
   7.2310   5.89000E+000    1.20000E-001
   7.2330   5.97000E+000    5.00000E-002
   7.2340   5.94000E+000    2.00000E-001
   7.2380   6.06000E+000    2.20000E-001
   7.2400   6.04000E+000    1.90000E-001
   7.2430   5.95000E+000    1.00000E-001
   7.2460   5.99000E+000    0.00000E+000
   7.2490   6.00000E+000    1.50000E-001
   7.2520   6.04000E+000    2.90000E-001
   7.2550   6.11000E+000    6.60000E-001
   7.2570   5.98000E+000    2.20000E-001
   7.2600   6.02000E+000    1.50000E-001
   7.2640   6.02000E+000    2.00000E-002
   7.2670   5.95000E+000    1.00000E-002
   7.2690   5.97000E+000    1.90000E-001
   7.2720   5.92000E+000    2.90000E-001
   7.2750   5.97000E+000    5.00000E-002
   7.2790   5.32000E+000    7.00000E-002
   7.2810   5.88000E+000    1.60000E-001
   7.2830   5.94000E+000    9.00000E-002
   7.2860   6.17000E+000    9.00000E-002
   7.2890   6.00000E+000    2.10000E-001
   7.2920   6.24000E+000    5.00000E-002
   7.2950   6.04000E+000    6.00000E-002
   7.2980   5.41000E+000    2.50000E-001
   7.3000   6.07000E+000    3.50000E-001
