# Supplementary material for: Mechanism of the small ATP-independent chaperone Spy is substrate specific
Source: Nat Commun. 2021 Feb 8;12:851. doi: 10.1038/s41467-021-21120-8 (PMC7870927; doi:10.1038/s41467-021-21120-8)
Supplement: Supplementary file 3 — Supplementary Data 1 [file 41467_2021_21120_MOESM3_ESM.zip › Fig 2c-d/181801/00089.RI3]

Sample3/6
I 3 22.0 48000 0012757 3.2030E11 278 1 
   5.8000   5.98000E+000    1.17000E+000
   5.8060   5.83000E+000    2.35000E+000
   5.8080   5.98000E+000    4.94000E+000
   5.8100   5.89000E+000    1.21300E+001
   5.8130   2.81000E+000    1.44800E+001
   5.8150   1.44000E+000    2.69100E+001
   5.8170   1.96600E+001    5.12800E+001
   5.8190   2.89900E+001    5.82200E+001
   5.8220   7.35900E+001    2.05720E+002
   5.8240   2.86000E+002    4.06890E+002
   5.8260   5.43810E+002    5.32510E+002
   5.8290   7.58320E+002    8.10660E+002
   5.8310   9.21890E+002    8.86210E+002
   5.8330   1.00269E+003    1.00854E+003
   5.8350   1.19455E+003    1.22948E+003
   5.8370   1.32692E+003    1.30018E+003
   5.8400   1.44023E+003    1.43164E+003
   5.8410   1.49686E+003    1.49832E+003
   5.8420   1.65357E+003    1.70769E+003
   5.8440   1.79485E+003    1.83214E+003
   5.8470   1.96357E+003    1.98254E+003
   5.8490   2.09136E+003    2.08532E+003
   5.8510   2.15301E+003    2.15979E+003
   5.8540   2.32304E+003    2.42785E+003
   5.8560   2.47119E+003    2.55630E+003
   5.8580   2.63912E+003    2.67892E+003
   5.8600   2.74087E+003    2.81550E+003
   5.8630   2.77107E+003    2.86263E+003
   5.8650   2.84884E+003    2.96024E+003
   5.8670   3.02786E+003    3.01675E+003
   5.8690   3.17387E+003    3.21802E+003
   5.8710   3.29987E+003    3.26223E+003
   5.8740   3.32602E+003    3.27137E+003
   5.8760   3.41109E+003    3.34046E+003
   5.8780   3.40749E+003    3.51520E+003
   5.8800   3.45043E+003    3.57419E+003
   5.8820   3.51330E+003    3.59490E+003
   5.8840   3.55733E+003    3.53112E+003
   5.8870   3.60261E+003    3.52982E+003
   5.8880   3.65799E+003    3.56006E+003
   5.8900   3.70718E+003    3.59978E+003
   5.8920   3.67703E+003    3.60727E+003
   5.8940   3.63452E+003    3.64641E+003
   5.8960   3.63825E+003    3.66972E+003
   5.8970   3.61138E+003    3.62639E+003
   5.8990   3.68718E+003    3.72135E+003
   5.9000   3.60591E+003    3.66586E+003
   5.9030   3.69696E+003    3.62412E+003
   5.9060   3.68942E+003    3.59513E+003
   5.9070   3.67919E+003    3.62943E+003
   5.9080   3.71578E+003    3.73596E+003
   5.9100   3.71689E+003    3.72994E+003
   5.9120   3.75793E+003    3.74625E+003
   5.9130   3.78038E+003    3.72766E+003
   5.9140   3.77744E+003    3.73603E+003
   5.9160   3.72733E+003    3.84852E+003
   5.9190   3.79418E+003    3.70368E+003
   5.9210   3.78301E+003    3.83109E+003
   5.9230   3.77087E+003    3.79962E+003
   5.9250   3.72105E+003    3.82115E+003
   5.9280   3.80941E+003    3.86321E+003
   5.9300   3.84718E+003    3.79225E+003
   5.9320   3.89966E+003    3.90345E+003
   5.9340   3.88976E+003    3.87206E+003
   5.9350   4.08808E+003    3.86512E+003
   5.9370   3.91376E+003    3.95567E+003
   5.9390   4.01371E+003    3.92626E+003
   5.9420   4.00605E+003    3.98170E+003
   5.9440   3.95394E+003    4.06776E+003
   5.9460   3.96125E+003    4.10464E+003
   5.9480   4.06691E+003    4.03500E+003
   5.9500   4.01826E+003    4.11348E+003
   5.9520   4.06479E+003    4.09423E+003
   5.9550   4.02345E+003    4.12334E+003
   5.9570   4.07245E+003    4.12831E+003
   5.9590   4.05238E+003    4.23945E+003
   5.9620   4.11196E+003    4.21788E+003
   5.9630   4.10258E+003    4.47324E+003
   5.9640   4.12244E+003    5.55987E+003
   5.9680   4.18738E+003    7.71714E+003
   5.9700   4.15919E+003    8.51870E+003
   5.9730   4.62219E+003    8.32817E+003
   5.9750   5.31020E+003    4.52563E+003
   5.9770   7.84970E+003    1.36720E+002
   5.9830   7.42647E+003    2.04010E+002
   5.9840   3.86496E+003    1.11084E+003
   5.9880   1.56000E+002    5.35836E+003
   5.9930   1.96910E+002    4.11449E+003
   5.9960   8.84050E+002    4.23591E+003
   5.9980   3.07018E+003    4.17624E+003
   6.0000   5.38360E+003    4.16744E+003
   6.0020   4.29631E+003    4.13261E+003
   6.0050   4.19464E+003    4.19273E+003
   6.0070   4.16093E+003    4.15047E+003
   6.0110   4.19043E+003    4.19167E+003
   6.0120   4.20851E+003    4.09763E+003
   6.0150   4.16943E+003    4.20940E+003
   6.0160   4.17852E+003    4.18779E+003
   6.0180   4.23303E+003    4.15888E+003
   6.0200   4.11059E+003    4.11621E+003
   6.0230   4.17299E+003    4.17384E+003
   6.0250   4.17548E+003    4.19487E+003
   6.0270   4.21765E+003    4.11686E+003
   6.0300   4.17181E+003    4.13931E+003
   6.0320   4.16874E+003    4.11465E+003
   6.0340   4.18902E+003    4.15502E+003
   6.0370   4.19542E+003    4.12903E+003
   6.0380   4.18692E+003    4.12981E+003
   6.0390   4.22005E+003    4.19375E+003
   6.0410   4.19472E+003    4.15385E+003
   6.0430   4.20562E+003    4.19838E+003
   6.0460   4.21434E+003    4.21190E+003
   6.0480   4.18324E+003    4.18295E+003
   6.0500   4.20894E+003    4.18105E+003
   6.0520   4.20665E+003    4.23206E+003
   6.0540   4.25433E+003    4.21652E+003
   6.0570   4.27861E+003    4.20375E+003
   6.0590   4.15106E+003    4.14658E+003
   6.0610   4.14761E+003    4.19800E+003
   6.0630   4.09544E+003    4.22520E+003
   6.0660   4.13713E+003    4.16094E+003
   6.0680   4.22654E+003    4.15838E+003
   6.0700   4.15755E+003    4.18120E+003
   6.0730   4.18606E+003    4.14958E+003
   6.0770   4.16155E+003    4.18112E+003
   6.0790   4.17210E+003    4.17715E+003
   6.0820   4.20666E+003    4.23982E+003
   6.0830   4.14368E+003    4.21023E+003
   6.0860   4.12461E+003    4.15904E+003
   6.0870   4.23471E+003    4.13516E+003
   6.0890   4.21675E+003    4.15077E+003
   6.0900   4.22325E+003    4.22773E+003
   6.0930   4.18873E+003    4.17923E+003
   6.0970   4.16075E+003    4.19593E+003
   6.0990   4.21131E+003    4.21098E+003
   6.1020   4.17024E+003    4.17811E+003
   6.1040   4.21711E+003    4.14874E+003
   6.1060   4.17285E+003    4.22069E+003
   6.1080   4.23832E+003    4.22479E+003
   6.1110   4.26150E+003    4.21897E+003
   6.1130   4.25488E+003    4.18977E+003
   6.1160   4.24815E+003    4.20172E+003
   6.1180   4.16179E+003    4.17459E+003
   6.1190   4.19927E+003    4.14985E+003
   6.1220   4.19547E+003    4.15212E+003
   6.1250   4.14644E+003    4.13194E+003
   6.1260   4.17947E+003    4.14933E+003
   6.1290   4.15967E+003    4.18106E+003
   6.1310   4.14293E+003    4.16334E+003
   6.1330   4.23062E+003    4.20004E+003
   6.1350   4.20092E+003    4.15878E+003
   6.1390   4.14595E+003    4.20305E+003
   6.1410   4.16169E+003    4.19587E+003
   6.1420   4.18613E+003    4.10553E+003
   6.1440   4.18316E+003    4.23543E+003
   6.1460   4.23926E+003    4.14114E+003
   6.1480   4.19439E+003    4.15697E+003
   6.1510   4.16420E+003    4.10024E+003
   6.1540   4.14008E+003    4.10538E+003
   6.1550   4.23998E+003    4.08364E+003
   6.1570   4.17655E+003    4.03874E+003
   6.1590   4.15089E+003    4.08345E+003
   6.1620   4.10337E+003    4.11449E+003
   6.1640   4.20196E+003    4.08913E+003
   6.1670   4.17396E+003    4.06297E+003
   6.1690   4.09548E+003    4.02630E+003
   6.1710   4.14801E+003    4.12289E+003
   6.1730   4.19151E+003    4.09018E+003
   6.1760   4.16739E+003    4.16918E+003
   6.1790   4.18884E+003    4.13758E+003
   6.1810   4.18300E+003    4.12554E+003
   6.1830   4.15341E+003    4.11129E+003
   6.1850   4.17962E+003    4.13246E+003
   6.1860   4.13513E+003    4.08857E+003
   6.1890   4.20498E+003    4.18669E+003
   6.1910   4.24343E+003    4.10240E+003
   6.1940   4.22141E+003    4.05811E+003
   6.1980   4.16914E+003    4.05952E+003
   6.2010   4.16021E+003    4.05423E+003
   6.2030   4.23497E+003    4.14907E+003
   6.2050   4.14308E+003    4.05841E+003
   6.2060   4.20303E+003    4.06151E+003
   6.2080   4.10912E+003    4.11897E+003
   6.2120   4.20994E+003    4.17638E+003
   6.2140   4.22251E+003    4.14164E+003
   6.2170   4.24328E+003    4.10325E+003
   6.2180   4.28351E+003    4.18945E+003
   6.2210   4.17804E+003    4.12979E+003
   6.2220   4.25519E+003    4.10829E+003
   6.2250   4.19804E+003    4.04568E+003
   6.2270   4.21516E+003    4.07206E+003
   6.2300   4.26709E+003    4.13639E+003
   6.2310   4.19208E+003    4.14258E+003
   6.2320   4.19435E+003    4.11171E+003
   6.2350   4.21139E+003    4.15019E+003
   6.2370   4.21473E+003    4.06079E+003
   6.2390   4.21219E+003    4.05819E+003
   6.2410   4.21050E+003    4.06066E+003
   6.2430   4.23499E+003    4.09096E+003
   6.2450   4.20397E+003    3.99974E+003
   6.2480   4.21755E+003    4.13721E+003
   6.2500   4.20306E+003    4.06067E+003
   6.2520   4.21851E+003    4.04966E+003
   6.2550   4.15162E+003    4.05275E+003
   6.2570   4.20541E+003    4.00280E+003
   6.2600   4.19068E+003    4.09438E+003
   6.2610   4.23239E+003    4.07865E+003
   6.2640   4.29129E+003    4.11039E+003
   6.2660   4.27787E+003    4.07026E+003
   6.2680   4.24113E+003    4.05211E+003
   6.2700   4.19418E+003    4.07081E+003
   6.2730   4.25633E+003    4.04674E+003
   6.2750   4.34416E+003    4.07508E+003
   6.2780   4.23238E+003    4.13591E+003
   6.2800   4.25536E+003    4.05912E+003
   6.2820   4.23673E+003    4.06772E+003
   6.2840   4.25160E+003    4.09223E+003
   6.2860   4.25269E+003    4.05796E+003
   6.2890   4.24168E+003    4.03488E+003
   6.2900   4.27746E+003    4.04701E+003
   6.2930   4.24380E+003    4.06253E+003
   6.2960   4.20134E+003    4.02315E+003
   6.2970   4.23889E+003    3.98947E+003
   6.3020   4.30299E+003    4.00701E+003
   6.3040   4.14989E+003    4.02586E+003
   6.3080   4.20577E+003    4.02344E+003
   6.3110   4.15824E+003    3.95029E+003
   6.3130   4.18199E+003    3.86097E+003
   6.3180   4.25257E+003    4.04112E+003
   6.3200   4.28712E+003    3.96951E+003
   6.3220   4.20895E+003    3.92748E+003
   6.3250   4.17260E+003    3.99062E+003
   6.3260   4.14206E+003    3.93070E+003
   6.3270   4.19529E+003    3.93791E+003
   6.3300   4.26679E+003    3.91115E+003
   6.3320   4.15250E+003    3.93640E+003
   6.3350   4.20241E+003    3.85119E+003
   6.3380   4.22087E+003    3.91493E+003
   6.3400   4.19431E+003    3.86487E+003
   6.3420   4.21625E+003    3.85531E+003
   6.3450   4.20602E+003    3.86489E+003
   6.3470   4.17986E+003    3.77816E+003
   6.3500   4.15411E+003    3.80246E+003
   6.3520   4.19479E+003    3.87798E+003
   6.3550   4.16904E+003    3.89373E+003
   6.3570   4.15479E+003    3.81174E+003
   6.3610   4.14474E+003    3.77338E+003
   6.3630   4.18465E+003    3.81657E+003
   6.3660   4.11838E+003    3.89721E+003
   6.3670   4.22408E+003    3.85240E+003
   6.3690   4.18327E+003    3.84838E+003
   6.3720   4.16515E+003    3.78231E+003
   6.3760   4.14721E+003    3.72772E+003
   6.3780   4.13605E+003    3.75940E+003
   6.3790   4.13434E+003    3.78638E+003
   6.3820   4.14218E+003    3.79682E+003
   6.3830   4.17156E+003    3.74838E+003
   6.3860   4.11375E+003    3.71461E+003
   6.3890   4.12398E+003    3.72801E+003
   6.3920   4.13159E+003    3.73359E+003
   6.3930   4.10529E+003    3.71170E+003
   6.3950   4.10139E+003    3.69367E+003
   6.3970   4.09320E+003    3.69949E+003
   6.4000   4.03682E+003    3.71589E+003
   6.4030   4.09738E+003    3.64826E+003
   6.4050   4.11007E+003    3.71146E+003
   6.4080   4.10100E+003    3.71241E+003
   6.4100   4.10818E+003    3.65165E+003
   6.4130   4.05493E+003    3.64495E+003
   6.4150   4.10213E+003    3.63359E+003
   6.4180   4.10995E+003    3.61861E+003
   6.4210   4.04840E+003    3.62533E+003
   6.4220   4.06313E+003    3.67340E+003
   6.4260   4.08712E+003    3.63187E+003
   6.4290   4.00807E+003    3.64108E+003
   6.4310   4.01837E+003    3.65118E+003
   6.4330   4.05877E+003    3.61913E+003
   6.4360   4.09720E+003    3.68072E+003
   6.4380   4.14897E+003    3.64503E+003
   6.4400   4.14703E+003    3.65313E+003
   6.4410   4.17156E+003    3.63916E+003
   6.4430   4.17849E+003    3.57923E+003
   6.4450   4.09837E+003    3.61116E+003
   6.4490   4.16715E+003    3.60604E+003
   6.4510   4.14589E+003    3.60276E+003
   6.4520   4.22313E+003    3.58073E+003
   6.4550   4.21646E+003    3.70006E+003
   6.4570   4.19779E+003    3.64609E+003
   6.4600   4.23422E+003    3.61971E+003
   6.4640   4.22352E+003    3.60318E+003
   6.4660   4.17650E+003    3.59058E+003
   6.4680   4.11567E+003    3.57187E+003
   6.4700   4.16684E+003    3.58622E+003
   6.4730   4.17370E+003    3.60124E+003
   6.4750   4.24155E+003    3.55283E+003
   6.4790   4.18096E+003    3.50363E+003
   6.4800   4.12400E+003    3.53370E+003
   6.4830   4.12811E+003    3.54785E+003
   6.4850   4.08272E+003    3.49792E+003
   6.4870   4.10162E+003    3.49160E+003
   6.4910   4.09851E+003    3.47474E+003
   6.4920   4.18509E+003    3.62646E+003
   6.4940   4.11090E+003    3.49381E+003
   6.4970   4.14840E+003    3.47650E+003
   6.5010   4.10668E+003    3.44788E+003
   6.5030   4.08241E+003    3.41653E+003
   6.5050   4.10058E+003    3.45706E+003
   6.5080   4.02963E+003    3.44576E+003
   6.5090   4.15512E+003    3.38973E+003
   6.5130   4.06385E+003    3.40346E+003
   6.5160   4.10187E+003    3.39395E+003
   6.5190   4.01170E+003    3.35824E+003
   6.5200   4.06056E+003    3.33143E+003
   6.5230   3.98203E+003    3.33297E+003
   6.5250   4.00752E+003    3.28691E+003
   6.5280   3.98104E+003    3.34991E+003
   6.5320   3.95441E+003    3.23551E+003
   6.5330   4.03504E+003    3.32222E+003
   6.5340   3.92013E+003    3.26928E+003
   6.5380   3.89806E+003    3.21318E+003
   6.5400   3.93485E+003    3.21193E+003
   6.5410   3.96246E+003    3.16837E+003
   6.5440   3.93024E+003    3.20600E+003
   6.5470   3.96446E+003    3.14200E+003
   6.5490   3.94311E+003    3.10547E+003
   6.5510   3.88597E+003    3.11618E+003
   6.5530   3.85978E+003    3.06084E+003
   6.5570   3.84012E+003    3.07085E+003
   6.5590   3.76428E+003    3.06298E+003
   6.5620   3.72985E+003    3.05702E+003
   6.5650   3.79656E+003    3.00279E+003
   6.5670   3.68868E+003    2.99247E+003
   6.5700   3.72145E+003    3.02729E+003
   6.5730   3.74118E+003    2.98050E+003
   6.5750   3.75820E+003    2.95737E+003
   6.5780   3.69634E+003    2.88812E+003
   6.5800   3.76356E+003    2.89117E+003
   6.5810   3.67732E+003    2.87600E+003
   6.5840   3.71185E+003    2.86843E+003
   6.5860   3.61595E+003    2.84034E+003
   6.5910   3.57364E+003    2.77249E+003
   6.5930   3.58676E+003    2.85945E+003
   6.5980   3.61159E+003    2.83718E+003
   6.6000   3.57377E+003    2.77799E+003
   6.6020   3.55840E+003    2.70943E+003
   6.6040   3.61062E+003    2.65668E+003
   6.6070   3.50945E+003    2.67442E+003
   6.6120   3.55670E+003    2.66606E+003
   6.6140   3.48492E+003    2.58968E+003
   6.6170   3.48250E+003    2.61415E+003
   6.6190   3.41227E+003    2.63155E+003
   6.6210   3.48903E+003    2.59151E+003
   6.6240   3.43814E+003    2.55678E+003
   6.6260   3.39995E+003    2.53363E+003
   6.6290   3.36768E+003    2.54681E+003
   6.6310   3.34433E+003    2.48228E+003
   6.6330   3.36657E+003    2.46307E+003
   6.6360   3.35508E+003    2.43323E+003
   6.6390   3.30275E+003    2.44058E+003
   6.6420   3.29072E+003    2.44621E+003
   6.6440   3.29524E+003    2.44553E+003
   6.6470   3.27747E+003    2.41539E+003
   6.6500   3.21063E+003    2.38051E+003
   6.6530   3.22505E+003    2.35762E+003
   6.6550   3.18319E+003    2.36775E+003
   6.6570   3.25818E+003    2.34612E+003
   6.6600   3.18695E+003    2.28832E+003
   6.6630   3.11936E+003    2.24706E+003
   6.6650   3.10288E+003    2.26696E+003
   6.6670   3.15108E+003    2.25545E+003
   6.6690   3.15309E+003    2.21320E+003
   6.6730   3.08938E+003    2.21869E+003
   6.6750   3.07569E+003    2.16412E+003
   6.6780   3.06441E+003    2.15129E+003
   6.6790   3.05832E+003    2.12465E+003
   6.6820   3.00427E+003    2.15232E+003
   6.6850   3.03561E+003    2.10547E+003
   6.6870   2.97628E+003    2.07386E+003
   6.6900   2.97640E+003    2.06716E+003
   6.6910   2.96492E+003    2.05955E+003
   6.6950   2.95441E+003    2.05602E+003
   6.6980   2.87502E+003    2.00538E+003
   6.7010   2.90690E+003    1.96800E+003
   6.7030   2.85794E+003    1.96507E+003
   6.7050   2.86636E+003    1.99129E+003
   6.7080   2.83195E+003    1.94284E+003
   6.7110   2.73733E+003    1.89155E+003
   6.7150   2.76652E+003    1.88680E+003
   6.7160   2.78474E+003    1.89651E+003
   6.7180   2.72305E+003    1.91279E+003
   6.7210   2.75126E+003    1.88043E+003
   6.7230   2.71381E+003    1.83613E+003
   6.7260   2.67432E+003    1.82568E+003
   6.7280   2.64249E+003    1.78668E+003
   6.7320   2.62589E+003    1.74168E+003
   6.7330   2.63960E+003    1.75355E+003
   6.7340   2.60100E+003    1.72635E+003
   6.7370   2.56387E+003    1.70375E+003
   6.7410   2.49166E+003    1.68489E+003
   6.7450   2.54119E+003    1.68414E+003
   6.7470   2.57071E+003    1.66631E+003
   6.7500   2.53040E+003    1.67118E+003
   6.7520   2.55613E+003    1.68387E+003
   6.7540   2.53967E+003    1.63909E+003
   6.7580   2.50153E+003    1.60636E+003
   6.7610   2.46821E+003    1.62518E+003
   6.7630   2.45757E+003    1.59903E+003
   6.7660   2.45389E+003    1.56812E+003
   6.7680   2.39487E+003    1.57144E+003
   6.7700   2.39022E+003    1.55877E+003
   6.7720   2.39540E+003    1.55005E+003
   6.7750   2.42284E+003    1.50467E+003
   6.7770   2.38539E+003    1.49384E+003
   6.7790   2.38299E+003    1.52435E+003
   6.7810   2.35789E+003    1.51044E+003
   6.7830   2.35062E+003    1.47777E+003
   6.7870   2.31605E+003    1.56896E+003
   6.7900   2.28854E+003    1.48106E+003
   6.7930   2.30449E+003    1.48847E+003
   6.7950   2.30076E+003    1.44219E+003
   6.7980   2.26789E+003    1.46561E+003
   6.8000   2.26351E+003    1.47702E+003
   6.8040   2.27612E+003    1.46077E+003
   6.8060   2.25528E+003    1.44890E+003
   6.8100   2.28945E+003    1.42752E+003
   6.8120   2.26033E+003    1.41871E+003
   6.8150   2.23171E+003    1.38021E+003
   6.8170   2.22498E+003    1.39313E+003
   6.8200   2.16996E+003    1.39550E+003
   6.8220   2.25777E+003    1.40457E+003
   6.8240   2.25201E+003    1.36164E+003
   6.8280   2.23206E+003    1.36901E+003
   6.8310   2.24039E+003    1.37287E+003
   6.8330   2.21191E+003    1.34731E+003
   6.8360   2.17890E+003    1.34681E+003
   6.8390   2.20955E+003    1.34187E+003
   6.8420   2.22182E+003    1.33944E+003
   6.8450   2.15110E+003    1.34154E+003
   6.8480   2.15490E+003    1.30386E+003
   6.8510   2.17462E+003    1.31265E+003
   6.8550   2.13983E+003    1.26387E+003
   6.8570   2.11599E+003    1.27423E+003
   6.8580   2.11200E+003    1.29803E+003
   6.8620   2.14714E+003    1.27043E+003
   6.8650   2.11833E+003    1.27308E+003
   6.8670   2.10506E+003    1.28262E+003
   6.8690   2.13038E+003    1.25568E+003
   6.8710   2.10613E+003    1.25885E+003
   6.8740   2.11996E+003    1.23422E+003
   6.8770   2.07201E+003    1.23199E+003
   6.8810   2.06286E+003    1.23343E+003
   6.8820   2.06534E+003    1.22309E+003
   6.8850   2.07501E+003    1.25710E+003
   6.8870   2.05596E+003    1.21208E+003
   6.8910   2.01730E+003    1.21561E+003
   6.8940   2.03093E+003    1.21688E+003
   6.8960   2.07523E+003    1.22609E+003
   6.8980   2.03218E+003    1.23785E+003
   6.9030   2.06081E+003    1.20641E+003
   6.9050   2.04104E+003    1.20615E+003
   6.9080   2.00304E+003    1.20374E+003
   6.9100   2.02693E+003    1.19556E+003
   6.9120   2.07190E+003    1.17158E+003
   6.9150   2.01015E+003    1.17835E+003
   6.9180   1.95821E+003    1.18522E+003
   6.9210   2.00210E+003    1.16700E+003
   6.9230   1.99644E+003    1.14901E+003
   6.9250   1.96730E+003    1.17354E+003
   6.9280   2.00060E+003    1.16863E+003
   6.9310   1.95385E+003    1.13653E+003
   6.9350   1.95836E+003    1.15374E+003
   6.9370   1.99060E+003    1.14307E+003
   6.9400   1.90889E+003    1.12060E+003
   6.9440   1.93088E+003    1.13874E+003
   6.9460   1.93066E+003    1.13878E+003
   6.9490   1.93255E+003    1.11637E+003
   6.9520   1.92606E+003    1.10342E+003
   6.9540   1.92804E+003    1.11760E+003
   6.9560   1.88615E+003    1.10190E+003
   6.9590   1.88160E+003    1.08850E+003
   6.9620   1.88489E+003    1.10251E+003
   6.9650   1.88645E+003    1.08313E+003
   6.9680   1.86851E+003    1.08488E+003
   6.9700   1.87203E+003    1.09804E+003
   6.9730   1.88177E+003    1.07293E+003
   6.9750   1.86965E+003    1.07670E+003
   6.9760   1.89598E+003    1.09834E+003
   6.9800   1.85111E+003    1.10114E+003
   6.9820   1.88360E+003    1.10481E+003
   6.9850   1.84400E+003    1.09774E+003
   6.9880   1.86641E+003    1.09523E+003
   6.9910   1.91156E+003    1.09075E+003
   6.9940   1.83594E+003    1.06793E+003
   6.9970   1.87266E+003    1.07339E+003
   6.9990   1.81894E+003    1.04562E+003
   7.0010   1.87941E+003    1.07406E+003
   7.0050   1.90483E+003    1.05907E+003
   7.0080   1.84775E+003    1.10500E+003
   7.0100   1.86534E+003    1.05920E+003
   7.0120   1.89032E+003    1.06538E+003
   7.0150   1.88172E+003    1.08951E+003
   7.0170   1.86553E+003    1.09952E+003
   7.0210   1.83087E+003    1.05875E+003
   7.0240   1.81831E+003    1.05752E+003
   7.0260   1.80087E+003    1.05222E+003
   7.0280   1.79189E+003    1.06369E+003
   7.0310   1.77877E+003    1.04254E+003
   7.0350   1.80545E+003    1.04829E+003
   7.0370   1.82188E+003    1.03764E+003
   7.0400   1.80199E+003    1.01954E+003
   7.0440   1.86406E+003    1.02481E+003
   7.0470   1.84177E+003    1.04385E+003
   7.0480   1.82311E+003    1.03587E+003
   7.0530   1.81089E+003    1.02962E+003
   7.0550   1.84241E+003    1.03533E+003
   7.0570   1.78452E+003    9.99140E+002
   7.0600   1.84487E+003    1.00082E+003
   7.0620   1.80225E+003    1.01899E+003
   7.0670   1.79836E+003    9.88930E+002
   7.0680   1.81013E+003    9.69250E+002
   7.0710   1.78529E+003    9.75350E+002
   7.0730   1.77183E+003    9.51860E+002
   7.0760   1.77424E+003    9.37170E+002
   7.0780   1.77131E+003    9.25640E+002
   7.0820   1.75979E+003    9.14040E+002
   7.0840   1.74539E+003    9.10710E+002
   7.0870   1.76702E+003    8.89270E+002
   7.0890   1.75155E+003    9.03940E+002
   7.0930   1.72276E+003    8.44650E+002
   7.0960   1.73774E+003    8.43380E+002
   7.0980   1.70547E+003    8.11650E+002
   7.1010   1.68040E+003    7.75640E+002
   7.1050   1.66092E+003    7.71120E+002
   7.1070   1.61966E+003    7.34630E+002
   7.1100   1.62072E+003    6.76100E+002
   7.1130   1.62262E+003    6.58850E+002
   7.1150   1.60751E+003    6.19490E+002
   7.1180   1.57372E+003    5.87150E+002
   7.1200   1.52558E+003    5.15610E+002
   7.1230   1.53030E+003    4.82510E+002
   7.1250   1.44482E+003    4.19370E+002
   7.1300   1.36578E+003    3.61820E+002
   7.1340   1.33286E+003    2.90020E+002
   7.1360   1.31041E+003    2.77710E+002
   7.1380   1.24714E+003    2.01110E+002
   7.1420   1.11722E+003    8.49100E+001
   7.1460   1.01490E+003    1.86900E+001
   7.1510   7.77340E+002    1.05600E+001
   7.1520   7.29550E+002    1.17200E+001
   7.1550   6.83190E+002    7.84000E+000
   7.1570   5.26470E+002    7.60000E+000
   7.1600   2.30140E+002    4.86000E+000
   7.1640   4.97900E+001    3.18000E+000
   7.1660   8.34000E+000    4.11000E+000
   7.1690   1.69000E+000    3.11000E+000
   7.1700   4.91000E+000    3.93000E+000
   7.1730   5.65000E+000    4.00000E+000
   7.1760   6.11000E+000    4.19000E+000
   7.1800   5.95000E+000    1.80000E-001
   7.1820   5.97000E+000    5.40000E-001
   7.1850   6.13000E+000    6.80000E-001
   7.1870   5.91000E+000    1.10000E-001
   7.1910   6.11000E+000    2.70000E-001
   7.1940   6.14000E+000    6.70000E-001
   7.1950   5.35000E+000    1.30000E-001
   7.1990   5.93000E+000    2.50000E-001
   7.2030   6.26000E+000    2.50000E-001
   7.2040   6.04000E+000    2.10000E-001
   7.2070   6.29000E+000    2.70000E-001
   7.2110   6.17000E+000    1.00000E-001
   7.2130   6.06000E+000    1.60000E-001
   7.2160   6.15000E+000    6.00000E-002
   7.2180   6.03000E+000    1.00000E-002
   7.2210   6.01000E+000    2.70000E-001
   7.2230   6.27000E+000    3.40000E-001
   7.2280   6.03000E+000    8.00000E-002
   7.2300   6.21000E+000    1.30000E-001
   7.2330   6.20000E+000    1.30000E-001
   7.2360   6.08000E+000    2.80000E-001
   7.2380   6.05000E+000    3.00000E-001
   7.2410   5.98000E+000    3.30000E-001
   7.2450   5.94000E+000    2.80000E-001
   7.2470   5.99000E+000    3.40000E-001
   7.2500   6.04000E+000    4.00000E-002
   7.2520   6.09000E+000    5.00000E-002
   7.2550   6.09000E+000    0.00000E+000
   7.2580   6.33000E+000    2.20000E-001
   7.2600   6.36000E+000    5.00000E-002
   7.2630   6.14000E+000    8.00000E-002
   7.2650   5.96000E+000    9.00000E-002
   7.2670   5.98000E+000    8.00000E-002
   7.2700   5.94000E+000    2.90000E-001
   7.2730   6.15000E+000    4.40000E-001
   7.2780   6.22000E+000    5.00000E-002
   7.2810   5.92000E+000    9.00000E-002
   7.2840   5.37000E+000    8.00000E-002
   7.2860   5.90000E+000    1.00000E-001
   7.2880   6.16000E+000    1.30000E-001
   7.2920   6.15000E+000    4.20000E-001
   7.2950   6.26000E+000    2.00000E-002
   7.2970   6.20000E+000    6.00000E-002
   7.3000   6.10000E+000    0.00000E+000
