# Supplementary material for: Mechanism of the small ATP-independent chaperone Spy is substrate specific
Source: Nat Commun. 2021 Feb 8;12:851. doi: 10.1038/s41467-021-21120-8 (PMC7870927; doi:10.1038/s41467-021-21120-8)
Supplement: Supplementary file 3 — Supplementary Data 1 [file 41467_2021_21120_MOESM3_ESM.zip › Fig 2c-d/181801/00090.RI1]

Sample1/4
I 1 22.0 48000 0012830 3.2220E11 278 1 
   5.8000   6.07000E+000    2.10000E-001
   5.8010   6.15000E+000    1.80000E-001
   5.8030   6.04000E+000    1.00000E-001
   5.8040   6.05000E+000    1.03000E+000
   5.8060   6.01000E+000    5.10000E-001
   5.8080   5.93000E+000    2.31000E+000
   5.8100   6.17000E+000    3.40000E+000
   5.8120   5.07000E+000    1.23600E+001
   5.8130   1.08000E+000    1.18200E+001
   5.8150   1.74000E+000    1.09800E+001
   5.8170   1.15600E+001    1.48100E+001
   5.8200   4.61500E+001    3.17600E+001
   5.8220   6.65400E+001    5.65200E+001
   5.8240   2.57940E+002    1.06420E+002
   5.8260   4.82590E+002    1.26110E+002
   5.8290   8.09130E+002    3.72790E+002
   5.8300   9.69050E+002    5.23060E+002
   5.8330   9.62090E+002    6.16200E+002
   5.8350   1.18069E+003    7.38540E+002
   5.8370   1.31230E+003    9.40790E+002
   5.8380   1.37733E+003    1.20268E+003
   5.8400   1.51362E+003    1.54802E+003
   5.8420   1.64410E+003    1.61341E+003
   5.8440   1.74136E+003    1.93464E+003
   5.8450   1.85773E+003    1.89830E+003
   5.8470   1.98590E+003    2.03298E+003
   5.8490   2.11471E+003    2.19864E+003
   5.8510   2.20455E+003    2.24367E+003
   5.8530   2.36055E+003    2.52046E+003
   5.8550   2.48181E+003    2.60919E+003
   5.8560   2.58409E+003    2.62565E+003
   5.8580   2.65625E+003    2.71375E+003
   5.8600   2.79292E+003    2.77947E+003
   5.8610   2.83253E+003    2.89248E+003
   5.8630   2.99510E+003    3.00855E+003
   5.8650   3.07063E+003    3.15633E+003
   5.8670   3.15334E+003    3.23290E+003
   5.8700   3.16946E+003    3.23932E+003
   5.8710   3.33078E+003    3.34126E+003
   5.8740   3.38269E+003    3.38031E+003
   5.8760   3.48510E+003    3.48060E+003
   5.8780   3.54956E+003    3.53126E+003
   5.8800   3.64421E+003    3.65946E+003
   5.8830   3.62095E+003    3.65464E+003
   5.8840   3.65890E+003    3.68281E+003
   5.8870   3.68672E+003    3.70176E+003
   5.8900   3.79618E+003    3.75835E+003
   5.8920   3.75316E+003    3.76775E+003
   5.8940   3.68074E+003    3.69948E+003
   5.8960   3.69764E+003    3.72620E+003
   5.8990   3.68926E+003    3.77817E+003
   5.9000   3.73286E+003    3.73184E+003
   5.9010   3.72292E+003    3.71985E+003
   5.9020   3.80162E+003    3.79776E+003
   5.9060   3.75315E+003    3.74135E+003
   5.9070   3.73749E+003    3.77650E+003
   5.9090   3.73282E+003    3.70741E+003
   5.9100   3.74035E+003    3.83962E+003
   5.9120   3.89134E+003    3.79778E+003
   5.9140   3.79039E+003    3.88171E+003
   5.9160   3.89164E+003    3.87663E+003
   5.9190   3.86548E+003    3.87634E+003
   5.9210   3.90561E+003    3.86086E+003
   5.9230   3.86891E+003    3.84869E+003
   5.9250   3.89745E+003    3.85722E+003
   5.9280   3.91093E+003    3.82636E+003
   5.9300   3.91641E+003    3.89184E+003
   5.9320   3.98576E+003    4.03253E+003
   5.9350   4.01055E+003    4.00156E+003
   5.9360   4.04799E+003    4.12998E+003
   5.9390   4.07315E+003    4.10041E+003
   5.9420   4.08724E+003    4.23489E+003
   5.9430   4.12929E+003    4.11529E+003
   5.9460   4.07878E+003    4.25350E+003
   5.9470   4.11629E+003    4.02426E+003
   5.9500   4.16574E+003    4.10912E+003
   5.9510   4.18890E+003    4.09719E+003
   5.9530   4.26157E+003    4.25613E+003
   5.9550   4.16598E+003    4.07575E+003
   5.9570   4.23633E+003    4.19772E+003
   5.9590   4.13773E+003    4.19064E+003
   5.9600   4.18229E+003    4.13190E+003
   5.9620   4.16670E+003    4.19750E+003
   5.9640   4.18544E+003    4.15121E+003
   5.9660   4.18377E+003    4.19582E+003
   5.9690   4.23598E+003    4.20774E+003
   5.9730   4.26788E+003    4.26159E+003
   5.9760   4.24270E+003    4.30539E+003
   5.9770   4.26950E+003    4.28284E+003
   5.9790   4.31905E+003    4.33662E+003
   5.9800   4.24589E+003    4.32066E+003
   5.9840   4.30437E+003    4.32135E+003
   5.9860   4.37496E+003    4.41930E+003
   5.9890   4.42638E+003    4.43150E+003
   5.9910   4.52139E+003    5.13248E+003
   5.9930   6.07252E+003    6.53438E+003
   5.9960   8.48961E+003    8.87695E+003
   5.9980   8.97941E+003    8.88057E+003
   6.0000   8.18688E+003    7.98259E+003
   6.0020   6.87050E+003    4.63708E+003
   6.0050   1.20555E+003    1.38860E+002
   6.0120   1.60510E+002    2.61080E+002
   6.0140   6.09600E+002    4.48065E+003
   6.0180   5.58817E+003    5.30788E+003
   6.0220   4.25186E+003    4.46056E+003
   6.0250   4.38153E+003    4.41033E+003
   6.0270   4.42618E+003    4.37800E+003
   6.0300   4.39148E+003    4.29606E+003
   6.0320   4.41299E+003    4.31345E+003
   6.0360   4.37798E+003    4.29025E+003
   6.0390   4.41047E+003    4.39036E+003
   6.0410   4.40192E+003    4.37139E+003
   6.0430   4.41098E+003    4.34567E+003
   6.0460   4.42410E+003    4.40902E+003
   6.0480   4.47282E+003    4.36913E+003
   6.0500   4.42917E+003    4.29154E+003
   6.0520   4.47473E+003    4.38079E+003
   6.0540   4.41683E+003    4.40274E+003
   6.0570   4.41294E+003    4.31463E+003
   6.0590   4.37748E+003    4.37050E+003
   6.0610   4.32630E+003    4.36906E+003
   6.0630   4.39802E+003    4.32256E+003
   6.0650   4.38215E+003    4.43056E+003
   6.0680   4.39869E+003    4.32004E+003
   6.0700   4.31936E+003    4.28161E+003
   6.0720   4.39476E+003    4.29953E+003
   6.0750   4.39326E+003    4.26398E+003
   6.0770   4.40545E+003    4.32464E+003
   6.0790   4.39622E+003    4.32175E+003
   6.0820   4.35475E+003    4.35267E+003
   6.0830   4.35202E+003    4.28504E+003
   6.0870   4.36425E+003    4.40498E+003
   6.0880   4.39327E+003    4.39680E+003
   6.0910   4.33989E+003    4.30592E+003
   6.0930   4.32709E+003    4.29901E+003
   6.0970   4.34923E+003    4.26233E+003
   6.0990   4.34848E+003    4.29696E+003
   6.1020   4.37288E+003    4.32131E+003
   6.1040   4.38331E+003    4.25177E+003
   6.1060   4.29224E+003    4.28722E+003
   6.1090   4.36276E+003    4.26673E+003
   6.1110   4.37134E+003    4.28218E+003
   6.1130   4.34885E+003    4.26537E+003
   6.1150   4.33194E+003    4.25921E+003
   6.1180   4.31460E+003    4.26372E+003
   6.1190   4.33978E+003    4.20451E+003
   6.1210   4.35701E+003    4.28835E+003
   6.1250   4.29442E+003    4.25549E+003
   6.1260   4.33085E+003    4.22735E+003
   6.1290   4.35059E+003    4.27343E+003
   6.1310   4.36413E+003    4.23966E+003
   6.1330   4.40048E+003    4.22510E+003
   6.1340   4.27910E+003    4.26511E+003
   6.1370   4.31612E+003    4.20655E+003
   6.1400   4.26290E+003    4.21423E+003
   6.1420   4.31659E+003    4.21860E+003
   6.1430   4.37875E+003    4.26420E+003
   6.1450   4.28368E+003    4.24794E+003
   6.1480   4.27952E+003    4.21558E+003
   6.1490   4.27292E+003    4.20267E+003
   6.1520   4.29245E+003    4.21413E+003
   6.1550   4.26289E+003    4.13417E+003
   6.1570   4.29577E+003    4.16266E+003
   6.1580   4.24394E+003    4.10365E+003
   6.1600   4.23477E+003    4.14943E+003
   6.1630   4.21848E+003    4.07626E+003
   6.1650   4.19937E+003    4.11973E+003
   6.1670   4.21474E+003    4.10381E+003
   6.1690   4.24623E+003    4.13973E+003
   6.1720   4.16653E+003    4.11087E+003
   6.1750   4.21682E+003    4.11043E+003
   6.1760   4.20015E+003    4.06264E+003
   6.1780   4.20303E+003    4.05930E+003
   6.1810   4.21881E+003    4.08509E+003
   6.1840   4.26720E+003    4.10432E+003
   6.1860   4.24972E+003    4.10846E+003
   6.1880   4.26260E+003    4.04266E+003
   6.1890   4.18272E+003    4.12707E+003
   6.1910   4.16363E+003    4.08911E+003
   6.1940   4.21010E+003    4.07349E+003
   6.1960   4.19592E+003    4.07787E+003
   6.1980   4.15079E+003    4.08701E+003
   6.2010   4.17210E+003    4.10037E+003
   6.2030   4.23969E+003    4.07396E+003
   6.2050   4.21820E+003    4.06262E+003
   6.2070   4.21855E+003    4.07879E+003
   6.2100   4.22217E+003    4.05986E+003
   6.2120   4.13920E+003    4.03112E+003
   6.2150   4.23306E+003    3.99601E+003
   6.2170   4.17674E+003    4.01246E+003
   6.2190   4.25964E+003    4.08194E+003
   6.2210   4.23261E+003    3.96208E+003
   6.2240   4.16319E+003    3.98993E+003
   6.2250   4.22865E+003    3.89494E+003
   6.2270   4.21246E+003    3.93797E+003
   6.2300   4.19870E+003    3.95924E+003
   6.2320   4.20207E+003    3.90306E+003
   6.2350   4.17839E+003    3.86582E+003
   6.2370   4.14871E+003    3.88665E+003
   6.2390   4.18710E+003    3.82411E+003
   6.2420   4.13584E+003    3.80527E+003
   6.2460   4.08601E+003    3.84282E+003
   6.2470   4.10828E+003    3.80857E+003
   6.2500   4.10624E+003    3.78344E+003
   6.2520   4.21625E+003    3.76934E+003
   6.2550   4.12318E+003    3.79509E+003
   6.2570   4.13596E+003    3.80434E+003
   6.2590   4.09955E+003    3.74992E+003
   6.2600   4.12251E+003    3.75541E+003
   6.2640   4.09310E+003    3.83605E+003
   6.2660   4.15160E+003    3.78570E+003
   6.2680   4.12525E+003    3.67827E+003
   6.2700   4.13470E+003    3.77678E+003
   6.2730   4.12369E+003    3.70757E+003
   6.2750   4.09273E+003    3.69968E+003
   6.2770   4.09354E+003    3.74114E+003
   6.2790   4.03714E+003    3.73655E+003
   6.2820   4.05036E+003    3.63473E+003
   6.2850   4.03414E+003    3.66055E+003
   6.2870   3.99809E+003    3.62924E+003
   6.2890   4.07694E+003    3.53974E+003
   6.2900   4.03657E+003    3.60955E+003
   6.2940   3.97428E+003    3.61730E+003
   6.2950   3.98995E+003    3.61882E+003
   6.2990   4.05238E+003    3.50395E+003
   6.3000   3.91028E+003    3.48769E+003
   6.3020   4.00265E+003    3.48770E+003
   6.3040   3.96076E+003    3.50473E+003
   6.3090   3.91964E+003    3.43520E+003
   6.3110   3.90476E+003    3.46935E+003
   6.3130   3.93338E+003    3.44189E+003
   6.3140   3.89662E+003    3.37893E+003
   6.3170   3.88419E+003    3.37835E+003
   6.3200   3.86442E+003    3.34904E+003
   6.3220   3.85954E+003    3.23416E+003
   6.3250   3.79854E+003    3.23066E+003
   6.3260   3.81288E+003    3.32276E+003
   6.3290   3.85052E+003    3.25943E+003
   6.3310   3.76927E+003    3.24347E+003
   6.3330   3.72168E+003    3.22836E+003
   6.3360   3.74030E+003    3.22687E+003
   6.3380   3.85108E+003    3.20099E+003
   6.3400   3.73028E+003    3.17588E+003
   6.3420   3.74593E+003    3.21082E+003
   6.3450   3.73354E+003    3.14170E+003
   6.3470   3.81039E+003    3.11960E+003
   6.3490   3.67312E+003    3.12023E+003
   6.3520   3.64750E+003    3.11752E+003
   6.3540   3.68987E+003    3.05829E+003
   6.3560   3.58451E+003    3.05629E+003
   6.3600   3.59926E+003    3.07972E+003
   6.3620   3.60111E+003    2.98388E+003
   6.3650   3.64032E+003    2.97924E+003
   6.3660   3.66587E+003    3.00111E+003
   6.3690   3.53140E+003    2.88782E+003
   6.3710   3.47560E+003    2.98553E+003
   6.3740   3.47672E+003    2.88337E+003
   6.3770   3.45421E+003    2.85600E+003
   6.3790   3.56545E+003    2.84568E+003
   6.3810   3.42622E+003    2.89806E+003
   6.3830   3.45351E+003    2.82338E+003
   6.3850   3.45285E+003    2.77815E+003
   6.3880   3.42707E+003    2.77289E+003
   6.3900   3.44924E+003    2.79044E+003
   6.3910   3.41582E+003    2.72587E+003
   6.3940   3.38451E+003    2.72905E+003
   6.3970   3.41095E+003    2.71260E+003
   6.3990   3.38939E+003    2.73617E+003
   6.4020   3.30267E+003    2.59933E+003
   6.4040   3.30041E+003    2.60578E+003
   6.4080   3.26223E+003    2.58141E+003
   6.4100   3.24709E+003    2.52554E+003
   6.4130   3.34880E+003    2.56712E+003
   6.4140   3.29280E+003    2.59381E+003
   6.4170   3.28802E+003    2.56459E+003
   6.4190   3.23675E+003    2.50460E+003
   6.4220   3.19503E+003    2.49270E+003
   6.4240   3.15921E+003    2.50536E+003
   6.4260   3.18592E+003    2.48127E+003
   6.4290   3.20947E+003    2.51626E+003
   6.4310   3.23759E+003    2.46259E+003
   6.4340   3.22997E+003    2.42083E+003
   6.4360   3.18577E+003    2.39999E+003
   6.4380   3.18888E+003    2.41105E+003
   6.4400   3.19521E+003    2.39068E+003
   6.4420   3.18146E+003    2.40169E+003
   6.4450   3.17745E+003    2.40048E+003
   6.4490   3.21043E+003    2.39136E+003
   6.4510   3.14798E+003    2.36710E+003
   6.4530   3.18386E+003    2.34088E+003
   6.4560   3.12087E+003    2.35681E+003
   6.4580   3.14012E+003    2.30832E+003
   6.4600   3.13406E+003    2.27286E+003
   6.4650   3.11941E+003    2.31745E+003
   6.4670   3.09970E+003    2.24868E+003
   6.4700   3.08361E+003    2.23100E+003
   6.4720   3.11432E+003    2.21166E+003
   6.4760   3.13375E+003    2.22158E+003
   6.4770   3.07131E+003    2.20639E+003
   6.4800   3.05089E+003    2.16357E+003
   6.4830   3.01325E+003    2.13774E+003
   6.4850   3.05473E+003    2.15717E+003
   6.4860   3.00872E+003    2.13979E+003
   6.4880   3.02729E+003    2.13250E+003
   6.4920   2.97873E+003    2.14050E+003
   6.4940   2.97405E+003    2.06728E+003
   6.4970   2.94381E+003    2.06293E+003
   6.4990   2.93856E+003    2.04905E+003
   6.5010   2.96350E+003    2.02481E+003
   6.5040   2.90078E+003    2.06749E+003
   6.5080   2.97781E+003    2.01397E+003
   6.5090   2.89675E+003    2.00314E+003
   6.5120   2.90514E+003    1.97793E+003
   6.5150   2.85316E+003    1.99106E+003
   6.5160   2.89652E+003    1.93736E+003
   6.5190   2.88531E+003    1.91008E+003
   6.5220   2.86242E+003    1.95253E+003
   6.5250   2.77579E+003    1.91472E+003
   6.5280   2.78798E+003    1.90708E+003
   6.5310   2.76928E+003    1.90370E+003
   6.5330   2.79666E+003    1.86068E+003
   6.5370   2.75636E+003    1.87051E+003
   6.5390   2.72890E+003    1.84575E+003
   6.5420   2.72518E+003    1.81608E+003
   6.5440   2.70084E+003    1.77886E+003
   6.5470   2.64597E+003    1.77117E+003
   6.5500   2.65463E+003    1.76605E+003
   6.5520   2.67523E+003    1.76785E+003
   6.5550   2.60789E+003    1.74171E+003
   6.5570   2.62168E+003    1.71313E+003
   6.5600   2.62419E+003    1.67363E+003
   6.5640   2.58094E+003    1.72442E+003
   6.5660   2.60686E+003    1.72900E+003
   6.5680   2.61050E+003    1.69887E+003
   6.5690   2.56473E+003    1.69981E+003
   6.5730   2.58209E+003    1.68664E+003
   6.5760   2.53839E+003    1.64443E+003
   6.5800   2.52553E+003    1.63124E+003
   6.5810   2.53447E+003    1.57245E+003
   6.5820   2.46741E+003    1.55453E+003
   6.5840   2.46226E+003    1.56111E+003
   6.5860   2.50242E+003    1.59025E+003
   6.5910   2.49033E+003    1.56664E+003
   6.5930   2.45882E+003    1.58272E+003
   6.5950   2.47540E+003    1.55936E+003
   6.5980   2.41681E+003    1.55461E+003
   6.6000   2.46902E+003    1.56723E+003
   6.6020   2.39880E+003    1.51515E+003
   6.6050   2.42846E+003    1.49924E+003
   6.6090   2.41552E+003    1.51917E+003
   6.6110   2.36640E+003    1.49601E+003
   6.6130   2.40576E+003    1.46347E+003
   6.6150   2.35637E+003    1.48195E+003
   6.6160   2.38689E+003    1.47004E+003
   6.6200   2.35763E+003    1.46613E+003
   6.6220   2.34401E+003    1.46515E+003
   6.6250   2.34612E+003    1.43865E+003
   6.6270   2.30535E+003    1.46090E+003
   6.6290   2.29007E+003    1.43099E+003
   6.6330   2.34521E+003    1.40809E+003
   6.6340   2.36262E+003    1.43925E+003
   6.6380   2.26258E+003    1.41668E+003
   6.6410   2.32705E+003    1.40881E+003
   6.6450   2.25090E+003    1.41249E+003
   6.6470   2.27890E+003    1.37682E+003
   6.6500   2.25502E+003    1.36287E+003
   6.6510   2.27791E+003    1.40354E+003
   6.6550   2.22595E+003    1.33619E+003
   6.6580   2.25170E+003    1.35922E+003
   6.6600   2.21334E+003    1.33933E+003
   6.6620   2.21999E+003    1.36521E+003
   6.6650   2.22042E+003    1.34718E+003
   6.6670   2.19562E+003    1.33161E+003
   6.6690   2.18022E+003    1.32211E+003
   6.6720   2.17682E+003    1.33534E+003
   6.6750   2.20519E+003    1.30959E+003
   6.6780   2.15066E+003    1.31428E+003
   6.6800   2.17003E+003    1.29279E+003
   6.6820   2.15092E+003    1.27857E+003
   6.6840   2.16038E+003    1.29463E+003
   6.6870   2.15998E+003    1.25656E+003
   6.6910   2.11636E+003    1.28731E+003
   6.6940   2.11851E+003    1.27294E+003
   6.6960   2.12030E+003    1.26274E+003
   6.6980   2.12617E+003    1.25301E+003
   6.7030   2.12907E+003    1.27089E+003
   6.7040   2.09637E+003    1.24432E+003
   6.7070   2.08690E+003    1.19768E+003
   6.7100   2.06991E+003    1.23673E+003
   6.7110   2.09568E+003    1.21847E+003
   6.7140   2.09173E+003    1.22041E+003
   6.7160   2.05990E+003    1.26660E+003
   6.7200   2.06722E+003    1.21463E+003
   6.7230   2.08115E+003    1.17994E+003
   6.7260   2.06376E+003    1.15760E+003
   6.7270   2.02907E+003    1.21092E+003
   6.7320   2.02948E+003    1.19393E+003
   6.7340   2.02531E+003    1.15196E+003
   6.7370   2.01943E+003    1.17324E+003
   6.7400   1.97756E+003    1.18403E+003
   6.7430   2.03258E+003    1.18433E+003
   6.7450   2.03011E+003    1.15727E+003
   6.7480   2.02590E+003    1.17254E+003
   6.7510   2.00125E+003    1.17456E+003
   6.7540   2.03230E+003    1.17723E+003
   6.7550   1.97721E+003    1.15407E+003
   6.7590   1.98720E+003    1.16066E+003
   6.7610   1.99294E+003    1.13239E+003
   6.7640   2.01468E+003    1.11630E+003
   6.7660   1.99812E+003    1.15570E+003
   6.7680   1.98071E+003    1.14294E+003
   6.7710   1.96941E+003    1.16011E+003
   6.7730   1.97819E+003    1.17750E+003
   6.7750   1.99706E+003    1.14776E+003
   6.7790   1.96207E+003    1.17431E+003
   6.7810   1.96849E+003    1.16751E+003
   6.7850   1.99289E+003    1.15817E+003
   6.7860   1.97708E+003    1.12699E+003
   6.7880   1.96891E+003    1.16364E+003
   6.7920   1.97645E+003    1.17293E+003
   6.7930   1.97221E+003    1.18041E+003
   6.7970   1.98281E+003    1.16175E+003
   6.7990   2.03617E+003    1.15098E+003
   6.8030   1.99951E+003    1.13374E+003
   6.8060   1.99750E+003    1.11513E+003
   6.8070   1.97301E+003    1.13578E+003
   6.8110   1.96323E+003    1.13354E+003
   6.8140   2.00946E+003    1.16984E+003
   6.8160   1.97694E+003    1.12866E+003
   6.8180   1.97029E+003    1.14994E+003
   6.8200   2.01647E+003    1.13744E+003
   6.8230   2.00596E+003    1.15440E+003
   6.8260   1.97785E+003    1.15527E+003
   6.8290   2.02897E+003    1.13944E+003
   6.8310   1.99861E+003    1.16938E+003
   6.8330   1.99038E+003    1.12631E+003
   6.8350   2.01473E+003    1.12291E+003
   6.8380   1.98226E+003    1.13814E+003
   6.8420   1.99615E+003    1.16617E+003
   6.8450   2.00863E+003    1.14154E+003
   6.8470   1.99929E+003    1.13004E+003
   6.8510   1.98530E+003    1.14847E+003
   6.8530   2.00499E+003    1.14320E+003
   6.8550   2.00529E+003    1.17218E+003
   6.8590   1.99545E+003    1.14634E+003
   6.8620   1.97825E+003    1.13463E+003
   6.8650   1.99040E+003    1.14075E+003
   6.8660   1.99290E+003    1.14944E+003
   6.8690   1.98589E+003    1.12662E+003
   6.8720   1.95412E+003    1.14473E+003
   6.8750   1.99038E+003    1.13448E+003
   6.8780   1.98588E+003    1.13777E+003
   6.8800   1.99798E+003    1.14288E+003
   6.8820   1.97898E+003    1.12458E+003
   6.8850   1.99100E+003    1.15798E+003
   6.8870   1.96243E+003    1.16037E+003
   6.8910   1.95381E+003    1.14484E+003
   6.8940   1.96183E+003    1.15128E+003
   6.8960   2.01487E+003    1.15728E+003
   6.9010   2.01684E+003    1.14459E+003
   6.9030   1.97713E+003    1.15163E+003
   6.9050   1.98721E+003    1.13611E+003
   6.9080   2.01134E+003    1.13778E+003
   6.9100   2.00613E+003    1.14675E+003
   6.9130   1.95838E+003    1.14558E+003
   6.9170   1.97066E+003    1.12747E+003
   6.9180   1.95548E+003    1.14428E+003
   6.9210   1.95385E+003    1.14042E+003
   6.9230   1.97750E+003    1.10327E+003
   6.9240   1.97575E+003    1.11672E+003
   6.9270   2.00170E+003    1.14772E+003
   6.9300   2.00068E+003    1.12371E+003
   6.9340   1.96137E+003    1.15081E+003
   6.9370   1.92154E+003    1.13402E+003
   6.9390   1.95005E+003    1.13391E+003
   6.9420   1.93527E+003    1.11706E+003
   6.9440   1.98844E+003    1.09186E+003
   6.9470   1.91786E+003    1.09979E+003
   6.9500   1.94539E+003    1.10315E+003
   6.9520   1.94723E+003    1.12195E+003
   6.9560   1.94719E+003    1.08886E+003
   6.9580   1.94276E+003    1.10631E+003
   6.9610   1.94247E+003    1.12215E+003
   6.9640   1.91054E+003    1.08355E+003
   6.9660   1.90941E+003    1.09113E+003
   6.9700   1.91407E+003    1.08623E+003
   6.9710   1.93815E+003    1.10586E+003
   6.9750   1.92615E+003    1.10820E+003
   6.9770   1.95367E+003    1.10826E+003
   6.9800   1.90108E+003    1.12708E+003
   6.9830   1.98144E+003    1.11947E+003
   6.9870   1.93293E+003    1.14213E+003
   6.9880   1.92548E+003    1.12664E+003
   6.9910   1.88580E+003    1.08971E+003
   6.9920   1.89788E+003    1.12282E+003
   6.9960   1.96491E+003    1.12834E+003
   6.9990   1.93313E+003    1.12015E+003
   7.0020   1.94759E+003    1.13439E+003
   7.0050   1.94732E+003    1.11002E+003
   7.0070   1.96056E+003    1.08674E+003
   7.0100   1.93280E+003    1.09005E+003
   7.0120   1.95509E+003    1.09187E+003
   7.0160   1.89756E+003    1.10927E+003
   7.0180   1.92523E+003    1.08488E+003
   7.0190   1.92071E+003    1.10940E+003
   7.0220   1.92677E+003    1.07807E+003
   7.0260   1.91164E+003    1.04782E+003
   7.0300   1.88596E+003    1.07269E+003
   7.0330   1.87754E+003    1.06310E+003
   7.0350   1.89896E+003    1.05543E+003
   7.0370   1.90348E+003    1.04326E+003
   7.0410   1.88764E+003    1.06980E+003
   7.0440   1.88479E+003    1.02823E+003
   7.0470   1.89994E+003    1.05448E+003
   7.0480   1.86843E+003    1.03971E+003
   7.0500   1.85017E+003    1.02390E+003
   7.0540   1.83585E+003    1.01438E+003
   7.0570   1.83142E+003    9.74210E+002
   7.0600   1.82522E+003    9.86970E+002
   7.0620   1.83006E+003    9.79240E+002
   7.0640   1.79274E+003    9.59560E+002
   7.0690   1.76932E+003    9.36490E+002
   7.0710   1.75499E+003    9.19710E+002
   7.0730   1.80339E+003    9.18590E+002
   7.0750   1.71803E+003    8.71340E+002
   7.0800   1.66110E+003    8.71870E+002
   7.0820   1.65815E+003    8.23740E+002
   7.0840   1.61606E+003    7.98670E+002
   7.0870   1.62422E+003    7.65510E+002
   7.0890   1.60196E+003    7.45870E+002
   7.0930   1.52905E+003    7.00200E+002
   7.0970   1.47168E+003    6.60540E+002
   7.0980   1.43665E+003    6.17590E+002
   7.1010   1.39186E+003    6.06570E+002
   7.1030   1.37521E+003    5.60640E+002
   7.1070   1.29117E+003    5.15860E+002
   7.1090   1.22399E+003    4.49570E+002
   7.1130   1.17135E+003    4.27840E+002
   7.1160   1.08278E+003    3.78140E+002
   7.1180   1.02273E+003    3.40000E+002
   7.1200   9.86410E+002    3.01070E+002
   7.1230   8.67080E+002    2.54990E+002
   7.1270   8.34210E+002    1.99140E+002
   7.1300   6.89940E+002    1.78750E+002
   7.1320   6.46990E+002    1.36200E+002
   7.1350   5.65940E+002    1.07800E+002
   7.1390   4.90480E+002    7.82400E+001
   7.1410   4.06420E+002    5.67400E+001
   7.1430   3.44860E+002    5.14400E+001
   7.1470   2.76500E+002    3.10000E+001
   7.1500   1.95810E+002    2.69200E+001
   7.1540   1.42380E+002    1.42300E+001
   7.1570   1.06770E+002    1.07100E+001
   7.1590   8.15600E+001    8.07000E+000
   7.1620   4.68300E+001    5.66000E+000
   7.1650   4.70100E+001    2.70000E-001
   7.1680   1.85400E+001    1.00000E-001
   7.1710   1.13800E+001    2.70000E-001
   7.1730   2.97000E+000    2.90000E+000
   7.1770   6.10000E+000    4.10000E+000
   7.1800   6.19000E+000    4.06000E+000
   7.1820   6.08000E+000    4.24000E+000
   7.1850   6.27000E+000    5.54000E+000
   7.1890   6.12000E+000    2.74000E+000
   7.1920   6.20000E+000    8.80000E-001
   7.1940   5.61000E+000    4.30000E-001
   7.1970   6.07000E+000    1.20000E-001
   7.2000   6.18000E+000    1.10000E-001
   7.2020   6.40000E+000    3.30000E-001
   7.2050   6.36000E+000    1.20000E-001
   7.2070   6.03000E+000    6.00000E-002
   7.2110   6.23000E+000    3.50000E-001
   7.2130   5.50000E+000    2.00000E-002
   7.2160   6.05000E+000    2.60000E-001
   7.2190   6.29000E+000    9.00000E-002
   7.2230   6.20000E+000    9.00000E-002
   7.2260   6.16000E+000    1.80000E-001
   7.2290   6.16000E+000    3.70000E-001
   7.2310   6.12000E+000    4.40000E-001
   7.2350   6.27000E+000    3.10000E-001
   7.2360   6.09000E+000    4.00000E-002
   7.2400   6.30000E+000    1.50000E-001
   7.2430   6.18000E+000    1.50000E-001
   7.2450   6.15000E+000    2.80000E-001
   7.2480   6.11000E+000    1.00000E-002
   7.2500   6.12000E+000    1.80000E-001
   7.2530   6.27000E+000    6.00000E-002
   7.2550   6.03000E+000    0.00000E+000
   7.2580   5.99000E+000    1.10000E-001
   7.2610   6.33000E+000    9.00000E-002
   7.2650   6.10000E+000    1.80000E-001
   7.2670   6.29000E+000    1.46000E+000
   7.2700   6.21000E+000    3.50000E-001
   7.2730   6.06000E+000    4.70000E-001
   7.2770   6.16000E+000    4.30000E-001
   7.2790   6.07000E+000    3.60000E-001
   7.2830   5.54000E+000    1.90000E-001
   7.2860   6.05000E+000    2.00000E-002
   7.2880   6.20000E+000    2.30000E-001
   7.2910   6.21000E+000    2.70000E-001
   7.2950   6.14000E+000    1.40000E-001
   7.2980   6.16000E+000    1.90000E-001
   7.2990   6.11000E+000    1.60000E-001
   7.3010   6.42000E+000    5.30000E-001
