# Supplementary material for: Mechanism of the small ATP-independent chaperone Spy is substrate specific
Source: Nat Commun. 2021 Feb 8;12:851. doi: 10.1038/s41467-021-21120-8 (PMC7870927; doi:10.1038/s41467-021-21120-8)
Supplement: Supplementary file 3 — Supplementary Data 1 [file 41467_2021_21120_MOESM3_ESM.zip › Fig 2c-d/181801/00090.RI3]

Sample3/6
I 3 22.0 48000 0012898 3.2390E11 278 1 
   5.8010   5.96000E+000    7.90000E-001
   5.8030   5.86000E+000    3.90000E-001
   5.8060   5.74000E+000    6.70000E+000
   5.8080   6.11000E+000    1.02700E+001
   5.8100   6.06000E+000    9.56000E+000
   5.8120   5.85000E+000    1.19900E+001
   5.8150   5.82000E+000    2.11000E+001
   5.8190   2.59800E+001    5.03800E+001
   5.8220   9.85300E+001    1.14610E+002
   5.8230   2.95960E+002    4.28590E+002
   5.8280   6.37150E+002    7.26180E+002
   5.8300   9.06080E+002    8.59450E+002
   5.8310   9.21470E+002    9.20540E+002
   5.8330   9.96830E+002    1.02249E+003
   5.8350   1.11940E+003    1.11328E+003
   5.8370   1.23717E+003    1.22873E+003
   5.8400   1.37595E+003    1.38234E+003
   5.8420   1.46579E+003    1.52266E+003
   5.8440   1.71138E+003    1.71525E+003
   5.8460   1.82372E+003    1.85428E+003
   5.8490   1.93788E+003    2.01832E+003
   5.8510   2.15299E+003    2.21061E+003
   5.8530   2.23088E+003    2.28494E+003
   5.8550   2.34875E+003    2.40129E+003
   5.8560   2.50233E+003    2.49982E+003
   5.8580   2.54961E+003    2.63822E+003
   5.8590   2.60651E+003    2.68563E+003
   5.8600   2.68394E+003    2.71111E+003
   5.8630   2.72760E+003    2.81826E+003
   5.8650   2.74918E+003    2.81103E+003
   5.8660   2.94559E+003    2.94618E+003
   5.8690   3.09896E+003    3.20333E+003
   5.8710   3.17789E+003    3.15223E+003
   5.8730   3.22322E+003    3.21379E+003
   5.8760   3.29616E+003    3.36387E+003
   5.8780   3.39593E+003    3.46374E+003
   5.8810   3.43561E+003    3.52897E+003
   5.8830   3.55546E+003    3.46021E+003
   5.8850   3.58704E+003    3.50998E+003
   5.8860   3.55139E+003    3.60083E+003
   5.8870   3.52931E+003    3.48407E+003
   5.8890   3.67301E+003    3.58911E+003
   5.8920   3.59045E+003    3.66962E+003
   5.8940   3.66175E+003    3.59349E+003
   5.8960   3.57205E+003    3.67172E+003
   5.8970   3.60492E+003    3.76756E+003
   5.8990   3.58593E+003    3.67386E+003
   5.9000   3.61893E+003    3.66840E+003
   5.9030   3.60579E+003    3.64435E+003
   5.9050   3.65851E+003    3.54112E+003
   5.9070   3.66150E+003    3.58526E+003
   5.9090   3.70180E+003    3.70413E+003
   5.9110   3.72132E+003    3.67033E+003
   5.9120   3.70779E+003    3.63875E+003
   5.9140   3.72969E+003    3.72474E+003
   5.9160   3.71038E+003    3.71236E+003
   5.9190   3.72228E+003    3.74635E+003
   5.9210   3.78185E+003    3.81286E+003
   5.9230   3.77789E+003    3.79504E+003
   5.9260   3.75993E+003    3.80340E+003
   5.9280   3.82660E+003    3.77641E+003
   5.9300   3.82124E+003    3.79785E+003
   5.9330   3.85836E+003    3.85024E+003
   5.9350   3.84718E+003    3.96648E+003
   5.9360   3.91732E+003    3.92160E+003
   5.9390   3.94303E+003    3.85364E+003
   5.9420   3.97551E+003    3.98786E+003
   5.9460   3.93865E+003    4.04239E+003
   5.9480   4.02874E+003    4.02321E+003
   5.9510   3.98854E+003    3.99814E+003
   5.9530   4.01947E+003    4.14049E+003
   5.9550   4.06850E+003    4.06650E+003
   5.9570   4.06899E+003    4.06712E+003
   5.9590   4.03706E+003    4.21387E+003
   5.9620   4.15538E+003    4.31392E+003
   5.9640   4.12374E+003    4.97968E+003
   5.9670   4.07233E+003    6.13341E+003
   5.9690   4.19462E+003    8.41114E+003
   5.9710   4.31292E+003    7.62575E+003
   5.9740   4.80510E+003    7.47528E+003
   5.9750   5.72402E+003    4.50852E+003
   5.9770   6.97227E+003    1.58980E+002
   5.9840   4.58753E+003    3.71680E+002
   5.9860   1.69027E+003    3.68881E+003
   5.9910   1.32580E+002    4.72133E+003
   5.9930   2.90560E+002    4.01115E+003
   5.9940   4.21100E+002    4.35398E+003
   5.9960   9.67600E+002    4.15161E+003
   5.9980   3.08742E+003    4.14508E+003
   6.0020   4.53665E+003    4.08521E+003
   6.0050   4.35570E+003    4.13907E+003
   6.0070   4.18135E+003    4.19914E+003
   6.0090   4.12863E+003    4.09132E+003
   6.0110   4.15273E+003    4.15194E+003
   6.0130   4.13989E+003    4.18431E+003
   6.0160   4.09926E+003    4.07047E+003
   6.0180   4.09825E+003    4.08247E+003
   6.0200   4.08388E+003    4.11683E+003
   6.0220   4.18025E+003    4.10642E+003
   6.0250   4.18602E+003    4.13723E+003
   6.0270   4.11468E+003    4.12341E+003
   6.0300   4.10054E+003    4.11788E+003
   6.0320   4.14100E+003    4.19214E+003
   6.0360   4.13272E+003    4.13471E+003
   6.0380   4.18112E+003    4.17968E+003
   6.0410   4.11729E+003    4.08636E+003
   6.0430   4.13468E+003    4.15709E+003
   6.0460   4.15343E+003    4.18959E+003
   6.0480   4.13154E+003    4.14522E+003
   6.0500   4.15889E+003    4.20276E+003
   6.0520   4.24079E+003    4.16195E+003
   6.0540   4.22170E+003    4.12101E+003
   6.0560   4.22079E+003    4.11326E+003
   6.0590   4.10492E+003    4.14164E+003
   6.0610   4.18480E+003    4.19858E+003
   6.0630   4.05124E+003    4.16791E+003
   6.0660   4.07343E+003    4.18034E+003
   6.0680   4.13665E+003    4.18673E+003
   6.0700   4.21132E+003    4.16164E+003
   6.0730   4.12320E+003    4.10933E+003
   6.0750   4.16504E+003    4.09784E+003
   6.0770   4.08442E+003    4.14948E+003
   6.0790   4.14150E+003    4.22948E+003
   6.0810   4.18361E+003    4.19531E+003
   6.0830   4.17994E+003    4.16495E+003
   6.0870   4.13692E+003    4.11632E+003
   6.0880   4.17331E+003    4.10473E+003
   6.0900   4.18155E+003    4.09914E+003
   6.0920   4.18521E+003    4.21068E+003
   6.0930   4.17125E+003    4.13688E+003
   6.0970   4.13743E+003    4.16555E+003
   6.0990   4.13990E+003    4.12758E+003
   6.1020   4.15918E+003    4.11480E+003
   6.1040   4.20711E+003    4.09560E+003
   6.1060   4.16820E+003    4.08699E+003
   6.1080   4.16182E+003    4.17289E+003
   6.1110   4.24140E+003    4.13057E+003
   6.1130   4.22524E+003    4.11587E+003
   6.1160   4.08170E+003    4.13739E+003
   6.1180   4.18577E+003    4.06107E+003
   6.1190   4.15828E+003    4.11677E+003
   6.1220   4.13307E+003    4.12368E+003
   6.1260   4.14709E+003    4.06396E+003
   6.1280   4.10255E+003    4.15648E+003
   6.1300   4.16016E+003    4.09192E+003
   6.1320   4.18698E+003    4.14176E+003
   6.1350   4.17038E+003    4.15103E+003
   6.1360   4.17640E+003    4.17018E+003
   6.1390   4.07197E+003    4.16635E+003
   6.1420   4.13313E+003    4.12287E+003
   6.1450   4.10408E+003    4.16101E+003
   6.1480   4.22960E+003    4.10136E+003
   6.1510   4.23907E+003    4.13366E+003
   6.1540   4.13292E+003    4.05111E+003
   6.1550   4.20355E+003    4.12259E+003
   6.1580   4.12583E+003    3.99106E+003
   6.1600   4.12379E+003    4.03984E+003
   6.1620   4.08849E+003    4.06284E+003
   6.1660   4.12354E+003    4.08523E+003
   6.1670   4.10332E+003    4.02175E+003
   6.1690   4.06314E+003    4.05757E+003
   6.1720   4.18550E+003    4.16045E+003
   6.1760   4.13313E+003    4.06435E+003
   6.1780   4.14677E+003    4.10111E+003
   6.1810   4.18976E+003    3.99389E+003
   6.1840   4.16601E+003    4.05135E+003
   6.1850   4.12051E+003    4.07525E+003
   6.1870   4.17940E+003    4.09939E+003
   6.1880   4.16907E+003    4.14228E+003
   6.1900   4.16263E+003    4.14697E+003
   6.1930   4.19070E+003    4.13534E+003
   6.1960   4.15862E+003    4.08877E+003
   6.1980   4.15581E+003    4.12136E+003
   6.2010   4.18237E+003    4.08256E+003
   6.2030   4.15544E+003    4.07007E+003
   6.2080   4.13432E+003    4.06339E+003
   6.2090   4.14362E+003    4.05529E+003
   6.2120   4.27480E+003    4.11273E+003
   6.2140   4.21246E+003    4.13937E+003
   6.2160   4.25570E+003    4.08278E+003
   6.2170   4.20446E+003    4.05442E+003
   6.2200   4.16351E+003    4.15886E+003
   6.2220   4.22131E+003    4.12609E+003
   6.2240   4.20495E+003    4.02420E+003
   6.2280   4.17351E+003    4.02038E+003
   6.2300   4.17431E+003    4.07143E+003
   6.2310   4.19274E+003    4.03825E+003
   6.2320   4.15823E+003    4.07149E+003
   6.2350   4.25325E+003    4.01713E+003
   6.2370   4.17413E+003    4.05791E+003
   6.2390   4.18940E+003    4.07844E+003
   6.2410   4.16168E+003    4.07296E+003
   6.2440   4.15118E+003    4.05634E+003
   6.2460   4.18404E+003    4.00842E+003
   6.2480   4.11227E+003    4.03553E+003
   6.2500   4.19392E+003    4.10228E+003
   6.2530   4.20613E+003    4.04734E+003
   6.2550   4.22244E+003    3.99442E+003
   6.2580   4.18959E+003    4.07518E+003
   6.2590   4.11076E+003    4.07878E+003
   6.2610   4.26998E+003    4.03794E+003
   6.2640   4.23968E+003    4.08767E+003
   6.2670   4.23234E+003    3.96799E+003
   6.2680   4.15705E+003    4.01842E+003
   6.2700   4.15986E+003    4.02776E+003
   6.2730   4.20161E+003    4.03817E+003
   6.2760   4.20341E+003    4.10170E+003
   6.2770   4.21561E+003    4.05802E+003
   6.2800   4.21794E+003    4.01281E+003
   6.2820   4.14614E+003    4.02276E+003
   6.2870   4.25409E+003    3.96579E+003
   6.2890   4.21640E+003    4.04662E+003
   6.2910   4.26677E+003    4.02069E+003
   6.2930   4.27350E+003    4.01712E+003
   6.2960   4.15856E+003    4.03681E+003
   6.2990   4.22597E+003    4.00426E+003
   6.3010   4.23619E+003    3.93573E+003
   6.3040   4.20742E+003    4.00499E+003
   6.3070   4.16009E+003    4.04730E+003
   6.3090   4.14113E+003    4.04705E+003
   6.3110   4.12910E+003    3.96713E+003
   6.3140   4.26582E+003    3.88706E+003
   6.3160   4.25109E+003    3.91630E+003
   6.3180   4.18569E+003    3.95085E+003
   6.3210   4.18190E+003    3.97761E+003
   6.3250   4.15501E+003    3.92852E+003
   6.3270   4.14618E+003    3.93510E+003
   6.3290   4.20217E+003    3.93493E+003
   6.3300   4.14521E+003    3.93579E+003
   6.3320   4.12452E+003    3.92489E+003
   6.3340   4.15361E+003    3.90779E+003
   6.3360   4.14996E+003    3.86197E+003
   6.3380   4.20839E+003    3.89298E+003
   6.3420   4.13582E+003    3.82338E+003
   6.3450   4.19180E+003    3.88756E+003
   6.3480   4.14503E+003    3.77301E+003
   6.3520   4.13750E+003    3.87241E+003
   6.3540   4.10954E+003    3.83546E+003
   6.3560   4.10356E+003    3.78949E+003
   6.3590   4.15806E+003    3.73922E+003
   6.3600   4.12724E+003    3.79554E+003
   6.3630   4.19714E+003    3.78616E+003
   6.3670   4.11322E+003    3.82693E+003
   6.3700   4.22604E+003    3.79650E+003
   6.3720   4.14753E+003    3.80072E+003
   6.3740   4.20696E+003    3.76433E+003
   6.3770   4.14625E+003    3.75500E+003
   6.3800   4.11875E+003    3.78406E+003
   6.3820   4.12834E+003    3.72187E+003
   6.3840   4.13298E+003    3.71574E+003
   6.3860   4.14917E+003    3.76771E+003
   6.3880   4.11664E+003    3.73709E+003
   6.3900   4.05532E+003    3.71255E+003
   6.3930   4.07362E+003    3.74400E+003
   6.3970   4.07639E+003    3.69034E+003
   6.3990   4.05003E+003    3.68283E+003
   6.4020   4.11010E+003    3.64504E+003
   6.4060   4.01571E+003    3.67362E+003
   6.4080   4.02851E+003    3.67343E+003
   6.4100   4.01699E+003    3.60026E+003
   6.4120   4.08562E+003    3.67590E+003
   6.4150   4.09941E+003    3.68537E+003
   6.4170   4.03929E+003    3.63868E+003
   6.4190   4.04384E+003    3.63311E+003
   6.4220   4.03929E+003    3.63043E+003
   6.4240   4.03204E+003    3.61944E+003
   6.4260   4.02803E+003    3.60822E+003
   6.4290   4.04008E+003    3.60229E+003
   6.4310   3.96349E+003    3.60510E+003
   6.4330   4.03946E+003    3.67691E+003
   6.4360   4.00215E+003    3.65208E+003
   6.4380   4.12147E+003    3.62242E+003
   6.4400   4.15170E+003    3.69555E+003
   6.4420   4.21176E+003    3.61457E+003
   6.4440   4.17689E+003    3.65906E+003
   6.4470   4.13438E+003    3.66682E+003
   6.4480   4.13840E+003    3.65010E+003
   6.4510   4.14248E+003    3.68763E+003
   6.4550   4.15674E+003    3.62554E+003
   6.4570   4.14500E+003    3.61356E+003
   6.4580   4.21054E+003    3.62961E+003
   6.4620   4.14075E+003    3.59610E+003
   6.4650   4.17662E+003    3.58874E+003
   6.4680   4.19087E+003    3.59188E+003
   6.4700   4.23757E+003    3.58080E+003
   6.4720   4.16843E+003    3.54628E+003
   6.4740   4.15851E+003    3.51908E+003
   6.4770   4.13903E+003    3.59438E+003
   6.4790   4.11341E+003    3.56490E+003
   6.4810   4.15097E+003    3.57733E+003
   6.4830   4.10628E+003    3.58860E+003
   6.4850   4.09193E+003    3.49006E+003
   6.4870   4.07024E+003    3.49952E+003
   6.4900   4.08942E+003    3.50751E+003
   6.4940   4.10792E+003    3.52191E+003
   6.4960   4.12505E+003    3.53069E+003
   6.4980   4.09841E+003    3.44486E+003
   6.5010   4.10204E+003    3.49558E+003
   6.5030   4.09410E+003    3.45716E+003
   6.5050   4.06917E+003    3.42290E+003
   6.5080   4.05951E+003    3.45202E+003
   6.5120   4.06795E+003    3.40266E+003
   6.5150   4.04041E+003    3.34407E+003
   6.5160   4.03867E+003    3.39733E+003
   6.5210   3.99870E+003    3.38780E+003
   6.5230   3.98103E+003    3.33205E+003
   6.5260   4.02651E+003    3.33247E+003
   6.5280   3.97248E+003    3.29281E+003
   6.5300   4.01665E+003    3.26561E+003
   6.5320   4.00300E+003    3.26490E+003
   6.5350   3.95748E+003    3.30035E+003
   6.5380   3.99909E+003    3.24646E+003
   6.5410   3.95414E+003    3.21819E+003
   6.5440   3.94382E+003    3.17878E+003
   6.5470   3.87722E+003    3.17422E+003
   6.5500   3.93546E+003    3.13529E+003
   6.5520   3.88514E+003    3.11296E+003
   6.5550   3.84340E+003    3.17074E+003
   6.5570   3.86731E+003    3.11851E+003
   6.5590   3.76710E+003    3.14759E+003
   6.5620   3.73874E+003    3.03117E+003
   6.5650   3.75593E+003    3.03004E+003
   6.5680   3.72217E+003    3.00280E+003
   6.5710   3.78936E+003    3.05383E+003
   6.5730   3.70693E+003    3.00775E+003
   6.5750   3.68123E+003    2.96622E+003
   6.5780   3.66845E+003    2.90231E+003
   6.5800   3.72396E+003    2.94238E+003
   6.5810   3.68976E+003    2.95550E+003
   6.5850   3.73647E+003    2.90932E+003
   6.5860   3.58537E+003    2.91956E+003
   6.5880   3.54964E+003    2.83863E+003
   6.5930   3.56473E+003    2.81912E+003
   6.5950   3.59840E+003    2.77377E+003
   6.5980   3.56924E+003    2.79840E+003
   6.6000   3.63185E+003    2.78455E+003
   6.6020   3.59169E+003    2.80943E+003
   6.6070   3.51384E+003    2.73379E+003
   6.6090   3.54200E+003    2.71049E+003
   6.6110   3.54742E+003    2.68456E+003
   6.6140   3.49068E+003    2.69466E+003
   6.6150   3.51108E+003    2.63050E+003
   6.6180   3.46765E+003    2.65437E+003
   6.6210   3.47236E+003    2.64006E+003
   6.6240   3.43833E+003    2.64482E+003
   6.6260   3.39034E+003    2.58796E+003
   6.6280   3.40361E+003    2.59577E+003
   6.6310   3.32722E+003    2.54636E+003
   6.6340   3.41192E+003    2.52754E+003
   6.6360   3.38335E+003    2.52063E+003
   6.6380   3.36001E+003    2.46774E+003
   6.6420   3.35567E+003    2.45578E+003
   6.6450   3.29108E+003    2.42625E+003
   6.6470   3.30679E+003    2.42715E+003
   6.6490   3.25056E+003    2.44819E+003
   6.6510   3.23799E+003    2.39769E+003
   6.6550   3.25224E+003    2.41383E+003
   6.6570   3.20119E+003    2.34927E+003
   6.6580   3.17972E+003    2.33118E+003
   6.6620   3.18447E+003    2.30510E+003
   6.6650   3.23407E+003    2.30281E+003
   6.6680   3.16012E+003    2.28957E+003
   6.6700   3.16294E+003    2.23017E+003
   6.6730   3.14530E+003    2.26398E+003
   6.6750   3.08800E+003    2.20479E+003
   6.6780   3.07935E+003    2.20549E+003
   6.6800   3.05266E+003    2.16370E+003
   6.6820   3.03235E+003    2.16818E+003
   6.6850   3.03059E+003    2.14748E+003
   6.6890   3.04011E+003    2.08365E+003
   6.6910   2.96738E+003    2.08275E+003
   6.6940   2.94289E+003    2.06575E+003
   6.6980   2.90128E+003    2.06029E+003
   6.7010   2.87403E+003    2.04335E+003
   6.7030   2.91567E+003    2.02767E+003
   6.7040   2.87551E+003    2.00390E+003
   6.7070   2.84742E+003    1.96903E+003
   6.7100   2.83061E+003    1.94296E+003
   6.7120   2.83437E+003    1.92871E+003
   6.7160   2.78178E+003    1.89371E+003
   6.7180   2.76860E+003    1.87756E+003
   6.7200   2.80802E+003    1.90838E+003
   6.7230   2.71603E+003    1.86572E+003
   6.7250   2.76255E+003    1.85507E+003
   6.7280   2.73283E+003    1.81075E+003
   6.7320   2.67598E+003    1.78461E+003
   6.7340   2.65154E+003    1.75279E+003
   6.7370   2.64428E+003    1.77115E+003
   6.7390   2.57421E+003    1.74066E+003
   6.7410   2.56083E+003    1.71506E+003
   6.7430   2.55438E+003    1.72783E+003
   6.7460   2.55507E+003    1.73134E+003
   6.7510   2.54033E+003    1.70101E+003
   6.7530   2.56156E+003    1.69349E+003
   6.7560   2.57230E+003    1.67779E+003
   6.7590   2.48057E+003    1.65763E+003
   6.7610   2.48935E+003    1.63510E+003
   6.7630   2.45952E+003    1.60940E+003
   6.7660   2.48736E+003    1.60937E+003
   6.7680   2.44644E+003    1.61457E+003
   6.7700   2.39853E+003    1.58968E+003
   6.7730   2.42733E+003    1.55401E+003
   6.7760   2.42537E+003    1.52022E+003
   6.7790   2.38670E+003    1.54247E+003
   6.7810   2.41373E+003    1.55498E+003
   6.7820   2.39026E+003    1.53430E+003
   6.7850   2.38037E+003    1.52583E+003
   6.7890   2.34781E+003    1.52733E+003
   6.7930   2.38040E+003    1.48263E+003
   6.7960   2.35289E+003    1.50098E+003
   6.7970   2.31647E+003    1.49445E+003
   6.8000   2.30419E+003    1.49748E+003
   6.8040   2.30597E+003    1.47123E+003
   6.8060   2.25021E+003    1.48551E+003
   6.8090   2.22394E+003    1.43533E+003
   6.8100   2.37242E+003    1.42209E+003
   6.8130   2.30668E+003    1.40598E+003
   6.8150   2.28426E+003    1.41152E+003
   6.8170   2.24631E+003    1.40636E+003
   6.8210   2.22714E+003    1.40681E+003
   6.8220   2.26263E+003    1.39105E+003
   6.8250   2.28586E+003    1.43139E+003
   6.8280   2.26559E+003    1.37644E+003
   6.8310   2.22495E+003    1.37869E+003
   6.8330   2.20522E+003    1.35365E+003
   6.8360   2.23125E+003    1.35545E+003
   6.8380   2.21917E+003    1.38463E+003
   6.8420   2.18326E+003    1.33076E+003
   6.8450   2.20254E+003    1.31837E+003
   6.8460   2.18261E+003    1.33404E+003
   6.8500   2.13450E+003    1.33651E+003
   6.8520   2.20128E+003    1.29265E+003
   6.8550   2.15145E+003    1.30477E+003
   6.8580   2.13484E+003    1.31455E+003
   6.8600   2.15428E+003    1.30608E+003
   6.8620   2.14432E+003    1.27939E+003
   6.8650   2.11646E+003    1.28237E+003
   6.8680   2.13711E+003    1.25777E+003
   6.8720   2.07373E+003    1.29178E+003
   6.8740   2.10019E+003    1.25059E+003
   6.8760   2.09784E+003    1.27008E+003
   6.8780   2.09810E+003    1.27694E+003
   6.8810   2.06880E+003    1.27199E+003
   6.8820   2.09080E+003    1.25494E+003
   6.8860   2.06467E+003    1.23571E+003
   6.8890   2.07003E+003    1.22766E+003
   6.8920   2.05492E+003    1.24231E+003
   6.8940   2.04123E+003    1.24100E+003
   6.8980   2.06309E+003    1.22721E+003
   6.9010   2.11417E+003    1.21138E+003
   6.9030   2.07981E+003    1.21880E+003
   6.9050   2.02784E+003    1.17167E+003
   6.9090   2.02847E+003    1.17449E+003
   6.9110   2.03711E+003    1.19344E+003
   6.9140   2.01335E+003    1.18294E+003
   6.9170   2.02955E+003    1.16256E+003
   6.9200   2.01368E+003    1.16419E+003
   6.9220   2.00924E+003    1.17754E+003
   6.9250   1.99352E+003    1.15079E+003
   6.9280   1.97619E+003    1.16811E+003
   6.9300   1.96146E+003    1.16846E+003
   6.9320   1.97950E+003    1.14324E+003
   6.9350   1.94049E+003    1.15618E+003
   6.9390   1.92492E+003    1.15516E+003
   6.9420   1.93763E+003    1.13557E+003
   6.9450   1.92182E+003    1.12652E+003
   6.9470   1.94517E+003    1.13248E+003
   6.9500   1.91794E+003    1.10365E+003
   6.9520   1.90426E+003    1.12101E+003
   6.9560   1.87917E+003    1.10584E+003
   6.9590   1.87860E+003    1.08556E+003
   6.9610   1.90324E+003    1.11282E+003
   6.9630   1.90426E+003    1.07821E+003
   6.9650   1.87264E+003    1.08607E+003
   6.9670   1.93393E+003    1.08290E+003
   6.9710   1.83705E+003    1.10355E+003
   6.9740   1.84960E+003    1.06877E+003
   6.9750   1.86744E+003    1.08444E+003
   6.9780   1.85541E+003    1.10304E+003
   6.9820   1.84046E+003    1.08466E+003
   6.9850   1.87605E+003    1.11052E+003
   6.9870   1.90810E+003    1.08844E+003
   6.9890   1.88260E+003    1.07002E+003
   6.9930   1.88523E+003    1.09736E+003
   6.9970   1.88941E+003    1.07354E+003
   6.9990   1.84662E+003    1.07427E+003
   7.0020   1.85345E+003    1.09961E+003
   7.0040   1.86588E+003    1.06609E+003
   7.0070   1.84267E+003    1.08938E+003
   7.0100   1.87762E+003    1.08545E+003
   7.0110   1.91035E+003    1.08058E+003
   7.0160   1.84356E+003    1.07956E+003
   7.0190   1.84757E+003    1.06805E+003
   7.0220   1.82922E+003    1.05727E+003
   7.0230   1.82445E+003    1.06568E+003
   7.0260   1.79515E+003    1.03771E+003
   7.0280   1.81412E+003    1.05222E+003
   7.0330   1.77177E+003    1.02705E+003
   7.0350   1.78918E+003    1.03318E+003
   7.0370   1.80893E+003    1.04688E+003
   7.0400   1.82510E+003    1.05761E+003
   7.0430   1.79454E+003    1.02984E+003
   7.0470   1.80257E+003    1.02152E+003
   7.0500   1.80985E+003    1.02351E+003
   7.0530   1.80406E+003    1.02359E+003
   7.0560   1.79039E+003    9.97460E+002
   7.0600   1.80530E+003    9.90450E+002
   7.0620   1.79550E+003    9.81660E+002
   7.0640   1.78969E+003    9.97020E+002
   7.0670   1.78276E+003    9.96550E+002
   7.0690   1.77174E+003    9.68660E+002
   7.0710   1.79817E+003    9.47440E+002
   7.0760   1.79369E+003    9.44830E+002
   7.0800   1.72126E+003    9.44500E+002
   7.0820   1.75799E+003    9.28030E+002
   7.0840   1.76460E+003    9.04970E+002
   7.0860   1.74749E+003    9.16670E+002
   7.0890   1.72051E+003    8.98930E+002
   7.0930   1.73342E+003    8.60370E+002
   7.0960   1.67654E+003    8.05630E+002
   7.0990   1.71283E+003    8.15280E+002
   7.1030   1.66800E+003    7.68300E+002
   7.1050   1.66451E+003    7.60620E+002
   7.1060   1.69618E+003    7.23100E+002
   7.1090   1.66038E+003    6.85560E+002
   7.1120   1.61968E+003    6.43890E+002
   7.1150   1.58823E+003    6.17220E+002
   7.1180   1.58498E+003    5.96530E+002
   7.1210   1.56703E+003    5.03860E+002
   7.1250   1.45633E+003    4.51420E+002
   7.1290   1.39236E+003    3.64330E+002
   7.1320   1.35609E+003    3.37070E+002
   7.1340   1.35688E+003    2.99640E+002
   7.1360   1.28181E+003    2.64010E+002
   7.1400   1.23396E+003    1.71760E+002
   7.1440   1.08954E+003    5.16000E+001
   7.1470   9.80760E+002    1.35100E+001
   7.1500   7.85670E+002    9.55000E+000
   7.1540   7.03240E+002    4.99000E+000
   7.1560   5.68050E+002    2.33000E+000
   7.1590   3.75360E+002    2.30000E+000
   7.1610   1.48560E+002    2.15000E+000
   7.1640   5.04300E+001    5.51000E+000
   7.1680   8.09000E+000    5.56000E+000
   7.1700   5.39000E+000    6.60000E+000
   7.1720   6.12000E+000    4.58000E+000
   7.1750   6.11000E+000    2.90000E+000
   7.1780   6.00000E+000    2.71000E+000
   7.1810   6.05000E+000    1.80000E-001
   7.1840   5.97000E+000    1.50000E-001
   7.1870   6.14000E+000    1.50000E-001
   7.1890   5.84000E+000    5.00000E-002
   7.1930   6.28000E+000    2.00000E-001
   7.1960   6.11000E+000    7.00000E-002
   7.1970   6.14000E+000    1.90000E-001
   7.2000   5.90000E+000    1.80000E-001
   7.2030   6.03000E+000    8.60000E-001
   7.2070   5.99000E+000    3.19000E+000
   7.2090   5.83000E+000    1.71000E+000
   7.2110   5.95000E+000    1.60000E-001
   7.2140   6.05000E+000    1.80000E-001
   7.2180   6.06000E+000    1.30000E-001
   7.2210   6.03000E+000    1.90000E-001
   7.2240   5.88000E+000    3.90000E-001
   7.2270   6.07000E+000    3.50000E-001
   7.2300   5.90000E+000    4.30000E-001
   7.2330   5.32000E+000    1.30000E-001
   7.2350   6.23000E+000    1.20000E-001
   7.2380   6.07000E+000    4.00000E-002
   7.2430   6.10000E+000    2.70000E-001
   7.2440   6.12000E+000    8.00000E-002
   7.2470   6.07000E+000    1.30000E-001
   7.2490   5.90000E+000    4.70000E-001
   7.2520   5.92000E+000    1.10000E-001
   7.2540   6.01000E+000    0.00000E+000
   7.2570   5.92000E+000    1.60000E-001
   7.2600   5.96000E+000    2.00000E-002
   7.2620   6.15000E+000    1.70000E-001
   7.2660   6.00000E+000    0.00000E+000
   7.2690   6.14000E+000    1.50000E-001
   7.2700   6.01000E+000    3.10000E-001
   7.2750   6.19000E+000    5.00000E-002
   7.2770   6.02000E+000    2.10000E-001
   7.2800   6.09000E+000    6.00000E-002
   7.2830   6.08000E+000    2.40000E-001
   7.2860   5.92000E+000    6.00000E-002
   7.2890   5.92000E+000    3.20000E-001
   7.2930   6.12000E+000    1.30000E-001
   7.2950   6.05000E+000    1.10000E-001
   7.2980   5.87000E+000    4.00000E-002
   7.3000   6.01000E+000    3.70000E-001
