# Supplementary material for: Mechanism of the small ATP-independent chaperone Spy is substrate specific
Source: Nat Commun. 2021 Feb 8;12:851. doi: 10.1038/s41467-021-21120-8 (PMC7870927; doi:10.1038/s41467-021-21120-8)
Supplement: Supplementary file 3 — Supplementary Data 1 [file 41467_2021_21120_MOESM3_ESM.zip › Fig 2c-d/181801/00091.RI1]

Sample1/4
I 1 22.0 48000 0012971 3.2570E11 278 1 
   5.8010   6.03000E+000    1.59000E+000
   5.8030   6.03000E+000    5.20000E-001
   5.8060   5.98000E+000    1.20000E-001
   5.8080   6.03000E+000    9.60000E-001
   5.8100   6.23000E+000    8.00000E-001
   5.8110   6.18000E+000    2.00000E+000
   5.8130   4.76000E+000    1.36600E+001
   5.8140   4.55000E+000    1.54800E+001
   5.8170   8.78000E+000    1.50700E+001
   5.8180   2.76500E+001    2.40500E+001
   5.8190   2.28700E+001    2.36100E+001
   5.8220   4.69400E+001    3.50700E+001
   5.8240   1.80340E+002    6.17700E+001
   5.8260   5.09550E+002    2.16030E+002
   5.8290   8.73290E+002    3.67490E+002
   5.8310   9.18920E+002    4.67630E+002
   5.8330   9.09330E+002    6.35330E+002
   5.8350   1.03909E+003    6.76100E+002
   5.8370   1.31600E+003    9.74270E+002
   5.8400   1.37795E+003    1.15863E+003
   5.8420   1.61985E+003    1.64871E+003
   5.8440   1.65270E+003    1.84942E+003
   5.8460   1.96497E+003    1.96431E+003
   5.8490   2.01134E+003    2.11405E+003
   5.8510   2.12242E+003    2.21596E+003
   5.8530   2.35956E+003    2.49964E+003
   5.8560   2.48629E+003    2.55821E+003
   5.8580   2.61529E+003    2.68082E+003
   5.8610   2.69617E+003    2.74250E+003
   5.8630   2.87051E+003    2.89526E+003
   5.8650   2.94274E+003    2.95232E+003
   5.8670   3.04711E+003    3.06943E+003
   5.8690   3.18286E+003    3.18472E+003
   5.8710   3.27822E+003    3.28159E+003
   5.8730   3.28779E+003    3.33345E+003
   5.8760   3.41285E+003    3.34623E+003
   5.8780   3.54310E+003    3.41570E+003
   5.8800   3.48661E+003    3.49740E+003
   5.8820   3.58760E+003    3.57639E+003
   5.8830   3.63370E+003    3.58956E+003
   5.8870   3.60623E+003    3.60622E+003
   5.8900   3.69047E+003    3.62269E+003
   5.8920   3.73555E+003    3.69097E+003
   5.8940   3.64249E+003    3.71983E+003
   5.8960   3.70188E+003    3.66972E+003
   5.8980   3.64776E+003    3.75859E+003
   5.8990   3.66795E+003    3.70130E+003
   5.9010   3.70199E+003    3.72984E+003
   5.9040   3.71351E+003    3.71802E+003
   5.9060   3.66463E+003    3.71065E+003
   5.9070   3.69656E+003    3.71654E+003
   5.9090   3.72117E+003    3.74126E+003
   5.9110   3.74718E+003    3.76355E+003
   5.9140   3.81906E+003    3.81467E+003
   5.9160   3.76386E+003    3.80224E+003
   5.9180   3.77812E+003    3.89366E+003
   5.9190   3.82998E+003    3.83745E+003
   5.9210   3.88886E+003    3.81771E+003
   5.9230   3.85683E+003    3.86793E+003
   5.9250   3.82714E+003    3.79093E+003
   5.9260   3.88910E+003    3.80903E+003
   5.9300   3.90026E+003    3.78899E+003
   5.9320   3.89040E+003    3.84114E+003
   5.9350   3.93912E+003    4.00325E+003
   5.9360   4.00869E+003    3.98056E+003
   5.9390   3.98445E+003    4.10672E+003
   5.9420   3.99610E+003    4.04961E+003
   5.9430   4.04567E+003    4.06258E+003
   5.9460   4.09005E+003    4.03861E+003
   5.9480   4.07941E+003    4.15067E+003
   5.9500   4.21003E+003    4.02310E+003
   5.9530   4.08424E+003    4.10454E+003
   5.9550   4.14950E+003    4.13177E+003
   5.9570   4.14664E+003    4.14610E+003
   5.9600   4.18392E+003    4.05481E+003
   5.9610   4.13255E+003    4.11773E+003
   5.9620   4.11102E+003    4.15869E+003
   5.9640   4.13663E+003    4.13954E+003
   5.9660   4.12374E+003    4.18857E+003
   5.9690   4.09940E+003    4.17545E+003
   5.9710   4.13682E+003    4.18088E+003
   5.9740   4.20960E+003    4.30222E+003
   5.9770   4.16735E+003    4.22094E+003
   5.9800   4.25441E+003    4.29083E+003
   5.9820   4.29160E+003    4.29106E+003
   5.9840   4.26721E+003    4.25478E+003
   5.9860   4.27278E+003    4.30958E+003
   5.9890   4.36717E+003    4.32623E+003
   5.9910   4.79444E+003    5.16944E+003
   5.9940   5.81627E+003    5.86859E+003
   5.9960   7.46719E+003    8.72814E+003
   6.0000   8.58635E+003    7.87198E+003
   6.0020   8.40932E+003    8.21492E+003
   6.0030   6.34236E+003    5.98009E+003
   6.0050   2.63634E+003    1.33230E+002
   6.0120   1.42770E+002    1.69940E+002
   6.0130   2.31180E+002    4.80740E+002
   6.0160   8.88850E+002    1.98261E+003
   6.0180   4.24247E+003    5.45565E+003
   6.0220   4.14083E+003    4.25735E+003
   6.0250   4.41982E+003    4.31829E+003
   6.0270   4.32854E+003    4.30799E+003
   6.0290   4.32564E+003    4.31271E+003
   6.0300   4.38219E+003    4.31972E+003
   6.0320   4.38251E+003    4.30862E+003
   6.0340   4.35348E+003    4.28893E+003
   6.0380   4.32985E+003    4.31328E+003
   6.0410   4.40273E+003    4.32022E+003
   6.0430   4.39400E+003    4.28465E+003
   6.0460   4.32499E+003    4.36067E+003
   6.0480   4.33684E+003    4.32863E+003
   6.0520   4.25307E+003    4.27965E+003
   6.0540   4.31827E+003    4.29706E+003
   6.0560   4.46308E+003    4.31300E+003
   6.0590   4.34177E+003    4.35769E+003
   6.0610   4.37457E+003    4.30417E+003
   6.0630   4.40874E+003    4.26155E+003
   6.0650   4.39015E+003    4.21236E+003
   6.0680   4.29047E+003    4.32750E+003
   6.0700   4.33340E+003    4.17361E+003
   6.0730   4.30315E+003    4.25992E+003
   6.0750   4.32326E+003    4.24201E+003
   6.0770   4.32214E+003    4.40667E+003
   6.0820   4.31827E+003    4.21746E+003
   6.0830   4.37442E+003    4.21663E+003
   6.0850   4.46988E+003    4.16926E+003
   6.0890   4.38918E+003    4.28265E+003
   6.0900   4.31693E+003    4.27744E+003
   6.0930   4.32802E+003    4.22933E+003
   6.0950   4.31335E+003    4.24733E+003
   6.0980   4.29558E+003    4.26610E+003
   6.0990   4.29050E+003    4.26761E+003
   6.1020   4.25548E+003    4.19883E+003
   6.1060   4.34195E+003    4.20192E+003
   6.1090   4.29071E+003    4.21266E+003
   6.1110   4.22888E+003    4.21127E+003
   6.1130   4.29162E+003    4.33736E+003
   6.1150   4.32735E+003    4.20053E+003
   6.1180   4.32665E+003    4.19272E+003
   6.1200   4.31129E+003    4.19587E+003
   6.1220   4.26711E+003    4.12185E+003
   6.1240   4.33319E+003    4.20564E+003
   6.1260   4.22844E+003    4.17868E+003
   6.1280   4.25068E+003    4.28752E+003
   6.1310   4.38848E+003    4.22561E+003
   6.1330   4.30445E+003    4.17576E+003
   6.1360   4.27004E+003    4.15513E+003
   6.1370   4.32388E+003    4.16839E+003
   6.1400   4.34094E+003    4.12041E+003
   6.1420   4.25198E+003    4.16911E+003
   6.1440   4.23853E+003    4.17254E+003
   6.1470   4.23397E+003    4.14622E+003
   6.1480   4.29163E+003    4.16438E+003
   6.1500   4.22774E+003    4.17285E+003
   6.1520   4.24258E+003    4.15171E+003
   6.1540   4.22699E+003    4.14070E+003
   6.1560   4.24186E+003    4.12683E+003
   6.1580   4.19409E+003    4.12940E+003
   6.1600   4.20312E+003    4.06178E+003
   6.1630   4.17296E+003    4.11793E+003
   6.1660   4.17327E+003    4.10432E+003
   6.1670   4.19895E+003    4.06178E+003
   6.1710   4.19831E+003    4.11939E+003
   6.1740   4.20184E+003    4.04719E+003
   6.1760   4.18396E+003    4.01713E+003
   6.1770   4.15979E+003    4.07016E+003
   6.1800   4.18048E+003    4.04352E+003
   6.1820   4.30830E+003    4.07171E+003
   6.1850   4.17038E+003    4.06324E+003
   6.1860   4.20816E+003    4.08092E+003
   6.1880   4.16968E+003    4.05590E+003
   6.1910   4.16756E+003    4.04031E+003
   6.1940   4.17576E+003    4.04632E+003
   6.1960   4.14460E+003    4.03833E+003
   6.1980   4.13456E+003    4.02518E+003
   6.2010   4.22073E+003    4.06314E+003
   6.2030   4.19764E+003    4.05452E+003
   6.2060   4.18946E+003    4.04385E+003
   6.2080   4.19553E+003    4.05535E+003
   6.2100   4.23132E+003    4.02215E+003
   6.2120   4.20839E+003    3.99410E+003
   6.2140   4.17327E+003    3.96779E+003
   6.2180   4.18036E+003    3.97661E+003
   6.2200   4.18426E+003    3.98514E+003
   6.2240   4.24986E+003    3.99737E+003
   6.2250   4.20587E+003    3.99494E+003
   6.2290   4.20855E+003    3.85706E+003
   6.2320   4.14570E+003    3.92811E+003
   6.2340   4.16194E+003    3.87334E+003
   6.2360   4.08397E+003    3.88101E+003
   6.2390   4.22304E+003    3.86571E+003
   6.2410   4.08733E+003    3.81156E+003
   6.2430   4.16620E+003    3.81657E+003
   6.2440   4.08578E+003    3.83704E+003
   6.2460   4.12429E+003    3.76077E+003
   6.2480   4.07243E+003    3.77422E+003
   6.2510   4.09718E+003    3.79598E+003
   6.2530   4.07428E+003    3.80998E+003
   6.2550   4.13483E+003    3.83411E+003
   6.2580   4.13432E+003    3.73063E+003
   6.2600   4.16977E+003    3.77722E+003
   6.2630   4.04830E+003    3.78041E+003
   6.2660   4.09333E+003    3.79660E+003
   6.2670   4.11225E+003    3.75584E+003
   6.2680   4.04877E+003    3.72042E+003
   6.2710   3.99817E+003    3.71859E+003
   6.2750   4.06766E+003    3.68568E+003
   6.2770   4.10316E+003    3.67968E+003
   6.2790   4.03574E+003    3.68020E+003
   6.2820   4.01086E+003    3.68771E+003
   6.2850   4.04663E+003    3.67243E+003
   6.2870   4.00718E+003    3.59614E+003
   6.2900   3.98908E+003    3.59847E+003
   6.2920   3.97025E+003    3.60128E+003
   6.2940   3.94985E+003    3.59076E+003
   6.2960   3.97058E+003    3.60670E+003
   6.2970   4.00664E+003    3.54494E+003
   6.3000   3.96761E+003    3.54044E+003
   6.3010   3.94613E+003    3.52009E+003
   6.3040   3.87450E+003    3.51202E+003
   6.3070   3.86978E+003    3.43032E+003
   6.3090   3.97291E+003    3.41884E+003
   6.3120   3.91320E+003    3.40150E+003
   6.3130   3.93366E+003    3.41801E+003
   6.3170   3.84620E+003    3.36900E+003
   6.3180   3.86601E+003    3.29084E+003
   6.3220   3.85902E+003    3.32246E+003
   6.3240   3.83201E+003    3.27296E+003
   6.3260   3.85375E+003    3.23921E+003
   6.3280   3.78142E+003    3.27310E+003
   6.3310   3.85816E+003    3.23166E+003
   6.3330   3.73108E+003    3.23795E+003
   6.3360   3.72966E+003    3.21193E+003
   6.3380   3.77777E+003    3.19495E+003
   6.3400   3.80379E+003    3.17153E+003
   6.3420   3.71898E+003    3.23475E+003
   6.3450   3.75902E+003    3.18996E+003
   6.3480   3.70310E+003    3.15169E+003
   6.3490   3.69297E+003    3.14423E+003
   6.3520   3.61151E+003    3.08645E+003
   6.3550   3.59449E+003    3.07305E+003
   6.3580   3.60326E+003    3.08868E+003
   6.3610   3.56862E+003    3.07633E+003
   6.3640   3.63243E+003    3.02348E+003
   6.3660   3.60156E+003    2.97023E+003
   6.3690   3.55939E+003    3.00524E+003
   6.3710   3.53248E+003    2.89808E+003
   6.3740   3.47566E+003    2.87874E+003
   6.3760   3.51707E+003    2.85333E+003
   6.3790   3.53005E+003    2.84401E+003
   6.3810   3.44346E+003    2.87607E+003
   6.3830   3.43527E+003    2.82439E+003
   6.3880   3.46341E+003    2.78730E+003
   6.3900   3.43058E+003    2.83308E+003
   6.3920   3.36520E+003    2.80955E+003
   6.3930   3.42365E+003    2.76103E+003
   6.3950   3.36019E+003    2.70942E+003
   6.3990   3.32091E+003    2.72745E+003
   6.4020   3.33950E+003    2.65263E+003
   6.4040   3.36522E+003    2.64258E+003
   6.4050   3.31935E+003    2.67079E+003
   6.4080   3.32164E+003    2.63916E+003
   6.4100   3.28449E+003    2.59387E+003
   6.4140   3.30114E+003    2.59128E+003
   6.4170   3.24657E+003    2.57818E+003
   6.4190   3.24081E+003    2.56485E+003
   6.4220   3.19937E+003    2.57244E+003
   6.4240   3.22023E+003    2.50039E+003
   6.4260   3.19432E+003    2.50909E+003
   6.4290   3.19527E+003    2.49424E+003
   6.4310   3.27216E+003    2.52786E+003
   6.4350   3.22493E+003    2.47159E+003
   6.4380   3.20517E+003    2.48023E+003
   6.4400   3.15677E+003    2.44958E+003
   6.4430   3.18612E+003    2.37582E+003
   6.4440   3.22977E+003    2.40467E+003
   6.4470   3.19940E+003    2.40473E+003
   6.4500   3.20481E+003    2.34322E+003
   6.4530   3.15280E+003    2.36740E+003
   6.4550   3.14872E+003    2.35331E+003
   6.4580   3.18549E+003    2.33678E+003
   6.4600   3.07132E+003    2.31132E+003
   6.4630   3.10964E+003    2.31682E+003
   6.4650   3.11960E+003    2.29654E+003
   6.4680   3.18359E+003    2.23250E+003
   6.4710   3.03125E+003    2.29966E+003
   6.4740   3.09723E+003    2.22404E+003
   6.4770   3.07906E+003    2.22836E+003
   6.4790   3.09555E+003    2.18353E+003
   6.4800   3.09208E+003    2.16317E+003
   6.4850   3.03478E+003    2.17454E+003
   6.4870   3.02947E+003    2.16949E+003
   6.4890   3.05723E+003    2.15191E+003
   6.4920   3.05986E+003    2.13475E+003
   6.4940   3.02889E+003    2.14740E+003
   6.4960   2.91811E+003    2.09883E+003
   6.4990   2.99237E+003    2.04601E+003
   6.5030   2.92187E+003    2.01954E+003
   6.5050   2.94448E+003    2.07227E+003
   6.5080   2.91175E+003    2.04467E+003
   6.5090   2.88619E+003    2.03072E+003
   6.5130   2.87509E+003    2.00424E+003
   6.5150   2.90825E+003    1.98695E+003
   6.5180   2.88610E+003    1.97055E+003
   6.5200   2.84350E+003    1.98742E+003
   6.5230   2.82452E+003    1.97176E+003
   6.5260   2.82423E+003    1.93814E+003
   6.5280   2.81244E+003    1.90678E+003
   6.5320   2.75204E+003    1.85919E+003
   6.5330   2.83098E+003    1.86724E+003
   6.5350   2.76222E+003    1.89839E+003
   6.5380   2.72155E+003    1.86839E+003
   6.5420   2.68979E+003    1.84278E+003
   6.5440   2.75089E+003    1.81365E+003
   6.5460   2.72205E+003    1.80409E+003
   6.5480   2.67805E+003    1.79279E+003
   6.5500   2.69138E+003    1.78306E+003
   6.5540   2.66901E+003    1.77773E+003
   6.5570   2.59399E+003    1.72443E+003
   6.5590   2.59654E+003    1.74057E+003
   6.5610   2.62310E+003    1.70056E+003
   6.5640   2.57090E+003    1.69725E+003
   6.5680   2.59427E+003    1.65958E+003
   6.5710   2.54413E+003    1.65399E+003
   6.5730   2.53319E+003    1.65627E+003
   6.5750   2.59969E+003    1.64554E+003
   6.5780   2.53959E+003    1.61908E+003
   6.5820   2.54300E+003    1.59726E+003
   6.5840   2.49570E+003    1.54980E+003
   6.5860   2.47790E+003    1.57638E+003
   6.5900   2.50152E+003    1.58577E+003
   6.5930   2.44511E+003    1.59744E+003
   6.5950   2.42209E+003    1.56131E+003
   6.5980   2.41494E+003    1.53364E+003
   6.6000   2.41884E+003    1.54450E+003
   6.6020   2.42256E+003    1.50209E+003
   6.6060   2.44924E+003    1.52002E+003
   6.6080   2.40343E+003    1.51290E+003
   6.6110   2.38740E+003    1.46062E+003
   6.6140   2.37560E+003    1.49805E+003
   6.6180   2.41741E+003    1.48990E+003
   6.6200   2.38366E+003    1.44022E+003
   6.6220   2.31293E+003    1.44853E+003
   6.6270   2.30482E+003    1.44680E+003
   6.6290   2.31924E+003    1.45294E+003
   6.6320   2.29151E+003    1.43047E+003
   6.6340   2.32997E+003    1.43390E+003
   6.6360   2.30256E+003    1.41916E+003
   6.6380   2.28179E+003    1.38989E+003
   6.6410   2.32279E+003    1.41607E+003
   6.6440   2.26610E+003    1.41153E+003
   6.6460   2.24306E+003    1.38796E+003
   6.6480   2.24055E+003    1.34996E+003
   6.6510   2.25293E+003    1.38159E+003
   6.6540   2.25627E+003    1.36422E+003
   6.6580   2.25850E+003    1.37629E+003
   6.6600   2.19947E+003    1.34390E+003
   6.6620   2.23845E+003    1.32953E+003
   6.6640   2.20542E+003    1.34495E+003
   6.6670   2.20147E+003    1.35351E+003
   6.6700   2.15793E+003    1.34915E+003
   6.6740   2.18027E+003    1.35077E+003
   6.6760   2.17142E+003    1.32455E+003
   6.6780   2.18378E+003    1.32995E+003
   6.6800   2.15411E+003    1.30006E+003
   6.6820   2.17458E+003    1.32530E+003
   6.6840   2.16050E+003    1.30532E+003
   6.6870   2.10994E+003    1.27894E+003
   6.6900   2.13481E+003    1.29041E+003
   6.6920   2.11020E+003    1.28125E+003
   6.6940   2.11013E+003    1.32206E+003
   6.6960   2.11612E+003    1.27957E+003
   6.7000   2.08638E+003    1.23137E+003
   6.7030   2.08703E+003    1.25223E+003
   6.7050   2.09951E+003    1.21477E+003
   6.7070   2.03910E+003    1.21110E+003
   6.7100   2.06182E+003    1.22490E+003
   6.7110   2.04029E+003    1.22433E+003
   6.7150   2.06971E+003    1.24445E+003
   6.7170   2.09833E+003    1.24110E+003
   6.7200   2.06288E+003    1.19856E+003
   6.7230   2.07618E+003    1.18299E+003
   6.7270   2.07207E+003    1.21640E+003
   6.7300   2.03121E+003    1.15971E+003
   6.7330   1.96746E+003    1.16433E+003
   6.7350   1.94913E+003    1.14243E+003
   6.7360   2.00971E+003    1.11693E+003
   6.7390   1.96059E+003    1.14135E+003
   6.7410   1.92944E+003    1.18604E+003
   6.7450   1.94690E+003    1.16611E+003
   6.7470   1.96182E+003    1.14626E+003
   6.7500   1.98456E+003    1.16373E+003
   6.7520   1.98532E+003    1.12966E+003
   6.7550   2.00545E+003    1.15383E+003
   6.7590   1.96931E+003    1.12519E+003
   6.7620   1.92940E+003    1.11006E+003
   6.7630   1.96623E+003    1.13112E+003
   6.7660   1.98562E+003    1.15320E+003
   6.7690   1.94608E+003    1.14287E+003
   6.7720   1.98382E+003    1.14964E+003
   6.7750   1.96561E+003    1.14095E+003
   6.7770   1.95531E+003    1.12521E+003
   6.7790   1.95388E+003    1.15953E+003
   6.7810   1.99168E+003    1.14636E+003
   6.7830   2.00689E+003    1.14476E+003
   6.7860   1.95607E+003    1.12747E+003
   6.7880   1.98029E+003    1.15209E+003
   6.7900   1.97011E+003    1.15058E+003
   6.7930   1.97056E+003    1.14498E+003
   6.7970   1.98285E+003    1.14241E+003
   6.7990   2.00640E+003    1.11152E+003
   6.8020   1.95817E+003    1.13438E+003
   6.8040   1.96561E+003    1.11625E+003
   6.8070   1.97451E+003    1.12427E+003
   6.8100   2.01801E+003    1.16446E+003
   6.8140   1.96819E+003    1.16796E+003
   6.8170   1.94835E+003    1.13684E+003
   6.8200   1.96808E+003    1.13969E+003
   6.8230   1.98772E+003    1.16086E+003
   6.8260   2.01907E+003    1.10906E+003
   6.8290   1.98174E+003    1.13212E+003
   6.8330   2.00272E+003    1.13749E+003
   6.8340   2.01041E+003    1.10719E+003
   6.8360   2.01340E+003    1.12406E+003
   6.8380   1.96055E+003    1.14286E+003
   6.8410   1.97056E+003    1.13861E+003
   6.8450   1.97259E+003    1.15127E+003
   6.8470   1.95238E+003    1.10169E+003
   6.8510   2.01152E+003    1.16254E+003
   6.8530   1.97139E+003    1.14188E+003
   6.8550   1.98376E+003    1.13762E+003
   6.8580   1.98960E+003    1.13421E+003
   6.8610   1.99171E+003    1.14910E+003
   6.8640   1.98005E+003    1.15327E+003
   6.8670   1.97747E+003    1.13947E+003
   6.8690   1.97126E+003    1.13706E+003
   6.8720   1.96561E+003    1.12452E+003
   6.8750   1.97379E+003    1.14576E+003
   6.8770   2.01058E+003    1.11066E+003
   6.8810   1.97488E+003    1.14135E+003
   6.8820   1.98330E+003    1.13686E+003
   6.8850   2.01633E+003    1.12867E+003
   6.8870   1.98126E+003    1.13459E+003
   6.8890   1.95729E+003    1.13852E+003
   6.8940   1.95917E+003    1.17783E+003
   6.8960   1.95509E+003    1.16683E+003
   6.8980   1.98467E+003    1.13921E+003
   6.8990   1.97867E+003    1.15173E+003
   6.9030   1.97083E+003    1.12442E+003
   6.9080   1.94819E+003    1.12992E+003
   6.9110   1.95420E+003    1.11979E+003
   6.9130   1.96432E+003    1.09761E+003
   6.9140   1.96625E+003    1.11640E+003
   6.9180   1.96054E+003    1.11653E+003
   6.9200   1.93921E+003    1.11769E+003
   6.9220   1.95790E+003    1.11222E+003
   6.9250   1.94907E+003    1.10203E+003
   6.9280   1.94657E+003    1.16341E+003
   6.9300   1.93949E+003    1.11372E+003
   6.9320   1.93223E+003    1.10558E+003
   6.9350   1.93475E+003    1.12757E+003
   6.9390   1.91088E+003    1.11930E+003
   6.9420   1.93006E+003    1.10134E+003
   6.9450   1.94258E+003    1.12457E+003
   6.9470   1.91986E+003    1.11187E+003
   6.9500   1.94937E+003    1.10915E+003
   6.9540   1.91507E+003    1.09177E+003
   6.9570   1.92949E+003    1.10736E+003
   6.9590   1.91931E+003    1.07874E+003
   6.9630   1.97414E+003    1.11315E+003
   6.9660   1.89524E+003    1.07687E+003
   6.9680   1.89251E+003    1.11161E+003
   6.9710   1.93611E+003    1.09766E+003
   6.9740   1.89929E+003    1.12581E+003
   6.9760   1.91208E+003    1.10813E+003
   6.9800   1.88939E+003    1.11073E+003
   6.9820   1.91845E+003    1.11108E+003
   6.9840   1.93728E+003    1.10623E+003
   6.9880   1.95527E+003    1.12228E+003
   6.9900   1.84370E+003    1.09496E+003
   6.9920   1.85117E+003    1.08812E+003
   6.9950   1.88883E+003    1.12948E+003
   6.9990   1.90983E+003    1.09422E+003
   7.0010   1.91066E+003    1.12264E+003
   7.0040   1.91192E+003    1.11266E+003
   7.0070   1.95849E+003    1.05866E+003
   7.0100   1.92042E+003    1.07487E+003
   7.0120   1.93399E+003    1.05732E+003
   7.0160   1.89068E+003    1.09457E+003
   7.0170   1.90769E+003    1.07240E+003
   7.0210   1.93239E+003    1.09988E+003
   7.0230   1.90663E+003    1.04922E+003
   7.0260   1.91672E+003    1.06958E+003
   7.0280   1.86108E+003    1.09134E+003
   7.0300   1.89169E+003    1.03978E+003
   7.0330   1.88901E+003    1.04871E+003
   7.0350   1.85745E+003    1.06546E+003
   7.0400   1.85621E+003    1.02427E+003
   7.0410   1.87482E+003    1.01893E+003
   7.0440   1.87928E+003    1.01849E+003
   7.0460   1.86336E+003    1.04391E+003
   7.0500   1.81845E+003    1.00112E+003
   7.0530   1.80646E+003    9.91400E+002
   7.0550   1.85700E+003    9.95520E+002
   7.0570   1.79553E+003    9.66930E+002
   7.0620   1.81081E+003    9.60170E+002
   7.0660   1.77672E+003    9.40340E+002
   7.0690   1.74400E+003    9.33520E+002
   7.0710   1.74406E+003    9.42390E+002
   7.0730   1.72795E+003    8.90370E+002
   7.0760   1.72913E+003    8.77530E+002
   7.0800   1.67911E+003    8.50330E+002
   7.0810   1.61694E+003    8.20000E+002
   7.0840   1.60671E+003    7.93980E+002
   7.0870   1.61393E+003    7.71470E+002
   7.0910   1.54525E+003    7.33940E+002
   7.0930   1.53041E+003    6.80260E+002
   7.0960   1.46582E+003    6.40350E+002
   7.1000   1.40158E+003    6.03600E+002
   7.1030   1.33614E+003    5.48640E+002
   7.1050   1.30249E+003    5.16790E+002
   7.1070   1.22047E+003    4.77000E+002
   7.1120   1.15111E+003    4.41080E+002
   7.1130   1.12319E+003    4.00750E+002
   7.1180   1.03419E+003    3.33440E+002
   7.1210   9.58360E+002    3.12790E+002
   7.1230   9.09160E+002    2.57840E+002
   7.1250   8.22660E+002    2.20620E+002
   7.1300   7.04760E+002    1.95350E+002
   7.1320   6.28560E+002    1.45880E+002
   7.1340   5.63610E+002    1.22570E+002
   7.1390   4.75780E+002    8.53500E+001
   7.1410   4.12040E+002    6.70600E+001
   7.1440   3.43940E+002    4.56900E+001
   7.1480   2.50120E+002    3.98000E+001
   7.1510   1.95310E+002    2.65900E+001
   7.1520   1.75080E+002    1.81500E+001
   7.1560   1.19930E+002    1.01900E+001
   7.1580   8.23900E+001    2.75000E+000
   7.1610   6.66200E+001    1.30000E+000
   7.1650   4.50900E+001    5.10000E-001
   7.1660   2.98700E+001    6.60000E-001
   7.1680   2.14900E+001    2.56000E+000
   7.1720   4.69000E+000    3.94000E+000
   7.1750   5.48000E+000    2.49000E+000
   7.1780   6.22000E+000    2.37000E+000
   7.1800   6.00000E+000    5.00000E-002
   7.1850   6.08000E+000    6.60000E-001
   7.1870   6.16000E+000    1.00000E-002
   7.1910   6.09000E+000    1.20000E-001
   7.1930   6.21000E+000    8.00000E-002
   7.1960   6.09000E+000    0.00000E+000
   7.1990   6.46000E+000    8.00000E-002
   7.2000   6.31000E+000    1.90000E-001
   7.2040   6.14000E+000    7.00000E-002
   7.2060   6.30000E+000    2.70000E-001
   7.2080   6.02000E+000    3.00000E-001
   7.2120   5.99000E+000    5.00000E-002
   7.2140   6.24000E+000    3.30000E-001
   7.2180   6.24000E+000    4.00000E-002
   7.2200   6.36000E+000    3.00000E-001
   7.2230   6.03000E+000    7.00000E-002
   7.2260   6.13000E+000    3.00000E-002
   7.2290   6.17000E+000    1.20000E-001
   7.2320   6.18000E+000    1.50000E-001
   7.2350   6.23000E+000    0.00000E+000
   7.2370   6.19000E+000    2.40000E-001
   7.2410   6.17000E+000    1.70000E-001
   7.2450   6.35000E+000    5.00000E-002
   7.2470   5.95000E+000    1.00000E-002
   7.2500   6.09000E+000    1.40000E-001
   7.2520   6.23000E+000    1.30000E-001
   7.2540   6.25000E+000    2.80000E-001
   7.2570   6.11000E+000    8.00000E-002
   7.2600   6.31000E+000    3.30000E-001
   7.2620   6.10000E+000    1.40000E-001
   7.2650   6.13000E+000    1.40000E-001
   7.2680   6.00000E+000    5.00000E-002
   7.2710   6.09000E+000    2.70000E-001
   7.2730   6.00000E+000    2.00000E-002
   7.2770   6.25000E+000    1.00000E-001
   7.2810   6.21000E+000    4.80000E-001
   7.2840   6.19000E+000    1.30000E-001
   7.2860   6.25000E+000    7.00000E-002
   7.2890   6.01000E+000    8.00000E-002
   7.2930   6.23000E+000    6.00000E-002
   7.2950   5.54000E+000    6.00000E-002
   7.3000   5.99000E+000    3.00000E-002
