# Supplementary material for: Mechanism of the small ATP-independent chaperone Spy is substrate specific
Source: Nat Commun. 2021 Feb 8;12:851. doi: 10.1038/s41467-021-21120-8 (PMC7870927; doi:10.1038/s41467-021-21120-8)
Supplement: Supplementary file 3 — Supplementary Data 1 [file 41467_2021_21120_MOESM3_ESM.zip › Fig 2c-d/181801/00091.RI3]

Sample3/6
I 3 22.0 48000 0013039 3.2750E11 278 1 
   5.8010   5.97000E+000    4.08000E+000
   5.8030   6.10000E+000    2.80000E-001
   5.8060   5.90000E+000    8.25000E+000
   5.8080   5.90000E+000    6.53000E+000
   5.8100   5.95000E+000    7.79000E+000
   5.8120   5.89000E+000    1.54600E+001
   5.8130   5.36000E+000    2.25900E+001
   5.8140   2.62000E+000    2.59700E+001
   5.8160   1.40800E+001    3.10500E+001
   5.8170   1.35900E+001    5.49200E+001
   5.8200   3.20400E+001    6.05400E+001
   5.8220   1.05330E+002    1.53320E+002
   5.8240   1.82580E+002    2.31940E+002
   5.8260   6.52310E+002    6.52270E+002
   5.8290   8.12130E+002    7.37820E+002
   5.8300   9.47440E+002    8.89860E+002
   5.8330   9.55480E+002    9.85150E+002
   5.8350   1.21465E+003    1.15093E+003
   5.8370   1.32817E+003    1.30611E+003
   5.8400   1.42334E+003    1.42790E+003
   5.8420   1.53436E+003    1.58129E+003
   5.8440   1.65531E+003    1.64221E+003
   5.8460   1.88468E+003    1.86689E+003
   5.8480   1.91956E+003    1.94529E+003
   5.8510   2.11828E+003    2.10478E+003
   5.8530   2.30525E+003    2.37309E+003
   5.8540   2.39008E+003    2.44592E+003
   5.8550   2.49132E+003    2.50146E+003
   5.8580   2.49880E+003    2.56974E+003
   5.8600   2.62017E+003    2.68142E+003
   5.8620   2.66565E+003    2.83961E+003
   5.8650   2.79753E+003    2.88793E+003
   5.8670   3.12013E+003    3.03851E+003
   5.8700   3.09078E+003    3.19137E+003
   5.8710   3.16127E+003    3.20113E+003
   5.8740   3.31506E+003    3.26734E+003
   5.8760   3.35729E+003    3.39650E+003
   5.8780   3.37279E+003    3.39429E+003
   5.8800   3.51100E+003    3.59046E+003
   5.8830   3.49107E+003    3.57442E+003
   5.8850   3.52957E+003    3.54399E+003
   5.8870   3.60230E+003    3.54870E+003
   5.8890   3.62227E+003    3.57404E+003
   5.8920   3.68206E+003    3.55793E+003
   5.8940   3.63345E+003    3.68183E+003
   5.8960   3.58484E+003    3.70934E+003
   5.8990   3.65378E+003    3.67244E+003
   5.9010   3.61311E+003    3.70191E+003
   5.9050   3.69491E+003    3.64176E+003
   5.9060   3.69403E+003    3.65073E+003
   5.9070   3.65581E+003    3.59562E+003
   5.9100   3.74307E+003    3.63554E+003
   5.9120   3.76384E+003    3.76901E+003
   5.9140   3.74168E+003    3.71406E+003
   5.9170   3.76753E+003    3.74121E+003
   5.9190   3.77353E+003    3.78429E+003
   5.9210   3.87114E+003    3.77962E+003
   5.9240   3.80907E+003    3.84444E+003
   5.9260   3.87279E+003    3.75871E+003
   5.9280   3.91365E+003    3.85752E+003
   5.9300   3.85527E+003    3.87250E+003
   5.9320   3.99039E+003    3.90694E+003
   5.9330   3.90839E+003    3.85695E+003
   5.9360   3.92996E+003    3.87669E+003
   5.9370   3.97891E+003    3.89395E+003
   5.9410   3.93712E+003    3.94688E+003
   5.9420   4.04924E+003    3.89296E+003
   5.9440   4.03103E+003    4.13666E+003
   5.9470   4.02280E+003    4.03788E+003
   5.9480   4.04969E+003    4.11144E+003
   5.9510   4.02804E+003    4.07650E+003
   5.9530   4.05106E+003    4.06237E+003
   5.9550   4.11171E+003    4.10456E+003
   5.9570   4.08588E+003    4.23344E+003
   5.9600   4.09114E+003    4.28667E+003
   5.9620   4.16324E+003    4.30023E+003
   5.9640   4.27321E+003    4.64412E+003
   5.9660   4.20477E+003    6.08154E+003
   5.9690   4.20789E+003    8.72241E+003
   5.9710   4.34567E+003    7.91419E+003
   5.9730   4.55576E+003    7.99249E+003
   5.9750   5.14653E+003    7.62583E+003
   5.9760   6.15379E+003    4.08268E+003
   5.9770   8.41942E+003    1.52310E+002
   5.9840   5.24950E+003    4.10170E+002
   5.9870   1.08082E+003    1.61973E+003
   5.9890   1.40060E+002    5.37123E+003
   5.9930   2.11250E+002    4.07764E+003
   5.9960   6.62320E+002    4.20810E+003
   5.9980   2.70673E+003    4.18117E+003
   6.0000   5.35480E+003    4.12585E+003
   6.0030   4.07292E+003    4.17837E+003
   6.0050   4.23568E+003    4.20518E+003
   6.0070   4.24596E+003    4.11915E+003
   6.0090   4.21223E+003    4.21373E+003
   6.0100   4.18127E+003    4.15470E+003
   6.0130   4.20225E+003    4.16446E+003
   6.0150   4.13746E+003    4.15300E+003
   6.0160   4.12277E+003    4.18335E+003
   6.0180   4.08755E+003    4.16780E+003
   6.0200   4.07306E+003    4.18318E+003
   6.0250   4.14778E+003    4.20024E+003
   6.0270   4.22743E+003    4.14474E+003
   6.0300   4.13725E+003    4.15165E+003
   6.0310   4.22754E+003    4.14592E+003
   6.0320   4.17409E+003    4.13971E+003
   6.0340   4.23969E+003    4.16722E+003
   6.0360   4.15231E+003    4.10127E+003
   6.0390   4.17917E+003    4.19171E+003
   6.0410   4.16180E+003    4.15467E+003
   6.0430   4.28108E+003    4.20055E+003
   6.0460   4.13904E+003    4.17722E+003
   6.0480   4.17509E+003    4.21067E+003
   6.0490   4.13563E+003    4.17887E+003
   6.0500   4.23259E+003    4.17395E+003
   6.0540   4.17771E+003    4.18103E+003
   6.0560   4.20265E+003    4.22788E+003
   6.0590   4.21362E+003    4.26280E+003
   6.0610   4.12831E+003    4.13013E+003
   6.0630   4.07360E+003    4.21170E+003
   6.0660   4.07327E+003    4.21654E+003
   6.0680   4.18145E+003    4.17863E+003
   6.0700   4.21773E+003    4.21117E+003
   6.0720   4.22706E+003    4.15497E+003
   6.0750   4.17756E+003    4.16893E+003
   6.0770   4.27736E+003    4.17394E+003
   6.0790   4.16022E+003    4.25894E+003
   6.0820   4.20791E+003    4.18354E+003
   6.0830   4.19060E+003    4.19770E+003
   6.0860   4.22589E+003    4.13115E+003
   6.0890   4.23700E+003    4.11920E+003
   6.0900   4.22129E+003    4.23426E+003
   6.0920   4.22009E+003    4.15880E+003
   6.0950   4.23987E+003    4.09194E+003
   6.0970   4.16744E+003    4.19692E+003
   6.0990   4.15673E+003    4.14571E+003
   6.1020   4.14422E+003    4.19201E+003
   6.1040   4.17793E+003    4.24605E+003
   6.1060   4.15795E+003    4.19589E+003
   6.1070   4.20306E+003    4.19615E+003
   6.1110   4.16867E+003    4.18454E+003
   6.1130   4.19568E+003    4.09954E+003
   6.1150   4.21559E+003    4.17822E+003
   6.1180   4.14606E+003    4.16147E+003
   6.1200   4.18175E+003    4.21076E+003
   6.1220   4.15245E+003    4.13049E+003
   6.1260   4.22667E+003    4.13097E+003
   6.1280   4.26080E+003    4.12810E+003
   6.1290   4.18372E+003    4.19748E+003
   6.1310   4.20789E+003    4.13683E+003
   6.1340   4.22244E+003    4.23084E+003
   6.1370   4.19707E+003    4.19737E+003
   6.1400   4.17938E+003    4.17243E+003
   6.1420   4.17238E+003    4.20602E+003
   6.1430   4.23134E+003    4.10717E+003
   6.1450   4.18854E+003    4.17936E+003
   6.1470   4.12862E+003    4.17949E+003
   6.1490   4.22262E+003    4.10228E+003
   6.1520   4.22894E+003    4.16775E+003
   6.1550   4.28980E+003    4.11669E+003
   6.1570   4.14897E+003    4.06945E+003
   6.1580   4.22325E+003    4.18488E+003
   6.1600   4.16367E+003    4.10037E+003
   6.1620   4.20454E+003    4.15360E+003
   6.1670   4.17244E+003    4.12970E+003
   6.1690   4.22157E+003    4.16194E+003
   6.1720   4.14387E+003    4.13326E+003
   6.1740   4.23027E+003    4.09350E+003
   6.1760   4.24219E+003    4.17357E+003
   6.1780   4.18958E+003    4.15413E+003
   6.1800   4.17434E+003    4.10721E+003
   6.1820   4.22269E+003    4.13804E+003
   6.1850   4.20003E+003    4.13915E+003
   6.1880   4.23897E+003    4.19940E+003
   6.1900   4.22698E+003    4.19952E+003
   6.1910   4.21487E+003    4.22919E+003
   6.1950   4.22169E+003    4.17744E+003
   6.1980   4.21636E+003    4.17330E+003
   6.1990   4.29680E+003    4.14019E+003
   6.2010   4.23985E+003    4.16878E+003
   6.2030   4.28333E+003    4.21134E+003
   6.2050   4.21952E+003    4.07609E+003
   6.2080   4.19365E+003    4.17331E+003
   6.2100   4.30055E+003    4.19225E+003
   6.2130   4.28960E+003    4.12907E+003
   6.2140   4.29540E+003    4.12864E+003
   6.2170   4.26101E+003    4.15693E+003
   6.2190   4.22894E+003    4.17266E+003
   6.2210   4.31050E+003    4.13588E+003
   6.2240   4.24173E+003    4.16806E+003
   6.2250   4.27470E+003    4.13123E+003
   6.2280   4.26509E+003    4.08913E+003
   6.2310   4.27374E+003    4.16347E+003
   6.2320   4.26595E+003    4.14415E+003
   6.2350   4.28367E+003    4.12428E+003
   6.2390   4.24609E+003    4.11600E+003
   6.2410   4.23242E+003    4.08535E+003
   6.2430   4.27466E+003    4.18387E+003
   6.2440   4.24830E+003    4.18198E+003
   6.2480   4.25735E+003    4.13595E+003
   6.2490   4.28333E+003    4.10926E+003
   6.2520   4.29675E+003    4.04442E+003
   6.2530   4.22767E+003    4.10113E+003
   6.2550   4.25711E+003    4.08962E+003
   6.2570   4.23177E+003    4.11320E+003
   6.2600   4.30804E+003    4.07662E+003
   6.2610   4.28530E+003    4.13041E+003
   6.2640   4.26143E+003    4.11611E+003
   6.2670   4.24721E+003    4.10474E+003
   6.2680   4.28068E+003    4.10014E+003
   6.2700   4.30471E+003    4.07763E+003
   6.2730   4.34257E+003    4.09702E+003
   6.2750   4.25504E+003    4.20007E+003
   6.2780   4.32381E+003    4.18874E+003
   6.2800   4.21105E+003    4.09730E+003
   6.2830   4.33398E+003    4.10927E+003
   6.2840   4.33233E+003    4.14434E+003
   6.2870   4.36499E+003    4.09583E+003
   6.2900   4.32687E+003    4.08530E+003
   6.2910   4.35908E+003    4.12078E+003
   6.2950   4.27116E+003    4.09743E+003
   6.2970   4.27982E+003    4.02396E+003
   6.2990   4.31837E+003    4.08308E+003
   6.3000   4.24054E+003    4.00985E+003
   6.3040   4.32869E+003    4.06323E+003
   6.3080   4.21397E+003    4.04808E+003
   6.3090   4.14800E+003    4.07788E+003
   6.3120   4.26427E+003    4.02417E+003
   6.3140   4.31297E+003    3.93420E+003
   6.3180   4.21562E+003    4.01300E+003
   6.3200   4.29217E+003    3.99727E+003
   6.3230   4.23036E+003    4.07764E+003
   6.3250   4.26341E+003    3.96165E+003
   6.3260   4.25218E+003    4.05070E+003
   6.3300   4.21082E+003    3.97864E+003
   6.3320   4.21332E+003    3.99145E+003
   6.3370   4.20119E+003    3.90225E+003
   6.3380   4.23276E+003    4.06518E+003
   6.3410   4.32170E+003    3.94031E+003
   6.3430   4.23717E+003    3.97383E+003
   6.3450   4.25309E+003    3.87010E+003
   6.3480   4.27758E+003    3.91888E+003
   6.3500   4.18302E+003    3.84757E+003
   6.3520   4.19637E+003    3.88508E+003
   6.3540   4.22664E+003    3.96459E+003
   6.3560   4.18003E+003    3.91155E+003
   6.3580   4.21044E+003    3.79393E+003
   6.3610   4.17811E+003    3.81489E+003
   6.3630   4.13845E+003    3.79696E+003
   6.3650   4.16830E+003    3.85700E+003
   6.3660   4.16615E+003    3.96114E+003
   6.3690   4.14070E+003    3.86050E+003
   6.3710   4.15534E+003    3.94350E+003
   6.3740   4.19058E+003    3.78776E+003
   6.3780   4.10477E+003    3.83294E+003
   6.3790   4.19912E+003    3.80214E+003
   6.3810   4.10716E+003    3.80840E+003
   6.3830   4.17359E+003    3.88851E+003
   6.3850   4.12867E+003    3.79046E+003
   6.3880   4.19729E+003    3.79663E+003
   6.3920   4.15343E+003    3.79148E+003
   6.3950   4.18018E+003    3.74096E+003
   6.3960   4.09051E+003    3.75417E+003
   6.3980   4.09256E+003    3.71834E+003
   6.4020   4.12397E+003    3.75561E+003
   6.4030   4.14138E+003    3.75681E+003
   6.4060   4.15142E+003    3.76887E+003
   6.4070   4.11160E+003    3.78367E+003
   6.4100   4.10399E+003    3.70387E+003
   6.4130   4.11934E+003    3.73194E+003
   6.4160   4.10474E+003    3.72373E+003
   6.4180   4.12302E+003    3.74570E+003
   6.4210   4.11208E+003    3.62923E+003
   6.4240   4.16186E+003    3.64449E+003
   6.4250   4.06855E+003    3.66411E+003
   6.4290   4.05986E+003    3.67974E+003
   6.4330   4.05217E+003    3.70380E+003
   6.4340   4.08752E+003    3.68210E+003
   6.4380   4.15623E+003    3.74556E+003
   6.4400   4.17847E+003    3.71365E+003
   6.4420   4.20538E+003    3.70983E+003
   6.4440   4.17205E+003    3.68346E+003
   6.4460   4.15704E+003    3.69474E+003
   6.4500   4.18653E+003    3.65579E+003
   6.4510   4.21783E+003    3.67548E+003
   6.4540   4.21428E+003    3.68365E+003
   6.4560   4.15188E+003    3.71048E+003
   6.4590   4.19982E+003    3.71312E+003
   6.4620   4.20215E+003    3.69401E+003
   6.4650   4.12889E+003    3.66134E+003
   6.4670   4.22503E+003    3.72942E+003
   6.4690   4.21908E+003    3.67106E+003
   6.4720   4.17720E+003    3.67978E+003
   6.4730   4.17986E+003    3.61528E+003
   6.4760   4.13696E+003    3.61130E+003
   6.4780   4.21101E+003    3.65366E+003
   6.4800   4.20537E+003    3.59919E+003
   6.4830   4.17768E+003    3.67750E+003
   6.4850   4.16568E+003    3.60113E+003
   6.4870   4.11243E+003    3.52498E+003
   6.4900   4.15600E+003    3.59402E+003
   6.4920   4.19858E+003    3.56621E+003
   6.4940   4.20017E+003    3.61171E+003
   6.4960   4.17058E+003    3.54091E+003
   6.4990   4.15028E+003    3.65777E+003
   6.5010   4.16185E+003    3.54885E+003
   6.5030   4.14391E+003    3.54303E+003
   6.5060   4.15494E+003    3.51743E+003
   6.5080   4.13486E+003    3.45818E+003
   6.5120   4.17228E+003    3.39554E+003
   6.5150   4.12649E+003    3.50727E+003
   6.5160   4.11316E+003    3.44547E+003
   6.5200   4.07824E+003    3.41215E+003
   6.5220   4.10308E+003    3.44195E+003
   6.5240   4.09509E+003    3.40163E+003
   6.5260   4.11249E+003    3.36851E+003
   6.5280   4.07893E+003    3.36261E+003
   6.5320   4.04897E+003    3.36584E+003
   6.5350   4.07615E+003    3.33706E+003
   6.5370   4.02378E+003    3.36663E+003
   6.5380   4.09394E+003    3.36858E+003
   6.5400   4.01061E+003    3.32989E+003
   6.5440   4.02225E+003    3.28866E+003
   6.5460   4.00371E+003    3.25951E+003
   6.5500   3.91751E+003    3.22506E+003
   6.5520   3.90584E+003    3.23254E+003
   6.5530   3.96479E+003    3.18798E+003
   6.5560   3.93038E+003    3.25495E+003
   6.5590   3.87848E+003    3.20800E+003
   6.5620   3.84957E+003    3.10099E+003
   6.5660   3.82425E+003    3.11543E+003
   6.5680   3.78137E+003    3.07021E+003
   6.5710   3.78613E+003    3.09924E+003
   6.5750   3.79268E+003    3.03781E+003
   6.5780   3.78806E+003    3.00096E+003
   6.5800   3.78218E+003    3.09711E+003
   6.5820   3.77504E+003    2.97713E+003
   6.5840   3.77320E+003    2.94611E+003
   6.5860   3.71666E+003    2.88457E+003
   6.5890   3.63859E+003    2.87898E+003
   6.5930   3.69382E+003    2.89922E+003
   6.5950   3.69192E+003    2.89969E+003
   6.5970   3.71561E+003    2.88276E+003
   6.5990   3.61639E+003    2.90941E+003
   6.6020   3.63297E+003    2.88088E+003
   6.6040   3.59246E+003    2.85337E+003
   6.6070   3.64291E+003    2.78425E+003
   6.6090   3.61054E+003    2.78822E+003
   6.6110   3.60010E+003    2.76952E+003
   6.6140   3.56838E+003    2.69912E+003
   6.6170   3.59867E+003    2.74440E+003
   6.6200   3.50167E+003    2.76677E+003
   6.6230   3.52212E+003    2.70198E+003
   6.6240   3.51190E+003    2.68302E+003
   6.6270   3.45610E+003    2.73216E+003
   6.6300   3.48591E+003    2.61424E+003
   6.6330   3.43787E+003    2.62751E+003
   6.6350   3.55028E+003    2.59543E+003
   6.6370   3.40418E+003    2.59913E+003
   6.6390   3.46668E+003    2.53500E+003
   6.6420   3.42650E+003    2.53532E+003
   6.6430   3.38759E+003    2.49720E+003
   6.6460   3.36972E+003    2.53792E+003
   6.6480   3.34573E+003    2.56241E+003
   6.6510   3.33471E+003    2.47282E+003
   6.6530   3.27901E+003    2.45714E+003
   6.6560   3.32367E+003    2.45826E+003
   6.6600   3.24101E+003    2.41292E+003
   6.6620   3.28446E+003    2.47760E+003
   6.6640   3.24476E+003    2.37183E+003
   6.6660   3.25801E+003    2.42003E+003
   6.6680   3.20559E+003    2.36328E+003
   6.6730   3.25193E+003    2.29510E+003
   6.6750   3.17422E+003    2.30969E+003
   6.6780   3.20134E+003    2.28983E+003
   6.6800   3.18065E+003    2.20960E+003
   6.6820   3.10982E+003    2.22736E+003
   6.6850   3.10541E+003    2.22903E+003
   6.6890   3.12005E+003    2.20291E+003
   6.6910   3.05808E+003    2.16654E+003
   6.6940   3.04644E+003    2.18420E+003
   6.6960   3.05115E+003    2.13979E+003
   6.6990   3.00124E+003    2.08694E+003
   6.7010   3.00462E+003    2.06862E+003
   6.7040   2.93614E+003    2.04498E+003
   6.7070   2.91635E+003    2.01664E+003
   6.7100   2.85158E+003    2.02208E+003
   6.7120   2.87862E+003    1.97999E+003
   6.7150   2.89527E+003    1.97336E+003
   6.7180   2.85946E+003    1.95665E+003
   6.7210   2.83986E+003    1.98557E+003
   6.7230   2.86200E+003    1.96519E+003
   6.7250   2.79961E+003    1.93055E+003
   6.7280   2.78898E+003    1.88164E+003
   6.7320   2.71885E+003    1.86712E+003
   6.7330   2.74956E+003    1.85715E+003
   6.7360   2.68841E+003    1.83389E+003
   6.7390   2.69684E+003    1.80906E+003
   6.7410   2.68871E+003    1.79730E+003
   6.7430   2.69912E+003    1.73718E+003
   6.7460   2.64567E+003    1.79823E+003
   6.7490   2.66281E+003    1.79891E+003
   6.7510   2.65514E+003    1.75520E+003
   6.7520   2.61621E+003    1.73478E+003
   6.7570   2.58351E+003    1.78161E+003
   6.7590   2.59173E+003    1.71636E+003
   6.7610   2.59457E+003    1.67254E+003
   6.7630   2.53920E+003    1.69100E+003
   6.7660   2.55336E+003    1.66763E+003
   6.7680   2.49719E+003    1.65814E+003
   6.7720   2.46984E+003    1.64445E+003
   6.7750   2.53411E+003    1.63370E+003
   6.7780   2.49158E+003    1.60092E+003
   6.7790   2.44085E+003    1.59521E+003
   6.7820   2.45808E+003    1.61223E+003
   6.7840   2.43092E+003    1.59325E+003
   6.7870   2.45446E+003    1.61268E+003
   6.7890   2.41571E+003    1.57013E+003
   6.7910   2.43422E+003    1.60618E+003
   6.7920   2.46128E+003    1.54345E+003
   6.7950   2.42787E+003    1.57227E+003
   6.7980   2.39225E+003    1.55189E+003
   6.8020   2.40322E+003    1.53632E+003
   6.8040   2.35538E+003    1.55617E+003
   6.8060   2.29434E+003    1.49883E+003
   6.8090   2.28302E+003    1.50264E+003
   6.8120   2.39540E+003    1.46478E+003
   6.8150   2.35610E+003    1.45610E+003
   6.8190   2.27395E+003    1.45543E+003
   6.8210   2.33396E+003    1.45866E+003
   6.8220   2.30111E+003    1.42607E+003
   6.8250   2.33570E+003    1.44281E+003
   6.8290   2.30235E+003    1.42388E+003
   6.8320   2.32748E+003    1.45857E+003
   6.8340   2.29450E+003    1.42579E+003
   6.8350   2.29208E+003    1.41826E+003
   6.8380   2.26903E+003    1.39828E+003
   6.8420   2.28465E+003    1.38177E+003
   6.8450   2.24181E+003    1.38344E+003
   6.8470   2.21033E+003    1.37296E+003
   6.8490   2.22968E+003    1.37287E+003
   6.8520   2.24198E+003    1.35267E+003
   6.8540   2.26841E+003    1.38069E+003
   6.8580   2.19605E+003    1.33019E+003
   6.8610   2.20058E+003    1.33793E+003
   6.8620   2.15540E+003    1.33650E+003
   6.8650   2.20693E+003    1.29944E+003
   6.8690   2.22028E+003    1.29963E+003
   6.8720   2.14677E+003    1.32795E+003
   6.8740   2.14520E+003    1.28803E+003
   6.8760   2.14158E+003    1.25427E+003
   6.8790   2.12362E+003    1.25127E+003
   6.8810   2.13869E+003    1.27596E+003
   6.8850   2.12464E+003    1.27825E+003
   6.8870   2.11974E+003    1.25514E+003
   6.8890   2.10049E+003    1.26639E+003
   6.8920   2.09814E+003    1.24832E+003
   6.8930   2.07825E+003    1.24587E+003
   6.8960   2.12108E+003    1.24556E+003
   6.9010   2.11850E+003    1.23954E+003
   6.9030   2.07085E+003    1.23073E+003
   6.9050   2.10722E+003    1.23227E+003
   6.9080   2.12313E+003    1.23638E+003
   6.9110   2.07788E+003    1.20670E+003
   6.9140   2.06255E+003    1.22377E+003
   6.9170   2.06474E+003    1.20511E+003
   6.9180   2.08042E+003    1.18291E+003
   6.9210   2.07160E+003    1.22750E+003
   6.9230   2.01160E+003    1.15396E+003
   6.9270   2.00804E+003    1.19430E+003
   6.9290   2.04030E+003    1.18329E+003
   6.9320   2.02347E+003    1.20294E+003
   6.9340   1.96449E+003    1.20340E+003
   6.9370   1.97480E+003    1.16645E+003
   6.9400   1.98449E+003    1.15115E+003
   6.9420   1.96780E+003    1.15656E+003
   6.9460   1.96458E+003    1.15584E+003
   6.9480   1.97897E+003    1.12957E+003
   6.9510   1.97609E+003    1.13974E+003
   6.9540   1.97820E+003    1.12618E+003
   6.9560   1.92818E+003    1.11898E+003
   6.9590   1.89724E+003    1.11617E+003
   6.9610   1.90750E+003    1.13897E+003
   6.9640   1.90618E+003    1.12520E+003
   6.9670   1.92918E+003    1.11475E+003
   6.9700   1.91389E+003    1.12955E+003
   6.9730   1.92424E+003    1.10535E+003
   6.9750   1.92509E+003    1.10417E+003
   6.9770   1.93995E+003    1.10699E+003
   6.9810   1.89668E+003    1.13841E+003
   6.9830   1.89491E+003    1.11550E+003
   6.9870   1.89906E+003    1.10885E+003
   6.9900   1.92170E+003    1.10244E+003
   6.9930   1.88232E+003    1.09803E+003
   6.9970   1.89284E+003    1.08286E+003
   6.9990   1.89688E+003    1.07176E+003
   7.0020   1.89586E+003    1.08494E+003
   7.0040   1.91342E+003    1.09508E+003
   7.0070   1.86613E+003    1.09727E+003
   7.0100   1.91233E+003    1.06322E+003
   7.0120   1.88068E+003    1.08180E+003
   7.0160   1.87463E+003    1.07388E+003
   7.0190   1.83457E+003    1.07608E+003
   7.0210   1.83402E+003    1.08931E+003
   7.0260   1.84499E+003    1.07364E+003
   7.0280   1.83130E+003    1.06710E+003
   7.0290   1.83980E+003    1.08513E+003
   7.0330   1.87706E+003    1.06225E+003
   7.0350   1.80830E+003    1.06602E+003
   7.0380   1.88493E+003    1.06178E+003
   7.0410   1.84980E+003    1.04895E+003
   7.0440   1.85254E+003    1.04114E+003
   7.0470   1.84265E+003    1.02812E+003
   7.0480   1.82956E+003    1.02052E+003
   7.0520   1.82188E+003    1.00762E+003
   7.0550   1.84970E+003    1.03622E+003
   7.0580   1.80539E+003    1.00693E+003
   7.0600   1.83207E+003    1.00352E+003
   7.0640   1.85694E+003    9.95300E+002
   7.0690   1.82109E+003    9.79310E+002
   7.0710   1.79320E+003    9.93530E+002
   7.0730   1.81030E+003    9.71650E+002
   7.0760   1.80379E+003    9.87760E+002
   7.0790   1.75932E+003    9.46800E+002
   7.0800   1.83145E+003    9.42530E+002
   7.0840   1.76593E+003    9.34920E+002
   7.0870   1.80037E+003    8.99970E+002
   7.0890   1.75940E+003    8.99250E+002
   7.0940   1.72754E+003    8.72160E+002
   7.0980   1.72386E+003    8.02630E+002
   7.1030   1.71660E+003    7.80380E+002
   7.1050   1.69242E+003    7.51330E+002
   7.1070   1.65584E+003    7.24510E+002
   7.1090   1.63717E+003    6.88040E+002
   7.1130   1.61694E+003    6.58620E+002
   7.1160   1.59212E+003    6.27860E+002
   7.1180   1.57022E+003    5.79100E+002
   7.1220   1.53395E+003    5.00580E+002
   7.1250   1.49160E+003    4.46560E+002
   7.1270   1.42404E+003    4.11470E+002
   7.1300   1.42004E+003    3.57980E+002
   7.1340   1.36696E+003    2.84600E+002
   7.1360   1.29440E+003    2.63960E+002
   7.1390   1.22050E+003    1.83210E+002
   7.1420   1.11830E+003    7.28900E+001
   7.1460   1.00956E+003    1.29900E+001
   7.1500   7.80300E+002    9.69000E+000
   7.1530   6.98350E+002    4.50000E+000
   7.1570   5.91030E+002    4.15000E+000
   7.1590   4.23620E+002    5.60000E-001
   7.1610   1.24240E+002    9.40000E-001
   7.1650   3.33300E+001    0.00000E+000
   7.1680   5.32000E+000    8.30000E-001
   7.1700   4.80000E+000    6.30000E-001
   7.1720   6.16000E+000    6.30000E-001
   7.1750   5.99000E+000    1.10000E-001
   7.1770   6.14000E+000    2.40000E-001
   7.1800   6.15000E+000    3.76000E+000
   7.1820   5.95000E+000    3.19000E+000
   7.1850   6.11000E+000    3.70000E+000
   7.1870   6.11000E+000    2.23000E+000
   7.1920   6.17000E+000    2.92000E+000
   7.1940   6.00000E+000    1.72000E+000
   7.1960   6.05000E+000    2.65000E+000
   7.2000   5.96000E+000    2.38000E+000
   7.2030   5.35000E+000    5.00000E-002
   7.2060   5.97000E+000    1.00000E-001
   7.2090   6.07000E+000    3.80000E-001
   7.2120   6.01000E+000    2.90000E-001
   7.2140   5.98000E+000    6.00000E-002
   7.2180   6.08000E+000    9.00000E-002
   7.2200   6.14000E+000    0.00000E+000
   7.2230   5.98000E+000    2.50000E-001
   7.2260   6.13000E+000    1.90000E-001
   7.2290   6.11000E+000    2.80000E-001
   7.2320   5.52000E+000    1.10000E-001
   7.2340   5.97000E+000    3.00000E-002
   7.2360   5.89000E+000    2.00000E-002
   7.2410   5.98000E+000    7.00000E-002
   7.2430   6.19000E+000    1.20000E-001
   7.2470   6.15000E+000    4.00000E-002
   7.2500   6.10000E+000    5.00000E-002
   7.2520   6.05000E+000    4.50000E-001
   7.2550   6.14000E+000    2.30000E-001
   7.2580   6.03000E+000    4.00000E-002
   7.2620   6.04000E+000    7.00000E-002
   7.2640   6.04000E+000    1.20000E-001
   7.2670   6.09000E+000    3.00000E-002
   7.2700   5.96000E+000    2.30000E-001
   7.2720   6.22000E+000    2.00000E-002
   7.2750   6.11000E+000    3.50000E-001
   7.2770   6.01000E+000    1.00000E-001
   7.2790   6.11000E+000    1.50000E-001
   7.2830   5.95000E+000    3.00000E-002
   7.2860   6.19000E+000    3.00000E-001
   7.2890   5.58000E+000    2.70000E-001
   7.2920   6.00000E+000    5.00000E-002
   7.2950   6.15000E+000    2.60000E-001
   7.2980   6.31000E+000    1.20000E-001
   7.3000   6.08000E+000    1.00000E-002
