# Supplementary material for: Mechanism of the small ATP-independent chaperone Spy is substrate specific
Source: Nat Commun. 2021 Feb 8;12:851. doi: 10.1038/s41467-021-21120-8 (PMC7870927; doi:10.1038/s41467-021-21120-8)
Supplement: Supplementary file 3 — Supplementary Data 1 [file 41467_2021_21120_MOESM3_ESM.zip › Fig 2c-d/181801/00092.RI1]

Sample1/4
I 1 22.0 48000 0013114 3.2940E11 278 1 
   5.8010   5.98000E+000    2.60000E-001
   5.8040   6.24000E+000    2.61000E+000
   5.8060   5.91000E+000    3.30000E-001
   5.8080   5.94000E+000    4.30000E-001
   5.8100   5.29000E+000    4.92000E+000
   5.8120   5.53000E+000    6.15000E+000
   5.8130   5.89000E+000    7.12000E+000
   5.8150   4.08000E+000    1.77900E+001
   5.8170   1.23700E+001    1.93000E+001
   5.8200   3.59300E+001    4.54000E+001
   5.8220   1.60970E+002    6.23900E+001
   5.8230   2.35700E+002    1.24620E+002
   5.8270   7.02760E+002    3.85050E+002
   5.8310   9.14720E+002    5.93310E+002
   5.8330   9.62890E+002    6.97880E+002
   5.8340   1.05313E+003    6.94690E+002
   5.8350   1.16009E+003    8.24610E+002
   5.8370   1.35252E+003    1.08636E+003
   5.8400   1.49256E+003    1.47643E+003
   5.8420   1.58547E+003    1.71094E+003
   5.8440   1.66182E+003    1.87643E+003
   5.8460   1.89781E+003    1.87136E+003
   5.8470   2.01343E+003    2.06102E+003
   5.8490   2.01939E+003    2.14747E+003
   5.8510   2.12974E+003    2.30572E+003
   5.8530   2.29324E+003    2.46768E+003
   5.8560   2.58009E+003    2.62611E+003
   5.8580   2.63184E+003    2.67712E+003
   5.8600   2.74628E+003    2.77130E+003
   5.8620   2.87062E+003    2.85916E+003
   5.8650   2.99219E+003    3.02163E+003
   5.8670   3.05651E+003    3.12860E+003
   5.8690   3.17459E+003    3.19829E+003
   5.8710   3.25345E+003    3.23925E+003
   5.8730   3.27639E+003    3.38312E+003
   5.8750   3.35858E+003    3.38233E+003
   5.8780   3.40980E+003    3.44932E+003
   5.8800   3.41322E+003    3.52819E+003
   5.8830   3.49939E+003    3.47699E+003
   5.8850   3.69534E+003    3.56813E+003
   5.8870   3.61015E+003    3.58510E+003
   5.8900   3.58460E+003    3.60201E+003
   5.8910   3.63335E+003    3.63219E+003
   5.8920   3.62449E+003    3.65671E+003
   5.8940   3.55884E+003    3.64045E+003
   5.8960   3.64986E+003    3.69738E+003
   5.8990   3.60697E+003    3.68577E+003
   5.9000   3.62619E+003    3.60372E+003
   5.9030   3.63734E+003    3.61639E+003
   5.9060   3.66927E+003    3.73739E+003
   5.9080   3.60077E+003    3.62785E+003
   5.9100   3.77819E+003    3.71363E+003
   5.9120   3.72706E+003    3.71846E+003
   5.9130   3.68905E+003    3.80659E+003
   5.9160   3.78330E+003    3.73037E+003
   5.9180   3.78537E+003    3.78208E+003
   5.9210   3.84892E+003    3.82429E+003
   5.9230   3.79877E+003    3.73280E+003
   5.9250   3.82362E+003    3.73546E+003
   5.9260   3.86287E+003    3.71267E+003
   5.9280   3.84769E+003    3.83843E+003
   5.9300   3.86952E+003    3.78920E+003
   5.9310   3.91392E+003    3.85273E+003
   5.9330   3.89149E+003    3.91821E+003
   5.9360   3.93200E+003    3.91661E+003
   5.9370   3.94002E+003    4.02909E+003
   5.9410   4.01216E+003    4.04251E+003
   5.9430   4.03504E+003    3.99171E+003
   5.9460   4.05108E+003    4.00931E+003
   5.9480   4.06690E+003    4.05998E+003
   5.9500   4.06720E+003    4.04410E+003
   5.9530   4.10108E+003    4.11244E+003
   5.9550   4.05550E+003    4.11784E+003
   5.9570   4.07676E+003    4.04117E+003
   5.9590   4.10496E+003    4.14859E+003
   5.9620   4.06379E+003    4.11885E+003
   5.9640   4.09769E+003    4.06257E+003
   5.9660   4.10280E+003    4.11233E+003
   5.9680   4.06969E+003    4.11102E+003
   5.9690   4.07799E+003    4.19986E+003
   5.9710   4.11185E+003    4.12617E+003
   5.9730   4.15948E+003    4.12649E+003
   5.9760   4.14674E+003    4.13992E+003
   5.9780   4.21099E+003    4.23493E+003
   5.9800   4.16636E+003    4.25086E+003
   5.9820   4.26823E+003    4.14106E+003
   5.9830   4.24688E+003    4.18685E+003
   5.9870   4.29124E+003    4.29054E+003
   5.9880   4.32045E+003    4.34327E+003
   5.9910   4.63426E+003    4.94005E+003
   5.9940   5.52559E+003    6.43250E+003
   5.9960   8.32184E+003    8.42943E+003
   5.9980   8.92116E+003    7.93392E+003
   6.0000   7.82797E+003    8.28139E+003
   6.0020   6.18252E+003    4.87756E+003
   6.0050   1.01140E+003    1.44690E+002
   6.0090   1.60570E+002    1.77520E+002
   6.0120   3.32390E+002    1.81138E+003
   6.0180   4.54600E+003    4.96956E+003
   6.0200   4.07492E+003    4.21155E+003
   6.0230   4.26121E+003    4.26765E+003
   6.0250   4.28725E+003    4.20042E+003
   6.0270   4.28992E+003    4.23064E+003
   6.0290   4.26393E+003    4.19431E+003
   6.0320   4.34429E+003    4.19987E+003
   6.0340   4.30851E+003    4.17965E+003
   6.0360   4.30610E+003    4.22400E+003
   6.0380   4.28464E+003    4.31155E+003
   6.0400   4.31129E+003    4.22338E+003
   6.0410   4.22216E+003    4.23447E+003
   6.0440   4.39532E+003    4.23171E+003
   6.0450   4.29685E+003    4.23841E+003
   6.0480   4.25487E+003    4.25279E+003
   6.0490   4.32575E+003    4.26394E+003
   6.0520   4.32874E+003    4.15647E+003
   6.0540   4.31604E+003    4.19781E+003
   6.0560   4.32584E+003    4.30347E+003
   6.0590   4.27782E+003    4.25730E+003
   6.0610   4.33498E+003    4.20728E+003
   6.0630   4.26059E+003    4.24155E+003
   6.0660   4.30924E+003    4.21059E+003
   6.0680   4.33731E+003    4.21908E+003
   6.0720   4.24454E+003    4.22062E+003
   6.0750   4.29006E+003    4.23354E+003
   6.0770   4.30069E+003    4.18555E+003
   6.0800   4.32202E+003    4.24239E+003
   6.0810   4.29953E+003    4.26152E+003
   6.0840   4.28640E+003    4.21877E+003
   6.0860   4.26135E+003    4.24153E+003
   6.0880   4.29134E+003    4.23194E+003
   6.0900   4.32333E+003    4.17359E+003
   6.0930   4.24492E+003    4.21203E+003
   6.0950   4.29197E+003    4.20790E+003
   6.0970   4.25599E+003    4.15671E+003
   6.0990   4.23976E+003    4.15651E+003
   6.1020   4.24895E+003    4.18165E+003
   6.1040   4.20138E+003    4.17204E+003
   6.1090   4.30373E+003    4.19773E+003
   6.1110   4.31564E+003    4.16271E+003
   6.1130   4.22830E+003    4.22402E+003
   6.1160   4.32469E+003    4.14019E+003
   6.1190   4.31705E+003    4.15876E+003
   6.1210   4.26205E+003    4.11212E+003
   6.1220   4.26722E+003    4.12868E+003
   6.1250   4.29963E+003    4.14436E+003
   6.1260   4.21633E+003    4.15041E+003
   6.1310   4.22226E+003    4.16636E+003
   6.1320   4.26905E+003    4.09132E+003
   6.1340   4.19402E+003    4.17993E+003
   6.1360   4.23604E+003    4.18069E+003
   6.1380   4.19036E+003    4.13408E+003
   6.1400   4.16831E+003    4.16358E+003
   6.1420   4.19353E+003    4.18725E+003
   6.1440   4.22519E+003    4.07601E+003
   6.1470   4.18493E+003    4.09088E+003
   6.1480   4.21660E+003    4.10302E+003
   6.1510   4.17004E+003    4.03620E+003
   6.1540   4.24917E+003    4.06790E+003
   6.1550   4.17458E+003    4.05065E+003
   6.1580   4.19778E+003    4.03194E+003
   6.1600   4.14928E+003    4.06653E+003
   6.1620   4.18748E+003    4.06835E+003
   6.1650   4.13112E+003    4.04442E+003
   6.1670   4.12368E+003    4.00558E+003
   6.1690   4.10561E+003    4.05817E+003
   6.1710   4.09368E+003    4.02769E+003
   6.1740   4.05713E+003    4.03314E+003
   6.1760   4.16892E+003    3.97035E+003
   6.1770   4.13121E+003    3.99971E+003
   6.1790   4.09262E+003    4.05716E+003
   6.1810   4.14460E+003    4.01345E+003
   6.1830   4.14823E+003    3.98264E+003
   6.1860   4.21022E+003    3.97671E+003
   6.1880   4.14351E+003    4.07110E+003
   6.1900   4.22384E+003    3.98196E+003
   6.1920   4.07084E+003    3.95245E+003
   6.1940   4.09184E+003    4.01534E+003
   6.1960   4.12932E+003    4.00387E+003
   6.1980   4.10149E+003    3.97280E+003
   6.2030   4.13447E+003    4.00836E+003
   6.2060   4.17663E+003    3.99961E+003
   6.2070   4.17160E+003    3.92464E+003
   6.2100   4.09788E+003    3.96992E+003
   6.2120   4.10498E+003    3.96913E+003
   6.2150   4.12495E+003    3.90177E+003
   6.2170   4.14493E+003    3.88829E+003
   6.2200   4.12365E+003    3.97799E+003
   6.2210   4.13458E+003    3.94126E+003
   6.2240   4.16955E+003    3.86192E+003
   6.2250   4.14122E+003    3.89756E+003
   6.2280   4.10360E+003    3.87777E+003
   6.2290   4.07677E+003    3.92933E+003
   6.2320   4.11925E+003    3.95127E+003
   6.2350   4.02475E+003    3.89339E+003
   6.2370   4.09051E+003    3.84521E+003
   6.2400   4.10658E+003    3.80529E+003
   6.2430   4.09322E+003    3.84741E+003
   6.2460   4.06292E+003    3.76308E+003
   6.2500   4.04153E+003    3.88586E+003
   6.2520   4.05168E+003    3.80415E+003
   6.2570   4.04632E+003    3.75485E+003
   6.2590   4.08540E+003    3.68404E+003
   6.2610   4.02605E+003    3.67406E+003
   6.2640   3.96660E+003    3.74382E+003
   6.2660   4.08626E+003    3.67297E+003
   6.2680   4.01127E+003    3.67512E+003
   6.2700   4.05349E+003    3.67646E+003
   6.2730   4.06784E+003    3.68736E+003
   6.2760   3.99209E+003    3.69416E+003
   6.2770   4.13159E+003    3.68642E+003
   6.2820   3.98004E+003    3.63670E+003
   6.2840   4.01382E+003    3.64844E+003
   6.2870   4.04443E+003    3.63120E+003
   6.2880   3.94453E+003    3.56346E+003
   6.2900   3.98789E+003    3.63677E+003
   6.2930   4.00561E+003    3.53153E+003
   6.2960   3.95686E+003    3.54305E+003
   6.2970   3.98376E+003    3.52823E+003
   6.3010   3.98698E+003    3.50742E+003
   6.3020   3.92748E+003    3.44842E+003
   6.3040   3.91376E+003    3.49819E+003
   6.3070   3.92204E+003    3.43675E+003
   6.3090   3.91283E+003    3.40403E+003
   6.3140   3.83411E+003    3.40637E+003
   6.3160   3.81184E+003    3.37770E+003
   6.3180   3.82654E+003    3.33652E+003
   6.3210   3.81829E+003    3.31942E+003
   6.3230   3.81999E+003    3.35550E+003
   6.3270   3.79261E+003    3.29467E+003
   6.3300   3.77083E+003    3.28163E+003
   6.3320   3.75807E+003    3.28800E+003
   6.3340   3.75423E+003    3.21042E+003
   6.3370   3.71247E+003    3.24877E+003
   6.3400   3.78207E+003    3.21370E+003
   6.3430   3.69424E+003    3.16069E+003
   6.3450   3.70215E+003    3.13753E+003
   6.3470   3.69966E+003    3.14458E+003
   6.3500   3.67882E+003    3.13758E+003
   6.3520   3.66550E+003    3.14033E+003
   6.3540   3.69046E+003    3.05678E+003
   6.3590   3.57806E+003    3.06689E+003
   6.3610   3.56426E+003    3.00180E+003
   6.3630   3.62547E+003    3.07095E+003
   6.3650   3.56867E+003    3.00844E+003
   6.3670   3.67086E+003    2.96571E+003
   6.3710   3.53729E+003    2.89088E+003
   6.3730   3.41797E+003    2.93637E+003
   6.3740   3.48545E+003    2.92500E+003
   6.3770   3.50377E+003    2.87990E+003
   6.3790   3.46498E+003    2.89385E+003
   6.3810   3.47015E+003    2.91133E+003
   6.3830   3.44945E+003    2.80235E+003
   6.3860   3.46098E+003    2.81168E+003
   6.3880   3.46126E+003    2.76771E+003
   6.3900   3.35484E+003    2.77254E+003
   6.3930   3.42300E+003    2.76008E+003
   6.3980   3.41143E+003    2.72222E+003
   6.3990   3.33940E+003    2.69467E+003
   6.4020   3.36531E+003    2.69711E+003
   6.4040   3.32645E+003    2.67059E+003
   6.4060   3.33201E+003    2.69195E+003
   6.4080   3.35508E+003    2.61890E+003
   6.4100   3.26391E+003    2.59521E+003
   6.4130   3.29336E+003    2.60950E+003
   6.4150   3.24496E+003    2.59562E+003
   6.4170   3.29102E+003    2.62419E+003
   6.4200   3.23239E+003    2.52019E+003
   6.4240   3.23539E+003    2.50252E+003
   6.4260   3.14574E+003    2.51853E+003
   6.4290   3.21287E+003    2.51546E+003
   6.4310   3.17782E+003    2.47893E+003
   6.4330   3.22154E+003    2.47936E+003
   6.4350   3.24700E+003    2.47860E+003
   6.4380   3.20439E+003    2.48712E+003
   6.4410   3.20013E+003    2.43701E+003
   6.4440   3.20351E+003    2.43116E+003
   6.4460   3.22966E+003    2.42754E+003
   6.4480   3.17978E+003    2.37961E+003
   6.4510   3.12111E+003    2.42530E+003
   6.4540   3.16852E+003    2.38263E+003
   6.4560   3.10976E+003    2.33726E+003
   6.4580   3.16823E+003    2.36029E+003
   6.4610   3.16688E+003    2.30665E+003
   6.4630   3.13842E+003    2.28991E+003
   6.4670   3.06812E+003    2.32629E+003
   6.4700   3.09279E+003    2.27314E+003
   6.4720   3.07689E+003    2.27347E+003
   6.4730   3.06161E+003    2.23338E+003
   6.4760   3.10323E+003    2.23440E+003
   6.4780   3.06872E+003    2.21842E+003
   6.4800   3.06190E+003    2.19271E+003
   6.4830   3.04263E+003    2.17016E+003
   6.4850   3.07637E+003    2.18015E+003
   6.4870   3.03894E+003    2.17469E+003
   6.4900   3.01251E+003    2.14259E+003
   6.4940   2.98018E+003    2.16326E+003
   6.4960   2.91510E+003    2.14157E+003
   6.4990   2.95386E+003    2.10780E+003
   6.5010   2.95799E+003    2.05313E+003
   6.5030   2.94434E+003    2.03185E+003
   6.5040   2.96321E+003    2.09888E+003
   6.5080   2.93153E+003    2.05255E+003
   6.5100   2.89816E+003    2.03808E+003
   6.5120   2.90763E+003    2.03252E+003
   6.5150   2.87280E+003    1.99680E+003
   6.5180   2.84391E+003    1.96324E+003
   6.5210   2.87856E+003    1.97549E+003
   6.5230   2.87735E+003    1.94525E+003
   6.5260   2.79318E+003    1.94646E+003
   6.5280   2.78684E+003    1.92661E+003
   6.5300   2.80774E+003    1.90913E+003
   6.5330   2.78241E+003    1.86621E+003
   6.5350   2.78427E+003    1.91932E+003
   6.5400   2.74936E+003    1.85105E+003
   6.5420   2.70407E+003    1.79286E+003
   6.5440   2.71299E+003    1.81457E+003
   6.5460   2.70962E+003    1.81019E+003
   6.5490   2.66328E+003    1.80941E+003
   6.5510   2.64867E+003    1.77854E+003
   6.5540   2.64122E+003    1.74163E+003
   6.5570   2.59111E+003    1.72642E+003
   6.5590   2.59236E+003    1.73962E+003
   6.5620   2.63248E+003    1.70833E+003
   6.5640   2.59848E+003    1.71474E+003
   6.5660   2.57425E+003    1.68492E+003
   6.5710   2.57616E+003    1.71899E+003
   6.5730   2.56702E+003    1.67081E+003
   6.5750   2.57279E+003    1.69521E+003
   6.5780   2.52102E+003    1.62589E+003
   6.5810   2.49933E+003    1.58274E+003
   6.5820   2.50447E+003    1.56230E+003
   6.5840   2.48932E+003    1.57049E+003
   6.5860   2.49889E+003    1.61516E+003
   6.5910   2.44199E+003    1.61190E+003
   6.5930   2.44275E+003    1.55795E+003
   6.5970   2.43973E+003    1.60392E+003
   6.6000   2.43490E+003    1.54309E+003
   6.6020   2.42659E+003    1.51130E+003
   6.6050   2.39611E+003    1.50775E+003
   6.6090   2.42159E+003    1.51223E+003
   6.6110   2.36188E+003    1.49020E+003
   6.6140   2.33731E+003    1.49272E+003
   6.6150   2.35065E+003    1.50517E+003
   6.6180   2.38767E+003    1.51133E+003
   6.6200   2.34900E+003    1.46650E+003
   6.6220   2.33812E+003    1.44451E+003
   6.6260   2.33690E+003    1.44905E+003
   6.6280   2.29645E+003    1.44273E+003
   6.6310   2.29114E+003    1.43449E+003
   6.6340   2.30699E+003    1.42336E+003
   6.6380   2.27150E+003    1.40927E+003
   6.6390   2.26913E+003    1.39367E+003
   6.6420   2.26459E+003    1.40032E+003
   6.6450   2.25514E+003    1.38041E+003
   6.6480   2.24379E+003    1.35389E+003
   6.6510   2.27065E+003    1.36283E+003
   6.6530   2.22777E+003    1.37193E+003
   6.6550   2.24235E+003    1.34126E+003
   6.6570   2.19891E+003    1.34165E+003
   6.6600   2.18514E+003    1.36887E+003
   6.6630   2.16340E+003    1.35226E+003
   6.6650   2.21171E+003    1.32446E+003
   6.6680   2.18235E+003    1.28797E+003
   6.6700   2.16229E+003    1.33274E+003
   6.6720   2.14448E+003    1.28323E+003
   6.6750   2.14504E+003    1.31424E+003
   6.6770   2.16288E+003    1.31560E+003
   6.6800   2.11868E+003    1.28774E+003
   6.6830   2.12707E+003    1.30488E+003
   6.6860   2.11984E+003    1.29201E+003
   6.6890   2.10907E+003    1.26473E+003
   6.6900   2.12540E+003    1.25861E+003
   6.6930   2.10739E+003    1.26062E+003
   6.6960   2.08455E+003    1.25017E+003
   6.6980   2.06725E+003    1.24589E+003
   6.6990   2.07506E+003    1.23856E+003
   6.7030   2.10320E+003    1.22361E+003
   6.7060   2.03644E+003    1.20124E+003
   6.7080   2.04579E+003    1.20346E+003
   6.7110   2.00908E+003    1.23124E+003
   6.7120   2.06302E+003    1.22312E+003
   6.7150   2.04385E+003    1.21025E+003
   6.7180   2.04385E+003    1.21466E+003
   6.7200   2.05189E+003    1.18493E+003
   6.7230   1.98867E+003    1.18126E+003
   6.7250   2.02377E+003    1.18057E+003
   6.7280   2.00539E+003    1.18365E+003
   6.7320   2.00475E+003    1.14692E+003
   6.7340   1.96443E+003    1.13479E+003
   6.7370   1.95105E+003    1.18051E+003
   6.7400   1.96171E+003    1.17165E+003
   6.7430   2.00997E+003    1.16022E+003
   6.7450   2.02015E+003    1.19092E+003
   6.7470   1.94852E+003    1.15729E+003
   6.7500   1.98687E+003    1.18194E+003
   6.7520   2.00893E+003    1.15223E+003
   6.7540   1.97897E+003    1.14828E+003
   6.7570   1.97697E+003    1.09992E+003
   6.7610   1.95261E+003    1.09905E+003
   6.7630   1.93228E+003    1.14568E+003
   6.7650   1.92942E+003    1.15663E+003
   6.7680   1.98904E+003    1.13998E+003
   6.7700   1.93308E+003    1.13899E+003
   6.7750   1.93814E+003    1.11881E+003
   6.7770   1.96027E+003    1.14846E+003
   6.7790   1.97447E+003    1.15197E+003
   6.7820   1.96538E+003    1.15892E+003
   6.7860   1.93247E+003    1.11121E+003
   6.7880   1.92606E+003    1.12354E+003
   6.7900   1.95590E+003    1.11762E+003
   6.7930   1.93748E+003    1.13297E+003
   6.7950   1.97676E+003    1.14876E+003
   6.7970   1.99863E+003    1.11095E+003
   6.7990   1.96244E+003    1.12415E+003
   6.8040   1.96521E+003    1.11717E+003
   6.8050   1.96405E+003    1.12875E+003
   6.8080   1.93549E+003    1.13215E+003
   6.8100   1.95395E+003    1.14402E+003
   6.8120   1.94605E+003    1.12234E+003
   6.8150   1.95884E+003    1.09903E+003
   6.8170   1.93077E+003    1.13361E+003
   6.8200   1.96710E+003    1.11967E+003
   6.8220   1.96265E+003    1.13949E+003
   6.8250   1.95467E+003    1.10901E+003
   6.8290   1.99030E+003    1.14165E+003
   6.8320   1.97335E+003    1.11699E+003
   6.8340   1.96397E+003    1.12663E+003
   6.8360   1.94899E+003    1.14362E+003
   6.8390   1.93368E+003    1.12862E+003
   6.8420   1.97695E+003    1.15336E+003
   6.8450   1.97060E+003    1.14660E+003
   6.8470   1.94917E+003    1.15952E+003
   6.8500   1.93696E+003    1.15035E+003
   6.8530   1.95401E+003    1.13087E+003
   6.8560   1.98295E+003    1.12879E+003
   6.8580   1.96406E+003    1.11588E+003
   6.8600   1.95556E+003    1.11365E+003
   6.8620   1.98892E+003    1.11307E+003
   6.8650   1.93267E+003    1.15076E+003
   6.8680   1.95097E+003    1.14264E+003
   6.8700   1.99079E+003    1.14397E+003
   6.8740   1.94973E+003    1.12805E+003
   6.8760   1.98106E+003    1.14425E+003
   6.8790   1.94305E+003    1.12136E+003
   6.8820   1.95648E+003    1.12386E+003
   6.8850   1.94430E+003    1.12173E+003
   6.8870   1.95515E+003    1.12529E+003
   6.8900   1.95178E+003    1.10177E+003
   6.8920   1.93695E+003    1.11042E+003
   6.8960   1.95948E+003    1.13055E+003
   6.8970   1.99236E+003    1.12954E+003
   6.9010   1.96328E+003    1.13640E+003
   6.9030   1.97406E+003    1.14113E+003
   6.9050   1.96644E+003    1.13116E+003
   6.9090   1.95858E+003    1.12032E+003
   6.9110   1.88844E+003    1.09761E+003
   6.9130   1.93432E+003    1.13126E+003
   6.9150   1.95391E+003    1.15417E+003
   6.9180   1.91897E+003    1.10318E+003
   6.9210   1.91294E+003    1.14258E+003
   6.9230   1.93623E+003    1.12549E+003
   6.9260   1.94621E+003    1.14385E+003
   6.9280   1.92354E+003    1.08102E+003
   6.9310   1.92509E+003    1.07935E+003
   6.9350   1.92809E+003    1.11374E+003
   6.9370   1.87976E+003    1.07920E+003
   6.9400   1.95198E+003    1.10163E+003
   6.9440   1.92407E+003    1.11869E+003
   6.9460   1.93799E+003    1.11108E+003
   6.9490   1.91771E+003    1.08375E+003
   6.9520   1.91163E+003    1.09889E+003
   6.9530   1.95372E+003    1.08215E+003
   6.9570   1.89579E+003    1.09525E+003
   6.9590   1.88823E+003    1.08172E+003
   6.9610   1.89442E+003    1.08643E+003
   6.9640   1.88929E+003    1.04807E+003
   6.9670   1.85732E+003    1.08781E+003
   6.9710   1.87090E+003    1.11209E+003
   6.9730   1.88396E+003    1.08482E+003
   6.9750   1.91257E+003    1.09479E+003
   6.9780   1.88866E+003    1.13112E+003
   6.9810   1.89565E+003    1.09359E+003
   6.9840   1.91056E+003    1.09853E+003
   6.9880   1.88504E+003    1.09830E+003
   6.9900   1.83651E+003    1.10262E+003
   6.9930   1.84637E+003    1.10231E+003
   6.9950   1.91052E+003    1.10226E+003
   6.9970   1.92305E+003    1.07006E+003
   7.0010   1.89639E+003    1.07358E+003
   7.0040   1.93434E+003    1.07733E+003
   7.0060   1.93602E+003    1.07599E+003
   7.0080   1.91655E+003    1.09495E+003
   7.0100   1.89964E+003    1.07491E+003
   7.0130   1.89547E+003    1.06937E+003
   7.0150   1.87602E+003    1.05739E+003
   7.0190   1.88471E+003    1.07523E+003
   7.0210   1.87045E+003    1.06262E+003
   7.0230   1.87743E+003    1.05131E+003
   7.0270   1.89199E+003    1.04308E+003
   7.0300   1.83026E+003    1.02845E+003
   7.0330   1.84077E+003    1.03342E+003
   7.0350   1.84276E+003    1.03601E+003
   7.0370   1.88881E+003    1.03105E+003
   7.0400   1.86671E+003    1.02626E+003
   7.0420   1.82820E+003    1.01119E+003
   7.0470   1.81894E+003    1.00404E+003
   7.0480   1.84230E+003    1.02964E+003
   7.0500   1.82901E+003    9.79330E+002
   7.0530   1.78461E+003    9.94980E+002
   7.0570   1.81353E+003    9.90990E+002
   7.0600   1.77511E+003    9.60650E+002
   7.0620   1.81655E+003    9.43420E+002
   7.0660   1.73464E+003    9.24030E+002
   7.0690   1.73915E+003    8.91330E+002
   7.0730   1.72435E+003    8.79340E+002
   7.0770   1.68404E+003    8.69290E+002
   7.0800   1.61924E+003    8.33890E+002
   7.0820   1.60496E+003    7.86910E+002
   7.0860   1.55930E+003    7.59230E+002
   7.0890   1.52418E+003    7.24780E+002
   7.0910   1.49722E+003    6.97760E+002
   7.0940   1.47841E+003    6.80290E+002
   7.0960   1.41380E+003    6.36800E+002
   7.1000   1.36692E+003    5.74610E+002
   7.1030   1.32737E+003    5.54050E+002
   7.1050   1.29377E+003    5.21810E+002
   7.1070   1.24305E+003    4.77900E+002
   7.1090   1.20246E+003    4.50260E+002
   7.1130   1.09906E+003    3.86740E+002
   7.1170   1.02944E+003    3.37470E+002
   7.1180   9.84670E+002    3.19430E+002
   7.1200   9.19910E+002    2.62530E+002
   7.1250   8.37030E+002    2.16290E+002
   7.1300   6.87940E+002    1.68560E+002
   7.1320   6.20220E+002    1.28000E+002
   7.1340   5.83160E+002    1.14280E+002
   7.1390   4.29740E+002    7.46000E+001
   7.1420   3.53320E+002    5.29200E+001
   7.1460   2.64170E+002    4.20400E+001
   7.1470   2.25750E+002    3.22500E+001
   7.1510   1.78850E+002    1.88900E+001
   7.1540   1.12380E+002    1.61200E+001
   7.1570   1.01260E+002    1.22700E+001
   7.1610   6.63700E+001    7.44000E+000
   7.1640   4.53700E+001    1.10000E+000
   7.1670   2.63000E+001    4.60000E-001
   7.1700   1.20500E+001    3.80000E-001
   7.1730   4.82000E+000    4.70000E-001
   7.1760   5.60000E+000    6.90000E-001
   7.1770   6.08000E+000    9.80000E-001
   7.1810   6.11000E+000    3.24000E+000
   7.1850   6.06000E+000    4.97000E+000
   7.1870   6.03000E+000    4.30000E+000
   7.1890   5.98000E+000    5.30000E-001
   7.1920   6.11000E+000    1.03000E+000
   7.1950   5.99000E+000    2.50000E-001
   7.1980   6.29000E+000    3.20000E-001
   7.1990   5.98000E+000    4.00000E-002
   7.2020   6.13000E+000    7.00000E-002
   7.2060   6.31000E+000    1.40000E-001
   7.2100   6.03000E+000    4.20000E-001
   7.2140   6.04000E+000    2.01000E+000
   7.2160   6.15000E+000    1.60000E-001
   7.2190   6.37000E+000    1.00000E-001
   7.2220   6.01000E+000    4.10000E-001
   7.2240   6.21000E+000    1.50000E-001
   7.2280   5.98000E+000    3.00000E-002
   7.2310   5.95000E+000    3.60000E-001
   7.2330   6.17000E+000    2.60000E-001
   7.2360   6.13000E+000    1.40000E-001
   7.2380   6.14000E+000    2.00000E-001
   7.2420   5.39000E+000    2.50000E-001
   7.2460   6.07000E+000    1.70000E-001
   7.2470   5.42000E+000    1.50000E-001
   7.2500   6.02000E+000    4.30000E-001
   7.2530   6.07000E+000    3.00000E-002
   7.2570   5.91000E+000    1.90000E-001
   7.2590   5.39000E+000    2.60000E-001
   7.2620   6.01000E+000    1.10000E-001
   7.2660   5.93000E+000    2.00000E-002
   7.2690   6.07000E+000    1.60000E-001
   7.2720   6.04000E+000    1.70000E-001
   7.2760   6.07000E+000    2.50000E-001
   7.2770   6.16000E+000    2.00000E-001
   7.2790   6.03000E+000    1.00000E-002
   7.2840   5.91000E+000    3.00000E-001
   7.2860   5.93000E+000    0.00000E+000
   7.2900   6.02000E+000    6.60000E-001
   7.2920   5.45000E+000    1.30000E-001
   7.2950   5.92000E+000    0.00000E+000
   7.2980   6.04000E+000    3.10000E-001
   7.3010   5.87000E+000    1.00000E-001
