# Supplementary material for: Mechanism of the small ATP-independent chaperone Spy is substrate specific
Source: Nat Commun. 2021 Feb 8;12:851. doi: 10.1038/s41467-021-21120-8 (PMC7870927; doi:10.1038/s41467-021-21120-8)
Supplement: Supplementary file 3 — Supplementary Data 1 [file 41467_2021_21120_MOESM3_ESM.zip › Fig 2c-d/181801/00092.RI3]

Sample3/6
I 3 22.0 48000 0013182 3.3110E11 278 1 
   5.7990   5.33000E+000    2.90000E-001
   5.8010   5.81000E+000    1.93000E+000
   5.8020   5.90000E+000    8.80000E-001
   5.8030   5.90000E+000    1.43000E+000
   5.8060   5.96000E+000    9.00000E-001
   5.8080   5.77000E+000    7.60000E+000
   5.8100   6.21000E+000    1.11000E+001
   5.8120   5.42000E+000    2.04600E+001
   5.8130   4.20000E+000    2.31900E+001
   5.8150   1.10200E+001    2.21600E+001
   5.8170   2.96900E+001    5.56000E+001
   5.8210   1.07640E+002    2.01500E+002
   5.8230   2.22210E+002    2.66380E+002
   5.8240   3.71450E+002    4.82380E+002
   5.8260   5.41090E+002    4.82190E+002
   5.8270   7.13670E+002    7.39960E+002
   5.8290   9.00410E+002    8.62620E+002
   5.8310   9.00430E+002    9.84830E+002
   5.8330   1.00977E+003    1.03031E+003
   5.8350   1.26473E+003    1.29532E+003
   5.8370   1.44275E+003    1.35242E+003
   5.8400   1.49896E+003    1.51099E+003
   5.8420   1.59365E+003    1.56296E+003
   5.8440   1.75753E+003    1.81630E+003
   5.8450   1.79526E+003    1.93738E+003
   5.8460   1.97305E+003    2.00056E+003
   5.8490   2.04789E+003    2.08982E+003
   5.8510   2.09466E+003    2.19470E+003
   5.8530   2.34403E+003    2.41417E+003
   5.8560   2.48099E+003    2.53012E+003
   5.8580   2.58464E+003    2.61972E+003
   5.8600   2.77896E+003    2.75493E+003
   5.8620   2.67885E+003    2.82086E+003
   5.8630   2.78769E+003    2.92141E+003
   5.8650   2.97882E+003    3.00796E+003
   5.8660   3.04218E+003    3.12684E+003
   5.8690   3.11336E+003    3.17744E+003
   5.8700   3.16435E+003    3.26803E+003
   5.8710   3.22218E+003    3.26148E+003
   5.8730   3.28026E+003    3.32409E+003
   5.8750   3.32499E+003    3.38162E+003
   5.8770   3.35593E+003    3.35287E+003
   5.8780   3.51741E+003    3.49212E+003
   5.8800   3.49006E+003    3.53409E+003
   5.8820   3.50041E+003    3.51673E+003
   5.8850   3.51993E+003    3.50058E+003
   5.8860   3.56161E+003    3.63783E+003
   5.8890   3.56235E+003    3.56838E+003
   5.8900   3.64391E+003    3.53613E+003
   5.8920   3.63243E+003    3.62256E+003
   5.8940   3.53007E+003    3.60112E+003
   5.8960   3.56333E+003    3.62468E+003
   5.8990   3.66760E+003    3.70365E+003
   5.9000   3.59255E+003    3.60321E+003
   5.9010   3.62983E+003    3.62265E+003
   5.9040   3.64750E+003    3.55554E+003
   5.9050   3.60349E+003    3.61074E+003
   5.9070   3.65768E+003    3.63715E+003
   5.9100   3.65507E+003    3.69763E+003
   5.9130   3.69992E+003    3.75632E+003
   5.9140   3.70958E+003    3.68529E+003
   5.9160   3.74832E+003    3.75536E+003
   5.9180   3.70723E+003    3.73806E+003
   5.9210   3.69747E+003    3.73752E+003
   5.9220   3.76209E+003    3.79612E+003
   5.9230   3.73800E+003    3.76515E+003
   5.9250   3.74539E+003    3.84149E+003
   5.9280   3.88992E+003    3.82626E+003
   5.9300   3.84219E+003    3.79930E+003
   5.9320   3.81234E+003    3.88134E+003
   5.9350   3.88880E+003    3.85088E+003
   5.9360   3.88726E+003    3.88574E+003
   5.9390   3.94062E+003    3.86971E+003
   5.9420   3.90133E+003    3.92839E+003
   5.9430   3.98025E+003    4.01650E+003
   5.9460   3.93937E+003    4.02503E+003
   5.9480   3.99046E+003    4.10321E+003
   5.9500   3.94231E+003    4.05521E+003
   5.9530   4.02774E+003    4.08864E+003
   5.9550   4.03479E+003    4.05073E+003
   5.9570   4.07887E+003    4.05534E+003
   5.9590   4.10332E+003    4.14611E+003
   5.9600   4.03305E+003    4.18468E+003
   5.9620   4.09285E+003    4.53541E+003
   5.9640   4.21134E+003    5.10913E+003
   5.9660   4.07883E+003    6.59874E+003
   5.9680   4.21244E+003    8.14234E+003
   5.9710   4.20815E+003    8.38492E+003
   5.9740   5.06450E+003    5.74020E+003
   5.9770   7.22748E+003    1.32420E+002
   5.9820   7.49985E+003    1.64730E+002
   5.9840   4.62419E+003    4.76390E+002
   5.9880   3.72430E+002    5.21944E+003
   5.9930   2.44990E+002    4.04133E+003
   5.9960   1.21905E+003    4.21323E+003
   5.9980   3.03376E+003    4.15812E+003
   6.0000   5.25164E+003    4.10196E+003
   6.0030   3.97784E+003    4.11222E+003
   6.0050   4.19943E+003    4.13057E+003
   6.0070   4.12856E+003    4.12540E+003
   6.0090   4.16891E+003    4.17585E+003
   6.0120   4.16470E+003    4.05759E+003
   6.0140   4.13478E+003    4.09254E+003
   6.0160   4.14448E+003    4.10828E+003
   6.0180   4.15506E+003    4.07452E+003
   6.0200   4.15743E+003    4.13050E+003
   6.0230   4.19648E+003    4.14375E+003
   6.0250   4.13988E+003    4.16880E+003
   6.0270   4.13548E+003    4.14113E+003
   6.0290   4.13417E+003    4.08230E+003
   6.0320   4.13442E+003    4.14226E+003
   6.0340   4.13576E+003    4.15706E+003
   6.0370   4.12557E+003    4.20372E+003
   6.0390   4.17351E+003    4.12417E+003
   6.0410   4.16146E+003    4.12445E+003
   6.0430   4.20120E+003    4.15715E+003
   6.0460   4.17331E+003    4.11210E+003
   6.0490   4.13640E+003    4.13972E+003
   6.0520   4.17683E+003    4.15248E+003
   6.0530   4.19359E+003    4.15667E+003
   6.0540   4.14779E+003    4.14413E+003
   6.0560   4.14955E+003    4.14671E+003
   6.0580   4.18516E+003    4.19939E+003
   6.0610   4.07555E+003    4.15986E+003
   6.0630   4.10371E+003    4.07143E+003
   6.0660   4.11089E+003    4.10987E+003
   6.0680   4.08345E+003    4.14921E+003
   6.0700   4.18492E+003    4.17014E+003
   6.0730   4.16698E+003    4.17902E+003
   6.0750   4.17043E+003    4.10072E+003
   6.0770   4.14511E+003    4.15955E+003
   6.0790   4.17059E+003    4.12124E+003
   6.0820   4.22646E+003    4.14908E+003
   6.0850   4.19603E+003    4.16079E+003
   6.0880   4.24474E+003    4.02888E+003
   6.0900   4.19692E+003    4.13874E+003
   6.0930   4.22549E+003    4.12523E+003
   6.0950   4.22301E+003    4.18355E+003
   6.0970   4.25127E+003    4.18448E+003
   6.0990   4.17351E+003    4.10296E+003
   6.1020   4.13734E+003    4.15525E+003
   6.1040   4.16923E+003    4.15161E+003
   6.1060   4.09041E+003    4.12136E+003
   6.1080   4.20620E+003    4.13587E+003
   6.1100   4.17310E+003    4.15249E+003
   6.1110   4.19367E+003    4.23038E+003
   6.1140   4.20656E+003    4.11556E+003
   6.1160   4.19383E+003    4.16759E+003
   6.1180   4.14941E+003    4.20521E+003
   6.1200   4.11268E+003    4.13828E+003
   6.1230   4.13070E+003    4.15241E+003
   6.1250   4.15555E+003    4.13478E+003
   6.1260   4.15634E+003    4.07186E+003
   6.1300   4.18921E+003    4.13448E+003
   6.1330   4.23020E+003    4.06527E+003
   6.1350   4.26103E+003    4.15036E+003
   6.1370   4.17602E+003    4.14961E+003
   6.1400   4.10036E+003    4.13626E+003
   6.1420   4.10989E+003    4.13266E+003
   6.1440   4.13868E+003    4.14301E+003
   6.1470   4.12977E+003    4.17114E+003
   6.1480   4.13648E+003    4.14289E+003
   6.1510   4.25567E+003    4.13964E+003
   6.1530   4.17145E+003    4.13553E+003
   6.1550   4.21213E+003    4.09503E+003
   6.1580   4.22127E+003    4.05341E+003
   6.1600   4.10441E+003    4.15726E+003
   6.1640   4.14350E+003    4.14258E+003
   6.1650   4.06991E+003    4.02073E+003
   6.1670   4.03976E+003    4.05508E+003
   6.1690   4.13341E+003    4.15372E+003
   6.1710   4.17183E+003    4.04996E+003
   6.1740   4.15986E+003    4.09254E+003
   6.1760   4.15647E+003    4.13478E+003
   6.1790   4.14014E+003    4.07295E+003
   6.1810   4.21465E+003    4.05846E+003
   6.1840   4.21779E+003    4.06658E+003
   6.1860   4.17020E+003    4.08631E+003
   6.1870   4.18387E+003    4.07869E+003
   6.1900   4.14747E+003    4.14327E+003
   6.1920   4.16666E+003    4.09377E+003
   6.1950   4.16797E+003    4.09071E+003
   6.1960   4.17436E+003    4.07248E+003
   6.1990   4.20406E+003    4.10156E+003
   6.2010   4.18706E+003    4.11932E+003
   6.2030   4.18870E+003    4.03860E+003
   6.2050   4.11724E+003    4.05167E+003
   6.2070   4.17140E+003    4.08467E+003
   6.2100   4.25789E+003    4.11833E+003
   6.2120   4.23907E+003    4.10048E+003
   6.2140   4.18359E+003    4.15155E+003
   6.2160   4.24018E+003    4.07660E+003
   6.2190   4.22027E+003    4.11502E+003
   6.2200   4.22808E+003    4.10140E+003
   6.2230   4.25708E+003    4.13642E+003
   6.2250   4.17848E+003    4.10469E+003
   6.2280   4.24049E+003    4.05471E+003
   6.2300   4.15531E+003    4.04607E+003
   6.2330   4.16203E+003    4.11798E+003
   6.2350   4.21751E+003    4.11074E+003
   6.2370   4.23755E+003    4.04100E+003
   6.2390   4.22984E+003    4.07438E+003
   6.2430   4.19711E+003    4.07862E+003
   6.2450   4.19933E+003    4.05368E+003
   6.2470   4.15789E+003    4.09921E+003
   6.2480   4.13272E+003    4.04383E+003
   6.2500   4.17888E+003    4.08165E+003
   6.2530   4.20284E+003    4.07925E+003
   6.2560   4.28680E+003    4.01281E+003
   6.2590   4.24035E+003    4.05400E+003
   6.2610   4.20444E+003    4.04671E+003
   6.2650   4.22455E+003    4.07949E+003
   6.2680   4.16077E+003    4.08075E+003
   6.2710   4.24356E+003    4.11284E+003
   6.2730   4.29065E+003    4.10908E+003
   6.2750   4.25230E+003    4.10116E+003
   6.2780   4.24186E+003    4.05810E+003
   6.2800   4.19180E+003    4.02658E+003
   6.2820   4.25638E+003    4.04729E+003
   6.2840   4.26291E+003    4.10748E+003
   6.2870   4.25928E+003    4.06148E+003
   6.2890   4.24989E+003    4.06010E+003
   6.2900   4.31228E+003    4.04726E+003
   6.2930   4.27381E+003    4.07473E+003
   6.2960   4.23992E+003    3.99254E+003
   6.2990   4.17865E+003    4.08672E+003
   6.3000   4.23065E+003    4.05433E+003
   6.3020   4.23841E+003    4.03593E+003
   6.3040   4.14308E+003    4.02260E+003
   6.3070   4.19237E+003    4.04073E+003
   6.3110   4.17310E+003    3.95565E+003
   6.3130   4.27001E+003    3.90063E+003
   6.3150   4.21619E+003    3.95415E+003
   6.3180   4.20772E+003    3.91768E+003
   6.3200   4.17350E+003    3.99515E+003
   6.3250   4.21197E+003    3.98229E+003
   6.3260   4.13954E+003    3.92963E+003
   6.3300   4.23183E+003    3.91589E+003
   6.3310   4.16464E+003    3.97014E+003
   6.3320   4.17584E+003    3.91748E+003
   6.3350   4.17644E+003    3.90817E+003
   6.3380   4.15862E+003    3.88134E+003
   6.3400   4.21447E+003    3.87228E+003
   6.3430   4.18902E+003    3.92882E+003
   6.3450   4.18086E+003    3.86375E+003
   6.3480   4.22085E+003    3.82477E+003
   6.3520   4.20425E+003    3.87512E+003
   6.3540   4.13941E+003    3.87357E+003
   6.3570   4.19806E+003    3.81568E+003
   6.3590   4.12813E+003    3.73978E+003
   6.3610   4.15027E+003    3.80260E+003
   6.3630   4.17927E+003    3.83988E+003
   6.3650   4.15648E+003    3.90632E+003
   6.3670   4.16779E+003    3.89542E+003
   6.3700   4.15671E+003    3.83411E+003
   6.3730   4.18411E+003    3.79718E+003
   6.3740   4.17056E+003    3.83347E+003
   6.3780   4.11514E+003    3.77815E+003
   6.3790   4.07390E+003    3.81109E+003
   6.3830   4.16173E+003    3.77684E+003
   6.3860   4.10657E+003    3.83178E+003
   6.3880   4.13384E+003    3.77300E+003
   6.3900   4.07894E+003    3.76006E+003
   6.3930   4.06610E+003    3.82603E+003
   6.3950   4.01220E+003    3.77440E+003
   6.3980   4.02507E+003    3.75569E+003
   6.4000   4.05428E+003    3.67069E+003
   6.4020   4.07684E+003    3.71990E+003
   6.4040   4.10598E+003    3.75063E+003
   6.4070   4.01260E+003    3.71772E+003
   6.4100   4.09473E+003    3.70494E+003
   6.4130   4.06156E+003    3.70959E+003
   6.4140   4.10341E+003    3.70204E+003
   6.4170   4.05637E+003    3.71875E+003
   6.4190   4.05990E+003    3.69517E+003
   6.4220   4.03021E+003    3.70421E+003
   6.4240   4.13097E+003    3.69465E+003
   6.4260   4.12368E+003    3.70495E+003
   6.4290   3.95917E+003    3.67031E+003
   6.4310   4.01075E+003    3.70092E+003
   6.4330   4.01947E+003    3.70728E+003
   6.4360   4.09624E+003    3.69709E+003
   6.4380   4.17603E+003    3.66417E+003
   6.4410   4.19585E+003    3.66160E+003
   6.4430   4.21195E+003    3.70605E+003
   6.4440   4.19640E+003    3.75857E+003
   6.4470   4.12061E+003    3.71418E+003
   6.4500   4.22439E+003    3.69140E+003
   6.4530   4.21626E+003    3.64700E+003
   6.4540   4.20397E+003    3.73737E+003
   6.4570   4.21544E+003    3.66081E+003
   6.4590   4.19285E+003    3.62567E+003
   6.4620   4.20936E+003    3.62756E+003
   6.4650   4.17248E+003    3.64736E+003
   6.4670   4.15170E+003    3.65842E+003
   6.4700   4.19743E+003    3.60605E+003
   6.4720   4.19971E+003    3.62044E+003
   6.4740   4.17580E+003    3.63273E+003
   6.4770   4.19541E+003    3.61705E+003
   6.4790   4.18709E+003    3.63969E+003
   6.4830   4.13537E+003    3.61231E+003
   6.4850   4.12189E+003    3.59600E+003
   6.4870   4.11090E+003    3.59399E+003
   6.4890   4.13097E+003    3.59510E+003
   6.4920   4.18985E+003    3.60556E+003
   6.4940   4.13937E+003    3.62888E+003
   6.4970   4.18813E+003    3.54190E+003
   6.4990   4.11634E+003    3.54539E+003
   6.5010   4.15867E+003    3.55416E+003
   6.5020   4.07954E+003    3.54383E+003
   6.5050   4.15242E+003    3.54962E+003
   6.5080   4.06374E+003    3.51130E+003
   6.5100   4.11289E+003    3.48197E+003
   6.5120   4.14565E+003    3.47015E+003
   6.5150   4.12777E+003    3.51508E+003
   6.5160   4.08260E+003    3.46138E+003
   6.5190   4.09595E+003    3.51011E+003
   6.5230   4.04150E+003    3.42902E+003
   6.5250   4.01708E+003    3.37062E+003
   6.5280   4.06203E+003    3.39435E+003
   6.5290   4.09481E+003    3.41454E+003
   6.5320   4.04359E+003    3.35398E+003
   6.5350   4.03981E+003    3.34977E+003
   6.5370   3.98959E+003    3.32580E+003
   6.5400   3.93205E+003    3.33743E+003
   6.5420   3.96377E+003    3.28791E+003
   6.5440   3.95568E+003    3.23520E+003
   6.5470   3.94939E+003    3.29508E+003
   6.5490   3.97549E+003    3.22661E+003
   6.5500   3.95777E+003    3.23479E+003
   6.5540   3.93897E+003    3.26348E+003
   6.5570   3.89610E+003    3.14476E+003
   6.5590   3.79833E+003    3.16219E+003
   6.5620   3.83874E+003    3.17297E+003
   6.5640   3.82608E+003    3.06513E+003
   6.5660   3.77676E+003    3.15074E+003
   6.5710   3.74422E+003    3.09735E+003
   6.5730   3.85833E+003    3.04984E+003
   6.5750   3.82001E+003    3.08245E+003
   6.5780   3.82104E+003    3.07736E+003
   6.5810   3.73766E+003    2.99930E+003
   6.5840   3.75313E+003    2.98084E+003
   6.5860   3.72056E+003    2.91667E+003
   6.5880   3.64017E+003    2.93473E+003
   6.5910   3.64189E+003    2.94422E+003
   6.5930   3.63574E+003    2.90206E+003
   6.5950   3.68076E+003    2.92258E+003
   6.5980   3.64522E+003    2.87213E+003
   6.6000   3.68722E+003    2.92692E+003
   6.6020   3.63716E+003    2.84284E+003
   6.6040   3.64410E+003    2.82846E+003
   6.6070   3.63428E+003    2.77267E+003
   6.6090   3.59904E+003    2.75112E+003
   6.6120   3.58782E+003    2.73327E+003
   6.6130   3.56122E+003    2.76486E+003
   6.6180   3.55306E+003    2.75726E+003
   6.6200   3.56246E+003    2.76891E+003
   6.6220   3.50844E+003    2.76666E+003
   6.6260   3.50746E+003    2.67756E+003
   6.6280   3.41833E+003    2.72454E+003
   6.6310   3.47948E+003    2.66720E+003
   6.6360   3.51231E+003    2.68482E+003
   6.6380   3.42697E+003    2.58158E+003
   6.6420   3.47125E+003    2.59622E+003
   6.6430   3.43742E+003    2.59268E+003
   6.6450   3.42223E+003    2.48302E+003
   6.6480   3.34575E+003    2.55133E+003
   6.6510   3.36439E+003    2.51683E+003
   6.6530   3.30382E+003    2.49174E+003
   6.6550   3.28603E+003    2.51225E+003
   6.6580   3.26651E+003    2.47605E+003
   6.6610   3.27972E+003    2.44465E+003
   6.6620   3.26267E+003    2.45350E+003
   6.6670   3.24750E+003    2.41549E+003
   6.6690   3.24457E+003    2.37187E+003
   6.6720   3.21359E+003    2.35145E+003
   6.6740   3.16676E+003    2.33211E+003
   6.6750   3.15648E+003    2.32556E+003
   6.6790   3.16126E+003    2.31307E+003
   6.6820   3.14478E+003    2.27319E+003
   6.6850   3.12180E+003    2.23119E+003
   6.6870   3.11440E+003    2.21996E+003
   6.6890   3.09062E+003    2.20538E+003
   6.6930   2.99182E+003    2.20366E+003
   6.6960   3.06546E+003    2.15727E+003
   6.6980   3.03220E+003    2.15181E+003
   6.7000   2.97122E+003    2.13535E+003
   6.7030   2.99454E+003    2.09878E+003
   6.7050   2.97124E+003    2.04467E+003
   6.7070   2.93846E+003    2.02659E+003
   6.7100   2.92641E+003    2.04796E+003
   6.7130   2.85526E+003    2.01635E+003
   6.7150   2.87363E+003    2.04075E+003
   6.7180   2.89959E+003    2.02050E+003
   6.7220   2.88284E+003    1.97975E+003
   6.7250   2.84387E+003    1.95207E+003
   6.7260   2.83998E+003    1.93178E+003
   6.7290   2.77969E+003    1.93541E+003
   6.7320   2.72904E+003    1.92784E+003
   6.7340   2.74331E+003    1.86754E+003
   6.7370   2.69553E+003    1.88134E+003
   6.7390   2.69701E+003    1.82188E+003
   6.7420   2.73834E+003    1.83211E+003
   6.7450   2.70881E+003    1.79089E+003
   6.7470   2.71075E+003    1.79483E+003
   6.7500   2.64777E+003    1.78424E+003
   6.7520   2.68181E+003    1.76185E+003
   6.7540   2.63745E+003    1.75254E+003
   6.7560   2.60639E+003    1.74777E+003
   6.7600   2.59100E+003    1.72436E+003
   6.7630   2.58466E+003    1.72405E+003
   6.7680   2.54037E+003    1.70248E+003
   6.7710   2.55667E+003    1.69482E+003
   6.7750   2.51758E+003    1.66190E+003
   6.7770   2.50431E+003    1.68197E+003
   6.7790   2.51651E+003    1.63675E+003
   6.7810   2.46410E+003    1.58848E+003
   6.7830   2.48038E+003    1.65034E+003
   6.7860   2.45095E+003    1.61740E+003
   6.7890   2.42892E+003    1.59447E+003
   6.7930   2.43932E+003    1.59401E+003
   6.7960   2.45802E+003    1.58640E+003
   6.7970   2.40702E+003    1.56392E+003
   6.7990   2.40516E+003    1.58163E+003
   6.8020   2.42216E+003    1.60233E+003
   6.8060   2.36442E+003    1.53152E+003
   6.8090   2.40951E+003    1.48722E+003
   6.8110   2.39001E+003    1.50737E+003
   6.8130   2.36169E+003    1.47909E+003
   6.8150   2.36421E+003    1.54083E+003
   6.8190   2.35271E+003    1.46776E+003
   6.8220   2.35954E+003    1.46616E+003
   6.8240   2.36042E+003    1.50784E+003
   6.8260   2.32088E+003    1.47410E+003
   6.8290   2.31133E+003    1.43578E+003
   6.8310   2.33636E+003    1.46096E+003
   6.8330   2.31805E+003    1.43976E+003
   6.8360   2.30775E+003    1.42322E+003
   6.8380   2.27987E+003    1.44009E+003
   6.8400   2.29724E+003    1.41846E+003
   6.8440   2.27990E+003    1.44991E+003
   6.8460   2.26110E+003    1.38415E+003
   6.8490   2.25336E+003    1.41682E+003
   6.8520   2.21441E+003    1.39050E+003
   6.8530   2.26620E+003    1.38382E+003
   6.8570   2.22846E+003    1.36204E+003
   6.8600   2.23152E+003    1.36681E+003
   6.8630   2.21394E+003    1.35434E+003
   6.8650   2.19350E+003    1.32412E+003
   6.8670   2.17607E+003    1.34791E+003
   6.8700   2.16094E+003    1.30967E+003
   6.8740   2.17388E+003    1.28724E+003
   6.8760   2.17976E+003    1.31829E+003
   6.8780   2.16196E+003    1.32030E+003
   6.8810   2.13232E+003    1.30150E+003
   6.8830   2.13873E+003    1.27269E+003
   6.8870   2.10662E+003    1.25146E+003
   6.8890   2.11077E+003    1.26362E+003
   6.8920   2.09637E+003    1.27290E+003
   6.8940   2.09554E+003    1.28581E+003
   6.8970   2.07514E+003    1.25669E+003
   6.9000   2.09175E+003    1.28298E+003
   6.9030   2.08959E+003    1.23133E+003
   6.9060   2.10267E+003    1.25990E+003
   6.9080   2.05896E+003    1.24217E+003
   6.9100   2.06953E+003    1.21026E+003
   6.9120   2.09753E+003    1.22224E+003
   6.9160   2.06676E+003    1.19496E+003
   6.9190   2.06495E+003    1.19762E+003
   6.9220   2.02170E+003    1.21748E+003
   6.9240   2.01768E+003    1.20898E+003
   6.9250   2.03822E+003    1.19675E+003
   6.9270   2.03497E+003    1.16652E+003
   6.9310   2.00286E+003    1.17856E+003
   6.9340   2.02557E+003    1.17801E+003
   6.9370   1.98617E+003    1.18105E+003
   6.9390   1.99022E+003    1.15172E+003
   6.9400   1.97881E+003    1.16441E+003
   6.9440   1.97614E+003    1.16591E+003
   6.9460   1.92856E+003    1.14863E+003
   6.9490   1.95766E+003    1.18644E+003
   6.9520   1.95866E+003    1.16287E+003
   6.9550   1.95700E+003    1.11100E+003
   6.9580   1.94227E+003    1.12483E+003
   6.9610   1.88750E+003    1.13980E+003
   6.9630   1.92677E+003    1.12500E+003
   6.9660   1.92552E+003    1.12106E+003
   6.9700   1.89858E+003    1.11347E+003
   6.9720   1.90138E+003    1.11912E+003
   6.9750   1.96980E+003    1.12367E+003
   6.9770   1.91069E+003    1.10861E+003
   6.9800   1.93121E+003    1.12287E+003
   6.9820   1.90863E+003    1.12157E+003
   6.9840   1.91737E+003    1.10449E+003
   6.9870   1.90138E+003    1.11000E+003
   6.9900   1.91927E+003    1.10090E+003
   6.9920   1.87571E+003    1.07458E+003
   6.9940   1.88990E+003    1.07792E+003
   6.9970   1.89953E+003    1.10402E+003
   7.0010   1.87686E+003    1.09524E+003
   7.0030   1.88425E+003    1.11132E+003
   7.0070   1.88496E+003    1.08009E+003
   7.0090   1.91100E+003    1.09036E+003
   7.0110   1.84077E+003    1.10082E+003
   7.0160   1.88920E+003    1.08452E+003
   7.0170   1.85420E+003    1.10417E+003
   7.0200   1.86377E+003    1.07105E+003
   7.0220   1.85449E+003    1.08951E+003
   7.0240   1.83333E+003    1.07629E+003
   7.0280   1.76197E+003    1.06119E+003
   7.0300   1.79047E+003    1.04661E+003
   7.0330   1.83663E+003    1.06276E+003
   7.0350   1.84189E+003    1.05068E+003
   7.0360   1.83998E+003    1.06114E+003
   7.0400   1.83578E+003    1.06839E+003
   7.0430   1.85423E+003    1.02560E+003
   7.0470   1.83798E+003    1.02761E+003
   7.0480   1.85230E+003    1.01473E+003
   7.0500   1.83649E+003    1.01952E+003
   7.0530   1.82239E+003    1.01350E+003
   7.0580   1.82631E+003    1.02032E+003
   7.0600   1.78376E+003    1.00628E+003
   7.0620   1.79982E+003    9.93840E+002
   7.0640   1.80892E+003    9.77080E+002
   7.0670   1.83918E+003    9.55560E+002
   7.0710   1.81026E+003    9.58080E+002
   7.0730   1.80294E+003    9.42970E+002
   7.0760   1.79260E+003    9.82260E+002
   7.0780   1.76688E+003    9.41570E+002
   7.0820   1.76709E+003    9.20660E+002
   7.0840   1.76134E+003    9.25710E+002
   7.0870   1.76036E+003    9.07170E+002
   7.0890   1.71289E+003    8.84250E+002
   7.0910   1.74129E+003    8.55830E+002
   7.0950   1.71596E+003    8.39140E+002
   7.0980   1.71258E+003    7.91780E+002
   7.1010   1.66897E+003    7.80490E+002
   7.1030   1.67780E+003    7.50210E+002
   7.1070   1.64865E+003    7.28470E+002
   7.1090   1.65582E+003    6.74770E+002
   7.1120   1.59018E+003    6.48920E+002
   7.1160   1.56213E+003    5.96920E+002
   7.1180   1.54421E+003    5.58980E+002
   7.1200   1.52084E+003    5.08410E+002
   7.1230   1.49588E+003    4.63010E+002
   7.1250   1.42428E+003    4.08000E+002
   7.1290   1.39681E+003    3.64110E+002
   7.1300   1.39215E+003    3.14250E+002
   7.1320   1.32611E+003    2.75260E+002
   7.1350   1.29084E+003    2.52410E+002
   7.1370   1.22829E+003    1.73900E+002
   7.1410   1.10742E+003    3.46500E+001
   7.1460   9.66290E+002    1.81700E+001
   7.1490   7.68110E+002    1.05800E+001
   7.1530   7.34300E+002    5.79000E+000
   7.1550   6.47640E+002    5.99000E+000
   7.1580   3.50840E+002    5.24000E+000
   7.1610   1.04330E+002    3.83000E+000
   7.1630   3.24100E+001    3.82000E+000
   7.1660   6.33000E+000    1.70000E-001
   7.1690   5.90000E+000    0.00000E+000
   7.1720   6.02000E+000    2.80000E-001
   7.1750   6.19000E+000    3.50000E-001
   7.1760   6.03000E+000    2.00000E-001
   7.1780   6.07000E+000    2.60000E-001
   7.1820   6.04000E+000    3.60000E-001
   7.1850   6.21000E+000    2.30000E-001
   7.1870   5.90000E+000    5.20000E-001
   7.1900   6.15000E+000    3.95000E+000
   7.1940   6.12000E+000    2.89000E+000
   7.1960   5.93000E+000    2.82000E+000
   7.2000   6.04000E+000    2.76000E+000
   7.2020   5.96000E+000    2.05000E+000
   7.2030   5.94000E+000    2.51000E+000
   7.2060   5.80000E+000    1.15000E+000
   7.2100   6.11000E+000    2.00000E-002
   7.2140   6.03000E+000    1.40000E-001
   7.2180   6.01000E+000    1.10000E-001
   7.2210   5.32000E+000    1.40000E-001
   7.2250   6.00000E+000    3.00000E-002
   7.2280   6.12000E+000    1.20000E-001
   7.2300   6.11000E+000    9.00000E-002
   7.2330   6.00000E+000    2.40000E-001
   7.2350   6.03000E+000    1.00000E-002
   7.2380   6.06000E+000    3.50000E-001
   7.2420   5.91000E+000    2.50000E-001
   7.2430   6.03000E+000    1.90000E-001
   7.2470   5.99000E+000    1.00000E-001
   7.2500   5.94000E+000    1.00000E-002
   7.2530   5.90000E+000    2.40000E-001
   7.2560   6.00000E+000    1.80000E-001
   7.2590   5.97000E+000    2.00000E-002
   7.2610   6.00000E+000    8.00000E-002
   7.2640   5.89000E+000    5.60000E-001
   7.2670   6.25000E+000    3.40000E-001
   7.2700   6.07000E+000    3.10000E-001
   7.2720   5.93000E+000    9.00000E-002
   7.2740   6.01000E+000    1.60000E-001
   7.2770   6.03000E+000    2.00000E-002
   7.2790   6.03000E+000    3.00000E-002
   7.2830   5.98000E+000    1.90000E-001
   7.2860   6.16000E+000    5.00000E-002
   7.2880   6.02000E+000    1.70000E-001
   7.2910   6.08000E+000    6.00000E-002
   7.2950   6.08000E+000    5.00000E-002
   7.2980   5.90000E+000    3.00000E-002
   7.3020   6.05000E+000    4.60000E-001
