# Supplementary material for: Mechanism of the small ATP-independent chaperone Spy is substrate specific
Source: Nat Commun. 2021 Feb 8;12:851. doi: 10.1038/s41467-021-21120-8 (PMC7870927; doi:10.1038/s41467-021-21120-8)
Supplement: Supplementary file 3 — Supplementary Data 1 [file 41467_2021_21120_MOESM3_ESM.zip › Fig 2c-d/181801/00093.RI1]

Sample1/4
I 1 22.0 48000 0013256 3.3290E11 278 1 
   5.7990   5.96000E+000    1.28000E+000
   5.8010   6.00000E+000    4.10000E-001
   5.8030   6.05000E+000    4.30000E-001
   5.8040   5.94000E+000    3.09000E+000
   5.8060   6.23000E+000    2.10000E-001
   5.8080   5.81000E+000    1.46000E+000
   5.8100   6.02000E+000    7.09000E+000
   5.8130   6.06000E+000    5.74000E+000
   5.8150   4.29000E+000    1.06500E+001
   5.8170   1.01500E+001    2.10000E+001
   5.8190   3.71300E+001    2.69400E+001
   5.8200   6.28400E+001    3.69600E+001
   5.8220   1.46270E+002    5.03500E+001
   5.8230   2.05230E+002    8.15800E+001
   5.8250   3.86530E+002    9.71200E+001
   5.8260   4.15600E+002    1.24800E+002
   5.8290   8.71880E+002    4.44180E+002
   5.8300   8.63100E+002    5.64780E+002
   5.8330   9.28530E+002    6.83360E+002
   5.8370   1.20507E+003    8.62210E+002
   5.8400   1.44424E+003    1.19716E+003
   5.8440   1.70756E+003    1.84001E+003
   5.8460   1.91495E+003    1.84225E+003
   5.8490   1.99375E+003    1.98929E+003
   5.8510   2.12727E+003    2.14165E+003
   5.8540   2.30295E+003    2.32155E+003
   5.8550   2.37396E+003    2.53876E+003
   5.8580   2.54696E+003    2.58884E+003
   5.8600   2.72058E+003    2.74999E+003
   5.8620   2.77951E+003    2.83735E+003
   5.8630   2.89196E+003    2.98293E+003
   5.8650   2.95523E+003    2.99045E+003
   5.8660   3.03314E+003    3.03673E+003
   5.8670   3.08385E+003    3.12528E+003
   5.8690   3.16242E+003    3.14121E+003
   5.8710   3.14653E+003    3.29185E+003
   5.8730   3.28291E+003    3.29671E+003
   5.8760   3.28645E+003    3.35725E+003
   5.8780   3.44104E+003    3.41255E+003
   5.8800   3.48735E+003    3.56548E+003
   5.8820   3.53859E+003    3.48049E+003
   5.8850   3.56190E+003    3.54032E+003
   5.8870   3.61168E+003    3.62116E+003
   5.8890   3.61700E+003    3.64185E+003
   5.8910   3.58817E+003    3.67294E+003
   5.8940   3.60771E+003    3.65084E+003
   5.8960   3.63151E+003    3.63150E+003
   5.8980   3.61311E+003    3.71434E+003
   5.8990   3.56640E+003    3.66857E+003
   5.9010   3.64197E+003    3.67634E+003
   5.9030   3.64884E+003    3.73282E+003
   5.9050   3.68416E+003    3.73190E+003
   5.9070   3.64439E+003    3.74252E+003
   5.9090   3.74988E+003    3.72856E+003
   5.9100   3.67259E+003    3.63185E+003
   5.9120   3.70823E+003    3.77234E+003
   5.9140   3.81137E+003    3.78433E+003
   5.9160   3.77213E+003    3.80350E+003
   5.9190   3.77376E+003    3.79999E+003
   5.9210   3.85399E+003    3.84247E+003
   5.9230   3.82901E+003    3.82987E+003
   5.9250   3.85608E+003    3.77260E+003
   5.9280   3.81639E+003    3.71053E+003
   5.9300   3.81511E+003    3.76198E+003
   5.9320   3.88390E+003    3.87222E+003
   5.9350   3.89741E+003    3.93278E+003
   5.9360   3.88811E+003    3.93054E+003
   5.9420   3.97576E+003    4.02654E+003
   5.9430   4.02449E+003    4.03347E+003
   5.9460   4.05942E+003    4.04536E+003
   5.9500   4.14234E+003    4.01602E+003
   5.9530   4.06791E+003    4.04536E+003
   5.9550   4.07575E+003    4.01621E+003
   5.9570   4.10363E+003    4.05894E+003
   5.9590   4.09123E+003    4.10985E+003
   5.9620   4.08620E+003    4.14529E+003
   5.9640   4.06718E+003    4.15754E+003
   5.9660   4.16161E+003    4.17143E+003
   5.9690   4.12718E+003    4.11702E+003
   5.9710   4.13917E+003    4.12971E+003
   5.9730   4.15984E+003    4.18305E+003
   5.9750   4.12513E+003    4.14043E+003
   5.9770   4.14452E+003    4.24454E+003
   5.9790   4.22524E+003    4.24946E+003
   5.9820   4.22026E+003    4.21723E+003
   5.9840   4.20078E+003    4.26529E+003
   5.9870   4.22828E+003    4.26991E+003
   5.9910   4.45332E+003    4.52917E+003
   5.9920   4.75785E+003    4.99069E+003
   5.9960   6.18862E+003    6.94100E+003
   6.0000   8.61173E+003    8.04143E+003
   6.0030   7.47933E+003    5.46939E+003
   6.0050   3.72887E+003    2.66835E+003
   6.0070   2.87750E+002    1.44480E+002
   6.0130   2.55960E+002    4.22520E+002
   6.0160   9.49890E+002    1.93045E+003
   6.0180   3.06008E+003    5.30811E+003
   6.0200   4.33071E+003    4.01180E+003
   6.0230   4.45430E+003    4.29805E+003
   6.0250   4.37345E+003    4.23400E+003
   6.0270   4.30189E+003    4.23860E+003
   6.0300   4.31667E+003    4.30390E+003
   6.0320   4.26924E+003    4.25823E+003
   6.0340   4.34083E+003    4.23431E+003
   6.0360   4.26497E+003    4.24260E+003
   6.0390   4.26062E+003    4.25373E+003
   6.0410   4.35973E+003    4.20856E+003
   6.0430   4.34218E+003    4.19730E+003
   6.0460   4.31523E+003    4.30236E+003
   6.0480   4.30563E+003    4.32268E+003
   6.0490   4.35565E+003    4.28071E+003
   6.0520   4.36604E+003    4.30289E+003
   6.0540   4.33161E+003    4.25463E+003
   6.0560   4.32487E+003    4.26686E+003
   6.0590   4.29907E+003    4.24958E+003
   6.0610   4.29554E+003    4.26068E+003
   6.0630   4.30458E+003    4.27434E+003
   6.0660   4.32899E+003    4.22356E+003
   6.0680   4.24437E+003    4.20263E+003
   6.0710   4.31172E+003    4.21154E+003
   6.0730   4.29741E+003    4.18496E+003
   6.0750   4.26299E+003    4.23044E+003
   6.0770   4.26622E+003    4.22273E+003
   6.0790   4.36580E+003    4.23521E+003
   6.0810   4.31258E+003    4.26305E+003
   6.0840   4.30450E+003    4.20481E+003
   6.0880   4.32677E+003    4.26938E+003
   6.0890   4.28365E+003    4.24526E+003
   6.0900   4.30837E+003    4.18153E+003
   6.0930   4.25702E+003    4.18765E+003
   6.0950   4.33052E+003    4.22314E+003
   6.1000   4.27091E+003    4.22845E+003
   6.1020   4.27300E+003    4.20512E+003
   6.1040   4.29531E+003    4.18363E+003
   6.1080   4.30490E+003    4.24195E+003
   6.1090   4.26371E+003    4.18846E+003
   6.1110   4.30501E+003    4.22105E+003
   6.1130   4.24561E+003    4.24316E+003
   6.1150   4.31129E+003    4.14888E+003
   6.1180   4.25491E+003    4.20971E+003
   6.1190   4.30687E+003    4.18278E+003
   6.1220   4.25277E+003    4.19082E+003
   6.1250   4.21726E+003    4.21376E+003
   6.1260   4.32099E+003    4.17374E+003
   6.1310   4.25096E+003    4.23895E+003
   6.1320   4.23015E+003    4.22923E+003
   6.1340   4.24944E+003    4.14481E+003
   6.1370   4.26230E+003    4.19825E+003
   6.1380   4.29189E+003    4.14297E+003
   6.1420   4.24508E+003    4.19936E+003
   6.1440   4.25426E+003    4.14328E+003
   6.1460   4.16105E+003    4.14833E+003
   6.1480   4.21607E+003    4.12536E+003
   6.1500   4.25334E+003    4.11404E+003
   6.1530   4.23723E+003    4.11801E+003
   6.1550   4.17769E+003    4.12967E+003
   6.1570   4.11616E+003    4.07248E+003
   6.1590   4.17151E+003    4.14687E+003
   6.1620   4.16645E+003    4.05019E+003
   6.1640   4.16351E+003    4.05470E+003
   6.1650   4.14665E+003    4.11867E+003
   6.1670   4.17231E+003    4.05635E+003
   6.1710   4.18774E+003    4.00979E+003
   6.1720   4.14891E+003    4.09334E+003
   6.1750   4.13827E+003    4.01247E+003
   6.1760   4.14888E+003    4.01041E+003
   6.1790   4.13738E+003    4.05182E+003
   6.1820   4.17088E+003    4.05496E+003
   6.1840   4.22144E+003    4.04856E+003
   6.1860   4.16242E+003    4.05896E+003
   6.1870   4.12388E+003    3.99589E+003
   6.1900   4.17165E+003    4.01204E+003
   6.1930   4.10209E+003    4.03899E+003
   6.1960   4.17653E+003    4.00213E+003
   6.1980   4.16614E+003    4.02358E+003
   6.2000   4.14514E+003    4.01648E+003
   6.2010   4.18982E+003    4.01868E+003
   6.2030   4.18965E+003    3.99380E+003
   6.2050   4.18604E+003    3.99136E+003
   6.2080   4.11906E+003    3.93685E+003
   6.2100   4.08569E+003    3.97731E+003
   6.2120   4.12693E+003    4.01030E+003
   6.2150   4.18597E+003    3.94713E+003
   6.2170   4.23215E+003    3.97523E+003
   6.2190   4.19234E+003    3.97103E+003
   6.2220   4.14234E+003    3.97786E+003
   6.2250   4.13789E+003    3.91665E+003
   6.2270   4.15498E+003    3.96117E+003
   6.2280   4.16348E+003    3.91149E+003
   6.2300   4.16391E+003    3.89991E+003
   6.2340   4.10219E+003    3.88299E+003
   6.2370   4.07913E+003    3.87405E+003
   6.2390   4.09654E+003    3.88290E+003
   6.2410   4.11926E+003    3.82424E+003
   6.2430   4.12893E+003    3.86129E+003
   6.2440   4.11231E+003    3.77235E+003
   6.2480   4.11002E+003    3.89239E+003
   6.2500   4.04851E+003    3.84296E+003
   6.2520   4.09809E+003    3.84579E+003
   6.2530   4.08228E+003    3.80513E+003
   6.2550   4.07329E+003    3.79560E+003
   6.2590   4.01155E+003    3.77135E+003
   6.2620   4.00641E+003    3.76626E+003
   6.2630   4.11282E+003    3.79832E+003
   6.2670   4.10696E+003    3.71415E+003
   6.2680   4.08355E+003    3.74327E+003
   6.2700   4.08317E+003    3.71492E+003
   6.2710   4.00709E+003    3.72355E+003
   6.2750   4.04895E+003    3.69421E+003
   6.2770   4.13001E+003    3.66520E+003
   6.2800   4.08653E+003    3.76573E+003
   6.2820   4.05486E+003    3.73778E+003
   6.2850   4.03428E+003    3.71105E+003
   6.2870   4.10144E+003    3.61387E+003
   6.2890   3.96665E+003    3.67113E+003
   6.2920   3.97690E+003    3.66285E+003
   6.2930   4.05118E+003    3.55716E+003
   6.2960   3.98606E+003    3.59024E+003
   6.2970   3.99765E+003    3.55740E+003
   6.3000   3.96222E+003    3.59345E+003
   6.3020   3.98346E+003    3.52519E+003
   6.3040   3.98177E+003    3.43443E+003
   6.3090   3.93035E+003    3.45827E+003
   6.3110   3.98173E+003    3.45787E+003
   6.3150   3.89611E+003    3.45846E+003
   6.3180   3.91794E+003    3.40705E+003
   6.3190   3.88596E+003    3.40074E+003
   6.3230   3.84561E+003    3.37918E+003
   6.3250   3.87277E+003    3.33227E+003
   6.3280   3.82520E+003    3.36949E+003
   6.3300   3.86913E+003    3.26676E+003
   6.3320   3.75604E+003    3.28619E+003
   6.3330   3.81783E+003    3.24133E+003
   6.3360   3.76148E+003    3.22849E+003
   6.3380   3.75802E+003    3.24303E+003
   6.3410   3.73618E+003    3.21600E+003
   6.3430   3.74041E+003    3.19834E+003
   6.3450   3.80647E+003    3.22727E+003
   6.3480   3.72005E+003    3.17936E+003
   6.3500   3.71667E+003    3.17991E+003
   6.3540   3.70003E+003    3.16242E+003
   6.3560   3.62989E+003    3.07762E+003
   6.3590   3.59014E+003    3.04950E+003
   6.3630   3.60535E+003    3.12646E+003
   6.3650   3.61763E+003    3.05264E+003
   6.3670   3.60788E+003    3.02534E+003
   6.3700   3.56146E+003    2.97230E+003
   6.3730   3.53100E+003    2.97433E+003
   6.3740   3.51846E+003    2.99215E+003
   6.3770   3.52593E+003    2.95940E+003
   6.3790   3.54339E+003    2.88243E+003
   6.3810   3.47421E+003    2.89707E+003
   6.3830   3.46661E+003    2.84809E+003
   6.3860   3.56009E+003    2.85286E+003
   6.3880   3.43061E+003    2.84463E+003
   6.3910   3.41437E+003    2.80608E+003
   6.3950   3.34164E+003    2.83664E+003
   6.3970   3.40375E+003    2.76594E+003
   6.4000   3.35689E+003    2.74261E+003
   6.4020   3.36277E+003    2.68958E+003
   6.4040   3.36182E+003    2.67093E+003
   6.4080   3.31503E+003    2.71768E+003
   6.4100   3.29960E+003    2.64876E+003
   6.4130   3.36035E+003    2.63612E+003
   6.4150   3.33918E+003    2.67151E+003
   6.4170   3.28289E+003    2.58044E+003
   6.4200   3.23448E+003    2.60868E+003
   6.4240   3.25244E+003    2.59389E+003
   6.4260   3.25111E+003    2.55770E+003
   6.4270   3.21293E+003    2.60992E+003
   6.4310   3.27556E+003    2.55962E+003
   6.4340   3.28330E+003    2.55049E+003
   6.4360   3.22025E+003    2.52007E+003
   6.4380   3.25333E+003    2.54413E+003
   6.4400   3.19838E+003    2.49740E+003
   6.4440   3.27037E+003    2.48931E+003
   6.4460   3.21428E+003    2.46996E+003
   6.4480   3.20512E+003    2.45693E+003
   6.4510   3.15682E+003    2.40571E+003
   6.4520   3.23782E+003    2.47175E+003
   6.4550   3.18351E+003    2.42968E+003
   6.4580   3.20719E+003    2.42053E+003
   6.4610   3.20593E+003    2.36320E+003
   6.4630   3.17609E+003    2.38519E+003
   6.4660   3.12431E+003    2.36119E+003
   6.4690   3.12814E+003    2.29188E+003
   6.4720   3.16046E+003    2.28902E+003
   6.4750   3.07243E+003    2.27413E+003
   6.4760   3.07403E+003    2.26777E+003
   6.4790   2.99306E+003    2.28354E+003
   6.4820   3.12873E+003    2.25921E+003
   6.4850   3.05009E+003    2.20422E+003
   6.4870   3.09190E+003    2.19028E+003
   6.4900   3.04524E+003    2.20250E+003
   6.4910   2.96093E+003    2.18798E+003
   6.4940   2.97094E+003    2.14949E+003
   6.4960   2.95891E+003    2.16735E+003
   6.4970   3.02274E+003    2.15571E+003
   6.5010   3.01172E+003    2.08731E+003
   6.5030   3.01172E+003    2.08796E+003
   6.5050   2.99934E+003    2.12754E+003
   6.5080   2.98858E+003    2.07206E+003
   6.5100   2.87469E+003    2.07283E+003
   6.5130   2.90705E+003    2.06376E+003
   6.5150   2.92132E+003    2.06021E+003
   6.5190   2.91061E+003    1.99978E+003
   6.5210   2.88326E+003    1.98418E+003
   6.5240   2.88324E+003    1.98724E+003
   6.5260   2.85824E+003    1.96639E+003
   6.5290   2.87725E+003    1.95883E+003
   6.5310   2.82815E+003    1.93813E+003
   6.5330   2.83357E+003    1.92875E+003
   6.5370   2.78444E+003    1.97122E+003
   6.5390   2.80471E+003    1.89117E+003
   6.5410   2.76539E+003    1.88109E+003
   6.5440   2.71326E+003    1.85834E+003
   6.5460   2.75451E+003    1.84884E+003
   6.5490   2.70905E+003    1.83648E+003
   6.5500   2.70502E+003    1.84040E+003
   6.5530   2.71123E+003    1.77014E+003
   6.5570   2.64880E+003    1.81466E+003
   6.5590   2.60434E+003    1.74823E+003
   6.5620   2.65050E+003    1.73012E+003
   6.5640   2.62943E+003    1.77536E+003
   6.5680   2.60198E+003    1.74802E+003
   6.5710   2.60588E+003    1.72645E+003
   6.5730   2.65403E+003    1.69389E+003
   6.5750   2.58496E+003    1.69864E+003
   6.5770   2.54058E+003    1.72642E+003
   6.5800   2.54996E+003    1.62392E+003
   6.5840   2.55103E+003    1.58152E+003
   6.5860   2.55258E+003    1.61521E+003
   6.5880   2.49756E+003    1.61673E+003
   6.5910   2.46665E+003    1.61216E+003
   6.5920   2.47715E+003    1.60452E+003
   6.5950   2.46142E+003    1.58151E+003
   6.5980   2.48131E+003    1.55508E+003
   6.6000   2.44581E+003    1.59446E+003
   6.6020   2.46634E+003    1.57347E+003
   6.6040   2.44780E+003    1.54283E+003
   6.6090   2.44712E+003    1.57009E+003
   6.6110   2.38480E+003    1.50071E+003
   6.6130   2.41542E+003    1.52681E+003
   6.6150   2.39634E+003    1.50351E+003
   6.6180   2.36739E+003    1.47875E+003
   6.6200   2.36786E+003    1.48629E+003
   6.6230   2.37422E+003    1.47993E+003
   6.6260   2.34804E+003    1.51419E+003
   6.6290   2.33132E+003    1.45276E+003
   6.6310   2.31921E+003    1.43816E+003
   6.6340   2.30839E+003    1.46363E+003
   6.6360   2.33760E+003    1.44727E+003
   6.6390   2.31130E+003    1.45889E+003
   6.6420   2.27717E+003    1.40055E+003
   6.6440   2.29517E+003    1.42719E+003
   6.6460   2.27981E+003    1.39594E+003
   6.6510   2.27167E+003    1.41136E+003
   6.6530   2.24618E+003    1.39998E+003
   6.6550   2.24203E+003    1.34813E+003
   6.6580   2.21128E+003    1.37364E+003
   6.6610   2.21620E+003    1.34001E+003
   6.6630   2.25394E+003    1.35496E+003
   6.6670   2.21362E+003    1.33165E+003
   6.6680   2.16102E+003    1.34477E+003
   6.6710   2.20794E+003    1.35354E+003
   6.6740   2.17894E+003    1.33429E+003
   6.6760   2.17795E+003    1.31606E+003
   6.6800   2.20160E+003    1.30616E+003
   6.6820   2.14218E+003    1.29409E+003
   6.6840   2.15962E+003    1.31046E+003
   6.6870   2.12587E+003    1.29753E+003
   6.6890   2.12581E+003    1.27980E+003
   6.6930   2.14269E+003    1.28417E+003
   6.6940   2.10083E+003    1.26084E+003
   6.6960   2.11069E+003    1.26898E+003
   6.7000   2.08994E+003    1.25291E+003
   6.7030   2.10919E+003    1.23378E+003
   6.7040   2.07768E+003    1.20760E+003
   6.7060   2.09043E+003    1.24043E+003
   6.7100   2.06854E+003    1.22681E+003
   6.7110   2.05332E+003    1.19959E+003
   6.7150   2.10818E+003    1.22905E+003
   6.7180   2.04708E+003    1.23146E+003
   6.7200   2.06082E+003    1.19074E+003
   6.7230   2.05915E+003    1.19290E+003
   6.7240   2.02120E+003    1.18044E+003
   6.7270   2.02743E+003    1.19831E+003
   6.7300   1.98370E+003    1.17735E+003
   6.7330   2.03432E+003    1.15481E+003
   6.7350   1.96446E+003    1.16453E+003
   6.7370   2.00106E+003    1.16994E+003
   6.7390   1.98159E+003    1.14136E+003
   6.7430   1.98422E+003    1.17749E+003
   6.7450   2.00718E+003    1.17335E+003
   6.7480   2.00570E+003    1.16657E+003
   6.7500   1.96977E+003    1.19694E+003
   6.7530   1.96700E+003    1.15454E+003
   6.7560   1.97704E+003    1.15945E+003
   6.7580   1.95850E+003    1.11982E+003
   6.7610   1.98885E+003    1.10930E+003
   6.7640   1.98095E+003    1.16452E+003
   6.7660   2.00898E+003    1.18112E+003
   6.7690   1.94846E+003    1.14111E+003
   6.7720   1.95279E+003    1.17643E+003
   6.7750   1.97005E+003    1.11758E+003
   6.7770   1.96720E+003    1.10763E+003
   6.7790   1.97814E+003    1.17050E+003
   6.7810   1.97887E+003    1.15578E+003
   6.7830   1.99369E+003    1.14941E+003
   6.7880   1.96413E+003    1.15781E+003
   6.7900   1.95287E+003    1.16310E+003
   6.7920   1.93052E+003    1.16877E+003
   6.7930   1.99267E+003    1.14532E+003
   6.7970   1.97409E+003    1.15335E+003
   6.8000   1.98812E+003    1.15451E+003
   6.8040   1.96143E+003    1.13435E+003
   6.8060   1.94415E+003    1.09758E+003
   6.8070   1.96276E+003    1.12394E+003
   6.8110   1.94784E+003    1.12955E+003
   6.8150   1.95285E+003    1.13467E+003
   6.8170   1.97086E+003    1.15656E+003
   6.8190   1.97338E+003    1.16300E+003
   6.8210   1.94540E+003    1.15873E+003
   6.8240   1.98314E+003    1.12628E+003
   6.8260   1.97967E+003    1.14965E+003
   6.8280   1.98502E+003    1.15200E+003
   6.8310   1.99055E+003    1.12627E+003
   6.8340   1.97593E+003    1.13580E+003
   6.8360   1.93128E+003    1.13388E+003
   6.8390   1.99802E+003    1.15047E+003
   6.8420   1.98892E+003    1.14812E+003
   6.8450   1.97330E+003    1.13632E+003
   6.8460   1.96642E+003    1.10981E+003
   6.8490   1.93970E+003    1.12530E+003
   6.8520   1.99055E+003    1.14732E+003
   6.8550   1.95668E+003    1.18392E+003
   6.8580   2.00423E+003    1.10756E+003
   6.8600   1.98761E+003    1.13546E+003
   6.8630   1.94488E+003    1.14973E+003
   6.8660   2.01665E+003    1.17261E+003
   6.8690   1.98276E+003    1.15032E+003
   6.8720   1.96803E+003    1.12921E+003
   6.8740   1.93816E+003    1.11414E+003
   6.8770   1.96290E+003    1.12446E+003
   6.8810   2.00696E+003    1.12281E+003
   6.8830   1.93737E+003    1.12516E+003
   6.8850   1.94722E+003    1.14270E+003
   6.8880   1.93913E+003    1.14271E+003
   6.8890   1.95602E+003    1.13220E+003
   6.8920   1.94592E+003    1.15529E+003
   6.8950   1.99744E+003    1.15651E+003
   6.8980   1.95099E+003    1.14710E+003
   6.9010   2.00216E+003    1.11833E+003
   6.9050   1.95905E+003    1.14641E+003
   6.9070   1.96285E+003    1.13847E+003
   6.9080   1.95341E+003    1.11807E+003
   6.9120   1.93174E+003    1.13433E+003
   6.9150   1.93833E+003    1.12861E+003
   6.9180   1.95714E+003    1.13913E+003
   6.9210   1.94600E+003    1.15200E+003
   6.9230   1.97159E+003    1.14147E+003
   6.9250   1.93801E+003    1.11291E+003
   6.9300   1.93533E+003    1.10305E+003
   6.9320   1.90575E+003    1.11773E+003
   6.9340   1.93361E+003    1.09789E+003
   6.9350   1.91514E+003    1.07742E+003
   6.9380   1.91374E+003    1.10215E+003
   6.9410   1.91834E+003    1.12069E+003
   6.9460   1.92937E+003    1.11824E+003
   6.9470   1.90963E+003    1.11989E+003
   6.9500   1.92931E+003    1.11609E+003
   6.9520   1.91820E+003    1.09363E+003
   6.9560   1.91954E+003    1.06630E+003
   6.9590   1.92670E+003    1.08874E+003
   6.9620   1.87677E+003    1.11400E+003
   6.9640   1.91859E+003    1.07149E+003
   6.9660   1.88929E+003    1.07303E+003
   6.9680   1.84843E+003    1.09681E+003
   6.9720   1.86450E+003    1.09460E+003
   6.9740   1.88433E+003    1.07131E+003
   6.9760   1.92567E+003    1.09811E+003
   6.9780   1.88607E+003    1.08362E+003
   6.9810   1.89816E+003    1.10570E+003
   6.9830   1.90610E+003    1.06279E+003
   6.9850   1.85437E+003    1.09806E+003
   6.9880   1.87757E+003    1.11850E+003
   6.9900   1.88769E+003    1.12192E+003
   6.9940   1.91322E+003    1.12584E+003
   6.9970   1.96512E+003    1.10718E+003
   6.9990   1.89619E+003    1.08504E+003
   7.0030   1.86727E+003    1.11520E+003
   7.0060   1.90135E+003    1.09886E+003
   7.0080   1.90761E+003    1.08490E+003
   7.0110   1.91105E+003    1.07598E+003
   7.0140   1.87621E+003    1.09072E+003
   7.0160   1.90118E+003    1.06266E+003
   7.0190   1.90310E+003    1.08822E+003
   7.0210   1.89089E+003    1.06997E+003
   7.0240   1.91923E+003    1.04568E+003
   7.0270   1.90378E+003    1.06002E+003
   7.0290   1.85987E+003    1.06141E+003
   7.0320   1.86797E+003    1.04952E+003
   7.0350   1.85149E+003    1.04192E+003
   7.0370   1.88856E+003    1.03037E+003
   7.0400   1.84412E+003    1.03475E+003
   7.0420   1.84217E+003    1.03588E+003
   7.0450   1.85545E+003    1.00943E+003
   7.0480   1.80959E+003    1.01204E+003
   7.0520   1.83749E+003    9.84620E+002
   7.0550   1.83206E+003    9.70910E+002
   7.0580   1.79402E+003    9.58300E+002
   7.0600   1.78144E+003    9.58490E+002
   7.0640   1.76408E+003    9.29450E+002
   7.0670   1.73626E+003    9.16010E+002
   7.0690   1.72909E+003    9.09280E+002
   7.0710   1.70511E+003    8.91470E+002
   7.0740   1.70291E+003    8.67880E+002
   7.0760   1.69204E+003    8.35030E+002
   7.0770   1.66648E+003    8.17890E+002
   7.0810   1.64300E+003    8.04240E+002
   7.0840   1.63069E+003    7.76950E+002
   7.0860   1.59509E+003    7.56160E+002
   7.0890   1.53443E+003    7.22100E+002
   7.0930   1.53345E+003    6.96990E+002
   7.0960   1.44652E+003    6.37330E+002
   7.0990   1.39943E+003    5.87740E+002
   7.1010   1.37100E+003    5.60730E+002
   7.1050   1.30612E+003    5.13520E+002
   7.1070   1.22148E+003    4.56830E+002
   7.1120   1.10988E+003    4.12840E+002
   7.1130   1.07117E+003    3.51080E+002
   7.1160   1.02161E+003    3.27780E+002
   7.1190   9.33800E+002    3.02470E+002
   7.1230   8.51820E+002    2.48530E+002
   7.1250   7.87780E+002    2.14420E+002
   7.1270   7.11150E+002    1.69290E+002
   7.1300   6.32830E+002    1.47330E+002
   7.1350   5.75220E+002    1.04550E+002
   7.1370   4.79850E+002    8.65300E+001
   7.1410   3.94840E+002    6.03500E+001
   7.1430   3.41940E+002    4.56600E+001
   7.1460   2.82950E+002    3.54400E+001
   7.1500   2.02290E+002    2.63500E+001
   7.1530   1.41000E+002    1.95500E+001
   7.1550   1.02650E+002    1.11200E+001
   7.1580   8.43800E+001    9.23000E+000
   7.1610   5.84400E+001    6.44000E+000
   7.1640   4.22100E+001    4.63000E+000
   7.1660   2.29700E+001    2.15000E+000
   7.1700   3.30000E+000    5.20000E-001
   7.1720   1.70000E-001    0.00000E+000
   7.1750   6.05000E+000    5.00000E-002
   7.1780   5.94000E+000    7.00000E-002
   7.1800   6.20000E+000    7.00000E-001
   7.1840   6.04000E+000    3.00000E-001
   7.1860   6.10000E+000    2.00000E+000
   7.1890   6.30000E+000    2.43000E+000
   7.1920   5.95000E+000    2.50000E-001
   7.1940   6.01000E+000    4.10000E+000
   7.1980   6.22000E+000    7.00000E-002
   7.2000   5.97000E+000    4.00000E-002
   7.2040   6.23000E+000    1.40000E-001
   7.2070   6.20000E+000    1.00000E-002
   7.2110   6.12000E+000    2.70000E-001
   7.2130   6.01000E+000    1.00000E-001
   7.2160   6.20000E+000    3.10000E-001
   7.2180   6.04000E+000    6.00000E-002
   7.2200   5.93000E+000    1.00000E-001
   7.2250   6.02000E+000    1.10000E-001
   7.2280   6.07000E+000    6.30000E-001
   7.2290   6.01000E+000    3.90000E-001
   7.2330   6.11000E+000    5.60000E-001
   7.2360   6.06000E+000    1.70000E-001
   7.2380   6.35000E+000    3.10000E-001
   7.2420   5.99000E+000    4.00000E-002
   7.2430   6.11000E+000    4.00000E-002
   7.2470   6.45000E+000    2.00000E-002
   7.2490   6.23000E+000    8.00000E-002
   7.2520   6.05000E+000    1.00000E-001
   7.2530   6.04000E+000    1.20000E-001
   7.2570   5.95000E+000    5.00000E-002
   7.2590   6.10000E+000    3.70000E-001
   7.2620   5.42000E+000    1.80000E-001
   7.2650   6.20000E+000    1.40000E-001
   7.2690   5.98000E+000    1.00000E-002
   7.2710   6.11000E+000    5.00000E-002
   7.2740   6.08000E+000    4.00000E-002
   7.2770   6.06000E+000    4.00000E-002
   7.2810   6.02000E+000    4.00000E-002
   7.2840   5.93000E+000    1.30000E-001
   7.2860   6.01000E+000    7.00000E-002
   7.2880   6.21000E+000    1.00000E-001
   7.2910   6.08000E+000    2.00000E-002
   7.2950   6.08000E+000    1.10000E-001
   7.2980   6.06000E+000    4.20000E-001
   7.3000   6.20000E+000    8.00000E-002
