# Supplementary material for: Mechanism of the small ATP-independent chaperone Spy is substrate specific
Source: Nat Commun. 2021 Feb 8;12:851. doi: 10.1038/s41467-021-21120-8 (PMC7870927; doi:10.1038/s41467-021-21120-8)
Supplement: Supplementary file 3 — Supplementary Data 1 [file 41467_2021_21120_MOESM3_ESM.zip › Fig 2c-d/181801/00093.RI3]

Sample3/6
I 3 22.0 48000 0013325 3.3470E11 278 1 
   5.7990   5.39000E+000    7.70000E-001
   5.8030   5.87000E+000    4.80000E-001
   5.8060   5.92000E+000    1.64000E+000
   5.8080   5.90000E+000    5.92000E+000
   5.8100   5.45000E+000    1.53300E+001
   5.8120   6.12000E+000    1.14600E+001
   5.8130   6.04000E+000    1.93500E+001
   5.8150   5.76000E+000    2.56700E+001
   5.8180   1.22400E+001    4.14100E+001
   5.8190   4.41000E+001    5.99300E+001
   5.8200   6.39300E+001    1.43110E+002
   5.8220   1.64510E+002    2.17190E+002
   5.8230   2.55950E+002    2.97720E+002
   5.8240   3.01810E+002    3.19060E+002
   5.8260   5.04370E+002    6.81390E+002
   5.8300   8.90430E+002    8.91210E+002
   5.8330   9.79380E+002    9.79360E+002
   5.8350   1.21266E+003    1.05861E+003
   5.8370   1.29613E+003    1.28076E+003
   5.8400   1.39745E+003    1.40164E+003
   5.8420   1.51790E+003    1.48554E+003
   5.8440   1.64862E+003    1.64569E+003
   5.8460   1.83235E+003    1.83387E+003
   5.8490   1.97086E+003    2.00953E+003
   5.8520   2.17327E+003    2.27122E+003
   5.8560   2.40735E+003    2.46761E+003
   5.8580   2.50718E+003    2.55690E+003
   5.8600   2.62553E+003    2.67475E+003
   5.8620   2.76390E+003    2.76648E+003
   5.8650   2.75980E+003    2.93241E+003
   5.8670   3.01092E+003    3.02554E+003
   5.8690   3.17435E+003    3.23093E+003
   5.8710   3.22224E+003    3.29178E+003
   5.8730   3.40164E+003    3.34175E+003
   5.8760   3.42146E+003    3.38439E+003
   5.8780   3.40309E+003    3.47012E+003
   5.8800   3.55069E+003    3.51988E+003
   5.8830   3.63784E+003    3.50598E+003
   5.8850   3.61730E+003    3.57288E+003
   5.8870   3.66407E+003    3.55924E+003
   5.8890   3.68176E+003    3.67521E+003
   5.8920   3.64966E+003    3.56890E+003
   5.8940   3.62180E+003    3.67998E+003
   5.8950   3.68029E+003    3.70258E+003
   5.8960   3.65433E+003    3.67992E+003
   5.8990   3.65526E+003    3.64446E+003
   5.9010   3.66368E+003    3.61952E+003
   5.9040   3.70743E+003    3.54679E+003
   5.9060   3.64113E+003    3.69920E+003
   5.9070   3.68120E+003    3.60928E+003
   5.9100   3.75338E+003    3.69355E+003
   5.9110   3.69083E+003    3.80020E+003
   5.9140   3.72768E+003    3.70051E+003
   5.9160   3.85485E+003    3.72142E+003
   5.9190   3.75852E+003    3.77665E+003
   5.9210   3.86038E+003    3.79804E+003
   5.9230   3.78565E+003    3.85459E+003
   5.9250   3.90749E+003    3.89728E+003
   5.9280   3.88115E+003    3.90090E+003
   5.9300   3.97185E+003    3.93017E+003
   5.9320   3.89040E+003    3.95586E+003
   5.9350   3.94347E+003    3.90666E+003
   5.9360   3.88807E+003    3.91847E+003
   5.9390   3.94187E+003    3.92456E+003
   5.9420   4.04175E+003    4.08364E+003
   5.9430   3.96791E+003    4.05686E+003
   5.9470   3.94568E+003    4.07417E+003
   5.9480   4.01101E+003    4.13611E+003
   5.9500   4.06531E+003    4.09372E+003
   5.9530   4.11952E+003    4.12611E+003
   5.9550   4.09074E+003    4.14807E+003
   5.9570   4.12310E+003    4.16467E+003
   5.9590   4.09956E+003    4.20797E+003
   5.9640   4.17831E+003    4.94490E+003
   5.9660   4.23463E+003    5.86302E+003
   5.9680   4.25206E+003    8.59270E+003
   5.9710   4.33264E+003    8.09217E+003
   5.9720   4.50929E+003    7.95669E+003
   5.9760   5.90612E+003    2.37430E+003
   5.9770   8.64317E+003    1.36760E+002
   5.9820   8.46405E+003    1.60660E+002
   5.9840   2.22205E+003    5.31560E+003
   5.9910   2.12940E+002    4.02344E+003
   5.9930   4.22900E+002    4.40533E+003
   5.9950   1.45113E+003    4.27365E+003
   5.9980   3.33544E+003    4.17941E+003
   6.0000   5.07645E+003    4.13397E+003
   6.0030   4.36191E+003    4.21949E+003
   6.0050   4.24802E+003    4.15033E+003
   6.0070   4.19939E+003    4.14140E+003
   6.0090   4.15410E+003    4.17751E+003
   6.0120   4.15199E+003    4.21720E+003
   6.0140   4.17705E+003    4.15421E+003
   6.0160   4.18280E+003    4.18369E+003
   6.0180   4.21415E+003    4.14481E+003
   6.0200   4.19307E+003    4.16157E+003
   6.0230   4.21921E+003    4.07998E+003
   6.0250   4.19498E+003    4.20084E+003
   6.0270   4.16865E+003    4.17147E+003
   6.0300   4.24873E+003    4.16212E+003
   6.0320   4.19319E+003    4.14234E+003
   6.0340   4.23332E+003    4.19966E+003
   6.0360   4.17601E+003    4.21697E+003
   6.0390   4.20892E+003    4.15493E+003
   6.0410   4.24714E+003    4.19171E+003
   6.0430   4.17072E+003    4.17271E+003
   6.0440   4.18069E+003    4.22593E+003
   6.0480   4.20294E+003    4.21613E+003
   6.0520   4.21241E+003    4.23866E+003
   6.0540   4.23458E+003    4.26858E+003
   6.0560   4.21176E+003    4.15185E+003
   6.0580   4.19120E+003    4.27650E+003
   6.0590   4.18767E+003    4.20837E+003
   6.0610   4.11437E+003    4.24182E+003
   6.0630   4.17487E+003    4.19312E+003
   6.0650   4.16880E+003    4.23115E+003
   6.0680   4.21964E+003    4.15833E+003
   6.0700   4.17884E+003    4.16791E+003
   6.0720   4.26253E+003    4.27999E+003
   6.0750   4.21385E+003    4.24395E+003
   6.0770   4.19618E+003    4.18490E+003
   6.0780   4.21667E+003    4.20461E+003
   6.0790   4.24832E+003    4.20310E+003
   6.0820   4.24776E+003    4.21607E+003
   6.0840   4.20312E+003    4.21576E+003
   6.0860   4.26926E+003    4.12300E+003
   6.0890   4.17451E+003    4.10561E+003
   6.0900   4.22254E+003    4.21067E+003
   6.0920   4.27751E+003    4.17706E+003
   6.0970   4.23067E+003    4.11936E+003
   6.0990   4.18968E+003    4.19107E+003
   6.1020   4.30168E+003    4.13867E+003
   6.1040   4.19825E+003    4.24432E+003
   6.1060   4.17578E+003    4.16900E+003
   6.1090   4.22546E+003    4.20977E+003
   6.1110   4.20458E+003    4.23529E+003
   6.1120   4.24464E+003    4.18178E+003
   6.1130   4.28639E+003    4.21732E+003
   6.1180   4.22399E+003    4.26547E+003
   6.1190   4.20914E+003    4.17956E+003
   6.1220   4.25061E+003    4.16403E+003
   6.1250   4.21629E+003    4.15938E+003
   6.1280   4.24475E+003    4.17360E+003
   6.1300   4.30295E+003    4.19425E+003
   6.1310   4.22087E+003    4.25326E+003
   6.1340   4.19632E+003    4.25150E+003
   6.1370   4.18395E+003    4.20350E+003
   6.1390   4.19993E+003    4.24593E+003
   6.1420   4.21557E+003    4.17643E+003
   6.1440   4.25258E+003    4.21034E+003
   6.1450   4.27142E+003    4.18742E+003
   6.1480   4.19930E+003    4.16800E+003
   6.1510   4.18912E+003    4.19351E+003
   6.1540   4.22356E+003    4.08250E+003
   6.1550   4.17751E+003    4.12018E+003
   6.1570   4.17956E+003    4.13792E+003
   6.1590   4.21375E+003    4.15473E+003
   6.1610   4.16118E+003    4.09083E+003
   6.1630   4.17437E+003    4.18737E+003
   6.1660   4.14551E+003    4.15804E+003
   6.1670   4.16608E+003    4.05312E+003
   6.1700   4.12138E+003    4.16272E+003
   6.1710   4.16529E+003    4.17193E+003
   6.1760   4.17558E+003    4.17359E+003
   6.1780   4.21250E+003    4.17769E+003
   6.1790   4.24579E+003    4.14991E+003
   6.1810   4.23004E+003    4.13072E+003
   6.1850   4.25173E+003    4.06779E+003
   6.1870   4.20818E+003    4.24600E+003
   6.1880   4.24848E+003    4.15942E+003
   6.1910   4.20965E+003    4.13464E+003
   6.1930   4.21686E+003    4.13118E+003
   6.1960   4.22842E+003    4.12734E+003
   6.1980   4.19332E+003    4.13309E+003
   6.2010   4.21464E+003    4.12984E+003
   6.2030   4.20891E+003    4.13727E+003
   6.2050   4.21579E+003    4.10709E+003
   6.2070   4.17998E+003    4.21976E+003
   6.2100   4.28619E+003    4.14866E+003
   6.2120   4.24019E+003    4.18914E+003
   6.2140   4.30072E+003    4.18269E+003
   6.2160   4.21478E+003    4.18326E+003
   6.2190   4.21573E+003    4.18798E+003
   6.2210   4.29133E+003    4.12422E+003
   6.2230   4.28092E+003    4.17896E+003
   6.2240   4.33280E+003    4.15100E+003
   6.2250   4.23130E+003    4.11546E+003
   6.2310   4.24256E+003    4.14168E+003
   6.2340   4.26779E+003    4.04928E+003
   6.2370   4.26102E+003    4.13078E+003
   6.2390   4.23987E+003    4.10907E+003
   6.2410   4.26243E+003    4.14138E+003
   6.2440   4.21877E+003    4.09735E+003
   6.2460   4.20892E+003    4.09650E+003
   6.2480   4.20830E+003    4.14362E+003
   6.2510   4.21569E+003    4.09753E+003
   6.2550   4.25943E+003    4.19237E+003
   6.2570   4.23376E+003    4.14550E+003
   6.2600   4.23636E+003    4.13885E+003
   6.2610   4.30100E+003    4.11281E+003
   6.2620   4.31429E+003    4.17760E+003
   6.2650   4.29997E+003    4.07172E+003
   6.2680   4.30184E+003    4.16161E+003
   6.2700   4.29822E+003    4.11582E+003
   6.2730   4.22830E+003    4.10886E+003
   6.2750   4.31420E+003    4.11687E+003
   6.2780   4.26357E+003    4.16890E+003
   6.2820   4.27482E+003    4.17294E+003
   6.2850   4.23482E+003    4.08041E+003
   6.2870   4.25990E+003    4.12292E+003
   6.2890   4.22358E+003    4.13824E+003
   6.2920   4.33867E+003    4.08165E+003
   6.2940   4.29920E+003    4.15669E+003
   6.2960   4.25048E+003    4.07576E+003
   6.2980   4.21941E+003    4.06048E+003
   6.3000   4.31075E+003    4.07864E+003
   6.3020   4.26637E+003    4.12913E+003
   6.3040   4.29864E+003    4.08126E+003
   6.3080   4.27736E+003    4.16201E+003
   6.3110   4.16661E+003    4.11736E+003
   6.3130   4.27821E+003    3.94622E+003
   6.3150   4.28691E+003    3.99139E+003
   6.3180   4.26124E+003    4.01743E+003
   6.3200   4.26450E+003    4.03597E+003
   6.3220   4.19345E+003    4.05957E+003
   6.3250   4.31955E+003    4.05606E+003
   6.3260   4.23555E+003    3.96019E+003
   6.3290   4.25035E+003    3.98595E+003
   6.3300   4.28073E+003    4.00115E+003
   6.3320   4.22441E+003    3.99414E+003
   6.3340   4.23251E+003    3.99259E+003
   6.3380   4.19435E+003    3.98094E+003
   6.3410   4.28291E+003    3.92638E+003
   6.3420   4.26126E+003    3.96083E+003
   6.3430   4.28855E+003    3.91079E+003
   6.3450   4.26058E+003    3.86540E+003
   6.3470   4.30522E+003    3.88898E+003
   6.3520   4.27921E+003    3.86674E+003
   6.3540   4.22847E+003    3.98433E+003
   6.3560   4.23810E+003    3.99519E+003
   6.3590   4.23860E+003    3.92345E+003
   6.3610   4.20522E+003    3.82405E+003
   6.3630   4.22461E+003    3.92255E+003
   6.3660   4.17319E+003    3.95781E+003
   6.3700   4.20600E+003    3.92302E+003
   6.3720   4.19331E+003    3.89304E+003
   6.3730   4.24694E+003    3.92755E+003
   6.3740   4.15715E+003    3.83570E+003
   6.3790   4.20532E+003    3.89895E+003
   6.3810   4.15415E+003    3.91735E+003
   6.3830   4.11431E+003    3.89314E+003
   6.3860   4.21001E+003    3.85158E+003
   6.3880   4.13508E+003    3.81962E+003
   6.3900   4.14823E+003    3.78907E+003
   6.3920   4.18870E+003    3.83931E+003
   6.3950   4.15530E+003    3.83322E+003
   6.3970   4.11360E+003    3.82195E+003
   6.3990   4.13678E+003    3.76347E+003
   6.4020   4.10390E+003    3.75714E+003
   6.4030   4.10905E+003    3.81361E+003
   6.4060   4.14107E+003    3.74466E+003
   6.4080   4.09435E+003    3.74716E+003
   6.4120   4.11172E+003    3.84216E+003
   6.4130   4.16306E+003    3.74619E+003
   6.4150   4.14606E+003    3.74501E+003
   6.4170   4.12388E+003    3.79720E+003
   6.4190   4.10086E+003    3.76382E+003
   6.4220   4.14233E+003    3.71330E+003
   6.4260   4.18485E+003    3.75476E+003
   6.4280   4.05531E+003    3.77660E+003
   6.4290   4.03718E+003    3.77100E+003
   6.4310   4.05295E+003    3.76198E+003
   6.4340   4.03174E+003    3.78521E+003
   6.4370   4.18928E+003    3.77937E+003
   6.4400   4.21716E+003    3.73814E+003
   6.4420   4.26417E+003    3.78071E+003
   6.4440   4.26356E+003    3.71467E+003
   6.4470   4.18993E+003    3.87286E+003
   6.4510   4.27908E+003    3.83578E+003
   6.4530   4.25744E+003    3.78536E+003
   6.4540   4.24822E+003    3.77600E+003
   6.4560   4.23002E+003    3.72943E+003
   6.4580   4.25935E+003    3.72872E+003
   6.4610   4.28409E+003    3.78077E+003
   6.4630   4.26292E+003    3.70748E+003
   6.4650   4.25761E+003    3.71910E+003
   6.4680   4.34177E+003    3.69630E+003
   6.4700   4.22023E+003    3.69757E+003
   6.4730   4.26653E+003    3.67776E+003
   6.4760   4.29659E+003    3.70019E+003
   6.4790   4.23713E+003    3.67621E+003
   6.4800   4.25007E+003    3.68653E+003
   6.4830   4.18752E+003    3.76902E+003
   6.4850   4.18747E+003    3.70288E+003
   6.4870   4.19084E+003    3.64741E+003
   6.4890   4.25547E+003    3.68951E+003
   6.4920   4.19367E+003    3.64115E+003
   6.4940   4.26386E+003    3.68572E+003
   6.4960   4.23291E+003    3.62670E+003
   6.4990   4.25952E+003    3.66967E+003
   6.5010   4.25652E+003    3.61328E+003
   6.5030   4.13804E+003    3.62063E+003
   6.5060   4.15855E+003    3.63870E+003
   6.5090   4.18225E+003    3.55404E+003
   6.5110   4.20720E+003    3.51855E+003
   6.5130   4.15474E+003    3.52720E+003
   6.5150   4.17346E+003    3.54734E+003
   6.5170   4.17168E+003    3.58458E+003
   6.5200   4.10602E+003    3.53211E+003
   6.5230   4.16013E+003    3.51987E+003
   6.5240   4.11093E+003    3.49280E+003
   6.5270   4.09348E+003    3.46682E+003
   6.5300   4.07343E+003    3.49985E+003
   6.5330   4.10250E+003    3.50361E+003
   6.5350   4.13304E+003    3.47878E+003
   6.5380   4.07008E+003    3.40768E+003
   6.5390   4.01819E+003    3.40283E+003
   6.5440   4.05474E+003    3.34006E+003
   6.5450   4.05712E+003    3.27445E+003
   6.5480   4.02065E+003    3.31703E+003
   6.5500   3.97329E+003    3.36407E+003
   6.5530   3.98195E+003    3.28160E+003
   6.5570   4.02561E+003    3.30447E+003
   6.5590   3.97162E+003    3.26406E+003
   6.5620   3.86107E+003    3.23629E+003
   6.5660   3.91872E+003    3.19400E+003
   6.5690   3.87618E+003    3.19675E+003
   6.5710   3.87985E+003    3.15014E+003
   6.5730   3.91351E+003    3.16531E+003
   6.5750   3.86640E+003    3.15590E+003
   6.5780   3.87250E+003    3.04094E+003
   6.5800   3.78604E+003    3.07115E+003
   6.5840   3.88466E+003    3.05839E+003
   6.5860   3.77901E+003    3.03040E+003
   6.5900   3.76368E+003    3.05333E+003
   6.5930   3.69553E+003    3.02443E+003
   6.5950   3.78747E+003    2.98234E+003
   6.5980   3.77582E+003    2.97507E+003
   6.6000   3.73851E+003    2.92731E+003
   6.6020   3.72248E+003    2.90385E+003
   6.6040   3.70168E+003    2.85677E+003
   6.6070   3.70591E+003    2.89570E+003
   6.6090   3.68028E+003    2.86622E+003
   6.6110   3.67061E+003    2.84392E+003
   6.6140   3.65220E+003    2.81573E+003
   6.6150   3.68316E+003    2.84189E+003
   6.6180   3.62445E+003    2.85720E+003
   6.6220   3.65652E+003    2.82990E+003
   6.6240   3.54558E+003    2.76373E+003
   6.6250   3.55068E+003    2.71835E+003
   6.6290   3.52355E+003    2.74223E+003
   6.6310   3.59186E+003    2.79670E+003
   6.6340   3.54424E+003    2.74997E+003
   6.6360   3.51242E+003    2.67373E+003
   6.6390   3.53978E+003    2.64121E+003
   6.6410   3.55823E+003    2.64253E+003
   6.6440   3.45765E+003    2.63685E+003
   6.6460   3.46076E+003    2.65276E+003
   6.6480   3.38321E+003    2.65260E+003
   6.6510   3.41799E+003    2.58082E+003
   6.6530   3.44670E+003    2.58307E+003
   6.6550   3.40323E+003    2.56330E+003
   6.6580   3.37733E+003    2.51824E+003
   6.6610   3.39403E+003    2.49521E+003
   6.6630   3.36643E+003    2.54931E+003
   6.6650   3.33915E+003    2.45190E+003
   6.6690   3.27502E+003    2.44128E+003
   6.6710   3.34304E+003    2.42514E+003
   6.6740   3.30200E+003    2.40229E+003
   6.6760   3.24327E+003    2.42076E+003
   6.6800   3.22735E+003    2.35420E+003
   6.6820   3.19822E+003    2.36731E+003
   6.6840   3.21840E+003    2.34545E+003
   6.6870   3.17508E+003    2.30301E+003
   6.6900   3.17245E+003    2.27852E+003
   6.6920   3.16562E+003    2.31145E+003
   6.6940   3.14476E+003    2.26752E+003
   6.6970   3.11464E+003    2.19950E+003
   6.7010   3.04019E+003    2.23005E+003
   6.7030   3.04697E+003    2.21626E+003
   6.7040   3.04759E+003    2.16112E+003
   6.7080   2.96682E+003    2.16085E+003
   6.7110   3.02415E+003    2.15815E+003
   6.7130   3.01248E+003    2.10886E+003
   6.7150   3.00552E+003    2.10261E+003
   6.7170   2.98682E+003    2.13457E+003
   6.7190   3.00521E+003    2.09978E+003
   6.7220   2.96253E+003    2.05305E+003
   6.7250   2.93923E+003    2.03488E+003
   6.7270   2.89535E+003    2.00599E+003
   6.7300   2.85784E+003    1.95712E+003
   6.7330   2.83012E+003    1.92699E+003
   6.7370   2.79316E+003    1.93079E+003
   6.7390   2.77415E+003    1.89941E+003
   6.7420   2.72542E+003    1.87326E+003
   6.7450   2.73900E+003    1.86834E+003
   6.7470   2.77526E+003    1.83939E+003
   6.7500   2.75684E+003    1.87818E+003
   6.7520   2.75088E+003    1.85843E+003
   6.7540   2.70163E+003    1.82920E+003
   6.7570   2.70114E+003    1.81191E+003
   6.7610   2.71481E+003    1.79739E+003
   6.7630   2.68049E+003    1.75305E+003
   6.7660   2.61185E+003    1.75955E+003
   6.7680   2.58813E+003    1.77478E+003
   6.7700   2.57885E+003    1.72274E+003
   6.7730   2.60568E+003    1.72180E+003
   6.7750   2.64077E+003    1.71788E+003
   6.7790   2.56765E+003    1.73712E+003
   6.7810   2.53683E+003    1.74856E+003
   6.7830   2.56283E+003    1.69906E+003
   6.7860   2.54369E+003    1.70524E+003
   6.7880   2.54479E+003    1.66779E+003
   6.7910   2.57087E+003    1.66350E+003
   6.7950   2.52003E+003    1.68473E+003
   6.7970   2.45360E+003    1.63749E+003
   6.7990   2.47757E+003    1.63731E+003
   6.8020   2.53077E+003    1.63091E+003
   6.8040   2.41921E+003    1.58035E+003
   6.8070   2.40313E+003    1.58354E+003
   6.8100   2.49064E+003    1.59749E+003
   6.8120   2.42445E+003    1.56512E+003
   6.8150   2.45372E+003    1.58594E+003
   6.8170   2.44875E+003    1.55715E+003
   6.8200   2.42093E+003    1.55227E+003
   6.8220   2.42290E+003    1.52637E+003
   6.8260   2.36227E+003    1.52955E+003
   6.8270   2.42751E+003    1.48873E+003
   6.8310   2.37249E+003    1.51382E+003
   6.8340   2.40384E+003    1.46610E+003
   6.8360   2.34748E+003    1.49599E+003
   6.8380   2.39875E+003    1.47753E+003
   6.8420   2.35673E+003    1.45861E+003
   6.8450   2.34274E+003    1.47952E+003
   6.8480   2.35556E+003    1.43462E+003
   6.8500   2.32444E+003    1.40577E+003
   6.8510   2.30875E+003    1.42660E+003
   6.8540   2.32589E+003    1.41738E+003
   6.8580   2.28691E+003    1.38368E+003
   6.8600   2.26892E+003    1.42749E+003
   6.8630   2.27031E+003    1.38952E+003
   6.8660   2.22353E+003    1.39232E+003
   6.8690   2.28748E+003    1.36439E+003
   6.8720   2.22124E+003    1.35284E+003
   6.8750   2.26859E+003    1.37409E+003
   6.8780   2.21407E+003    1.34385E+003
   6.8810   2.22731E+003    1.37979E+003
   6.8820   2.20802E+003    1.34985E+003
   6.8850   2.18287E+003    1.33408E+003
   6.8870   2.17219E+003    1.32054E+003
   6.8910   2.17458E+003    1.29534E+003
   6.8940   2.14911E+003    1.30193E+003
   6.8960   2.16312E+003    1.31304E+003
   6.8990   2.20521E+003    1.30891E+003
   6.9010   2.17739E+003    1.28178E+003
   6.9050   2.14618E+003    1.29153E+003
   6.9070   2.11094E+003    1.27460E+003
   6.9100   2.12498E+003    1.24991E+003
   6.9120   2.10860E+003    1.26817E+003
   6.9150   2.08338E+003    1.23502E+003
   6.9190   2.12531E+003    1.21672E+003
   6.9210   2.09278E+003    1.24468E+003
   6.9230   2.09470E+003    1.28000E+003
   6.9250   2.10899E+003    1.22073E+003
   6.9290   2.05492E+003    1.22899E+003
   6.9320   2.07300E+003    1.25995E+003
   6.9340   2.06387E+003    1.23280E+003
   6.9370   2.06627E+003    1.21106E+003
   6.9390   2.01864E+003    1.17583E+003
   6.9420   2.04606E+003    1.21816E+003
   6.9440   1.99546E+003    1.18102E+003
   6.9470   2.00422E+003    1.18931E+003
   6.9490   1.99902E+003    1.19445E+003
   6.9510   1.97917E+003    1.16423E+003
   6.9540   1.96222E+003    1.17484E+003
   6.9570   1.96783E+003    1.17798E+003
   6.9610   1.95229E+003    1.16062E+003
   6.9630   1.94469E+003    1.14463E+003
   6.9640   1.99245E+003    1.14551E+003
   6.9680   1.91575E+003    1.16000E+003
   6.9730   1.92870E+003    1.16070E+003
   6.9750   1.95157E+003    1.13032E+003
   6.9760   1.97575E+003    1.13347E+003
   6.9800   1.93587E+003    1.13188E+003
   6.9830   1.92504E+003    1.15527E+003
   6.9860   1.91611E+003    1.14007E+003
   6.9880   1.95593E+003    1.13678E+003
   6.9920   1.96743E+003    1.14599E+003
   6.9940   1.92888E+003    1.13099E+003
   6.9970   1.87817E+003    1.11855E+003
   6.9990   1.92157E+003    1.15539E+003
   7.0020   1.90435E+003    1.11859E+003
   7.0040   1.89570E+003    1.13412E+003
   7.0070   1.88540E+003    1.13032E+003
   7.0100   1.91926E+003    1.08674E+003
   7.0130   1.92350E+003    1.12763E+003
   7.0160   1.91612E+003    1.12477E+003
   7.0190   1.90457E+003    1.10985E+003
   7.0210   1.87403E+003    1.11788E+003
   7.0240   1.90479E+003    1.06761E+003
   7.0280   1.83006E+003    1.07279E+003
   7.0310   1.83197E+003    1.10471E+003
   7.0330   1.81171E+003    1.09729E+003
   7.0350   1.84649E+003    1.08706E+003
   7.0370   1.84379E+003    1.07047E+003
   7.0410   1.88177E+003    1.08653E+003
   7.0440   1.85238E+003    1.06938E+003
   7.0470   1.85061E+003    1.06042E+003
   7.0490   1.85857E+003    1.06537E+003
   7.0510   1.83501E+003    1.05489E+003
   7.0550   1.84453E+003    1.02508E+003
   7.0570   1.85150E+003    1.01490E+003
   7.0600   1.83265E+003    1.00819E+003
   7.0640   1.85063E+003    1.01230E+003
   7.0660   1.83980E+003    1.00210E+003
   7.0690   1.78397E+003    1.01082E+003
   7.0710   1.83735E+003    9.80340E+002
   7.0740   1.80634E+003    9.73180E+002
   7.0770   1.82442E+003    9.69280E+002
   7.0800   1.79059E+003    9.54540E+002
   7.0820   1.75003E+003    9.48150E+002
   7.0860   1.78537E+003    9.25460E+002
   7.0890   1.80550E+003    9.16070E+002
   7.0910   1.76390E+003    9.09730E+002
   7.0930   1.75653E+003    8.76870E+002
   7.0980   1.72959E+003    8.33110E+002
   7.1000   1.69799E+003    8.23050E+002
   7.1030   1.71028E+003    8.07340E+002
   7.1050   1.69144E+003    7.64950E+002
   7.1070   1.68151E+003    7.28550E+002
   7.1100   1.66665E+003    6.88360E+002
   7.1140   1.63224E+003    6.42620E+002
   7.1170   1.60044E+003    5.69070E+002
   7.1200   1.53447E+003    5.44380E+002
   7.1230   1.51994E+003    4.92150E+002
   7.1270   1.47957E+003    4.17880E+002
   7.1300   1.41378E+003    3.94600E+002
   7.1320   1.38421E+003    3.35600E+002
   7.1340   1.33687E+003    2.89590E+002
   7.1370   1.26143E+003    2.42580E+002
   7.1390   1.16273E+003    1.43810E+002
   7.1430   1.09442E+003    3.17000E+001
   7.1450   9.62450E+002    1.52200E+001
   7.1490   7.98710E+002    8.28000E+000
   7.1540   7.16670E+002    5.19000E+000
   7.1560   5.90530E+002    9.70000E-001
   7.1590   2.92360E+002    5.60000E-001
   7.1620   8.31000E+001    5.70000E-001
   7.1660   2.06900E+001    3.00000E-001
   7.1680   1.71000E+000    1.16000E+000
   7.1710   6.12000E+000    4.96000E+000
   7.1730   6.14000E+000    2.13000E+000
   7.1770   6.16000E+000    1.12000E+000
   7.1800   6.24000E+000    1.53000E+000
   7.1820   6.07000E+000    4.11000E+000
   7.1850   6.10000E+000    1.78000E+000
   7.1870   6.12000E+000    1.77000E+000
   7.1890   6.05000E+000    9.50000E-001
   7.1940   5.89000E+000    7.70000E-001
   7.1950   5.99000E+000    5.20000E-001
   7.1990   6.13000E+000    5.50000E-001
   7.2020   6.15000E+000    2.53000E+000
   7.2050   6.12000E+000    3.30000E-001
   7.2070   6.10000E+000    4.50000E-001
   7.2110   6.07000E+000    1.60000E-001
   7.2140   6.28000E+000    6.00000E-002
   7.2180   6.11000E+000    1.00000E-002
   7.2200   5.90000E+000    1.20000E-001
   7.2230   6.18000E+000    2.00000E-002
   7.2270   5.91000E+000    1.10000E-001
   7.2300   6.08000E+000    4.90000E-001
   7.2310   6.30000E+000    7.00000E-002
   7.2340   5.94000E+000    2.30000E-001
   7.2360   5.94000E+000    3.50000E-001
   7.2400   6.15000E+000    2.50000E-001
   7.2420   6.12000E+000    1.70000E-001
   7.2450   6.22000E+000    6.00000E-002
   7.2470   6.13000E+000    2.70000E-001
   7.2500   6.10000E+000    5.70000E-001
   7.2520   6.17000E+000    7.00000E-002
   7.2570   6.09000E+000    1.30000E-001
   7.2590   6.12000E+000    2.00000E-002
   7.2620   6.09000E+000    9.00000E-002
   7.2650   5.94000E+000    1.40000E-001
   7.2680   5.54000E+000    3.00000E-001
   7.2700   6.10000E+000    4.90000E-001
   7.2720   6.15000E+000    4.20000E-001
   7.2750   6.11000E+000    2.10000E-001
   7.2790   6.17000E+000    1.00000E-001
   7.2830   6.03000E+000    7.00000E-002
   7.2860   6.04000E+000    3.80000E-001
   7.2870   5.95000E+000    4.00000E-002
   7.2890   6.09000E+000    2.00000E-001
   7.2930   6.03000E+000    1.10000E-001
   7.2970   6.17000E+000    2.10000E-001
   7.3000   6.06000E+000    2.10000E-001
