# Supplementary material for: Mechanism of the small ATP-independent chaperone Spy is substrate specific
Source: Nat Commun. 2021 Feb 8;12:851. doi: 10.1038/s41467-021-21120-8 (PMC7870927; doi:10.1038/s41467-021-21120-8)
Supplement: Supplementary file 3 — Supplementary Data 1 [file 41467_2021_21120_MOESM3_ESM.zip › Fig 2c-d/181801/00094.RI1]

Sample1/4
I 1 22.0 48000 0013398 3.3650E11 278 1 
   5.8010   5.39000E+000    4.10000E-001
   5.8030   5.96000E+000    2.07000E+000
   5.8060   6.07000E+000    4.50000E-001
   5.8080   5.88000E+000    1.04000E+000
   5.8100   6.16000E+000    9.50000E-001
   5.8130   5.94000E+000    9.22000E+000
   5.8150   5.41000E+000    1.63900E+001
   5.8160   1.70000E-001    1.41700E+001
   5.8180   2.56800E+001    2.05300E+001
   5.8200   3.97300E+001    2.80100E+001
   5.8220   6.18400E+001    4.82300E+001
   5.8240   3.36700E+002    1.11220E+002
   5.8260   5.22590E+002    2.00950E+002
   5.8290   8.67640E+002    2.79150E+002
   5.8300   8.70910E+002    6.39100E+002
   5.8330   1.09097E+003    6.83770E+002
   5.8350   1.29194E+003    8.59980E+002
   5.8370   1.28023E+003    9.44220E+002
   5.8400   1.49942E+003    1.62757E+003
   5.8420   1.70887E+003    1.82645E+003
   5.8440   1.75214E+003    1.88845E+003
   5.8470   2.00469E+003    2.03929E+003
   5.8490   2.09272E+003    2.18162E+003
   5.8510   2.21413E+003    2.33461E+003
   5.8530   2.38235E+003    2.42151E+003
   5.8560   2.45507E+003    2.49443E+003
   5.8590   2.68115E+003    2.76974E+003
   5.8610   2.82425E+003    2.87589E+003
   5.8620   2.91005E+003    2.93984E+003
   5.8650   3.02481E+003    3.07258E+003
   5.8670   3.07567E+003    3.10211E+003
   5.8690   3.21080E+003    3.28383E+003
   5.8710   3.26941E+003    3.29335E+003
   5.8720   3.34129E+003    3.33755E+003
   5.8740   3.38294E+003    3.36151E+003
   5.8760   3.51841E+003    3.36016E+003
   5.8780   3.50287E+003    3.51089E+003
   5.8800   3.59284E+003    3.52456E+003
   5.8830   3.57871E+003    3.65865E+003
   5.8850   3.67184E+003    3.59611E+003
   5.8870   3.61700E+003    3.60697E+003
   5.8900   3.68278E+003    3.63973E+003
   5.8920   3.72287E+003    3.65974E+003
   5.8940   3.65606E+003    3.73242E+003
   5.8970   3.65053E+003    3.72361E+003
   5.8990   3.68378E+003    3.68823E+003
   5.9020   3.68754E+003    3.71588E+003
   5.9030   3.69253E+003    3.67489E+003
   5.9050   3.69683E+003    3.73552E+003
   5.9070   3.70039E+003    3.69838E+003
   5.9100   3.71316E+003    3.78787E+003
   5.9120   3.78030E+003    3.86295E+003
   5.9140   3.78846E+003    3.78532E+003
   5.9150   3.78112E+003    3.81857E+003
   5.9190   3.85607E+003    3.82540E+003
   5.9210   3.82695E+003    3.79202E+003
   5.9230   3.90208E+003    3.86685E+003
   5.9260   3.85220E+003    3.77115E+003
   5.9280   3.90578E+003    3.77683E+003
   5.9300   3.88283E+003    3.83458E+003
   5.9320   3.97205E+003    3.88090E+003
   5.9350   3.95855E+003    4.07331E+003
   5.9360   3.94779E+003    4.02620E+003
   5.9390   4.12261E+003    4.00741E+003
   5.9400   3.98893E+003    3.99570E+003
   5.9430   4.01805E+003    4.04037E+003
   5.9450   4.04557E+003    4.07857E+003
   5.9470   4.05734E+003    4.02626E+003
   5.9480   4.07277E+003    4.08648E+003
   5.9510   4.10794E+003    4.04590E+003
   5.9530   4.14550E+003    4.06317E+003
   5.9550   4.11515E+003    4.07099E+003
   5.9570   4.12708E+003    4.13177E+003
   5.9590   4.16852E+003    4.08094E+003
   5.9620   4.11716E+003    4.12171E+003
   5.9640   4.14372E+003    4.18736E+003
   5.9650   4.15861E+003    4.11406E+003
   5.9690   4.15778E+003    4.18920E+003
   5.9710   4.17079E+003    4.26225E+003
   5.9730   4.21592E+003    4.23333E+003
   5.9750   4.28147E+003    4.22802E+003
   5.9770   4.24891E+003    4.24913E+003
   5.9800   4.21111E+003    4.20320E+003
   5.9820   4.24401E+003    4.33962E+003
   5.9840   4.33208E+003    4.23648E+003
   5.9850   4.29796E+003    4.31378E+003
   5.9860   4.37473E+003    4.42833E+003
   5.9890   4.39018E+003    4.51746E+003
   5.9920   5.11424E+003    6.24249E+003
   5.9960   8.28776E+003    8.79046E+003
   5.9980   8.56947E+003    8.32422E+003
   6.0000   7.95096E+003    8.05833E+003
   6.0020   6.80434E+003    6.38932E+003
   6.0030   3.38523E+003    1.29970E+002
   6.0090   1.29290E+002    1.63400E+002
   6.0110   1.86890E+002    2.84380E+002
   6.0140   7.11060E+002    4.77634E+003
   6.0180   5.44398E+003    4.96654E+003
   6.0200   4.21960E+003    4.39221E+003
   6.0240   4.45351E+003    4.27712E+003
   6.0250   4.38392E+003    4.25174E+003
   6.0270   4.44522E+003    4.27980E+003
   6.0290   4.37527E+003    4.26165E+003
   6.0300   4.36566E+003    4.27644E+003
   6.0340   4.29387E+003    4.32794E+003
   6.0360   4.34889E+003    4.29782E+003
   6.0390   4.37075E+003    4.31954E+003
   6.0410   4.33687E+003    4.28985E+003
   6.0420   4.39142E+003    4.28275E+003
   6.0450   4.38426E+003    4.25213E+003
   6.0480   4.33203E+003    4.32817E+003
   6.0500   4.43637E+003    4.31073E+003
   6.0510   4.32992E+003    4.25699E+003
   6.0520   4.37803E+003    4.19767E+003
   6.0560   4.45224E+003    4.37807E+003
   6.0590   4.32579E+003    4.25883E+003
   6.0610   4.35328E+003    4.26655E+003
   6.0630   4.36781E+003    4.24920E+003
   6.0650   4.38051E+003    4.30308E+003
   6.0670   4.36788E+003    4.22737E+003
   6.0700   4.32272E+003    4.27341E+003
   6.0730   4.35585E+003    4.27602E+003
   6.0750   4.31648E+003    4.26543E+003
   6.0770   4.39855E+003    4.27131E+003
   6.0790   4.39716E+003    4.25302E+003
   6.0820   4.36593E+003    4.27797E+003
   6.0830   4.38839E+003    4.38997E+003
   6.0860   4.35668E+003    4.29476E+003
   6.0890   4.32350E+003    4.25841E+003
   6.0900   4.38233E+003    4.30250E+003
   6.0930   4.29203E+003    4.29502E+003
   6.0950   4.30453E+003    4.25862E+003
   6.0970   4.30613E+003    4.21006E+003
   6.0990   4.37756E+003    4.22473E+003
   6.1020   4.28385E+003    4.25453E+003
   6.1040   4.27286E+003    4.25820E+003
   6.1060   4.25100E+003    4.21209E+003
   6.1090   4.34691E+003    4.24302E+003
   6.1110   4.29645E+003    4.29038E+003
   6.1130   4.28166E+003    4.17797E+003
   6.1160   4.30613E+003    4.17444E+003
   6.1180   4.25265E+003    4.28540E+003
   6.1190   4.32755E+003    4.18306E+003
   6.1200   4.33687E+003    4.24936E+003
   6.1220   4.26783E+003    4.18839E+003
   6.1240   4.29687E+003    4.21704E+003
   6.1260   4.27599E+003    4.22213E+003
   6.1280   4.34041E+003    4.16288E+003
   6.1310   4.28518E+003    4.24242E+003
   6.1330   4.30466E+003    4.23547E+003
   6.1360   4.25882E+003    4.21355E+003
   6.1390   4.37055E+003    4.19988E+003
   6.1420   4.30951E+003    4.21266E+003
   6.1450   4.26384E+003    4.20318E+003
   6.1480   4.28184E+003    4.18028E+003
   6.1500   4.28968E+003    4.09608E+003
   6.1530   4.25046E+003    4.11254E+003
   6.1550   4.28240E+003    4.09568E+003
   6.1570   4.24471E+003    4.10938E+003
   6.1590   4.19688E+003    4.07418E+003
   6.1620   4.25037E+003    4.11328E+003
   6.1630   4.22243E+003    4.12150E+003
   6.1650   4.20221E+003    4.15184E+003
   6.1670   4.15150E+003    4.18537E+003
   6.1690   4.16099E+003    4.13375E+003
   6.1720   4.17953E+003    4.13300E+003
   6.1740   4.16677E+003    4.02695E+003
   6.1760   4.16333E+003    4.03347E+003
   6.1780   4.14606E+003    4.04051E+003
   6.1800   4.18998E+003    4.06674E+003
   6.1830   4.25945E+003    4.03710E+003
   6.1840   4.14312E+003    4.09376E+003
   6.1870   4.17927E+003    4.03718E+003
   6.1900   4.19001E+003    4.13143E+003
   6.1910   4.20317E+003    4.05421E+003
   6.1940   4.12892E+003    4.09024E+003
   6.1960   4.14846E+003    4.02365E+003
   6.1990   4.22884E+003    4.08096E+003
   6.2020   4.21469E+003    3.98976E+003
   6.2030   4.18046E+003    4.10424E+003
   6.2050   4.15918E+003    4.12369E+003
   6.2070   4.27590E+003    4.08557E+003
   6.2100   4.24596E+003    4.11051E+003
   6.2140   4.29206E+003    4.07640E+003
   6.2170   4.28345E+003    4.07148E+003
   6.2190   4.21351E+003    3.99192E+003
   6.2200   4.15527E+003    4.01502E+003
   6.2230   4.16695E+003    3.95054E+003
   6.2250   4.20473E+003    3.94263E+003
   6.2270   4.19900E+003    4.00015E+003
   6.2300   4.14003E+003    3.98528E+003
   6.2320   4.23154E+003    4.03029E+003
   6.2340   4.16923E+003    3.97791E+003
   6.2370   4.17039E+003    3.93421E+003
   6.2390   4.15336E+003    3.88946E+003
   6.2430   4.19210E+003    3.82553E+003
   6.2460   4.19380E+003    3.86861E+003
   6.2480   4.06091E+003    3.89212E+003
   6.2500   4.14633E+003    3.84830E+003
   6.2530   4.13600E+003    3.83284E+003
   6.2550   4.15061E+003    3.89434E+003
   6.2580   4.12785E+003    3.85276E+003
   6.2590   4.08874E+003    3.82905E+003
   6.2610   4.09916E+003    3.79956E+003
   6.2630   4.13433E+003    3.77648E+003
   6.2660   4.12171E+003    3.75977E+003
   6.2680   4.07795E+003    3.82866E+003
   6.2700   4.13653E+003    3.79066E+003
   6.2730   4.08614E+003    3.81669E+003
   6.2750   4.14739E+003    3.80514E+003
   6.2770   4.10892E+003    3.76211E+003
   6.2800   4.04458E+003    3.72129E+003
   6.2820   4.08900E+003    3.71860E+003
   6.2840   4.13730E+003    3.70047E+003
   6.2870   4.14228E+003    3.73543E+003
   6.2890   4.07619E+003    3.66370E+003
   6.2910   4.02166E+003    3.72783E+003
   6.2930   3.97235E+003    3.73291E+003
   6.2960   4.01325E+003    3.70437E+003
   6.2970   4.09667E+003    3.64468E+003
   6.3000   3.96923E+003    3.65639E+003
   6.3020   4.04081E+003    3.61119E+003
   6.3040   3.98628E+003    3.59638E+003
   6.3070   4.02334E+003    3.57557E+003
   6.3090   3.96397E+003    3.52339E+003
   6.3110   4.04161E+003    3.50033E+003
   6.3140   4.02661E+003    3.51352E+003
   6.3160   3.95014E+003    3.48688E+003
   6.3180   3.92724E+003    3.53529E+003
   6.3200   3.90045E+003    3.40167E+003
   6.3230   3.94123E+003    3.40135E+003
   6.3260   3.88498E+003    3.43643E+003
   6.3290   3.90910E+003    3.38443E+003
   6.3310   3.88824E+003    3.36931E+003
   6.3320   3.88875E+003    3.36901E+003
   6.3340   3.80352E+003    3.33812E+003
   6.3370   3.91334E+003    3.30072E+003
   6.3400   3.79185E+003    3.30798E+003
   6.3430   3.77459E+003    3.27342E+003
   6.3440   3.79593E+003    3.23542E+003
   6.3460   3.79369E+003    3.23902E+003
   6.3490   3.83278E+003    3.26696E+003
   6.3520   3.70166E+003    3.20289E+003
   6.3540   3.70158E+003    3.17030E+003
   6.3560   3.70900E+003    3.17100E+003
   6.3580   3.58977E+003    3.17268E+003
   6.3610   3.72047E+003    3.15071E+003
   6.3620   3.67288E+003    3.10458E+003
   6.3660   3.64426E+003    3.14403E+003
   6.3670   3.64548E+003    3.11899E+003
   6.3700   3.65501E+003    3.10734E+003
   6.3720   3.53355E+003    3.09811E+003
   6.3750   3.62161E+003    3.00222E+003
   6.3780   3.57972E+003    2.98375E+003
   6.3810   3.64361E+003    3.00503E+003
   6.3830   3.53473E+003    2.95885E+003
   6.3850   3.52308E+003    2.93928E+003
   6.3880   3.50698E+003    2.92823E+003
   6.3900   3.57607E+003    2.93202E+003
   6.3910   3.53745E+003    2.87958E+003
   6.3940   3.45332E+003    2.85544E+003
   6.3970   3.49666E+003    2.84910E+003
   6.3990   3.44894E+003    2.81249E+003
   6.4020   3.40155E+003    2.84177E+003
   6.4060   3.42770E+003    2.75502E+003
   6.4080   3.40477E+003    2.66970E+003
   6.4100   3.40329E+003    2.74463E+003
   6.4130   3.36366E+003    2.74794E+003
   6.4150   3.36564E+003    2.73016E+003
   6.4190   3.33594E+003    2.67254E+003
   6.4220   3.26657E+003    2.65823E+003
   6.4240   3.28735E+003    2.61912E+003
   6.4260   3.28984E+003    2.65097E+003
   6.4290   3.30124E+003    2.62760E+003
   6.4320   3.28965E+003    2.55921E+003
   6.4340   3.29184E+003    2.63725E+003
   6.4360   3.26061E+003    2.59681E+003
   6.4390   3.29535E+003    2.58415E+003
   6.4420   3.24161E+003    2.57328E+003
   6.4430   3.34472E+003    2.54954E+003
   6.4450   3.30728E+003    2.53319E+003
   6.4480   3.32894E+003    2.54930E+003
   6.4510   3.25165E+003    2.46855E+003
   6.4520   3.25314E+003    2.53088E+003
   6.4550   3.30346E+003    2.44426E+003
   6.4580   3.22538E+003    2.45794E+003
   6.4590   3.22342E+003    2.45954E+003
   6.4620   3.22948E+003    2.44241E+003
   6.4640   3.23626E+003    2.41690E+003
   6.4670   3.21310E+003    2.36202E+003
   6.4690   3.19815E+003    2.39459E+003
   6.4720   3.15993E+003    2.35450E+003
   6.4740   3.13941E+003    2.34743E+003
   6.4770   3.14727E+003    2.33755E+003
   6.4800   3.12164E+003    2.31542E+003
   6.4810   3.13797E+003    2.27366E+003
   6.4850   3.17144E+003    2.26515E+003
   6.4870   3.11295E+003    2.28389E+003
   6.4900   3.07928E+003    2.26742E+003
   6.4920   3.06927E+003    2.22281E+003
   6.4940   3.04886E+003    2.22312E+003
   6.4970   3.08844E+003    2.24975E+003
   6.5010   3.06247E+003    2.11714E+003
   6.5030   3.03408E+003    2.14060E+003
   6.5040   3.08542E+003    2.14774E+003
   6.5080   2.99721E+003    2.14138E+003
   6.5100   3.00696E+003    2.12951E+003
   6.5120   3.00421E+003    2.09656E+003
   6.5150   2.96901E+003    2.10925E+003
   6.5160   2.96059E+003    2.04272E+003
   6.5200   2.98261E+003    2.10359E+003
   6.5230   2.92184E+003    2.02024E+003
   6.5260   2.90618E+003    2.00884E+003
   6.5280   2.91498E+003    2.01873E+003
   6.5300   2.88785E+003    1.98333E+003
   6.5320   2.82487E+003    1.97382E+003
   6.5350   2.87602E+003    1.96592E+003
   6.5380   2.77859E+003    1.94924E+003
   6.5410   2.83736E+003    1.88440E+003
   6.5440   2.77591E+003    1.89785E+003
   6.5450   2.79486E+003    1.89124E+003
   6.5480   2.76226E+003    1.86840E+003
   6.5500   2.75618E+003    1.86904E+003
   6.5520   2.72824E+003    1.84081E+003
   6.5560   2.74753E+003    1.81808E+003
   6.5580   2.67667E+003    1.81767E+003
   6.5590   2.70583E+003    1.79367E+003
   6.5640   2.68965E+003    1.76440E+003
   6.5660   2.63744E+003    1.77277E+003
   6.5690   2.65563E+003    1.78425E+003
   6.5710   2.64374E+003    1.74484E+003
   6.5730   2.60933E+003    1.74892E+003
   6.5780   2.60431E+003    1.72106E+003
   6.5800   2.60232E+003    1.63555E+003
   6.5830   2.60100E+003    1.65941E+003
   6.5860   2.58318E+003    1.70551E+003
   6.5900   2.57394E+003    1.65245E+003
   6.5930   2.51355E+003    1.60134E+003
   6.5950   2.50410E+003    1.63650E+003
   6.5980   2.51418E+003    1.61003E+003
   6.6000   2.45058E+003    1.63452E+003
   6.6020   2.48441E+003    1.58515E+003
   6.6050   2.47036E+003    1.56562E+003
   6.6090   2.42579E+003    1.59743E+003
   6.6110   2.43686E+003    1.54716E+003
   6.6130   2.47128E+003    1.55712E+003
   6.6150   2.43542E+003    1.54525E+003
   6.6180   2.41761E+003    1.55138E+003
   6.6210   2.39411E+003    1.51423E+003
   6.6240   2.38941E+003    1.47729E+003
   6.6260   2.39963E+003    1.48614E+003
   6.6290   2.36595E+003    1.46330E+003
   6.6310   2.35487E+003    1.48733E+003
   6.6350   2.38387E+003    1.44284E+003
   6.6370   2.35270E+003    1.47571E+003
   6.6410   2.35625E+003    1.44691E+003
   6.6450   2.32660E+003    1.45147E+003
   6.6470   2.29651E+003    1.36858E+003
   6.6500   2.29904E+003    1.43315E+003
   6.6510   2.31850E+003    1.41050E+003
   6.6540   2.29168E+003    1.38938E+003
   6.6580   2.28462E+003    1.39547E+003
   6.6590   2.26511E+003    1.40072E+003
   6.6620   2.24559E+003    1.40043E+003
   6.6640   2.23810E+003    1.40494E+003
   6.6670   2.21989E+003    1.36382E+003
   6.6700   2.23658E+003    1.35761E+003
   6.6730   2.27389E+003    1.31596E+003
   6.6750   2.21098E+003    1.36838E+003
   6.6780   2.20775E+003    1.34948E+003
   6.6810   2.18050E+003    1.33040E+003
   6.6840   2.16680E+003    1.34439E+003
   6.6870   2.17130E+003    1.33999E+003
   6.6890   2.12982E+003    1.32387E+003
   6.6910   2.17447E+003    1.31225E+003
   6.6930   2.16591E+003    1.30126E+003
   6.6960   2.14621E+003    1.28017E+003
   6.6980   2.10096E+003    1.27671E+003
   6.7010   2.15220E+003    1.28309E+003
   6.7030   2.13268E+003    1.25502E+003
   6.7060   2.10147E+003    1.24843E+003
   6.7090   2.05093E+003    1.23810E+003
   6.7110   2.07036E+003    1.26467E+003
   6.7140   2.12606E+003    1.26375E+003
   6.7160   2.09562E+003    1.26721E+003
   6.7200   2.08224E+003    1.23066E+003
   6.7230   2.04719E+003    1.20083E+003
   6.7240   2.07993E+003    1.23110E+003
   6.7270   2.05484E+003    1.25090E+003
   6.7290   2.10336E+003    1.23372E+003
   6.7330   2.00915E+003    1.15924E+003
   6.7360   2.04077E+003    1.16118E+003
   6.7370   2.00171E+003    1.22057E+003
   6.7400   2.03066E+003    1.21068E+003
   6.7430   2.04245E+003    1.23683E+003
   6.7450   2.02345E+003    1.18306E+003
   6.7480   1.99315E+003    1.20321E+003
   6.7510   2.01917E+003    1.18064E+003
   6.7520   2.01092E+003    1.20362E+003
   6.7540   1.99509E+003    1.19658E+003
   6.7570   2.02000E+003    1.17297E+003
   6.7610   1.98132E+003    1.17185E+003
   6.7630   1.96310E+003    1.19202E+003
   6.7660   1.98627E+003    1.19566E+003
   6.7680   1.95175E+003    1.14449E+003
   6.7700   1.98509E+003    1.16275E+003
   6.7730   1.99238E+003    1.16552E+003
   6.7760   1.99680E+003    1.17375E+003
   6.7790   2.00801E+003    1.16482E+003
   6.7810   2.00502E+003    1.17064E+003
   6.7840   2.01069E+003    1.17416E+003
   6.7860   1.99292E+003    1.16392E+003
   6.7880   2.02135E+003    1.15619E+003
   6.7920   1.98556E+003    1.17206E+003
   6.7950   2.02316E+003    1.13994E+003
   6.7970   2.01275E+003    1.16700E+003
   6.7990   1.98673E+003    1.13318E+003
   6.8020   1.97494E+003    1.17300E+003
   6.8050   2.01079E+003    1.14785E+003
   6.8080   1.99601E+003    1.13935E+003
   6.8100   1.99030E+003    1.15129E+003
   6.8120   1.98489E+003    1.17162E+003
   6.8150   1.95822E+003    1.16838E+003
   6.8190   2.00744E+003    1.16183E+003
   6.8220   1.98372E+003    1.14252E+003
   6.8240   1.96879E+003    1.15550E+003
   6.8260   1.97241E+003    1.17529E+003
   6.8290   1.97697E+003    1.16643E+003
   6.8330   2.00867E+003    1.15922E+003
   6.8350   1.97675E+003    1.18952E+003
   6.8380   1.97965E+003    1.15950E+003
   6.8420   2.01493E+003    1.16197E+003
   6.8450   1.97236E+003    1.14027E+003
   6.8460   2.02084E+003    1.15481E+003
   6.8510   2.00147E+003    1.18323E+003
   6.8530   1.98841E+003    1.15137E+003
   6.8560   1.99344E+003    1.17466E+003
   6.8580   1.96436E+003    1.16857E+003
   6.8610   1.97688E+003    1.13359E+003
   6.8650   2.03108E+003    1.18675E+003
   6.8670   1.98681E+003    1.15256E+003
   6.8690   1.97066E+003    1.16877E+003
   6.8730   2.00735E+003    1.14830E+003
   6.8760   1.98809E+003    1.14867E+003
   6.8780   1.97595E+003    1.19843E+003
   6.8810   1.99849E+003    1.17629E+003
   6.8820   1.96626E+003    1.15292E+003
   6.8850   1.94613E+003    1.16464E+003
   6.8870   1.96118E+003    1.16235E+003
   6.8910   1.95753E+003    1.15221E+003
   6.8940   1.96994E+003    1.14833E+003
   6.8960   2.00667E+003    1.13664E+003
   6.8980   1.97457E+003    1.17122E+003
   6.9030   2.00771E+003    1.16065E+003
   6.9060   2.00004E+003    1.13966E+003
   6.9100   1.95269E+003    1.12319E+003
   6.9120   1.95257E+003    1.15541E+003
   6.9170   1.96624E+003    1.12071E+003
   6.9210   1.95714E+003    1.15215E+003
   6.9230   2.01580E+003    1.13733E+003
   6.9250   1.97881E+003    1.12077E+003
   6.9270   1.99507E+003    1.13381E+003
   6.9310   1.97061E+003    1.12683E+003
   6.9330   1.93381E+003    1.10249E+003
   6.9350   1.92719E+003    1.12581E+003
   6.9390   1.91018E+003    1.13356E+003
   6.9400   1.95922E+003    1.13432E+003
   6.9440   1.98449E+003    1.11549E+003
   6.9460   1.94368E+003    1.10141E+003
   6.9480   1.98227E+003    1.10640E+003
   6.9500   1.92679E+003    1.12888E+003
   6.9520   1.93701E+003    1.11399E+003
   6.9570   1.95090E+003    1.11650E+003
   6.9590   1.92654E+003    1.08958E+003
   6.9620   1.90278E+003    1.08075E+003
   6.9660   1.90762E+003    1.07701E+003
   6.9680   1.85482E+003    1.12331E+003
   6.9710   1.89542E+003    1.09386E+003
   6.9750   1.90948E+003    1.11937E+003
   6.9780   1.91717E+003    1.12235E+003
   6.9800   1.95186E+003    1.08928E+003
   6.9820   1.91026E+003    1.11610E+003
   6.9850   1.94608E+003    1.09614E+003
   6.9880   1.89273E+003    1.10659E+003
   6.9900   1.88341E+003    1.12709E+003
   6.9920   1.90380E+003    1.14408E+003
   6.9940   1.90068E+003    1.12520E+003
   6.9980   1.98449E+003    1.12142E+003
   7.0000   1.94348E+003    1.09991E+003
   7.0040   1.94992E+003    1.10155E+003
   7.0050   1.96375E+003    1.12862E+003
   7.0090   1.93727E+003    1.08334E+003
   7.0110   1.93765E+003    1.08803E+003
   7.0160   1.92498E+003    1.08824E+003
   7.0170   1.93814E+003    1.11293E+003
   7.0190   1.91286E+003    1.10919E+003
   7.0210   1.94667E+003    1.08446E+003
   7.0260   1.91313E+003    1.07234E+003
   7.0290   1.91326E+003    1.05651E+003
   7.0330   1.88018E+003    1.08690E+003
   7.0350   1.85294E+003    1.07060E+003
   7.0370   1.85468E+003    1.05088E+003
   7.0400   1.85409E+003    1.06046E+003
   7.0410   1.85585E+003    1.03606E+003
   7.0440   1.86436E+003    1.01982E+003
   7.0480   1.82905E+003    1.03305E+003
   7.0500   1.85642E+003    1.01604E+003
   7.0530   1.82850E+003    1.00390E+003
   7.0550   1.85684E+003    1.00944E+003
   7.0580   1.82898E+003    9.66420E+002
   7.0620   1.78595E+003    9.57010E+002
   7.0640   1.76932E+003    9.50570E+002
   7.0690   1.76289E+003    9.31030E+002
   7.0720   1.71209E+003    8.97240E+002
   7.0760   1.67459E+003    8.68010E+002
   7.0770   1.66544E+003    8.43520E+002
   7.0800   1.66831E+003    8.41240E+002
   7.0820   1.64215E+003    7.78090E+002
   7.0860   1.59016E+003    7.83040E+002
   7.0880   1.56793E+003    7.51840E+002
   7.0910   1.54031E+003    7.10910E+002
   7.0930   1.50571E+003    6.95810E+002
   7.0960   1.45447E+003    6.41890E+002
   7.1000   1.41067E+003    5.84370E+002
   7.1030   1.35948E+003    5.52150E+002
   7.1050   1.27354E+003    5.16400E+002
   7.1070   1.20127E+003    4.53080E+002
   7.1120   1.12196E+003    3.94110E+002
   7.1150   1.06031E+003    3.62160E+002
   7.1180   9.82260E+002    3.20100E+002
   7.1200   9.07550E+002    2.74590E+002
   7.1230   8.59280E+002    2.26630E+002
   7.1270   7.47190E+002    1.91010E+002
   7.1300   6.70830E+002    1.61790E+002
   7.1320   6.16180E+002    1.35050E+002
   7.1340   5.46860E+002    1.12230E+002
   7.1390   4.52320E+002    7.47000E+001
   7.1420   3.80730E+002    5.89200E+001
   7.1440   3.17230E+002    4.42500E+001
   7.1470   2.41140E+002    3.60700E+001
   7.1500   1.89020E+002    1.99100E+001
   7.1550   1.27310E+002    1.53100E+001
   7.1570   9.09800E+001    1.31800E+001
   7.1590   6.97500E+001    6.88000E+000
   7.1640   4.89400E+001    3.10000E-001
   7.1660   2.23100E+001    2.90000E-001
   7.1700   9.31000E+000    9.10000E-001
   7.1720   1.09000E+000    1.46000E+000
   7.1750   5.55000E+000    1.64000E+000
   7.1780   6.09000E+000    4.14000E+000
   7.1800   6.23000E+000    4.83000E+000
   7.1830   6.07000E+000    3.31000E+000
   7.1870   6.03000E+000    3.68000E+000
   7.1880   6.09000E+000    3.45000E+000
   7.1910   6.21000E+000    4.42000E+000
   7.1940   6.17000E+000    4.34000E+000
   7.1960   6.11000E+000    3.93000E+000
   7.2000   6.21000E+000    3.70000E-001
   7.2010   6.26000E+000    0.00000E+000
   7.2050   6.04000E+000    3.00000E-001
   7.2090   6.34000E+000    0.00000E+000
   7.2120   5.99000E+000    6.50000E-001
   7.2140   6.20000E+000    6.00000E-002
   7.2180   5.97000E+000    4.30000E-001
   7.2200   6.10000E+000    2.00000E-001
   7.2230   6.25000E+000    2.50000E-001
   7.2270   6.09000E+000    6.00000E-002
   7.2290   6.17000E+000    4.00000E-002
   7.2310   6.27000E+000    5.00000E-002
   7.2340   5.96000E+000    8.00000E-002
   7.2360   6.09000E+000    3.10000E-001
   7.2400   6.12000E+000    9.00000E-002
   7.2430   6.02000E+000    1.50000E-001
   7.2450   6.06000E+000    4.30000E-001
   7.2490   6.21000E+000    2.20000E-001
   7.2520   6.03000E+000    2.20000E-001
   7.2550   6.17000E+000    1.80000E-001
   7.2590   6.27000E+000    3.00000E-001
   7.2610   6.09000E+000    2.10000E-001
   7.2640   6.17000E+000    4.60000E-001
   7.2680   6.26000E+000    5.00000E-002
   7.2700   6.10000E+000    2.40000E-001
   7.2720   6.41000E+000    1.60000E-001
   7.2750   6.06000E+000    7.70000E-001
   7.2780   6.30000E+000    4.00000E-002
   7.2810   6.35000E+000    1.40000E-001
   7.2840   6.12000E+000    4.50000E-001
   7.2860   6.14000E+000    4.00000E-002
   7.2880   6.21000E+000    1.90000E-001
   7.2910   6.07000E+000    1.00000E-001
   7.2960   6.15000E+000    3.50000E-001
   7.2990   6.19000E+000    1.70000E-001
   7.3000   6.27000E+000    1.60000E-001
