# Supplementary material for: Mechanism of the small ATP-independent chaperone Spy is substrate specific
Source: Nat Commun. 2021 Feb 8;12:851. doi: 10.1038/s41467-021-21120-8 (PMC7870927; doi:10.1038/s41467-021-21120-8)
Supplement: Supplementary file 3 — Supplementary Data 1 [file 41467_2021_21120_MOESM3_ESM.zip › Fig 2c-d/181801/00094.RI3]

Sample3/6
I 3 22.0 48000 0013466 3.3820E11 278 1 
   5.8010   5.97000E+000    3.60000E-001
   5.8030   6.04000E+000    3.72000E+000
   5.8040   5.84000E+000    1.24000E+000
   5.8060   5.89000E+000    6.39000E+000
   5.8080   5.97000E+000    1.19300E+001
   5.8100   5.81000E+000    1.30000E+001
   5.8130   6.02000E+000    1.64100E+001
   5.8150   3.93000E+000    2.43900E+001
   5.8170   1.65200E+001    4.22600E+001
   5.8190   4.68000E+001    8.83200E+001
   5.8220   8.59700E+001    2.01090E+002
   5.8230   2.40960E+002    2.66560E+002
   5.8240   3.89840E+002    5.13200E+002
   5.8260   5.53890E+002    5.19290E+002
   5.8290   9.31070E+002    8.09230E+002
   5.8300   9.38480E+002    8.98220E+002
   5.8310   9.35020E+002    9.65550E+002
   5.8330   9.76180E+002    1.03526E+003
   5.8350   1.13416E+003    1.16052E+003
   5.8370   1.37777E+003    1.38100E+003
   5.8400   1.47096E+003    1.46777E+003
   5.8420   1.49195E+003    1.60875E+003
   5.8440   1.69333E+003    1.71894E+003
   5.8460   1.85149E+003    1.87772E+003
   5.8470   1.93996E+003    2.02437E+003
   5.8490   2.03616E+003    2.09014E+003
   5.8510   2.15722E+003    2.22309E+003
   5.8520   2.30251E+003    2.31884E+003
   5.8530   2.30268E+003    2.34304E+003
   5.8550   2.45100E+003    2.51947E+003
   5.8580   2.54293E+003    2.57474E+003
   5.8600   2.75856E+003    2.75967E+003
   5.8620   2.78037E+003    2.84140E+003
   5.8630   2.81577E+003    2.94834E+003
   5.8670   3.01867E+003    3.07375E+003
   5.8680   3.16152E+003    3.12916E+003
   5.8710   3.20750E+003    3.26434E+003
   5.8740   3.32973E+003    3.29915E+003
   5.8790   3.48029E+003    3.48102E+003
   5.8800   3.56166E+003    3.64211E+003
   5.8830   3.56526E+003    3.59302E+003
   5.8850   3.68202E+003    3.52484E+003
   5.8870   3.63209E+003    3.58693E+003
   5.8890   3.73146E+003    3.60852E+003
   5.8900   3.67251E+003    3.58324E+003
   5.8920   3.63004E+003    3.66703E+003
   5.8940   3.66925E+003    3.66035E+003
   5.8960   3.60170E+003    3.70520E+003
   5.8990   3.63506E+003    3.69211E+003
   5.9000   3.59092E+003    3.64062E+003
   5.9020   3.66854E+003    3.62196E+003
   5.9030   3.68615E+003    3.59897E+003
   5.9050   3.62961E+003    3.66816E+003
   5.9060   3.67967E+003    3.69202E+003
   5.9070   3.71735E+003    3.64909E+003
   5.9090   3.79346E+003    3.69932E+003
   5.9120   3.68596E+003    3.73752E+003
   5.9130   3.72721E+003    3.70306E+003
   5.9160   3.71391E+003    3.78021E+003
   5.9190   3.81679E+003    3.79602E+003
   5.9210   3.80846E+003    3.78679E+003
   5.9250   3.78520E+003    3.87166E+003
   5.9260   3.83470E+003    3.81565E+003
   5.9280   3.82338E+003    3.84612E+003
   5.9300   3.88784E+003    3.95159E+003
   5.9320   3.89610E+003    3.94196E+003
   5.9330   3.87404E+003    3.91709E+003
   5.9360   3.94675E+003    3.89365E+003
   5.9390   3.96925E+003    3.96688E+003
   5.9420   4.01452E+003    3.96129E+003
   5.9430   3.99775E+003    4.04208E+003
   5.9460   3.95038E+003    4.07186E+003
   5.9480   4.08016E+003    4.10155E+003
   5.9500   4.05838E+003    4.11409E+003
   5.9520   4.16851E+003    4.16858E+003
   5.9550   4.09273E+003    4.14677E+003
   5.9570   4.06030E+003    4.23447E+003
   5.9590   4.13025E+003    4.20429E+003
   5.9620   4.13508E+003    4.33348E+003
   5.9640   4.24263E+003    5.47271E+003
   5.9660   4.22210E+003    7.07430E+003
   5.9690   4.19992E+003    8.71863E+003
   5.9710   4.39686E+003    7.60594E+003
   5.9730   4.91766E+003    7.74964E+003
   5.9750   6.37853E+003    4.30750E+003
   5.9770   8.54999E+003    1.31300E+002
   5.9820   7.38469E+003    2.01210E+002
   5.9840   4.31119E+003    3.69104E+003
   5.9910   1.22630E+002    5.33804E+003
   5.9930   1.96610E+002    4.05796E+003
   5.9950   9.39360E+002    4.22545E+003
   5.9980   3.09071E+003    4.19473E+003
   6.0000   5.35585E+003    4.14868E+003
   6.0030   4.29519E+003    4.15109E+003
   6.0050   4.15454E+003    4.21566E+003
   6.0080   4.22250E+003    4.25502E+003
   6.0110   4.15040E+003    4.22051E+003
   6.0120   4.20302E+003    4.15896E+003
   6.0130   4.20743E+003    4.26482E+003
   6.0160   4.18524E+003    4.13979E+003
   6.0180   4.13598E+003    4.20949E+003
   6.0200   4.14296E+003    4.15596E+003
   6.0230   4.22934E+003    4.14424E+003
   6.0250   4.17813E+003    4.16942E+003
   6.0280   4.21638E+003    4.21464E+003
   6.0290   4.13537E+003    4.09257E+003
   6.0300   4.20629E+003    4.19264E+003
   6.0320   4.17483E+003    4.20168E+003
   6.0340   4.19257E+003    4.17742E+003
   6.0370   4.18795E+003    4.19449E+003
   6.0390   4.20891E+003    4.15364E+003
   6.0410   4.15683E+003    4.14139E+003
   6.0430   4.22296E+003    4.17751E+003
   6.0460   4.17654E+003    4.22101E+003
   6.0480   4.14916E+003    4.20517E+003
   6.0500   4.30021E+003    4.24834E+003
   6.0510   4.17018E+003    4.24777E+003
   6.0540   4.22689E+003    4.19234E+003
   6.0570   4.21219E+003    4.11486E+003
   6.0590   4.16637E+003    4.21864E+003
   6.0610   4.16152E+003    4.23150E+003
   6.0630   4.13500E+003    4.21169E+003
   6.0660   4.10878E+003    4.12337E+003
   6.0680   4.16152E+003    4.18892E+003
   6.0700   4.16934E+003    4.21250E+003
   6.0730   4.17218E+003    4.22072E+003
   6.0750   4.25537E+003    4.23681E+003
   6.0770   4.14571E+003    4.27563E+003
   6.0790   4.17011E+003    4.24940E+003
   6.0820   4.20992E+003    4.21912E+003
   6.0830   4.25093E+003    4.23305E+003
   6.0860   4.16595E+003    4.28919E+003
   6.0870   4.19219E+003    4.20778E+003
   6.0900   4.21449E+003    4.12515E+003
   6.0930   4.23332E+003    4.19517E+003
   6.0970   4.19824E+003    4.19094E+003
   6.0990   4.24139E+003    4.15645E+003
   6.1020   4.15524E+003    4.20839E+003
   6.1040   4.17822E+003    4.17331E+003
   6.1070   4.23592E+003    4.25181E+003
   6.1110   4.24375E+003    4.15950E+003
   6.1120   4.23016E+003    4.19427E+003
   6.1130   4.18922E+003    4.27778E+003
   6.1170   4.28842E+003    4.21926E+003
   6.1190   4.29430E+003    4.23665E+003
   6.1210   4.15038E+003    4.12676E+003
   6.1220   4.23529E+003    4.11527E+003
   6.1260   4.19540E+003    4.13982E+003
   6.1300   4.21147E+003    4.18231E+003
   6.1310   4.18015E+003    4.18522E+003
   6.1330   4.22752E+003    4.22784E+003
   6.1350   4.24069E+003    4.18667E+003
   6.1390   4.21373E+003    4.24582E+003
   6.1410   4.20729E+003    4.24419E+003
   6.1420   4.18676E+003    4.20567E+003
   6.1430   4.23327E+003    4.17960E+003
   6.1460   4.17564E+003    4.19984E+003
   6.1480   4.22232E+003    4.17393E+003
   6.1510   4.22378E+003    4.19322E+003
   6.1540   4.23518E+003    4.15320E+003
   6.1550   4.23961E+003    4.09034E+003
   6.1570   4.18041E+003    4.18257E+003
   6.1600   4.19687E+003    4.11275E+003
   6.1620   4.14904E+003    4.06638E+003
   6.1650   4.14233E+003    4.12140E+003
   6.1670   4.16761E+003    4.11447E+003
   6.1690   4.16060E+003    4.10151E+003
   6.1710   4.13894E+003    4.13884E+003
   6.1750   4.24595E+003    4.19694E+003
   6.1760   4.19294E+003    4.14803E+003
   6.1780   4.21489E+003    4.26117E+003
   6.1800   4.20138E+003    4.13941E+003
   6.1830   4.29716E+003    4.14012E+003
   6.1860   4.23788E+003    4.18631E+003
   6.1900   4.22716E+003    4.19360E+003
   6.1910   4.20501E+003    4.18374E+003
   6.1940   4.23245E+003    4.14359E+003
   6.1960   4.25631E+003    4.22312E+003
   6.1980   4.22587E+003    4.13593E+003
   6.2010   4.16948E+003    4.20341E+003
   6.2030   4.25549E+003    4.10545E+003
   6.2070   4.20554E+003    4.18192E+003
   6.2090   4.30012E+003    4.13695E+003
   6.2120   4.28231E+003    4.22795E+003
   6.2140   4.33326E+003    4.18529E+003
   6.2170   4.24776E+003    4.19623E+003
   6.2190   4.32082E+003    4.15031E+003
   6.2210   4.20113E+003    4.19120E+003
   6.2230   4.25648E+003    4.11476E+003
   6.2250   4.26261E+003    4.09647E+003
   6.2270   4.23007E+003    4.10282E+003
   6.2290   4.23698E+003    4.18521E+003
   6.2320   4.24076E+003    4.26251E+003
   6.2350   4.26995E+003    4.13069E+003
   6.2370   4.30878E+003    4.15479E+003
   6.2390   4.25485E+003    4.16471E+003
   6.2410   4.28840E+003    4.07168E+003
   6.2420   4.23868E+003    4.13513E+003
   6.2460   4.24668E+003    4.12261E+003
   6.2480   4.23847E+003    4.12271E+003
   6.2500   4.21977E+003    4.12373E+003
   6.2530   4.25155E+003    4.07374E+003
   6.2550   4.30219E+003    4.09955E+003
   6.2580   4.24892E+003    4.17132E+003
   6.2600   4.31094E+003    4.09474E+003
   6.2620   4.21795E+003    4.12127E+003
   6.2650   4.31207E+003    4.18549E+003
   6.2670   4.24669E+003    4.18098E+003
   6.2680   4.27900E+003    4.08055E+003
   6.2710   4.24335E+003    4.11815E+003
   6.2730   4.24056E+003    4.16677E+003
   6.2770   4.18816E+003    4.20423E+003
   6.2790   4.28677E+003    4.17514E+003
   6.2820   4.24056E+003    4.14809E+003
   6.2850   4.31015E+003    4.15164E+003
   6.2870   4.24616E+003    4.10204E+003
   6.2900   4.29081E+003    4.12549E+003
   6.2920   4.31473E+003    4.17561E+003
   6.2960   4.27361E+003    4.10715E+003
   6.2990   4.33663E+003    4.12531E+003
   6.3020   4.34450E+003    4.06648E+003
   6.3050   4.25609E+003    4.07302E+003
   6.3060   4.21273E+003    4.10446E+003
   6.3090   4.20862E+003    4.08991E+003
   6.3120   4.21809E+003    4.00970E+003
   6.3150   4.27592E+003    3.96190E+003
   6.3180   4.21816E+003    4.05681E+003
   6.3200   4.26713E+003    4.02081E+003
   6.3230   4.22921E+003    4.05673E+003
   6.3240   4.22461E+003    4.07529E+003
   6.3260   4.25707E+003    3.97425E+003
   6.3290   4.29096E+003    4.02533E+003
   6.3310   4.23384E+003    4.02667E+003
   6.3320   4.25441E+003    3.98789E+003
   6.3360   4.19605E+003    3.95501E+003
   6.3380   4.28621E+003    4.02096E+003
   6.3400   4.34200E+003    3.93989E+003
   6.3420   4.28149E+003    4.01920E+003
   6.3430   4.27116E+003    3.92245E+003
   6.3460   4.26769E+003    3.93053E+003
   6.3490   4.20006E+003    3.92596E+003
   6.3500   4.23756E+003    3.95504E+003
   6.3520   4.23536E+003    3.98246E+003
   6.3540   4.27930E+003    3.94323E+003
   6.3580   4.21823E+003    3.91067E+003
   6.3610   4.22420E+003    3.84526E+003
   6.3630   4.16094E+003    3.95096E+003
   6.3650   4.14173E+003    3.93866E+003
   6.3660   4.30315E+003    3.92159E+003
   6.3690   4.26725E+003    3.97386E+003
   6.3720   4.23339E+003    3.88720E+003
   6.3750   4.25032E+003    3.86649E+003
   6.3780   4.18779E+003    3.87929E+003
   6.3800   4.21525E+003    3.88288E+003
   6.3810   4.18658E+003    3.86364E+003
   6.3850   4.20004E+003    3.83899E+003
   6.3870   4.17502E+003    3.85192E+003
   6.3880   4.14052E+003    3.86428E+003
   6.3910   4.16028E+003    3.87105E+003
   6.3930   4.12520E+003    3.85580E+003
   6.3970   4.19005E+003    3.76603E+003
   6.4000   4.19053E+003    3.86840E+003
   6.4010   4.15299E+003    3.80699E+003
   6.4030   4.16444E+003    3.79501E+003
   6.4060   4.10324E+003    3.81612E+003
   6.4100   4.15384E+003    3.84025E+003
   6.4130   4.16345E+003    3.77906E+003
   6.4150   4.15985E+003    3.79752E+003
   6.4190   4.17984E+003    3.77661E+003
   6.4220   4.15850E+003    3.77924E+003
   6.4240   4.17805E+003    3.76567E+003
   6.4280   4.14107E+003    3.78099E+003
   6.4310   4.08527E+003    3.80315E+003
   6.4330   4.13492E+003    3.83012E+003
   6.4360   4.22377E+003    3.80109E+003
   6.4380   4.17566E+003    3.87839E+003
   6.4400   4.33618E+003    3.82119E+003
   6.4430   4.22026E+003    3.78408E+003
   6.4460   4.21513E+003    3.83437E+003
   6.4490   4.25956E+003    3.73871E+003
   6.4510   4.21365E+003    3.77648E+003
   6.4530   4.25356E+003    3.83811E+003
   6.4560   4.20350E+003    3.74483E+003
   6.4590   4.24025E+003    3.77028E+003
   6.4610   4.25672E+003    3.81565E+003
   6.4630   4.24865E+003    3.79304E+003
   6.4650   4.29269E+003    3.76115E+003
   6.4680   4.25880E+003    3.74779E+003
   6.4700   4.30345E+003    3.75975E+003
   6.4720   4.30391E+003    3.71242E+003
   6.4760   4.27385E+003    3.71366E+003
   6.4790   4.24767E+003    3.67789E+003
   6.4800   4.29864E+003    3.70541E+003
   6.4830   4.21920E+003    3.75859E+003
   6.4850   4.21683E+003    3.69540E+003
   6.4870   4.24625E+003    3.69444E+003
   6.4900   4.19993E+003    3.68680E+003
   6.4940   4.27583E+003    3.73649E+003
   6.4960   4.21486E+003    3.65964E+003
   6.4990   4.23265E+003    3.63644E+003
   6.5010   4.24585E+003    3.66699E+003
   6.5060   4.24861E+003    3.63237E+003
   6.5080   4.22091E+003    3.62997E+003
   6.5120   4.22816E+003    3.56722E+003
   6.5150   4.24901E+003    3.62674E+003
   6.5180   4.21269E+003    3.58026E+003
   6.5200   4.13761E+003    3.56606E+003
   6.5220   4.14697E+003    3.52666E+003
   6.5250   4.09756E+003    3.56331E+003
   6.5270   4.19196E+003    3.51121E+003
   6.5300   4.17559E+003    3.52740E+003
   6.5330   4.14265E+003    3.51716E+003
   6.5350   4.09868E+003    3.53786E+003
   6.5370   4.08881E+003    3.51940E+003
   6.5390   4.05887E+003    3.45288E+003
   6.5410   4.09871E+003    3.38939E+003
   6.5440   4.13317E+003    3.36385E+003
   6.5490   4.10088E+003    3.33910E+003
   6.5500   4.11113E+003    3.36826E+003
   6.5520   4.01218E+003    3.32190E+003
   6.5570   4.00063E+003    3.32520E+003
   6.5600   4.02653E+003    3.34103E+003
   6.5620   3.98155E+003    3.27471E+003
   6.5640   3.97685E+003    3.22968E+003
   6.5660   3.94043E+003    3.24796E+003
   6.5680   3.88822E+003    3.24803E+003
   6.5710   3.92008E+003    3.24571E+003
   6.5730   3.88639E+003    3.19433E+003
   6.5750   3.88108E+003    3.16005E+003
   6.5780   3.86542E+003    3.18084E+003
   6.5800   3.87547E+003    3.18859E+003
   6.5820   3.83502E+003    3.05526E+003
   6.5840   3.90242E+003    3.15122E+003
   6.5880   3.72114E+003    3.06117E+003
   6.5910   3.80340E+003    3.11408E+003
   6.5930   3.80522E+003    3.08409E+003
   6.5950   3.77194E+003    3.03080E+003
   6.5970   3.76713E+003    3.01331E+003
   6.6020   3.72825E+003    3.02023E+003
   6.6040   3.77287E+003    2.90519E+003
   6.6070   3.72774E+003    2.94037E+003
   6.6090   3.72711E+003    2.89392E+003
   6.6110   3.72040E+003    2.93827E+003
   6.6140   3.68397E+003    2.90229E+003
   6.6150   3.70753E+003    2.84458E+003
   6.6180   3.68553E+003    2.87455E+003
   6.6200   3.68299E+003    2.86541E+003
   6.6220   3.67307E+003    2.81838E+003
   6.6240   3.61884E+003    2.82620E+003
   6.6270   3.60257E+003    2.77853E+003
   6.6290   3.59652E+003    2.80392E+003
   6.6330   3.55025E+003    2.79827E+003
   6.6340   3.63360E+003    2.79274E+003
   6.6380   3.53937E+003    2.76313E+003
   6.6410   3.53030E+003    2.70933E+003
   6.6440   3.48987E+003    2.66970E+003
   6.6480   3.52506E+003    2.69664E+003
   6.6500   3.50886E+003    2.66087E+003
   6.6540   3.44933E+003    2.65906E+003
   6.6570   3.41870E+003    2.55318E+003
   6.6600   3.37269E+003    2.57747E+003
   6.6620   3.44780E+003    2.57971E+003
   6.6640   3.41000E+003    2.59457E+003
   6.6650   3.40121E+003    2.57515E+003
   6.6670   3.38234E+003    2.53982E+003
   6.6710   3.41658E+003    2.53739E+003
   6.6730   3.34004E+003    2.45400E+003
   6.6750   3.33975E+003    2.44289E+003
   6.6780   3.28404E+003    2.40130E+003
   6.6800   3.29557E+003    2.46049E+003
   6.6820   3.25317E+003    2.40067E+003
   6.6850   3.24354E+003    2.42537E+003
   6.6890   3.22308E+003    2.34589E+003
   6.6910   3.16728E+003    2.33395E+003
   6.6940   3.19278E+003    2.34035E+003
   6.6970   3.09776E+003    2.30370E+003
   6.7000   3.14473E+003    2.27497E+003
   6.7030   3.14084E+003    2.28606E+003
   6.7050   3.06042E+003    2.24792E+003
   6.7070   3.11411E+003    2.17560E+003
   6.7100   3.01238E+003    2.20402E+003
   6.7120   2.99702E+003    2.13312E+003
   6.7160   3.05346E+003    2.18422E+003
   6.7180   3.02747E+003    2.15157E+003
   6.7200   3.01817E+003    2.13608E+003
   6.7230   3.03755E+003    2.14298E+003
   6.7250   2.98550E+003    2.09515E+003
   6.7280   2.91954E+003    2.05881E+003
   6.7290   2.92071E+003    2.04175E+003
   6.7320   2.84036E+003    1.98917E+003
   6.7360   2.82366E+003    1.96412E+003
   6.7390   2.81694E+003    1.96311E+003
   6.7420   2.82751E+003    1.95005E+003
   6.7440   2.79316E+003    1.89921E+003
   6.7470   2.81116E+003    1.93178E+003
   6.7500   2.82399E+003    1.92863E+003
   6.7520   2.77951E+003    1.91204E+003
   6.7560   2.81207E+003    1.87898E+003
   6.7590   2.75966E+003    1.86572E+003
   6.7610   2.74521E+003    1.85588E+003
   6.7620   2.72561E+003    1.84481E+003
   6.7640   2.72852E+003    1.83835E+003
   6.7670   2.73559E+003    1.84955E+003
   6.7690   2.64848E+003    1.79084E+003
   6.7730   2.61406E+003    1.80389E+003
   6.7740   2.65206E+003    1.75894E+003
   6.7770   2.62920E+003    1.77292E+003
   6.7800   2.61166E+003    1.72639E+003
   6.7820   2.61863E+003    1.73828E+003
   6.7860   2.62491E+003    1.74825E+003
   6.7880   2.57429E+003    1.72147E+003
   6.7900   2.55526E+003    1.69374E+003
   6.7930   2.56248E+003    1.69159E+003
   6.7970   2.56269E+003    1.67912E+003
   6.7990   2.53972E+003    1.66098E+003
   6.8020   2.52578E+003    1.64985E+003
   6.8040   2.44830E+003    1.67139E+003
   6.8070   2.46148E+003    1.62130E+003
   6.8100   2.53138E+003    1.63994E+003
   6.8120   2.45817E+003    1.63798E+003
   6.8150   2.46064E+003    1.57747E+003
   6.8170   2.50238E+003    1.58745E+003
   6.8200   2.43085E+003    1.58673E+003
   6.8220   2.46858E+003    1.57285E+003
   6.8250   2.45958E+003    1.55337E+003
   6.8290   2.43967E+003    1.56037E+003
   6.8310   2.42236E+003    1.55058E+003
   6.8330   2.41670E+003    1.51204E+003
   6.8350   2.42539E+003    1.53358E+003
   6.8380   2.37338E+003    1.54037E+003
   6.8400   2.37402E+003    1.50563E+003
   6.8450   2.35702E+003    1.52507E+003
   6.8460   2.37019E+003    1.48393E+003
   6.8490   2.33367E+003    1.47643E+003
   6.8520   2.35299E+003    1.42885E+003
   6.8540   2.31511E+003    1.45545E+003
   6.8580   2.33286E+003    1.46569E+003
   6.8600   2.30802E+003    1.43678E+003
   6.8620   2.30268E+003    1.42475E+003
   6.8650   2.27281E+003    1.39975E+003
   6.8690   2.26988E+003    1.44693E+003
   6.8710   2.31043E+003    1.43061E+003
   6.8740   2.27486E+003    1.40518E+003
   6.8750   2.28617E+003    1.36746E+003
   6.8770   2.24989E+003    1.39719E+003
   6.8810   2.27776E+003    1.37060E+003
   6.8820   2.24408E+003    1.38122E+003
   6.8850   2.23566E+003    1.35776E+003
   6.8870   2.23409E+003    1.33780E+003
   6.8900   2.20724E+003    1.32307E+003
   6.8940   2.20907E+003    1.33631E+003
   6.8960   2.19745E+003    1.32534E+003
   6.8980   2.18206E+003    1.33474E+003
   6.9010   2.23204E+003    1.33497E+003
   6.9030   2.17533E+003    1.32884E+003
   6.9060   2.17871E+003    1.29425E+003
   6.9100   2.14506E+003    1.31968E+003
   6.9120   2.15816E+003    1.29317E+003
   6.9140   2.10969E+003    1.26545E+003
   6.9160   2.13110E+003    1.27707E+003
   6.9180   2.13495E+003    1.27142E+003
   6.9220   2.16543E+003    1.27408E+003
   6.9230   2.14839E+003    1.25979E+003
   6.9260   2.11302E+003    1.26881E+003
   6.9280   2.09715E+003    1.27711E+003
   6.9320   2.09511E+003    1.24045E+003
   6.9350   2.06782E+003    1.26385E+003
   6.9380   2.03937E+003    1.22082E+003
   6.9410   2.10088E+003    1.22007E+003
   6.9440   2.02721E+003    1.20850E+003
   6.9460   2.03644E+003    1.21510E+003
   6.9470   2.05754E+003    1.16867E+003
   6.9510   2.01161E+003    1.21719E+003
   6.9540   2.01540E+003    1.17657E+003
   6.9560   1.98911E+003    1.19757E+003
   6.9590   1.96993E+003    1.15419E+003
   6.9620   1.98197E+003    1.17259E+003
   6.9640   1.99369E+003    1.14289E+003
   6.9670   1.94846E+003    1.13976E+003
   6.9690   1.89543E+003    1.18051E+003
   6.9720   1.97964E+003    1.16837E+003
   6.9740   2.00006E+003    1.13376E+003
   6.9770   1.96514E+003    1.15445E+003
   6.9800   1.95160E+003    1.17076E+003
   6.9830   1.95287E+003    1.14634E+003
   6.9850   1.95365E+003    1.14977E+003
   6.9870   1.98731E+003    1.14513E+003
   6.9900   1.97659E+003    1.15191E+003
   6.9940   1.92427E+003    1.14785E+003
   6.9970   1.93275E+003    1.13291E+003
   6.9990   1.93883E+003    1.12496E+003
   7.0020   1.95364E+003    1.13580E+003
   7.0040   1.94408E+003    1.11063E+003
   7.0060   1.92807E+003    1.11066E+003
   7.0100   1.92427E+003    1.11489E+003
   7.0110   1.95477E+003    1.12455E+003
   7.0140   1.94332E+003    1.11646E+003
   7.0170   1.88711E+003    1.10412E+003
   7.0210   1.90030E+003    1.11234E+003
   7.0230   1.93181E+003    1.09841E+003
   7.0240   1.87603E+003    1.11135E+003
   7.0280   1.83896E+003    1.09033E+003
   7.0330   1.87974E+003    1.09680E+003
   7.0350   1.88647E+003    1.09888E+003
   7.0370   1.88101E+003    1.07275E+003
   7.0400   1.90016E+003    1.06315E+003
   7.0440   1.86860E+003    1.06307E+003
   7.0470   1.89564E+003    1.06663E+003
   7.0480   1.85726E+003    1.04826E+003
   7.0500   1.87287E+003    1.06494E+003
   7.0530   1.87893E+003    1.07790E+003
   7.0570   1.84655E+003    1.02523E+003
   7.0600   1.86420E+003    1.00822E+003
   7.0620   1.86901E+003    1.02205E+003
   7.0640   1.83432E+003    1.01200E+003
   7.0690   1.83832E+003    1.01722E+003
   7.0710   1.80977E+003    1.00735E+003
   7.0730   1.83127E+003    9.67110E+002
   7.0760   1.86839E+003    9.80150E+002
   7.0800   1.81056E+003    9.61000E+002
   7.0820   1.80136E+003    9.43190E+002
   7.0860   1.79885E+003    9.21170E+002
   7.0880   1.78226E+003    9.15970E+002
   7.0910   1.74607E+003    8.85470E+002
   7.0930   1.73520E+003    8.71540E+002
   7.0960   1.73400E+003    8.51030E+002
   7.0980   1.79551E+003    8.00590E+002
   7.1000   1.70910E+003    8.18250E+002
   7.1050   1.70204E+003    7.56990E+002
   7.1070   1.69129E+003    7.25070E+002
   7.1120   1.65926E+003    6.76830E+002
   7.1150   1.62273E+003    6.04770E+002
   7.1180   1.57403E+003    5.62200E+002
   7.1210   1.58562E+003    5.38700E+002
   7.1230   1.55274E+003    4.52400E+002
   7.1270   1.45428E+003    3.90850E+002
   7.1320   1.37259E+003    3.05450E+002
   7.1340   1.29358E+003    2.84220E+002
   7.1360   1.26789E+003    2.39980E+002
   7.1390   1.20079E+003    1.27060E+002
   7.1420   1.09973E+003    3.31700E+001
   7.1470   9.07680E+002    1.28400E+001
   7.1500   7.22140E+002    7.26000E+000
   7.1530   7.17350E+002    5.59000E+000
   7.1560   5.64850E+002    6.97000E+000
   7.1580   3.00550E+002    2.70000E+000
   7.1610   8.39500E+001    2.56000E+000
   7.1640   1.66400E+001    9.00000E-002
   7.1660   3.40000E+000    6.70000E-001
   7.1710   6.21000E+000    5.30000E-001
   7.1750   6.05000E+000    2.70000E-001
   7.1770   6.12000E+000    2.36000E+000
   7.1800   6.05000E+000    1.16000E+000
   7.1830   6.19000E+000    1.20000E+000
   7.1850   6.22000E+000    1.85000E+000
   7.1870   6.26000E+000    1.62000E+000
   7.1900   6.08000E+000    2.10000E-001
   7.1940   6.25000E+000    4.30000E-001
   7.1970   6.08000E+000    3.30000E-001
   7.1990   6.05000E+000    7.00000E-002
   7.2010   5.94000E+000    5.30000E-001
   7.2040   6.12000E+000    4.00000E-002
   7.2060   6.13000E+000    1.40000E-001
   7.2090   6.11000E+000    1.60000E-001
   7.2120   5.37000E+000    1.03000E+000
   7.2160   6.12000E+000    1.30000E-001
   7.2190   6.17000E+000    3.80000E-001
   7.2220   6.03000E+000    1.00000E-002
   7.2250   6.07000E+000    0.00000E+000
   7.2280   6.07000E+000    9.00000E-002
   7.2310   5.29000E+000    1.60000E-001
   7.2340   5.40000E+000    4.30000E-001
   7.2370   5.95000E+000    1.40000E-001
   7.2400   6.07000E+000    0.00000E+000
   7.2420   6.00000E+000    9.00000E-002
   7.2450   6.04000E+000    2.20000E-001
   7.2470   5.95000E+000    3.50000E-001
   7.2500   6.17000E+000    4.00000E-002
   7.2520   5.98000E+000    4.00000E-001
   7.2570   6.05000E+000    3.70000E-001
   7.2580   6.01000E+000    3.50000E-001
   7.2620   6.02000E+000    1.10000E-001
   7.2640   6.05000E+000    2.00000E-002
   7.2670   6.27000E+000    2.30000E-001
   7.2710   6.08000E+000    3.60000E-001
   7.2730   6.26000E+000    1.50000E-001
   7.2770   5.91000E+000    0.00000E+000
   7.2790   5.96000E+000    2.50000E-001
   7.2830   6.11000E+000    1.70000E-001
   7.2860   6.12000E+000    3.60000E-001
   7.2880   6.19000E+000    3.10000E-001
   7.2900   6.04000E+000    1.00000E-001
   7.2930   6.02000E+000    2.20000E-001
   7.2960   6.32000E+000    3.40000E-001
   7.3000   6.25000E+000    3.00000E-002
