# Supplementary material for: Mechanism of the small ATP-independent chaperone Spy is substrate specific
Source: Nat Commun. 2021 Feb 8;12:851. doi: 10.1038/s41467-021-21120-8 (PMC7870927; doi:10.1038/s41467-021-21120-8)
Supplement: Supplementary file 3 — Supplementary Data 1 [file 41467_2021_21120_MOESM3_ESM.zip › Fig 2c-d/181801/00095.RI1]

Sample1/4
I 1 22.0 48000 0013538 3.4010E11 278 1 
   5.8010   6.05000E+000    3.80000E-001
   5.8030   6.04000E+000    5.40000E-001
   5.8040   6.49000E+000    8.10000E-001
   5.8060   5.97000E+000    3.30000E-001
   5.8080   5.87000E+000    3.85000E+000
   5.8100   5.99000E+000    2.11000E+000
   5.8130   6.25000E+000    5.43000E+000
   5.8150   1.80000E-001    1.66500E+001
   5.8170   1.34900E+001    1.93500E+001
   5.8190   1.64900E+001    2.22000E+001
   5.8220   1.25520E+002    8.28600E+001
   5.8240   3.75130E+002    1.19800E+002
   5.8270   5.92130E+002    1.60560E+002
   5.8290   9.33820E+002    3.86780E+002
   5.8300   9.21240E+002    5.57290E+002
   5.8330   1.04222E+003    7.00910E+002
   5.8350   1.22922E+003    8.17200E+002
   5.8370   1.28808E+003    9.69920E+002
   5.8400   1.44158E+003    1.36869E+003
   5.8420   1.63116E+003    1.83244E+003
   5.8440   1.68046E+003    1.89943E+003
   5.8470   1.91024E+003    1.88055E+003
   5.8490   2.03572E+003    2.21597E+003
   5.8510   2.12981E+003    2.29239E+003
   5.8530   2.37361E+003    2.37667E+003
   5.8560   2.52737E+003    2.50957E+003
   5.8580   2.57487E+003    2.62873E+003
   5.8620   2.81919E+003    2.88211E+003
   5.8630   2.92919E+003    2.97876E+003
   5.8650   3.01817E+003    3.04404E+003
   5.8670   3.10476E+003    3.11016E+003
   5.8700   3.12087E+003    3.16413E+003
   5.8710   3.21060E+003    3.27486E+003
   5.8740   3.31236E+003    3.31018E+003
   5.8760   3.42952E+003    3.41474E+003
   5.8780   3.48186E+003    3.49721E+003
   5.8800   3.54910E+003    3.45584E+003
   5.8830   3.60411E+003    3.57192E+003
   5.8850   3.57129E+003    3.64937E+003
   5.8870   3.64972E+003    3.58920E+003
   5.8890   3.60056E+003    3.64797E+003
   5.8920   3.75482E+003    3.66127E+003
   5.8940   3.66837E+003    3.69963E+003
   5.8960   3.67761E+003    3.64889E+003
   5.8990   3.69319E+003    3.71077E+003
   5.9000   3.69199E+003    3.72328E+003
   5.9030   3.75208E+003    3.60594E+003
   5.9060   3.73463E+003    3.75229E+003
   5.9070   3.67546E+003    3.74765E+003
   5.9100   3.74866E+003    3.72069E+003
   5.9120   3.80821E+003    3.82115E+003
   5.9160   3.84905E+003    3.76736E+003
   5.9180   3.80141E+003    3.86099E+003
   5.9190   3.78098E+003    3.86438E+003
   5.9230   3.83849E+003    3.87736E+003
   5.9260   3.91495E+003    3.78132E+003
   5.9280   3.94590E+003    3.74815E+003
   5.9300   3.89945E+003    3.82680E+003
   5.9320   3.86924E+003    3.91731E+003
   5.9350   3.99943E+003    4.00830E+003
   5.9370   3.92488E+003    3.98478E+003
   5.9390   4.05630E+003    4.09697E+003
   5.9420   4.03386E+003    4.02252E+003
   5.9430   4.07135E+003    4.11927E+003
   5.9460   4.01888E+003    4.11969E+003
   5.9480   4.06865E+003    4.12702E+003
   5.9500   4.16322E+003    4.12766E+003
   5.9530   4.17607E+003    4.07359E+003
   5.9550   4.12953E+003    4.12931E+003
   5.9570   4.10055E+003    4.16320E+003
   5.9600   4.12596E+003    4.09234E+003
   5.9620   4.14225E+003    4.13983E+003
   5.9640   4.15496E+003    4.10118E+003
   5.9650   4.15140E+003    4.11342E+003
   5.9660   4.23273E+003    4.19998E+003
   5.9690   4.11686E+003    4.24338E+003
   5.9710   4.14127E+003    4.27423E+003
   5.9730   4.22422E+003    4.23230E+003
   5.9750   4.21917E+003    4.23599E+003
   5.9770   4.19173E+003    4.27540E+003
   5.9800   4.24614E+003    4.24447E+003
   5.9830   4.27953E+003    4.27029E+003
   5.9840   4.31068E+003    4.26207E+003
   5.9860   4.32363E+003    4.32199E+003
   5.9890   4.44375E+003    4.40958E+003
   5.9910   4.53125E+003    4.75813E+003
   5.9930   5.16528E+003    5.37122E+003
   5.9960   8.14432E+003    8.19707E+003
   5.9980   8.93597E+003    8.21526E+003
   6.0000   7.85097E+003    8.43126E+003
   6.0030   4.51916E+003    1.02250E+003
   6.0070   2.10670E+002    1.37680E+002
   6.0120   1.53960E+002    2.52790E+002
   6.0130   5.10740E+002    2.14511E+003
   6.0180   4.47941E+003    5.15786E+003
   6.0200   4.20095E+003    4.24557E+003
   6.0230   4.54555E+003    4.37019E+003
   6.0250   4.32594E+003    4.37401E+003
   6.0270   4.30958E+003    4.28266E+003
   6.0300   4.36739E+003    4.28007E+003
   6.0320   4.43091E+003    4.24513E+003
   6.0340   4.33892E+003    4.24960E+003
   6.0360   4.35734E+003    4.29192E+003
   6.0390   4.37005E+003    4.28052E+003
   6.0410   4.32881E+003    4.22285E+003
   6.0430   4.32772E+003    4.34105E+003
   6.0460   4.32072E+003    4.30314E+003
   6.0480   4.40760E+003    4.36332E+003
   6.0500   4.35088E+003    4.27793E+003
   6.0530   4.39604E+003    4.31495E+003
   6.0540   4.36252E+003    4.34509E+003
   6.0560   4.38504E+003    4.25483E+003
   6.0590   4.30256E+003    4.31735E+003
   6.0610   4.31307E+003    4.28799E+003
   6.0630   4.38974E+003    4.33786E+003
   6.0650   4.34433E+003    4.29844E+003
   6.0680   4.31205E+003    4.26633E+003
   6.0700   4.42045E+003    4.24367E+003
   6.0730   4.37774E+003    4.35473E+003
   6.0750   4.34532E+003    4.26655E+003
   6.0770   4.30532E+003    4.25799E+003
   6.0790   4.38067E+003    4.24999E+003
   6.0810   4.36138E+003    4.26681E+003
   6.0830   4.33250E+003    4.26443E+003
   6.0860   4.34170E+003    4.29147E+003
   6.0880   4.29146E+003    4.28875E+003
   6.0890   4.31293E+003    4.27972E+003
   6.0900   4.31774E+003    4.29454E+003
   6.0930   4.35194E+003    4.23019E+003
   6.0950   4.29502E+003    4.22232E+003
   6.0970   4.26638E+003    4.22561E+003
   6.0990   4.31771E+003    4.19883E+003
   6.1020   4.25718E+003    4.31386E+003
   6.1040   4.30418E+003    4.25925E+003
   6.1070   4.34009E+003    4.19020E+003
   6.1090   4.31129E+003    4.28101E+003
   6.1110   4.33095E+003    4.31264E+003
   6.1130   4.27345E+003    4.23873E+003
   6.1150   4.32020E+003    4.23278E+003
   6.1190   4.34506E+003    4.22756E+003
   6.1210   4.34942E+003    4.20269E+003
   6.1230   4.28248E+003    4.23423E+003
   6.1250   4.24610E+003    4.26101E+003
   6.1280   4.29339E+003    4.22170E+003
   6.1300   4.31689E+003    4.17982E+003
   6.1310   4.36083E+003    4.24072E+003
   6.1330   4.28060E+003    4.18235E+003
   6.1350   4.29831E+003    4.25667E+003
   6.1370   4.29125E+003    4.23525E+003
   6.1400   4.42241E+003    4.22968E+003
   6.1420   4.29430E+003    4.17352E+003
   6.1440   4.22334E+003    4.20672E+003
   6.1460   4.29674E+003    4.19568E+003
   6.1480   4.28038E+003    4.13541E+003
   6.1520   4.29338E+003    4.13621E+003
   6.1540   4.21887E+003    4.15664E+003
   6.1570   4.27250E+003    4.11546E+003
   6.1590   4.22473E+003    4.14069E+003
   6.1600   4.19791E+003    4.13868E+003
   6.1620   4.17175E+003    4.10990E+003
   6.1650   4.16888E+003    4.09316E+003
   6.1670   4.20977E+003    4.09744E+003
   6.1710   4.26013E+003    4.11914E+003
   6.1720   4.22903E+003    4.05945E+003
   6.1740   4.19648E+003    4.09946E+003
   6.1760   4.18412E+003    4.10182E+003
   6.1780   4.21568E+003    4.07652E+003
   6.1790   4.28139E+003    4.11421E+003
   6.1820   4.22802E+003    4.15618E+003
   6.1840   4.20129E+003    4.13999E+003
   6.1860   4.21342E+003    4.09527E+003
   6.1880   4.22548E+003    4.07945E+003
   6.1900   4.17143E+003    4.12067E+003
   6.1930   4.19055E+003    4.05181E+003
   6.1960   4.14207E+003    4.08301E+003
   6.1980   4.20940E+003    4.06357E+003
   6.2000   4.21799E+003    4.10306E+003
   6.2030   4.16902E+003    4.09002E+003
   6.2050   4.21768E+003    4.17307E+003
   6.2070   4.20297E+003    4.07657E+003
   6.2100   4.18610E+003    4.05616E+003
   6.2120   4.27487E+003    4.06256E+003
   6.2140   4.24108E+003    4.04243E+003
   6.2170   4.25098E+003    4.03253E+003
   6.2190   4.27605E+003    4.10132E+003
   6.2210   4.19548E+003    4.04756E+003
   6.2230   4.19548E+003    3.98347E+003
   6.2250   4.29777E+003    4.04961E+003
   6.2270   4.19611E+003    4.00743E+003
   6.2290   4.18529E+003    3.99971E+003
   6.2320   4.21155E+003    3.94494E+003
   6.2340   4.13120E+003    3.96601E+003
   6.2360   4.18966E+003    3.93828E+003
   6.2390   4.23387E+003    3.96329E+003
   6.2410   4.12572E+003    3.89750E+003
   6.2430   4.16770E+003    3.89453E+003
   6.2460   4.13197E+003    3.89276E+003
   6.2490   4.18505E+003    3.91975E+003
   6.2520   4.11623E+003    3.83068E+003
   6.2540   4.12032E+003    3.89801E+003
   6.2570   4.13410E+003    3.81595E+003
   6.2590   4.13661E+003    3.83758E+003
   6.2610   4.16149E+003    3.87120E+003
   6.2630   4.11357E+003    3.83124E+003
   6.2660   4.11428E+003    3.86605E+003
   6.2680   4.16350E+003    3.83720E+003
   6.2710   4.09653E+003    3.80097E+003
   6.2720   4.15504E+003    3.81456E+003
   6.2750   4.16841E+003    3.79012E+003
   6.2770   4.12645E+003    3.84487E+003
   6.2800   4.09940E+003    3.77517E+003
   6.2820   4.05373E+003    3.79249E+003
   6.2840   4.08739E+003    3.75708E+003
   6.2860   4.14200E+003    3.69615E+003
   6.2890   4.06295E+003    3.69773E+003
   6.2900   4.05972E+003    3.68537E+003
   6.2930   4.01515E+003    3.68695E+003
   6.2960   4.04400E+003    3.67003E+003
   6.2970   4.10116E+003    3.68176E+003
   6.3000   4.04217E+003    3.61580E+003
   6.3020   4.06418E+003    3.59545E+003
   6.3050   4.03251E+003    3.59320E+003
   6.3070   4.03141E+003    3.59051E+003
   6.3090   4.01036E+003    3.58530E+003
   6.3110   3.92733E+003    3.57323E+003
   6.3130   3.89428E+003    3.57261E+003
   6.3150   3.90061E+003    3.49049E+003
   6.3190   3.89344E+003    3.45483E+003
   6.3200   3.95562E+003    3.42216E+003
   6.3230   3.98132E+003    3.40870E+003
   6.3260   3.92023E+003    3.46512E+003
   6.3280   3.91749E+003    3.47287E+003
   6.3310   3.89425E+003    3.40192E+003
   6.3330   3.90851E+003    3.35583E+003
   6.3350   3.84513E+003    3.40152E+003
   6.3370   3.91218E+003    3.33685E+003
   6.3400   3.81349E+003    3.33722E+003
   6.3420   3.81474E+003    3.35780E+003
   6.3440   3.81363E+003    3.32196E+003
   6.3460   3.82255E+003    3.31768E+003
   6.3490   3.87559E+003    3.30369E+003
   6.3520   3.74576E+003    3.24480E+003
   6.3540   3.71429E+003    3.20266E+003
   6.3570   3.69567E+003    3.17947E+003
   6.3590   3.66832E+003    3.22163E+003
   6.3620   3.76662E+003    3.18033E+003
   6.3640   3.73255E+003    3.15846E+003
   6.3670   3.71644E+003    3.20113E+003
   6.3700   3.59005E+003    3.10400E+003
   6.3740   3.62483E+003    3.04541E+003
   6.3780   3.57741E+003    3.03237E+003
   6.3800   3.59209E+003    2.98827E+003
   6.3820   3.59516E+003    2.96875E+003
   6.3830   3.50652E+003    2.99531E+003
   6.3850   3.57876E+003    3.02210E+003
   6.3880   3.51547E+003    2.93576E+003
   6.3900   3.51395E+003    2.93210E+003
   6.3930   3.52547E+003    2.87215E+003
   6.3970   3.51678E+003    2.93223E+003
   6.3990   3.48649E+003    2.86227E+003
   6.4000   3.45927E+003    2.84831E+003
   6.4020   3.46920E+003    2.78624E+003
   6.4060   3.41089E+003    2.83502E+003
   6.4080   3.40807E+003    2.81940E+003
   6.4120   3.38833E+003    2.75029E+003
   6.4140   3.42180E+003    2.72760E+003
   6.4150   3.47143E+003    2.72496E+003
   6.4180   3.36441E+003    2.75563E+003
   6.4220   3.31303E+003    2.69748E+003
   6.4240   3.33268E+003    2.69684E+003
   6.4260   3.33869E+003    2.77463E+003
   6.4290   3.34270E+003    2.70811E+003
   6.4310   3.32297E+003    2.66860E+003
   6.4330   3.35887E+003    2.62372E+003
   6.4350   3.35580E+003    2.67431E+003
   6.4370   3.28614E+003    2.67453E+003
   6.4400   3.32909E+003    2.70032E+003
   6.4420   3.28175E+003    2.56816E+003
   6.4440   3.36768E+003    2.58397E+003
   6.4460   3.29671E+003    2.56624E+003
   6.4490   3.36157E+003    2.54634E+003
   6.4510   3.30614E+003    2.58865E+003
   6.4540   3.32787E+003    2.52262E+003
   6.4580   3.29714E+003    2.50365E+003
   6.4600   3.27396E+003    2.48780E+003
   6.4610   3.23411E+003    2.46328E+003
   6.4650   3.25966E+003    2.42943E+003
   6.4680   3.24580E+003    2.41735E+003
   6.4700   3.21252E+003    2.41384E+003
   6.4710   3.21406E+003    2.39556E+003
   6.4750   3.22001E+003    2.37465E+003
   6.4790   3.14732E+003    2.35615E+003
   6.4800   3.19961E+003    2.37221E+003
   6.4830   3.18456E+003    2.34431E+003
   6.4840   3.14576E+003    2.30645E+003
   6.4870   3.12626E+003    2.32256E+003
   6.4890   3.12585E+003    2.32175E+003
   6.4920   3.10276E+003    2.25619E+003
   6.4950   3.12090E+003    2.25626E+003
   6.4970   3.09612E+003    2.26313E+003
   6.4990   3.10609E+003    2.15011E+003
   6.5030   3.08412E+003    2.16489E+003
   6.5060   3.06970E+003    2.16184E+003
   6.5100   3.02108E+003    2.14179E+003
   6.5120   3.01941E+003    2.15899E+003
   6.5150   2.99373E+003    2.14946E+003
   6.5170   2.98316E+003    2.11972E+003
   6.5200   2.95390E+003    2.09871E+003
   6.5230   2.97346E+003    2.08159E+003
   6.5250   2.92914E+003    2.06695E+003
   6.5270   2.94140E+003    2.05223E+003
   6.5280   2.96827E+003    2.04540E+003
   6.5300   2.88062E+003    2.02854E+003
   6.5330   2.89052E+003    2.02873E+003
   6.5370   2.86769E+003    2.00613E+003
   6.5390   2.85209E+003    1.94741E+003
   6.5410   2.82721E+003    1.94540E+003
   6.5440   2.84318E+003    1.95008E+003
   6.5480   2.80153E+003    1.91875E+003
   6.5500   2.78152E+003    1.94448E+003
   6.5520   2.73739E+003    1.87876E+003
   6.5550   2.74429E+003    1.84601E+003
   6.5570   2.73352E+003    1.89789E+003
   6.5590   2.72093E+003    1.82926E+003
   6.5620   2.69272E+003    1.85544E+003
   6.5660   2.71235E+003    1.82509E+003
   6.5680   2.69529E+003    1.82530E+003
   6.5720   2.66666E+003    1.78425E+003
   6.5750   2.66254E+003    1.80319E+003
   6.5770   2.66197E+003    1.77238E+003
   6.5800   2.62556E+003    1.73808E+003
   6.5810   2.61291E+003    1.67375E+003
   6.5840   2.57763E+003    1.67248E+003
   6.5860   2.60997E+003    1.68384E+003
   6.5910   2.56666E+003    1.68406E+003
   6.5930   2.55460E+003    1.67199E+003
   6.5950   2.53844E+003    1.67626E+003
   6.5980   2.54376E+003    1.65321E+003
   6.6000   2.50386E+003    1.65267E+003
   6.6020   2.51509E+003    1.58849E+003
   6.6040   2.52248E+003    1.60681E+003
   6.6080   2.48441E+003    1.60159E+003
   6.6100   2.51759E+003    1.59084E+003
   6.6120   2.49153E+003    1.60652E+003
   6.6150   2.45186E+003    1.56728E+003
   6.6180   2.45064E+003    1.54141E+003
   6.6210   2.44795E+003    1.55382E+003
   6.6240   2.41613E+003    1.51205E+003
   6.6250   2.39594E+003    1.54463E+003
   6.6270   2.40223E+003    1.50329E+003
   6.6290   2.41093E+003    1.49860E+003
   6.6330   2.38305E+003    1.50964E+003
   6.6350   2.39928E+003    1.52392E+003
   6.6380   2.38713E+003    1.48953E+003
   6.6410   2.34420E+003    1.46537E+003
   6.6430   2.33429E+003    1.45994E+003
   6.6460   2.36496E+003    1.44205E+003
   6.6490   2.33971E+003    1.40951E+003
   6.6530   2.30659E+003    1.45301E+003
   6.6550   2.34329E+003    1.47878E+003
   6.6570   2.30034E+003    1.43217E+003
   6.6600   2.28003E+003    1.39832E+003
   6.6620   2.31631E+003    1.38514E+003
   6.6640   2.26599E+003    1.42101E+003
   6.6670   2.26434E+003    1.39269E+003
   6.6680   2.26998E+003    1.40004E+003
   6.6710   2.22980E+003    1.40418E+003
   6.6740   2.28534E+003    1.36548E+003
   6.6750   2.23386E+003    1.36637E+003
   6.6790   2.21952E+003    1.32666E+003
   6.6820   2.20175E+003    1.35110E+003
   6.6840   2.21519E+003    1.35338E+003
   6.6870   2.21417E+003    1.33956E+003
   6.6890   2.17189E+003    1.30912E+003
   6.6910   2.16924E+003    1.31786E+003
   6.6930   2.17193E+003    1.30348E+003
   6.6960   2.17206E+003    1.30854E+003
   6.7000   2.12983E+003    1.30159E+003
   6.7030   2.14654E+003    1.29206E+003
   6.7040   2.09962E+003    1.24594E+003
   6.7070   2.10062E+003    1.25280E+003
   6.7110   2.10645E+003    1.26926E+003
   6.7140   2.12541E+003    1.28566E+003
   6.7150   2.11491E+003    1.26843E+003
   6.7180   2.13414E+003    1.24681E+003
   6.7210   2.09660E+003    1.21812E+003
   6.7230   2.05342E+003    1.22487E+003
   6.7250   2.07473E+003    1.22328E+003
   6.7270   2.05360E+003    1.24030E+003
   6.7300   2.05989E+003    1.22842E+003
   6.7330   2.03741E+003    1.15103E+003
   6.7370   2.02420E+003    1.18984E+003
   6.7390   2.02279E+003    1.21054E+003
   6.7410   2.01801E+003    1.20256E+003
   6.7430   2.03108E+003    1.20346E+003
   6.7470   2.02756E+003    1.21080E+003
   6.7500   2.02968E+003    1.21833E+003
   6.7520   2.03430E+003    1.19653E+003
   6.7540   2.03517E+003    1.22281E+003
   6.7570   2.00988E+003    1.18429E+003
   6.7600   2.00422E+003    1.16544E+003
   6.7630   2.00620E+003    1.18462E+003
   6.7660   2.00346E+003    1.18982E+003
   6.7680   1.98778E+003    1.17357E+003
   6.7700   1.99253E+003    1.16634E+003
   6.7730   1.98593E+003    1.17165E+003
   6.7750   2.01888E+003    1.17084E+003
   6.7780   1.98517E+003    1.15899E+003
   6.7810   2.05391E+003    1.17199E+003
   6.7840   2.01386E+003    1.17731E+003
   6.7860   1.99866E+003    1.14398E+003
   6.7890   1.98681E+003    1.17977E+003
   6.7920   1.97580E+003    1.16209E+003
   6.7950   2.02279E+003    1.18037E+003
   6.7970   2.01028E+003    1.16450E+003
   6.8000   2.00098E+003    1.15862E+003
   6.8040   1.98210E+003    1.14528E+003
   6.8060   1.97127E+003    1.15849E+003
   6.8090   1.98572E+003    1.18434E+003
   6.8100   1.99837E+003    1.12504E+003
   6.8130   2.02473E+003    1.18349E+003
   6.8160   1.99633E+003    1.16156E+003
   6.8190   1.99540E+003    1.17295E+003
   6.8210   1.98559E+003    1.15503E+003
   6.8240   2.01324E+003    1.15747E+003
   6.8250   2.02224E+003    1.12459E+003
   6.8290   1.98703E+003    1.17404E+003
   6.8310   2.02343E+003    1.16725E+003
   6.8330   2.00520E+003    1.11511E+003
   6.8350   2.00365E+003    1.15992E+003
   6.8380   2.00771E+003    1.14285E+003
   6.8400   1.99002E+003    1.16790E+003
   6.8440   2.00394E+003    1.15701E+003
   6.8460   1.96686E+003    1.17844E+003
   6.8490   2.01277E+003    1.14674E+003
   6.8510   1.99858E+003    1.15325E+003
   6.8550   1.97859E+003    1.16201E+003
   6.8580   1.98644E+003    1.16107E+003
   6.8600   1.97926E+003    1.15795E+003
   6.8630   2.02768E+003    1.13572E+003
   6.8650   1.98372E+003    1.12372E+003
   6.8680   2.00479E+003    1.13670E+003
   6.8720   1.97299E+003    1.15650E+003
   6.8750   1.98395E+003    1.14282E+003
   6.8770   2.00898E+003    1.14202E+003
   6.8810   2.00415E+003    1.16643E+003
   6.8820   1.97891E+003    1.14647E+003
   6.8860   1.96624E+003    1.15880E+003
   6.8890   1.94516E+003    1.16412E+003
   6.8910   1.97510E+003    1.15342E+003
   6.8940   1.95240E+003    1.16920E+003
   6.8960   2.01034E+003    1.13927E+003
   6.9010   1.99188E+003    1.16619E+003
   6.9030   2.00132E+003    1.13444E+003
   6.9050   2.02316E+003    1.16229E+003
   6.9080   1.98775E+003    1.15613E+003
   6.9110   1.98140E+003    1.13248E+003
   6.9130   1.95760E+003    1.13711E+003
   6.9170   1.96183E+003    1.12432E+003
   6.9180   1.96498E+003    1.14195E+003
   6.9210   1.96054E+003    1.12287E+003
   6.9230   1.96254E+003    1.14658E+003
   6.9250   1.99089E+003    1.15438E+003
   6.9280   1.96748E+003    1.13293E+003
   6.9310   1.96689E+003    1.15045E+003
   6.9340   1.95788E+003    1.13558E+003
   6.9370   1.93211E+003    1.13476E+003
   6.9390   1.91693E+003    1.12806E+003
   6.9420   1.95515E+003    1.11747E+003
   6.9450   1.96499E+003    1.09555E+003
   6.9480   1.93190E+003    1.12014E+003
   6.9500   1.95237E+003    1.15701E+003
   6.9520   1.92245E+003    1.14280E+003
   6.9560   1.93223E+003    1.11684E+003
   6.9590   1.95247E+003    1.09799E+003
   6.9610   1.88548E+003    1.10811E+003
   6.9630   1.88196E+003    1.07928E+003
   6.9650   1.88372E+003    1.08281E+003
   6.9680   1.89586E+003    1.11584E+003
   6.9710   1.92346E+003    1.10639E+003
   6.9730   1.93423E+003    1.09751E+003
   6.9760   1.94263E+003    1.09796E+003
   6.9800   1.91873E+003    1.11384E+003
   6.9820   1.93328E+003    1.09040E+003
   6.9850   1.90552E+003    1.13645E+003
   6.9870   1.94293E+003    1.11183E+003
   6.9900   1.87386E+003    1.08405E+003
   6.9930   1.89968E+003    1.11021E+003
   6.9970   1.91855E+003    1.10606E+003
   6.9990   1.96050E+003    1.13671E+003
   7.0010   1.93011E+003    1.12033E+003
   7.0040   1.97774E+003    1.10240E+003
   7.0060   1.93434E+003    1.11183E+003
   7.0090   1.90728E+003    1.11736E+003
   7.0110   1.92414E+003    1.09749E+003
   7.0140   1.92806E+003    1.11615E+003
   7.0160   1.93244E+003    1.09371E+003
   7.0200   1.92692E+003    1.07491E+003
   7.0240   1.96055E+003    1.10460E+003
   7.0260   1.90347E+003    1.08057E+003
   7.0290   1.89395E+003    1.04783E+003
   7.0330   1.88255E+003    1.05453E+003
   7.0350   1.93392E+003    1.06645E+003
   7.0370   1.89651E+003    1.05380E+003
   7.0400   1.87853E+003    1.04892E+003
   7.0420   1.89971E+003    1.03656E+003
   7.0440   1.87525E+003    1.03491E+003
   7.0470   1.83843E+003    1.02374E+003
   7.0500   1.83166E+003    1.01730E+003
   7.0530   1.85573E+003    9.95330E+002
   7.0550   1.79189E+003    9.79810E+002
   7.0570   1.78150E+003    9.89230E+002
   7.0600   1.84746E+003    9.75650E+002
   7.0640   1.78786E+003    9.56290E+002
   7.0670   1.80580E+003    9.33970E+002
   7.0690   1.77376E+003    9.11530E+002
   7.0720   1.72596E+003    8.79890E+002
   7.0740   1.69902E+003    8.56310E+002
   7.0770   1.66774E+003    8.21030E+002
   7.0820   1.66527E+003    7.86760E+002
   7.0840   1.61492E+003    7.65070E+002
   7.0860   1.56627E+003    7.48440E+002
   7.0890   1.54675E+003    7.30980E+002
   7.0930   1.49883E+003    6.99200E+002
   7.0960   1.44498E+003    6.47960E+002
   7.0980   1.41156E+003    5.93800E+002
   7.1000   1.35908E+003    5.61610E+002
   7.1050   1.29682E+003    5.05300E+002
   7.1070   1.18640E+003    4.53560E+002
   7.1100   1.16007E+003    4.23790E+002
   7.1120   1.11868E+003    4.00500E+002
   7.1130   1.03769E+003    3.61640E+002
   7.1180   9.71430E+002    3.14240E+002
   7.1220   8.92980E+002    2.44900E+002
   7.1250   8.01870E+002    2.04800E+002
   7.1280   6.97270E+002    1.74570E+002
   7.1320   6.30280E+002    1.31140E+002
   7.1340   5.45150E+002    9.84200E+001
   7.1370   4.43220E+002    7.85600E+001
   7.1410   3.83420E+002    5.86400E+001
   7.1420   3.52670E+002    4.39700E+001
   7.1460   2.90870E+002    3.72900E+001
   7.1480   2.21100E+002    2.56000E+001
   7.1520   1.56660E+002    1.46400E+001
   7.1540   1.04310E+002    5.84000E+000
   7.1580   9.47900E+001    3.33000E+000
   7.1610   6.75000E+001    5.74000E+000
   7.1640   4.63200E+001    4.26000E+000
   7.1660   3.01600E+001    6.80000E-001
   7.1700   5.28000E+000    4.76000E+000
   7.1710   5.07000E+000    1.30000E+000
   7.1750   6.12000E+000    5.20000E-001
   7.1790   5.35000E+000    7.00000E-002
   7.1820   6.13000E+000    9.20000E-001
   7.1840   6.10000E+000    1.26000E+000
   7.1850   6.26000E+000    4.15000E+000
   7.1900   6.17000E+000    1.10000E+000
   7.1920   6.04000E+000    3.70000E-001
   7.1940   6.14000E+000    2.00000E+000
   7.1970   6.32000E+000    1.45000E+000
   7.2000   5.99000E+000    2.05000E+000
   7.2030   5.99000E+000    1.50000E-001
   7.2060   6.10000E+000    1.60000E-001
   7.2070   6.27000E+000    2.00000E-002
   7.2110   6.00000E+000    1.00000E-002
   7.2160   6.20000E+000    8.00000E-002
   7.2180   6.10000E+000    3.00000E-002
   7.2210   5.61000E+000    7.00000E-002
   7.2240   6.31000E+000    4.70000E-001
   7.2270   6.03000E+000    4.00000E-002
   7.2300   6.06000E+000    1.20000E-001
   7.2330   6.13000E+000    6.40000E-001
   7.2360   6.08000E+000    1.30000E-001
   7.2380   6.06000E+000    1.60000E-001
   7.2410   6.09000E+000    1.00000E-002
   7.2430   6.17000E+000    2.20000E-001
   7.2470   5.98000E+000    2.00000E-002
   7.2500   6.08000E+000    1.80000E-001
   7.2520   5.97000E+000    1.30000E-001
   7.2550   6.26000E+000    1.90000E-001
   7.2570   6.13000E+000    3.80000E-001
   7.2590   6.11000E+000    1.60000E-001
   7.2640   5.99000E+000    1.50000E-001
   7.2670   6.15000E+000    2.60000E-001
   7.2690   6.15000E+000    3.00000E-002
   7.2720   6.35000E+000    1.90000E-001
   7.2760   6.12000E+000    2.20000E-001
   7.2790   6.31000E+000    2.00000E-002
   7.2820   6.24000E+000    3.90000E-001
   7.2840   6.01000E+000    3.00000E-002
   7.2870   6.11000E+000    6.00000E-002
   7.2910   6.40000E+000    2.60000E-001
   7.2950   6.30000E+000    1.60000E-001
   7.2960   6.15000E+000    2.30000E-001
   7.2980   6.18000E+000    3.90000E-001
   7.3020   6.30000E+000    5.00000E-002
