# Supplementary material for: Mechanism of the small ATP-independent chaperone Spy is substrate specific
Source: Nat Commun. 2021 Feb 8;12:851. doi: 10.1038/s41467-021-21120-8 (PMC7870927; doi:10.1038/s41467-021-21120-8)
Supplement: Supplementary file 3 — Supplementary Data 1 [file 41467_2021_21120_MOESM3_ESM.zip › Fig 2c-d/181801/00095.RI3]

Sample3/6
I 3 22.0 48000 0013606 3.4180E11 278 1 
   5.7990   6.02000E+000    2.39000E+000
   5.8010   5.82000E+000    4.00000E-001
   5.8030   5.89000E+000    4.00000E-001
   5.8050   5.96000E+000    7.60000E-001
   5.8060   5.92000E+000    4.53000E+000
   5.8080   5.94000E+000    3.16000E+000
   5.8100   5.91000E+000    9.60000E+000
   5.8130   4.82000E+000    2.21200E+001
   5.8150   6.23000E+000    2.65600E+001
   5.8180   3.16900E+001    5.34700E+001
   5.8190   3.65500E+001    5.69200E+001
   5.8200   4.64900E+001    9.17300E+001
   5.8220   8.63900E+001    1.83830E+002
   5.8240   2.72870E+002    3.69650E+002
   5.8260   5.01680E+002    5.01800E+002
   5.8290   8.06370E+002    7.63320E+002
   5.8310   9.19040E+002    9.00490E+002
   5.8330   1.02652E+003    1.05484E+003
   5.8350   1.15540E+003    1.13745E+003
   5.8380   1.32199E+003    1.29516E+003
   5.8390   1.42730E+003    1.39095E+003
   5.8420   1.59403E+003    1.61154E+003
   5.8470   1.92011E+003    1.96954E+003
   5.8490   2.07943E+003    2.07897E+003
   5.8510   2.14197E+003    2.20823E+003
   5.8530   2.32772E+003    2.47421E+003
   5.8570   2.59968E+003    2.58443E+003
   5.8600   2.67208E+003    2.78983E+003
   5.8610   2.78198E+003    2.77149E+003
   5.8630   2.73720E+003    2.85589E+003
   5.8650   2.82277E+003    2.95545E+003
   5.8670   3.09900E+003    3.03598E+003
   5.8700   3.14767E+003    3.23840E+003
   5.8710   3.24208E+003    3.24063E+003
   5.8730   3.35657E+003    3.27082E+003
   5.8750   3.33450E+003    3.28641E+003
   5.8760   3.38241E+003    3.39682E+003
   5.8780   3.47209E+003    3.48614E+003
   5.8800   3.50451E+003    3.54881E+003
   5.8820   3.52396E+003    3.55842E+003
   5.8850   3.61713E+003    3.52219E+003
   5.8870   3.61210E+003    3.60947E+003
   5.8890   3.68023E+003    3.59234E+003
   5.8920   3.66425E+003    3.55934E+003
   5.8940   3.60247E+003    3.63286E+003
   5.8960   3.66872E+003    3.66296E+003
   5.8990   3.61914E+003    3.76130E+003
   5.9000   3.62675E+003    3.72784E+003
   5.9010   3.65614E+003    3.66128E+003
   5.9030   3.67074E+003    3.60124E+003
   5.9060   3.69770E+003    3.65645E+003
   5.9070   3.67236E+003    3.64963E+003
   5.9090   3.73978E+003    3.66035E+003
   5.9100   3.76180E+003    3.76147E+003
   5.9120   3.72668E+003    3.72324E+003
   5.9140   3.69428E+003    3.79436E+003
   5.9150   3.83643E+003    3.74626E+003
   5.9170   3.73068E+003    3.74821E+003
   5.9190   3.73457E+003    3.74121E+003
   5.9210   3.81050E+003    3.79784E+003
   5.9230   3.82896E+003    3.83207E+003
   5.9260   3.83805E+003    3.80862E+003
   5.9280   3.85546E+003    3.94157E+003
   5.9300   3.88785E+003    3.86828E+003
   5.9330   3.91168E+003    3.89971E+003
   5.9350   3.96674E+003    3.89203E+003
   5.9370   3.91880E+003    3.95213E+003
   5.9390   3.93726E+003    3.93838E+003
   5.9410   4.01166E+003    4.04076E+003
   5.9440   4.00514E+003    3.98753E+003
   5.9460   4.01126E+003    4.06055E+003
   5.9480   3.98211E+003    4.04234E+003
   5.9500   4.03973E+003    4.07171E+003
   5.9530   4.09727E+003    4.09906E+003
   5.9560   4.05132E+003    4.09611E+003
   5.9590   4.13443E+003    4.21373E+003
   5.9620   4.12524E+003    4.43745E+003
   5.9640   4.12554E+003    4.71279E+003
   5.9670   4.20645E+003    7.52823E+003
   5.9700   4.21867E+003    8.34350E+003
   5.9710   4.49007E+003    7.75585E+003
   5.9730   5.29195E+003    6.39196E+003
   5.9760   6.48604E+003    2.73030E+003
   5.9770   8.82358E+003    1.55000E+002
   5.9840   4.35441E+003    1.06229E+003
   5.9870   2.27640E+002    3.56842E+003
   5.9890   1.24210E+002    5.11749E+003
   5.9910   2.21450E+002    3.99812E+003
   5.9940   7.64050E+002    4.19756E+003
   5.9960   2.63312E+003    4.15245E+003
   5.9990   5.37319E+003    4.14339E+003
   6.0000   4.05235E+003    4.17746E+003
   6.0030   4.31849E+003    4.18000E+003
   6.0050   4.19542E+003    4.10052E+003
   6.0070   4.22087E+003    4.19678E+003
   6.0090   4.23010E+003    4.16484E+003
   6.0120   4.19665E+003    4.17471E+003
   6.0140   4.20728E+003    4.09648E+003
   6.0160   4.20919E+003    4.12678E+003
   6.0180   4.14190E+003    4.17305E+003
   6.0200   4.11699E+003    4.18208E+003
   6.0220   4.16667E+003    4.17357E+003
   6.0250   4.15969E+003    4.16182E+003
   6.0280   4.13015E+003    4.14561E+003
   6.0300   4.14379E+003    4.15587E+003
   6.0320   4.21054E+003    4.10471E+003
   6.0340   4.20336E+003    4.08817E+003
   6.0360   4.26186E+003    4.10957E+003
   6.0390   4.14526E+003    4.22326E+003
   6.0410   4.27141E+003    4.22640E+003
   6.0430   4.18260E+003    4.17636E+003
   6.0460   4.21466E+003    4.20558E+003
   6.0480   4.21406E+003    4.19733E+003
   6.0500   4.19671E+003    4.16562E+003
   6.0530   4.24451E+003    4.22889E+003
   6.0540   4.23027E+003    4.22956E+003
   6.0560   4.28432E+003    4.14973E+003
   6.0590   4.18957E+003    4.19196E+003
   6.0610   4.13764E+003    4.18272E+003
   6.0630   4.16938E+003    4.15834E+003
   6.0650   4.15895E+003    4.17809E+003
   6.0680   4.19729E+003    4.17471E+003
   6.0700   4.14693E+003    4.18017E+003
   6.0730   4.17619E+003    4.18605E+003
   6.0750   4.19469E+003    4.21104E+003
   6.0770   4.27884E+003    4.17446E+003
   6.0790   4.18669E+003    4.17548E+003
   6.0820   4.25661E+003    4.17471E+003
   6.0840   4.17140E+003    4.15041E+003
   6.0860   4.26832E+003    4.15337E+003
   6.0890   4.25433E+003    4.15575E+003
   6.0900   4.19555E+003    4.28744E+003
   6.0930   4.15883E+003    4.15509E+003
   6.0950   4.19556E+003    4.18669E+003
   6.0970   4.15328E+003    4.18258E+003
   6.1000   4.21860E+003    4.14401E+003
   6.1020   4.23574E+003    4.19190E+003
   6.1040   4.24531E+003    4.18957E+003
   6.1080   4.21423E+003    4.21569E+003
   6.1090   4.31628E+003    4.22229E+003
   6.1110   4.18574E+003    4.21651E+003
   6.1130   4.25425E+003    4.15091E+003
   6.1160   4.21788E+003    4.19637E+003
   6.1180   4.19603E+003    4.26676E+003
   6.1190   4.18724E+003    4.16192E+003
   6.1220   4.18692E+003    4.16969E+003
   6.1260   4.24928E+003    4.13123E+003
   6.1280   4.22142E+003    4.16393E+003
   6.1310   4.21695E+003    4.19570E+003
   6.1330   4.21614E+003    4.12064E+003
   6.1360   4.23473E+003    4.25642E+003
   6.1380   4.17107E+003    4.23046E+003
   6.1390   4.21312E+003    4.21774E+003
   6.1400   4.20232E+003    4.12303E+003
   6.1440   4.23366E+003    4.22458E+003
   6.1460   4.20993E+003    4.16317E+003
   6.1480   4.25287E+003    4.20127E+003
   6.1510   4.21711E+003    4.13901E+003
   6.1520   4.22095E+003    4.09684E+003
   6.1550   4.19438E+003    4.11428E+003
   6.1570   4.19501E+003    4.14444E+003
   6.1580   4.21640E+003    4.08059E+003
   6.1600   4.13063E+003    4.09284E+003
   6.1620   4.10479E+003    4.10620E+003
   6.1650   4.13032E+003    4.05692E+003
   6.1670   4.13555E+003    4.17100E+003
   6.1690   4.13716E+003    4.05602E+003
   6.1700   4.17148E+003    4.16813E+003
   6.1740   4.21109E+003    4.14812E+003
   6.1760   4.17691E+003    4.17459E+003
   6.1790   4.21301E+003    4.10044E+003
   6.1810   4.22791E+003    4.14587E+003
   6.1830   4.23935E+003    4.14015E+003
   6.1840   4.23135E+003    4.17394E+003
   6.1860   4.26570E+003    4.18836E+003
   6.1880   4.27179E+003    4.18471E+003
   6.1910   4.20415E+003    4.17041E+003
   6.1940   4.20107E+003    4.10177E+003
   6.1960   4.28787E+003    4.19912E+003
   6.1980   4.21808E+003    4.14420E+003
   6.1990   4.24513E+003    4.16057E+003
   6.2010   4.21386E+003    4.15349E+003
   6.2030   4.19302E+003    4.16383E+003
   6.2050   4.20493E+003    4.17277E+003
   6.2080   4.19462E+003    4.12463E+003
   6.2100   4.26327E+003    4.20989E+003
   6.2120   4.31537E+003    4.18769E+003
   6.2140   4.26849E+003    4.17547E+003
   6.2160   4.23010E+003    4.18151E+003
   6.2190   4.19286E+003    4.15446E+003
   6.2220   4.26725E+003    4.15343E+003
   6.2230   4.33754E+003    4.08650E+003
   6.2250   4.25748E+003    4.09707E+003
   6.2270   4.20749E+003    4.12029E+003
   6.2300   4.27404E+003    4.12399E+003
   6.2320   4.17617E+003    4.18851E+003
   6.2350   4.29381E+003    4.07897E+003
   6.2370   4.33360E+003    4.11171E+003
   6.2390   4.18925E+003    4.13910E+003
   6.2420   4.26591E+003    4.13815E+003
   6.2440   4.25107E+003    4.08045E+003
   6.2460   4.29556E+003    4.09906E+003
   6.2480   4.21196E+003    4.09203E+003
   6.2520   4.24298E+003    4.12682E+003
   6.2550   4.24501E+003    4.13220E+003
   6.2570   4.25125E+003    4.14244E+003
   6.2600   4.23710E+003    4.13659E+003
   6.2610   4.21445E+003    4.10841E+003
   6.2640   4.26170E+003    4.16039E+003
   6.2670   4.27560E+003    4.13664E+003
   6.2690   4.21252E+003    4.09975E+003
   6.2700   4.19882E+003    4.12329E+003
   6.2730   4.30931E+003    4.14484E+003
   6.2760   4.29827E+003    4.18488E+003
   6.2780   4.23411E+003    4.11217E+003
   6.2800   4.27624E+003    4.18322E+003
   6.2820   4.30344E+003    4.17291E+003
   6.2860   4.27966E+003    4.08453E+003
   6.2880   4.27762E+003    4.11849E+003
   6.2900   4.29227E+003    4.10573E+003
   6.2930   4.27754E+003    4.08535E+003
   6.2960   4.27590E+003    4.09233E+003
   6.2970   4.24442E+003    4.09095E+003
   6.2990   4.30017E+003    4.10411E+003
   6.3010   4.29972E+003    4.07324E+003
   6.3040   4.25469E+003    4.11163E+003
   6.3060   4.25809E+003    4.17045E+003
   6.3080   4.20085E+003    4.07994E+003
   6.3110   4.26767E+003    4.10692E+003
   6.3130   4.30262E+003    4.04911E+003
   6.3160   4.27486E+003    4.07253E+003
   6.3180   4.21265E+003    4.11663E+003
   6.3220   4.23781E+003    4.05963E+003
   6.3230   4.24316E+003    4.10786E+003
   6.3250   4.28704E+003    4.07342E+003
   6.3280   4.28424E+003    3.97361E+003
   6.3310   4.19287E+003    4.10158E+003
   6.3320   4.22053E+003    4.00247E+003
   6.3350   4.24927E+003    3.95584E+003
   6.3380   4.22028E+003    4.00144E+003
   6.3400   4.21808E+003    4.03959E+003
   6.3430   4.24289E+003    3.98983E+003
   6.3450   4.23558E+003    3.92066E+003
   6.3490   4.25969E+003    3.92867E+003
   6.3500   4.22842E+003    3.94827E+003
   6.3540   4.21425E+003    3.96698E+003
   6.3560   4.21263E+003    3.98821E+003
   6.3590   4.16849E+003    3.86382E+003
   6.3610   4.19737E+003    3.79053E+003
   6.3630   4.21913E+003    3.90377E+003
   6.3660   4.17205E+003    3.93648E+003
   6.3690   4.20178E+003    3.94146E+003
   6.3730   4.27179E+003    3.87358E+003
   6.3740   4.18289E+003    3.85196E+003
   6.3770   4.16286E+003    3.89684E+003
   6.3790   4.14100E+003    3.89365E+003
   6.3810   4.17545E+003    3.93668E+003
   6.3830   4.17571E+003    3.93841E+003
   6.3860   4.16922E+003    3.84219E+003
   6.3880   4.13964E+003    3.83618E+003
   6.3910   4.11697E+003    3.83360E+003
   6.3930   4.15915E+003    3.79695E+003
   6.3970   4.13413E+003    3.79198E+003
   6.3990   4.13684E+003    3.84238E+003
   6.4020   4.09310E+003    3.78607E+003
   6.4030   4.12677E+003    3.81858E+003
   6.4060   4.13269E+003    3.85693E+003
   6.4080   4.15321E+003    3.78197E+003
   6.4100   4.09607E+003    3.85650E+003
   6.4130   4.15236E+003    3.80953E+003
   6.4170   4.13212E+003    3.79280E+003
   6.4200   4.15690E+003    3.78408E+003
   6.4220   4.18139E+003    3.80319E+003
   6.4240   4.14450E+003    3.77216E+003
   6.4260   4.14288E+003    3.75039E+003
   6.4290   4.09015E+003    3.72544E+003
   6.4310   4.09385E+003    3.77619E+003
   6.4330   4.12017E+003    3.79599E+003
   6.4350   4.12836E+003    3.85025E+003
   6.4380   4.28183E+003    3.80728E+003
   6.4420   4.22816E+003    3.78306E+003
   6.4460   4.22519E+003    3.79895E+003
   6.4490   4.27006E+003    3.79752E+003
   6.4510   4.17962E+003    3.83620E+003
   6.4540   4.20455E+003    3.83879E+003
   6.4550   4.31609E+003    3.77645E+003
   6.4560   4.27254E+003    3.82352E+003
   6.4600   4.28340E+003    3.78980E+003
   6.4630   4.22202E+003    3.79726E+003
   6.4650   4.26591E+003    3.79610E+003
   6.4680   4.31185E+003    3.76903E+003
   6.4700   4.24969E+003    3.78263E+003
   6.4730   4.25448E+003    3.74853E+003
   6.4760   4.26289E+003    3.78168E+003
   6.4790   4.27908E+003    3.67837E+003
   6.4800   4.27404E+003    3.73600E+003
   6.4830   4.22929E+003    3.71649E+003
   6.4850   4.21976E+003    3.73349E+003
   6.4880   4.17088E+003    3.69706E+003
   6.4920   4.20441E+003    3.69131E+003
   6.4940   4.23220E+003    3.72840E+003
   6.4960   4.23134E+003    3.68180E+003
   6.4990   4.21532E+003    3.74362E+003
   6.5010   4.27117E+003    3.67397E+003
   6.5030   4.16955E+003    3.66461E+003
   6.5040   4.24907E+003    3.59470E+003
   6.5080   4.28582E+003    3.68396E+003
   6.5110   4.20362E+003    3.61968E+003
   6.5130   4.23708E+003    3.58895E+003
   6.5160   4.23556E+003    3.59625E+003
   6.5180   4.17160E+003    3.61835E+003
   6.5210   4.12284E+003    3.57549E+003
   6.5230   4.13474E+003    3.50047E+003
   6.5260   4.15841E+003    3.53501E+003
   6.5280   4.18248E+003    3.50459E+003
   6.5300   4.14440E+003    3.57038E+003
   6.5330   4.14070E+003    3.49067E+003
   6.5370   4.09606E+003    3.49083E+003
   6.5380   4.06618E+003    3.46808E+003
   6.5400   4.16443E+003    3.48923E+003
   6.5420   4.08700E+003    3.47397E+003
   6.5440   4.11413E+003    3.40656E+003
   6.5460   4.08567E+003    3.39395E+003
   6.5500   4.00604E+003    3.36279E+003
   6.5510   4.04424E+003    3.38725E+003
   6.5530   4.08238E+003    3.36608E+003
   6.5570   3.99425E+003    3.34152E+003
   6.5590   3.97289E+003    3.31843E+003
   6.5610   3.92037E+003    3.23351E+003
   6.5640   3.93430E+003    3.35432E+003
   6.5660   3.97696E+003    3.28582E+003
   6.5680   3.91040E+003    3.24162E+003
   6.5730   3.95790E+003    3.30749E+003
   6.5740   3.98638E+003    3.30365E+003
   6.5760   3.93329E+003    3.20469E+003
   6.5780   3.88976E+003    3.17264E+003
   6.5800   3.94390E+003    3.23702E+003
   6.5840   3.87519E+003    3.19839E+003
   6.5860   3.82377E+003    3.10341E+003
   6.5890   3.77291E+003    3.11620E+003
   6.5910   3.76040E+003    3.11047E+003
   6.5930   3.80552E+003    3.03384E+003
   6.5970   3.83690E+003    3.07834E+003
   6.5980   3.83688E+003    3.03658E+003
   6.6000   3.76120E+003    3.05225E+003
   6.6030   3.78978E+003    2.93442E+003
   6.6070   3.80257E+003    2.95294E+003
   6.6100   3.71376E+003    2.95336E+003
   6.6110   3.76520E+003    2.92773E+003
   6.6140   3.69889E+003    2.91201E+003
   6.6150   3.72646E+003    2.89353E+003
   6.6210   3.62795E+003    2.91460E+003
   6.6220   3.66371E+003    2.90690E+003
   6.6260   3.62048E+003    2.85829E+003
   6.6280   3.62549E+003    2.87471E+003
   6.6310   3.55965E+003    2.86164E+003
   6.6330   3.60117E+003    2.83175E+003
   6.6350   3.62543E+003    2.79353E+003
   6.6380   3.61680E+003    2.78911E+003
   6.6410   3.56507E+003    2.75869E+003
   6.6440   3.55284E+003    2.72621E+003
   6.6460   3.52394E+003    2.73653E+003
   6.6480   3.51241E+003    2.71873E+003
   6.6500   3.50911E+003    2.71392E+003
   6.6510   3.46828E+003    2.70205E+003
   6.6550   3.49902E+003    2.70099E+003
   6.6570   3.45109E+003    2.60184E+003
   6.6600   3.50025E+003    2.59982E+003
   6.6620   3.43496E+003    2.61287E+003
   6.6640   3.45572E+003    2.59981E+003
   6.6670   3.44207E+003    2.57318E+003
   6.6700   3.39679E+003    2.56964E+003
   6.6740   3.40981E+003    2.54395E+003
   6.6760   3.39678E+003    2.49170E+003
   6.6780   3.36027E+003    2.45890E+003
   6.6790   3.37421E+003    2.44116E+003
   6.6830   3.32412E+003    2.47200E+003
   6.6870   3.25945E+003    2.41937E+003
   6.6890   3.22791E+003    2.37507E+003
   6.6910   3.28159E+003    2.40610E+003
   6.6920   3.24919E+003    2.36521E+003
   6.6950   3.17989E+003    2.36027E+003
   6.6980   3.16725E+003    2.31495E+003
   6.7000   3.16832E+003    2.29236E+003
   6.7030   3.19205E+003    2.32261E+003
   6.7040   3.16032E+003    2.26351E+003
   6.7070   3.11244E+003    2.20861E+003
   6.7100   3.08800E+003    2.20946E+003
   6.7150   3.06874E+003    2.18716E+003
   6.7180   3.10837E+003    2.22925E+003
   6.7210   3.06477E+003    2.21024E+003
   6.7230   2.98737E+003    2.17063E+003
   6.7270   2.97658E+003    2.13717E+003
   6.7300   2.95031E+003    2.09978E+003
   6.7320   2.87101E+003    2.06169E+003
   6.7340   2.88408E+003    2.00171E+003
   6.7370   2.89083E+003    2.04213E+003
   6.7390   2.86778E+003    2.00020E+003
   6.7400   2.87150E+003    1.97184E+003
   6.7440   2.86915E+003    1.97078E+003
   6.7460   2.87241E+003    1.96357E+003
   6.7490   2.83908E+003    1.97448E+003
   6.7510   2.82540E+003    1.93930E+003
   6.7530   2.83100E+003    1.94247E+003
   6.7560   2.82717E+003    1.89267E+003
   6.7600   2.79575E+003    1.88249E+003
   6.7620   2.73757E+003    1.88123E+003
   6.7630   2.70671E+003    1.87345E+003
   6.7660   2.73148E+003    1.84111E+003
   6.7690   2.71225E+003    1.82189E+003
   6.7720   2.64974E+003    1.82660E+003
   6.7750   2.74394E+003    1.86805E+003
   6.7770   2.68096E+003    1.79066E+003
   6.7790   2.73250E+003    1.77793E+003
   6.7810   2.68258E+003    1.75092E+003
   6.7850   2.63876E+003    1.80263E+003
   6.7880   2.62165E+003    1.76090E+003
   6.7900   2.61280E+003    1.73403E+003
   6.7930   2.62648E+003    1.71911E+003
   6.7960   2.57211E+003    1.73441E+003
   6.7980   2.56798E+003    1.72760E+003
   6.8020   2.57620E+003    1.69493E+003
   6.8040   2.50574E+003    1.70639E+003
   6.8060   2.51805E+003    1.66257E+003
   6.8100   2.54686E+003    1.64950E+003
   6.8120   2.54327E+003    1.61881E+003
   6.8150   2.50455E+003    1.63411E+003
   6.8180   2.54160E+003    1.62230E+003
   6.8200   2.52332E+003    1.62150E+003
   6.8220   2.51127E+003    1.59449E+003
   6.8260   2.53215E+003    1.60178E+003
   6.8280   2.50229E+003    1.58261E+003
   6.8310   2.48634E+003    1.54998E+003
   6.8330   2.43398E+003    1.54809E+003
   6.8360   2.45099E+003    1.55187E+003
   6.8390   2.44297E+003    1.56887E+003
   6.8420   2.45074E+003    1.52524E+003
   6.8450   2.37795E+003    1.51504E+003
   6.8460   2.40168E+003    1.51560E+003
   6.8490   2.40632E+003    1.48105E+003
   6.8520   2.37447E+003    1.48065E+003
   6.8540   2.38579E+003    1.43725E+003
   6.8580   2.35304E+003    1.46996E+003
   6.8600   2.32839E+003    1.46013E+003
   6.8630   2.35327E+003    1.45609E+003
   6.8660   2.33241E+003    1.44683E+003
   6.8690   2.31868E+003    1.42266E+003
   6.8710   2.29823E+003    1.43703E+003
   6.8740   2.30834E+003    1.37960E+003
   6.8760   2.27177E+003    1.37148E+003
   6.8800   2.28297E+003    1.38868E+003
   6.8820   2.26027E+003    1.36659E+003
   6.8850   2.24647E+003    1.39152E+003
   6.8870   2.25605E+003    1.36427E+003
   6.8890   2.22262E+003    1.36588E+003
   6.8920   2.28698E+003    1.35857E+003
   6.8940   2.20087E+003    1.31869E+003
   6.8980   2.24794E+003    1.33347E+003
   6.9010   2.21304E+003    1.33679E+003
   6.9030   2.20054E+003    1.34641E+003
   6.9060   2.19193E+003    1.32351E+003
   6.9090   2.19519E+003    1.34180E+003
   6.9110   2.19609E+003    1.28923E+003
   6.9150   2.17590E+003    1.30007E+003
   6.9170   2.12292E+003    1.28626E+003
   6.9200   2.14594E+003    1.29871E+003
   6.9220   2.15554E+003    1.26196E+003
   6.9250   2.16965E+003    1.27188E+003
   6.9280   2.10155E+003    1.25813E+003
   6.9300   2.13824E+003    1.25713E+003
   6.9320   2.12298E+003    1.24881E+003
   6.9350   2.02867E+003    1.24437E+003
   6.9390   2.07711E+003    1.24252E+003
   6.9410   2.10780E+003    1.21971E+003
   6.9420   2.03096E+003    1.24453E+003
   6.9460   2.01890E+003    1.20289E+003
   6.9480   2.05018E+003    1.18557E+003
   6.9510   2.02894E+003    1.19547E+003
   6.9540   2.02633E+003    1.20095E+003
   6.9570   1.99151E+003    1.17984E+003
   6.9590   2.01288E+003    1.18264E+003
   6.9620   1.97970E+003    1.14601E+003
   6.9650   2.00155E+003    1.16840E+003
   6.9680   1.93499E+003    1.16289E+003
   6.9710   1.98802E+003    1.15842E+003
   6.9720   1.99759E+003    1.15248E+003
   6.9740   1.94927E+003    1.16562E+003
   6.9780   1.96150E+003    1.16504E+003
   6.9810   1.95066E+003    1.19033E+003
   6.9830   2.01755E+003    1.15050E+003
   6.9850   1.99347E+003    1.17201E+003
   6.9880   1.97118E+003    1.16802E+003
   6.9900   1.94305E+003    1.12964E+003
   6.9940   1.93870E+003    1.14724E+003
   6.9970   1.91876E+003    1.14544E+003
   6.9990   1.92860E+003    1.14736E+003
   7.0020   1.95817E+003    1.13660E+003
   7.0050   1.95954E+003    1.17441E+003
   7.0080   1.93861E+003    1.10622E+003
   7.0110   1.94563E+003    1.11187E+003
   7.0140   1.90381E+003    1.11260E+003
   7.0160   1.92094E+003    1.13000E+003
   7.0190   1.92001E+003    1.12063E+003
   7.0240   1.88232E+003    1.09348E+003
   7.0260   1.88171E+003    1.07772E+003
   7.0280   1.87230E+003    1.09842E+003
   7.0290   1.84609E+003    1.13380E+003
   7.0330   1.86423E+003    1.09896E+003
   7.0360   1.92461E+003    1.10732E+003
   7.0380   1.89376E+003    1.10302E+003
   7.0410   1.88691E+003    1.08053E+003
   7.0450   1.88198E+003    1.07493E+003
   7.0480   1.85193E+003    1.03569E+003
   7.0510   1.85501E+003    1.08264E+003
   7.0530   1.84751E+003    1.07211E+003
   7.0550   1.83802E+003    1.04723E+003
   7.0590   1.89918E+003    1.02483E+003
   7.0620   1.84299E+003    1.00791E+003
   7.0650   1.84499E+003    1.00761E+003
   7.0670   1.85080E+003    9.98370E+002
   7.0700   1.86841E+003    9.86440E+002
   7.0730   1.84360E+003    9.96710E+002
   7.0760   1.84629E+003    9.58300E+002
   7.0780   1.79946E+003    9.75240E+002
   7.0810   1.77793E+003    9.54430E+002
   7.0840   1.80858E+003    9.09850E+002
   7.0870   1.81034E+003    9.29600E+002
   7.0890   1.77190E+003    8.98760E+002
   7.0930   1.76912E+003    8.75540E+002
   7.0960   1.75372E+003    8.55140E+002
   7.0980   1.72254E+003    8.18360E+002
   7.1010   1.74142E+003    7.84510E+002
   7.1050   1.66524E+003    7.68340E+002
   7.1070   1.68709E+003    7.25160E+002
   7.1100   1.64335E+003    6.69290E+002
   7.1130   1.65108E+003    6.33090E+002
   7.1160   1.61718E+003    6.05420E+002
   7.1180   1.59079E+003    5.56120E+002
   7.1210   1.53046E+003    5.04250E+002
   7.1250   1.52182E+003    4.37130E+002
   7.1280   1.44108E+003    3.97380E+002
   7.1300   1.40768E+003    3.32730E+002
   7.1320   1.34973E+003    2.86790E+002
   7.1340   1.30843E+003    2.67340E+002
   7.1370   1.21245E+003    1.72240E+002
   7.1410   1.08759E+003    3.12100E+001
   7.1470   9.26590E+002    1.15900E+001
   7.1500   7.45720E+002    4.90000E+000
   7.1530   7.27370E+002    3.78000E+000
   7.1560   5.70950E+002    4.37000E+000
   7.1590   2.29810E+002    3.58000E+000
   7.1610   6.67200E+001    5.99000E+000
   7.1640   2.77000E+001    6.02000E+000
   7.1680   1.70000E+000    1.57000E+000
   7.1710   5.37000E+000    9.20000E-001
   7.1750   6.14000E+000    3.90000E-001
   7.1780   6.09000E+000    3.40000E-001
   7.1800   6.11000E+000    1.30000E-001
   7.1820   6.15000E+000    4.00000E-001
   7.1850   6.24000E+000    4.60000E-001
   7.1870   5.98000E+000    5.30000E-001
   7.1920   6.01000E+000    1.90000E+000
   7.1940   6.17000E+000    7.90000E-001
   7.1950   6.02000E+000    1.23000E+000
   7.1990   6.14000E+000    1.37000E+000
   7.2010   5.92000E+000    1.36000E+000
   7.2050   6.20000E+000    7.50000E-001
   7.2070   6.07000E+000    1.92000E+000
   7.2110   6.11000E+000    4.00000E-002
   7.2130   6.04000E+000    4.90000E-001
   7.2150   5.96000E+000    6.70000E-001
   7.2190   6.24000E+000    2.20000E-001
   7.2230   6.20000E+000    1.14000E+000
   7.2240   6.09000E+000    0.00000E+000
   7.2280   5.97000E+000    5.20000E-001
   7.2300   5.94000E+000    2.40000E-001
   7.2330   6.36000E+000    1.00000E-001
   7.2360   6.02000E+000    4.00000E-002
   7.2380   5.97000E+000    4.00000E-002
   7.2420   6.26000E+000    1.00000E-002
   7.2450   6.03000E+000    2.00000E-002
   7.2490   5.95000E+000    2.50000E-001
   7.2510   6.23000E+000    1.30000E-001
   7.2530   6.13000E+000    5.00000E-001
   7.2570   6.08000E+000    5.30000E-001
   7.2590   6.28000E+000    1.00000E-002
   7.2630   6.29000E+000    2.00000E-002
   7.2650   6.01000E+000    2.00000E-001
   7.2680   6.15000E+000    1.00000E-002
   7.2700   6.08000E+000    4.40000E-001
   7.2740   6.22000E+000    1.60000E-001
   7.2770   6.08000E+000    5.00000E-002
   7.2790   6.04000E+000    7.00000E-002
   7.2810   6.07000E+000    2.90000E-001
   7.2840   6.01000E+000    2.50000E-001
   7.2880   6.05000E+000    5.60000E-001
   7.2910   6.18000E+000    2.40000E-001
   7.2940   6.20000E+000    4.00000E-002
   7.2960   5.47000E+000    2.10000E-001
   7.3000   6.04000E+000    1.00000E-001
