# Supplementary material for: Mechanism of the small ATP-independent chaperone Spy is substrate specific
Source: Nat Commun. 2021 Feb 8;12:851. doi: 10.1038/s41467-021-21120-8 (PMC7870927; doi:10.1038/s41467-021-21120-8)
Supplement: Supplementary file 3 — Supplementary Data 1 [file 41467_2021_21120_MOESM3_ESM.zip › Fig 2c-d/181801/00096.RI1]

Sample1/4
I 1 22.0 48000 0013679 3.4370E11 278 1 
   5.7990   6.04000E+000    8.00000E-001
   5.8030   5.92000E+000    4.50000E-001
   5.8040   6.20000E+000    5.40000E-001
   5.8060   5.96000E+000    5.20000E-001
   5.8080   6.02000E+000    4.40000E-001
   5.8100   6.12000E+000    1.04100E+001
   5.8120   6.08000E+000    6.97000E+000
   5.8130   5.31000E+000    1.10600E+001
   5.8150   2.63000E+000    2.13400E+001
   5.8170   2.28600E+001    2.64900E+001
   5.8190   3.20800E+001    2.35300E+001
   5.8200   6.01800E+001    4.22700E+001
   5.8220   1.35590E+002    4.57700E+001
   5.8240   2.70960E+002    9.86400E+001
   5.8260   6.25490E+002    2.75730E+002
   5.8280   8.80430E+002    5.20380E+002
   5.8300   8.95230E+002    6.56790E+002
   5.8330   9.58820E+002    6.34580E+002
   5.8350   1.28674E+003    9.43650E+002
   5.8370   1.44110E+003    1.18940E+003
   5.8400   1.51918E+003    1.46726E+003
   5.8410   1.59791E+003    1.66608E+003
   5.8420   1.68154E+003    1.78360E+003
   5.8440   1.82975E+003    1.87409E+003
   5.8460   1.93380E+003    2.00167E+003
   5.8490   2.12064E+003    2.10313E+003
   5.8510   2.27029E+003    2.26935E+003
   5.8520   2.30377E+003    2.35996E+003
   5.8530   2.44459E+003    2.55524E+003
   5.8560   2.57156E+003    2.58466E+003
   5.8580   2.65674E+003    2.69222E+003
   5.8600   2.76551E+003    2.84098E+003
   5.8610   2.98826E+003    2.96099E+003
   5.8630   3.01705E+003    2.97288E+003
   5.8650   3.04656E+003    3.03733E+003
   5.8670   3.17286E+003    3.18920E+003
   5.8690   3.17516E+003    3.28499E+003
   5.8710   3.33702E+003    3.38596E+003
   5.8730   3.32990E+003    3.42118E+003
   5.8760   3.41633E+003    3.43625E+003
   5.8770   3.47039E+003    3.47965E+003
   5.8780   3.53780E+003    3.50967E+003
   5.8800   3.59449E+003    3.65950E+003
   5.8830   3.61031E+003    3.63224E+003
   5.8850   3.64258E+003    3.68397E+003
   5.8870   3.67012E+003    3.63363E+003
   5.8900   3.64045E+003    3.68183E+003
   5.8940   3.66783E+003    3.65965E+003
   5.8970   3.66783E+003    3.65384E+003
   5.8990   3.76533E+003    3.72981E+003
   5.9000   3.72707E+003    3.69501E+003
   5.9030   3.70165E+003    3.71647E+003
   5.9050   3.81275E+003    3.74828E+003
   5.9070   3.72562E+003    3.79725E+003
   5.9090   3.76629E+003    3.82591E+003
   5.9100   3.81293E+003    3.77641E+003
   5.9120   3.79117E+003    3.85070E+003
   5.9140   3.80638E+003    3.89671E+003
   5.9160   3.81863E+003    3.82084E+003
   5.9190   3.90510E+003    3.84567E+003
   5.9210   3.88532E+003    3.78798E+003
   5.9230   3.89147E+003    3.80246E+003
   5.9250   3.89903E+003    3.76979E+003
   5.9280   3.92393E+003    3.79748E+003
   5.9300   3.87805E+003    3.84540E+003
   5.9320   3.96441E+003    3.99456E+003
   5.9350   3.98551E+003    4.02410E+003
   5.9370   4.11088E+003    4.01855E+003
   5.9390   4.01630E+003    4.11498E+003
   5.9420   4.01971E+003    4.10032E+003
   5.9430   4.12197E+003    4.11838E+003
   5.9460   4.15719E+003    4.06018E+003
   5.9490   4.12291E+003    4.10653E+003
   5.9500   4.14053E+003    4.08926E+003
   5.9530   4.15253E+003    4.11367E+003
   5.9550   4.18225E+003    4.17713E+003
   5.9570   4.16362E+003    4.14052E+003
   5.9590   4.18602E+003    4.11141E+003
   5.9600   4.12185E+003    4.03074E+003
   5.9640   4.08598E+003    4.16407E+003
   5.9660   4.22686E+003    4.14147E+003
   5.9690   4.16578E+003    4.24276E+003
   5.9710   4.19850E+003    4.27420E+003
   5.9740   4.24183E+003    4.20285E+003
   5.9750   4.18412E+003    4.22543E+003
   5.9770   4.25173E+003    4.23906E+003
   5.9790   4.26264E+003    4.28605E+003
   5.9800   4.26034E+003    4.29412E+003
   5.9820   4.27281E+003    4.28589E+003
   5.9840   4.29893E+003    4.32073E+003
   5.9870   4.39211E+003    4.35715E+003
   5.9890   4.70664E+003    4.77424E+003
   5.9910   5.41139E+003    6.21495E+003
   5.9930   7.49481E+003    7.45287E+003
   5.9960   9.05187E+003    8.53636E+003
   5.9980   7.97363E+003    8.11549E+003
   6.0020   6.19121E+003    4.71104E+003
   6.0030   2.59190E+003    1.51280E+002
   6.0090   1.21320E+002    1.49740E+002
   6.0100   1.87140E+002    2.20890E+002
   6.0120   3.47830E+002    1.84296E+003
   6.0160   3.78475E+003    5.28164E+003
   6.0200   4.47837E+003    4.10189E+003
   6.0230   4.41693E+003    4.27812E+003
   6.0250   4.35170E+003    4.33115E+003
   6.0270   4.37986E+003    4.28072E+003
   6.0300   4.35799E+003    4.23319E+003
   6.0320   4.35471E+003    4.30289E+003
   6.0340   4.34326E+003    4.28486E+003
   6.0360   4.43340E+003    4.32643E+003
   6.0390   4.43914E+003    4.36438E+003
   6.0410   4.33538E+003    4.30453E+003
   6.0430   4.36457E+003    4.31406E+003
   6.0460   4.40741E+003    4.28644E+003
   6.0480   4.41244E+003    4.36312E+003
   6.0500   4.39645E+003    4.27388E+003
   6.0510   4.41579E+003    4.31532E+003
   6.0530   4.36567E+003    4.28348E+003
   6.0560   4.41069E+003    4.29351E+003
   6.0590   4.35599E+003    4.34475E+003
   6.0610   4.36604E+003    4.30528E+003
   6.0620   4.39884E+003    4.31993E+003
   6.0660   4.36600E+003    4.33727E+003
   6.0680   4.35004E+003    4.24737E+003
   6.0700   4.35756E+003    4.27726E+003
   6.0730   4.38986E+003    4.29600E+003
   6.0750   4.35165E+003    4.32300E+003
   6.0770   4.39889E+003    4.32865E+003
   6.0790   4.40873E+003    4.32334E+003
   6.0820   4.35061E+003    4.29570E+003
   6.0830   4.35685E+003    4.30252E+003
   6.0840   4.33551E+003    4.28284E+003
   6.0880   4.40656E+003    4.31693E+003
   6.0900   4.35438E+003    4.21583E+003
   6.0930   4.39384E+003    4.34666E+003
   6.0960   4.50311E+003    4.26795E+003
   6.0990   4.33957E+003    4.26354E+003
   6.1000   4.28053E+003    4.24231E+003
   6.1020   4.36831E+003    4.23978E+003
   6.1040   4.30100E+003    4.30051E+003
   6.1060   4.28250E+003    4.31444E+003
   6.1090   4.29653E+003    4.26139E+003
   6.1110   4.35951E+003    4.28853E+003
   6.1130   4.36649E+003    4.26097E+003
   6.1150   4.27868E+003    4.24155E+003
   6.1180   4.28378E+003    4.24704E+003
   6.1190   4.29645E+003    4.25063E+003
   6.1240   4.39258E+003    4.26551E+003
   6.1250   4.28066E+003    4.24205E+003
   6.1280   4.34200E+003    4.31108E+003
   6.1310   4.33998E+003    4.25823E+003
   6.1330   4.26427E+003    4.23223E+003
   6.1350   4.28727E+003    4.26852E+003
   6.1370   4.32531E+003    4.23356E+003
   6.1410   4.39630E+003    4.24461E+003
   6.1430   4.28716E+003    4.19869E+003
   6.1450   4.29185E+003    4.22501E+003
   6.1470   4.22559E+003    4.19027E+003
   6.1480   4.25194E+003    4.20929E+003
   6.1500   4.33050E+003    4.22564E+003
   6.1530   4.23857E+003    4.20663E+003
   6.1550   4.27682E+003    4.19244E+003
   6.1570   4.21449E+003    4.20139E+003
   6.1590   4.21431E+003    4.13453E+003
   6.1610   4.21634E+003    4.15078E+003
   6.1630   4.21019E+003    4.14066E+003
   6.1660   4.25396E+003    4.21100E+003
   6.1670   4.19343E+003    4.08637E+003
   6.1710   4.19692E+003    4.18522E+003
   6.1730   4.25615E+003    4.15490E+003
   6.1760   4.19939E+003    4.16021E+003
   6.1780   4.23300E+003    4.13613E+003
   6.1810   4.28412E+003    4.19181E+003
   6.1830   4.27037E+003    4.12135E+003
   6.1850   4.22475E+003    4.13815E+003
   6.1880   4.19158E+003    4.10338E+003
   6.1890   4.22604E+003    4.09433E+003
   6.1910   4.21945E+003    4.14663E+003
   6.1930   4.31499E+003    4.12897E+003
   6.1950   4.22059E+003    4.08721E+003
   6.1960   4.19469E+003    4.11959E+003
   6.1980   4.18449E+003    4.14610E+003
   6.2000   4.23198E+003    4.11690E+003
   6.2030   4.24807E+003    4.10797E+003
   6.2050   4.23253E+003    4.14545E+003
   6.2070   4.28594E+003    4.10622E+003
   6.2090   4.21657E+003    4.05849E+003
   6.2120   4.26627E+003    4.03153E+003
   6.2150   4.28991E+003    4.07934E+003
   6.2170   4.31436E+003    4.11642E+003
   6.2190   4.25175E+003    4.00592E+003
   6.2210   4.24474E+003    4.06267E+003
   6.2230   4.21498E+003    4.05288E+003
   6.2250   4.26132E+003    4.08126E+003
   6.2280   4.24892E+003    4.05120E+003
   6.2310   4.17039E+003    4.04804E+003
   6.2320   4.25501E+003    3.92156E+003
   6.2350   4.15934E+003    4.04193E+003
   6.2370   4.26067E+003    3.98770E+003
   6.2390   4.24182E+003    3.96529E+003
   6.2410   4.19278E+003    3.93287E+003
   6.2430   4.19439E+003    3.96765E+003
   6.2460   4.16870E+003    3.90805E+003
   6.2480   4.17777E+003    3.88532E+003
   6.2510   4.17551E+003    3.95437E+003
   6.2550   4.19595E+003    3.97339E+003
   6.2560   4.18445E+003    3.98001E+003
   6.2590   4.24955E+003    3.84439E+003
   6.2600   4.16576E+003    3.91536E+003
   6.2640   4.16648E+003    3.84966E+003
   6.2670   4.17905E+003    3.92051E+003
   6.2680   4.15398E+003    3.86665E+003
   6.2710   4.17508E+003    3.88916E+003
   6.2730   4.17692E+003    3.86986E+003
   6.2780   4.20713E+003    3.84405E+003
   6.2800   4.17133E+003    3.86990E+003
   6.2820   4.14680E+003    3.80419E+003
   6.2840   4.08894E+003    3.86353E+003
   6.2870   4.16259E+003    3.83919E+003
   6.2890   4.11741E+003    3.74338E+003
   6.2920   4.12700E+003    3.78421E+003
   6.2950   4.20341E+003    3.70621E+003
   6.2960   4.11834E+003    3.72156E+003
   6.2980   4.14972E+003    3.66222E+003
   6.3010   4.05773E+003    3.67399E+003
   6.3040   4.11936E+003    3.70621E+003
   6.3070   4.12128E+003    3.61428E+003
   6.3090   4.05742E+003    3.64246E+003
   6.3120   4.07686E+003    3.61911E+003
   6.3140   4.02302E+003    3.60546E+003
   6.3160   3.98593E+003    3.64263E+003
   6.3180   4.00103E+003    3.54861E+003
   6.3200   3.98281E+003    3.48519E+003
   6.3230   4.00850E+003    3.54062E+003
   6.3270   3.92753E+003    3.42173E+003
   6.3280   3.89692E+003    3.50853E+003
   6.3300   3.89114E+003    3.49744E+003
   6.3320   3.91764E+003    3.41323E+003
   6.3360   3.91513E+003    3.39570E+003
   6.3380   3.93416E+003    3.46519E+003
   6.3400   3.92539E+003    3.47119E+003
   6.3410   3.86399E+003    3.41642E+003
   6.3430   3.87107E+003    3.34240E+003
   6.3450   3.91467E+003    3.38623E+003
   6.3470   3.85310E+003    3.35117E+003
   6.3500   3.86289E+003    3.34940E+003
   6.3540   3.79413E+003    3.32167E+003
   6.3560   3.75472E+003    3.33086E+003
   6.3590   3.72573E+003    3.27283E+003
   6.3610   3.77497E+003    3.20703E+003
   6.3630   3.74765E+003    3.23268E+003
   6.3660   3.74535E+003    3.20410E+003
   6.3690   3.70537E+003    3.20503E+003
   6.3710   3.65018E+003    3.21110E+003
   6.3720   3.60252E+003    3.16903E+003
   6.3760   3.67084E+003    3.16241E+003
   6.3790   3.64881E+003    3.11290E+003
   6.3810   3.65066E+003    3.06414E+003
   6.3830   3.57860E+003    3.08065E+003
   6.3850   3.60756E+003    2.99036E+003
   6.3880   3.64448E+003    3.05513E+003
   6.3900   3.63048E+003    2.98632E+003
   6.3920   3.63180E+003    3.02702E+003
   6.3950   3.57656E+003    2.94713E+003
   6.3980   3.52473E+003    2.91747E+003
   6.4000   3.49466E+003    2.90813E+003
   6.4020   3.53497E+003    2.89720E+003
   6.4030   3.52813E+003    2.90747E+003
   6.4080   3.47828E+003    2.89344E+003
   6.4090   3.47602E+003    2.81878E+003
   6.4130   3.51300E+003    2.78592E+003
   6.4150   3.40773E+003    2.77828E+003
   6.4170   3.38368E+003    2.75318E+003
   6.4210   3.36190E+003    2.74762E+003
   6.4240   3.38378E+003    2.72064E+003
   6.4260   3.35300E+003    2.73743E+003
   6.4290   3.38021E+003    2.72303E+003
   6.4310   3.36939E+003    2.73431E+003
   6.4330   3.38160E+003    2.72078E+003
   6.4350   3.42371E+003    2.72734E+003
   6.4380   3.35779E+003    2.71756E+003
   6.4390   3.38692E+003    2.68148E+003
   6.4420   3.30292E+003    2.68349E+003
   6.4440   3.35854E+003    2.59395E+003
   6.4470   3.37169E+003    2.57986E+003
   6.4490   3.37706E+003    2.61922E+003
   6.4510   3.30812E+003    2.60294E+003
   6.4540   3.35856E+003    2.58411E+003
   6.4560   3.32503E+003    2.58424E+003
   6.4580   3.29563E+003    2.56688E+003
   6.4610   3.33162E+003    2.58752E+003
   6.4650   3.26902E+003    2.48278E+003
   6.4670   3.29925E+003    2.51296E+003
   6.4700   3.30919E+003    2.48850E+003
   6.4720   3.26425E+003    2.48851E+003
   6.4740   3.30176E+003    2.47336E+003
   6.4770   3.25138E+003    2.44259E+003
   6.4800   3.24463E+003    2.42267E+003
   6.4820   3.21464E+003    2.37142E+003
   6.4830   3.19237E+003    2.35081E+003
   6.4850   3.20446E+003    2.36063E+003
   6.4870   3.18466E+003    2.35932E+003
   6.4910   3.08905E+003    2.33733E+003
   6.4940   3.11892E+003    2.31950E+003
   6.4970   3.15562E+003    2.32085E+003
   6.4980   3.14288E+003    2.26932E+003
   6.5010   3.12062E+003    2.21365E+003
   6.5030   3.11807E+003    2.28543E+003
   6.5050   3.12309E+003    2.24891E+003
   6.5090   3.06821E+003    2.23262E+003
   6.5120   3.10167E+003    2.18562E+003
   6.5130   3.05033E+003    2.18600E+003
   6.5160   3.02613E+003    2.19056E+003
   6.5190   3.05800E+003    2.16266E+003
   6.5210   2.99936E+003    2.14334E+003
   6.5230   3.03556E+003    2.13599E+003
   6.5260   2.99820E+003    2.13557E+003
   6.5280   2.96423E+003    2.12895E+003
   6.5310   2.93960E+003    2.04858E+003
   6.5350   2.90733E+003    2.06344E+003
   6.5370   2.92770E+003    2.02570E+003
   6.5390   2.86931E+003    2.02155E+003
   6.5400   2.87189E+003    1.98890E+003
   6.5440   2.87791E+003    2.00242E+003
   6.5450   2.86772E+003    1.94522E+003
   6.5490   2.83449E+003    1.94474E+003
   6.5510   2.80495E+003    1.95383E+003
   6.5520   2.82702E+003    1.89442E+003
   6.5570   2.76863E+003    1.94006E+003
   6.5590   2.75096E+003    1.88068E+003
   6.5620   2.77228E+003    1.88407E+003
   6.5640   2.78761E+003    1.87224E+003
   6.5660   2.72665E+003    1.86502E+003
   6.5680   2.76339E+003    1.83116E+003
   6.5710   2.70228E+003    1.80264E+003
   6.5740   2.66719E+003    1.78180E+003
   6.5770   2.64345E+003    1.78193E+003
   6.5800   2.62554E+003    1.78070E+003
   6.5810   2.67063E+003    1.73704E+003
   6.5830   2.65942E+003    1.73710E+003
   6.5860   2.61869E+003    1.75840E+003
   6.5890   2.57961E+003    1.71540E+003
   6.5910   2.60886E+003    1.72377E+003
   6.5930   2.57662E+003    1.69888E+003
   6.5950   2.55475E+003    1.69031E+003
   6.6000   2.56754E+003    1.66132E+003
   6.6020   2.51966E+003    1.66610E+003
   6.6050   2.53895E+003    1.64035E+003
   6.6070   2.46442E+003    1.62848E+003
   6.6090   2.48672E+003    1.61653E+003
   6.6120   2.47621E+003    1.61880E+003
   6.6150   2.46200E+003    1.61570E+003
   6.6180   2.48452E+003    1.56927E+003
   6.6200   2.46956E+003    1.55174E+003
   6.6220   2.44664E+003    1.54154E+003
   6.6240   2.43972E+003    1.57851E+003
   6.6280   2.45480E+003    1.54784E+003
   6.6310   2.43051E+003    1.54242E+003
   6.6330   2.46764E+003    1.53878E+003
   6.6350   2.39723E+003    1.53533E+003
   6.6370   2.38329E+003    1.52749E+003
   6.6410   2.37592E+003    1.50471E+003
   6.6440   2.36882E+003    1.49765E+003
   6.6460   2.36462E+003    1.43186E+003
   6.6480   2.36957E+003    1.44019E+003
   6.6510   2.37328E+003    1.45695E+003
   6.6540   2.30481E+003    1.48092E+003
   6.6570   2.33334E+003    1.42235E+003
   6.6600   2.30296E+003    1.44055E+003
   6.6620   2.29611E+003    1.40360E+003
   6.6640   2.32005E+003    1.43401E+003
   6.6670   2.24250E+003    1.41990E+003
   6.6690   2.27642E+003    1.39349E+003
   6.6720   2.28649E+003    1.40840E+003
   6.6730   2.25915E+003    1.41267E+003
   6.6760   2.23348E+003    1.36973E+003
   6.6780   2.26110E+003    1.38396E+003
   6.6800   2.24965E+003    1.37606E+003
   6.6830   2.23691E+003    1.34293E+003
   6.6860   2.21457E+003    1.34891E+003
   6.6890   2.18145E+003    1.36287E+003
   6.6910   2.19541E+003    1.33473E+003
   6.6940   2.19176E+003    1.35744E+003
   6.6960   2.19073E+003    1.33989E+003
   6.7010   2.17285E+003    1.31930E+003
   6.7030   2.14608E+003    1.27542E+003
   6.7040   2.13100E+003    1.25687E+003
   6.7070   2.10172E+003    1.28325E+003
   6.7110   2.07758E+003    1.28389E+003
   6.7130   2.12260E+003    1.26904E+003
   6.7160   2.12434E+003    1.28525E+003
   6.7180   2.08135E+003    1.24594E+003
   6.7210   2.13402E+003    1.25215E+003
   6.7230   2.10979E+003    1.23409E+003
   6.7250   2.05959E+003    1.24309E+003
   6.7280   2.05680E+003    1.24857E+003
   6.7310   2.08092E+003    1.22762E+003
   6.7330   2.04903E+003    1.22437E+003
   6.7370   2.00618E+003    1.23106E+003
   6.7390   2.04709E+003    1.22047E+003
   6.7420   2.02277E+003    1.21523E+003
   6.7450   2.04052E+003    1.22822E+003
   6.7470   2.04401E+003    1.20464E+003
   6.7510   2.04337E+003    1.21117E+003
   6.7540   2.04220E+003    1.22399E+003
   6.7570   2.00873E+003    1.19474E+003
   6.7590   2.04041E+003    1.17439E+003
   6.7610   2.01490E+003    1.15147E+003
   6.7630   1.99266E+003    1.19080E+003
   6.7660   2.02392E+003    1.23794E+003
   6.7680   1.98293E+003    1.17763E+003
   6.7700   1.99876E+003    1.18721E+003
   6.7730   2.00096E+003    1.18866E+003
   6.7750   2.01785E+003    1.14622E+003
   6.7770   2.00339E+003    1.17729E+003
   6.7810   2.03030E+003    1.20487E+003
   6.7840   2.02052E+003    1.17029E+003
   6.7860   2.02271E+003    1.15972E+003
   6.7880   2.00351E+003    1.19853E+003
   6.7930   2.00864E+003    1.17568E+003
   6.7950   2.03671E+003    1.20304E+003
   6.7970   2.02823E+003    1.17918E+003
   6.8020   2.00344E+003    1.22013E+003
   6.8040   1.99952E+003    1.16761E+003
   6.8060   1.97425E+003    1.16440E+003
   6.8090   2.04055E+003    1.17690E+003
   6.8100   1.98183E+003    1.14271E+003
   6.8140   2.03851E+003    1.15771E+003
   6.8170   2.02881E+003    1.17758E+003
   6.8190   1.98954E+003    1.18609E+003
   6.8220   2.02133E+003    1.17864E+003
   6.8240   2.01830E+003    1.20457E+003
   6.8260   2.03434E+003    1.14474E+003
   6.8290   2.02418E+003    1.17248E+003
   6.8310   2.02219E+003    1.16667E+003
   6.8340   2.01806E+003    1.16907E+003
   6.8380   1.99255E+003    1.17381E+003
   6.8400   2.04511E+003    1.14341E+003
   6.8420   1.99402E+003    1.16940E+003
   6.8450   1.99063E+003    1.16256E+003
   6.8490   2.01611E+003    1.15800E+003
   6.8520   1.98865E+003    1.16694E+003
   6.8540   2.00877E+003    1.15538E+003
   6.8550   2.05167E+003    1.16974E+003
   6.8580   2.01463E+003    1.14325E+003
   6.8600   2.01000E+003    1.17064E+003
   6.8650   2.02383E+003    1.15190E+003
   6.8670   2.00796E+003    1.14579E+003
   6.8690   2.02635E+003    1.17273E+003
   6.8720   1.97426E+003    1.16826E+003
   6.8740   1.98235E+003    1.16785E+003
   6.8760   1.95929E+003    1.14691E+003
   6.8790   2.02651E+003    1.18230E+003
   6.8820   1.98295E+003    1.16141E+003
   6.8840   1.98882E+003    1.16124E+003
   6.8870   1.99349E+003    1.15378E+003
   6.8890   1.99555E+003    1.16695E+003
   6.8930   2.02424E+003    1.15783E+003
   6.8960   2.02258E+003    1.17067E+003
   6.8980   2.03065E+003    1.17393E+003
   6.9010   1.99772E+003    1.16329E+003
   6.9030   2.03033E+003    1.16339E+003
   6.9080   2.02193E+003    1.16422E+003
   6.9100   2.00609E+003    1.14516E+003
   6.9110   1.98827E+003    1.15805E+003
   6.9140   1.99499E+003    1.15714E+003
   6.9170   1.96923E+003    1.17446E+003
   6.9190   1.96100E+003    1.19437E+003
   6.9230   1.98580E+003    1.15809E+003
   6.9250   1.97928E+003    1.13568E+003
   6.9280   1.99925E+003    1.16370E+003
   6.9300   1.97945E+003    1.13894E+003
   6.9330   1.96986E+003    1.13160E+003
   6.9370   1.96980E+003    1.13627E+003
   6.9390   1.94478E+003    1.14580E+003
   6.9410   1.97299E+003    1.13277E+003
   6.9440   2.00050E+003    1.15136E+003
   6.9460   1.98728E+003    1.11496E+003
   6.9500   1.95338E+003    1.11056E+003
   6.9510   1.96972E+003    1.12635E+003
   6.9580   1.95783E+003    1.15020E+003
   6.9610   1.93330E+003    1.12577E+003
   6.9640   1.90058E+003    1.07860E+003
   6.9660   1.89542E+003    1.10992E+003
   6.9670   1.88843E+003    1.10200E+003
   6.9710   1.92697E+003    1.11991E+003
   6.9730   1.92945E+003    1.13459E+003
   6.9750   1.94970E+003    1.10355E+003
   6.9780   1.92111E+003    1.13207E+003
   6.9800   1.95397E+003    1.15289E+003
   6.9830   1.98447E+003    1.13212E+003
   6.9860   1.90649E+003    1.11314E+003
   6.9880   1.91313E+003    1.12134E+003
   6.9920   1.88052E+003    1.11217E+003
   6.9940   1.93916E+003    1.13755E+003
   6.9980   1.98868E+003    1.12585E+003
   7.0000   1.92917E+003    1.12782E+003
   7.0010   1.95944E+003    1.11238E+003
   7.0040   1.96279E+003    1.10120E+003
   7.0070   1.96148E+003    1.12320E+003
   7.0100   1.92189E+003    1.11702E+003
   7.0120   1.89579E+003    1.09411E+003
   7.0160   1.90456E+003    1.10677E+003
   7.0170   1.93146E+003    1.09600E+003
   7.0210   1.92230E+003    1.08551E+003
   7.0230   1.95366E+003    1.08529E+003
   7.0260   1.92935E+003    1.08372E+003
   7.0280   1.91258E+003    1.08838E+003
   7.0310   1.87750E+003    1.07925E+003
   7.0350   1.85430E+003    1.09221E+003
   7.0370   1.88421E+003    1.06249E+003
   7.0410   1.90370E+003    1.05311E+003
   7.0430   1.85834E+003    1.03891E+003
   7.0470   1.86683E+003    1.02110E+003
   7.0480   1.88780E+003    1.04685E+003
   7.0500   1.89996E+003    1.00074E+003
   7.0530   1.85029E+003    1.00287E+003
   7.0550   1.82479E+003    1.00621E+003
   7.0600   1.82241E+003    9.63200E+002
   7.0620   1.80053E+003    9.49340E+002
   7.0670   1.75968E+003    9.34970E+002
   7.0690   1.78596E+003    9.35110E+002
   7.0710   1.76806E+003    9.04300E+002
   7.0730   1.73138E+003    8.89350E+002
   7.0770   1.68053E+003    8.59500E+002
   7.0800   1.65915E+003    8.17540E+002
   7.0820   1.64535E+003    8.18860E+002
   7.0850   1.57780E+003    7.62870E+002
   7.0870   1.59466E+003    7.52350E+002
   7.0910   1.53573E+003    6.92250E+002
   7.0930   1.48027E+003    6.62160E+002
   7.0960   1.46301E+003    6.14350E+002
   7.0980   1.37139E+003    5.96370E+002
   7.1030   1.31039E+003    5.43160E+002
   7.1050   1.27823E+003    5.06080E+002
   7.1070   1.22272E+003    4.60690E+002
   7.1110   1.12670E+003    4.13080E+002
   7.1120   1.08799E+003    3.64500E+002
   7.1150   1.03662E+003    3.34580E+002
   7.1180   9.54260E+002    2.96220E+002
   7.1200   8.90600E+002    2.51920E+002
   7.1250   8.14200E+002    2.12330E+002
   7.1270   7.07630E+002    1.65000E+002
   7.1300   6.19880E+002    1.31570E+002
   7.1340   5.58900E+002    1.10180E+002
   7.1370   4.57230E+002    7.66000E+001
   7.1390   3.83190E+002    6.14900E+001
   7.1420   3.11010E+002    4.44200E+001
   7.1460   2.54310E+002    3.40100E+001
   7.1480   2.17710E+002    2.88600E+001
   7.1530   1.45880E+002    1.25700E+001
   7.1550   1.05130E+002    5.69000E+000
   7.1560   9.23300E+001    3.87000E+000
   7.1600   7.13100E+001    3.86000E+000
   7.1630   5.13100E+001    2.34000E+000
   7.1650   3.69000E+001    2.64000E+000
   7.1680   1.54600E+001    2.38000E+000
   7.1710   1.68000E+000    2.85000E+000
   7.1750   6.13000E+000    4.00000E-002
   7.1770   6.42000E+000    1.90000E-001
   7.1800   6.35000E+000    6.80000E-001
   7.1820   6.12000E+000    1.00000E-002
   7.1850   6.17000E+000    1.50000E-001
   7.1870   6.10000E+000    5.10000E-001
   7.1910   6.24000E+000    9.90000E-001
   7.1940   6.07000E+000    7.00000E-002
   7.1950   6.07000E+000    0.00000E+000
   7.1980   6.10000E+000    2.92000E+000
   7.2010   6.11000E+000    1.47000E+000
   7.2030   6.24000E+000    7.00000E-001
   7.2060   5.47000E+000    2.60000E-001
   7.2090   6.26000E+000    3.50000E-001
   7.2110   6.25000E+000    2.00000E-002
   7.2150   6.08000E+000    1.00000E-002
   7.2180   6.11000E+000    3.00000E-002
   7.2210   6.10000E+000    1.60000E-001
   7.2240   6.34000E+000    5.40000E-001
   7.2260   6.36000E+000    2.50000E-001
   7.2290   6.19000E+000    1.40000E-001
   7.2330   5.59000E+000    2.20000E-001
   7.2350   6.10000E+000    1.20000E-001
   7.2380   6.26000E+000    1.00000E-002
   7.2410   6.17000E+000    1.00000E-002
   7.2430   6.00000E+000    1.20000E-001
   7.2470   6.23000E+000    0.00000E+000
   7.2500   6.16000E+000    2.00000E-001
   7.2520   6.13000E+000    1.60000E-001
   7.2550   6.28000E+000    7.40000E-001
   7.2590   5.45000E+000    1.70000E-001
   7.2610   6.06000E+000    1.50000E-001
   7.2640   6.36000E+000    1.00000E-002
   7.2670   6.21000E+000    3.20000E-001
   7.2690   6.16000E+000    1.70000E-001
   7.2720   6.12000E+000    1.20000E-001
   7.2750   6.11000E+000    6.20000E-001
   7.2780   6.22000E+000    4.10000E-001
   7.2810   6.16000E+000    2.10000E-001
   7.2840   6.03000E+000    5.00000E-002
   7.2860   6.10000E+000    8.00000E-002
   7.2900   6.16000E+000    7.00000E-002
   7.2930   6.14000E+000    4.00000E-002
   7.2950   6.25000E+000    9.00000E-002
   7.2980   6.36000E+000    3.30000E-001
   7.3000   6.22000E+000    6.10000E-001
