# Supplementary material for: Mechanism of the small ATP-independent chaperone Spy is substrate specific
Source: Nat Commun. 2021 Feb 8;12:851. doi: 10.1038/s41467-021-21120-8 (PMC7870927; doi:10.1038/s41467-021-21120-8)
Supplement: Supplementary file 3 — Supplementary Data 1 [file 41467_2021_21120_MOESM3_ESM.zip › Fig 2c-d/181801/00096.RI3]

Sample3/6
I 3 22.1 48000 0013747 3.4540E11 278 1 
   5.8010   5.25000E+000    5.80000E-001
   5.8040   6.17000E+000    4.29000E+000
   5.8060   6.10000E+000    6.60000E+000
   5.8080   6.04000E+000    1.55200E+001
   5.8100   6.00000E+000    1.36900E+001
   5.8110   5.82000E+000    1.51300E+001
   5.8130   1.59000E+000    2.57300E+001
   5.8150   1.05300E+001    2.99000E+001
   5.8170   2.49600E+001    4.89900E+001
   5.8190   3.78400E+001    1.01000E+002
   5.8220   1.64310E+002    3.08230E+002
   5.8240   3.54380E+002    4.51310E+002
   5.8260   5.92520E+002    6.02520E+002
   5.8290   9.04540E+002    8.55520E+002
   5.8300   9.48410E+002    9.41280E+002
   5.8320   9.93290E+002    9.99490E+002
   5.8330   1.11201E+003    1.07692E+003
   5.8350   1.24896E+003    1.26766E+003
   5.8370   1.39335E+003    1.31047E+003
   5.8380   1.43208E+003    1.40943E+003
   5.8410   1.51536E+003    1.59710E+003
   5.8420   1.58658E+003    1.65501E+003
   5.8440   1.73852E+003    1.79398E+003
   5.8490   2.01450E+003    2.09924E+003
   5.8510   2.24758E+003    2.27769E+003
   5.8530   2.35334E+003    2.44303E+003
   5.8560   2.50021E+003    2.51083E+003
   5.8580   2.62193E+003    2.65384E+003
   5.8600   2.65754E+003    2.72165E+003
   5.8610   2.70063E+003    2.80702E+003
   5.8630   2.76602E+003    2.86961E+003
   5.8650   2.97181E+003    2.97377E+003
   5.8660   3.09971E+003    3.07394E+003
   5.8690   3.14487E+003    3.24260E+003
   5.8710   3.24711E+003    3.25126E+003
   5.8740   3.32518E+003    3.36196E+003
   5.8760   3.41273E+003    3.32740E+003
   5.8780   3.40586E+003    3.47393E+003
   5.8800   3.47641E+003    3.51824E+003
   5.8830   3.51499E+003    3.49425E+003
   5.8850   3.51723E+003    3.45397E+003
   5.8870   3.58019E+003    3.59578E+003
   5.8900   3.57551E+003    3.61257E+003
   5.8910   3.58068E+003    3.60171E+003
   5.8940   3.56055E+003    3.65088E+003
   5.8970   3.57495E+003    3.63189E+003
   5.8990   3.54128E+003    3.65514E+003
   5.9010   3.55837E+003    3.60266E+003
   5.9030   3.61681E+003    3.59706E+003
   5.9060   3.62680E+003    3.58228E+003
   5.9080   3.63461E+003    3.61487E+003
   5.9110   3.68561E+003    3.73664E+003
   5.9120   3.64542E+003    3.68700E+003
   5.9140   3.67768E+003    3.62554E+003
   5.9170   3.69156E+003    3.72850E+003
   5.9190   3.77381E+003    3.76320E+003
   5.9210   3.72322E+003    3.76987E+003
   5.9230   3.72077E+003    3.77750E+003
   5.9260   3.81931E+003    3.77029E+003
   5.9280   3.81118E+003    3.81416E+003
   5.9300   3.87507E+003    3.82372E+003
   5.9320   3.85181E+003    3.83245E+003
   5.9330   3.82957E+003    3.85332E+003
   5.9350   3.90172E+003    3.91006E+003
   5.9370   3.89287E+003    3.84520E+003
   5.9420   3.89300E+003    3.92406E+003
   5.9430   3.99723E+003    4.00884E+003
   5.9460   3.91686E+003    4.02376E+003
   5.9480   4.01774E+003    3.99244E+003
   5.9500   4.06777E+003    4.05820E+003
   5.9530   4.05863E+003    4.08384E+003
   5.9550   4.04403E+003    4.13990E+003
   5.9570   4.07058E+003    4.08361E+003
   5.9600   4.01973E+003    4.25791E+003
   5.9620   4.10294E+003    4.94601E+003
   5.9660   4.12375E+003    5.69071E+003
   5.9690   4.19828E+003    8.49793E+003
   5.9710   4.27153E+003    7.63084E+003
   5.9730   5.11946E+003    5.82828E+003
   5.9760   7.60230E+003    2.46210E+002
   5.9800   7.60934E+003    1.65990E+002
   5.9830   5.94287E+003    2.58120E+002
   5.9860   1.97337E+003    4.22475E+003
   5.9910   1.29580E+002    5.30877E+003
   5.9940   5.40500E+002    4.35390E+003
   5.9970   2.91165E+003    4.11723E+003
   5.9980   5.27816E+003    4.08610E+003
   6.0000   4.75417E+003    4.13050E+003
   6.0030   4.31295E+003    4.10835E+003
   6.0050   4.16903E+003    4.08865E+003
   6.0090   4.23541E+003    4.12661E+003
   6.0120   4.09483E+003    4.09450E+003
   6.0130   4.17817E+003    4.18035E+003
   6.0140   4.12051E+003    4.15138E+003
   6.0160   4.14515E+003    4.10975E+003
   6.0180   4.13608E+003    4.14198E+003
   6.0210   4.14919E+003    4.05626E+003
   6.0240   4.05715E+003    4.10540E+003
   6.0250   4.12152E+003    4.13788E+003
   6.0270   4.13026E+003    4.06788E+003
   6.0300   4.09130E+003    4.09609E+003
   6.0320   4.14475E+003    4.13846E+003
   6.0340   4.08324E+003    4.06125E+003
   6.0370   4.19924E+003    4.10630E+003
   6.0390   4.15247E+003    4.14061E+003
   6.0420   4.16106E+003    4.16343E+003
   6.0440   4.11419E+003    4.16664E+003
   6.0450   4.14021E+003    4.18104E+003
   6.0480   4.12461E+003    4.13139E+003
   6.0500   4.18648E+003    4.16113E+003
   6.0520   4.16575E+003    4.14198E+003
   6.0540   4.13512E+003    4.10239E+003
   6.0560   4.15170E+003    4.14436E+003
   6.0570   4.13759E+003    4.07507E+003
   6.0590   4.13342E+003    4.18732E+003
   6.0610   4.07993E+003    4.11422E+003
   6.0630   4.07115E+003    4.14476E+003
   6.0680   4.20711E+003    4.06879E+003
   6.0700   4.19877E+003    4.09270E+003
   6.0730   4.14291E+003    4.13740E+003
   6.0750   4.17041E+003    4.13896E+003
   6.0770   4.11081E+003    4.19522E+003
   6.0790   4.20845E+003    4.18984E+003
   6.0810   4.13933E+003    4.14362E+003
   6.0840   4.16049E+003    4.14212E+003
   6.0860   4.14313E+003    4.07817E+003
   6.0880   4.17026E+003    4.04169E+003
   6.0890   4.13036E+003    4.11477E+003
   6.0900   4.12193E+003    4.22041E+003
   6.0930   4.13470E+003    4.12591E+003
   6.0950   4.18607E+003    4.12781E+003
   6.0970   4.15997E+003    4.17514E+003
   6.0990   4.13762E+003    4.13846E+003
   6.1020   4.13891E+003    4.12186E+003
   6.1040   4.17146E+003    4.15706E+003
   6.1060   4.19462E+003    4.12079E+003
   6.1090   4.12513E+003    4.13664E+003
   6.1110   4.16219E+003    4.17054E+003
   6.1130   4.23969E+003    4.19942E+003
   6.1160   4.17495E+003    4.12794E+003
   6.1180   4.12377E+003    4.08354E+003
   6.1200   4.16041E+003    4.20305E+003
   6.1220   4.14467E+003    4.16000E+003
   6.1250   4.10443E+003    4.13435E+003
   6.1260   4.16131E+003    4.11568E+003
   6.1280   4.19850E+003    4.12878E+003
   6.1300   4.12461E+003    4.09651E+003
   6.1310   4.18393E+003    4.16022E+003
   6.1350   4.06858E+003    4.19354E+003
   6.1380   4.09126E+003    4.10993E+003
   6.1420   4.11409E+003    4.16842E+003
   6.1440   4.20417E+003    4.15384E+003
   6.1470   4.17488E+003    4.11842E+003
   6.1480   4.10717E+003    4.09620E+003
   6.1510   4.14091E+003    4.12188E+003
   6.1540   4.15126E+003    4.05632E+003
   6.1550   4.10084E+003    4.05733E+003
   6.1580   4.15180E+003    4.04178E+003
   6.1590   4.11538E+003    4.12478E+003
   6.1640   4.07030E+003    4.09051E+003
   6.1660   4.05104E+003    4.03048E+003
   6.1690   4.12799E+003    4.09538E+003
   6.1710   4.09408E+003    4.11389E+003
   6.1720   4.07569E+003    4.15559E+003
   6.1750   4.14386E+003    4.09300E+003
   6.1770   4.19763E+003    4.05151E+003
   6.1790   4.13187E+003    4.11055E+003
   6.1830   4.16809E+003    4.03853E+003
   6.1850   4.15309E+003    4.11568E+003
   6.1860   4.25243E+003    4.14071E+003
   6.1890   4.10436E+003    4.12151E+003
   6.1910   4.18188E+003    4.04849E+003
   6.1930   4.12858E+003    4.05581E+003
   6.1950   4.13964E+003    4.17484E+003
   6.1970   4.18647E+003    4.13303E+003
   6.2000   4.21193E+003    4.06204E+003
   6.2030   4.19055E+003    4.04446E+003
   6.2050   4.14090E+003    4.02176E+003
   6.2070   4.14807E+003    4.02030E+003
   6.2080   4.15390E+003    4.09051E+003
   6.2100   4.15177E+003    4.17666E+003
   6.2140   4.19062E+003    4.20900E+003
   6.2170   4.23182E+003    4.08742E+003
   6.2190   4.22233E+003    4.09134E+003
   6.2210   4.22945E+003    4.09015E+003
   6.2230   4.22545E+003    4.11742E+003
   6.2250   4.17879E+003    4.08117E+003
   6.2270   4.15198E+003    4.08290E+003
   6.2300   4.25395E+003    4.07781E+003
   6.2330   4.15888E+003    4.18560E+003
   6.2350   4.24171E+003    4.14232E+003
   6.2360   4.12642E+003    4.12666E+003
   6.2380   4.22260E+003    4.08751E+003
   6.2390   4.13974E+003    4.08763E+003
   6.2440   4.15378E+003    4.04082E+003
   6.2460   4.25501E+003    4.12186E+003
   6.2480   4.19034E+003    4.09840E+003
   6.2490   4.14365E+003    4.12288E+003
   6.2520   4.25962E+003    4.09654E+003
   6.2550   4.18182E+003    4.10993E+003
   6.2570   4.20439E+003    4.10364E+003
   6.2580   4.20021E+003    4.09522E+003
   6.2610   4.24118E+003    4.14259E+003
   6.2640   4.21708E+003    4.07503E+003
   6.2670   4.25511E+003    4.12273E+003
   6.2680   4.24533E+003    4.11700E+003
   6.2710   4.21269E+003    4.08729E+003
   6.2730   4.22842E+003    4.13134E+003
   6.2760   4.23541E+003    4.12198E+003
   6.2790   4.22422E+003    4.11225E+003
   6.2800   4.23824E+003    4.05438E+003
   6.2820   4.22933E+003    4.08807E+003
   6.2840   4.27801E+003    4.10766E+003
   6.2870   4.22820E+003    4.11621E+003
   6.2890   4.25399E+003    4.09775E+003
   6.2910   4.20760E+003    4.07197E+003
   6.2940   4.25917E+003    4.09182E+003
   6.2960   4.20029E+003    4.07535E+003
   6.2980   4.14359E+003    4.06803E+003
   6.3000   4.26712E+003    4.06905E+003
   6.3020   4.26347E+003    4.06761E+003
   6.3060   4.20602E+003    4.11279E+003
   6.3070   4.12794E+003    4.10713E+003
   6.3110   4.17240E+003    4.05216E+003
   6.3120   4.17727E+003    3.96576E+003
   6.3150   4.24234E+003    4.00160E+003
   6.3180   4.26483E+003    3.97697E+003
   6.3200   4.21633E+003    4.02500E+003
   6.3220   4.26201E+003    3.97482E+003
   6.3250   4.17897E+003    4.10127E+003
   6.3270   4.13984E+003    3.98106E+003
   6.3290   4.22735E+003    3.99445E+003
   6.3320   4.22254E+003    3.96239E+003
   6.3340   4.21824E+003    3.98307E+003
   6.3370   4.21583E+003    3.95377E+003
   6.3380   4.22482E+003    3.95109E+003
   6.3390   4.15340E+003    3.89164E+003
   6.3400   4.23479E+003    3.92784E+003
   6.3430   4.23424E+003    3.93937E+003
   6.3470   4.26689E+003    3.87443E+003
   6.3500   4.17941E+003    3.94906E+003
   6.3520   4.19075E+003    3.95121E+003
   6.3540   4.17317E+003    3.94479E+003
   6.3560   4.21488E+003    3.96297E+003
   6.3580   4.16574E+003    3.88454E+003
   6.3610   4.16202E+003    3.83526E+003
   6.3630   4.17806E+003    3.87893E+003
   6.3650   4.19634E+003    3.91696E+003
   6.3670   4.17001E+003    4.00590E+003
   6.3680   4.17717E+003    3.92282E+003
   6.3720   4.19199E+003    3.89932E+003
   6.3740   4.20630E+003    3.83838E+003
   6.3770   4.14067E+003    3.91667E+003
   6.3780   4.19683E+003    3.86891E+003
   6.3790   4.09103E+003    3.85640E+003
   6.3810   4.15293E+003    3.84200E+003
   6.3860   4.11253E+003    3.84743E+003
   6.3880   4.14069E+003    3.80481E+003
   6.3900   4.11958E+003    3.84769E+003
   6.3920   4.16530E+003    3.84394E+003
   6.3950   4.07995E+003    3.86109E+003
   6.3980   4.11972E+003    3.84602E+003
   6.4000   4.11802E+003    3.80013E+003
   6.4030   4.10009E+003    3.79444E+003
   6.4050   4.07322E+003    3.76110E+003
   6.4070   4.09058E+003    3.85230E+003
   6.4090   4.11763E+003    3.78420E+003
   6.4130   4.12056E+003    3.75492E+003
   6.4150   4.12765E+003    3.85076E+003
   6.4170   4.07262E+003    3.82321E+003
   6.4190   4.11228E+003    3.80537E+003
   6.4220   4.16101E+003    3.69720E+003
   6.4240   4.10860E+003    3.77122E+003
   6.4260   4.15558E+003    3.79331E+003
   6.4290   3.98687E+003    3.76406E+003
   6.4310   4.07007E+003    3.74807E+003
   6.4320   4.11328E+003    3.82233E+003
   6.4340   4.08661E+003    3.82668E+003
   6.4370   4.17924E+003    3.77161E+003
   6.4400   4.17067E+003    3.74220E+003
   6.4420   4.18591E+003    3.74799E+003
   6.4440   4.20380E+003    3.72207E+003
   6.4470   4.28478E+003    3.81496E+003
   6.4490   4.26912E+003    3.76506E+003
   6.4530   4.25652E+003    3.83814E+003
   6.4550   4.23902E+003    3.75464E+003
   6.4580   4.24809E+003    3.67546E+003
   6.4600   4.22837E+003    3.74087E+003
   6.4620   4.26251E+003    3.72673E+003
   6.4650   4.22177E+003    3.76122E+003
   6.4670   4.22626E+003    3.73962E+003
   6.4690   4.27538E+003    3.75531E+003
   6.4720   4.19633E+003    3.73386E+003
   6.4730   4.22482E+003    3.76031E+003
   6.4760   4.22899E+003    3.76248E+003
   6.4790   4.26572E+003    3.76248E+003
   6.4800   4.15723E+003    3.74146E+003
   6.4830   4.18001E+003    3.75501E+003
   6.4850   4.22315E+003    3.71520E+003
   6.4890   4.22509E+003    3.71567E+003
   6.4920   4.26286E+003    3.68431E+003
   6.4940   4.25613E+003    3.70262E+003
   6.4960   4.19242E+003    3.65914E+003
   6.5010   4.26837E+003    3.63528E+003
   6.5030   4.19195E+003    3.61821E+003
   6.5050   4.23272E+003    3.64684E+003
   6.5070   4.15622E+003    3.62839E+003
   6.5090   4.24864E+003    3.60936E+003
   6.5120   4.14875E+003    3.55936E+003
   6.5150   4.18293E+003    3.62847E+003
   6.5160   4.16699E+003    3.63087E+003
   6.5180   4.13478E+003    3.59136E+003
   6.5210   4.11440E+003    3.58906E+003
   6.5230   4.16318E+003    3.55778E+003
   6.5250   4.12752E+003    3.52259E+003
   6.5280   4.12664E+003    3.50891E+003
   6.5300   4.10314E+003    3.50621E+003
   6.5320   4.04771E+003    3.51419E+003
   6.5350   4.05569E+003    3.50451E+003
   6.5380   4.06955E+003    3.49848E+003
   6.5410   4.06176E+003    3.41091E+003
   6.5440   4.02106E+003    3.41580E+003
   6.5480   4.03669E+003    3.40714E+003
   6.5500   4.00359E+003    3.43933E+003
   6.5520   4.00201E+003    3.31961E+003
   6.5550   3.99042E+003    3.33819E+003
   6.5570   3.97450E+003    3.35894E+003
   6.5610   3.87013E+003    3.27335E+003
   6.5620   3.85083E+003    3.32310E+003
   6.5660   3.87242E+003    3.20440E+003
   6.5690   3.90521E+003    3.25260E+003
   6.5710   3.93942E+003    3.25908E+003
   6.5730   3.95300E+003    3.18008E+003
   6.5750   3.87167E+003    3.18374E+003
   6.5770   3.84732E+003    3.18757E+003
   6.5800   3.91155E+003    3.26287E+003
   6.5820   3.77978E+003    3.13773E+003
   6.5840   3.90978E+003    3.15420E+003
   6.5860   3.74367E+003    3.14491E+003
   6.5880   3.75681E+003    3.09285E+003
   6.5930   3.76534E+003    3.12169E+003
   6.5950   3.82499E+003    3.07427E+003
   6.5980   3.69890E+003    3.08688E+003
   6.6000   3.75519E+003    3.08551E+003
   6.6020   3.77425E+003    2.99844E+003
   6.6040   3.77619E+003    3.01040E+003
   6.6080   3.71920E+003    2.95597E+003
   6.6100   3.77036E+003    2.94111E+003
   6.6140   3.59913E+003    2.91886E+003
   6.6160   3.66887E+003    2.90606E+003
   6.6180   3.69825E+003    2.95144E+003
   6.6210   3.68414E+003    2.92489E+003
   6.6220   3.63809E+003    2.91205E+003
   6.6240   3.56643E+003    2.86230E+003
   6.6270   3.52430E+003    2.89566E+003
   6.6300   3.54537E+003    2.85541E+003
   6.6340   3.63899E+003    2.86963E+003
   6.6360   3.60838E+003    2.77481E+003
   6.6380   3.57141E+003    2.81645E+003
   6.6420   3.63939E+003    2.79556E+003
   6.6440   3.53306E+003    2.78590E+003
   6.6460   3.51622E+003    2.81668E+003
   6.6490   3.48388E+003    2.69113E+003
   6.6510   3.44504E+003    2.72964E+003
   6.6550   3.51204E+003    2.66442E+003
   6.6570   3.47579E+003    2.64440E+003
   6.6600   3.46383E+003    2.62290E+003
   6.6620   3.42139E+003    2.63547E+003
   6.6640   3.40904E+003    2.59692E+003
   6.6670   3.42187E+003    2.60004E+003
   6.6680   3.39817E+003    2.55048E+003
   6.6720   3.39329E+003    2.58894E+003
   6.6740   3.38440E+003    2.55455E+003
   6.6750   3.37364E+003    2.54170E+003
   6.6770   3.34533E+003    2.48727E+003
   6.6800   3.32859E+003    2.46185E+003
   6.6840   3.27726E+003    2.46227E+003
   6.6870   3.24551E+003    2.44334E+003
   6.6890   3.26330E+003    2.46053E+003
   6.6910   3.23572E+003    2.39976E+003
   6.6960   3.24882E+003    2.37950E+003
   6.6990   3.19242E+003    2.33312E+003
   6.7000   3.14893E+003    2.33190E+003
   6.7030   3.09328E+003    2.32902E+003
   6.7050   3.12399E+003    2.26545E+003
   6.7100   3.03870E+003    2.22719E+003
   6.7110   3.08420E+003    2.25885E+003
   6.7130   3.08743E+003    2.18469E+003
   6.7160   3.08634E+003    2.21540E+003
   6.7180   3.05742E+003    2.22728E+003
   6.7220   3.07794E+003    2.19756E+003
   6.7230   2.99266E+003    2.18395E+003
   6.7250   3.00633E+003    2.15242E+003
   6.7270   3.02965E+003    2.15251E+003
   6.7300   2.92955E+003    2.07479E+003
   6.7330   2.91499E+003    2.05639E+003
   6.7360   2.90829E+003    2.07468E+003
   6.7390   2.85968E+003    2.03996E+003
   6.7420   2.83446E+003    2.02179E+003
   6.7440   2.85621E+003    2.04462E+003
   6.7460   2.85750E+003    2.03224E+003
   6.7480   2.86882E+003    1.99493E+003
   6.7520   2.83300E+003    1.96132E+003
   6.7550   2.81518E+003    1.96662E+003
   6.7570   2.81650E+003    1.93340E+003
   6.7600   2.77254E+003    1.89690E+003
   6.7620   2.74208E+003    1.92930E+003
   6.7660   2.73012E+003    1.88997E+003
   6.7680   2.73345E+003    1.85122E+003
   6.7700   2.68796E+003    1.90648E+003
   6.7720   2.67958E+003    1.86413E+003
   6.7730   2.74251E+003    1.86693E+003
   6.7750   2.72960E+003    1.86121E+003
   6.7770   2.67122E+003    1.82374E+003
   6.7810   2.66825E+003    1.84649E+003
   6.7830   2.66025E+003    1.80363E+003
   6.7860   2.65501E+003    1.78180E+003
   6.7890   2.63152E+003    1.79621E+003
   6.7920   2.62711E+003    1.77960E+003
   6.7950   2.61171E+003    1.71933E+003
   6.7970   2.59709E+003    1.73821E+003
   6.8000   2.62927E+003    1.74585E+003
   6.8040   2.55535E+003    1.70847E+003
   6.8060   2.52879E+003    1.67031E+003
   6.8090   2.56972E+003    1.68360E+003
   6.8110   2.57272E+003    1.69228E+003
   6.8140   2.48431E+003    1.68097E+003
   6.8160   2.54893E+003    1.64610E+003
   6.8200   2.47761E+003    1.63969E+003
   6.8220   2.51183E+003    1.62623E+003
   6.8240   2.49869E+003    1.64642E+003
   6.8270   2.50671E+003    1.60785E+003
   6.8300   2.49430E+003    1.57060E+003
   6.8320   2.49823E+003    1.56782E+003
   6.8350   2.48072E+003    1.57029E+003
   6.8380   2.43646E+003    1.54150E+003
   6.8410   2.40941E+003    1.55176E+003
   6.8430   2.45963E+003    1.56151E+003
   6.8450   2.43570E+003    1.55449E+003
   6.8490   2.38888E+003    1.53080E+003
   6.8520   2.37832E+003    1.50533E+003
   6.8540   2.35742E+003    1.53580E+003
   6.8570   2.37957E+003    1.49239E+003
   6.8580   2.39222E+003    1.51938E+003
   6.8610   2.38248E+003    1.48555E+003
   6.8640   2.36883E+003    1.45125E+003
   6.8670   2.32126E+003    1.45811E+003
   6.8690   2.38612E+003    1.45596E+003
   6.8710   2.33795E+003    1.46204E+003
   6.8740   2.31526E+003    1.43716E+003
   6.8760   2.29700E+003    1.42584E+003
   6.8790   2.30186E+003    1.40014E+003
   6.8820   2.27418E+003    1.41556E+003
   6.8850   2.26608E+003    1.38714E+003
   6.8870   2.26458E+003    1.41510E+003
   6.8890   2.21976E+003    1.38919E+003
   6.8930   2.23168E+003    1.37792E+003
   6.8960   2.23377E+003    1.37743E+003
   6.8980   2.23166E+003    1.36405E+003
   6.9010   2.19767E+003    1.35137E+003
   6.9030   2.21483E+003    1.33263E+003
   6.9050   2.20051E+003    1.32752E+003
   6.9080   2.17320E+003    1.32552E+003
   6.9100   2.14682E+003    1.32036E+003
   6.9130   2.15689E+003    1.31315E+003
   6.9150   2.14901E+003    1.29347E+003
   6.9190   2.22876E+003    1.29048E+003
   6.9220   2.16626E+003    1.30084E+003
   6.9240   2.20102E+003    1.30972E+003
   6.9270   2.13920E+003    1.29760E+003
   6.9300   2.09346E+003    1.28111E+003
   6.9330   2.10399E+003    1.27548E+003
   6.9350   2.08366E+003    1.24999E+003
   6.9390   2.06092E+003    1.25810E+003
   6.9410   2.07964E+003    1.24658E+003
   6.9440   2.10205E+003    1.23269E+003
   6.9470   2.06883E+003    1.21186E+003
   6.9500   2.04614E+003    1.22543E+003
   6.9520   2.06329E+003    1.18389E+003
   6.9540   2.04038E+003    1.20223E+003
   6.9570   2.01128E+003    1.17974E+003
   6.9600   2.00235E+003    1.16691E+003
   6.9640   1.95327E+003    1.18565E+003
   6.9660   1.96143E+003    1.15611E+003
   6.9680   1.96511E+003    1.17738E+003
   6.9700   1.95073E+003    1.18876E+003
   6.9730   1.99734E+003    1.16161E+003
   6.9760   1.96422E+003    1.15584E+003
   6.9780   1.98748E+003    1.16741E+003
   6.9810   1.96777E+003    1.16173E+003
   6.9830   1.98740E+003    1.15933E+003
   6.9860   1.92875E+003    1.17926E+003
   6.9900   1.93694E+003    1.18325E+003
   6.9920   1.95616E+003    1.15875E+003
   6.9940   1.98641E+003    1.13379E+003
   6.9970   1.91154E+003    1.15903E+003
   6.9990   1.93866E+003    1.15994E+003
   7.0030   1.94503E+003    1.13370E+003
   7.0050   1.95112E+003    1.16988E+003
   7.0080   1.94909E+003    1.13901E+003
   7.0090   1.95723E+003    1.11533E+003
   7.0110   1.95614E+003    1.11462E+003
   7.0150   1.93599E+003    1.12507E+003
   7.0170   1.89777E+003    1.12945E+003
   7.0210   1.90964E+003    1.14403E+003
   7.0240   1.91771E+003    1.09354E+003
   7.0260   1.87265E+003    1.11311E+003
   7.0290   1.87641E+003    1.09830E+003
   7.0310   1.83647E+003    1.08028E+003
   7.0350   1.85366E+003    1.09819E+003
   7.0370   1.85445E+003    1.07290E+003
   7.0400   1.84692E+003    1.06673E+003
   7.0420   1.85963E+003    1.05064E+003
   7.0440   1.82613E+003    1.06096E+003
   7.0480   1.82524E+003    1.04005E+003
   7.0500   1.84595E+003    1.05098E+003
   7.0530   1.86661E+003    1.04362E+003
   7.0550   1.83354E+003    1.02564E+003
   7.0570   1.82502E+003    1.03232E+003
   7.0600   1.87856E+003    1.00770E+003
   7.0630   1.85145E+003    9.80590E+002
   7.0660   1.81655E+003    1.00409E+003
   7.0690   1.83626E+003    9.83930E+002
   7.0710   1.83781E+003    9.87080E+002
   7.0760   1.79938E+003    9.85310E+002
   7.0780   1.80031E+003    9.50270E+002
   7.0800   1.77393E+003    9.71200E+002
   7.0820   1.79582E+003    9.47330E+002
   7.0870   1.80788E+003    8.92420E+002
   7.0880   1.77948E+003    8.85430E+002
   7.0910   1.73367E+003    8.55690E+002
   7.0940   1.72503E+003    8.58370E+002
   7.0960   1.74832E+003    8.23340E+002
   7.0980   1.72298E+003    7.90950E+002
   7.1010   1.70177E+003    7.65590E+002
   7.1030   1.65869E+003    7.31970E+002
   7.1070   1.64545E+003    7.19580E+002
   7.1090   1.64432E+003    6.79320E+002
   7.1120   1.63146E+003    6.38350E+002
   7.1160   1.57215E+003    5.80210E+002
   7.1180   1.56148E+003    5.45240E+002
   7.1200   1.50925E+003    5.00080E+002
   7.1230   1.49582E+003    4.28830E+002
   7.1270   1.40834E+003    3.71680E+002
   7.1300   1.34947E+003    3.18360E+002
   7.1320   1.33176E+003    2.86870E+002
   7.1350   1.28171E+003    2.44490E+002
   7.1380   1.18671E+003    1.62790E+002
   7.1410   1.08837E+003    3.25100E+001
   7.1460   9.40000E+002    1.04900E+001
   7.1490   7.55710E+002    3.68000E+000
   7.1520   7.03090E+002    1.18000E+000
   7.1540   5.92730E+002    1.04000E+000
   7.1570   3.49270E+002    9.80000E-001
   7.1600   1.22410E+002    1.13000E+000
   7.1620   4.40400E+001    2.52000E+000
   7.1650   9.22000E+000    4.14000E+000
   7.1690   5.30000E+000    4.73000E+000
   7.1720   6.03000E+000    4.61000E+000
   7.1750   6.09000E+000    2.67000E+000
   7.1780   6.07000E+000    3.81000E+000
   7.1800   6.20000E+000    4.89000E+000
   7.1830   5.94000E+000    2.69000E+000
   7.1850   5.95000E+000    3.10000E-001
   7.1890   6.04000E+000    3.70000E-001
   7.1920   6.15000E+000    8.00000E-002
   7.1940   5.93000E+000    2.40000E-001
   7.1960   6.12000E+000    2.19000E+000
   7.2000   6.07000E+000    2.57000E+000
   7.2020   5.90000E+000    1.60000E+000
   7.2050   6.03000E+000    5.40000E-001
   7.2070   6.05000E+000    2.07000E+000
   7.2090   5.96000E+000    2.34000E+000
   7.2130   5.29000E+000    1.50000E+000
   7.2170   5.94000E+000    3.00000E-002
   7.2190   6.01000E+000    1.80000E-001
   7.2220   6.01000E+000    3.20000E-001
   7.2250   6.05000E+000    2.60000E-001
   7.2280   5.89000E+000    2.40000E-001
   7.2320   5.92000E+000    2.80000E-001
   7.2350   5.99000E+000    1.50000E-001
   7.2360   5.99000E+000    1.50000E-001
   7.2380   6.00000E+000    3.00000E-002
   7.2410   6.04000E+000    1.10000E-001
   7.2450   6.16000E+000    1.40000E-001
   7.2470   6.07000E+000    4.00000E-001
   7.2490   6.32000E+000    1.70000E-001
   7.2520   6.07000E+000    5.30000E-001
   7.2550   6.13000E+000    4.00000E-001
   7.2580   6.11000E+000    2.10000E-001
   7.2610   6.15000E+000    2.00000E-002
   7.2640   5.87000E+000    1.60000E-001
   7.2670   5.93000E+000    2.80000E-001
   7.2710   6.20000E+000    2.60000E-001
   7.2720   5.92000E+000    5.10000E-001
   7.2770   6.24000E+000    7.00000E-002
   7.2790   6.03000E+000    3.90000E-001
   7.2830   5.91000E+000    2.60000E-001
   7.2860   6.14000E+000    6.00000E-002
   7.2900   6.10000E+000    1.50000E-001
   7.2910   6.19000E+000    1.00000E-001
   7.2930   6.00000E+000    8.00000E-002
   7.2960   5.37000E+000    6.00000E-002
   7.2980   6.01000E+000    5.00000E-002
   7.3010   6.04000E+000    3.00000E-002
