# Supplementary material for: Mechanism of the small ATP-independent chaperone Spy is substrate specific
Source: Nat Commun. 2021 Feb 8;12:851. doi: 10.1038/s41467-021-21120-8 (PMC7870927; doi:10.1038/s41467-021-21120-8)
Supplement: Supplementary file 3 — Supplementary Data 1 [file 41467_2021_21120_MOESM3_ESM.zip › Fig 2c-d/181801/00097.RI1]

Sample1/4
I 1 22.0 48000 0013820 3.4720E11 278 1 
   5.7990   6.07000E+000    4.20000E-001
   5.8010   5.93000E+000    6.60000E-001
   5.8030   6.09000E+000    2.46000E+000
   5.8060   6.12000E+000    1.92000E+000
   5.8080   6.22000E+000    2.96000E+000
   5.8100   6.41000E+000    7.06000E+000
   5.8120   5.60000E+000    6.19000E+000
   5.8130   2.90000E+000    9.17000E+000
   5.8150   2.15000E+000    2.12800E+001
   5.8170   3.05800E+001    2.15800E+001
   5.8190   3.36700E+001    3.30900E+001
   5.8220   1.53600E+002    6.63000E+001
   5.8240   2.84520E+002    9.28400E+001
   5.8260   5.77320E+002    1.80670E+002
   5.8270   8.33090E+002    4.44930E+002
   5.8290   9.55170E+002    6.38870E+002
   5.8330   1.05792E+003    6.72500E+002
   5.8350   1.23638E+003    8.22560E+002
   5.8370   1.39750E+003    1.13609E+003
   5.8380   1.45750E+003    1.58866E+003
   5.8420   1.64793E+003    1.83503E+003
   5.8440   1.82338E+003    1.90091E+003
   5.8470   2.03710E+003    2.06952E+003
   5.8490   2.07597E+003    2.18474E+003
   5.8510   2.27836E+003    2.39565E+003
   5.8530   2.37918E+003    2.45527E+003
   5.8560   2.52280E+003    2.59593E+003
   5.8580   2.73196E+003    2.67945E+003
   5.8600   2.80945E+003    2.80343E+003
   5.8620   2.94966E+003    2.90143E+003
   5.8630   3.04373E+003    3.04985E+003
   5.8650   3.05491E+003    3.11649E+003
   5.8660   3.15781E+003    3.13493E+003
   5.8690   3.21841E+003    3.31084E+003
   5.8710   3.31237E+003    3.36386E+003
   5.8730   3.34740E+003    3.36718E+003
   5.8750   3.43291E+003    3.43108E+003
   5.8760   3.44243E+003    3.45402E+003
   5.8780   3.50630E+003    3.44482E+003
   5.8810   3.53740E+003    3.61167E+003
   5.8830   3.55275E+003    3.64039E+003
   5.8840   3.62126E+003    3.62112E+003
   5.8860   3.68334E+003    3.69100E+003
   5.8880   3.69811E+003    3.67483E+003
   5.8890   3.75242E+003    3.71364E+003
   5.8920   3.68385E+003    3.71871E+003
   5.8940   3.63482E+003    3.72208E+003
   5.8960   3.71494E+003    3.65785E+003
   5.8970   3.69351E+003    3.66036E+003
   5.8990   3.74161E+003    3.71815E+003
   5.9010   3.66975E+003    3.71057E+003
   5.9030   3.70416E+003    3.65952E+003
   5.9050   3.70845E+003    3.68838E+003
   5.9070   3.72682E+003    3.76902E+003
   5.9080   3.73059E+003    3.73984E+003
   5.9100   3.78003E+003    3.78879E+003
   5.9120   3.81258E+003    3.88626E+003
   5.9140   3.76940E+003    3.84112E+003
   5.9160   3.86527E+003    3.78826E+003
   5.9190   3.87677E+003    3.87655E+003
   5.9210   3.89510E+003    3.86848E+003
   5.9230   3.85817E+003    3.81756E+003
   5.9240   3.85628E+003    3.89726E+003
   5.9250   3.91026E+003    3.81179E+003
   5.9280   3.91509E+003    3.75398E+003
   5.9300   3.91711E+003    3.90350E+003
   5.9320   3.93684E+003    3.92467E+003
   5.9350   4.01755E+003    4.04988E+003
   5.9360   4.00526E+003    4.04013E+003
   5.9390   4.07725E+003    4.05667E+003
   5.9420   4.03921E+003    4.10381E+003
   5.9430   4.08719E+003    4.05891E+003
   5.9460   4.12157E+003    4.09703E+003
   5.9480   4.17068E+003    4.13233E+003
   5.9500   4.10631E+003    4.05868E+003
   5.9520   4.18322E+003    4.04938E+003
   5.9550   4.08576E+003    4.11937E+003
   5.9570   4.14720E+003    4.14082E+003
   5.9590   4.13614E+003    4.11789E+003
   5.9620   4.15714E+003    4.13572E+003
   5.9640   4.20677E+003    4.10624E+003
   5.9660   4.13750E+003    4.16974E+003
   5.9680   4.24544E+003    4.24066E+003
   5.9710   4.21473E+003    4.19407E+003
   5.9730   4.19312E+003    4.18649E+003
   5.9750   4.22872E+003    4.28041E+003
   5.9770   4.29077E+003    4.27216E+003
   5.9800   4.32011E+003    4.32180E+003
   5.9820   4.31016E+003    4.29588E+003
   5.9840   4.27026E+003    4.32700E+003
   5.9860   4.35226E+003    4.33493E+003
   5.9890   4.38235E+003    4.42229E+003
   5.9910   5.07521E+003    6.12614E+003
   5.9960   8.29077E+003    8.76374E+003
   5.9980   8.57217E+003    8.19580E+003
   6.0000   7.95970E+003    8.67257E+003
   6.0030   5.70933E+003    4.59635E+003
   6.0050   1.60266E+003    1.65290E+002
   6.0120   2.29790E+002    2.72700E+002
   6.0130   4.06220E+002    3.78175E+003
   6.0190   5.52178E+003    4.84551E+003
   6.0220   4.21078E+003    4.19343E+003
   6.0230   4.42111E+003    4.30310E+003
   6.0250   4.33686E+003    4.31822E+003
   6.0270   4.38775E+003    4.31709E+003
   6.0290   4.35882E+003    4.34931E+003
   6.0300   4.41409E+003    4.27357E+003
   6.0320   4.34329E+003    4.30172E+003
   6.0340   4.39996E+003    4.36032E+003
   6.0370   4.34451E+003    4.32324E+003
   6.0390   4.41440E+003    4.30282E+003
   6.0410   4.34292E+003    4.30935E+003
   6.0430   4.36614E+003    4.29674E+003
   6.0450   4.43854E+003    4.30865E+003
   6.0480   4.40656E+003    4.35428E+003
   6.0520   4.42194E+003    4.32421E+003
   6.0540   4.38787E+003    4.35864E+003
   6.0570   4.36069E+003    4.46265E+003
   6.0580   4.40252E+003    4.32453E+003
   6.0590   4.32841E+003    4.36247E+003
   6.0620   4.38201E+003    4.35266E+003
   6.0660   4.35044E+003    4.35156E+003
   6.0680   4.38318E+003    4.35477E+003
   6.0700   4.34714E+003    4.37671E+003
   6.0730   4.37263E+003    4.33853E+003
   6.0770   4.39931E+003    4.31088E+003
   6.0790   4.32182E+003    4.34723E+003
   6.0820   4.32112E+003    4.31709E+003
   6.0830   4.42431E+003    4.29223E+003
   6.0840   4.40567E+003    4.31940E+003
   6.0860   4.32996E+003    4.33509E+003
   6.0880   4.29480E+003    4.33378E+003
   6.0900   4.41684E+003    4.22800E+003
   6.0930   4.38906E+003    4.31677E+003
   6.0950   4.34023E+003    4.38824E+003
   6.0970   4.32790E+003    4.29758E+003
   6.0990   4.26143E+003    4.29332E+003
   6.1020   4.37397E+003    4.24842E+003
   6.1040   4.33156E+003    4.31908E+003
   6.1090   4.34926E+003    4.31144E+003
   6.1110   4.29857E+003    4.29153E+003
   6.1130   4.34416E+003    4.39169E+003
   6.1140   4.38357E+003    4.23379E+003
   6.1170   4.36188E+003    4.29738E+003
   6.1190   4.37860E+003    4.26830E+003
   6.1200   4.35840E+003    4.29223E+003
   6.1220   4.29713E+003    4.29984E+003
   6.1260   4.29677E+003    4.25306E+003
   6.1280   4.36912E+003    4.29496E+003
   6.1310   4.31518E+003    4.22084E+003
   6.1350   4.31584E+003    4.24045E+003
   6.1370   4.30772E+003    4.28275E+003
   6.1400   4.34290E+003    4.25437E+003
   6.1420   4.35543E+003    4.29190E+003
   6.1440   4.31931E+003    4.32661E+003
   6.1460   4.30234E+003    4.26132E+003
   6.1480   4.30886E+003    4.23058E+003
   6.1510   4.25502E+003    4.25028E+003
   6.1520   4.23199E+003    4.22894E+003
   6.1540   4.29854E+003    4.21024E+003
   6.1570   4.27765E+003    4.24043E+003
   6.1600   4.33212E+003    4.14435E+003
   6.1620   4.18666E+003    4.17152E+003
   6.1650   4.14640E+003    4.17400E+003
   6.1670   4.20700E+003    4.12638E+003
   6.1700   4.21540E+003    4.23575E+003
   6.1720   4.24009E+003    4.16558E+003
   6.1740   4.23744E+003    4.18656E+003
   6.1770   4.18194E+003    4.16552E+003
   6.1790   4.32846E+003    4.11548E+003
   6.1810   4.25072E+003    4.15960E+003
   6.1820   4.27298E+003    4.20107E+003
   6.1830   4.21315E+003    4.12878E+003
   6.1870   4.29403E+003    4.19507E+003
   6.1880   4.31578E+003    4.15948E+003
   6.1910   4.22315E+003    4.14315E+003
   6.1940   4.20525E+003    4.10080E+003
   6.1960   4.27620E+003    4.07040E+003
   6.2000   4.25242E+003    4.12525E+003
   6.2030   4.17952E+003    4.12609E+003
   6.2050   4.28142E+003    4.16091E+003
   6.2060   4.26690E+003    4.18476E+003
   6.2080   4.27300E+003    4.11365E+003
   6.2100   4.25381E+003    4.15728E+003
   6.2130   4.28537E+003    4.14964E+003
   6.2170   4.28775E+003    4.16794E+003
   6.2190   4.26962E+003    4.09850E+003
   6.2210   4.23042E+003    4.09915E+003
   6.2230   4.30740E+003    4.17959E+003
   6.2250   4.22936E+003    4.06878E+003
   6.2270   4.26238E+003    4.02167E+003
   6.2300   4.23694E+003    4.07489E+003
   6.2320   4.26550E+003    3.98973E+003
   6.2350   4.19154E+003    4.00174E+003
   6.2370   4.20660E+003    3.94801E+003
   6.2390   4.24825E+003    3.95415E+003
   6.2410   4.18934E+003    4.02069E+003
   6.2440   4.17121E+003    3.94804E+003
   6.2480   4.13750E+003    3.92719E+003
   6.2500   4.15117E+003    3.94930E+003
   6.2510   4.21566E+003    3.93562E+003
   6.2550   4.13104E+003    3.94139E+003
   6.2570   4.21771E+003    3.94477E+003
   6.2600   4.14973E+003    3.89068E+003
   6.2610   4.12071E+003    3.89364E+003
   6.2640   4.17192E+003    3.81891E+003
   6.2670   4.18606E+003    3.89466E+003
   6.2690   4.22377E+003    3.82800E+003
   6.2710   4.13806E+003    3.88410E+003
   6.2730   4.19769E+003    3.87858E+003
   6.2760   4.16736E+003    3.89676E+003
   6.2790   4.14785E+003    3.85189E+003
   6.2800   4.20716E+003    3.85489E+003
   6.2840   4.14212E+003    3.84098E+003
   6.2860   4.19310E+003    3.81516E+003
   6.2890   4.15487E+003    3.81660E+003
   6.2910   4.13546E+003    3.80672E+003
   6.2940   4.16093E+003    3.72347E+003
   6.2960   4.15685E+003    3.74834E+003
   6.2970   4.07057E+003    3.67319E+003
   6.3000   4.07507E+003    3.70201E+003
   6.3020   4.11482E+003    3.69375E+003
   6.3050   4.05503E+003    3.62084E+003
   6.3070   4.06862E+003    3.57155E+003
   6.3090   4.07958E+003    3.60626E+003
   6.3130   4.02772E+003    3.65815E+003
   6.3160   4.00511E+003    3.57609E+003
   6.3180   3.97937E+003    3.61643E+003
   6.3200   3.99008E+003    3.56545E+003
   6.3230   4.02975E+003    3.51166E+003
   6.3250   4.00602E+003    3.53235E+003
   6.3270   4.00006E+003    3.50701E+003
   6.3300   3.88524E+003    3.51546E+003
   6.3320   3.95885E+003    3.48001E+003
   6.3340   3.91320E+003    3.47743E+003
   6.3370   3.88797E+003    3.44726E+003
   6.3380   3.88884E+003    3.47760E+003
   6.3420   3.92234E+003    3.40387E+003
   6.3450   3.87268E+003    3.37542E+003
   6.3470   3.86717E+003    3.40880E+003
   6.3480   3.88213E+003    3.36729E+003
   6.3500   3.80988E+003    3.37205E+003
   6.3540   3.81274E+003    3.35782E+003
   6.3570   3.82407E+003    3.30690E+003
   6.3610   3.82022E+003    3.38626E+003
   6.3630   3.76109E+003    3.29460E+003
   6.3660   3.83858E+003    3.28761E+003
   6.3700   3.75590E+003    3.22588E+003
   6.3710   3.69912E+003    3.18537E+003
   6.3740   3.62717E+003    3.17786E+003
   6.3760   3.67556E+003    3.18510E+003
   6.3790   3.72518E+003    3.13461E+003
   6.3810   3.71072E+003    3.09883E+003
   6.3830   3.66144E+003    3.09585E+003
   6.3860   3.62556E+003    3.02860E+003
   6.3880   3.59692E+003    3.07184E+003
   6.3910   3.66836E+003    3.03400E+003
   6.3930   3.59245E+003    2.99823E+003
   6.3960   3.60273E+003    3.00824E+003
   6.3980   3.57181E+003    2.97349E+003
   6.4000   3.49900E+003    2.91304E+003
   6.4020   3.54393E+003    2.90911E+003
   6.4040   3.53381E+003    2.87193E+003
   6.4070   3.49838E+003    2.88430E+003
   6.4090   3.54074E+003    2.92382E+003
   6.4120   3.47696E+003    2.83475E+003
   6.4150   3.48545E+003    2.83184E+003
   6.4170   3.46598E+003    2.83717E+003
   6.4190   3.41744E+003    2.82677E+003
   6.4210   3.46793E+003    2.81888E+003
   6.4240   3.43672E+003    2.79689E+003
   6.4260   3.41427E+003    2.75843E+003
   6.4290   3.37074E+003    2.73930E+003
   6.4310   3.44716E+003    2.71240E+003
   6.4340   3.40151E+003    2.75387E+003
   6.4380   3.45174E+003    2.77308E+003
   6.4400   3.36680E+003    2.68534E+003
   6.4420   3.41207E+003    2.68615E+003
   6.4440   3.42005E+003    2.70560E+003
   6.4470   3.43809E+003    2.65963E+003
   6.4490   3.43043E+003    2.61707E+003
   6.4530   3.41828E+003    2.61067E+003
   6.4540   3.34722E+003    2.62647E+003
   6.4560   3.37321E+003    2.61397E+003
   6.4580   3.37330E+003    2.61852E+003
   6.4600   3.35696E+003    2.54711E+003
   6.4640   3.32236E+003    2.58529E+003
   6.4670   3.29922E+003    2.52668E+003
   6.4690   3.30442E+003    2.53258E+003
   6.4720   3.29901E+003    2.51770E+003
   6.4730   3.24908E+003    2.47085E+003
   6.4760   3.30818E+003    2.45999E+003
   6.4790   3.25045E+003    2.42271E+003
   6.4800   3.24199E+003    2.42879E+003
   6.4840   3.27001E+003    2.46111E+003
   6.4850   3.24929E+003    2.42517E+003
   6.4870   3.25728E+003    2.40842E+003
   6.4900   3.21808E+003    2.39887E+003
   6.4920   3.17926E+003    2.36557E+003
   6.4940   3.16885E+003    2.35849E+003
   6.4970   3.17998E+003    2.35489E+003
   6.4990   3.17097E+003    2.29244E+003
   6.5010   3.12649E+003    2.29994E+003
   6.5040   3.17912E+003    2.28765E+003
   6.5060   3.14753E+003    2.27807E+003
   6.5090   3.06313E+003    2.26203E+003
   6.5110   3.09077E+003    2.23564E+003
   6.5150   3.05547E+003    2.24062E+003
   6.5160   3.07832E+003    2.21574E+003
   6.5190   3.04394E+003    2.19702E+003
   6.5210   3.07550E+003    2.16706E+003
   6.5230   3.04109E+003    2.14338E+003
   6.5260   3.02739E+003    2.13209E+003
   6.5280   3.05902E+003    2.10956E+003
   6.5320   3.01789E+003    2.09204E+003
   6.5350   3.02419E+003    2.08058E+003
   6.5370   2.95906E+003    2.05142E+003
   6.5390   2.91157E+003    2.02861E+003
   6.5420   2.90245E+003    1.99713E+003
   6.5440   2.93080E+003    2.03677E+003
   6.5450   2.87375E+003    1.99315E+003
   6.5500   2.85614E+003    1.94873E+003
   6.5520   2.84462E+003    1.97281E+003
   6.5550   2.80864E+003    1.96170E+003
   6.5580   2.81346E+003    1.93306E+003
   6.5590   2.79243E+003    1.91415E+003
   6.5610   2.80337E+003    1.88800E+003
   6.5640   2.79504E+003    1.92770E+003
   6.5660   2.75347E+003    1.88492E+003
   6.5690   2.78215E+003    1.86261E+003
   6.5710   2.70490E+003    1.88281E+003
   6.5730   2.73960E+003    1.85328E+003
   6.5770   2.67297E+003    1.82399E+003
   6.5800   2.71685E+003    1.76905E+003
   6.5820   2.63313E+003    1.74990E+003
   6.5860   2.65176E+003    1.75770E+003
   6.5890   2.60500E+003    1.74817E+003
   6.5910   2.59665E+003    1.74398E+003
   6.5930   2.59452E+003    1.72051E+003
   6.5960   2.57753E+003    1.68917E+003
   6.6000   2.62137E+003    1.68589E+003
   6.6020   2.58968E+003    1.67662E+003
   6.6040   2.54699E+003    1.63400E+003
   6.6070   2.54495E+003    1.65326E+003
   6.6100   2.52896E+003    1.62458E+003
   6.6110   2.53764E+003    1.66170E+003
   6.6140   2.54397E+003    1.64740E+003
   6.6150   2.51854E+003    1.61681E+003
   6.6200   2.54835E+003    1.61393E+003
   6.6220   2.46636E+003    1.57714E+003
   6.6250   2.49559E+003    1.57694E+003
   6.6270   2.46318E+003    1.55335E+003
   6.6290   2.44526E+003    1.57772E+003
   6.6330   2.44112E+003    1.55030E+003
   6.6360   2.43406E+003    1.50558E+003
   6.6380   2.41174E+003    1.51137E+003
   6.6410   2.39804E+003    1.49930E+003
   6.6430   2.38476E+003    1.53095E+003
   6.6460   2.36919E+003    1.48513E+003
   6.6480   2.36706E+003    1.46103E+003
   6.6510   2.35951E+003    1.48436E+003
   6.6530   2.38595E+003    1.48254E+003
   6.6550   2.35833E+003    1.50098E+003
   6.6580   2.33060E+003    1.44307E+003
   6.6600   2.31683E+003    1.47048E+003
   6.6620   2.31866E+003    1.47829E+003
   6.6640   2.33729E+003    1.44984E+003
   6.6680   2.25995E+003    1.41156E+003
   6.6690   2.27418E+003    1.42363E+003
   6.6730   2.29749E+003    1.40751E+003
   6.6750   2.25473E+003    1.43719E+003
   6.6800   2.25518E+003    1.37621E+003
   6.6820   2.30253E+003    1.37496E+003
   6.6830   2.26191E+003    1.35809E+003
   6.6870   2.24302E+003    1.36465E+003
   6.6890   2.25022E+003    1.37479E+003
   6.6930   2.21206E+003    1.32881E+003
   6.6960   2.17346E+003    1.32833E+003
   6.7000   2.20483E+003    1.34453E+003
   6.7030   2.15179E+003    1.31167E+003
   6.7040   2.13870E+003    1.28759E+003
   6.7080   2.15912E+003    1.30070E+003
   6.7100   2.12054E+003    1.30634E+003
   6.7110   2.15280E+003    1.29950E+003
   6.7140   2.12803E+003    1.31210E+003
   6.7160   2.15692E+003    1.29778E+003
   6.7200   2.11404E+003    1.25854E+003
   6.7230   2.11707E+003    1.28946E+003
   6.7250   2.08781E+003    1.25485E+003
   6.7270   2.09602E+003    1.25215E+003
   6.7290   2.08752E+003    1.25594E+003
   6.7330   2.03932E+003    1.21366E+003
   6.7370   2.02519E+003    1.24190E+003
   6.7390   2.03011E+003    1.23943E+003
   6.7400   2.04508E+003    1.23196E+003
   6.7430   2.02844E+003    1.23654E+003
   6.7470   2.08125E+003    1.21913E+003
   6.7500   2.01732E+003    1.23068E+003
   6.7520   2.08602E+003    1.19837E+003
   6.7540   2.06035E+003    1.20467E+003
   6.7570   2.07455E+003    1.19596E+003
   6.7590   2.03343E+003    1.16320E+003
   6.7630   2.03944E+003    1.17095E+003
   6.7660   2.04493E+003    1.20529E+003
   6.7680   2.01068E+003    1.20217E+003
   6.7700   2.03033E+003    1.22707E+003
   6.7730   1.98745E+003    1.21602E+003
   6.7750   1.98861E+003    1.19422E+003
   6.7780   2.02823E+003    1.20554E+003
   6.7800   2.05394E+003    1.18998E+003
   6.7830   2.02398E+003    1.21955E+003
   6.7850   2.03490E+003    1.17021E+003
   6.7880   1.98157E+003    1.18771E+003
   6.7920   2.00951E+003    1.17530E+003
   6.7930   1.99832E+003    1.20167E+003
   6.7970   2.04100E+003    1.17469E+003
   6.7980   2.00485E+003    1.18213E+003
   6.8020   2.00209E+003    1.21127E+003
   6.8040   2.01727E+003    1.15282E+003
   6.8070   2.00103E+003    1.17965E+003
   6.8100   2.04769E+003    1.15495E+003
   6.8120   1.99764E+003    1.17369E+003
   6.8140   2.00900E+003    1.17574E+003
   6.8170   2.02366E+003    1.15405E+003
   6.8200   2.01317E+003    1.17429E+003
   6.8220   2.02549E+003    1.19358E+003
   6.8240   2.02885E+003    1.15926E+003
   6.8270   2.00096E+003    1.19122E+003
   6.8310   2.01853E+003    1.23669E+003
   6.8330   2.01641E+003    1.12697E+003
   6.8360   2.01395E+003    1.19109E+003
   6.8380   2.01564E+003    1.17940E+003
   6.8400   2.01875E+003    1.15420E+003
   6.8450   2.00832E+003    1.19768E+003
   6.8470   1.99992E+003    1.17298E+003
   6.8490   2.02317E+003    1.19003E+003
   6.8530   2.00643E+003    1.17416E+003
   6.8570   2.00826E+003    1.20787E+003
   6.8600   2.00809E+003    1.16433E+003
   6.8620   2.00710E+003    1.17264E+003
   6.8660   2.01609E+003    1.18574E+003
   6.8690   2.01557E+003    1.16452E+003
   6.8720   1.97488E+003    1.15668E+003
   6.8740   1.98675E+003    1.16382E+003
   6.8770   1.98564E+003    1.17151E+003
   6.8810   2.00043E+003    1.15572E+003
   6.8820   1.99152E+003    1.15431E+003
   6.8850   1.99544E+003    1.17225E+003
   6.8880   1.97300E+003    1.17266E+003
   6.8910   1.99366E+003    1.15642E+003
   6.8940   1.97050E+003    1.19286E+003
   6.8960   2.00979E+003    1.15754E+003
   6.8980   1.98836E+003    1.14324E+003
   6.9010   2.01181E+003    1.14963E+003
   6.9050   2.02498E+003    1.18107E+003
   6.9080   2.01344E+003    1.16075E+003
   6.9090   2.00963E+003    1.16103E+003
   6.9110   1.99028E+003    1.17021E+003
   6.9140   1.96672E+003    1.13635E+003
   6.9170   1.97486E+003    1.17707E+003
   6.9210   1.97489E+003    1.14738E+003
   6.9230   1.99709E+003    1.14140E+003
   6.9250   1.97426E+003    1.13297E+003
   6.9280   1.97740E+003    1.15605E+003
   6.9300   1.97491E+003    1.15992E+003
   6.9340   1.96374E+003    1.14214E+003
   6.9360   1.97617E+003    1.16498E+003
   6.9390   1.96605E+003    1.11629E+003
   6.9420   1.94729E+003    1.14266E+003
   6.9440   1.97298E+003    1.12343E+003
   6.9470   1.94759E+003    1.15570E+003
   6.9490   1.95391E+003    1.14026E+003
   6.9510   1.93338E+003    1.10929E+003
   6.9540   1.93408E+003    1.12694E+003
   6.9570   1.94543E+003    1.12405E+003
   6.9600   1.96646E+003    1.14390E+003
   6.9630   1.91212E+003    1.09389E+003
   6.9650   1.90406E+003    1.10408E+003
   6.9680   1.91419E+003    1.12449E+003
   6.9710   1.93931E+003    1.12608E+003
   6.9740   1.91520E+003    1.12467E+003
   6.9770   1.88667E+003    1.14080E+003
   6.9800   1.89171E+003    1.13616E+003
   6.9830   1.94227E+003    1.11635E+003
   6.9870   1.92807E+003    1.13566E+003
   6.9900   1.89415E+003    1.13983E+003
   6.9920   1.89431E+003    1.14059E+003
   6.9940   1.94926E+003    1.11106E+003
   6.9970   1.95995E+003    1.12397E+003
   6.9990   1.94184E+003    1.13051E+003
   7.0010   1.96972E+003    1.12584E+003
   7.0040   1.96287E+003    1.15006E+003
   7.0070   1.95223E+003    1.09942E+003
   7.0100   1.96720E+003    1.09363E+003
   7.0120   1.91100E+003    1.09467E+003
   7.0160   1.92802E+003    1.09645E+003
   7.0190   1.94490E+003    1.09185E+003
   7.0210   1.93362E+003    1.07637E+003
   7.0260   1.91888E+003    1.08156E+003
   7.0290   1.90287E+003    1.05554E+003
   7.0320   1.90109E+003    1.07933E+003
   7.0350   1.87805E+003    1.07852E+003
   7.0370   1.89015E+003    1.05566E+003
   7.0410   1.90359E+003    1.05157E+003
   7.0440   1.89772E+003    1.03314E+003
   7.0470   1.86763E+003    1.04230E+003
   7.0480   1.89420E+003    1.03020E+003
   7.0500   1.88971E+003    1.02618E+003
   7.0540   1.82707E+003    9.70000E+002
   7.0570   1.81656E+003    1.00025E+003
   7.0600   1.82822E+003    9.75420E+002
   7.0620   1.79179E+003    9.42560E+002
   7.0640   1.79780E+003    9.23020E+002
   7.0690   1.76747E+003    9.07040E+002
   7.0730   1.73645E+003    8.89960E+002
   7.0740   1.70003E+003    8.82400E+002
   7.0770   1.69152E+003    8.39330E+002
   7.0800   1.66624E+003    7.83680E+002
   7.0840   1.62454E+003    7.83990E+002
   7.0870   1.59258E+003    7.61680E+002
   7.0910   1.51662E+003    7.01730E+002
   7.0930   1.48214E+003    6.54200E+002
   7.0960   1.44489E+003    6.45590E+002
   7.0980   1.35444E+003    5.71470E+002
   7.1000   1.34656E+003    5.59720E+002
   7.1030   1.33384E+003    5.14080E+002
   7.1050   1.24951E+003    4.67230E+002
   7.1090   1.14662E+003    4.31840E+002
   7.1130   1.09146E+003    3.64190E+002
   7.1160   1.00593E+003    2.99150E+002
   7.1180   9.61070E+002    2.84100E+002
   7.1210   8.76910E+002    2.42970E+002
   7.1230   7.88430E+002    2.08720E+002
   7.1270   6.91870E+002    1.67290E+002
   7.1300   6.30730E+002    1.36670E+002
   7.1320   5.51550E+002    1.10810E+002
   7.1350   4.71630E+002    9.09900E+001
   7.1390   4.04700E+002    6.42600E+001
   7.1410   3.31890E+002    5.19500E+001
   7.1440   2.51840E+002    4.54200E+001
   7.1470   2.21870E+002    3.26200E+001
   7.1500   1.66120E+002    1.77600E+001
   7.1540   1.12110E+002    1.24100E+001
   7.1560   7.22900E+001    8.89000E+000
   7.1600   5.11700E+001    7.44000E+000
   7.1630   3.66800E+001    5.28000E+000
   7.1660   1.98900E+001    5.68000E+000
   7.1690   2.79000E+000    4.47000E+000
   7.1710   5.60000E+000    4.40000E+000
   7.1750   6.23000E+000    3.49000E+000
   7.1760   6.25000E+000    2.90000E-001
   7.1790   6.10000E+000    1.78000E+000
   7.1820   6.04000E+000    1.12000E+000
   7.1850   6.49000E+000    6.00000E-001
   7.1870   5.62000E+000    1.29000E+000
   7.1900   6.12000E+000    1.70000E-001
   7.1930   6.34000E+000    3.00000E-002
   7.1960   6.13000E+000    4.00000E-002
   7.1980   6.00000E+000    0.00000E+000
   7.2020   6.10000E+000    8.30000E-001
   7.2050   6.24000E+000    7.00000E-001
   7.2070   5.96000E+000    9.40000E-001
   7.2110   6.12000E+000    1.77000E+000
   7.2140   6.16000E+000    5.30000E-001
   7.2160   6.26000E+000    1.00000E-002
   7.2190   6.26000E+000    3.50000E-001
   7.2230   6.07000E+000    1.70000E-001
   7.2250   6.02000E+000    2.50000E-001
   7.2280   6.16000E+000    3.70000E-001
   7.2290   6.26000E+000    2.40000E-001
   7.2330   6.41000E+000    7.00000E-002
   7.2360   6.12000E+000    1.70000E-001
   7.2380   6.00000E+000    2.00000E-002
   7.2410   6.08000E+000    3.00000E-002
   7.2430   6.17000E+000    6.00000E-002
   7.2460   6.10000E+000    4.00000E-002
   7.2490   6.14000E+000    1.00000E-002
   7.2520   6.18000E+000    2.90000E-001
   7.2540   6.17000E+000    2.40000E-001
   7.2570   6.08000E+000    9.00000E-002
   7.2600   6.10000E+000    4.00000E-002
   7.2630   6.12000E+000    4.50000E-001
   7.2660   6.00000E+000    1.60000E-001
   7.2690   6.20000E+000    3.60000E-001
   7.2720   5.96000E+000    2.00000E-002
   7.2750   6.10000E+000    2.30000E-001
   7.2770   6.18000E+000    1.30000E-001
   7.2790   6.06000E+000    1.10000E-001
   7.2820   6.10000E+000    1.30000E-001
   7.2860   6.10000E+000    1.40000E-001
   7.2890   6.15000E+000    2.00000E-002
   7.2910   6.03000E+000    2.00000E-001
   7.2940   6.10000E+000    4.90000E-001
   7.2980   6.13000E+000    3.90000E-001
   7.3000   6.10000E+000    3.30000E-001
