# Supplementary material for: Mechanism of the small ATP-independent chaperone Spy is substrate specific
Source: Nat Commun. 2021 Feb 8;12:851. doi: 10.1038/s41467-021-21120-8 (PMC7870927; doi:10.1038/s41467-021-21120-8)
Supplement: Supplementary file 3 — Supplementary Data 1 [file 41467_2021_21120_MOESM3_ESM.zip › Fig 2c-d/181801/00097.RI3]

Sample3/6
I 3 22.1 48000 0013889 3.4900E11 278 1 
   5.8000   5.96000E+000    4.46000E+000
   5.8030   5.30000E+000    1.21000E+000
   5.8060   5.91000E+000    3.60000E+000
   5.8070   5.83000E+000    2.83000E+000
   5.8080   5.91000E+000    1.01500E+001
   5.8120   5.41000E+000    1.89900E+001
   5.8150   7.90000E-001    2.00400E+001
   5.8180   1.01600E+001    2.84900E+001
   5.8190   3.06100E+001    6.65700E+001
   5.8200   5.92300E+001    1.36980E+002
   5.8220   1.72790E+002    2.60540E+002
   5.8230   3.03900E+002    3.81600E+002
   5.8260   4.51350E+002    4.46950E+002
   5.8290   8.99700E+002    8.07860E+002
   5.8320   9.36180E+002    9.62660E+002
   5.8350   1.15984E+003    1.14165E+003
   5.8370   1.32750E+003    1.30333E+003
   5.8400   1.43188E+003    1.40815E+003
   5.8420   1.58270E+003    1.71176E+003
   5.8440   1.71638E+003    1.77597E+003
   5.8470   1.87590E+003    1.93888E+003
   5.8490   1.99939E+003    2.03982E+003
   5.8510   2.17164E+003    2.27401E+003
   5.8530   2.33180E+003    2.47372E+003
   5.8580   2.52401E+003    2.61521E+003
   5.8600   2.72169E+003    2.73558E+003
   5.8620   2.71697E+003    2.82855E+003
   5.8650   2.80505E+003    2.90895E+003
   5.8670   3.03147E+003    3.05906E+003
   5.8690   3.08556E+003    3.17165E+003
   5.8710   3.11720E+003    3.22092E+003
   5.8740   3.31626E+003    3.31147E+003
   5.8760   3.35703E+003    3.38495E+003
   5.8780   3.41596E+003    3.44506E+003
   5.8800   3.43747E+003    3.51070E+003
   5.8830   3.56399E+003    3.53112E+003
   5.8840   3.59185E+003    3.54075E+003
   5.8850   3.50455E+003    3.56002E+003
   5.8870   3.56766E+003    3.52909E+003
   5.8880   3.59792E+003    3.54637E+003
   5.8900   3.65261E+003    3.56142E+003
   5.8920   3.65163E+003    3.55175E+003
   5.8940   3.62947E+003    3.59907E+003
   5.8960   3.59628E+003    3.77055E+003
   5.8990   3.56347E+003    3.77947E+003
   5.9000   3.61437E+003    3.56763E+003
   5.9030   3.69115E+003    3.54464E+003
   5.9060   3.62284E+003    3.62297E+003
   5.9070   3.71506E+003    3.63325E+003
   5.9100   3.66950E+003    3.71864E+003
   5.9120   3.70866E+003    3.70742E+003
   5.9140   3.67702E+003    3.70650E+003
   5.9160   3.86910E+003    3.69232E+003
   5.9190   3.83057E+003    3.76078E+003
   5.9200   3.73386E+003    3.81792E+003
   5.9210   3.73209E+003    3.78467E+003
   5.9230   3.78025E+003    3.77293E+003
   5.9260   3.83359E+003    3.78946E+003
   5.9280   3.87216E+003    3.79580E+003
   5.9300   3.92610E+003    3.82562E+003
   5.9320   3.87204E+003    3.85652E+003
   5.9350   3.97596E+003    3.92457E+003
   5.9360   3.92499E+003    3.94749E+003
   5.9390   3.97470E+003    3.88005E+003
   5.9420   3.96937E+003    3.93739E+003
   5.9430   3.96783E+003    4.08049E+003
   5.9460   3.94843E+003    4.05009E+003
   5.9480   4.04019E+003    4.00508E+003
   5.9500   4.07131E+003    4.06276E+003
   5.9520   4.04593E+003    4.11445E+003
   5.9550   4.07283E+003    4.07401E+003
   5.9570   4.10664E+003    4.10823E+003
   5.9590   4.05628E+003    4.18015E+003
   5.9620   4.01099E+003    4.37619E+003
   5.9640   4.13800E+003    4.67107E+003
   5.9650   4.17968E+003    6.68679E+003
   5.9680   4.18608E+003    8.24178E+003
   5.9690   4.23003E+003    8.25489E+003
   5.9710   4.60585E+003    7.66537E+003
   5.9730   5.18363E+003    5.59627E+003
   5.9760   6.83697E+003    2.76046E+003
   5.9780   8.65236E+003    1.92060E+002
   5.9840   4.25549E+003    4.11120E+002
   5.9890   1.27550E+002    4.47602E+003
   5.9930   3.94290E+002    4.33129E+003
   5.9960   1.50124E+003    4.20662E+003
   5.9980   3.70490E+003    4.21028E+003
   6.0000   4.94934E+003    4.12831E+003
   6.0020   4.20116E+003    4.07503E+003
   6.0050   4.15462E+003    4.16741E+003
   6.0070   4.18212E+003    4.19482E+003
   6.0100   4.19228E+003    4.18578E+003
   6.0120   4.14374E+003    4.11993E+003
   6.0140   4.19871E+003    4.14392E+003
   6.0160   4.13524E+003    4.18216E+003
   6.0180   4.18076E+003    4.17552E+003
   6.0200   4.14666E+003    4.14704E+003
   6.0230   4.20834E+003    4.14401E+003
   6.0250   4.12694E+003    4.16414E+003
   6.0270   4.18775E+003    4.13790E+003
   6.0300   4.18504E+003    4.16574E+003
   6.0320   4.12265E+003    4.11553E+003
   6.0340   4.14060E+003    4.16436E+003
   6.0370   4.23860E+003    4.15176E+003
   6.0390   4.13277E+003    4.11900E+003
   6.0410   4.09210E+003    4.24600E+003
   6.0430   4.17506E+003    4.21638E+003
   6.0460   4.17716E+003    4.17310E+003
   6.0480   4.12710E+003    4.17182E+003
   6.0500   4.18328E+003    4.15745E+003
   6.0520   4.24141E+003    4.17886E+003
   6.0540   4.15412E+003    4.14591E+003
   6.0560   4.19471E+003    4.14221E+003
   6.0580   4.08679E+003    4.13297E+003
   6.0610   4.14509E+003    4.12396E+003
   6.0630   4.06632E+003    4.18061E+003
   6.0660   4.09282E+003    4.18314E+003
   6.0680   4.18520E+003    4.14652E+003
   6.0700   4.17579E+003    4.16288E+003
   6.0730   4.17863E+003    4.15576E+003
   6.0750   4.14687E+003    4.12164E+003
   6.0770   4.15954E+003    4.18509E+003
   6.0790   4.20835E+003    4.19894E+003
   6.0820   4.17596E+003    4.20482E+003
   6.0830   4.12300E+003    4.17813E+003
   6.0860   4.27528E+003    4.12270E+003
   6.0890   4.20972E+003    4.19048E+003
   6.0900   4.17898E+003    4.19563E+003
   6.0920   4.14338E+003    4.12168E+003
   6.0950   4.21058E+003    4.17383E+003
   6.0970   4.17726E+003    4.24015E+003
   6.0990   4.17090E+003    4.16816E+003
   6.1020   4.19647E+003    4.11996E+003
   6.1040   4.22203E+003    4.17854E+003
   6.1060   4.24975E+003    4.15014E+003
   6.1090   4.16700E+003    4.20585E+003
   6.1100   4.14599E+003    4.19602E+003
   6.1130   4.21912E+003    4.15694E+003
   6.1150   4.21454E+003    4.15004E+003
   6.1180   4.19519E+003    4.18698E+003
   6.1190   4.16225E+003    4.20988E+003
   6.1210   4.18341E+003    4.16926E+003
   6.1220   4.17371E+003    4.20088E+003
   6.1250   4.17638E+003    4.08027E+003
   6.1260   4.16778E+003    4.12690E+003
   6.1300   4.22378E+003    4.16655E+003
   6.1310   4.20561E+003    4.10358E+003
   6.1340   4.19194E+003    4.20694E+003
   6.1350   4.14479E+003    4.20909E+003
   6.1390   4.18843E+003    4.16545E+003
   6.1420   4.15343E+003    4.11356E+003
   6.1440   4.20660E+003    4.10856E+003
   6.1450   4.20744E+003    4.15401E+003
   6.1480   4.19642E+003    4.19202E+003
   6.1520   4.29422E+003    4.14429E+003
   6.1530   4.23129E+003    4.12459E+003
   6.1550   4.12542E+003    4.13111E+003
   6.1570   4.16843E+003    4.18381E+003
   6.1600   4.12778E+003    4.08836E+003
   6.1620   4.11222E+003    4.06977E+003
   6.1660   4.10309E+003    4.06162E+003
   6.1670   4.11364E+003    4.06126E+003
   6.1700   4.19732E+003    4.12759E+003
   6.1710   4.15610E+003    4.13273E+003
   6.1750   4.18054E+003    4.15202E+003
   6.1770   4.14725E+003    4.08456E+003
   6.1780   4.16173E+003    4.10791E+003
   6.1810   4.18571E+003    4.14977E+003
   6.1830   4.22195E+003    4.16734E+003
   6.1860   4.19234E+003    4.11721E+003
   6.1880   4.12736E+003    4.19547E+003
   6.1900   4.24370E+003    4.15908E+003
   6.1910   4.21488E+003    4.13399E+003
   6.1940   4.22465E+003    4.08550E+003
   6.1960   4.23490E+003    4.08078E+003
   6.2000   4.16309E+003    4.17768E+003
   6.2030   4.17299E+003    4.13145E+003
   6.2050   4.16550E+003    4.10580E+003
   6.2070   4.19397E+003    4.15870E+003
   6.2100   4.19311E+003    4.21028E+003
   6.2130   4.25923E+003    4.18841E+003
   6.2150   4.22894E+003    4.18836E+003
   6.2170   4.27821E+003    4.15859E+003
   6.2180   4.21173E+003    4.15250E+003
   6.2200   4.27827E+003    4.11069E+003
   6.2230   4.20730E+003    4.17890E+003
   6.2250   4.21198E+003    4.07918E+003
   6.2270   4.23781E+003    4.17741E+003
   6.2300   4.19383E+003    4.17822E+003
   6.2320   4.23315E+003    4.18263E+003
   6.2340   4.30578E+003    4.17730E+003
   6.2360   4.23800E+003    4.15036E+003
   6.2390   4.25041E+003    4.15808E+003
   6.2410   4.28323E+003    4.13585E+003
   6.2450   4.28011E+003    4.09545E+003
   6.2460   4.20028E+003    4.04499E+003
   6.2480   4.27021E+003    4.09570E+003
   6.2510   4.22404E+003    4.14192E+003
   6.2560   4.25081E+003    4.18486E+003
   6.2580   4.22895E+003    4.10259E+003
   6.2600   4.21744E+003    4.15770E+003
   6.2620   4.24349E+003    4.10116E+003
   6.2630   4.18576E+003    4.15014E+003
   6.2660   4.30911E+003    4.19721E+003
   6.2680   4.24264E+003    4.12433E+003
   6.2700   4.17567E+003    4.14300E+003
   6.2710   4.27753E+003    4.16367E+003
   6.2720   4.31091E+003    4.15616E+003
   6.2760   4.30584E+003    4.14302E+003
   6.2780   4.23785E+003    4.15081E+003
   6.2800   4.29472E+003    4.11859E+003
   6.2840   4.25623E+003    4.13451E+003
   6.2870   4.27190E+003    4.14365E+003
   6.2880   4.30146E+003    4.18020E+003
   6.2900   4.27126E+003    4.14923E+003
   6.2930   4.27965E+003    4.18858E+003
   6.2970   4.29890E+003    4.07696E+003
   6.3000   4.25538E+003    4.14311E+003
   6.3020   4.34537E+003    4.08177E+003
   6.3040   4.29384E+003    4.14618E+003
   6.3070   4.34199E+003    4.15334E+003
   6.3090   4.20064E+003    4.15678E+003
   6.3110   4.25669E+003    4.05919E+003
   6.3140   4.24796E+003    3.98381E+003
   6.3160   4.20685E+003    4.02083E+003
   6.3180   4.23657E+003    4.09015E+003
   6.3200   4.20541E+003    4.06275E+003
   6.3220   4.23998E+003    4.14411E+003
   6.3230   4.20192E+003    4.06791E+003
   6.3250   4.27207E+003    4.05240E+003
   6.3270   4.25173E+003    4.12748E+003
   6.3300   4.30382E+003    4.05696E+003
   6.3320   4.25791E+003    4.05118E+003
   6.3340   4.17753E+003    3.99404E+003
   6.3380   4.33496E+003    3.98798E+003
   6.3400   4.27912E+003    3.98925E+003
   6.3430   4.24011E+003    4.02912E+003
   6.3450   4.29045E+003    3.90952E+003
   6.3480   4.25579E+003    3.96432E+003
   6.3520   4.25741E+003    3.96633E+003
   6.3540   4.24293E+003    3.98972E+003
   6.3560   4.25688E+003    3.86280E+003
   6.3580   4.22334E+003    3.89243E+003
   6.3610   4.19558E+003    3.84690E+003
   6.3630   4.15769E+003    3.93628E+003
   6.3650   4.21924E+003    4.00579E+003
   6.3670   4.15303E+003    3.95139E+003
   6.3700   4.22547E+003    3.99128E+003
   6.3720   4.22940E+003    3.90368E+003
   6.3760   4.17841E+003    3.82610E+003
   6.3790   4.17882E+003    3.98232E+003
   6.3810   4.14471E+003    3.91359E+003
   6.3860   4.23756E+003    3.84611E+003
   6.3880   4.17194E+003    3.88509E+003
   6.3900   4.21343E+003    3.91440E+003
   6.3930   4.19087E+003    3.93738E+003
   6.3960   4.21164E+003    3.86070E+003
   6.3990   4.15883E+003    3.87324E+003
   6.4000   4.20496E+003    3.83032E+003
   6.4020   4.16468E+003    3.83281E+003
   6.4050   4.14826E+003    3.86047E+003
   6.4080   4.12471E+003    3.85710E+003
   6.4100   4.16632E+003    3.84130E+003
   6.4130   4.11384E+003    3.81796E+003
   6.4140   4.17991E+003    3.77982E+003
   6.4170   4.10313E+003    3.84368E+003
   6.4200   4.14998E+003    3.82871E+003
   6.4220   4.16906E+003    3.80677E+003
   6.4240   4.19501E+003    3.76751E+003
   6.4260   4.12481E+003    3.75108E+003
   6.4290   4.10948E+003    3.79524E+003
   6.4330   4.13648E+003    3.84933E+003
   6.4360   4.18942E+003    3.87405E+003
   6.4390   4.27762E+003    3.83785E+003
   6.4420   4.24335E+003    3.78572E+003
   6.4440   4.29345E+003    3.86130E+003
   6.4460   4.17814E+003    3.78593E+003
   6.4500   4.26471E+003    3.89440E+003
   6.4520   4.22220E+003    3.85284E+003
   6.4530   4.31307E+003    3.86482E+003
   6.4550   4.29022E+003    3.82720E+003
   6.4580   4.31055E+003    3.80263E+003
   6.4610   4.25818E+003    3.82630E+003
   6.4650   4.27042E+003    3.83495E+003
   6.4670   4.29164E+003    3.80319E+003
   6.4690   4.28417E+003    3.81298E+003
   6.4700   4.27697E+003    3.83942E+003
   6.4720   4.28616E+003    3.84329E+003
   6.4760   4.21745E+003    3.76212E+003
   6.4780   4.33403E+003    3.75877E+003
   6.4800   4.20757E+003    3.75277E+003
   6.4830   4.25819E+003    3.73266E+003
   6.4850   4.23921E+003    3.73982E+003
   6.4870   4.26548E+003    3.73167E+003
   6.4890   4.25187E+003    3.79024E+003
   6.4940   4.27865E+003    3.72234E+003
   6.4960   4.26279E+003    3.71438E+003
   6.4990   4.24425E+003    3.72807E+003
   6.5010   4.24613E+003    3.68084E+003
   6.5030   4.22175E+003    3.63541E+003
   6.5060   4.25192E+003    3.65133E+003
   6.5090   4.25324E+003    3.66800E+003
   6.5130   4.20235E+003    3.63047E+003
   6.5150   4.26851E+003    3.75531E+003
   6.5160   4.16507E+003    3.67348E+003
   6.5190   4.22408E+003    3.63653E+003
   6.5230   4.18237E+003    3.63993E+003
   6.5260   4.20658E+003    3.58126E+003
   6.5290   4.20682E+003    3.55564E+003
   6.5310   4.13213E+003    3.55859E+003
   6.5330   4.21353E+003    3.59911E+003
   6.5350   4.16186E+003    3.57479E+003
   6.5390   4.09282E+003    3.53799E+003
   6.5420   4.13592E+003    3.50030E+003
   6.5440   4.14145E+003    3.49128E+003
   6.5450   4.08282E+003    3.47808E+003
   6.5480   4.09779E+003    3.40057E+003
   6.5510   4.09025E+003    3.46726E+003
   6.5530   4.00449E+003    3.39900E+003
   6.5560   4.06591E+003    3.36861E+003
   6.5590   4.02118E+003    3.40967E+003
   6.5620   4.00219E+003    3.38235E+003
   6.5640   3.94669E+003    3.32697E+003
   6.5660   3.94865E+003    3.30265E+003
   6.5680   3.94241E+003    3.36501E+003
   6.5710   3.94064E+003    3.30466E+003
   6.5730   3.94292E+003    3.26992E+003
   6.5750   3.90545E+003    3.27054E+003
   6.5770   3.93930E+003    3.27204E+003
   6.5810   3.89615E+003    3.25273E+003
   6.5840   4.00863E+003    3.20657E+003
   6.5860   3.82761E+003    3.21632E+003
   6.5880   3.79204E+003    3.18490E+003
   6.5910   3.80724E+003    3.13913E+003
   6.5930   3.81989E+003    3.17890E+003
   6.5970   3.84058E+003    3.12594E+003
   6.5980   3.89229E+003    3.16650E+003
   6.6000   3.81312E+003    3.09230E+003
   6.6020   3.81941E+003    3.01994E+003
   6.6050   3.79798E+003    3.07778E+003
   6.6090   3.81562E+003    3.02646E+003
   6.6110   3.73292E+003    3.06390E+003
   6.6140   3.79597E+003    3.01642E+003
   6.6150   3.75949E+003    2.98165E+003
   6.6180   3.69858E+003    3.00293E+003
   6.6210   3.72677E+003    2.97075E+003
   6.6220   3.71954E+003    3.00246E+003
   6.6260   3.68766E+003    2.91460E+003
   6.6290   3.63320E+003    2.91643E+003
   6.6310   3.64853E+003    2.89496E+003
   6.6340   3.71099E+003    2.90951E+003
   6.6370   3.67706E+003    2.84811E+003
   6.6390   3.63965E+003    2.83439E+003
   6.6410   3.64344E+003    2.82725E+003
   6.6440   3.58219E+003    2.82835E+003
   6.6460   3.63008E+003    2.79356E+003
   6.6480   3.58459E+003    2.81551E+003
   6.6510   3.56004E+003    2.81623E+003
   6.6530   3.54818E+003    2.79325E+003
   6.6550   3.56315E+003    2.74458E+003
   6.6580   3.49544E+003    2.65978E+003
   6.6620   3.48829E+003    2.67074E+003
   6.6630   3.50996E+003    2.68750E+003
   6.6660   3.46208E+003    2.68403E+003
   6.6680   3.47542E+003    2.69308E+003
   6.6710   3.51782E+003    2.63916E+003
   6.6740   3.43637E+003    2.62082E+003
   6.6770   3.41373E+003    2.54610E+003
   6.6800   3.40985E+003    2.55367E+003
   6.6820   3.39121E+003    2.54524E+003
   6.6850   3.36282E+003    2.59587E+003
   6.6870   3.33923E+003    2.49257E+003
   6.6890   3.30665E+003    2.48428E+003
   6.6910   3.30842E+003    2.45397E+003
   6.6940   3.26267E+003    2.46583E+003
   6.6960   3.30436E+003    2.42056E+003
   6.6980   3.32058E+003    2.45754E+003
   6.7000   3.22672E+003    2.44702E+003
   6.7030   3.23609E+003    2.35566E+003
   6.7040   3.19605E+003    2.33642E+003
   6.7080   3.13386E+003    2.32464E+003
   6.7100   3.12540E+003    2.33336E+003
   6.7110   3.15792E+003    2.33063E+003
   6.7140   3.19105E+003    2.31473E+003
   6.7170   3.16882E+003    2.33083E+003
   6.7200   3.14781E+003    2.26680E+003
   6.7230   3.14784E+003    2.25233E+003
   6.7250   3.10538E+003    2.26598E+003
   6.7270   3.05257E+003    2.18998E+003
   6.7300   2.97432E+003    2.16526E+003
   6.7320   3.02496E+003    2.14695E+003
   6.7350   3.00563E+003    2.06627E+003
   6.7370   2.98807E+003    2.09619E+003
   6.7400   2.96090E+003    2.09469E+003
   6.7420   2.93588E+003    2.05498E+003
   6.7450   2.90146E+003    2.09023E+003
   6.7480   2.95268E+003    2.07550E+003
   6.7500   2.92855E+003    2.03546E+003
   6.7520   2.92657E+003    2.04144E+003
   6.7540   2.92893E+003    2.01465E+003
   6.7570   2.90210E+003    2.03178E+003
   6.7590   2.86377E+003    1.94197E+003
   6.7620   2.87150E+003    2.01609E+003
   6.7640   2.88492E+003    1.95182E+003
   6.7660   2.78603E+003    1.93799E+003
   6.7680   2.81167E+003    1.94727E+003
   6.7710   2.79149E+003    1.89829E+003
   6.7750   2.81624E+003    1.88519E+003
   6.7770   2.75706E+003    1.87423E+003
   6.7800   2.77428E+003    1.87353E+003
   6.7830   2.72500E+003    1.89708E+003
   6.7850   2.73682E+003    1.86619E+003
   6.7880   2.73210E+003    1.87003E+003
   6.7920   2.66190E+003    1.83445E+003
   6.7950   2.70723E+003    1.83535E+003
   6.7960   2.68395E+003    1.81723E+003
   6.7990   2.69313E+003    1.85534E+003
   6.8020   2.69276E+003    1.78156E+003
   6.8040   2.61428E+003    1.78694E+003
   6.8070   2.58147E+003    1.74108E+003
   6.8090   2.68516E+003    1.72749E+003
   6.8130   2.61906E+003    1.73733E+003
   6.8150   2.60051E+003    1.72988E+003
   6.8180   2.59453E+003    1.72841E+003
   6.8200   2.56498E+003    1.72822E+003
   6.8220   2.61934E+003    1.73054E+003
   6.8270   2.59934E+003    1.67730E+003
   6.8290   2.59007E+003    1.64799E+003
   6.8310   2.53109E+003    1.69306E+003
   6.8340   2.53719E+003    1.63390E+003
   6.8360   2.51919E+003    1.66070E+003
   6.8380   2.51237E+003    1.61657E+003
   6.8410   2.50869E+003    1.62291E+003
   6.8450   2.46946E+003    1.58086E+003
   6.8460   2.46030E+003    1.60580E+003
   6.8490   2.44379E+003    1.57648E+003
   6.8510   2.45329E+003    1.57471E+003
   6.8530   2.42173E+003    1.55590E+003
   6.8570   2.44165E+003    1.49496E+003
   6.8590   2.44905E+003    1.54527E+003
   6.8630   2.44056E+003    1.54788E+003
   6.8650   2.40426E+003    1.51215E+003
   6.8670   2.38003E+003    1.50902E+003
   6.8700   2.40722E+003    1.51940E+003
   6.8740   2.36593E+003    1.47705E+003
   6.8770   2.33180E+003    1.47744E+003
   6.8790   2.34544E+003    1.45420E+003
   6.8810   2.31025E+003    1.46058E+003
   6.8840   2.33684E+003    1.43335E+003
   6.8870   2.28026E+003    1.43896E+003
   6.8900   2.28172E+003    1.45693E+003
   6.8930   2.26040E+003    1.42998E+003
   6.8940   2.29312E+003    1.40276E+003
   6.8960   2.30246E+003    1.39916E+003
   6.8990   2.29154E+003    1.40136E+003
   6.9020   2.24099E+003    1.40366E+003
   6.9050   2.29243E+003    1.37230E+003
   6.9070   2.23417E+003    1.37317E+003
   6.9100   2.22004E+003    1.36783E+003
   6.9120   2.24709E+003    1.35556E+003
   6.9150   2.20310E+003    1.36979E+003
   6.9180   2.22118E+003    1.37612E+003
   6.9210   2.23767E+003    1.35374E+003
   6.9230   2.20788E+003    1.32885E+003
   6.9250   2.19390E+003    1.33951E+003
   6.9290   2.17755E+003    1.34030E+003
   6.9320   2.14258E+003    1.32982E+003
   6.9340   2.13001E+003    1.31499E+003
   6.9370   2.11787E+003    1.27809E+003
   6.9390   2.10507E+003    1.29885E+003
   6.9420   2.11112E+003    1.26971E+003
   6.9460   2.06587E+003    1.25298E+003
   6.9470   2.07944E+003    1.23126E+003
   6.9510   2.09939E+003    1.28122E+003
   6.9520   2.05866E+003    1.22084E+003
   6.9550   2.01200E+003    1.21770E+003
   6.9580   2.03519E+003    1.23126E+003
   6.9610   2.06209E+003    1.20394E+003
   6.9630   2.02713E+003    1.21349E+003
   6.9670   1.97959E+003    1.19951E+003
   6.9700   2.01200E+003    1.20800E+003
   6.9730   2.00385E+003    1.19776E+003
   6.9750   2.02112E+003    1.21566E+003
   6.9770   1.97718E+003    1.20832E+003
   6.9800   1.98119E+003    1.16703E+003
   6.9820   1.97797E+003    1.19897E+003
   6.9870   2.00447E+003    1.19946E+003
   6.9900   1.99936E+003    1.19521E+003
   6.9920   1.97792E+003    1.17803E+003
   6.9940   1.95648E+003    1.18023E+003
   6.9970   1.99830E+003    1.20913E+003
   6.9990   1.99424E+003    1.18485E+003
   7.0020   1.99558E+003    1.17190E+003
   7.0040   1.98087E+003    1.17273E+003
   7.0070   1.93335E+003    1.16336E+003
   7.0100   1.99692E+003    1.14592E+003
   7.0130   1.97483E+003    1.14480E+003
   7.0160   1.93396E+003    1.15445E+003
   7.0190   1.97111E+003    1.12729E+003
   7.0210   1.91527E+003    1.16517E+003
   7.0230   1.91661E+003    1.13953E+003
   7.0260   1.87553E+003    1.10357E+003
   7.0300   1.88654E+003    1.13491E+003
   7.0330   1.88307E+003    1.11048E+003
   7.0350   1.88506E+003    1.10674E+003
   7.0370   1.90099E+003    1.11645E+003
   7.0410   1.90819E+003    1.07769E+003
   7.0440   1.88518E+003    1.11775E+003
   7.0460   1.90819E+003    1.07526E+003
   7.0480   1.89639E+003    1.06364E+003
   7.0520   1.91097E+003    1.07309E+003
   7.0540   1.89404E+003    1.06155E+003
   7.0580   1.86348E+003    1.05254E+003
   7.0600   1.91460E+003    1.05336E+003
   7.0620   1.83789E+003    1.01708E+003
   7.0650   1.86098E+003    1.01835E+003
   7.0690   1.89144E+003    1.01574E+003
   7.0700   1.85636E+003    9.92340E+002
   7.0740   1.84561E+003    9.73780E+002
   7.0760   1.84167E+003    9.86220E+002
   7.0800   1.81974E+003    9.74270E+002
   7.0820   1.84312E+003    9.37770E+002
   7.0840   1.78926E+003    9.47900E+002
   7.0880   1.79830E+003    9.13050E+002
   7.0910   1.78545E+003    8.85700E+002
   7.0940   1.79457E+003    8.72630E+002
   7.0970   1.77428E+003    8.32310E+002
   7.0980   1.74953E+003    7.99910E+002
   7.1030   1.72311E+003    7.63210E+002
   7.1050   1.66966E+003    7.52550E+002
   7.1070   1.68341E+003    7.31820E+002
   7.1090   1.64440E+003    6.76200E+002
   7.1120   1.65949E+003    6.40710E+002
   7.1150   1.59610E+003    6.11580E+002
   7.1180   1.59957E+003    5.57050E+002
   7.1200   1.54634E+003    5.21510E+002
   7.1230   1.55326E+003    4.44480E+002
   7.1250   1.45664E+003    4.03680E+002
   7.1300   1.42007E+003    3.71940E+002
   7.1320   1.38345E+003    2.93380E+002
   7.1340   1.32918E+003    2.63990E+002
   7.1370   1.24946E+003    1.70970E+002
   7.1410   1.12510E+003    6.42800E+001
   7.1440   1.02613E+003    2.94800E+001
   7.1470   9.00340E+002    9.19000E+000
   7.1500   7.43130E+002    7.08000E+000
   7.1540   6.83060E+002    4.66000E+000
   7.1570   4.10460E+002    2.22000E+000
   7.1610   1.25780E+002    5.93000E+000
   7.1640   2.76400E+001    6.98000E+000
   7.1660   4.64000E+000    3.88000E+000
   7.1680   1.04000E+000    4.82000E+000
   7.1720   6.13000E+000    5.90000E+000
   7.1750   6.09000E+000    3.53000E+000
   7.1770   6.04000E+000    3.33000E+000
   7.1790   6.12000E+000    3.64000E+000
   7.1830   6.20000E+000    4.38000E+000
   7.1850   6.15000E+000    3.19000E+000
   7.1870   6.04000E+000    3.75000E+000
   7.1900   6.15000E+000    3.25000E+000
   7.1930   5.88000E+000    1.56000E+000
   7.1960   5.94000E+000    1.62000E+000
   7.1990   5.94000E+000    1.89000E+000
   7.2020   6.11000E+000    1.54000E+000
   7.2040   6.20000E+000    1.37000E+000
   7.2060   5.43000E+000    1.25000E+000
   7.2090   5.95000E+000    6.60000E-001
   7.2130   6.19000E+000    3.70000E-001
   7.2150   6.07000E+000    3.30000E-001
   7.2180   6.03000E+000    1.26000E+000
   7.2210   6.07000E+000    1.60000E-001
   7.2240   6.19000E+000    1.00000E-001
   7.2270   6.24000E+000    1.70000E-001
   7.2300   5.94000E+000    8.00000E-002
   7.2310   6.11000E+000    9.00000E-002
   7.2350   6.00000E+000    3.00000E-001
   7.2360   6.12000E+000    7.00000E-001
   7.2390   5.80000E+000    3.10000E-001
   7.2430   6.01000E+000    3.90000E-001
   7.2450   6.03000E+000    4.40000E-001
   7.2500   6.07000E+000    1.00000E-002
   7.2520   5.96000E+000    4.10000E-001
   7.2540   6.00000E+000    1.90000E-001
   7.2580   6.01000E+000    3.00000E-002
   7.2610   6.04000E+000    7.00000E-002
   7.2650   6.15000E+000    1.80000E-001
   7.2680   5.26000E+000    3.00000E-002
   7.2710   6.02000E+000    0.00000E+000
   7.2730   6.05000E+000    4.40000E-001
   7.2760   6.21000E+000    2.90000E-001
   7.2790   6.05000E+000    5.90000E-001
   7.2820   6.03000E+000    3.40000E-001
   7.2850   6.36000E+000    1.00000E-001
   7.2880   6.00000E+000    2.70000E-001
   7.2890   5.88000E+000    3.20000E-001
   7.2920   6.00000E+000    1.80000E-001
   7.2950   6.35000E+000    4.20000E-001
   7.2970   6.13000E+000    1.10000E-001
   7.3000   6.15000E+000    9.00000E-002
