# Supplementary material for: Mechanism of the small ATP-independent chaperone Spy is substrate specific
Source: Nat Commun. 2021 Feb 8;12:851. doi: 10.1038/s41467-021-21120-8 (PMC7870927; doi:10.1038/s41467-021-21120-8)
Supplement: Supplementary file 3 — Supplementary Data 1 [file 41467_2021_21120_MOESM3_ESM.zip › Fig 2c-d/181801/00098.RI1]

Sample1/4
I 1 22.0 48000 0013962 3.5080E11 278 1 
   5.8010   6.09000E+000    1.35000E+000
   5.8030   6.01000E+000    2.10000E-001
   5.8060   5.93000E+000    5.50000E-001
   5.8080   6.04000E+000    5.50000E-001
   5.8100   6.26000E+000    1.78000E+000
   5.8110   6.01000E+000    9.21000E+000
   5.8130   6.11000E+000    1.16400E+001
   5.8150   3.95000E+000    1.52300E+001
   5.8170   1.22900E+001    1.99000E+001
   5.8190   3.62700E+001    2.82000E+001
   5.8220   6.82300E+001    4.67400E+001
   5.8230   2.09310E+002    6.63400E+001
   5.8250   4.54590E+002    2.03440E+002
   5.8260   7.20150E+002    2.39190E+002
   5.8280   8.85490E+002    2.54960E+002
   5.8290   9.27690E+002    4.41610E+002
   5.8300   9.29660E+002    5.50140E+002
   5.8310   9.17220E+002    6.37970E+002
   5.8330   1.09660E+003    6.89470E+002
   5.8360   1.25846E+003    9.20330E+002
   5.8370   1.37355E+003    1.08234E+003
   5.8390   1.46301E+003    1.17839E+003
   5.8400   1.51878E+003    1.53621E+003
   5.8420   1.65749E+003    1.77132E+003
   5.8440   1.82637E+003    1.86247E+003
   5.8470   1.94271E+003    1.95398E+003
   5.8490   2.11056E+003    2.14611E+003
   5.8510   2.17596E+003    2.29425E+003
   5.8530   2.31151E+003    2.42173E+003
   5.8560   2.55770E+003    2.51110E+003
   5.8580   2.63532E+003    2.66201E+003
   5.8600   2.75613E+003    2.77180E+003
   5.8630   2.93611E+003    2.94666E+003
   5.8650   3.01805E+003    3.04944E+003
   5.8660   3.13835E+003    3.05895E+003
   5.8690   3.12800E+003    3.27085E+003
   5.8700   3.24182E+003    3.30994E+003
   5.8710   3.31238E+003    3.35555E+003
   5.8730   3.32927E+003    3.42263E+003
   5.8760   3.41806E+003    3.43542E+003
   5.8770   3.46702E+003    3.50285E+003
   5.8790   3.55327E+003    3.53164E+003
   5.8800   3.61773E+003    3.54965E+003
   5.8830   3.60335E+003    3.65627E+003
   5.8850   3.65234E+003    3.62104E+003
   5.8870   3.62322E+003    3.61424E+003
   5.8900   3.63979E+003    3.75414E+003
   5.8920   3.70718E+003    3.74134E+003
   5.8940   3.66058E+003    3.62796E+003
   5.8960   3.68483E+003    3.67420E+003
   5.8970   3.70100E+003    3.70745E+003
   5.8990   3.69194E+003    3.70789E+003
   5.9000   3.68617E+003    3.75520E+003
   5.9030   3.68033E+003    3.74188E+003
   5.9060   3.77008E+003    3.74903E+003
   5.9090   3.75050E+003    3.74463E+003
   5.9100   3.73019E+003    3.75092E+003
   5.9120   3.76443E+003    3.86598E+003
   5.9140   3.78819E+003    3.80923E+003
   5.9160   3.84979E+003    3.84377E+003
   5.9190   3.88043E+003    3.86234E+003
   5.9210   3.85554E+003    3.90742E+003
   5.9230   3.85765E+003    3.82756E+003
   5.9250   3.87556E+003    3.79211E+003
   5.9280   3.85600E+003    3.80176E+003
   5.9300   3.86692E+003    3.86345E+003
   5.9310   3.94133E+003    3.92410E+003
   5.9350   3.95580E+003    3.99209E+003
   5.9360   3.99806E+003    4.05801E+003
   5.9390   4.02939E+003    4.06559E+003
   5.9410   4.06993E+003    4.01741E+003
   5.9430   4.04673E+003    4.11088E+003
   5.9460   4.12987E+003    4.08088E+003
   5.9480   4.09989E+003    4.11613E+003
   5.9500   4.10191E+003    4.08269E+003
   5.9530   4.16102E+003    4.10699E+003
   5.9550   4.15841E+003    4.22408E+003
   5.9570   4.12177E+003    4.12933E+003
   5.9590   4.15957E+003    4.18106E+003
   5.9620   4.19503E+003    4.14105E+003
   5.9640   4.18616E+003    4.14708E+003
   5.9660   4.06964E+003    4.19632E+003
   5.9690   4.17081E+003    4.18957E+003
   5.9710   4.19656E+003    4.19817E+003
   5.9730   4.24412E+003    4.18880E+003
   5.9750   4.31480E+003    4.25501E+003
   5.9770   4.32002E+003    4.33867E+003
   5.9790   4.31613E+003    4.29014E+003
   5.9820   4.32623E+003    4.35708E+003
   5.9840   4.30198E+003    4.26303E+003
   5.9850   4.31324E+003    4.35820E+003
   5.9890   4.40976E+003    4.41524E+003
   5.9900   4.67271E+003    5.17982E+003
   5.9930   6.36067E+003    6.65066E+003
   5.9950   8.46338E+003    8.71707E+003
   5.9980   8.66887E+003    8.56430E+003
   6.0010   7.87542E+003    6.69115E+003
   6.0030   3.80296E+003    1.32570E+002
   6.0090   1.29710E+002    1.77990E+002
   6.0120   2.45920E+002    4.70640E+002
   6.0140   1.24023E+003    3.87925E+003
   6.0180   5.58535E+003    5.13772E+003
   6.0200   4.23931E+003    4.27534E+003
   6.0230   4.43028E+003    4.39966E+003
   6.0250   4.39921E+003    4.32404E+003
   6.0270   4.34441E+003    4.40239E+003
   6.0300   4.37435E+003    4.22782E+003
   6.0320   4.29929E+003    4.33574E+003
   6.0340   4.35926E+003    4.31449E+003
   6.0360   4.34213E+003    4.35945E+003
   6.0410   4.42383E+003    4.35755E+003
   6.0430   4.43297E+003    4.40755E+003
   6.0450   4.37119E+003    4.31497E+003
   6.0460   4.36706E+003    4.29882E+003
   6.0480   4.43531E+003    4.32154E+003
   6.0500   4.40209E+003    4.33327E+003
   6.0530   4.39487E+003    4.26284E+003
   6.0540   4.37481E+003    4.33180E+003
   6.0560   5.01750E+002    4.31805E+003
   6.0590   4.32995E+003    4.30324E+003
   6.0610   4.38757E+003    4.38736E+003
   6.0660   4.42863E+003    4.33542E+003
   6.0680   4.43261E+003    4.31677E+003
   6.0700   4.39853E+003    4.31644E+003
   6.0730   4.31062E+003    4.30002E+003
   6.0760   4.36552E+003    4.26816E+003
   6.0790   4.42431E+003    4.29299E+003
   6.0820   4.37715E+003    4.31117E+003
   6.0850   4.35089E+003    4.30211E+003
   6.0880   4.35727E+003    4.31009E+003
   6.0900   4.38411E+003    4.29312E+003
   6.0920   4.33287E+003    4.24729E+003
   6.0950   4.38323E+003    4.31693E+003
   6.0970   4.23887E+003    4.25285E+003
   6.0990   4.27535E+003    4.18906E+003
   6.1020   4.30997E+003    4.20807E+003
   6.1040   4.33425E+003    4.24592E+003
   6.1060   4.33861E+003    4.25275E+003
   6.1090   4.33743E+003    4.27403E+003
   6.1110   4.32483E+003    4.34202E+003
   6.1130   4.27198E+003    4.18414E+003
   6.1160   4.34060E+003    4.21793E+003
   6.1180   4.37244E+003    4.21224E+003
   6.1190   4.35652E+003    4.22495E+003
   6.1220   4.27660E+003    4.25542E+003
   6.1250   4.31999E+003    4.31644E+003
   6.1260   4.30177E+003    4.24864E+003
   6.1290   4.30426E+003    4.35224E+003
   6.1310   4.37591E+003    4.29814E+003
   6.1350   4.30917E+003    4.19531E+003
   6.1370   4.33213E+003    4.19563E+003
   6.1400   4.30206E+003    4.23087E+003
   6.1420   4.31189E+003    4.18355E+003
   6.1440   4.32925E+003    4.18803E+003
   6.1460   4.26991E+003    4.24137E+003
   6.1480   4.31919E+003    4.14547E+003
   6.1510   4.27493E+003    4.18338E+003
   6.1530   4.29248E+003    4.10860E+003
   6.1550   4.27362E+003    4.17586E+003
   6.1570   4.26062E+003    4.14327E+003
   6.1600   4.21872E+003    4.18005E+003
   6.1620   4.35031E+003    4.11173E+003
   6.1640   4.23306E+003    4.14961E+003
   6.1660   4.19655E+003    4.16584E+003
   6.1670   4.16394E+003    4.14858E+003
   6.1710   4.27214E+003    4.16402E+003
   6.1720   4.21565E+003    4.09299E+003
   6.1740   4.20932E+003    4.12355E+003
   6.1780   4.24555E+003    4.14313E+003
   6.1800   4.28232E+003    4.25808E+003
   6.1830   4.26593E+003    4.13943E+003
   6.1860   4.26085E+003    4.16825E+003
   6.1870   4.20650E+003    4.17657E+003
   6.1900   4.24811E+003    4.14790E+003
   6.1910   4.22799E+003    4.10372E+003
   6.1940   4.19094E+003    4.15460E+003
   6.1960   4.27145E+003    4.15719E+003
   6.1980   4.24089E+003    4.23634E+003
   6.2010   4.22944E+003    4.16642E+003
   6.2030   4.31758E+003    4.16026E+003
   6.2050   4.22292E+003    4.11383E+003
   6.2060   4.37730E+003    4.17809E+003
   6.2080   4.27965E+003    4.13582E+003
   6.2100   4.19938E+003    4.08846E+003
   6.2130   4.27920E+003    4.11371E+003
   6.2150   4.33425E+003    4.11088E+003
   6.2180   4.30157E+003    4.08326E+003
   6.2210   4.28674E+003    4.07135E+003
   6.2230   4.22458E+003    4.03648E+003
   6.2250   4.15912E+003    4.10352E+003
   6.2270   4.30181E+003    4.08704E+003
   6.2300   4.22010E+003    4.01635E+003
   6.2320   4.25203E+003    4.06450E+003
   6.2350   4.17685E+003    3.98531E+003
   6.2370   4.31303E+003    4.03091E+003
   6.2410   4.23641E+003    4.00449E+003
   6.2420   4.25616E+003    3.99175E+003
   6.2440   4.16201E+003    3.91293E+003
   6.2460   4.07072E+003    3.98253E+003
   6.2480   4.23323E+003    3.96175E+003
   6.2510   4.16669E+003    3.94002E+003
   6.2530   4.26662E+003    4.00348E+003
   6.2550   4.28551E+003    3.94773E+003
   6.2570   4.21351E+003    3.92772E+003
   6.2600   4.20164E+003    4.02566E+003
   6.2630   4.18864E+003    3.94483E+003
   6.2640   4.18860E+003    3.91160E+003
   6.2670   4.18151E+003    3.91667E+003
   6.2680   4.14652E+003    3.91300E+003
   6.2710   4.16861E+003    3.91146E+003
   6.2750   4.17196E+003    3.94384E+003
   6.2770   4.16927E+003    3.89556E+003
   6.2800   4.17778E+003    3.91239E+003
   6.2820   4.14165E+003    3.79061E+003
   6.2840   4.23613E+003    3.87815E+003
   6.2860   4.20411E+003    3.81977E+003
   6.2890   4.10120E+003    3.75981E+003
   6.2910   4.13136E+003    3.78743E+003
   6.2940   4.10618E+003    3.78315E+003
   6.2960   4.07165E+003    3.77064E+003
   6.2970   4.14494E+003    3.76223E+003
   6.3000   4.16763E+003    3.73652E+003
   6.3020   4.10809E+003    3.78598E+003
   6.3050   4.13319E+003    3.67170E+003
   6.3080   4.08354E+003    3.73394E+003
   6.3100   4.12887E+003    3.66769E+003
   6.3110   4.07989E+003    3.69188E+003
   6.3140   4.05310E+003    3.71364E+003
   6.3160   4.05435E+003    3.64511E+003
   6.3180   4.04863E+003    3.65939E+003
   6.3230   3.97324E+003    3.56664E+003
   6.3250   3.93637E+003    3.48542E+003
   6.3270   4.00994E+003    3.55720E+003
   6.3300   3.97330E+003    3.53839E+003
   6.3320   3.94387E+003    3.51577E+003
   6.3330   3.97932E+003    3.49297E+003
   6.3360   4.00089E+003    3.45180E+003
   6.3380   3.89546E+003    3.49673E+003
   6.3410   3.91169E+003    3.44419E+003
   6.3430   3.90234E+003    3.42948E+003
   6.3450   3.89466E+003    3.48405E+003
   6.3480   3.94072E+003    3.40055E+003
   6.3500   3.84752E+003    3.42623E+003
   6.3540   3.83482E+003    3.41184E+003
   6.3560   3.87577E+003    3.35740E+003
   6.3570   3.82341E+003    3.32210E+003
   6.3600   3.80611E+003    3.30901E+003
   6.3630   3.81928E+003    3.32502E+003
   6.3650   3.81806E+003    3.24276E+003
   6.3670   3.87042E+003    3.23404E+003
   6.3700   3.77207E+003    3.21938E+003
   6.3720   3.67613E+003    3.22922E+003
   6.3740   3.73498E+003    3.24809E+003
   6.3770   3.72525E+003    3.14129E+003
   6.3790   3.73074E+003    3.12051E+003
   6.3830   3.66222E+003    3.14058E+003
   6.3850   3.64604E+003    3.15342E+003
   6.3880   3.67326E+003    3.09876E+003
   6.3900   3.63743E+003    3.06294E+003
   6.3930   3.58340E+003    3.04278E+003
   6.3950   3.61330E+003    3.02178E+003
   6.3970   3.56997E+003    2.97979E+003
   6.4000   3.56438E+003    3.00799E+003
   6.4010   3.48080E+003    2.94216E+003
   6.4030   3.59333E+003    2.96227E+003
   6.4070   3.55943E+003    2.93813E+003
   6.4080   3.53340E+003    2.89709E+003
   6.4100   3.50888E+003    2.96036E+003
   6.4130   3.54781E+003    2.93838E+003
   6.4150   3.54077E+003    2.88522E+003
   6.4170   3.49347E+003    2.87443E+003
   6.4190   3.48330E+003    2.87304E+003
   6.4220   3.45691E+003    2.84268E+003
   6.4240   3.40932E+003    2.83013E+003
   6.4270   3.45243E+003    2.82840E+003
   6.4290   3.43895E+003    2.82727E+003
   6.4320   3.48351E+003    2.80800E+003
   6.4340   3.46766E+003    2.77059E+003
   6.4380   3.47151E+003    2.77050E+003
   6.4390   3.48224E+003    2.75478E+003
   6.4410   3.41723E+003    2.71655E+003
   6.4430   3.46956E+003    2.75058E+003
   6.4440   3.44220E+003    2.71495E+003
   6.4500   3.43921E+003    2.69959E+003
   6.4510   3.39115E+003    2.71016E+003
   6.4540   3.45688E+003    2.64268E+003
   6.4560   3.39276E+003    2.66530E+003
   6.4580   3.41937E+003    2.68887E+003
   6.4610   3.40392E+003    2.61714E+003
   6.4630   3.41450E+003    2.60513E+003
   6.4670   3.37169E+003    2.60116E+003
   6.4690   3.33732E+003    2.59957E+003
   6.4720   3.33069E+003    2.54643E+003
   6.4740   3.30526E+003    2.53009E+003
   6.4770   3.31365E+003    2.52792E+003
   6.4800   3.31407E+003    2.50071E+003
   6.4810   3.31192E+003    2.48004E+003
   6.4840   3.26870E+003    2.48539E+003
   6.4850   3.22195E+003    2.44295E+003
   6.4900   3.27751E+003    2.43474E+003
   6.4920   3.23723E+003    2.39028E+003
   6.4960   3.22135E+003    2.39369E+003
   6.4990   3.18220E+003    2.37840E+003
   6.5030   3.18771E+003    2.33406E+003
   6.5060   3.16639E+003    2.37767E+003
   6.5080   3.17427E+003    2.32839E+003
   6.5090   3.11181E+003    2.28438E+003
   6.5120   3.12459E+003    2.24574E+003
   6.5150   3.10671E+003    2.25106E+003
   6.5170   3.07193E+003    2.27043E+003
   6.5200   3.10222E+003    2.23647E+003
   6.5230   3.08675E+003    2.17741E+003
   6.5250   3.10094E+003    2.21385E+003
   6.5270   3.03926E+003    2.21367E+003
   6.5300   3.02983E+003    2.15823E+003
   6.5320   3.04193E+003    2.15181E+003
   6.5350   2.95528E+003    2.08385E+003
   6.5380   2.96486E+003    2.10122E+003
   6.5390   2.95910E+003    2.07377E+003
   6.5420   2.92288E+003    2.06916E+003
   6.5450   2.92385E+003    2.05260E+003
   6.5480   2.89820E+003    2.05377E+003
   6.5500   2.86839E+003    2.03930E+003
   6.5520   2.87170E+003    1.97520E+003
   6.5550   2.80931E+003    1.97882E+003
   6.5570   2.86555E+003    1.93996E+003
   6.5590   2.83879E+003    1.91227E+003
   6.5640   2.78927E+003    1.91671E+003
   6.5660   2.81260E+003    1.90477E+003
   6.5680   2.79655E+003    1.88040E+003
   6.5710   2.80931E+003    1.86877E+003
   6.5730   2.77124E+003    1.88006E+003
   6.5750   2.70560E+003    1.85239E+003
   6.5800   2.76993E+003    1.91322E+003
   6.5820   2.65987E+003    1.75746E+003
   6.5840   2.66650E+003    1.78968E+003
   6.5860   2.64154E+003    1.82211E+003
   6.5890   2.69577E+003    1.77110E+003
   6.5910   2.65216E+003    1.73435E+003
   6.5930   2.61977E+003    1.73976E+003
   6.5970   2.59175E+003    1.75803E+003
   6.5980   2.63102E+003    1.71929E+003
   6.6000   2.59449E+003    1.69150E+003
   6.6030   2.59337E+003    1.69698E+003
   6.6070   2.58666E+003    1.68631E+003
   6.6100   2.55516E+003    1.68162E+003
   6.6130   2.52138E+003    1.64105E+003
   6.6140   2.52801E+003    1.65169E+003
   6.6170   2.55421E+003    1.60022E+003
   6.6210   2.53996E+003    1.60328E+003
   6.6220   2.48065E+003    1.63239E+003
   6.6240   2.46636E+003    1.60475E+003
   6.6270   2.49231E+003    1.59147E+003
   6.6310   2.46257E+003    1.58647E+003
   6.6330   2.47155E+003    1.56539E+003
   6.6350   2.43464E+003    1.54796E+003
   6.6370   2.45285E+003    1.54941E+003
   6.6390   2.42956E+003    1.51814E+003
   6.6410   2.39651E+003    1.52455E+003
   6.6440   2.41094E+003    1.52253E+003
   6.6460   2.38912E+003    1.52529E+003
   6.6480   2.43834E+003    1.48910E+003
   6.6510   2.37845E+003    1.52570E+003
   6.6530   2.35875E+003    1.55618E+003
   6.6560   2.33969E+003    1.46677E+003
   6.6600   2.31780E+003    1.44349E+003
   6.6620   2.30618E+003    1.41583E+003
   6.6650   2.32274E+003    1.45105E+003
   6.6670   2.30639E+003    1.46169E+003
   6.6700   2.32803E+003    1.43617E+003
   6.6740   2.30795E+003    1.41523E+003
   6.6750   2.27699E+003    1.40306E+003
   6.6790   2.29459E+003    1.38421E+003
   6.6810   2.27192E+003    1.39512E+003
   6.6830   2.24143E+003    1.39954E+003
   6.6870   2.24279E+003    1.40470E+003
   6.6890   2.22093E+003    1.38133E+003
   6.6910   2.19891E+003    1.34747E+003
   6.6920   2.20225E+003    1.37550E+003
   6.6940   2.15048E+003    1.36839E+003
   6.6970   2.18363E+003    1.34477E+003
   6.7000   2.22455E+003    1.34758E+003
   6.7030   2.17856E+003    1.31936E+003
   6.7050   2.18573E+003    1.28096E+003
   6.7100   2.14364E+003    1.31074E+003
   6.7110   2.14252E+003    1.31652E+003
   6.7140   2.15245E+003    1.36109E+003
   6.7160   2.17362E+003    1.28558E+003
   6.7190   2.16139E+003    1.27760E+003
   6.7230   2.11305E+003    1.27964E+003
   6.7250   2.12265E+003    1.30195E+003
   6.7270   2.08291E+003    1.29091E+003
   6.7300   2.09729E+003    1.26213E+003
   6.7320   2.04767E+003    1.20970E+003
   6.7350   2.01206E+003    1.26025E+003
   6.7370   2.05479E+003    1.22311E+003
   6.7400   2.05047E+003    1.24415E+003
   6.7440   2.04374E+003    1.24582E+003
   6.7450   2.06032E+003    1.25369E+003
   6.7470   2.04278E+003    1.24078E+003
   6.7480   2.05440E+003    1.23135E+003
   6.7520   2.09141E+003    1.26083E+003
   6.7540   2.05415E+003    1.24645E+003
   6.7570   2.05554E+003    1.19767E+003
   6.7610   2.05968E+003    1.19496E+003
   6.7620   2.05809E+003    1.23377E+003
   6.7660   2.04725E+003    1.22111E+003
   6.7680   2.03822E+003    1.20846E+003
   6.7710   2.01609E+003    1.22005E+003
   6.7750   2.01717E+003    1.15852E+003
   6.7800   2.02963E+003    1.20455E+003
   6.7810   2.04167E+003    1.20439E+003
   6.7830   2.02409E+003    1.18239E+003
   6.7870   2.03789E+003    1.19398E+003
   6.7880   1.99753E+003    1.18364E+003
   6.7910   2.03331E+003    1.18826E+003
   6.7930   2.04230E+003    1.19618E+003
   6.7970   2.06016E+003    1.21968E+003
   6.7980   2.03635E+003    1.16419E+003
   6.8000   2.05347E+003    1.21333E+003
   6.8040   2.05893E+003    1.12391E+003
   6.8070   2.00784E+003    1.18966E+003
   6.8100   2.00434E+003    1.13767E+003
   6.8120   2.00859E+003    1.19006E+003
   6.8140   2.01267E+003    1.16059E+003
   6.8190   1.98682E+003    1.17159E+003
   6.8220   2.03026E+003    1.21924E+003
   6.8240   2.07359E+003    1.20937E+003
   6.8270   2.04641E+003    1.22160E+003
   6.8300   2.03827E+003    1.15823E+003
   6.8330   2.05780E+003    1.13069E+003
   6.8350   2.04648E+003    1.20068E+003
   6.8380   2.01671E+003    1.17152E+003
   6.8400   1.98593E+003    1.19718E+003
   6.8440   2.03466E+003    1.19844E+003
   6.8460   2.04808E+003    1.17400E+003
   6.8490   2.02073E+003    1.20320E+003
   6.8510   1.99744E+003    1.19411E+003
   6.8530   2.00639E+003    1.19247E+003
   6.8560   2.04374E+003    1.21507E+003
   6.8580   2.01970E+003    1.20051E+003
   6.8620   2.05974E+003    1.19598E+003
   6.8650   2.02064E+003    1.16090E+003
   6.8670   2.04556E+003    1.17771E+003
   6.8700   2.05244E+003    1.18984E+003
   6.8740   2.00187E+003    1.18350E+003
   6.8760   1.98722E+003    1.19847E+003
   6.8770   1.99688E+003    1.16867E+003
   6.8810   2.01697E+003    1.16104E+003
   6.8840   2.03812E+003    1.20276E+003
   6.8860   1.99182E+003    1.18989E+003
   6.8890   2.02345E+003    1.19021E+003
   6.8920   2.00068E+003    1.18336E+003
   6.8940   2.00128E+003    1.18376E+003
   6.8960   2.00370E+003    1.16806E+003
   6.9000   1.97863E+003    1.16129E+003
   6.9030   2.01332E+003    1.15750E+003
   6.9050   2.04691E+003    1.15817E+003
   6.9080   2.01061E+003    1.14671E+003
   6.9110   1.96612E+003    1.16847E+003
   6.9140   1.99226E+003    1.14989E+003
   6.9170   1.99092E+003    1.17962E+003
   6.9200   1.97748E+003    1.16015E+003
   6.9220   2.00547E+003    1.18033E+003
   6.9250   1.99936E+003    1.15611E+003
   6.9280   1.97884E+003    1.14472E+003
   6.9300   1.97872E+003    1.13230E+003
   6.9340   1.98595E+003    1.15451E+003
   6.9350   1.97235E+003    1.11691E+003
   6.9390   1.95797E+003    1.10862E+003
   6.9410   1.94442E+003    1.13845E+003
   6.9440   1.98884E+003    1.14671E+003
   6.9460   1.97168E+003    1.13417E+003
   6.9480   1.95001E+003    1.13845E+003
   6.9510   1.98519E+003    1.12593E+003
   6.9540   1.94813E+003    1.12867E+003
   6.9560   1.96538E+003    1.08702E+003
   6.9590   1.94855E+003    1.10577E+003
   6.9620   1.97164E+003    1.10386E+003
   6.9640   1.94736E+003    1.08678E+003
   6.9680   1.90688E+003    1.13197E+003
   6.9700   1.95218E+003    1.14088E+003
   6.9740   1.94408E+003    1.12764E+003
   6.9760   1.95299E+003    1.12617E+003
   6.9770   1.97172E+003    1.12331E+003
   6.9810   1.93153E+003    1.13142E+003
   6.9840   1.96865E+003    1.14600E+003
   6.9880   1.88982E+003    1.12704E+003
   6.9900   1.90709E+003    1.14067E+003
   6.9910   1.90819E+003    1.12242E+003
   6.9940   1.94192E+003    1.10912E+003
   6.9980   1.97490E+003    1.14054E+003
   7.0010   1.97609E+003    1.13419E+003
   7.0030   1.97362E+003    1.14696E+003
   7.0040   1.94835E+003    1.13837E+003
   7.0080   1.93992E+003    1.11155E+003
   7.0110   1.95879E+003    1.13552E+003
   7.0150   1.92495E+003    1.10907E+003
   7.0170   1.95601E+003    1.10048E+003
   7.0190   1.93514E+003    1.12118E+003
   7.0210   1.91394E+003    1.08551E+003
   7.0240   1.92054E+003    1.07559E+003
   7.0280   1.92119E+003    1.06952E+003
   7.0330   1.87570E+003    1.07995E+003
   7.0350   1.91790E+003    1.05385E+003
   7.0400   1.91396E+003    1.07520E+003
   7.0410   1.86447E+003    1.06566E+003
   7.0460   1.87803E+003    1.04457E+003
   7.0470   1.86467E+003    1.06072E+003
   7.0480   1.85075E+003    1.02966E+003
   7.0530   1.83682E+003    1.01313E+003
   7.0570   1.80624E+003    9.63190E+002
   7.0600   1.78218E+003    1.00991E+003
   7.0620   1.77241E+003    9.60920E+002
   7.0640   1.79353E+003    9.76020E+002
   7.0690   1.79581E+003    8.99730E+002
   7.0710   1.75356E+003    9.15210E+002
   7.0730   1.73661E+003    8.99800E+002
   7.0760   1.69016E+003    8.59530E+002
   7.0780   1.72273E+003    8.11450E+002
   7.0820   1.66731E+003    8.11990E+002
   7.0840   1.59650E+003    7.91680E+002
   7.0870   1.59669E+003    7.56280E+002
   7.0890   1.51468E+003    7.35750E+002
   7.0910   1.50928E+003    7.00450E+002
   7.0930   1.52205E+003    6.86260E+002
   7.0960   1.41765E+003    6.22110E+002
   7.1000   1.36972E+003    5.53000E+002
   7.1030   1.31204E+003    5.19340E+002
   7.1060   1.23749E+003    4.54580E+002
   7.1100   1.14568E+003    4.14270E+002
   7.1140   1.09555E+003    3.48170E+002
   7.1160   1.00191E+003    3.25570E+002
   7.1180   9.35890E+002    2.87730E+002
   7.1200   8.84880E+002    2.55470E+002
   7.1250   8.10250E+002    1.90680E+002
   7.1270   6.86040E+002    1.61430E+002
   7.1300   6.40060E+002    1.46050E+002
   7.1320   5.75980E+002    1.21290E+002
   7.1340   4.74970E+002    9.79900E+001
   7.1370   4.42910E+002    7.62100E+001
   7.1410   3.60860E+002    4.54500E+001
   7.1460   2.52540E+002    3.31600E+001
   7.1470   2.17560E+002    2.99700E+001
   7.1510   1.42860E+002    1.71800E+001
   7.1540   9.94900E+001    8.83000E+000
   7.1580   6.73700E+001    9.07000E+000
   7.1610   5.64500E+001    7.06000E+000
   7.1630   3.76400E+001    5.47000E+000
   7.1660   2.49100E+001    3.56000E+000
   7.1680   8.30000E-001    9.20000E-001
   7.1710   4.23000E+000    7.00000E-002
   7.1750   5.68000E+000    1.30000E-001
   7.1770   6.09000E+000    1.90000E-001
   7.1780   6.29000E+000    1.10000E-001
   7.1820   6.23000E+000    2.30000E-001
   7.1850   6.26000E+000    6.20000E-001
   7.1860   6.09000E+000    1.10000E-001
   7.1890   6.00000E+000    8.40000E-001
   7.1920   6.31000E+000    9.00000E-002
   7.1970   6.14000E+000    2.00000E-002
   7.1980   6.17000E+000    1.80000E-001
   7.2010   6.19000E+000    2.40000E-001
   7.2040   6.15000E+000    3.00000E-002
   7.2070   6.24000E+000    7.00000E-002
   7.2100   6.22000E+000    6.00000E-002
   7.2140   5.52000E+000    3.60000E-001
   7.2150   6.17000E+000    2.00000E-002
   7.2180   6.15000E+000    0.00000E+000
   7.2210   6.50000E+000    2.90000E-001
   7.2240   6.14000E+000    3.00000E-001
   7.2270   6.21000E+000    1.30000E-001
   7.2300   6.17000E+000    2.10000E-001
   7.2310   6.27000E+000    1.50000E-001
   7.2350   6.13000E+000    5.00000E-002
   7.2360   6.13000E+000    1.20000E-001
   7.2380   6.24000E+000    1.10000E-001
   7.2420   6.20000E+000    1.10000E-001
   7.2450   6.07000E+000    1.50000E-001
   7.2490   6.03000E+000    4.00000E-002
   7.2520   6.10000E+000    0.00000E+000
   7.2530   6.14000E+000    1.80000E-001
   7.2580   5.66000E+000    1.00000E-002
   7.2610   6.14000E+000    1.70000E-001
   7.2640   6.13000E+000    2.00000E-002
   7.2670   6.15000E+000    2.40000E-001
   7.2690   6.21000E+000    2.50000E-001
   7.2710   6.37000E+000    1.10000E-001
   7.2730   6.31000E+000    3.20000E-001
   7.2770   6.06000E+000    3.10000E-001
   7.2790   6.17000E+000    2.50000E-001
   7.2830   6.26000E+000    3.00000E-002
   7.2870   6.31000E+000    2.90000E-001
   7.2910   6.08000E+000    0.00000E+000
   7.2930   6.19000E+000    5.60000E-001
   7.2970   5.66000E+000    8.00000E-002
   7.3000   6.33000E+000    2.10000E-001
