# Supplementary material for: Mechanism of the small ATP-independent chaperone Spy is substrate specific
Source: Nat Commun. 2021 Feb 8;12:851. doi: 10.1038/s41467-021-21120-8 (PMC7870927; doi:10.1038/s41467-021-21120-8)
Supplement: Supplementary file 3 — Supplementary Data 1 [file 41467_2021_21120_MOESM3_ESM.zip › Fig 2c-d/181801/00098.RI3]

Sample3/6
I 3 22.0 48000 0014031 3.5250E11 278 1 
   5.7990   5.93000E+000    1.80000E+000
   5.8010   5.91000E+000    2.60000E-001
   5.8030   5.88000E+000    1.31000E+000
   5.8060   6.10000E+000    5.17000E+000
   5.8080   5.88000E+000    3.79000E+000
   5.8100   6.04000E+000    5.88000E+000
   5.8130   5.94000E+000    1.04400E+001
   5.8150   2.30000E+000    1.92400E+001
   5.8180   1.90400E+001    4.13800E+001
   5.8190   3.37900E+001    6.10800E+001
   5.8220   6.61800E+001    1.49330E+002
   5.8230   1.57660E+002    2.15450E+002
   5.8240   2.49950E+002    2.51980E+002
   5.8260   5.29820E+002    5.43360E+002
   5.8280   6.99310E+002    7.50310E+002
   5.8310   9.02900E+002    8.32930E+002
   5.8330   9.36020E+002    9.54400E+002
   5.8350   1.12059E+003    1.25511E+003
   5.8390   1.37595E+003    1.31485E+003
   5.8400   1.43924E+003    1.47575E+003
   5.8420   1.53592E+003    1.62106E+003
   5.8440   1.63749E+003    1.69480E+003
   5.8460   1.85169E+003    1.85547E+003
   5.8490   1.97325E+003    2.06874E+003
   5.8510   2.09190E+003    2.15263E+003
   5.8530   2.32875E+003    2.36997E+003
   5.8560   2.38482E+003    2.35580E+003
   5.8580   2.48655E+003    2.53987E+003
   5.8600   2.72303E+003    2.76464E+003
   5.8630   2.72427E+003    2.73178E+003
   5.8650   2.81089E+003    2.86873E+003
   5.8660   2.90731E+003    3.00508E+003
   5.8690   3.07055E+003    3.17479E+003
   5.8710   3.14960E+003    3.15919E+003
   5.8730   3.27867E+003    3.22667E+003
   5.8760   3.34736E+003    3.29948E+003
   5.8770   3.38123E+003    3.34211E+003
   5.8800   3.41267E+003    3.46186E+003
   5.8830   3.45400E+003    3.60637E+003
   5.8850   3.53337E+003    3.53552E+003
   5.8870   3.55306E+003    3.55779E+003
   5.8900   3.59723E+003    3.51262E+003
   5.8920   3.60257E+003    3.54856E+003
   5.8940   3.50149E+003    3.63339E+003
   5.8960   3.62016E+003    3.60252E+003
   5.8990   3.56873E+003    3.64733E+003
   5.9000   3.61480E+003    3.76404E+003
   5.9030   3.65698E+003    3.54266E+003
   5.9060   3.68695E+003    3.56126E+003
   5.9070   3.73841E+003    3.62635E+003
   5.9100   3.69539E+003    3.69784E+003
   5.9110   3.67652E+003    3.73834E+003
   5.9140   3.74030E+003    3.70573E+003
   5.9150   3.71849E+003    3.64382E+003
   5.9170   3.73565E+003    3.67604E+003
   5.9190   3.78025E+003    3.79345E+003
   5.9210   3.76597E+003    3.71541E+003
   5.9230   3.84237E+003    3.82233E+003
   5.9240   3.74695E+003    3.77926E+003
   5.9260   3.80811E+003    3.82351E+003
   5.9280   3.80986E+003    3.83313E+003
   5.9300   3.88461E+003    3.83503E+003
   5.9320   3.84023E+003    3.84359E+003
   5.9350   3.86285E+003    4.04970E+003
   5.9360   3.91732E+003    3.90848E+003
   5.9390   3.96803E+003    3.86101E+003
   5.9410   3.88545E+003    3.86110E+003
   5.9430   3.97460E+003    4.00182E+003
   5.9460   3.97491E+003    4.02389E+003
   5.9480   4.01341E+003    4.02222E+003
   5.9500   4.04073E+003    4.09894E+003
   5.9520   4.08912E+003    4.01494E+003
   5.9550   4.02891E+003    4.04627E+003
   5.9570   4.08909E+003    4.10441E+003
   5.9590   4.03827E+003    4.17070E+003
   5.9620   4.06337E+003    4.34313E+003
   5.9640   4.17739E+003    4.56850E+003
   5.9660   4.15571E+003    6.06104E+003
   5.9690   4.16359E+003    8.40611E+003
   5.9710   4.32676E+003    7.69019E+003
   5.9740   4.75130E+003    7.41780E+003
   5.9760   6.38751E+003    2.68027E+003
   5.9780   8.53022E+003    1.74470E+002
   5.9840   4.56374E+003    3.14000E+002
   5.9850   2.93051E+003    3.81849E+003
   5.9910   1.53240E+002    4.35488E+003
   5.9940   3.32870E+002    4.12315E+003
   5.9960   1.79513E+003    4.17694E+003
   5.9980   4.07197E+003    4.10170E+003
   6.0000   4.91872E+003    3.98141E+003
   6.0030   4.05551E+003    4.15523E+003
   6.0050   4.18076E+003    4.11440E+003
   6.0070   4.15103E+003    4.20409E+003
   6.0090   4.13537E+003    4.16048E+003
   6.0120   4.16517E+003    4.09595E+003
   6.0140   4.10147E+003    4.14842E+003
   6.0160   4.16567E+003    4.11739E+003
   6.0180   4.17984E+003    4.12615E+003
   6.0200   4.23056E+003    4.15699E+003
   6.0220   4.13977E+003    4.15036E+003
   6.0250   4.15158E+003    4.09562E+003
   6.0270   4.12364E+003    4.12795E+003
   6.0310   4.15431E+003    4.15124E+003
   6.0320   4.16523E+003    4.10840E+003
   6.0340   4.17543E+003    4.10676E+003
   6.0360   4.11771E+003    4.15383E+003
   6.0390   4.17727E+003    4.12555E+003
   6.0410   4.13200E+003    4.15047E+003
   6.0430   4.15224E+003    4.22418E+003
   6.0450   4.22570E+003    4.18191E+003
   6.0480   4.14508E+003    4.17634E+003
   6.0490   4.14614E+003    4.15684E+003
   6.0510   4.17594E+003    4.18941E+003
   6.0540   4.14882E+003    4.12359E+003
   6.0560   4.23250E+003    4.15373E+003
   6.0580   4.13928E+003    4.14428E+003
   6.0610   4.18799E+003    4.17015E+003
   6.0640   4.12283E+003    4.11769E+003
   6.0660   4.11099E+003    4.12049E+003
   6.0700   4.12248E+003    4.12707E+003
   6.0730   4.15096E+003    4.08565E+003
   6.0750   4.16955E+003    4.12707E+003
   6.0770   4.12951E+003    4.15887E+003
   6.0790   4.13272E+003    4.17602E+003
   6.0800   4.19920E+003    4.15136E+003
   6.0830   4.17846E+003    4.24799E+003
   6.0840   4.20512E+003    4.16735E+003
   6.0860   4.26078E+003    4.13936E+003
   6.0880   4.23817E+003    4.14354E+003
   6.0900   4.20881E+003    4.18834E+003
   6.0930   4.21291E+003    4.17564E+003
   6.0950   4.21878E+003    4.17416E+003
   6.0990   4.17372E+003    4.13778E+003
   6.1020   4.18810E+003    4.09347E+003
   6.1040   4.15549E+003    4.16344E+003
   6.1060   4.14789E+003    4.15908E+003
   6.1090   4.22020E+003    4.24381E+003
   6.1130   4.25368E+003    4.16069E+003
   6.1140   4.19154E+003    4.16548E+003
   6.1160   4.19324E+003    4.12963E+003
   6.1180   4.18179E+003    4.13966E+003
   6.1200   4.10255E+003    4.11989E+003
   6.1220   4.16252E+003    4.21605E+003
   6.1240   4.13057E+003    4.12843E+003
   6.1260   4.14263E+003    4.11445E+003
   6.1290   4.12828E+003    4.17183E+003
   6.1310   4.16028E+003    4.13462E+003
   6.1330   4.21541E+003    4.17793E+003
   6.1350   4.12398E+003    4.15676E+003
   6.1370   4.10052E+003    4.21804E+003
   6.1400   4.21087E+003    4.21125E+003
   6.1420   4.13501E+003    4.12963E+003
   6.1440   4.20323E+003    4.19455E+003
   6.1460   4.14570E+003    4.13914E+003
   6.1480   4.19638E+003    4.12179E+003
   6.1510   4.15495E+003    4.12464E+003
   6.1540   4.15397E+003    4.15536E+003
   6.1550   4.13938E+003    4.14265E+003
   6.1580   4.15460E+003    4.12097E+003
   6.1600   4.21323E+003    4.10321E+003
   6.1620   4.15655E+003    4.13213E+003
   6.1630   4.11946E+003    4.06972E+003
   6.1660   4.13432E+003    4.04093E+003
   6.1670   4.10156E+003    4.08233E+003
   6.1710   4.10179E+003    4.06233E+003
   6.1720   4.17023E+003    4.11463E+003
   6.1750   4.22086E+003    4.06495E+003
   6.1760   4.15071E+003    4.14152E+003
   6.1780   4.20503E+003    4.10087E+003
   6.1810   4.17352E+003    4.08942E+003
   6.1840   4.19637E+003    4.12924E+003
   6.1850   4.24852E+003    4.12520E+003
   6.1880   4.26049E+003    4.13193E+003
   6.1900   4.16419E+003    4.16746E+003
   6.1920   4.21402E+003    4.12233E+003
   6.1940   4.16419E+003    4.16265E+003
   6.1960   4.23300E+003    4.12870E+003
   6.1980   4.11898E+003    4.14352E+003
   6.2020   4.15996E+003    4.12099E+003
   6.2050   4.13989E+003    4.11806E+003
   6.2070   4.15845E+003    4.12433E+003
   6.2100   4.23966E+003    4.11179E+003
   6.2120   4.17454E+003    4.19038E+003
   6.2140   4.20194E+003    4.15614E+003
   6.2170   4.32134E+003    4.11389E+003
   6.2190   4.26266E+003    4.25390E+003
   6.2200   4.20384E+003    4.18555E+003
   6.2230   4.26259E+003    4.14352E+003
   6.2250   4.25794E+003    4.04113E+003
   6.2270   4.26869E+003    4.08625E+003
   6.2280   4.24328E+003    4.14373E+003
   6.2300   4.23109E+003    4.11648E+003
   6.2320   4.14856E+003    4.18735E+003
   6.2360   4.20679E+003    4.13617E+003
   6.2390   4.24942E+003    4.17140E+003
   6.2410   4.20155E+003    4.09039E+003
   6.2430   4.11613E+003    4.12260E+003
   6.2450   4.19290E+003    4.11244E+003
   6.2480   4.15442E+003    4.06989E+003
   6.2500   4.21058E+003    4.05227E+003
   6.2540   4.22027E+003    4.12271E+003
   6.2560   4.23408E+003    4.09317E+003
   6.2580   4.21307E+003    4.11350E+003
   6.2600   4.29389E+003    4.10186E+003
   6.2630   4.28201E+003    4.10624E+003
   6.2670   4.28415E+003    4.13360E+003
   6.2680   4.24554E+003    4.14317E+003
   6.2690   4.20299E+003    4.12303E+003
   6.2710   4.32132E+003    4.11890E+003
   6.2730   4.22417E+003    4.09594E+003
   6.2750   4.31704E+003    4.14088E+003
   6.2780   4.25388E+003    4.08784E+003
   6.2800   4.25021E+003    4.15476E+003
   6.2820   4.29705E+003    4.05723E+003
   6.2850   4.26320E+003    4.12761E+003
   6.2870   4.27052E+003    4.10657E+003
   6.2920   4.17289E+003    4.12056E+003
   6.2940   4.24457E+003    4.14993E+003
   6.2960   4.25537E+003    4.13371E+003
   6.2970   4.28168E+003    4.09727E+003
   6.3000   4.20284E+003    4.00705E+003
   6.3020   4.29607E+003    4.08714E+003
   6.3050   4.21659E+003    4.14088E+003
   6.3080   4.17017E+003    4.10823E+003
   6.3090   4.14503E+003    4.06546E+003
   6.3130   4.23300E+003    3.98398E+003
   6.3140   4.26774E+003    4.02156E+003
   6.3160   4.26894E+003    4.05942E+003
   6.3180   4.25427E+003    4.09190E+003
   6.3230   4.23108E+003    4.03582E+003
   6.3250   4.20585E+003    4.09900E+003
   6.3270   4.18458E+003    4.05634E+003
   6.3290   4.29826E+003    4.03119E+003
   6.3330   4.23087E+003    4.04217E+003
   6.3350   4.25304E+003    4.02028E+003
   6.3380   4.27212E+003    4.00416E+003
   6.3400   4.19343E+003    3.99391E+003
   6.3430   4.26325E+003    3.96788E+003
   6.3450   4.19028E+003    3.96843E+003
   6.3480   4.23183E+003    3.95760E+003
   6.3490   4.20545E+003    3.86136E+003
   6.3540   4.24769E+003    3.96366E+003
   6.3550   4.15037E+003    3.97719E+003
   6.3580   4.21184E+003    3.95304E+003
   6.3610   4.22874E+003    3.91110E+003
   6.3630   4.22961E+003    3.93491E+003
   6.3660   4.23679E+003    4.01005E+003
   6.3670   4.14794E+003    3.95262E+003
   6.3710   4.17393E+003    3.93385E+003
   6.3730   4.23056E+003    3.99279E+003
   6.3740   4.25948E+003    3.87162E+003
   6.3770   4.17797E+003    3.88021E+003
   6.3790   4.19703E+003    3.90893E+003
   6.3810   4.14822E+003    3.89474E+003
   6.3860   4.17473E+003    3.82850E+003
   6.3900   4.17619E+003    3.84013E+003
   6.3930   4.15453E+003    3.85706E+003
   6.3950   4.14752E+003    3.86858E+003
   6.3970   4.07784E+003    3.86676E+003
   6.3990   4.11250E+003    3.92339E+003
   6.4000   4.15179E+003    3.83277E+003
   6.4040   4.17799E+003    3.83269E+003
   6.4080   4.13209E+003    3.81136E+003
   6.4120   4.16329E+003    3.86105E+003
   6.4130   4.16318E+003    3.80346E+003
   6.4150   4.14431E+003    3.86029E+003
   6.4170   4.08391E+003    3.89246E+003
   6.4200   4.12462E+003    3.79864E+003
   6.4220   4.11891E+003    3.79633E+003
   6.4240   4.17289E+003    3.81001E+003
   6.4270   4.17268E+003    3.80245E+003
   6.4290   4.13838E+003    3.81040E+003
   6.4310   4.13634E+003    3.88319E+003
   6.4330   4.12619E+003    3.88344E+003
   6.4350   4.14945E+003    3.84646E+003
   6.4380   4.28526E+003    3.80802E+003
   6.4410   4.29760E+003    3.91083E+003
   6.4440   4.28694E+003    3.84630E+003
   6.4460   4.26068E+003    3.84557E+003
   6.4490   4.24753E+003    3.83897E+003
   6.4520   4.26464E+003    3.83496E+003
   6.4530   4.31004E+003    3.82030E+003
   6.4560   4.21522E+003    3.86300E+003
   6.4580   4.27535E+003    3.78123E+003
   6.4610   4.23581E+003    3.83544E+003
   6.4630   4.28520E+003    3.71063E+003
   6.4660   4.23963E+003    3.78862E+003
   6.4680   4.26624E+003    3.79479E+003
   6.4720   4.28590E+003    3.73296E+003
   6.4730   4.22825E+003    3.84304E+003
   6.4760   4.21777E+003    3.82330E+003
   6.4780   4.27761E+003    3.78959E+003
   6.4800   4.27294E+003    3.79491E+003
   6.4830   4.26953E+003    3.78283E+003
   6.4850   4.18209E+003    3.78452E+003
   6.4880   4.22789E+003    3.76318E+003
   6.4920   4.24004E+003    3.75549E+003
   6.4940   4.26394E+003    3.76120E+003
   6.4970   4.24549E+003    3.78138E+003
   6.4990   4.22783E+003    3.70313E+003
   6.5010   4.24706E+003    3.65056E+003
   6.5050   4.22605E+003    3.68919E+003
   6.5080   4.29547E+003    3.72221E+003
   6.5110   4.29146E+003    3.67593E+003
   6.5130   4.24224E+003    3.70542E+003
   6.5150   4.19944E+003    3.69041E+003
   6.5160   4.15204E+003    3.65870E+003
   6.5200   4.20614E+003    3.66779E+003
   6.5210   4.21481E+003    3.63293E+003
   6.5230   4.25095E+003    3.69991E+003
   6.5250   4.13181E+003    3.63437E+003
   6.5280   4.16344E+003    3.60035E+003
   6.5310   4.20783E+003    3.53217E+003
   6.5330   4.18376E+003    3.55688E+003
   6.5370   4.11401E+003    3.58186E+003
   6.5390   4.23359E+003    3.56124E+003
   6.5410   4.15880E+003    3.50801E+003
   6.5440   4.16011E+003    3.54979E+003
   6.5470   4.10288E+003    3.54444E+003
   6.5500   4.08142E+003    3.46392E+003
   6.5520   4.09837E+003    3.42221E+003
   6.5550   4.03559E+003    3.44565E+003
   6.5570   4.02554E+003    3.45141E+003
   6.5590   4.00997E+003    3.38159E+003
   6.5620   3.95324E+003    3.42573E+003
   6.5640   4.01007E+003    3.41092E+003
   6.5680   3.91722E+003    3.37093E+003
   6.5690   3.94766E+003    3.36699E+003
   6.5710   3.93835E+003    3.38630E+003
   6.5730   4.02951E+003    3.29320E+003
   6.5750   3.97991E+003    3.30258E+003
   6.5780   3.98859E+003    3.30636E+003
   6.5820   3.99282E+003    3.29314E+003
   6.5840   3.94879E+003    3.23500E+003
   6.5860   3.85147E+003    3.25075E+003
   6.5880   3.82772E+003    3.25123E+003
   6.5930   3.80683E+003    3.16603E+003
   6.5950   3.85939E+003    3.12956E+003
   6.6000   3.89582E+003    3.18168E+003
   6.6020   3.83253E+003    3.13284E+003
   6.6040   3.81370E+003    3.12955E+003
   6.6080   3.80272E+003    3.14744E+003
   6.6090   3.80210E+003    3.04376E+003
   6.6130   3.76797E+003    3.03237E+003
   6.6160   3.73996E+003    2.98666E+003
   6.6180   3.73158E+003    3.04752E+003
   6.6210   3.74490E+003    3.04059E+003
   6.6220   3.75274E+003    3.01550E+003
   6.6240   3.68337E+003    3.02370E+003
   6.6270   3.68789E+003    2.96426E+003
   6.6290   3.70678E+003    2.92978E+003
   6.6330   3.69885E+003    2.95349E+003
   6.6360   3.64336E+003    2.96894E+003
   6.6370   3.66338E+003    2.88596E+003
   6.6390   3.66829E+003    2.86124E+003
   6.6420   3.62696E+003    2.81180E+003
   6.6450   3.61326E+003    2.85221E+003
   6.6480   3.59694E+003    2.88979E+003
   6.6510   3.54433E+003    2.80270E+003
   6.6530   3.60370E+003    2.76189E+003
   6.6550   3.54044E+003    2.75314E+003
   6.6570   3.49905E+003    2.81850E+003
   6.6600   3.55187E+003    2.74788E+003
   6.6620   3.51175E+003    2.71943E+003
   6.6650   3.53153E+003    2.72212E+003
   6.6670   3.50562E+003    2.70132E+003
   6.6680   3.52345E+003    2.70809E+003
   6.6710   3.47628E+003    2.70149E+003
   6.6740   3.50340E+003    2.68491E+003
   6.6770   3.47072E+003    2.66492E+003
   6.6790   3.45485E+003    2.58954E+003
   6.6810   3.41870E+003    2.61833E+003
   6.6820   3.41957E+003    2.57274E+003
   6.6870   3.40944E+003    2.53182E+003
   6.6910   3.34218E+003    2.54282E+003
   6.6940   3.31781E+003    2.48746E+003
   6.6960   3.27566E+003    2.46143E+003
   6.6980   3.30255E+003    2.45167E+003
   6.7010   3.29462E+003    2.40266E+003
   6.7030   3.24387E+003    2.43091E+003
   6.7060   3.26341E+003    2.38584E+003
   6.7080   3.24279E+003    2.41590E+003
   6.7100   3.20257E+003    2.35265E+003
   6.7120   3.19490E+003    2.27996E+003
   6.7150   3.17406E+003    2.34854E+003
   6.7180   3.16279E+003    2.34916E+003
   6.7210   3.16498E+003    2.33074E+003
   6.7230   3.11313E+003    2.26275E+003
   6.7250   3.07473E+003    2.27123E+003
   6.7290   3.05733E+003    2.20850E+003
   6.7320   3.01547E+003    2.20522E+003
   6.7350   3.03526E+003    2.14571E+003
   6.7370   2.96180E+003    2.14760E+003
   6.7390   2.99092E+003    2.12144E+003
   6.7410   3.00223E+003    2.09702E+003
   6.7440   2.95764E+003    2.10933E+003
   6.7470   2.95791E+003    2.07795E+003
   6.7500   2.96833E+003    2.13484E+003
   6.7510   2.99194E+003    2.13345E+003
   6.7530   2.95855E+003    2.04620E+003
   6.7560   2.93027E+003    2.03762E+003
   6.7570   2.92383E+003    2.05527E+003
   6.7610   2.89309E+003    2.03642E+003
   6.7620   2.91164E+003    2.06413E+003
   6.7660   2.85411E+003    2.00445E+003
   6.7680   2.84740E+003    1.99148E+003
   6.7700   2.86757E+003    1.97454E+003
   6.7730   2.76627E+003    1.93774E+003
   6.7750   2.82831E+003    1.96564E+003
   6.7780   2.81134E+003    1.92426E+003
   6.7790   2.82174E+003    1.91681E+003
   6.7820   2.74012E+003    2.02511E+003
   6.7860   2.74805E+003    1.92272E+003
   6.7900   2.76388E+003    1.88000E+003
   6.7920   2.71020E+003    1.87680E+003
   6.7930   2.75461E+003    1.86769E+003
   6.7970   2.70810E+003    1.85047E+003
   6.7990   2.70493E+003    1.81190E+003
   6.8020   2.68701E+003    1.85101E+003
   6.8050   2.61549E+003    1.83254E+003
   6.8070   2.62392E+003    1.78157E+003
   6.8090   2.69053E+003    1.76949E+003
   6.8110   2.64464E+003    1.80692E+003
   6.8160   2.64963E+003    1.72398E+003
   6.8170   2.68114E+003    1.76937E+003
   6.8200   2.59814E+003    1.79030E+003
   6.8220   2.57303E+003    1.73097E+003
   6.8260   2.57739E+003    1.71692E+003
   6.8290   2.59436E+003    1.75059E+003
   6.8310   2.57067E+003    1.73323E+003
   6.8330   2.57897E+003    1.67934E+003
   6.8380   2.56032E+003    1.68077E+003
   6.8400   2.55667E+003    1.64933E+003
   6.8420   2.52144E+003    1.65900E+003
   6.8450   2.51506E+003    1.61950E+003
   6.8490   2.51336E+003    1.61060E+003
   6.8520   2.52172E+003    1.62051E+003
   6.8550   2.46720E+003    1.61915E+003
   6.8580   2.49592E+003    1.57678E+003
   6.8610   2.42949E+003    1.58036E+003
   6.8630   2.44546E+003    1.55064E+003
   6.8650   2.45744E+003    1.55935E+003
   6.8670   2.45895E+003    1.53308E+003
   6.8710   2.43445E+003    1.52999E+003
   6.8740   2.40825E+003    1.53561E+003
   6.8760   2.40764E+003    1.50810E+003
   6.8810   2.40639E+003    1.51086E+003
   6.8820   2.32047E+003    1.48862E+003
   6.8850   2.35731E+003    1.47351E+003
   6.8890   2.33706E+003    1.46805E+003
   6.8920   2.32540E+003    1.47305E+003
   6.8940   2.30432E+003    1.46745E+003
   6.8960   2.34238E+003    1.45390E+003
   6.8980   2.31335E+003    1.42294E+003
   6.9010   2.33747E+003    1.42655E+003
   6.9050   2.27609E+003    1.39813E+003
   6.9060   2.28213E+003    1.42714E+003
   6.9080   2.27433E+003    1.39520E+003
   6.9120   2.28555E+003    1.38742E+003
   6.9150   2.24137E+003    1.37615E+003
   6.9180   2.23636E+003    1.34190E+003
   6.9190   2.23509E+003    1.38001E+003
   6.9230   2.24180E+003    1.32156E+003
   6.9250   2.20173E+003    1.31706E+003
   6.9290   2.20915E+003    1.32521E+003
   6.9320   2.18810E+003    1.30856E+003
   6.9340   2.15708E+003    1.34037E+003
   6.9370   2.13722E+003    1.31100E+003
   6.9400   2.14672E+003    1.29203E+003
   6.9440   2.15592E+003    1.31245E+003
   6.9450   2.09101E+003    1.27486E+003
   6.9470   2.09343E+003    1.28960E+003
   6.9510   2.06562E+003    1.27011E+003
   6.9520   2.06071E+003    1.23210E+003
   6.9560   2.06282E+003    1.22789E+003
   6.9580   2.06991E+003    1.22068E+003
   6.9610   2.08435E+003    1.24782E+003
   6.9630   2.02443E+003    1.21718E+003
   6.9660   1.98747E+003    1.18857E+003
   6.9680   1.99697E+003    1.25200E+003
   6.9720   2.03328E+003    1.19200E+003
   6.9740   2.02731E+003    1.19537E+003
   6.9770   2.02542E+003    1.20553E+003
   6.9800   2.03750E+003    1.23731E+003
   6.9830   1.97971E+003    1.20931E+003
   6.9850   1.98569E+003    1.19242E+003
   6.9870   2.02768E+003    1.19745E+003
   6.9900   2.00120E+003    1.20551E+003
   6.9930   1.99964E+003    1.20625E+003
   6.9950   1.98031E+003    1.14876E+003
   6.9990   1.98264E+003    1.18324E+003
   7.0040   1.97410E+003    1.18469E+003
   7.0050   2.02794E+003    1.16316E+003
   7.0080   1.95190E+003    1.19709E+003
   7.0110   1.98445E+003    1.17434E+003
   7.0120   1.94654E+003    1.15865E+003
   7.0160   1.94697E+003    1.16298E+003
   7.0190   1.99611E+003    1.15824E+003
   7.0210   1.92678E+003    1.12612E+003
   7.0240   1.92614E+003    1.13251E+003
   7.0260   1.89092E+003    1.13599E+003
   7.0300   1.84900E+003    1.11067E+003
   7.0330   1.87147E+003    1.11730E+003
   7.0380   1.89660E+003    1.06138E+003
   7.0400   1.89593E+003    1.07679E+003
   7.0410   1.91493E+003    1.09458E+003
   7.0460   1.91655E+003    1.10344E+003
   7.0480   1.92429E+003    1.08774E+003
   7.0510   1.89922E+003    1.05583E+003
   7.0550   1.88243E+003    1.04979E+003
   7.0570   1.89709E+003    1.06648E+003
   7.0620   1.91351E+003    1.06586E+003
   7.0640   1.87427E+003    1.02585E+003
   7.0670   1.87025E+003    1.01691E+003
   7.0700   1.83743E+003    9.78130E+002
   7.0720   1.89212E+003    1.00308E+003
   7.0760   1.82714E+003    9.65220E+002
   7.0780   1.82885E+003    9.90250E+002
   7.0800   1.82229E+003    9.50330E+002
   7.0840   1.81375E+003    9.25670E+002
   7.0870   1.80259E+003    9.18450E+002
   7.0890   1.78911E+003    9.09850E+002
   7.0910   1.77158E+003    9.00580E+002
   7.0960   1.77074E+003    8.60860E+002
   7.0970   1.76564E+003    8.55230E+002
   7.1000   1.71865E+003    7.97490E+002
   7.1030   1.71970E+003    7.78720E+002
   7.1050   1.69009E+003    7.20860E+002
   7.1070   1.66170E+003    7.15290E+002
   7.1100   1.66611E+003    6.75200E+002
   7.1150   1.64585E+003    6.21580E+002
   7.1180   1.62979E+003    5.67780E+002
   7.1210   1.56238E+003    5.22620E+002
   7.1230   1.53660E+003    4.66140E+002
   7.1250   1.47386E+003    3.92550E+002
   7.1300   1.37612E+003    3.27230E+002
   7.1320   1.34848E+003    2.82380E+002
   7.1340   1.30971E+003    2.68970E+002
   7.1360   1.22983E+003    1.87440E+002
   7.1400   1.15451E+003    7.70500E+001
   7.1430   9.96410E+002    1.86900E+001
   7.1470   9.03440E+002    6.25000E+000
   7.1510   7.32290E+002    3.72000E+000
   7.1540   6.69170E+002    9.50000E-001
   7.1570   4.78550E+002    2.48000E+000
   7.1590   2.39020E+002    3.68000E+000
   7.1610   7.06500E+001    4.85000E+000
   7.1660   1.46400E+001    3.54000E+000
   7.1680   4.87000E+000    5.97000E+000
   7.1700   5.90000E+000    7.80000E-001
   7.1730   6.01000E+000    1.11000E+000
   7.1760   6.00000E+000    1.10000E-001
   7.1800   5.92000E+000    4.50000E-001
   7.1830   5.91000E+000    2.74000E+000
   7.1850   6.05000E+000    2.51000E+000
   7.1870   6.05000E+000    2.69000E+000
   7.1900   5.92000E+000    3.08000E+000
   7.1940   5.96000E+000    1.89000E+000
   7.1970   5.89000E+000    1.68000E+000
   7.1990   5.93000E+000    1.76000E+000
   7.2000   6.14000E+000    4.30000E-001
   7.2040   5.93000E+000    7.10000E-001
   7.2070   6.04000E+000    2.00000E-001
   7.2110   5.93000E+000    1.20000E-001
   7.2130   6.00000E+000    9.00000E-002
   7.2160   6.05000E+000    2.00000E-001
   7.2190   5.50000E+000    1.50000E-001
   7.2230   6.04000E+000    3.90000E-001
   7.2270   6.15000E+000    3.10000E-001
   7.2280   6.07000E+000    9.30000E-001
   7.2310   6.00000E+000    7.40000E-001
   7.2340   6.13000E+000    2.40000E-001
   7.2360   5.94000E+000    2.40000E-001
   7.2380   6.07000E+000    2.80000E-001
   7.2420   6.15000E+000    1.10000E-001
   7.2450   6.15000E+000    3.20000E-001
   7.2470   5.87000E+000    0.00000E+000
   7.2490   6.23000E+000    4.00000E-002
   7.2530   6.10000E+000    2.00000E-001
   7.2570   5.90000E+000    1.40000E-001
   7.2580   6.11000E+000    3.40000E-001
   7.2610   6.05000E+000    4.10000E-001
   7.2640   5.46000E+000    3.30000E-001
   7.2680   6.16000E+000    3.40000E-001
   7.2700   6.17000E+000    3.90000E-001
   7.2720   6.24000E+000    1.20000E-001
   7.2770   5.94000E+000    2.50000E-001
   7.2790   6.01000E+000    2.80000E-001
   7.2820   6.03000E+000    1.50000E-001
   7.2840   6.07000E+000    6.00000E-002
   7.2860   5.94000E+000    1.00000E-002
   7.2880   5.98000E+000    8.00000E-002
   7.2920   6.17000E+000    7.00000E-002
   7.2950   6.03000E+000    7.00000E-002
   7.2970   6.07000E+000    5.00000E-002
   7.3000   6.03000E+000    1.10000E-001
