# Supplementary material for: Mechanism of the small ATP-independent chaperone Spy is substrate specific
Source: Nat Commun. 2021 Feb 8;12:851. doi: 10.1038/s41467-021-21120-8 (PMC7870927; doi:10.1038/s41467-021-21120-8)
Supplement: Supplementary file 3 — Supplementary Data 1 [file 41467_2021_21120_MOESM3_ESM.zip › Fig 2c-d/181801/00099.RI1]

Sample1/4
I 1 22.0 48000 0014104 3.5440E11 277 1 
   5.8010   5.98000E+000    2.82000E+000
   5.8030   6.04000E+000    5.50000E-001
   5.8050   5.94000E+000    4.50000E-001
   5.8060   5.92000E+000    6.80000E-001
   5.8080   6.06000E+000    7.50000E-001
   5.8100   5.94000E+000    1.40000E+000
   5.8110   5.97000E+000    7.89000E+000
   5.8130   5.98000E+000    1.52500E+001
   5.8150   1.80000E-001    1.02900E+001
   5.8180   1.94200E+001    2.86900E+001
   5.8190   4.16200E+001    3.60000E+001
   5.8210   7.90500E+001    4.52400E+001
   5.8220   2.27980E+002    7.92500E+001
   5.8230   3.51020E+002    1.06780E+002
   5.8260   4.49960E+002    4.50010E+002
   5.8310   9.64100E+002    6.37080E+002
   5.8330   9.98720E+002    6.35530E+002
   5.8340   1.17930E+003    7.78160E+002
   5.8370   1.27075E+003    1.03270E+003
   5.8400   1.55016E+003    1.60652E+003
   5.8420   1.62362E+003    1.73557E+003
   5.8440   1.75956E+003    1.85927E+003
   5.8460   1.90710E+003    1.87756E+003
   5.8470   1.88706E+003    1.91717E+003
   5.8490   1.98607E+003    2.09209E+003
   5.8520   2.19967E+003    2.38168E+003
   5.8550   2.37543E+003    2.47696E+003
   5.8570   2.56472E+003    2.61077E+003
   5.8580   2.62835E+003    2.60472E+003
   5.8590   2.71508E+003    2.76947E+003
   5.8600   2.72589E+003    2.80198E+003
   5.8630   2.88651E+003    2.98176E+003
   5.8650   2.96677E+003    3.04653E+003
   5.8670   3.05658E+003    3.07068E+003
   5.8680   3.10544E+003    3.18639E+003
   5.8710   3.20031E+003    3.31726E+003
   5.8740   3.32647E+003    3.38664E+003
   5.8760   3.38031E+003    3.41755E+003
   5.8780   3.49551E+003    3.48377E+003
   5.8800   3.53123E+003    3.52961E+003
   5.8830   3.52617E+003    3.57473E+003
   5.8850   3.59572E+003    3.58572E+003
   5.8870   3.58713E+003    3.62142E+003
   5.8880   3.54812E+003    3.68402E+003
   5.8900   3.57601E+003    3.66964E+003
   5.8920   3.65573E+003    3.69501E+003
   5.8940   3.60342E+003    3.60735E+003
   5.8960   3.60554E+003    3.65355E+003
   5.8990   3.64669E+003    3.77669E+003
   5.9000   3.64331E+003    3.65500E+003
   5.9020   3.66072E+003    3.61808E+003
   5.9030   3.71665E+003    3.69365E+003
   5.9060   3.65558E+003    3.65921E+003
   5.9080   3.70847E+003    3.69228E+003
   5.9110   3.73213E+003    3.72782E+003
   5.9120   3.75460E+003    3.75659E+003
   5.9140   3.73094E+003    3.82925E+003
   5.9160   3.73488E+003    3.79957E+003
   5.9180   3.78906E+003    3.79825E+003
   5.9190   3.84816E+003    3.76273E+003
   5.9210   3.77052E+003    3.86177E+003
   5.9230   3.83077E+003    3.72022E+003
   5.9240   3.84503E+003    3.72381E+003
   5.9260   3.81752E+003    3.75027E+003
   5.9280   3.81747E+003    3.73771E+003
   5.9300   3.84270E+003    3.77389E+003
   5.9320   3.89977E+003    3.90806E+003
   5.9330   3.91411E+003    3.91303E+003
   5.9350   3.90804E+003    3.98654E+003
   5.9370   3.93569E+003    4.01141E+003
   5.9390   3.94831E+003    3.99311E+003
   5.9410   3.96785E+003    4.00018E+003
   5.9430   3.99753E+003    4.03915E+003
   5.9460   4.00356E+003    4.02348E+003
   5.9480   4.09404E+003    4.04464E+003
   5.9500   4.07551E+003    4.01270E+003
   5.9520   4.08450E+003    4.06375E+003
   5.9550   4.08551E+003    4.13893E+003
   5.9570   4.01652E+003    4.10316E+003
   5.9590   4.05139E+003    4.04972E+003
   5.9610   4.06386E+003    4.08816E+003
   5.9640   4.04957E+003    4.10520E+003
   5.9660   4.08179E+003    4.13702E+003
   5.9690   4.16102E+003    4.12090E+003
   5.9710   4.09610E+003    4.14004E+003
   5.9740   4.14341E+003    4.18725E+003
   5.9750   4.20492E+003    4.30457E+003
   5.9770   4.23795E+003    4.16177E+003
   5.9790   4.19078E+003    4.21064E+003
   5.9800   4.28574E+003    4.25841E+003
   5.9830   4.26549E+003    4.28900E+003
   5.9840   4.26128E+003    4.29230E+003
   5.9870   4.28668E+003    4.27007E+003
   5.9890   4.36763E+003    4.39560E+003
   5.9910   4.84986E+003    5.44110E+003
   5.9960   7.21246E+003    8.14456E+003
   5.9980   8.88722E+003    8.51843E+003
   6.0000   7.92126E+003    7.69678E+003
   6.0040   3.10248E+003    1.29090E+002
   6.0100   1.53140E+002    1.72150E+002
   6.0120   2.17430E+002    5.49350E+002
   6.0150   1.28738E+003    4.69420E+003
   6.0180   5.53833E+003    5.32620E+003
   6.0200   4.18622E+003    4.13027E+003
   6.0230   4.45019E+003    4.39286E+003
   6.0250   4.33075E+003    4.29057E+003
   6.0270   4.29838E+003    4.22345E+003
   6.0300   4.27204E+003    4.26743E+003
   6.0320   4.30118E+003    4.17334E+003
   6.0340   4.25092E+003    4.18968E+003
   6.0370   4.27747E+003    4.24578E+003
   6.0390   4.32987E+003    4.25715E+003
   6.0410   4.33301E+003    4.24737E+003
   6.0430   4.26836E+003    4.24303E+003
   6.0460   4.34029E+003    4.24143E+003
   6.0480   4.32256E+003    4.20604E+003
   6.0500   4.33039E+003    4.23661E+003
   6.0520   4.37882E+003    4.23408E+003
   6.0540   4.25269E+003    4.29190E+003
   6.0570   4.31606E+003    4.24830E+003
   6.0590   4.22974E+003    4.25114E+003
   6.0610   4.29838E+003    4.25285E+003
   6.0630   4.30044E+003    4.24575E+003
   6.0660   4.32579E+003    4.22384E+003
   6.0680   4.28955E+003    4.25440E+003
   6.0730   4.30186E+003    4.21582E+003
   6.0770   4.29769E+003    4.24134E+003
   6.0790   4.34709E+003    4.26786E+003
   6.0820   4.32370E+003    4.26891E+003
   6.0830   4.30561E+003    4.18263E+003
   6.0850   4.29220E+003    4.19033E+003
   6.0890   4.30610E+003    4.21542E+003
   6.0900   4.31529E+003    4.25913E+003
   6.0920   4.30257E+003    4.19657E+003
   6.0950   4.29861E+003    4.18366E+003
   6.0980   4.22911E+003    4.20299E+003
   6.1000   4.26675E+003    4.18557E+003
   6.1030   4.30570E+003    4.19968E+003
   6.1040   4.24296E+003    4.27401E+003
   6.1060   4.20957E+003    4.21380E+003
   6.1090   4.26249E+003    4.23473E+003
   6.1110   4.31606E+003    4.24481E+003
   6.1130   4.29594E+003    4.14963E+003
   6.1160   4.27117E+003    4.11518E+003
   6.1180   4.27154E+003    4.16824E+003
   6.1190   4.25605E+003    4.19737E+003
   6.1220   4.21895E+003    4.27503E+003
   6.1230   4.25321E+003    4.24545E+003
   6.1260   4.30893E+003    4.17672E+003
   6.1280   4.26930E+003    4.27167E+003
   6.1310   4.23804E+003    4.19866E+003
   6.1350   4.24675E+003    4.19873E+003
   6.1380   4.28175E+003    4.20370E+003
   6.1400   4.32582E+003    4.18356E+003
   6.1420   4.28229E+003    4.21417E+003
   6.1450   4.21124E+003    4.14669E+003
   6.1480   4.24406E+003    4.25101E+003
   6.1510   4.24406E+003    4.13898E+003
   6.1530   4.20728E+003    4.11917E+003
   6.1550   4.13022E+003    4.13709E+003
   6.1580   4.28843E+003    4.06589E+003
   6.1600   4.16271E+003    4.09913E+003
   6.1640   4.19822E+003    4.13439E+003
   6.1660   4.16657E+003    4.08962E+003
   6.1670   4.13858E+003    4.09828E+003
   6.1690   4.20621E+003    4.07612E+003
   6.1710   4.19157E+003    4.08083E+003
   6.1730   4.18404E+003    4.12326E+003
   6.1760   4.19575E+003    4.07494E+003
   6.1780   4.17847E+003    4.13519E+003
   6.1810   4.18497E+003    4.06690E+003
   6.1820   4.25182E+003    4.10610E+003
   6.1840   4.23404E+003    4.11800E+003
   6.1870   4.22585E+003    4.09305E+003
   6.1900   4.19045E+003    4.07268E+003
   6.1910   4.19930E+003    4.07087E+003
   6.1950   4.16973E+003    4.10206E+003
   6.1960   4.18130E+003    4.06031E+003
   6.1990   4.15545E+003    4.12904E+003
   6.2010   4.13335E+003    4.10736E+003
   6.2030   4.18795E+003    4.07059E+003
   6.2060   4.22092E+003    4.07081E+003
   6.2090   4.22533E+003    3.99217E+003
   6.2100   4.23307E+003    4.11595E+003
   6.2120   4.23055E+003    4.04276E+003
   6.2140   4.22395E+003    4.08099E+003
   6.2170   4.20789E+003    4.10524E+003
   6.2190   4.27639E+003    4.11837E+003
   6.2210   4.21817E+003    4.00982E+003
   6.2230   4.25352E+003    3.99303E+003
   6.2250   4.21585E+003    3.93010E+003
   6.2260   4.23149E+003    4.03238E+003
   6.2290   4.22364E+003    3.99227E+003
   6.2320   4.20581E+003    3.95948E+003
   6.2350   4.13392E+003    3.92708E+003
   6.2360   4.25444E+003    3.95128E+003
   6.2370   4.19259E+003    3.99112E+003
   6.2390   4.15916E+003    3.92551E+003
   6.2410   4.16793E+003    3.96958E+003
   6.2430   4.09010E+003    3.89865E+003
   6.2480   4.11363E+003    3.92909E+003
   6.2510   4.17762E+003    3.90385E+003
   6.2530   4.19213E+003    3.92643E+003
   6.2540   4.17021E+003    3.96567E+003
   6.2580   4.27653E+003    3.91910E+003
   6.2600   4.13432E+003    3.84999E+003
   6.2630   4.12836E+003    3.88059E+003
   6.2660   4.18208E+003    3.92152E+003
   6.2670   4.14402E+003    3.91061E+003
   6.2680   4.14925E+003    3.85772E+003
   6.2710   4.10184E+003    3.82208E+003
   6.2730   4.10553E+003    3.87896E+003
   6.2750   4.15566E+003    3.78192E+003
   6.2780   4.22451E+003    3.85707E+003
   6.2800   4.14247E+003    3.78854E+003
   6.2820   4.09879E+003    3.83372E+003
   6.2850   4.11562E+003    3.82423E+003
   6.2890   4.12681E+003    3.78871E+003
   6.2900   4.17192E+003    3.75125E+003
   6.2930   4.15821E+003    3.73261E+003
   6.2940   3.98539E+003    3.74701E+003
   6.2960   4.09630E+003    3.74460E+003
   6.2990   4.14568E+003    3.69336E+003
   6.3020   4.05801E+003    3.69985E+003
   6.3050   3.99815E+003    3.65771E+003
   6.3070   4.05084E+003    3.64172E+003
   6.3090   4.12291E+003    3.67498E+003
   6.3110   4.05781E+003    3.68275E+003
   6.3140   4.00957E+003    3.59848E+003
   6.3160   4.03685E+003    3.61535E+003
   6.3180   3.91504E+003    3.67254E+003
   6.3200   3.99287E+003    3.54595E+003
   6.3230   4.02122E+003    3.57904E+003
   6.3250   3.95111E+003    3.57266E+003
   6.3290   3.93740E+003    3.51987E+003
   6.3310   3.91818E+003    3.50949E+003
   6.3330   3.92418E+003    3.45513E+003
   6.3350   3.96736E+003    3.48799E+003
   6.3380   3.93690E+003    3.44551E+003
   6.3390   3.89848E+003    3.46298E+003
   6.3420   3.93355E+003    3.44699E+003
   6.3450   3.89580E+003    3.45225E+003
   6.3470   3.88929E+003    3.41383E+003
   6.3500   3.86189E+003    3.36365E+003
   6.3520   3.77751E+003    3.40434E+003
   6.3540   3.83675E+003    3.38752E+003
   6.3560   3.78187E+003    3.34798E+003
   6.3590   3.76148E+003    3.28495E+003
   6.3610   3.76442E+003    3.33447E+003
   6.3630   3.73046E+003    3.32358E+003
   6.3650   3.78600E+003    3.32346E+003
   6.3660   3.73116E+003    3.27449E+003
   6.3670   3.78323E+003    3.25364E+003
   6.3700   3.69504E+003    3.21556E+003
   6.3720   3.63890E+003    3.24648E+003
   6.3760   3.70329E+003    3.16846E+003
   6.3790   3.71239E+003    3.17279E+003
   6.3810   3.61170E+003    3.16866E+003
   6.3830   3.61596E+003    3.16388E+003
   6.3850   3.61414E+003    3.08235E+003
   6.3880   3.56908E+003    3.08800E+003
   6.3910   3.56872E+003    3.09895E+003
   6.3930   3.60402E+003    3.08082E+003
   6.3950   3.62795E+003    3.02183E+003
   6.3980   3.60973E+003    3.01991E+003
   6.4010   3.55078E+003    2.97117E+003
   6.4040   3.49305E+003    2.98599E+003
   6.4050   3.52255E+003    2.93819E+003
   6.4080   3.51315E+003    2.91264E+003
   6.4100   3.49805E+003    2.83606E+003
   6.4120   3.44342E+003    2.90599E+003
   6.4150   3.48546E+003    2.90220E+003
   6.4180   3.41451E+003    2.92160E+003
   6.4200   3.39619E+003    2.86547E+003
   6.4220   3.39181E+003    2.81063E+003
   6.4260   3.45793E+003    2.82292E+003
   6.4290   3.40762E+003    2.79350E+003
   6.4310   3.42847E+003    2.83759E+003
   6.4330   3.50528E+003    2.79722E+003
   6.4360   3.42201E+003    2.78220E+003
   6.4380   3.40490E+003    2.74991E+003
   6.4400   3.35655E+003    2.78230E+003
   6.4420   3.40807E+003    2.74018E+003
   6.4440   3.38756E+003    2.72147E+003
   6.4480   3.39618E+003    2.68107E+003
   6.4500   3.43435E+003    2.66560E+003
   6.4520   3.48643E+003    2.63873E+003
   6.4540   3.38431E+003    2.65088E+003
   6.4560   3.41211E+003    2.68113E+003
   6.4580   3.34729E+003    2.58445E+003
   6.4600   3.37300E+003    2.64357E+003
   6.4630   3.37527E+003    2.58094E+003
   6.4650   3.36456E+003    2.59865E+003
   6.4690   3.34306E+003    2.57669E+003
   6.4720   3.29984E+003    2.53855E+003
   6.4730   3.31548E+003    2.54543E+003
   6.4760   3.23955E+003    2.50976E+003
   6.4790   3.26209E+003    2.51762E+003
   6.4810   3.24181E+003    2.48886E+003
   6.4840   3.24491E+003    2.49989E+003
   6.4870   3.23039E+003    2.44951E+003
   6.4900   3.21899E+003    2.43176E+003
   6.4920   3.21720E+003    2.44196E+003
   6.4960   3.20951E+003    2.38484E+003
   6.4970   3.20048E+003    2.37985E+003
   6.4990   3.18427E+003    2.34507E+003
   6.5010   3.14512E+003    2.32261E+003
   6.5050   3.15346E+003    2.33972E+003
   6.5060   3.15503E+003    2.31357E+003
   6.5080   3.15155E+003    2.34453E+003
   6.5100   3.16017E+003    2.30134E+003
   6.5130   3.12774E+003    2.26656E+003
   6.5160   3.10926E+003    2.27748E+003
   6.5190   3.11960E+003    2.21740E+003
   6.5210   3.07695E+003    2.20552E+003
   6.5250   3.04596E+003    2.18743E+003
   6.5300   3.00923E+003    2.12580E+003
   6.5330   2.99993E+003    2.15017E+003
   6.5350   2.97446E+003    2.10363E+003
   6.5370   2.99228E+003    2.08713E+003
   6.5390   2.95694E+003    2.09771E+003
   6.5410   2.93161E+003    2.06401E+003
   6.5440   2.93933E+003    2.05469E+003
   6.5480   2.88467E+003    2.03163E+003
   6.5490   2.87923E+003    2.03112E+003
   6.5520   2.84447E+003    1.97695E+003
   6.5550   2.80739E+003    1.98103E+003
   6.5570   2.80818E+003    1.95265E+003
   6.5590   2.80808E+003    1.93812E+003
   6.5610   2.81877E+003    1.94438E+003
   6.5620   2.80505E+003    1.94312E+003
   6.5660   2.75850E+003    1.90912E+003
   6.5680   2.78805E+003    1.89437E+003
   6.5700   2.76064E+003    1.85284E+003
   6.5750   2.76589E+003    1.87144E+003
   6.5780   2.69445E+003    1.87168E+003
   6.5800   2.67448E+003    1.82632E+003
   6.5820   2.66809E+003    1.76274E+003
   6.5840   2.65882E+003    1.78846E+003
   6.5890   2.61808E+003    1.76816E+003
   6.5910   2.60740E+003    1.77484E+003
   6.5930   2.62626E+003    1.73398E+003
   6.5950   2.60190E+003    1.73968E+003
   6.5980   2.55978E+003    1.72577E+003
   6.6020   2.58140E+003    1.71839E+003
   6.6030   2.59074E+003    1.72598E+003
   6.6070   2.55396E+003    1.68264E+003
   6.6080   2.57683E+003    1.67190E+003
   6.6100   2.57073E+003    1.71706E+003
   6.6130   2.51710E+003    1.68061E+003
   6.6150   2.52382E+003    1.64809E+003
   6.6170   2.50502E+003    1.63551E+003
   6.6210   2.47393E+003    1.61833E+003
   6.6230   2.47716E+003    1.59292E+003
   6.6250   2.50678E+003    1.55714E+003
   6.6290   2.47301E+003    1.58435E+003
   6.6310   2.44828E+003    1.55822E+003
   6.6340   2.39291E+003    1.59061E+003
   6.6370   2.42232E+003    1.57712E+003
   6.6380   2.45116E+003    1.54261E+003
   6.6420   2.35832E+003    1.54426E+003
   6.6440   2.40340E+003    1.52380E+003
   6.6460   2.38637E+003    1.49746E+003
   6.6480   2.40328E+003    1.51375E+003
   6.6510   2.35467E+003    1.49169E+003
   6.6530   2.35071E+003    1.49026E+003
   6.6550   2.34339E+003    1.48411E+003
   6.6580   2.33778E+003    1.48757E+003
   6.6600   2.31691E+003    1.48798E+003
   6.6620   2.29637E+003    1.45447E+003
   6.6650   2.31453E+003    1.44492E+003
   6.6680   2.29770E+003    1.44710E+003
   6.6710   2.29417E+003    1.39319E+003
   6.6740   2.24920E+003    1.40027E+003
   6.6750   2.26375E+003    1.38707E+003
   6.6790   2.26975E+003    1.41181E+003
   6.6820   2.22768E+003    1.40765E+003
   6.6840   2.26694E+003    1.40341E+003
   6.6870   2.24765E+003    1.39808E+003
   6.6890   2.19396E+003    1.39949E+003
   6.6920   2.25143E+003    1.34776E+003
   6.6940   2.20721E+003    1.35691E+003
   6.6980   2.22292E+003    1.32893E+003
   6.7000   2.18728E+003    1.33972E+003
   6.7030   2.19727E+003    1.31109E+003
   6.7050   2.13930E+003    1.31364E+003
   6.7080   2.11541E+003    1.33064E+003
   6.7110   2.11183E+003    1.31854E+003
   6.7140   2.13326E+003    1.28035E+003
   6.7160   2.14173E+003    1.32164E+003
   6.7180   2.15226E+003    1.28564E+003
   6.7220   2.14604E+003    1.22632E+003
   6.7250   2.10841E+003    1.29017E+003
   6.7270   2.07013E+003    1.24872E+003
   6.7300   2.06673E+003    1.25020E+003
   6.7320   2.04941E+003    1.22553E+003
   6.7340   2.05938E+003    1.23527E+003
   6.7370   2.03330E+003    1.24675E+003
   6.7390   1.99416E+003    1.20912E+003
   6.7430   2.03966E+003    1.21919E+003
   6.7460   2.04049E+003    1.22763E+003
   6.7480   2.06367E+003    1.25722E+003
   6.7500   2.05010E+003    1.25280E+003
   6.7530   2.04442E+003    1.20616E+003
   6.7560   1.99957E+003    1.18734E+003
   6.7590   2.01318E+003    1.15960E+003
   6.7610   2.00264E+003    1.15498E+003
   6.7630   2.02199E+003    1.19519E+003
   6.7660   2.01840E+003    1.22175E+003
   6.7680   2.00281E+003    1.16210E+003
   6.7710   2.00359E+003    1.17768E+003
   6.7750   2.00494E+003    1.21355E+003
   6.7770   2.05374E+003    1.19738E+003
   6.7790   2.01544E+003    1.18607E+003
   6.7810   1.99680E+003    1.18881E+003
   6.7840   2.00948E+003    1.16119E+003
   6.7880   2.04258E+003    1.18126E+003
   6.7900   1.97216E+003    1.17623E+003
   6.7920   2.01797E+003    1.17524E+003
   6.7950   2.03240E+003    1.17601E+003
   6.7970   2.01963E+003    1.20511E+003
   6.8000   2.04504E+003    1.20151E+003
   6.8030   1.99896E+003    1.19063E+003
   6.8040   2.02145E+003    1.15166E+003
   6.8070   2.03133E+003    1.13596E+003
   6.8100   1.98784E+003    1.16773E+003
   6.8130   1.99056E+003    1.19737E+003
   6.8160   1.98887E+003    1.19645E+003
   6.8190   2.02137E+003    1.21084E+003
   6.8210   2.02126E+003    1.15569E+003
   6.8220   1.98307E+003    1.19402E+003
   6.8260   2.01398E+003    1.17359E+003
   6.8290   2.00801E+003    1.17358E+003
   6.8320   2.04869E+003    1.16390E+003
   6.8340   2.00572E+003    1.13863E+003
   6.8360   2.03612E+003    1.17378E+003
   6.8400   1.99867E+003    1.14191E+003
   6.8430   1.96343E+003    1.17470E+003
   6.8450   2.00274E+003    1.15976E+003
   6.8470   1.99480E+003    1.17001E+003
   6.8500   1.99339E+003    1.15011E+003
   6.8530   2.00629E+003    1.14821E+003
   6.8560   2.00218E+003    1.13704E+003
   6.8580   1.99292E+003    1.14488E+003
   6.8620   1.96547E+003    1.16929E+003
   6.8650   2.00142E+003    1.15099E+003
   6.8670   1.99987E+003    1.16774E+003
   6.8700   1.96707E+003    1.16565E+003
   6.8720   1.97564E+003    1.14525E+003
   6.8750   1.99396E+003    1.17266E+003
   6.8770   1.97339E+003    1.15817E+003
   6.8810   2.02927E+003    1.17194E+003
   6.8830   2.01227E+003    1.14776E+003
   6.8850   1.99075E+003    1.16740E+003
   6.8890   1.96464E+003    1.14780E+003
   6.8910   1.95839E+003    1.13502E+003
   6.8930   1.97208E+003    1.18090E+003
   6.8960   1.97773E+003    1.13049E+003
   6.8970   1.98849E+003    1.12723E+003
   6.9010   1.96782E+003    1.17916E+003
   6.9030   1.98321E+003    1.16228E+003
   6.9050   1.97334E+003    1.16320E+003
   6.9080   2.00442E+003    1.16251E+003
   6.9110   1.98876E+003    1.17384E+003
   6.9140   1.98078E+003    1.17288E+003
   6.9170   1.95508E+003    1.12854E+003
   6.9190   1.94689E+003    1.13109E+003
   6.9210   1.95664E+003    1.14649E+003
   6.9230   1.98521E+003    1.14265E+003
   6.9280   1.97614E+003    1.12822E+003
   6.9300   1.96840E+003    1.14553E+003
   6.9320   1.93618E+003    1.11234E+003
   6.9340   1.95794E+003    1.13706E+003
   6.9380   1.91604E+003    1.11510E+003
   6.9410   1.90826E+003    1.17276E+003
   6.9440   1.95468E+003    1.08315E+003
   6.9460   1.93805E+003    1.12476E+003
   6.9490   1.95436E+003    1.08864E+003
   6.9510   1.93050E+003    1.09142E+003
   6.9550   1.94119E+003    1.10809E+003
   6.9580   1.88099E+003    1.11600E+003
   6.9600   1.89612E+003    1.08158E+003
   6.9620   1.90353E+003    1.09903E+003
   6.9640   1.84695E+003    1.09430E+003
   6.9680   1.87364E+003    1.11072E+003
   6.9720   1.91464E+003    1.09677E+003
   6.9740   1.90226E+003    1.09909E+003
   6.9760   1.95152E+003    1.12631E+003
   6.9800   1.90000E+003    1.13237E+003
   6.9820   1.93154E+003    1.12789E+003
   6.9840   1.95117E+003    1.12229E+003
   6.9880   1.87426E+003    1.10926E+003
   6.9900   1.89476E+003    1.13670E+003
   6.9920   1.87371E+003    1.11116E+003
   6.9950   1.91508E+003    1.10295E+003
   6.9970   1.89571E+003    1.11123E+003
   7.0000   1.91482E+003    1.09400E+003
   7.0020   1.91020E+003    1.09113E+003
   7.0060   1.90274E+003    1.11204E+003
   7.0090   1.90236E+003    1.08741E+003
   7.0110   1.91598E+003    1.06737E+003
   7.0150   1.87493E+003    1.09890E+003
   7.0170   1.88802E+003    1.06975E+003
   7.0210   1.87834E+003    1.07389E+003
   7.0240   1.90554E+003    1.07671E+003
   7.0270   1.87474E+003    1.07251E+003
   7.0290   1.86195E+003    1.04289E+003
   7.0310   1.89903E+003    1.05526E+003
   7.0350   1.87375E+003    1.05125E+003
   7.0370   1.87517E+003    1.03485E+003
   7.0400   1.86081E+003    1.03017E+003
   7.0420   1.88626E+003    1.01942E+003
   7.0450   1.85328E+003    1.01266E+003
   7.0470   1.83430E+003    1.00098E+003
   7.0510   1.83736E+003    9.88520E+002
   7.0530   1.82877E+003    9.83580E+002
   7.0550   1.81130E+003    9.66060E+002
   7.0580   1.81142E+003    9.61330E+002
   7.0620   1.78958E+003    9.19170E+002
   7.0670   1.73161E+003    9.28280E+002
   7.0710   1.72018E+003    8.70610E+002
   7.0730   1.65326E+003    8.72540E+002
   7.0750   1.67923E+003    8.59330E+002
   7.0780   1.63314E+003    8.29780E+002
   7.0800   1.66111E+003    8.19560E+002
   7.0840   1.58098E+003    7.51580E+002
   7.0860   1.57258E+003    7.41870E+002
   7.0890   1.53080E+003    7.29450E+002
   7.0910   1.49179E+003    6.72980E+002
   7.0930   1.41121E+003    6.47750E+002
   7.0960   1.43720E+003    6.23650E+002
   7.0980   1.40009E+003    5.76900E+002
   7.1000   1.30511E+003    5.23210E+002
   7.1050   1.24260E+003    4.91410E+002
   7.1070   1.16800E+003    4.19730E+002
   7.1120   1.08732E+003    4.01190E+002
   7.1150   1.05023E+003    3.53430E+002
   7.1160   9.64180E+002    3.11230E+002
   7.1200   8.67070E+002    2.56770E+002
   7.1230   8.11490E+002    2.03420E+002
   7.1250   7.00230E+002    1.83670E+002
   7.1280   6.35090E+002    1.49330E+002
   7.1330   5.43710E+002    9.95700E+001
   7.1370   4.49600E+002    8.08700E+001
   7.1380   4.12880E+002    6.91000E+001
   7.1410   3.36140E+002    4.62300E+001
   7.1440   2.81480E+002    3.29200E+001
   7.1460   2.18100E+002    2.72800E+001
   7.1490   1.66840E+002    2.11000E+001
   7.1530   1.30550E+002    1.45300E+001
   7.1590   6.68100E+001    1.42000E+000
   7.1620   4.18400E+001    2.83000E+000
   7.1650   2.58900E+001    6.18000E+000
   7.1690   8.83000E+000    5.89000E+000
   7.1710   1.66000E+000    5.13000E+000
   7.1740   6.00000E+000    4.87000E+000
   7.1770   6.07000E+000    5.79000E+000
   7.1790   6.04000E+000    4.25000E+000
   7.1820   6.12000E+000    5.70000E+000
   7.1830   6.15000E+000    5.77000E+000
   7.1860   6.20000E+000    3.82000E+000
   7.1890   6.01000E+000    4.13000E+000
   7.1920   5.39000E+000    6.30000E-001
   7.1940   5.95000E+000    3.60000E-001
   7.1970   6.01000E+000    5.00000E-002
   7.1990   6.04000E+000    1.90000E-001
   7.2030   5.87000E+000    7.00000E-002
   7.2070   6.12000E+000    1.00000E-001
   7.2090   5.88000E+000    1.64000E+000
   7.2120   6.18000E+000    6.20000E-001
   7.2150   6.20000E+000    1.56000E+000
   7.2180   6.15000E+000    3.10000E-001
   7.2210   6.13000E+000    5.50000E-001
   7.2230   6.04000E+000    3.90000E-001
   7.2250   5.99000E+000    7.20000E-001
   7.2280   6.25000E+000    5.30000E-001
   7.2310   6.08000E+000    4.70000E-001
   7.2340   5.51000E+000    9.00000E-002
   7.2360   5.91000E+000    1.50000E-001
   7.2370   6.04000E+000    2.00000E-001
   7.2410   6.02000E+000    2.70000E-001
   7.2450   5.98000E+000    7.00000E-002
   7.2490   5.90000E+000    4.00000E-002
   7.2500   6.06000E+000    4.00000E-002
   7.2530   5.99000E+000    4.20000E-001
   7.2570   5.46000E+000    2.70000E-001
   7.2590   5.98000E+000    3.30000E-001
   7.2630   6.16000E+000    6.10000E-001
   7.2660   6.15000E+000    2.40000E-001
   7.2670   6.06000E+000    2.00000E-001
   7.2710   5.49000E+000    3.00000E-002
   7.2720   6.11000E+000    1.00000E-002
   7.2770   6.04000E+000    1.30000E-001
   7.2790   6.01000E+000    4.30000E-001
   7.2820   6.00000E+000    2.60000E-001
   7.2850   6.03000E+000    1.50000E-001
   7.2880   6.10000E+000    2.00000E-001
   7.2900   6.08000E+000    1.30000E-001
   7.2930   6.04000E+000    1.30000E-001
   7.2970   6.18000E+000    4.90000E-001
   7.3000   6.05000E+000    4.00000E-002
