# Supplementary material for: Mechanism of the small ATP-independent chaperone Spy is substrate specific
Source: Nat Commun. 2021 Feb 8;12:851. doi: 10.1038/s41467-021-21120-8 (PMC7870927; doi:10.1038/s41467-021-21120-8)
Supplement: Supplementary file 3 — Supplementary Data 1 [file 41467_2021_21120_MOESM3_ESM.zip › Fig 2c-d/181801/00099.RI3]

Sample3/6
I 3 22.0 48000 0014173 3.5620E11 277 1 
   5.7990   6.01000E+000    2.90000E-001
   5.8010   6.29000E+000    8.20000E-001
   5.8020   6.03000E+000    7.90000E-001
   5.8040   5.92000E+000    3.42000E+000
   5.8050   5.91000E+000    7.23000E+000
   5.8080   6.04000E+000    7.84000E+000
   5.8100   5.92000E+000    1.26700E+001
   5.8130   4.16000E+000    1.98200E+001
   5.8150   2.65000E+000    2.77300E+001
   5.8170   1.79000E+001    3.76500E+001
   5.8190   5.84000E+001    9.21500E+001
   5.8220   1.13950E+002    1.79300E+002
   5.8230   2.93340E+002    4.52850E+002
   5.8260   5.15060E+002    6.39460E+002
   5.8270   8.52020E+002    7.14370E+002
   5.8290   9.14040E+002    8.97510E+002
   5.8300   9.50950E+002    9.52610E+002
   5.8330   1.03252E+003    1.05761E+003
   5.8350   1.25790E+003    1.20381E+003
   5.8370   1.29125E+003    1.27706E+003
   5.8390   1.44846E+003    1.39880E+003
   5.8400   1.47041E+003    1.54027E+003
   5.8420   1.55275E+003    1.59310E+003
   5.8440   1.80009E+003    1.76470E+003
   5.8460   2.01761E+003    1.98697E+003
   5.8470   2.01830E+003    2.01682E+003
   5.8490   2.12130E+003    2.15074E+003
   5.8510   2.16062E+003    2.18839E+003
   5.8520   2.23269E+003    2.31445E+003
   5.8530   2.36725E+003    2.44936E+003
   5.8550   2.45281E+003    2.55214E+003
   5.8580   2.63869E+003    2.62706E+003
   5.8600   2.73495E+003    2.77377E+003
   5.8610   2.80363E+003    2.85328E+003
   5.8650   2.86410E+003    2.92621E+003
   5.8660   3.05476E+003    3.09585E+003
   5.8680   3.11968E+003    3.24510E+003
   5.8700   3.16770E+003    3.25090E+003
   5.8710   3.29286E+003    3.24541E+003
   5.8740   3.32799E+003    3.34569E+003
   5.8760   3.39552E+003    3.34563E+003
   5.8780   3.42220E+003    3.49029E+003
   5.8790   3.53953E+003    3.54681E+003
   5.8800   3.51125E+003    3.57155E+003
   5.8810   3.50349E+003    3.57294E+003
   5.8820   3.65999E+003    3.51770E+003
   5.8850   3.55885E+003    3.53543E+003
   5.8870   3.66299E+003    3.66584E+003
   5.8890   3.60608E+003    3.62970E+003
   5.8900   3.64657E+003    3.63858E+003
   5.8930   3.67250E+003    3.72841E+003
   5.8940   3.65463E+003    3.74290E+003
   5.8960   3.63319E+003    3.65111E+003
   5.8970   3.63859E+003    3.60145E+003
   5.8990   3.61869E+003    3.66380E+003
   5.9020   3.74573E+003    3.62197E+003
   5.9030   3.70933E+003    3.60154E+003
   5.9060   3.63674E+003    3.61393E+003
   5.9070   3.70159E+003    3.62695E+003
   5.9080   3.71532E+003    3.70120E+003
   5.9110   3.72624E+003    3.74230E+003
   5.9120   3.75929E+003    3.73048E+003
   5.9140   3.76242E+003    3.81018E+003
   5.9160   3.77447E+003    3.75520E+003
   5.9190   3.77249E+003    3.73709E+003
   5.9210   3.74960E+003    3.79520E+003
   5.9230   3.74270E+003    3.87568E+003
   5.9260   3.82595E+003    3.85508E+003
   5.9280   3.88788E+003    3.85587E+003
   5.9300   3.87611E+003    3.85712E+003
   5.9320   3.90204E+003    3.92418E+003
   5.9350   3.88468E+003    3.96626E+003
   5.9360   4.01258E+003    3.91019E+003
   5.9390   3.92339E+003    3.97205E+003
   5.9410   4.08420E+003    4.01705E+003
   5.9420   4.04030E+003    4.02890E+003
   5.9430   3.95925E+003    4.06317E+003
   5.9460   3.98178E+003    3.97104E+003
   5.9470   4.02307E+003    4.07725E+003
   5.9480   4.10664E+003    4.02625E+003
   5.9510   4.19467E+003    4.09327E+003
   5.9530   4.04938E+003    4.12650E+003
   5.9550   4.08145E+003    4.23062E+003
   5.9570   4.07425E+003    4.12896E+003
   5.9590   4.06369E+003    4.27460E+003
   5.9620   4.15682E+003    4.48361E+003
   5.9640   4.12307E+003    5.22976E+003
   5.9670   4.19047E+003    8.74263E+003
   5.9710   4.39228E+003    7.80846E+003
   5.9730   5.01693E+003    7.43119E+003
   5.9770   8.37587E+003    1.36270E+002
   5.9820   6.88582E+003    2.24600E+002
   5.9840   3.96769E+003    9.40620E+002
   5.9860   3.86270E+002    4.04453E+003
   5.9910   1.45180E+002    4.45502E+003
   5.9930   3.98440E+002    4.36255E+003
   5.9950   1.38670E+003    4.17849E+003
   5.9960   3.37736E+003    4.16982E+003
   5.9980   4.94885E+003    4.14503E+003
   6.0000   5.03262E+003    4.11171E+003
   6.0030   4.36322E+003    4.14084E+003
   6.0050   4.18945E+003    4.19311E+003
   6.0070   4.15443E+003    4.21110E+003
   6.0100   4.17922E+003    4.13481E+003
   6.0120   4.18600E+003    4.16039E+003
   6.0150   4.25830E+003    4.14094E+003
   6.0160   4.28579E+003    4.20251E+003
   6.0180   4.12034E+003    4.15230E+003
   6.0200   4.18931E+003    4.22249E+003
   6.0230   4.23055E+003    4.21136E+003
   6.0250   4.18592E+003    4.14269E+003
   6.0270   4.27053E+003    4.12428E+003
   6.0280   4.20078E+003    4.17860E+003
   6.0300   4.13799E+003    4.20816E+003
   6.0320   4.15085E+003    4.12095E+003
   6.0340   4.24532E+003    4.11127E+003
   6.0360   4.19321E+003    4.12711E+003
   6.0390   4.19017E+003    4.16149E+003
   6.0410   4.19270E+003    4.23931E+003
   6.0430   4.21417E+003    4.19283E+003
   6.0460   4.19629E+003    4.14130E+003
   6.0480   4.26686E+003    4.12956E+003
   6.0500   4.23152E+003    4.17251E+003
   6.0530   4.19213E+003    4.19917E+003
   6.0540   4.27092E+003    4.21662E+003
   6.0570   4.25095E+003    4.16367E+003
   6.0610   4.15423E+003    4.19637E+003
   6.0630   4.12832E+003    4.23909E+003
   6.0660   4.19671E+003    4.16155E+003
   6.0680   4.20811E+003    4.12431E+003
   6.0700   4.13481E+003    4.21223E+003
   6.0720   4.14556E+003    4.17632E+003
   6.0750   4.21734E+003    4.18576E+003
   6.0760   4.25666E+003    4.21033E+003
   6.0770   4.18716E+003    4.18159E+003
   6.0790   4.20602E+003    4.19795E+003
   6.0820   4.20108E+003    4.15824E+003
   6.0840   4.27024E+003    4.23579E+003
   6.0860   4.17990E+003    4.17880E+003
   6.0880   4.27558E+003    4.08488E+003
   6.0900   4.22659E+003    4.28889E+003
   6.0930   4.24397E+003    4.20139E+003
   6.0950   4.21507E+003    4.18637E+003
   6.0970   4.26313E+003    4.17495E+003
   6.0990   4.19136E+003    4.10018E+003
   6.1020   4.24430E+003    4.16559E+003
   6.1040   4.17617E+003    4.19361E+003
   6.1070   4.23473E+003    4.19179E+003
   6.1090   4.16973E+003    4.18458E+003
   6.1110   4.27722E+003    4.25238E+003
   6.1130   4.27806E+003    4.23857E+003
   6.1160   4.16747E+003    4.21180E+003
   6.1180   4.23053E+003    4.20727E+003
   6.1200   4.21625E+003    4.16066E+003
   6.1230   4.22865E+003    4.14957E+003
   6.1250   4.27526E+003    4.19272E+003
   6.1260   4.21838E+003    4.17280E+003
   6.1300   4.24197E+003    4.22047E+003
   6.1320   4.21402E+003    4.17283E+003
   6.1330   4.22919E+003    4.27621E+003
   6.1350   4.20812E+003    4.23767E+003
   6.1380   4.18035E+003    4.17111E+003
   6.1400   4.24656E+003    4.16609E+003
   6.1420   4.22574E+003    4.16305E+003
   6.1440   4.24469E+003    4.23210E+003
   6.1470   4.29109E+003    4.15932E+003
   6.1490   4.19281E+003    4.15811E+003
   6.1510   4.20728E+003    4.14281E+003
   6.1530   4.18213E+003    4.09556E+003
   6.1550   4.14939E+003    4.14613E+003
   6.1570   4.20917E+003    4.08039E+003
   6.1600   4.16057E+003    4.18026E+003
   6.1630   4.21344E+003    4.07898E+003
   6.1660   4.11737E+003    4.03210E+003
   6.1670   4.15142E+003    4.10095E+003
   6.1700   4.12429E+003    4.09044E+003
   6.1720   4.20604E+003    4.13337E+003
   6.1750   4.21913E+003    4.18685E+003
   6.1760   4.17310E+003    4.19138E+003
   6.1790   4.26740E+003    4.07873E+003
   6.1810   4.26037E+003    4.10082E+003
   6.1820   4.25007E+003    4.09837E+003
   6.1850   4.20331E+003    4.16889E+003
   6.1880   4.22364E+003    4.21522E+003
   6.1900   4.20851E+003    4.16973E+003
   6.1910   4.26792E+003    4.14568E+003
   6.1940   4.26263E+003    4.20017E+003
   6.1960   4.17791E+003    4.17662E+003
   6.1980   4.18645E+003    4.18409E+003
   6.2010   4.23643E+003    4.14972E+003
   6.2030   4.28766E+003    4.19138E+003
   6.2050   4.18964E+003    4.12274E+003
   6.2070   4.29307E+003    4.12924E+003
   6.2080   4.23673E+003    4.20518E+003
   6.2100   4.28377E+003    4.20833E+003
   6.2140   4.24628E+003    4.26594E+003
   6.2170   4.23876E+003    4.21519E+003
   6.2190   4.32241E+003    4.14517E+003
   6.2210   4.28204E+003    4.29189E+003
   6.2240   4.26808E+003    4.15427E+003
   6.2260   4.29435E+003    4.14440E+003
   6.2290   4.29360E+003    4.20192E+003
   6.2310   4.22306E+003    4.17471E+003
   6.2320   4.28415E+003    4.22128E+003
   6.2340   4.23952E+003    4.19774E+003
   6.2370   4.27884E+003    4.19001E+003
   6.2390   4.22611E+003    4.15565E+003
   6.2420   4.17384E+003    4.17353E+003
   6.2430   4.19202E+003    4.13828E+003
   6.2460   4.30614E+003    4.14112E+003
   6.2480   4.26144E+003    4.07800E+003
   6.2520   4.29048E+003    4.14885E+003
   6.2550   4.26424E+003    4.15207E+003
   6.2570   4.30065E+003    4.17050E+003
   6.2590   4.21994E+003    4.13985E+003
   6.2610   4.38195E+003    4.11743E+003
   6.2650   4.28622E+003    4.13005E+003
   6.2670   4.28543E+003    4.17664E+003
   6.2700   4.24674E+003    4.20145E+003
   6.2710   4.30996E+003    4.14766E+003
   6.2730   4.31095E+003    4.14563E+003
   6.2750   4.27476E+003    4.18630E+003
   6.2780   4.31894E+003    4.19933E+003
   6.2800   4.31821E+003    4.13326E+003
   6.2840   4.34679E+003    4.19641E+003
   6.2850   4.33362E+003    4.13591E+003
   6.2870   4.31360E+003    4.10974E+003
   6.2890   4.33366E+003    4.10716E+003
   6.2910   4.36060E+003    4.17636E+003
   6.2930   4.36953E+003    4.16946E+003
   6.2970   4.34792E+003    4.12490E+003
   6.2980   4.32785E+003    4.15251E+003
   6.3000   4.32883E+003    4.09548E+003
   6.3020   4.28870E+003    4.14627E+003
   6.3060   4.30331E+003    4.17937E+003
   6.3090   4.13335E+003    4.10573E+003
   6.3120   4.18752E+003    4.08551E+003
   6.3140   4.31206E+003    4.06311E+003
   6.3160   4.28640E+003    4.05065E+003
   6.3180   4.29295E+003    4.15966E+003
   6.3200   4.33411E+003    4.08134E+003
   6.3230   4.29190E+003    4.09211E+003
   6.3250   4.23324E+003    4.06227E+003
   6.3270   4.29799E+003    4.01686E+003
   6.3290   4.20582E+003    4.10872E+003
   6.3320   4.29297E+003    4.10100E+003
   6.3330   4.21832E+003    4.06890E+003
   6.3360   4.28972E+003    4.06645E+003
   6.3380   4.22313E+003    4.06629E+003
   6.3400   4.24235E+003    3.98182E+003
   6.3440   4.30960E+003    4.07866E+003
   6.3470   4.26515E+003    3.97992E+003
   6.3500   4.28284E+003    3.97736E+003
   6.3520   4.28079E+003    3.98055E+003
   6.3560   4.23751E+003    3.99862E+003
   6.3570   4.22956E+003    3.97778E+003
   6.3590   4.30377E+003    4.00055E+003
   6.3610   4.18217E+003    4.00749E+003
   6.3650   4.23439E+003    3.99183E+003
   6.3670   4.24131E+003    4.11891E+003
   6.3690   4.25551E+003    4.01155E+003
   6.3700   4.29944E+003    4.01125E+003
   6.3730   4.24984E+003    3.95490E+003
   6.3750   4.23331E+003    4.00386E+003
   6.3790   4.20850E+003    3.99908E+003
   6.3810   4.17847E+003    3.92662E+003
   6.3830   4.21562E+003    3.97323E+003
   6.3850   4.21797E+003    4.00847E+003
   6.3880   4.22202E+003    3.97223E+003
   6.3900   4.21515E+003    3.96039E+003
   6.3910   4.20852E+003    3.89398E+003
   6.3950   4.17828E+003    3.98165E+003
   6.3990   4.16234E+003    3.88636E+003
   6.4000   4.17684E+003    3.94894E+003
   6.4020   4.18818E+003    3.91984E+003
   6.4050   4.17705E+003    3.90544E+003
   6.4080   4.17584E+003    3.86008E+003
   6.4100   4.16334E+003    3.92014E+003
   6.4130   4.19144E+003    3.91796E+003
   6.4140   4.20332E+003    3.92086E+003
   6.4150   4.17234E+003    3.82614E+003
   6.4170   4.15245E+003    3.93318E+003
   6.4220   4.16558E+003    3.88775E+003
   6.4240   4.19004E+003    3.85693E+003
   6.4260   4.16662E+003    3.88843E+003
   6.4280   4.15163E+003    3.86781E+003
   6.4310   4.09734E+003    3.91389E+003
   6.4330   4.12373E+003    3.92555E+003
   6.4360   4.15952E+003    3.84028E+003
   6.4380   4.38234E+003    3.91061E+003
   6.4410   4.20829E+003    3.92978E+003
   6.4420   4.30612E+003    3.94367E+003
   6.4460   4.37524E+003    3.95436E+003
   6.4490   4.34730E+003    3.86092E+003
   6.4530   4.33304E+003    3.90055E+003
   6.4560   4.30276E+003    3.89199E+003
   6.4580   4.35278E+003    3.89162E+003
   6.4610   4.33192E+003    3.92415E+003
   6.4630   4.34928E+003    3.88315E+003
   6.4650   4.32359E+003    3.86781E+003
   6.4680   4.31603E+003    3.89811E+003
   6.4700   4.30804E+003    3.84098E+003
   6.4720   4.31950E+003    3.87622E+003
   6.4730   4.30962E+003    3.83224E+003
   6.4760   4.31424E+003    3.88315E+003
   6.4780   4.36440E+003    3.88941E+003
   6.4830   4.29890E+003    3.87318E+003
   6.4850   4.25594E+003    3.85257E+003
   6.4870   4.24705E+003    3.81480E+003
   6.4890   4.23872E+003    3.81381E+003
   6.4940   4.30735E+003    3.88184E+003
   6.4960   4.35943E+003    3.77514E+003
   6.4980   4.27942E+003    3.78107E+003
   6.5010   4.31662E+003    3.73803E+003
   6.5030   4.27002E+003    3.75150E+003
   6.5060   4.29782E+003    3.77912E+003
   6.5090   4.27040E+003    3.75173E+003
   6.5110   4.27254E+003    3.75819E+003
   6.5120   4.26593E+003    3.72841E+003
   6.5140   4.21637E+003    3.72177E+003
   6.5170   4.26373E+003    3.66637E+003
   6.5190   4.29826E+003    3.72537E+003
   6.5210   4.19922E+003    3.66197E+003
   6.5230   4.27040E+003    3.71884E+003
   6.5260   4.20974E+003    3.66248E+003
   6.5280   4.27363E+003    3.64328E+003
   6.5310   4.23245E+003    3.62648E+003
   6.5350   4.18113E+003    3.61215E+003
   6.5370   4.21762E+003    3.61829E+003
   6.5390   4.20877E+003    3.62114E+003
   6.5410   4.16243E+003    3.60794E+003
   6.5440   4.14095E+003    3.55791E+003
   6.5480   4.16511E+003    3.53300E+003
   6.5500   4.11966E+003    3.53567E+003
   6.5520   4.17546E+003    3.57189E+003
   6.5540   4.13151E+003    3.53105E+003
   6.5570   4.13392E+003    3.44049E+003
   6.5590   4.04071E+003    3.52698E+003
   6.5620   4.01820E+003    3.46561E+003
   6.5640   4.03352E+003    3.46955E+003
   6.5660   4.04905E+003    3.39710E+003
   6.5680   4.01312E+003    3.42144E+003
   6.5710   4.04782E+003    3.43909E+003
   6.5730   3.98703E+003    3.33429E+003
   6.5750   3.98017E+003    3.32766E+003
   6.5790   4.04421E+003    3.38843E+003
   6.5800   4.00103E+003    3.33503E+003
   6.5820   4.03194E+003    3.30380E+003
   6.5860   3.85144E+003    3.26705E+003
   6.5880   3.89157E+003    3.27082E+003
   6.5930   3.88347E+003    3.21531E+003
   6.5950   3.95752E+003    3.22346E+003
   6.5980   3.87351E+003    3.17464E+003
   6.6020   3.89157E+003    3.14667E+003
   6.6050   3.89411E+003    3.19724E+003
   6.6080   3.88986E+003    3.16875E+003
   6.6090   3.82569E+003    3.14340E+003
   6.6110   3.82504E+003    3.13018E+003
   6.6140   3.78889E+003    3.08614E+003
   6.6170   3.82809E+003    3.06801E+003
   6.6190   3.73612E+003    3.06265E+003
   6.6210   3.80835E+003    3.11447E+003
   6.6220   3.73473E+003    3.07062E+003
   6.6250   3.76884E+003    3.02662E+003
   6.6280   3.73073E+003    3.09214E+003
   6.6310   3.75033E+003    2.99183E+003
   6.6330   3.80913E+003    3.00934E+003
   6.6360   3.70151E+003    2.95684E+003
   6.6380   3.76974E+003    2.99844E+003
   6.6410   3.66117E+003    2.98228E+003
   6.6450   3.69052E+003    2.91202E+003
   6.6470   3.65628E+003    2.93965E+003
   6.6510   3.67082E+003    2.94907E+003
   6.6540   3.63762E+003    2.82065E+003
   6.6560   3.59556E+003    2.82763E+003
   6.6600   3.61282E+003    2.80063E+003
   6.6620   3.62991E+003    2.82476E+003
   6.6640   3.59222E+003    2.83616E+003
   6.6670   3.54399E+003    2.82276E+003
   6.6680   3.51986E+003    2.73419E+003
   6.6710   3.56197E+003    2.75342E+003
   6.6740   3.53852E+003    2.72126E+003
   6.6770   3.50355E+003    2.70971E+003
   6.6790   3.57499E+003    2.66900E+003
   6.6820   3.44483E+003    2.65139E+003
   6.6870   3.47500E+003    2.62359E+003
   6.6890   3.42957E+003    2.63899E+003
   6.6910   3.42832E+003    2.61311E+003
   6.6940   3.38012E+003    2.55866E+003
   6.6960   3.34593E+003    2.53643E+003
   6.6990   3.33205E+003    2.55006E+003
   6.7010   3.32021E+003    2.53946E+003
   6.7030   3.30562E+003    2.52069E+003
   6.7050   3.32617E+003    2.47442E+003
   6.7080   3.26367E+003    2.42228E+003
   6.7100   3.27623E+003    2.46534E+003
   6.7130   3.22086E+003    2.37882E+003
   6.7160   3.26237E+003    2.42921E+003
   6.7180   3.27305E+003    2.41217E+003
   6.7200   3.22039E+003    2.40264E+003
   6.7230   3.22670E+003    2.38674E+003
   6.7250   3.17952E+003    2.38898E+003
   6.7280   3.09102E+003    2.27632E+003
   6.7300   3.11159E+003    2.25498E+003
   6.7340   3.11815E+003    2.24260E+003
   6.7360   3.03030E+003    2.22056E+003
   6.7390   2.98554E+003    2.20244E+003
   6.7410   3.02631E+003    2.19746E+003
   6.7430   3.09435E+003    2.20454E+003
   6.7470   3.06481E+003    2.16247E+003
   6.7500   3.04071E+003    2.15359E+003
   6.7520   3.02078E+003    2.15033E+003
   6.7540   3.01108E+003    2.13855E+003
   6.7570   3.02755E+003    2.14002E+003
   6.7590   2.96075E+003    2.07340E+003
   6.7610   2.91264E+003    2.09639E+003
   6.7630   2.90576E+003    2.08369E+003
   6.7660   2.93247E+003    2.07892E+003
   6.7680   2.86654E+003    2.03454E+003
   6.7730   2.85822E+003    2.00711E+003
   6.7750   2.89927E+003    2.03947E+003
   6.7770   2.85539E+003    2.00989E+003
   6.7790   2.88493E+003    1.99232E+003
   6.7820   2.84184E+003    1.94779E+003
   6.7860   2.82884E+003    1.96257E+003
   6.7880   2.86087E+003    1.95674E+003
   6.7900   2.80215E+003    1.91417E+003
   6.7920   2.80845E+003    1.93295E+003
   6.7960   2.76840E+003    1.94586E+003
   6.8000   2.73068E+003    1.90558E+003
   6.8040   2.73965E+003    1.91096E+003
   6.8060   2.65911E+003    1.90088E+003
   6.8100   2.75659E+003    1.83097E+003
   6.8130   2.71502E+003    1.80408E+003
   6.8160   2.72797E+003    1.83625E+003
   6.8170   2.68101E+003    1.82015E+003
   6.8200   2.70361E+003    1.78643E+003
   6.8220   2.70646E+003    1.79149E+003
   6.8240   2.69769E+003    1.79424E+003
   6.8270   2.71103E+003    1.74766E+003
   6.8310   2.64776E+003    1.78287E+003
   6.8330   2.62818E+003    1.76077E+003
   6.8350   2.69362E+003    1.73946E+003
   6.8380   2.62077E+003    1.69804E+003
   6.8400   2.60312E+003    1.70110E+003
   6.8430   2.59305E+003    1.70562E+003
   6.8460   2.58841E+003    1.71520E+003
   6.8490   2.56449E+003    1.67163E+003
   6.8520   2.55814E+003    1.65401E+003
   6.8530   2.54089E+003    1.66799E+003
   6.8580   2.54921E+003    1.63707E+003
   6.8600   2.52029E+003    1.62642E+003
   6.8620   2.54081E+003    1.61763E+003
   6.8640   2.49331E+003    1.58673E+003
   6.8670   2.48845E+003    1.60498E+003
   6.8690   2.46390E+003    1.58206E+003
   6.8720   2.46816E+003    1.56588E+003
   6.8750   2.43532E+003    1.54112E+003
   6.8780   2.42915E+003    1.54388E+003
   6.8810   2.42660E+003    1.51631E+003
   6.8830   2.45170E+003    1.51323E+003
   6.8850   2.37196E+003    1.50473E+003
   6.8870   2.37443E+003    1.53009E+003
   6.8890   2.37887E+003    1.47921E+003
   6.8930   2.37800E+003    1.50602E+003
   6.8960   2.37518E+003    1.46984E+003
   6.8990   2.34508E+003    1.47110E+003
   6.9020   2.36537E+003    1.44570E+003
   6.9050   2.32468E+003    1.44346E+003
   6.9070   2.37541E+003    1.45344E+003
   6.9100   2.31420E+003    1.43205E+003
   6.9120   2.36050E+003    1.42269E+003
   6.9140   2.31136E+003    1.42714E+003
   6.9180   2.28310E+003    1.39911E+003
   6.9210   2.31581E+003    1.39372E+003
   6.9230   2.25495E+003    1.38025E+003
   6.9260   2.24543E+003    1.38067E+003
   6.9290   2.26939E+003    1.38240E+003
   6.9320   2.25630E+003    1.38210E+003
   6.9330   2.22190E+003    1.38183E+003
   6.9370   2.18199E+003    1.37917E+003
   6.9390   2.17987E+003    1.33852E+003
   6.9420   2.16229E+003    1.34712E+003
   6.9460   2.18994E+003    1.31452E+003
   6.9490   2.15997E+003    1.27375E+003
   6.9500   2.15179E+003    1.27222E+003
   6.9520   2.15276E+003    1.27697E+003
   6.9560   2.11006E+003    1.27566E+003
   6.9580   2.12684E+003    1.27375E+003
   6.9600   2.09036E+003    1.28951E+003
   6.9630   2.11622E+003    1.28203E+003
   6.9660   2.06855E+003    1.24906E+003
   6.9700   2.07733E+003    1.22110E+003
   6.9730   2.06239E+003    1.22977E+003
   6.9750   2.04353E+003    1.21291E+003
   6.9770   2.09171E+003    1.23290E+003
   6.9800   2.04688E+003    1.24838E+003
   6.9830   2.05688E+003    1.23137E+003
   6.9870   2.05418E+003    1.21714E+003
   6.9880   2.07387E+003    1.20980E+003
   6.9920   1.99838E+003    1.21117E+003
   6.9950   2.05117E+003    1.20893E+003
   6.9970   2.02689E+003    1.18095E+003
   7.0000   2.01870E+003    1.20186E+003
   7.0020   2.00095E+003    1.20019E+003
   7.0040   2.05365E+003    1.20104E+003
   7.0070   2.00991E+003    1.18960E+003
   7.0100   2.03413E+003    1.19749E+003
   7.0120   2.01501E+003    1.20240E+003
   7.0160   2.00321E+003    1.15994E+003
   7.0170   1.97672E+003    1.15855E+003
   7.0210   2.00553E+003    1.19750E+003
   7.0240   1.93934E+003    1.16634E+003
   7.0280   1.93991E+003    1.15461E+003
   7.0300   1.92099E+003    1.15109E+003
   7.0320   1.92476E+003    1.17147E+003
   7.0350   1.95562E+003    1.16396E+003
   7.0400   1.92079E+003    1.12700E+003
   7.0410   1.93065E+003    1.15729E+003
   7.0440   1.93616E+003    1.11913E+003
   7.0460   1.93730E+003    1.10988E+003
   7.0480   1.93608E+003    1.10582E+003
   7.0510   1.94244E+003    1.09869E+003
   7.0540   1.89921E+003    1.08258E+003
   7.0570   1.94741E+003    1.06977E+003
   7.0600   1.91199E+003    1.07968E+003
   7.0640   1.89503E+003    1.06106E+003
   7.0670   1.89401E+003    1.04648E+003
   7.0700   1.90642E+003    1.02345E+003
   7.0740   1.87568E+003    9.97810E+002
   7.0760   1.87040E+003    9.74310E+002
   7.0780   1.83811E+003    1.00437E+003
   7.0820   1.81863E+003    9.54660E+002
   7.0840   1.83943E+003    9.64280E+002
   7.0880   1.82791E+003    9.17510E+002
   7.0900   1.77899E+003    9.21440E+002
   7.0930   1.78148E+003    9.05780E+002
   7.0960   1.77239E+003    8.71510E+002
   7.0980   1.80720E+003    8.51660E+002
   7.1000   1.76160E+003    8.02050E+002
   7.1030   1.74753E+003    7.40410E+002
   7.1060   1.72683E+003    7.40500E+002
   7.1090   1.67602E+003    6.83500E+002
   7.1130   1.65907E+003    6.44340E+002
   7.1140   1.65165E+003    5.97600E+002
   7.1180   1.62353E+003    5.42880E+002
   7.1220   1.54738E+003    4.58360E+002
   7.1250   1.47411E+003    4.10410E+002
   7.1280   1.44286E+003    3.44900E+002
   7.1320   1.37593E+003    2.98910E+002
   7.1370   1.22955E+003    1.30210E+002
   7.1420   1.06570E+003    3.13600E+001
   7.1460   9.93670E+002    1.50600E+001
   7.1470   8.51040E+002    9.09000E+000
   7.1510   7.32930E+002    4.46000E+000
   7.1540   6.12480E+002    2.56000E+000
   7.1570   3.68010E+002    6.00000E-002
   7.1590   1.72220E+002    6.30000E-001
   7.1620   3.07500E+001    2.75000E+000
   7.1660   3.85000E+000    4.00000E-002
   7.1680   6.15000E+000    1.58000E+000
   7.1700   6.18000E+000    2.33000E+000
   7.1730   6.04000E+000    2.54000E+000
   7.1760   6.02000E+000    1.36000E+000
   7.1790   6.04000E+000    0.00000E+000
   7.1820   6.04000E+000    5.80000E-001
   7.1850   6.19000E+000    3.00000E-001
   7.1870   6.11000E+000    6.90000E-001
   7.1890   6.08000E+000    3.23000E+000
   7.1940   6.24000E+000    1.07000E+000
   7.1950   6.08000E+000    1.69000E+000
   7.1980   6.14000E+000    3.30000E-001
   7.2000   6.06000E+000    3.15000E+000
   7.2020   5.98000E+000    3.14000E+000
   7.2070   6.04000E+000    2.59000E+000
   7.2090   5.99000E+000    3.50000E-001
   7.2120   6.08000E+000    2.80000E-001
   7.2160   6.15000E+000    1.80000E-001
   7.2190   6.11000E+000    1.90000E-001
   7.2210   6.13000E+000    3.00000E-002
   7.2250   6.05000E+000    8.00000E-002
   7.2290   5.89000E+000    4.60000E-001
   7.2300   5.39000E+000    4.00000E-001
   7.2330   6.08000E+000    3.60000E-001
   7.2360   5.99000E+000    2.70000E-001
   7.2380   6.18000E+000    1.50000E-001
   7.2430   6.11000E+000    4.00000E-002
   7.2450   6.04000E+000    4.00000E-002
   7.2470   6.20000E+000    1.10000E-001
   7.2500   6.21000E+000    1.10000E-001
   7.2520   6.07000E+000    3.00000E-001
   7.2560   5.91000E+000    5.00000E-002
   7.2580   6.08000E+000    1.50000E-001
   7.2600   6.10000E+000    1.60000E-001
   7.2630   6.11000E+000    8.00000E-002
   7.2670   6.08000E+000    2.50000E-001
   7.2690   6.07000E+000    1.30000E-001
   7.2710   6.00000E+000    4.40000E-001
   7.2760   6.04000E+000    1.00000E-001
   7.2780   6.28000E+000    1.40000E-001
   7.2810   6.11000E+000    1.60000E-001
   7.2830   6.20000E+000    2.70000E-001
   7.2860   6.00000E+000    4.00000E-001
   7.2890   6.00000E+000    1.60000E-001
   7.2920   6.13000E+000    9.00000E-002
   7.2950   6.01000E+000    9.00000E-002
   7.2970   5.99000E+000    3.20000E-001
   7.3000   6.09000E+000    3.60000E-001
