# Supplementary material for: Mechanism of the small ATP-independent chaperone Spy is substrate specific
Source: Nat Commun. 2021 Feb 8;12:851. doi: 10.1038/s41467-021-21120-8 (PMC7870927; doi:10.1038/s41467-021-21120-8)
Supplement: Supplementary file 3 — Supplementary Data 1 [file 41467_2021_21120_MOESM3_ESM.zip › Fig 2c-d/181801/00100.RI1]

Sample1/4
I 1 22.0 48000 0014246 3.5800E11 278 1 
   5.8010   6.01000E+000    4.80000E-001
   5.8060   5.93000E+000    6.40000E-001
   5.8080   5.89000E+000    9.50000E-001
   5.8090   6.00000E+000    5.14000E+000
   5.8100   5.96000E+000    6.86000E+000
   5.8120   5.91000E+000    1.19400E+001
   5.8150   1.80000E-001    1.31900E+001
   5.8170   2.05700E+001    1.72200E+001
   5.8190   5.45500E+001    3.02100E+001
   5.8200   1.07900E+002    5.09500E+001
   5.8220   1.76020E+002    5.49900E+001
   5.8230   2.95410E+002    1.57700E+002
   5.8270   7.34850E+002    3.17390E+002
   5.8290   9.05640E+002    4.24210E+002
   5.8300   8.85490E+002    6.00420E+002
   5.8330   1.03634E+003    6.69560E+002
   5.8350   1.30858E+003    9.22480E+002
   5.8370   1.31945E+003    1.02459E+003
   5.8400   1.47138E+003    1.34132E+003
   5.8420   1.67255E+003    1.89407E+003
   5.8440   1.76406E+003    1.90336E+003
   5.8460   1.93743E+003    2.00349E+003
   5.8490   2.05696E+003    2.09400E+003
   5.8500   2.17836E+003    2.26208E+003
   5.8510   2.31573E+003    2.33295E+003
   5.8540   2.38633E+003    2.49756E+003
   5.8560   2.58638E+003    2.62202E+003
   5.8580   2.66347E+003    2.69015E+003
   5.8600   2.74491E+003    2.83166E+003
   5.8620   2.97825E+003    3.01868E+003
   5.8650   3.06493E+003    3.00903E+003
   5.8670   3.10118E+003    3.19898E+003
   5.8690   3.16176E+003    3.28928E+003
   5.8710   3.31461E+003    3.32209E+003
   5.8730   3.39622E+003    3.36558E+003
   5.8750   3.36186E+003    3.35632E+003
   5.8780   3.45783E+003    3.47840E+003
   5.8800   3.54553E+003    3.55624E+003
   5.8810   3.52884E+003    3.56636E+003
   5.8830   3.54074E+003    3.58286E+003
   5.8840   3.55670E+003    3.54902E+003
   5.8870   3.66239E+003    3.62959E+003
   5.8880   3.66637E+003    3.65723E+003
   5.8890   3.67567E+003    3.72245E+003
   5.8920   3.68001E+003    3.68910E+003
   5.8940   3.63625E+003    3.71042E+003
   5.8960   3.66106E+003    3.63552E+003
   5.8980   3.67543E+003    3.67318E+003
   5.9000   3.69857E+003    3.70146E+003
   5.9020   3.61672E+003    3.68570E+003
   5.9040   3.70349E+003    3.72753E+003
   5.9060   3.67856E+003    3.67708E+003
   5.9070   3.68877E+003    3.78307E+003
   5.9100   3.78515E+003    3.74276E+003
   5.9120   3.71449E+003    3.75385E+003
   5.9140   3.83616E+003    3.79929E+003
   5.9190   3.77897E+003    3.83292E+003
   5.9200   3.82432E+003    3.83407E+003
   5.9210   3.83165E+003    3.79531E+003
   5.9230   3.80629E+003    3.77358E+003
   5.9260   3.90613E+003    3.72655E+003
   5.9280   3.87223E+003    3.81043E+003
   5.9300   3.93559E+003    3.85248E+003
   5.9310   3.93177E+003    3.88321E+003
   5.9330   3.92078E+003    3.97487E+003
   5.9350   3.93866E+003    3.93026E+003
   5.9380   3.95275E+003    4.07509E+003
   5.9400   4.04107E+003    4.07114E+003
   5.9420   3.97559E+003    4.03824E+003
   5.9430   4.05069E+003    4.02212E+003
   5.9450   4.10011E+003    4.09364E+003
   5.9480   4.11175E+003    4.01667E+003
   5.9500   4.11199E+003    4.05935E+003
   5.9530   4.03989E+003    4.02880E+003
   5.9550   4.07616E+003    4.11611E+003
   5.9570   4.12494E+003    4.13546E+003
   5.9590   4.10352E+003    4.11632E+003
   5.9620   4.11617E+003    4.11848E+003
   5.9640   4.15539E+003    4.13715E+003
   5.9660   4.11073E+003    4.18289E+003
   5.9690   4.16203E+003    4.20121E+003
   5.9710   4.17842E+003    4.18994E+003
   5.9720   4.19419E+003    4.25901E+003
   5.9730   4.17557E+003    4.18565E+003
   5.9750   4.23301E+003    4.19313E+003
   5.9780   4.23464E+003    4.19665E+003
   5.9830   4.24622E+003    4.18702E+003
   5.9840   4.22687E+003    4.24301E+003
   5.9860   4.27857E+003    4.33875E+003
   5.9870   4.32500E+003    4.32082E+003
   5.9890   4.55519E+003    4.66641E+003
   5.9920   5.26531E+003    7.14259E+003
   5.9960   8.63482E+003    8.95508E+003
   5.9980   8.47384E+003    8.22015E+003
   6.0000   8.04681E+003    7.90923E+003
   6.0030   4.16448E+003    1.94910E+002
   6.0130   4.78470E+002    1.98021E+003
   6.0160   2.71354E+003    3.90840E+003
   6.0180   5.55170E+003    4.87061E+003
   6.0200   4.19897E+003    4.42413E+003
   6.0230   4.27728E+003    4.30739E+003
   6.0270   4.28025E+003    4.26257E+003
   6.0300   4.34111E+003    4.23698E+003
   6.0320   4.34361E+003    4.26028E+003
   6.0340   4.31573E+003    4.34503E+003
   6.0360   4.33249E+003    4.27988E+003
   6.0370   4.36044E+003    4.27481E+003
   6.0390   4.38470E+003    4.27911E+003
   6.0410   4.35510E+003    4.27524E+003
   6.0430   4.31025E+003    4.29517E+003
   6.0460   4.40071E+003    4.29503E+003
   6.0480   4.35895E+003    4.28861E+003
   6.0500   4.35074E+003    4.31480E+003
   6.0520   4.47183E+003    4.24350E+003
   6.0540   4.45749E+003    4.34026E+003
   6.0560   4.38102E+003    4.25584E+003
   6.0580   4.29373E+003    4.26989E+003
   6.0610   4.35253E+003    4.27403E+003
   6.0630   4.28937E+003    4.30895E+003
   6.0660   4.34283E+003    4.27061E+003
   6.0680   4.26100E+003    4.26153E+003
   6.0700   4.40132E+003    4.25754E+003
   6.0710   4.32842E+003    4.31072E+003
   6.0750   4.35396E+003    4.27907E+003
   6.0770   4.39532E+003    4.23256E+003
   6.0790   4.42492E+003    4.19168E+003
   6.0810   4.31360E+003    4.21734E+003
   6.0830   4.34953E+003    4.27728E+003
   6.0870   4.33375E+003    4.25735E+003
   6.0890   4.37401E+003    4.31148E+003
   6.0900   4.33860E+003    4.30700E+003
   6.0930   4.40894E+003    4.28973E+003
   6.0950   4.32630E+003    4.23081E+003
   6.0970   4.32062E+003    4.19993E+003
   6.1000   4.29650E+003    4.19787E+003
   6.1020   4.30584E+003    4.25748E+003
   6.1040   4.28896E+003    4.26873E+003
   6.1060   4.21269E+003    4.25499E+003
   6.1080   4.36738E+003    4.24698E+003
   6.1110   4.27191E+003    4.31515E+003
   6.1130   4.26351E+003    4.17931E+003
   6.1150   4.30761E+003    4.22515E+003
   6.1180   4.29169E+003    4.18747E+003
   6.1220   4.31357E+003    4.21842E+003
   6.1240   4.23641E+003    4.21166E+003
   6.1250   4.21602E+003    4.28441E+003
   6.1260   4.32504E+003    4.19199E+003
   6.1280   4.40775E+003    4.22358E+003
   6.1320   4.29615E+003    4.17514E+003
   6.1340   4.25680E+003    4.17817E+003
   6.1350   4.33385E+003    4.27648E+003
   6.1370   4.31042E+003    4.20399E+003
   6.1400   4.26770E+003    4.23486E+003
   6.1420   4.25945E+003    4.21090E+003
   6.1450   4.29351E+003    4.17002E+003
   6.1480   4.33088E+003    4.13982E+003
   6.1490   4.31087E+003    4.19401E+003
   6.1510   4.23884E+003    4.14178E+003
   6.1530   4.20983E+003    4.20457E+003
   6.1550   4.24218E+003    4.18604E+003
   6.1570   4.26109E+003    4.16862E+003
   6.1600   4.24157E+003    4.15947E+003
   6.1640   4.27632E+003    4.16042E+003
   6.1660   4.29200E+003    4.14410E+003
   6.1670   4.18243E+003    4.16979E+003
   6.1690   4.20973E+003    4.11970E+003
   6.1720   4.19545E+003    4.15883E+003
   6.1740   4.22177E+003    4.11949E+003
   6.1760   4.19671E+003    4.15100E+003
   6.1790   4.19675E+003    4.09524E+003
   6.1810   4.25296E+003    4.16746E+003
   6.1830   4.28532E+003    4.18478E+003
   6.1840   4.23180E+003    4.18260E+003
   6.1880   4.18096E+003    4.14986E+003
   6.1900   4.16361E+003    4.13036E+003
   6.1910   4.24788E+003    4.14491E+003
   6.1950   4.24931E+003    4.15627E+003
   6.1960   4.11967E+003    4.10605E+003
   6.1990   4.20522E+003    4.08185E+003
   6.2020   4.19617E+003    4.13554E+003
   6.2060   4.22431E+003    4.12494E+003
   6.2070   4.23887E+003    4.10279E+003
   6.2100   4.25793E+003    4.14924E+003
   6.2130   4.25468E+003    4.17182E+003
   6.2150   4.25976E+003    4.11912E+003
   6.2190   4.21513E+003    4.08610E+003
   6.2200   4.22838E+003    4.12338E+003
   6.2240   4.27813E+003    4.08204E+003
   6.2250   4.24937E+003    4.10065E+003
   6.2270   4.23048E+003    4.08483E+003
   6.2300   4.34967E+003    4.06383E+003
   6.2320   4.22195E+003    4.04419E+003
   6.2350   4.26532E+003    3.97777E+003
   6.2370   4.21679E+003    4.02522E+003
   6.2410   4.17524E+003    3.97269E+003
   6.2430   4.20911E+003    4.05624E+003
   6.2440   4.24599E+003    3.91068E+003
   6.2480   4.18733E+003    3.95310E+003
   6.2500   4.23832E+003    4.02357E+003
   6.2530   4.25005E+003    3.98687E+003
   6.2550   4.23727E+003    4.02379E+003
   6.2570   4.23390E+003    3.96632E+003
   6.2600   4.20356E+003    3.98708E+003
   6.2620   4.21241E+003    3.91448E+003
   6.2650   4.09878E+003    3.98124E+003
   6.2670   4.18900E+003    3.95388E+003
   6.2690   4.20256E+003    3.84664E+003
   6.2710   4.25068E+003    3.91384E+003
   6.2730   4.20152E+003    3.91962E+003
   6.2750   4.18028E+003    3.89443E+003
   6.2780   4.15323E+003    3.87261E+003
   6.2800   4.17890E+003    3.88651E+003
   6.2820   4.11994E+003    3.89058E+003
   6.2850   4.13510E+003    3.87269E+003
   6.2890   4.15190E+003    3.86252E+003
   6.2900   4.17915E+003    3.81007E+003
   6.2940   4.09846E+003    3.79199E+003
   6.2960   4.13400E+003    3.80608E+003
   6.2970   4.12583E+003    3.76481E+003
   6.3020   4.10097E+003    3.78240E+003
   6.3040   4.09156E+003    3.81692E+003
   6.3070   4.10054E+003    3.67139E+003
   6.3090   4.08337E+003    3.70426E+003
   6.3110   4.05395E+003    3.70222E+003
   6.3120   4.09416E+003    3.70000E+003
   6.3160   4.07698E+003    3.71314E+003
   6.3180   4.09735E+003    3.67550E+003
   6.3200   4.10373E+003    3.59889E+003
   6.3230   4.04667E+003    3.61135E+003
   6.3270   3.99215E+003    3.64889E+003
   6.3300   4.02662E+003    3.64735E+003
   6.3340   4.00477E+003    3.49851E+003
   6.3360   3.96145E+003    3.55049E+003
   6.3370   3.99920E+003    3.53116E+003
   6.3400   3.94230E+003    3.50552E+003
   6.3430   3.89986E+003    3.54080E+003
   6.3460   3.91449E+003    3.47942E+003
   6.3500   3.91448E+003    3.44122E+003
   6.3520   3.94040E+003    3.48552E+003
   6.3540   3.83429E+003    3.40301E+003
   6.3560   3.82689E+003    3.41343E+003
   6.3580   3.78407E+003    3.35921E+003
   6.3610   3.87563E+003    3.45609E+003
   6.3630   3.82074E+003    3.38296E+003
   6.3660   3.82163E+003    3.34483E+003
   6.3690   3.83125E+003    3.30118E+003
   6.3730   3.76127E+003    3.27618E+003
   6.3740   3.75135E+003    3.23247E+003
   6.3770   3.73843E+003    3.19344E+003
   6.3790   3.75136E+003    3.23782E+003
   6.3810   3.75303E+003    3.25298E+003
   6.3830   3.66542E+003    3.19057E+003
   6.3860   3.70386E+003    3.16102E+003
   6.3880   3.67749E+003    3.14861E+003
   6.3900   3.70418E+003    3.15450E+003
   6.3930   3.66915E+003    3.11048E+003
   6.3950   3.65349E+003    3.13859E+003
   6.3970   3.62277E+003    3.11353E+003
   6.4000   3.61247E+003    3.03328E+003
   6.4040   3.60376E+003    2.98069E+003
   6.4060   3.58823E+003    3.03743E+003
   6.4070   3.54187E+003    3.00479E+003
   6.4100   3.53310E+003    2.95917E+003
   6.4130   3.56601E+003    2.94901E+003
   6.4150   3.53066E+003    2.96883E+003
   6.4170   3.54728E+003    2.94208E+003
   6.4190   3.47581E+003    2.92023E+003
   6.4220   3.48284E+003    2.91975E+003
   6.4240   3.46362E+003    2.91906E+003
   6.4260   3.48172E+003    2.92623E+003
   6.4290   3.50142E+003    2.85355E+003
   6.4320   3.50376E+003    2.85037E+003
   6.4340   3.49320E+003    2.87893E+003
   6.4360   3.48913E+003    2.82632E+003
   6.4390   3.50605E+003    2.80335E+003
   6.4420   3.43453E+003    2.78044E+003
   6.4450   3.48922E+003    2.81654E+003
   6.4470   3.51670E+003    2.77074E+003
   6.4490   3.46295E+003    2.81813E+003
   6.4530   3.47140E+003    2.75550E+003
   6.4560   3.46408E+003    2.78329E+003
   6.4580   3.48980E+003    2.68766E+003
   6.4600   3.41442E+003    2.70984E+003
   6.4630   3.42259E+003    2.72912E+003
   6.4650   3.46909E+003    2.67034E+003
   6.4670   3.41796E+003    2.62352E+003
   6.4690   3.36496E+003    2.63694E+003
   6.4710   3.34086E+003    2.62021E+003
   6.4740   3.41997E+003    2.58974E+003
   6.4770   3.27187E+003    2.57096E+003
   6.4800   3.28834E+003    2.59370E+003
   6.4820   3.29529E+003    2.52762E+003
   6.4850   3.29291E+003    2.50802E+003
   6.4890   3.32279E+003    2.49472E+003
   6.4910   3.22925E+003    2.51916E+003
   6.4940   3.26180E+003    2.51425E+003
   6.4960   3.27289E+003    2.43274E+003
   6.4980   3.22616E+003    2.40383E+003
   6.5010   3.28010E+003    2.39221E+003
   6.5030   3.25773E+003    2.40564E+003
   6.5050   3.24599E+003    2.40869E+003
   6.5080   3.22543E+003    2.37436E+003
   6.5110   3.20187E+003    2.32687E+003
   6.5140   3.14808E+003    2.32292E+003
   6.5150   3.13403E+003    2.34609E+003
   6.5180   3.18298E+003    2.29310E+003
   6.5210   3.13448E+003    2.28905E+003
   6.5230   3.11352E+003    2.23814E+003
   6.5250   3.11329E+003    2.21782E+003
   6.5280   3.07035E+003    2.20582E+003
   6.5300   3.07366E+003    2.21637E+003
   6.5330   3.08577E+003    2.19466E+003
   6.5350   3.03663E+003    2.16268E+003
   6.5370   3.03236E+003    2.11135E+003
   6.5410   2.97407E+003    2.17208E+003
   6.5440   2.99285E+003    2.07779E+003
   6.5460   2.96237E+003    2.10259E+003
   6.5490   2.95881E+003    2.07043E+003
   6.5500   2.94465E+003    2.07048E+003
   6.5520   2.89450E+003    2.04788E+003
   6.5560   2.87249E+003    1.98602E+003
   6.5590   2.84809E+003    2.03707E+003
   6.5610   2.84859E+003    1.96450E+003
   6.5640   2.89930E+003    1.96022E+003
   6.5660   2.80006E+003    1.98611E+003
   6.5680   2.83387E+003    1.92363E+003
   6.5710   2.86719E+003    1.95507E+003
   6.5730   2.82656E+003    1.90005E+003
   6.5750   2.75716E+003    1.92108E+003
   6.5780   2.75529E+003    1.87253E+003
   6.5810   2.71297E+003    1.78467E+003
   6.5840   2.73184E+003    1.84292E+003
   6.5860   2.74199E+003    1.83294E+003
   6.5890   2.70260E+003    1.85088E+003
   6.5910   2.72280E+003    1.83187E+003
   6.5950   2.66742E+003    1.79887E+003
   6.5970   2.67273E+003    1.78182E+003
   6.6000   2.58267E+003    1.73619E+003
   6.6020   2.61909E+003    1.75950E+003
   6.6050   2.59986E+003    1.75099E+003
   6.6070   2.61854E+003    1.73282E+003
   6.6100   2.57592E+003    1.67491E+003
   6.6110   2.56164E+003    1.75425E+003
   6.6140   2.55623E+003    1.70658E+003
   6.6150   2.55881E+003    1.68123E+003
   6.6190   2.55057E+003    1.69041E+003
   6.6220   2.55156E+003    1.62458E+003
   6.6240   2.53697E+003    1.65626E+003
   6.6270   2.51397E+003    1.63556E+003
   6.6290   2.45579E+003    1.62328E+003
   6.6330   2.52122E+003    1.59782E+003
   6.6350   2.47364E+003    1.59126E+003
   6.6380   2.51059E+003    1.63622E+003
   6.6410   2.43834E+003    1.57451E+003
   6.6430   2.42944E+003    1.57326E+003
   6.6450   2.41961E+003    1.57061E+003
   6.6480   2.40586E+003    1.49732E+003
   6.6510   2.39154E+003    1.54700E+003
   6.6530   2.37988E+003    1.52360E+003
   6.6550   2.38366E+003    1.52132E+003
   6.6580   2.39208E+003    1.51670E+003
   6.6620   2.35189E+003    1.47907E+003
   6.6640   2.36745E+003    1.48179E+003
   6.6670   2.30881E+003    1.47513E+003
   6.6680   2.38045E+003    1.45725E+003
   6.6710   2.33355E+003    1.44872E+003
   6.6740   2.33896E+003    1.46265E+003
   6.6780   2.29466E+003    1.45498E+003
   6.6800   2.29933E+003    1.40829E+003
   6.6820   2.29693E+003    1.41826E+003
   6.6850   2.29145E+003    1.37175E+003
   6.6870   2.24661E+003    1.38028E+003
   6.6910   2.25696E+003    1.41357E+003
   6.6930   2.25101E+003    1.36127E+003
   6.6960   2.22307E+003    1.36946E+003
   6.6980   2.21383E+003    1.39063E+003
   6.7010   2.21906E+003    1.38029E+003
   6.7030   2.19494E+003    1.33149E+003
   6.7070   2.18880E+003    1.32787E+003
   6.7100   2.19905E+003    1.31544E+003
   6.7110   2.16764E+003    1.30767E+003
   6.7140   2.14976E+003    1.33312E+003
   6.7160   2.16070E+003    1.32909E+003
   6.7180   2.17055E+003    1.30034E+003
   6.7230   2.17950E+003    1.24087E+003
   6.7250   2.13117E+003    1.27120E+003
   6.7270   2.12933E+003    1.28549E+003
   6.7300   2.11195E+003    1.27527E+003
   6.7320   2.07380E+003    1.20913E+003
   6.7350   2.07644E+003    1.26360E+003
   6.7380   2.07566E+003    1.26314E+003
   6.7410   2.08903E+003    1.25184E+003
   6.7440   2.07149E+003    1.25337E+003
   6.7450   2.08428E+003    1.28642E+003
   6.7480   2.09182E+003    1.24529E+003
   6.7520   2.08806E+003    1.23901E+003
   6.7530   2.06847E+003    1.25507E+003
   6.7570   2.07009E+003    1.21518E+003
   6.7590   2.09330E+003    1.21865E+003
   6.7610   2.03847E+003    1.20027E+003
   6.7640   2.04593E+003    1.24510E+003
   6.7660   2.02551E+003    1.24237E+003
   6.7690   2.04317E+003    1.24939E+003
   6.7720   2.05603E+003    1.23007E+003
   6.7750   2.05891E+003    1.22967E+003
   6.7770   2.05292E+003    1.24064E+003
   6.7800   2.04453E+003    1.21826E+003
   6.7830   2.01812E+003    1.19611E+003
   6.7850   2.06353E+003    1.20085E+003
   6.7870   2.04481E+003    1.22311E+003
   6.7900   2.01590E+003    1.23927E+003
   6.7930   2.03735E+003    1.19082E+003
   6.7950   2.03786E+003    1.18889E+003
   6.7970   2.05344E+003    1.19794E+003
   6.8000   2.05390E+003    1.21715E+003
   6.8030   2.03322E+003    1.21057E+003
   6.8040   2.03835E+003    1.18027E+003
   6.8090   2.01009E+003    1.19878E+003
   6.8120   2.01749E+003    1.20813E+003
   6.8150   2.02545E+003    1.15075E+003
   6.8170   2.02675E+003    1.17543E+003
   6.8200   2.04004E+003    1.18477E+003
   6.8230   1.98769E+003    1.18528E+003
   6.8240   2.00174E+003    1.17955E+003
   6.8280   2.03410E+003    1.18722E+003
   6.8310   2.01363E+003    1.18473E+003
   6.8330   2.00357E+003    1.13574E+003
   6.8360   2.05539E+003    1.19737E+003
   6.8380   2.06292E+003    1.13834E+003
   6.8420   2.02737E+003    1.16724E+003
   6.8440   2.02187E+003    1.18759E+003
   6.8460   2.04916E+003    1.19025E+003
   6.8500   2.02281E+003    1.18159E+003
   6.8520   2.01554E+003    1.17756E+003
   6.8530   2.00774E+003    1.17578E+003
   6.8580   2.03577E+003    1.16521E+003
   6.8600   2.01934E+003    1.17804E+003
   6.8620   1.97709E+003    1.15491E+003
   6.8650   2.05437E+003    1.16434E+003
   6.8670   2.04708E+003    1.20555E+003
   6.8720   1.98741E+003    1.16677E+003
   6.8750   1.99157E+003    1.16831E+003
   6.8770   2.01041E+003    1.15707E+003
   6.8810   2.02954E+003    1.14912E+003
   6.8820   1.97611E+003    1.17352E+003
   6.8850   1.99524E+003    1.15461E+003
   6.8880   2.00787E+003    1.17094E+003
   6.8910   2.00677E+003    1.17500E+003
   6.8940   2.00985E+003    1.17480E+003
   6.8960   2.02230E+003    1.17980E+003
   6.8980   2.00805E+003    1.18757E+003
   6.9010   2.00012E+003    1.16153E+003
   6.9030   1.99456E+003    1.18564E+003
   6.9060   1.99111E+003    1.17934E+003
   6.9080   1.98772E+003    1.19890E+003
   6.9110   1.97112E+003    1.18319E+003
   6.9130   1.95202E+003    1.17473E+003
   6.9170   1.96796E+003    1.15734E+003
   6.9180   1.96771E+003    1.17718E+003
   6.9220   2.00208E+003    1.15045E+003
   6.9250   1.99698E+003    1.17573E+003
   6.9280   1.98142E+003    1.14630E+003
   6.9320   1.96963E+003    1.14848E+003
   6.9350   1.96638E+003    1.12586E+003
   6.9370   1.91857E+003    1.12192E+003
   6.9390   1.95208E+003    1.14758E+003
   6.9410   1.96321E+003    1.12297E+003
   6.9440   1.95267E+003    1.15705E+003
   6.9470   1.92091E+003    1.14618E+003
   6.9490   1.99504E+003    1.13439E+003
   6.9520   1.97270E+003    1.13205E+003
   6.9540   1.96150E+003    1.14533E+003
   6.9570   1.94366E+003    1.09082E+003
   6.9600   1.95152E+003    1.12375E+003
   6.9630   1.92355E+003    1.09652E+003
   6.9650   1.93728E+003    1.09894E+003
   6.9680   1.87139E+003    1.14497E+003
   6.9710   1.91136E+003    1.11027E+003
   6.9740   1.91374E+003    1.13160E+003
   6.9770   1.94584E+003    1.10461E+003
   6.9800   1.93545E+003    1.12675E+003
   6.9820   1.90870E+003    1.14112E+003
   6.9830   1.95199E+003    1.14523E+003
   6.9880   1.93789E+003    1.14776E+003
   6.9920   1.88308E+003    1.12189E+003
   6.9940   1.93509E+003    1.13511E+003
   6.9970   1.95828E+003    1.10175E+003
   6.9990   1.96020E+003    1.13897E+003
   7.0020   1.95078E+003    1.14350E+003
   7.0040   1.91951E+003    1.12482E+003
   7.0070   1.93458E+003    1.11185E+003
   7.0090   1.94876E+003    1.12246E+003
   7.0110   1.94283E+003    1.10455E+003
   7.0140   1.92753E+003    1.12071E+003
   7.0170   1.89724E+003    1.11211E+003
   7.0210   1.91706E+003    1.09827E+003
   7.0220   1.92063E+003    1.09324E+003
   7.0260   1.94305E+003    1.08530E+003
   7.0300   1.87143E+003    1.05913E+003
   7.0330   1.90188E+003    1.07522E+003
   7.0350   1.87177E+003    1.03672E+003
   7.0370   1.87070E+003    1.05119E+003
   7.0400   1.90696E+003    1.04631E+003
   7.0410   1.86472E+003    1.04360E+003
   7.0460   1.86820E+003    9.88060E+002
   7.0480   1.87556E+003    1.02695E+003
   7.0510   1.87240E+003    1.00694E+003
   7.0540   1.83717E+003    9.75480E+002
   7.0570   1.80636E+003    9.73310E+002
   7.0600   1.76781E+003    9.62080E+002
   7.0620   1.77692E+003    9.43490E+002
   7.0640   1.76733E+003    9.10140E+002
   7.0670   1.76837E+003    9.30260E+002
   7.0710   1.69784E+003    8.88050E+002
   7.0760   1.67086E+003    8.35080E+002
   7.0780   1.66539E+003    8.32990E+002
   7.0800   1.63325E+003    8.18800E+002
   7.0820   1.61516E+003    7.86210E+002
   7.0870   1.58354E+003    7.44000E+002
   7.0890   1.49181E+003    7.01350E+002
   7.0910   1.49977E+003    6.62600E+002
   7.0950   1.44004E+003    6.37640E+002
   7.0980   1.39443E+003    5.89550E+002
   7.1000   1.32703E+003    5.47710E+002
   7.1040   1.27523E+003    5.00830E+002
   7.1070   1.21092E+003    4.40920E+002
   7.1100   1.09880E+003    3.99850E+002
   7.1120   1.07437E+003    3.54220E+002
   7.1140   1.02373E+003    3.26320E+002
   7.1180   9.53800E+002    2.93540E+002
   7.1200   8.71950E+002    2.44020E+002
   7.1230   7.65320E+002    2.12610E+002
   7.1270   6.87360E+002    1.78180E+002
   7.1300   6.25820E+002    1.36150E+002
   7.1320   5.55720E+002    1.09600E+002
   7.1370   4.49030E+002    7.23600E+001
   7.1390   4.04730E+002    5.53500E+001
   7.1430   3.00370E+002    4.48700E+001
   7.1460   2.25400E+002    2.81600E+001
   7.1480   1.82740E+002    2.16700E+001
   7.1510   1.38330E+002    1.88900E+001
   7.1550   1.11890E+002    1.30500E+001
   7.1580   7.32000E+001    5.75000E+000
   7.1590   4.65500E+001    7.90000E-001
   7.1640   3.05700E+001    6.70000E-001
   7.1670   1.61800E+001    1.41000E+000
   7.1690   5.18000E+000    5.42000E+000
   7.1730   6.00000E+000    4.80000E+000
   7.1770   5.93000E+000    1.48000E+000
   7.1780   6.21000E+000    2.60000E-001
   7.1810   6.23000E+000    1.44000E+000
   7.1850   6.20000E+000    3.73000E+000
   7.1870   6.05000E+000    4.98000E+000
   7.1910   6.08000E+000    1.44000E+000
   7.1940   6.14000E+000    1.00000E-002
   7.1970   6.05000E+000    3.20000E-001
   7.1990   6.12000E+000    1.00000E-001
   7.2000   5.96000E+000    8.00000E-002
   7.2030   6.12000E+000    1.00000E-001
   7.2070   6.09000E+000    1.10000E-001
   7.2110   6.18000E+000    2.60000E-001
   7.2130   6.02000E+000    9.00000E-002
   7.2160   6.35000E+000    0.00000E+000
   7.2180   6.14000E+000    7.00000E-002
   7.2210   6.10000E+000    2.40000E-001
   7.2230   6.09000E+000    1.40000E-001
   7.2310   6.05000E+000    1.90000E-001
   7.2330   6.06000E+000    2.60000E-001
   7.2340   5.98000E+000    3.60000E-001
   7.2350   6.08000E+000    3.80000E-001
   7.2360   6.07000E+000    1.60000E-001
   7.2380   6.12000E+000    2.00000E-001
   7.2400   5.35000E+000    3.10000E-001
   7.2410   5.94000E+000    1.30000E-001
   7.2420   5.98000E+000    3.70000E-001
   7.2430   5.44000E+000    4.00000E-001
   7.2450   6.06000E+000    9.00000E-002
   7.2460   6.27000E+000    4.10000E-001
   7.2480   6.05000E+000    0.00000E+000
   7.2490   6.17000E+000    5.10000E-001
   7.2500   6.10000E+000    4.00000E-001
   7.2520   6.08000E+000    7.00000E-002
   7.2530   6.00000E+000    1.30000E-001
   7.2540   6.26000E+000    2.90000E-001
   7.2570   6.17000E+000    2.90000E-001
   7.2580   6.07000E+000    9.00000E-002
   7.2600   6.03000E+000    3.00000E-002
   7.2610   6.20000E+000    0.00000E+000
   7.2640   6.41000E+000    2.00000E-002
   7.2650   6.06000E+000    3.00000E-002
   7.2670   6.05000E+000    4.40000E-001
   7.2690   6.04000E+000    1.00000E-002
   7.2710   5.99000E+000    4.30000E-001
   7.2720   6.14000E+000    7.00000E-002
   7.2750   5.96000E+000    4.10000E-001
   7.2770   6.04000E+000    3.30000E-001
   7.2790   6.10000E+000    1.30000E-001
   7.2820   6.12000E+000    0.00000E+000
   7.2840   6.17000E+000    3.00000E-002
   7.2860   6.09000E+000    2.80000E-001
   7.2880   6.02000E+000    3.30000E-001
   7.2910   6.09000E+000    1.00000E-002
   7.2920   6.09000E+000    1.10000E-001
   7.2950   6.10000E+000    2.50000E-001
   7.2970   6.20000E+000    2.80000E-001
   7.2980   6.20000E+000    1.70000E-001
   7.3010   6.13000E+000    3.00000E-001
