# Supplementary material for: Mechanism of the small ATP-independent chaperone Spy is substrate specific
Source: Nat Commun. 2021 Feb 8;12:851. doi: 10.1038/s41467-021-21120-8 (PMC7870927; doi:10.1038/s41467-021-21120-8)
Supplement: Supplementary file 3 — Supplementary Data 1 [file 41467_2021_21120_MOESM3_ESM.zip › Fig 2c-d/181801/00100.RI3]

Sample3/6
I 3 22.0 48000 0014317 3.5970E11 278 1 
   5.8020   6.03000E+000    3.12000E+000
   5.8030   5.93000E+000    3.20000E-001
   5.8040   5.51000E+000    5.40000E+000
   5.8050   5.88000E+000    4.20000E+000
   5.8060   5.87000E+000    7.74000E+000
   5.8080   5.89000E+000    1.25300E+001
   5.8100   6.16000E+000    1.69600E+001
   5.8120   5.41000E+000    1.53700E+001
   5.8130   1.25900E+001    2.42700E+001
   5.8150   6.41000E+000    2.76700E+001
   5.8170   2.23000E+001    5.54200E+001
   5.8190   4.69700E+001    1.01120E+002
   5.8210   9.15200E+001    1.38960E+002
   5.8220   1.69210E+002    2.72870E+002
   5.8240   3.05030E+002    4.07170E+002
   5.8290   8.51100E+002    1.01985E+003
   5.8340   1.18072E+003    1.17205E+003
   5.8350   1.35790E+003    1.28443E+003
   5.8370   1.29883E+003    1.33061E+003
   5.8400   1.46535E+003    1.46755E+003
   5.8420   1.64590E+003    1.71030E+003
   5.8440   1.78199E+003    1.76241E+003
   5.8460   1.93113E+003    1.94177E+003
   5.8470   2.01973E+003    2.00768E+003
   5.8490   2.03676E+003    2.11338E+003
   5.8510   2.14066E+003    2.22628E+003
   5.8530   2.39933E+003    2.43465E+003
   5.8560   2.57440E+003    2.64527E+003
   5.8580   2.72147E+003    2.77180E+003
   5.8610   2.75328E+003    2.76313E+003
   5.8630   2.73375E+003    2.85478E+003
   5.8650   2.93876E+003    3.03597E+003
   5.8660   3.04293E+003    3.08790E+003
   5.8690   3.15462E+003    3.22722E+003
   5.8700   3.21615E+003    3.32117E+003
   5.8730   3.30371E+003    3.32407E+003
   5.8750   3.38567E+003    3.39014E+003
   5.8770   3.40503E+003    3.45722E+003
   5.8780   3.53311E+003    3.46258E+003
   5.8800   3.53575E+003    3.63028E+003
   5.8830   3.57811E+003    3.57372E+003
   5.8850   3.61280E+003    3.61426E+003
   5.8870   3.63524E+003    3.61920E+003
   5.8900   3.63850E+003    3.57257E+003
   5.8920   3.72878E+003    3.65496E+003
   5.8950   3.64855E+003    3.63898E+003
   5.8970   3.61792E+003    3.75880E+003
   5.8990   3.66688E+003    3.67160E+003
   5.9000   3.70073E+003    3.68220E+003
   5.9030   3.62390E+003    3.62433E+003
   5.9040   3.69557E+003    3.62698E+003
   5.9060   3.69251E+003    3.65371E+003
   5.9080   3.70984E+003    3.70733E+003
   5.9100   3.70268E+003    3.72210E+003
   5.9120   3.70566E+003    3.86061E+003
   5.9140   3.78990E+003    3.73144E+003
   5.9160   3.79146E+003    3.74127E+003
   5.9190   3.86584E+003    3.74972E+003
   5.9210   3.86319E+003    3.84873E+003
   5.9230   3.83526E+003    3.80173E+003
   5.9260   3.82929E+003    3.83290E+003
   5.9280   3.85485E+003    3.85834E+003
   5.9300   3.87326E+003    3.93414E+003
   5.9330   3.86068E+003    3.91192E+003
   5.9350   3.90424E+003    3.97135E+003
   5.9370   4.00273E+003    3.88900E+003
   5.9420   3.98760E+003    4.02568E+003
   5.9430   3.97834E+003    4.01895E+003
   5.9450   4.00108E+003    4.09526E+003
   5.9460   4.04324E+003    4.07467E+003
   5.9480   4.06195E+003    4.16416E+003
   5.9500   4.07763E+003    4.10563E+003
   5.9520   4.07828E+003    4.11901E+003
   5.9530   4.09184E+003    4.13549E+003
   5.9550   4.08367E+003    4.09865E+003
   5.9570   4.12143E+003    4.20832E+003
   5.9590   4.13078E+003    4.25857E+003
   5.9610   4.13024E+003    4.44202E+003
   5.9640   4.16956E+003    4.71772E+003
   5.9660   4.17911E+003    5.88198E+003
   5.9690   4.26248E+003    8.30826E+003
   5.9730   4.60888E+003    8.47094E+003
   5.9750   5.68594E+003    4.75284E+003
   5.9760   7.36535E+003    1.28850E+002
   5.9820   8.26777E+003    1.99430E+002
   5.9850   3.59825E+003    1.08460E+003
   5.9870   1.99220E+002    3.88091E+003
   5.9910   1.40130E+002    4.62401E+003
   5.9930   3.06390E+002    4.35035E+003
   5.9960   1.73813E+003    4.26575E+003
   5.9980   5.29840E+003    4.15896E+003
   6.0000   4.36051E+003    4.14647E+003
   6.0030   4.30863E+003    4.13269E+003
   6.0050   4.25464E+003    4.17464E+003
   6.0070   4.22735E+003    4.21090E+003
   6.0090   4.22419E+003    4.14170E+003
   6.0100   4.15401E+003    4.17095E+003
   6.0120   4.22776E+003    4.18490E+003
   6.0140   4.19158E+003    4.16927E+003
   6.0160   4.18409E+003    4.16040E+003
   6.0180   4.11451E+003    4.23907E+003
   6.0200   4.16860E+003    4.18784E+003
   6.0230   4.11305E+003    4.16567E+003
   6.0260   4.18667E+003    4.21237E+003
   6.0290   4.18015E+003    4.12526E+003
   6.0310   4.15083E+003    4.19644E+003
   6.0320   4.21188E+003    4.17226E+003
   6.0340   4.19441E+003    4.17347E+003
   6.0360   4.21402E+003    4.22961E+003
   6.0390   4.18178E+003    4.18699E+003
   6.0420   4.17238E+003    4.17453E+003
   6.0430   4.24440E+003    4.25234E+003
   6.0460   4.15471E+003    4.19752E+003
   6.0480   4.13811E+003    4.16718E+003
   6.0520   4.26982E+003    4.19641E+003
   6.0540   4.26099E+003    4.21368E+003
   6.0560   4.20568E+003    4.23104E+003
   6.0590   4.16689E+003    4.22314E+003
   6.0610   4.19070E+003    4.20850E+003
   6.0630   4.12896E+003    4.13911E+003
   6.0660   4.12891E+003    4.20827E+003
   6.0680   4.18538E+003    4.18762E+003
   6.0700   4.21713E+003    4.18842E+003
   6.0730   4.18296E+003    4.23188E+003
   6.0750   4.19317E+003    4.16472E+003
   6.0770   4.21165E+003    4.20821E+003
   6.0790   4.16956E+003    4.27927E+003
   6.0810   4.23158E+003    4.19249E+003
   6.0830   4.19867E+003    4.18072E+003
   6.0860   4.25199E+003    4.13953E+003
   6.0880   4.22648E+003    4.15470E+003
   6.0900   4.25362E+003    4.22952E+003
   6.0920   4.23384E+003    4.17642E+003
   6.0950   4.23503E+003    4.22229E+003
   6.0970   4.25401E+003    4.16949E+003
   6.0990   4.20580E+003    4.22233E+003
   6.1020   4.25193E+003    4.18848E+003
   6.1040   4.23976E+003    4.21442E+003
   6.1060   4.20404E+003    4.22506E+003
   6.1090   4.25356E+003    4.19007E+003
   6.1110   4.17296E+003    4.19021E+003
   6.1130   4.29615E+003    4.24556E+003
   6.1150   4.25631E+003    4.15052E+003
   6.1180   4.22399E+003    4.25070E+003
   6.1190   4.21457E+003    4.19170E+003
   6.1220   4.27684E+003    4.17018E+003
   6.1240   4.22106E+003    4.16880E+003
   6.1260   4.18907E+003    4.16711E+003
   6.1300   4.29723E+003    4.16376E+003
   6.1310   4.22337E+003    4.19946E+003
   6.1330   4.22461E+003    4.17970E+003
   6.1350   4.18788E+003    4.18479E+003
   6.1380   4.16199E+003    4.22903E+003
   6.1400   4.20673E+003    4.22334E+003
   6.1420   4.15825E+003    4.27071E+003
   6.1440   4.24107E+003    4.17548E+003
   6.1450   4.19712E+003    4.18016E+003
   6.1480   4.26828E+003    4.20120E+003
   6.1520   4.22962E+003    4.19769E+003
   6.1540   4.25195E+003    4.18284E+003
   6.1550   4.22655E+003    4.14360E+003
   6.1580   4.15593E+003    4.25413E+003
   6.1590   4.17176E+003    4.13185E+003
   6.1620   4.19069E+003    4.11547E+003
   6.1640   4.16309E+003    4.09913E+003
   6.1670   4.09348E+003    4.08181E+003
   6.1690   4.12714E+003    4.11014E+003
   6.1710   4.15619E+003    4.16257E+003
   6.1740   4.17949E+003    4.19896E+003
   6.1750   4.20863E+003    4.15359E+003
   6.1760   4.18667E+003    4.16628E+003
   6.1800   4.27379E+003    4.17523E+003
   6.1830   4.23042E+003    4.18627E+003
   6.1840   4.28531E+003    4.19273E+003
   6.1870   4.27473E+003    4.14767E+003
   6.1880   4.23577E+003    4.21359E+003
   6.1900   4.20520E+003    4.17331E+003
   6.1940   4.21062E+003    4.21366E+003
   6.1960   4.27758E+003    4.20896E+003
   6.1990   4.26788E+003    4.17797E+003
   6.2010   4.27290E+003    4.21167E+003
   6.2020   4.19392E+003    4.21640E+003
   6.2030   4.20131E+003    4.10137E+003
   6.2060   4.17884E+003    4.18422E+003
   6.2080   4.26954E+003    4.24620E+003
   6.2100   4.24581E+003    4.18916E+003
   6.2130   4.37827E+003    4.28880E+003
   6.2170   4.33663E+003    4.16942E+003
   6.2190   4.28059E+003    4.20874E+003
   6.2200   4.22019E+003    4.23411E+003
   6.2230   4.26404E+003    4.16907E+003
   6.2250   4.22872E+003    4.12910E+003
   6.2280   4.23527E+003    4.20173E+003
   6.2310   4.19158E+003    4.10851E+003
   6.2320   4.22859E+003    4.17478E+003
   6.2330   4.30247E+003    4.19447E+003
   6.2360   4.23380E+003    4.18348E+003
   6.2390   4.29290E+003    4.16575E+003
   6.2410   4.25019E+003    4.19347E+003
   6.2430   4.30608E+003    4.12161E+003
   6.2450   4.27569E+003    4.20577E+003
   6.2460   4.23751E+003    4.18253E+003
   6.2490   4.29008E+003    4.19081E+003
   6.2510   4.30323E+003    4.15309E+003
   6.2540   4.24250E+003    4.18772E+003
   6.2560   4.25294E+003    4.22462E+003
   6.2580   4.35162E+003    4.18967E+003
   6.2600   4.23293E+003    4.15582E+003
   6.2620   4.29844E+003    4.18661E+003
   6.2650   4.39447E+003    4.21419E+003
   6.2670   4.31410E+003    4.23564E+003
   6.2690   4.31422E+003    4.24286E+003
   6.2710   4.32921E+003    4.18608E+003
   6.2730   4.21825E+003    4.16970E+003
   6.2760   4.29815E+003    4.24105E+003
   6.2780   4.26976E+003    4.24936E+003
   6.2810   4.35665E+003    4.20762E+003
   6.2820   4.28596E+003    4.22377E+003
   6.2850   4.36279E+003    4.17787E+003
   6.2870   4.36229E+003    4.25262E+003
   6.2900   4.38344E+003    4.19032E+003
   6.2920   4.35788E+003    4.20763E+003
   6.2950   4.31202E+003    4.15298E+003
   6.2970   4.26892E+003    4.12738E+003
   6.2990   4.29418E+003    4.21469E+003
   6.3020   4.39188E+003    4.22377E+003
   6.3040   4.33943E+003    4.18684E+003
   6.3070   4.23851E+003    4.18082E+003
   6.3090   4.20296E+003    4.15014E+003
   6.3110   4.27176E+003    4.17623E+003
   6.3130   4.26672E+003    4.12638E+003
   6.3160   4.33927E+003    4.07271E+003
   6.3180   4.33173E+003    4.14850E+003
   6.3200   4.38074E+003    4.17252E+003
   6.3230   4.32629E+003    4.09423E+003
   6.3250   4.34917E+003    4.09911E+003
   6.3280   4.31750E+003    4.15307E+003
   6.3300   4.30957E+003    4.07811E+003
   6.3320   4.31968E+003    4.12913E+003
   6.3340   4.28615E+003    4.05673E+003
   6.3380   4.25823E+003    4.09436E+003
   6.3400   4.29787E+003    4.09063E+003
   6.3430   4.25311E+003    4.05086E+003
   6.3450   4.33364E+003    4.14593E+003
   6.3470   4.25228E+003    4.08034E+003
   6.3500   4.27281E+003    3.97489E+003
   6.3520   4.29447E+003    4.00219E+003
   6.3540   4.33258E+003    4.08253E+003
   6.3560   4.29722E+003    4.02565E+003
   6.3590   4.24298E+003    4.03872E+003
   6.3620   4.30923E+003    4.06412E+003
   6.3660   4.25605E+003    4.10384E+003
   6.3670   4.31346E+003    4.03637E+003
   6.3700   4.32070E+003    4.05174E+003
   6.3710   4.26735E+003    4.00211E+003
   6.3730   4.31391E+003    3.99983E+003
   6.3760   4.30230E+003    3.96763E+003
   6.3780   4.26864E+003    4.05490E+003
   6.3810   4.22067E+003    3.98548E+003
   6.3830   4.28828E+003    3.95776E+003
   6.3850   4.23384E+003    3.93575E+003
   6.3880   4.29787E+003    3.98760E+003
   6.3900   4.24220E+003    4.04665E+003
   6.3920   4.28218E+003    4.00404E+003
   6.3950   4.24461E+003    3.96574E+003
   6.3970   4.25402E+003    3.94251E+003
   6.4000   4.19145E+003    3.96413E+003
   6.4020   4.21291E+003    3.91618E+003
   6.4040   4.25117E+003    3.93156E+003
   6.4070   4.22042E+003    3.97141E+003
   6.4100   4.29274E+003    3.90769E+003
   6.4120   4.20149E+003    3.90239E+003
   6.4150   4.21475E+003    3.95129E+003
   6.4170   4.20885E+003    3.95800E+003
   6.4220   4.14359E+003    3.86080E+003
   6.4240   4.20033E+003    3.87488E+003
   6.4260   4.20170E+003    3.88166E+003
   6.4290   4.12978E+003    3.92451E+003
   6.4320   4.13237E+003    3.93930E+003
   6.4340   4.23494E+003    3.87692E+003
   6.4380   4.35969E+003    3.94304E+003
   6.4390   4.36064E+003    3.94352E+003
   6.4410   4.33285E+003    3.96095E+003
   6.4440   4.35098E+003    3.91253E+003
   6.4460   4.30889E+003    4.01211E+003
   6.4490   4.36071E+003    3.89927E+003
   6.4500   4.39184E+003    3.97401E+003
   6.4530   4.33173E+003    3.91223E+003
   6.4560   4.30522E+003    3.93012E+003
   6.4600   4.36782E+003    3.94868E+003
   6.4630   4.34984E+003    3.94101E+003
   6.4650   4.33890E+003    3.92207E+003
   6.4670   4.38411E+003    3.92607E+003
   6.4700   4.32200E+003    3.90189E+003
   6.4720   4.37313E+003    3.87884E+003
   6.4740   4.36462E+003    3.91399E+003
   6.4770   4.30875E+003    3.86437E+003
   6.4800   4.31825E+003    3.89671E+003
   6.4820   4.31124E+003    3.93887E+003
   6.4840   4.35001E+003    3.88464E+003
   6.4870   4.31498E+003    3.87270E+003
   6.4890   4.42776E+003    3.83460E+003
   6.4920   4.32256E+003    3.86206E+003
   6.4940   4.37275E+003    3.90094E+003
   6.4960   4.38538E+003    3.83915E+003
   6.4990   4.34201E+003    3.75435E+003
   6.5010   4.28868E+003    3.74757E+003
   6.5050   4.33888E+003    3.83397E+003
   6.5080   4.33390E+003    3.79589E+003
   6.5090   4.37184E+003    3.80520E+003
   6.5100   4.32385E+003    3.81082E+003
   6.5150   4.34212E+003    3.81022E+003
   6.5170   4.33748E+003    3.74657E+003
   6.5200   4.28306E+003    3.76071E+003
   6.5210   4.25990E+003    3.72329E+003
   6.5230   4.24076E+003    3.72121E+003
   6.5260   4.29133E+003    3.71864E+003
   6.5280   4.21442E+003    3.73261E+003
   6.5320   4.29678E+003    3.64702E+003
   6.5350   4.19849E+003    3.62543E+003
   6.5370   4.22546E+003    3.69906E+003
   6.5380   4.23057E+003    3.66749E+003
   6.5400   4.25379E+003    3.67104E+003
   6.5440   4.19058E+003    3.62431E+003
   6.5450   4.22945E+003    3.58062E+003
   6.5480   4.17653E+003    3.59912E+003
   6.5500   4.14203E+003    3.55566E+003
   6.5540   4.14456E+003    3.59875E+003
   6.5570   4.11250E+003    3.56965E+003
   6.5590   4.03817E+003    3.49815E+003
   6.5620   4.07374E+003    3.50401E+003
   6.5640   4.08892E+003    3.47518E+003
   6.5660   3.99309E+003    3.44003E+003
   6.5680   4.00765E+003    3.47913E+003
   6.5700   4.05432E+003    3.43061E+003
   6.5750   4.10127E+003    3.37303E+003
   6.5770   4.01007E+003    3.47113E+003
   6.5800   4.05916E+003    3.40117E+003
   6.5810   4.02363E+003    3.39355E+003
   6.5820   3.96739E+003    3.29181E+003
   6.5860   3.91749E+003    3.31749E+003
   6.5880   3.92128E+003    3.34709E+003
   6.5910   3.89614E+003    3.33415E+003
   6.5930   3.91501E+003    3.27222E+003
   6.5950   4.00039E+003    3.29828E+003
   6.5980   3.91520E+003    3.30468E+003
   6.6020   3.91291E+003    3.25042E+003
   6.6040   3.91234E+003    3.18412E+003
   6.6070   3.91408E+003    3.19279E+003
   6.6090   3.92496E+003    3.17540E+003
   6.6110   3.88296E+003    3.14432E+003
   6.6140   3.84110E+003    3.14483E+003
   6.6150   3.84386E+003    3.16496E+003
   6.6190   3.85845E+003    3.19260E+003
   6.6210   3.84634E+003    3.16322E+003
   6.6230   3.82012E+003    3.15230E+003
   6.6260   3.82749E+003    3.13010E+003
   6.6290   3.74950E+003    3.04666E+003
   6.6310   3.77695E+003    3.02665E+003
   6.6340   3.79069E+003    3.06461E+003
   6.6360   3.79082E+003    3.00436E+003
   6.6380   3.77933E+003    3.03656E+003
   6.6410   3.78730E+003    2.99867E+003
   6.6430   3.76549E+003    3.03635E+003
   6.6460   3.73114E+003    2.97331E+003
   6.6500   3.66644E+003    3.00056E+003
   6.6510   3.76965E+003    2.98527E+003
   6.6540   3.70155E+003    2.93413E+003
   6.6580   3.60847E+003    2.89141E+003
   6.6600   3.66658E+003    2.87764E+003
   6.6620   3.64778E+003    2.91006E+003
   6.6650   3.59872E+003    2.80617E+003
   6.6670   3.63165E+003    2.85094E+003
   6.6680   3.64568E+003    2.86132E+003
   6.6710   3.60459E+003    2.78666E+003
   6.6750   3.54294E+003    2.75666E+003
   6.6780   3.56051E+003    2.75500E+003
   6.6800   3.51111E+003    2.76193E+003
   6.6820   3.51759E+003    2.74715E+003
   6.6840   3.45812E+003    2.72819E+003
   6.6870   3.43940E+003    2.73773E+003
   6.6910   3.42643E+003    2.66485E+003
   6.6920   3.46296E+003    2.65128E+003
   6.6960   3.47627E+003    2.66286E+003
   6.6980   3.36052E+003    2.63981E+003
   6.7010   3.41189E+003    2.58873E+003
   6.7030   3.35828E+003    2.56554E+003
   6.7060   3.32281E+003    2.54473E+003
   6.7100   3.28356E+003    2.48605E+003
   6.7110   3.29284E+003    2.47529E+003
   6.7150   3.32003E+003    2.48072E+003
   6.7160   3.36352E+003    2.47020E+003
   6.7180   3.34647E+003    2.46145E+003
   6.7220   3.28654E+003    2.42649E+003
   6.7250   3.23225E+003    2.38934E+003
   6.7270   3.21507E+003    2.34913E+003
   6.7300   3.18908E+003    2.36774E+003
   6.7320   3.11796E+003    2.32596E+003
   6.7330   3.12190E+003    2.29026E+003
   6.7360   3.11143E+003    2.27960E+003
   6.7390   3.10517E+003    2.26734E+003
   6.7410   3.07412E+003    2.21648E+003
   6.7440   3.10060E+003    2.25507E+003
   6.7470   3.11156E+003    2.24170E+003
   6.7490   3.09254E+003    2.21621E+003
   6.7520   3.08421E+003    2.18446E+003
   6.7560   3.04743E+003    2.15951E+003
   6.7580   3.03911E+003    2.13330E+003
   6.7610   2.99943E+003    2.14671E+003
   6.7630   3.00105E+003    2.14147E+003
   6.7660   2.93759E+003    2.12763E+003
   6.7680   2.91136E+003    2.11807E+003
   6.7710   2.93807E+003    2.09342E+003
   6.7750   2.92450E+003    2.09338E+003
   6.7770   2.92943E+003    2.04818E+003
   6.7790   2.93657E+003    2.07077E+003
   6.7800   2.86889E+003    2.08590E+003
   6.7810   2.88254E+003    2.03480E+003
   6.7840   2.90473E+003    2.03032E+003
   6.7880   2.85672E+003    2.03496E+003
   6.7930   2.85478E+003    1.98094E+003
   6.7950   2.81101E+003    1.96591E+003
   6.7970   2.82765E+003    1.98476E+003
   6.8000   2.75193E+003    1.93790E+003
   6.8040   2.79795E+003    1.94203E+003
   6.8060   2.76931E+003    1.93041E+003
   6.8090   2.79123E+003    1.90843E+003
   6.8110   2.80074E+003    1.89742E+003
   6.8140   2.74916E+003    1.88121E+003
   6.8170   2.73191E+003    1.88387E+003
   6.8190   2.75849E+003    1.87170E+003
   6.8210   2.75734E+003    1.84768E+003
   6.8240   2.71034E+003    1.91700E+003
   6.8270   2.75127E+003    1.84183E+003
   6.8290   2.70443E+003    1.80634E+003
   6.8310   2.70043E+003    1.84095E+003
   6.8330   2.68932E+003    1.78036E+003
   6.8350   2.69936E+003    1.80658E+003
   6.8390   2.64590E+003    1.81331E+003
   6.8420   2.63982E+003    1.80697E+003
   6.8450   2.64536E+003    1.73413E+003
   6.8460   2.63306E+003    1.73110E+003
   6.8500   2.64285E+003    1.72486E+003
   6.8530   2.60340E+003    1.71054E+003
   6.8560   2.59706E+003    1.72572E+003
   6.8580   2.58171E+003    1.67184E+003
   6.8620   2.59507E+003    1.66658E+003
   6.8630   2.57731E+003    1.71320E+003
   6.8660   2.60001E+003    1.65519E+003
   6.8690   2.53271E+003    1.65217E+003
   6.8730   2.51530E+003    1.62976E+003
   6.8750   2.52103E+003    1.61048E+003
   6.8770   2.49707E+003    1.61705E+003
   6.8790   2.46919E+003    1.58751E+003
   6.8810   2.48243E+003    1.63597E+003
   6.8850   2.44526E+003    1.57067E+003
   6.8880   2.46634E+003    1.57783E+003
   6.8910   2.45263E+003    1.54500E+003
   6.8920   2.47914E+003    1.52764E+003
   6.8960   2.42961E+003    1.55044E+003
   6.8980   2.40557E+003    1.54697E+003
   6.9030   2.41464E+003    1.53068E+003
   6.9050   2.42352E+003    1.48293E+003
   6.9070   2.38506E+003    1.49667E+003
   6.9080   2.38734E+003    1.48055E+003
   6.9120   2.39527E+003    1.48225E+003
   6.9170   2.37807E+003    1.45944E+003
   6.9190   2.30956E+003    1.45285E+003
   6.9200   2.34187E+003    1.44930E+003
   6.9210   2.32818E+003    1.44172E+003
   6.9250   2.31063E+003    1.40533E+003
   6.9280   2.26495E+003    1.45221E+003
   6.9300   2.26761E+003    1.40747E+003
   6.9320   2.23721E+003    1.35781E+003
   6.9340   2.22814E+003    1.40783E+003
   6.9370   2.22778E+003    1.38010E+003
   6.9400   2.21646E+003    1.38479E+003
   6.9440   2.21684E+003    1.40166E+003
   6.9460   2.18904E+003    1.35079E+003
   6.9480   2.20380E+003    1.34002E+003
   6.9510   2.15152E+003    1.32990E+003
   6.9540   2.16392E+003    1.30451E+003
   6.9570   2.20941E+003    1.29761E+003
   6.9590   2.13738E+003    1.32431E+003
   6.9610   2.13170E+003    1.28890E+003
   6.9630   2.11551E+003    1.29721E+003
   6.9680   2.06893E+003    1.28704E+003
   6.9710   2.09588E+003    1.26488E+003
   6.9730   2.11815E+003    1.30838E+003
   6.9760   2.10911E+003    1.28591E+003
   6.9800   2.08586E+003    1.25804E+003
   6.9830   2.07692E+003    1.24058E+003
   6.9870   2.09090E+003    1.27118E+003
   6.9880   2.12051E+003    1.25634E+003
   6.9920   2.08099E+003    1.24384E+003
   6.9950   2.05283E+003    1.26320E+003
   6.9970   2.06235E+003    1.24903E+003
   7.0000   2.06486E+003    1.25117E+003
   7.0020   2.07569E+003    1.20520E+003
   7.0050   2.04217E+003    1.23774E+003
   7.0080   2.05108E+003    1.22441E+003
   7.0110   2.12168E+003    1.19886E+003
   7.0140   2.06075E+003    1.21752E+003
   7.0160   2.03283E+003    1.22937E+003
   7.0190   2.01812E+003    1.16300E+003
   7.0210   2.00116E+003    1.19002E+003
   7.0240   1.98778E+003    1.18536E+003
   7.0260   1.98900E+003    1.16484E+003
   7.0290   1.95673E+003    1.15908E+003
   7.0330   1.95100E+003    1.19330E+003
   7.0350   1.96897E+003    1.13613E+003
   7.0370   1.94276E+003    1.16815E+003
   7.0400   2.00395E+003    1.15303E+003
   7.0440   1.96436E+003    1.13297E+003
   7.0470   1.99975E+003    1.14558E+003
   7.0480   1.98658E+003    1.10385E+003
   7.0530   1.92076E+003    1.10814E+003
   7.0560   1.90672E+003    1.09760E+003
   7.0590   1.90737E+003    1.07092E+003
   7.0620   1.91919E+003    1.05416E+003
   7.0640   1.94529E+003    1.06888E+003
   7.0670   1.89429E+003    1.05362E+003
   7.0690   1.90869E+003    1.04323E+003
   7.0710   1.88154E+003    1.00731E+003
   7.0740   1.90291E+003    1.01314E+003
   7.0750   1.88399E+003    1.00114E+003
   7.0800   1.86880E+003    1.00255E+003
   7.0820   1.87675E+003    9.84020E+002
   7.0840   1.81596E+003    9.70540E+002
   7.0890   1.84128E+003    9.41580E+002
   7.0910   1.82366E+003    9.35540E+002
   7.0940   1.80545E+003    8.95750E+002
   7.0980   1.77628E+003    8.48660E+002
   7.1000   1.75729E+003    8.16480E+002
   7.1030   1.77452E+003    7.91780E+002
   7.1050   1.73527E+003    7.53130E+002
   7.1090   1.70985E+003    6.78530E+002
   7.1120   1.68382E+003    6.76470E+002
   7.1140   1.63808E+003    6.16520E+002
   7.1160   1.62024E+003    5.91350E+002
   7.1200   1.57867E+003    5.37100E+002
   7.1220   1.55173E+003    4.88870E+002
   7.1250   1.49840E+003    4.38650E+002
   7.1280   1.44115E+003    3.58000E+002
   7.1300   1.37282E+003    2.95760E+002
   7.1340   1.34382E+003    2.76980E+002
   7.1370   1.26586E+003    1.82450E+002
   7.1410   1.12661E+003    5.22100E+001
   7.1440   1.01107E+003    1.96600E+001
   7.1460   8.90590E+002    1.20800E+001
   7.1500   7.64890E+002    8.79000E+000
   7.1530   7.24400E+002    5.77000E+000
   7.1550   5.21050E+002    1.16000E+000
   7.1590   1.91220E+002    4.60000E-001
   7.1610   4.90400E+001    6.20000E-001
   7.1640   1.79000E+001    1.20000E-001
   7.1660   2.05000E+000    1.12000E+000
   7.1690   5.41000E+000    4.53000E+000
   7.1720   6.17000E+000    4.84000E+000
   7.1750   6.15000E+000    4.41000E+000
   7.1780   6.21000E+000    9.40000E-001
   7.1800   6.05000E+000    3.25000E+000
   7.1840   6.15000E+000    3.96000E+000
   7.1870   6.06000E+000    1.00000E-002
   7.1890   5.55000E+000    2.80000E-001
   7.1920   5.95000E+000    2.10000E-001
   7.1940   6.26000E+000    8.00000E-002
   7.1990   6.07000E+000    2.00000E-002
   7.2010   6.13000E+000    3.20000E-001
   7.2040   5.71000E+000    1.70000E-001
   7.2060   6.12000E+000    3.30000E-001
   7.2090   6.03000E+000    1.00000E-002
   7.2120   6.14000E+000    9.00000E-002
   7.2140   6.21000E+000    3.10000E-001
   7.2160   6.13000E+000    3.00000E-002
   7.2200   5.97000E+000    1.70000E-001
   7.2240   6.02000E+000    6.00000E-002
   7.2260   5.96000E+000    3.80000E-001
   7.2290   6.06000E+000    1.16000E+000
   7.2310   6.00000E+000    2.00000E-001
   7.2360   6.18000E+000    1.20000E-001
   7.2390   6.09000E+000    0.00000E+000
   7.2420   6.04000E+000    2.10000E-001
   7.2430   6.03000E+000    2.70000E-001
   7.2470   6.01000E+000    3.00000E-002
   7.2500   6.06000E+000    2.90000E-001
   7.2520   5.98000E+000    4.00000E-002
   7.2550   6.04000E+000    3.00000E-001
   7.2580   6.03000E+000    2.50000E-001
   7.2600   5.46000E+000    8.00000E-002
   7.2640   6.05000E+000    3.30000E-001
   7.2660   6.24000E+000    2.00000E-002
   7.2680   6.08000E+000    4.40000E-001
   7.2720   6.06000E+000    2.90000E-001
   7.2750   6.22000E+000    2.90000E-001
   7.2790   6.26000E+000    2.00000E-001
   7.2810   5.87000E+000    4.30000E-001
   7.2840   6.03000E+000    2.70000E-001
   7.2860   6.29000E+000    0.00000E+000
   7.2910   6.21000E+000    3.20000E-001
   7.2950   6.07000E+000    9.00000E-002
   7.2970   5.98000E+000    0.00000E+000
   7.3000   6.16000E+000    3.20000E-001
