# Supplementary material for: Mechanism of the small ATP-independent chaperone Spy is substrate specific
Source: Nat Commun. 2021 Feb 8;12:851. doi: 10.1038/s41467-021-21120-8 (PMC7870927; doi:10.1038/s41467-021-21120-8)
Supplement: Supplementary file 4 — Supplementary Data 2 [file 41467_2021_21120_MOESM4_ESM.zip]

Archive with 5 entries (5 files):
- Fig 2e-f/AnFldF98N Cell-Spy 10C.itc
- sFig 2g-h/AnFldWTCell-Spy 10C.itc
- sFig 3f/AnFld2A_Cell_Spy_5C.DH
- sFig 3f/Bfr-Spy5C.itc
- sFig 3f/Fld2ACell-Spy5C.itc
