# Supplementary material for: Mechanism of the small ATP-independent chaperone Spy is substrate specific
Source: Nat Commun. 2021 Feb 8;12:851. doi: 10.1038/s41467-021-21120-8 (PMC7870927; doi:10.1038/s41467-021-21120-8)
Supplement: Supplementary file 4 — Supplementary Data 2 [file 41467_2021_21120_MOESM4_ESM.zip › Fig 2e-f/AnFldF98N Cell-Spy 10C.itc]

$ITC
$ 40 
$NOT
$ 10 
$ 120 
$ 500 
$ 10 
$ 2 
$ADCGainCode:  0 
$False,True,True
$ 0.4 , 0.8 , 300 , 5 
$ 1 , 2 , 300 , 5 
$ 1 , 2 , 300 , 5 
$ 1 , 2 , 300 , 5 
$ 1 , 2 , 300 , 5 
$ 1 , 2 , 300 , 5 
$ 1 , 2 , 300 , 5 
$ 1 , 2 , 300 , 5 
$ 1 , 2 , 300 , 5 
$ 1 , 2 , 300 , 5 
$ 1 , 2 , 300 , 5 
$ 1 , 2 , 300 , 5 
$ 1 , 2 , 300 , 5 
$ 1 , 2 , 300 , 5 
$ 1 , 2 , 300 , 5 
$ 1 , 2 , 300 , 5 
$ 1 , 2 , 300 , 5 
$ 1 , 2 , 300 , 5 
$ 1 , 2 , 300 , 5 
$ 1 , 2 , 300 , 5 
$ 1 , 2 , 300 , 5 
$ 1 , 2 , 300 , 5 
$ 1 , 2 , 300 , 5 
$ 1 , 2 , 300 , 5 
$ 1 , 2 , 300 , 5 
$ 1 , 2 , 300 , 5 
$ 1 , 2 , 300 , 5 
$ 1 , 2 , 300 , 5 
$ 1 , 2 , 300 , 5 
$ 1 , 2 , 300 , 5 
$ 1 , 2 , 300 , 5 
$ 1 , 2 , 300 , 5 
$ 1 , 2 , 300 , 5 
$ 1 , 2 , 300 , 5 
$ 1 , 2 , 300 , 5 
$ 1 , 2 , 300 , 5 
$ 1 , 2 , 300 , 5 
$ 1 , 2 , 300 , 5 
$ 1 , 2 , 300 , 5 
$ 1 , 2 , 300 , 5 
# 0 
# 0.55 
# 0.05 
# 0.2034 
# 10 
# 3.8147 
# 9 
?
% ITC200_11.13.904
% 0.2034 
% 3.8147 
%-0.477733 , 29.72575 
% 0.115913 , 29.40457 
% 0.8333333 
% 168160 , 168170 
% 0.25 , 81 
% 0.003911 ,-0.034007 
%-20 , 8 
% 0 , 0 
% 0 
% 128000       127978 
% 43.1 
% 500 , 750 , 1000 , 750 
% 0.09373 ,-0.00597 , 0.000136435 ,-0.00000159561 , 0.00000000744261 
% ITC200 Ver: 1.26.4
@0
5.00,9.90047,10.221521,0.000387,10.288960,-1.4532,-0.198,9.90047,0.00000
6.00,9.90074,10.221621,0.000386,10.289014,-1.4521,-0.197,9.90074,0.00000
7.00,9.90048,10.221726,0.000385,10.289039,-1.4511,-0.197,9.90048,0.00000
8.00,9.90070,10.221813,0.000384,10.289015,-1.4500,-0.197,9.90070,0.00000
9.00,9.90114,10.221904,0.000382,10.289010,-1.4490,-0.196,9.90114,0.00000
10.00,9.90153,10.221953,0.000377,10.289006,-1.4479,-0.196,9.90153,0.00000
11.00,9.90122,10.221937,0.000375,10.288898,-1.4469,-0.196,9.90122,0.00000
12.00,9.90198,10.221990,0.000373,10.288889,-1.4459,-0.195,9.90198,0.00000
13.00,9.90157,10.222051,0.000375,10.288890,-1.4448,-0.195,9.90157,0.00000
14.00,9.90142,10.222131,0.000378,10.288935,-1.4438,-0.195,9.90142,0.00000
15.00,9.90093,10.222253,0.000384,10.288970,-1.4427,-0.195,9.90093,0.00000
16.00,9.90187,10.222360,0.000387,10.289045,-1.4417,-0.195,9.90187,0.00000
17.00,9.90250,10.222396,0.000388,10.289027,-1.4407,-0.194,9.90250,0.00000
18.00,9.90454,10.222504,0.000386,10.289138,-1.4396,-0.194,9.90454,0.00000
19.00,9.90467,10.222481,0.000386,10.289121,-1.4386,-0.193,9.90467,0.00000
20.00,9.90588,10.222389,0.000383,10.289048,-1.4376,-0.193,9.90588,0.00000
21.00,9.90675,10.222486,0.000384,10.289095,-1.4366,-0.193,9.90675,0.00000
22.00,9.90594,10.222571,0.000387,10.289166,-1.4356,-0.193,9.90594,0.00000
23.00,9.90578,10.222592,0.000388,10.289094,-1.4346,-0.192,9.90578,0.00000
24.00,9.90720,10.222666,0.000388,10.289053,-1.4336,-0.192,9.90720,0.00000
25.00,9.90725,10.222730,0.000385,10.289050,-1.4326,-0.192,9.90725,0.00000
26.00,9.90684,10.222779,0.000380,10.289060,-1.4316,-0.191,9.90684,0.00000
27.00,9.90758,10.222870,0.000378,10.289030,-1.4306,-0.191,9.90758,0.00000
28.00,9.90760,10.222928,0.000377,10.289022,-1.4296,-0.191,9.90760,0.00000
29.00,9.90668,10.222994,0.000375,10.289026,-1.4286,-0.191,9.90668,0.00000
30.00,9.90636,10.223157,0.000378,10.289070,-1.4276,-0.190,9.90636,0.00000
31.00,9.90674,10.223148,0.000381,10.288976,-1.4266,-0.190,9.90674,0.00000
32.00,9.90701,10.223209,0.000380,10.288976,-1.4257,-0.190,9.90701,0.00000
33.00,9.90709,10.223322,0.000382,10.288986,-1.4247,-0.190,9.90709,0.00000
34.00,9.90769,10.223464,0.000383,10.289035,-1.4237,-0.189,9.90769,0.00000
35.00,9.90878,10.223537,0.000386,10.289020,-1.4227,-0.189,9.90878,0.00000
36.00,9.90993,10.223709,0.000383,10.289052,-1.4217,-0.189,9.90993,0.00000
37.00,9.91066,10.223784,0.000384,10.289027,-1.4207,-0.188,9.91066,0.00000
38.00,9.91051,10.223874,0.000385,10.289061,-1.4198,-0.188,9.91051,0.00000
39.00,9.91023,10.223880,0.000384,10.289026,-1.4188,-0.188,9.91023,0.00000
40.00,9.91005,10.223860,0.000385,10.288944,-1.4178,-0.188,9.91005,0.00000
41.00,9.91056,10.223861,0.000387,10.288885,-1.4168,-0.188,9.91056,0.00000
42.00,9.91084,10.223929,0.000388,10.288927,-1.4158,-0.187,9.91084,0.00000
43.00,9.91086,10.223897,0.000385,10.288846,-1.4148,-0.187,9.91086,0.00000
44.00,9.91213,10.223997,0.000383,10.288869,-1.4138,-0.187,9.91213,0.00000
45.00,9.91294,10.224155,0.000380,10.288962,-1.4128,-0.186,9.91294,0.00000
46.00,9.91242,10.224192,0.000381,10.288990,-1.4118,-0.186,9.91242,0.00000
47.00,9.91277,10.224214,0.000383,10.288955,-1.4108,-0.186,9.91277,0.00000
48.00,9.91325,10.224379,0.000385,10.289071,-1.4098,-0.186,9.91325,0.00000
49.00,9.91286,10.224390,0.000385,10.289068,-1.4088,-0.185,9.91286,0.00000
50.00,9.91284,10.224398,0.000386,10.289070,-1.4079,-0.185,9.91284,0.00000
51.00,9.91384,10.224492,0.000384,10.289159,-1.4069,-0.185,9.91384,0.00000
52.00,9.91402,10.224554,0.000382,10.289161,-1.4059,-0.184,9.91402,0.00000
53.00,9.91538,10.224587,0.000383,10.289124,-1.4050,-0.184,9.91538,0.00000
54.00,9.91669,10.224699,0.000384,10.289121,-1.4040,-0.184,9.91669,0.00000
55.00,9.91726,10.224779,0.000388,10.289099,-1.4031,-0.184,9.91726,0.00000
56.00,9.91768,10.224880,0.000390,10.289108,-1.4021,-0.183,9.91768,0.00000
57.00,9.91805,10.224951,0.000394,10.289111,-1.4012,-0.183,9.91805,0.00000
58.00,9.91764,10.224939,0.000396,10.289045,-1.4002,-0.183,9.91764,0.00000
59.00,9.91727,10.225001,0.000396,10.289078,-1.3992,-0.183,9.91727,0.00000
60.00,9.91811,10.225060,0.000393,10.289122,-1.3983,-0.182,9.91811,0.00000
61.00,9.91806,10.225071,0.000391,10.289097,-1.3974,-0.182,9.91806,0.00000
62.00,9.91791,10.225100,0.000389,10.289050,-1.3964,-0.182,9.91791,0.00000
63.00,9.91869,10.225233,0.000389,10.289128,-1.3955,-0.182,9.91869,0.00000
64.00,9.91898,10.225358,0.000393,10.289186,-1.3945,-0.181,9.91898,0.00000
65.00,9.91864,10.225327,0.000395,10.289113,-1.3936,-0.181,9.91864,0.00000
66.00,9.91869,10.225370,0.000399,10.289085,-1.3927,-0.181,9.91869,0.00000
67.00,9.91960,10.225484,0.000397,10.289175,-1.3918,-0.181,9.91960,0.00000
68.00,9.92136,10.225505,0.000393,10.289128,-1.3909,-0.181,9.92136,0.00000
69.00,9.92267,10.225511,0.000388,10.289100,-1.3900,-0.180,9.92267,0.00000
70.00,9.92349,10.225622,0.000387,10.289115,-1.3891,-0.180,9.92349,0.00000
71.00,9.92375,10.225705,0.000385,10.289088,-1.3881,-0.180,9.92375,0.00000
72.00,9.92367,10.225719,0.000387,10.288998,-1.3872,-0.179,9.92367,0.00000
73.00,9.92184,10.225810,0.000387,10.288982,-1.3863,-0.179,9.92184,0.00000
74.00,9.92086,10.225815,0.000386,10.288910,-1.3854,-0.179,9.92086,0.00000
75.00,9.91993,10.225905,0.000387,10.288930,-1.3845,-0.179,9.91993,0.00000
76.00,9.92085,10.225912,0.000384,10.288917,-1.3836,-0.178,9.92085,0.00000
77.00,9.92201,10.226015,0.000379,10.288971,-1.3827,-0.178,9.92201,0.00000
78.00,9.92353,10.226074,0.000376,10.288999,-1.3818,-0.177,9.92353,0.00000
79.00,9.92577,10.226237,0.000374,10.289078,-1.3809,-0.177,9.92577,0.00000
80.00,9.92800,10.226332,0.000376,10.289101,-1.3800,-0.177,9.92800,0.00000
81.00,9.92747,10.226440,0.000377,10.289139,-1.3790,-0.176,9.92747,0.00000
82.00,9.92584,10.226433,0.000381,10.289071,-1.3781,-0.176,9.92584,0.00000
83.00,9.92527,10.226508,0.000383,10.289060,-1.3771,-0.176,9.92527,0.00000
84.00,9.92442,10.226547,0.000384,10.289004,-1.3762,-0.176,9.92442,0.00000
85.00,9.92441,10.226578,0.000379,10.288988,-1.3752,-0.176,9.92441,0.00000
86.00,9.92518,10.226647,0.000378,10.288973,-1.3743,-0.175,9.92518,0.00000
87.00,9.92690,10.226682,0.000376,10.289002,-1.3734,-0.175,9.92690,0.00000
88.00,9.92807,10.226702,0.000375,10.288983,-1.3725,-0.174,9.92807,0.00000
89.00,9.92834,10.226632,0.000377,10.288940,-1.3716,-0.174,9.92834,0.00000
90.00,9.92857,10.226716,0.000379,10.288969,-1.3707,-0.174,9.92857,0.00000
91.00,9.92955,10.226776,0.000379,10.288989,-1.3698,-0.174,9.92955,0.00000
92.00,9.92963,10.226951,0.000379,10.289061,-1.3689,-0.173,9.92963,0.00000
93.00,9.92924,10.227001,0.000380,10.289051,-1.3680,-0.173,9.92924,0.00000
94.00,9.92865,10.227175,0.000381,10.289102,-1.3671,-0.173,9.92865,0.00000
95.00,9.92741,10.227212,0.000378,10.289041,-1.3662,-0.173,9.92741,0.00000
96.00,9.92759,10.227353,0.000382,10.289081,-1.3653,-0.172,9.92759,0.00000
97.00,9.92794,10.227463,0.000385,10.289145,-1.3643,-0.172,9.92794,0.00000
98.00,9.92795,10.227517,0.000386,10.289157,-1.3635,-0.172,9.92795,0.00000
99.00,9.92942,10.227641,0.000385,10.289241,-1.3626,-0.172,9.92942,0.00000
100.00,9.93070,10.227746,0.000391,10.289348,-1.3616,-0.172,9.93070,0.00000
101.00,9.93071,10.227724,0.000390,10.289287,-1.3607,-0.171,9.93071,0.00000
102.00,9.93160,10.227696,0.000386,10.289203,-1.3599,-0.171,9.93160,0.00000
103.00,9.93244,10.227843,0.000387,10.289263,-1.3589,-0.170,9.93244,0.00000
104.00,9.93222,10.227748,0.000388,10.289116,-1.3581,-0.170,9.93222,0.00000
105.00,9.93285,10.227781,0.000385,10.289052,-1.3572,-0.170,9.93285,0.00000
106.00,9.93302,10.227859,0.000388,10.289115,-1.3563,-0.170,9.93302,0.00000
107.00,9.93296,10.227933,0.000387,10.289163,-1.3554,-0.169,9.93296,0.00000
108.00,9.93329,10.227908,0.000385,10.289091,-1.3546,-0.169,9.93329,0.00000
109.00,9.93363,10.228115,0.000389,10.289211,-1.3537,-0.169,9.93363,0.00000
110.00,9.93245,10.228236,0.000390,10.289225,-1.3528,-0.169,9.93245,0.00000
111.00,9.93258,10.228325,0.000386,10.289196,-1.3520,-0.168,9.93258,0.00000
112.00,9.93262,10.228316,0.000390,10.289094,-1.3511,-0.168,9.93262,0.00000
113.00,9.93284,10.228424,0.000391,10.289129,-1.3503,-0.168,9.93284,0.00000
114.00,9.93321,10.228448,0.000383,10.289097,-1.3494,-0.167,9.93321,0.00000
115.00,9.93545,10.228486,0.000383,10.289087,-1.3485,-0.167,9.93545,0.00000
116.00,9.93669,10.228543,0.000384,10.289074,-1.3477,-0.167,9.93669,0.00000
117.00,9.93781,10.228668,0.000384,10.289126,-1.3469,-0.167,9.93781,0.00000
118.00,9.93811,10.228715,0.000388,10.289079,-1.3460,-0.167,9.93811,0.00000
119.00,9.93841,10.228725,0.000395,10.288969,-1.3452,-0.167,9.93841,0.00000
120.00,9.93722,10.228808,0.000398,10.289026,-1.3443,-0.167,9.93722,0.00000
@1,0.4000,0.8, 120.021000000001 
121.00,9.93710,10.228778,0.000397,10.288984,-1.3435,-0.166,9.93710,0.00000
122.00,9.93739,10.228814,0.000395,10.288996,-1.3426,-0.166,9.93739,0.00000
123.00,9.93127,10.228900,0.000392,10.289047,-1.3418,-0.166,9.93127,0.00000
124.00,9.91572,10.229020,0.000391,10.289134,-1.3409,-0.165,9.91572,0.00000
125.00,9.89487,10.229109,0.000389,10.289137,-1.3400,-0.165,9.89487,0.00000
126.00,9.87313,10.229300,0.000392,10.289209,-1.3392,-0.165,9.87313,0.00000
127.00,9.85309,10.229398,0.000393,10.289233,-1.3383,-0.164,9.85309,0.00000
128.00,9.84050,10.229466,0.000395,10.289264,-1.3374,-0.164,9.84050,0.00000
129.00,9.83706,10.229484,0.000399,10.289260,-1.3365,-0.164,9.83706,0.00000
130.00,9.83969,10.229480,0.000399,10.289219,-1.3357,-0.164,9.83969,0.00000
131.00,9.84321,10.229439,0.000400,10.289144,-1.3349,-0.164,9.84321,0.00000
132.00,9.84455,10.229517,0.000399,10.289089,-1.3341,-0.163,9.84455,0.00000
133.00,9.84780,10.229598,0.000397,10.289057,-1.3332,-0.163,9.84780,0.00000
134.00,9.85377,10.229648,0.000392,10.289002,-1.3324,-0.163,9.85377,0.00000
135.00,9.86085,10.229711,0.000393,10.288974,-1.3316,-0.163,9.86085,0.00000
136.00,9.86996,10.229903,0.000389,10.289059,-1.3308,-0.162,9.86996,0.00000
137.00,9.88229,10.229993,0.000389,10.289081,-1.3299,-0.162,9.88229,0.00000
138.00,9.89554,10.230080,0.000389,10.289111,-1.3291,-0.162,9.89554,0.00000
139.00,9.90926,10.230196,0.000387,10.289156,-1.3283,-0.161,9.90926,0.00000
140.00,9.92396,10.230398,0.000387,10.289210,-1.3275,-0.161,9.92396,0.00000
141.00,9.93710,10.230453,0.000389,10.289224,-1.3267,-0.161,9.93710,0.00000
142.00,9.94793,10.230439,0.000392,10.289140,-1.3259,-0.161,9.94793,0.00000
143.00,9.95621,10.230419,0.000391,10.289088,-1.3251,-0.160,9.95621,0.00000
144.00,9.96166,10.230573,0.000397,10.289215,-1.3242,-0.160,9.96166,0.00000
145.00,9.96445,10.230516,0.000397,10.289188,-1.3234,-0.160,9.96445,0.00000
146.00,9.96636,10.230536,0.000399,10.289115,-1.3226,-0.160,9.96636,0.00000
147.00,9.96808,10.230593,0.000397,10.289124,-1.3217,-0.160,9.96808,0.00000
148.00,9.96855,10.230689,0.000399,10.289097,-1.3209,-0.159,9.96855,0.00000
149.00,9.96866,10.230670,0.000394,10.288971,-1.3201,-0.159,9.96866,0.00000
150.00,9.96860,10.230779,0.000394,10.288977,-1.3193,-0.159,9.96860,0.00000
151.00,9.96735,10.230850,0.000394,10.288977,-1.3185,-0.158,9.96735,0.00000
152.00,9.96485,10.231016,0.000394,10.289067,-1.3176,-0.158,9.96485,0.00000
153.00,9.96337,10.231089,0.000394,10.289097,-1.3168,-0.158,9.96337,0.00000
154.00,9.96116,10.231101,0.000397,10.289031,-1.3160,-0.158,9.96116,0.00000
155.00,9.95930,10.231111,0.000399,10.288963,-1.3151,-0.157,9.95930,0.00000
156.00,9.95771,10.231133,0.000399,10.288974,-1.3143,-0.157,9.95771,0.00000
157.00,9.95634,10.231180,0.000400,10.288947,-1.3135,-0.157,9.95634,0.00000
158.00,9.95481,10.231254,0.000401,10.288975,-1.3127,-0.157,9.95481,0.00000
159.00,9.95355,10.231329,0.000396,10.289008,-1.3118,-0.156,9.95355,0.00000
160.00,9.95270,10.231375,0.000392,10.289068,-1.3111,-0.156,9.95270,0.00000
161.00,9.95270,10.231453,0.000390,10.289048,-1.3103,-0.156,9.95270,0.00000
162.00,9.95230,10.231458,0.000386,10.289019,-1.3095,-0.155,9.95230,0.00000
163.00,9.95108,10.231565,0.000382,10.289009,-1.3087,-0.155,9.95108,0.00000
164.00,9.95125,10.231590,0.000385,10.289000,-1.3079,-0.155,9.95125,0.00000
165.00,9.95069,10.231703,0.000388,10.288990,-1.3071,-0.155,9.95069,0.00000
166.00,9.94900,10.231795,0.000391,10.289034,-1.3063,-0.154,9.94900,0.00000
167.00,9.94832,10.231903,0.000393,10.289097,-1.3055,-0.154,9.94832,0.00000
168.00,9.94752,10.231908,0.000395,10.289041,-1.3047,-0.154,9.94752,0.00000
169.00,9.94652,10.232035,0.000396,10.289044,-1.3039,-0.154,9.94652,0.00000
170.00,9.94635,10.232122,0.000395,10.289096,-1.3031,-0.154,9.94635,0.00000
171.00,9.94548,10.232124,0.000394,10.289032,-1.3024,-0.153,9.94548,0.00000
172.00,9.94515,10.232113,0.000393,10.288938,-1.3016,-0.153,9.94515,0.00000
173.00,9.94556,10.232159,0.000394,10.288937,-1.3008,-0.153,9.94556,0.00000
174.00,9.94610,10.232263,0.000392,10.288991,-1.3000,-0.152,9.94610,0.00000
175.00,9.94598,10.232246,0.000394,10.288917,-1.2993,-0.152,9.94598,0.00000
176.00,9.94752,10.232372,0.000395,10.288969,-1.2985,-0.152,9.94752,0.00000
177.00,9.94812,10.232467,0.000398,10.289002,-1.2977,-0.152,9.94812,0.00000
178.00,9.94824,10.232462,0.000400,10.289011,-1.2969,-0.152,9.94824,0.00000
179.00,9.94798,10.232415,0.000401,10.288973,-1.2962,-0.152,9.94798,0.00000
180.00,9.94851,10.232542,0.000399,10.288978,-1.2954,-0.151,9.94851,0.00000
181.00,9.94874,10.232560,0.000399,10.288959,-1.2946,-0.151,9.94874,0.00000
182.00,9.94996,10.232517,0.000397,10.288908,-1.2938,-0.151,9.94996,0.00000
183.00,9.95166,10.232666,0.000400,10.288917,-1.2930,-0.151,9.95166,0.00000
184.00,9.95272,10.232802,0.000402,10.288974,-1.2922,-0.150,9.95272,0.00000
185.00,9.95320,10.232858,0.000399,10.289014,-1.2914,-0.150,9.95320,0.00000
186.00,9.95348,10.232854,0.000399,10.288985,-1.2905,-0.150,9.95348,0.00000
187.00,9.95314,10.232983,0.000397,10.289042,-1.2897,-0.149,9.95314,0.00000
188.00,9.95319,10.232988,0.000395,10.289004,-1.2889,-0.149,9.95319,0.00000
189.00,9.95402,10.232960,0.000394,10.288914,-1.2882,-0.149,9.95402,0.00000
190.00,9.95497,10.232894,0.000395,10.288803,-1.2874,-0.149,9.95497,0.00000
191.00,9.95594,10.233049,0.000393,10.288821,-1.2867,-0.148,9.95594,0.00000
192.00,9.95673,10.233179,0.000391,10.288865,-1.2859,-0.148,9.95673,0.00000
193.00,9.95769,10.233284,0.000390,10.288941,-1.2851,-0.148,9.95769,0.00000
194.00,9.95848,10.233389,0.000394,10.288996,-1.2844,-0.147,9.95848,0.00000
195.00,9.95944,10.233519,0.000399,10.289090,-1.2836,-0.147,9.95944,0.00000
196.00,9.96174,10.233458,0.000401,10.289092,-1.2828,-0.147,9.96174,0.00000
197.00,9.96378,10.233491,0.000403,10.289088,-1.2821,-0.147,9.96378,0.00000
198.00,9.96467,10.233445,0.000402,10.289048,-1.2813,-0.147,9.96467,0.00000
199.00,9.96559,10.233450,0.000401,10.289044,-1.2806,-0.146,9.96559,0.00000
200.00,9.96639,10.233501,0.000401,10.289059,-1.2798,-0.146,9.96639,0.00000
201.00,9.96541,10.233656,0.000401,10.289092,-1.2791,-0.146,9.96541,0.00000
202.00,9.96456,10.233732,0.000404,10.289097,-1.2783,-0.146,9.96456,0.00000
203.00,9.96416,10.233837,0.000406,10.289083,-1.2776,-0.146,9.96416,0.00000
204.00,9.96375,10.233882,0.000407,10.289039,-1.2769,-0.145,9.96375,0.00000
205.00,9.96371,10.233916,0.000403,10.288974,-1.2762,-0.145,9.96371,0.00000
206.00,9.96432,10.233905,0.000404,10.288896,-1.2754,-0.145,9.96432,0.00000
207.00,9.96527,10.233949,0.000400,10.288869,-1.2747,-0.144,9.96527,0.00000
208.00,9.96653,10.234009,0.000399,10.288816,-1.2739,-0.144,9.96653,0.00000
209.00,9.96688,10.234203,0.000394,10.288885,-1.2732,-0.144,9.96688,0.00000
210.00,9.96512,10.234432,0.000397,10.289032,-1.2724,-0.144,9.96512,0.00000
211.00,9.96441,10.234540,0.000397,10.289066,-1.2716,-0.143,9.96441,0.00000
212.00,9.96343,10.234594,0.000397,10.289033,-1.2709,-0.143,9.96343,0.00000
213.00,9.96254,10.234686,0.000399,10.289078,-1.2702,-0.143,9.96254,0.00000
214.00,9.96293,10.234744,0.000400,10.289121,-1.2695,-0.143,9.96293,0.00000
215.00,9.96481,10.234672,0.000398,10.288989,-1.2688,-0.143,9.96481,0.00000
216.00,9.96465,10.234752,0.000395,10.289001,-1.2681,-0.142,9.96465,0.00000
217.00,9.96374,10.234870,0.000397,10.289095,-1.2674,-0.142,9.96374,0.00000
218.00,9.96297,10.234884,0.000393,10.289110,-1.2667,-0.141,9.96297,0.00000
219.00,9.96293,10.235013,0.000393,10.289154,-1.2659,-0.141,9.96293,0.00000
220.00,9.96310,10.235060,0.000392,10.289129,-1.2652,-0.141,9.96310,0.00000
221.00,9.96372,10.235198,0.000394,10.289212,-1.2645,-0.140,9.96372,0.00000
222.00,9.96466,10.235295,0.000396,10.289213,-1.2638,-0.140,9.96466,0.00000
223.00,9.96529,10.235417,0.000401,10.289237,-1.2631,-0.140,9.96529,0.00000
224.00,9.96584,10.235445,0.000402,10.289198,-1.2624,-0.140,9.96584,0.00000
225.00,9.96616,10.235529,0.000407,10.289253,-1.2618,-0.140,9.96616,0.00000
226.00,9.96600,10.235494,0.000410,10.289138,-1.2611,-0.140,9.96600,0.00000
227.00,9.96623,10.235400,0.000407,10.288978,-1.2605,-0.140,9.96623,0.00000
228.00,9.96652,10.235561,0.000402,10.289022,-1.2598,-0.139,9.96652,0.00000
229.00,9.96609,10.235510,0.000401,10.288883,-1.2592,-0.139,9.96609,0.00000
230.00,9.96519,10.235586,0.000400,10.288848,-1.2586,-0.139,9.96519,0.00000
231.00,9.96704,10.235681,0.000396,10.288895,-1.2579,-0.138,9.96704,0.00000
232.00,9.96805,10.235817,0.000396,10.288984,-1.2572,-0.138,9.96805,0.00000
233.00,9.96810,10.235808,0.000396,10.288950,-1.2565,-0.138,9.96810,0.00000
234.00,9.96795,10.235961,0.000396,10.289067,-1.2558,-0.138,9.96795,0.00000
235.00,9.96933,10.236070,0.000396,10.289093,-1.2551,-0.137,9.96933,0.00000
236.00,9.96853,10.236140,0.000399,10.289088,-1.2544,-0.137,9.96853,0.00000
237.00,9.96875,10.236239,0.000400,10.289141,-1.2538,-0.137,9.96875,0.00000
238.00,9.96937,10.236264,0.000398,10.289131,-1.2531,-0.137,9.96937,0.00000
239.00,9.96923,10.236293,0.000398,10.289050,-1.2525,-0.136,9.96923,0.00000
240.00,9.96789,10.236320,0.000397,10.289045,-1.2519,-0.136,9.96789,0.00000
241.00,9.96679,10.236441,0.000393,10.289109,-1.2512,-0.136,9.96679,0.00000
242.00,9.96617,10.236541,0.000390,10.289121,-1.2505,-0.135,9.96617,0.00000
243.00,9.96651,10.236630,0.000390,10.289117,-1.2499,-0.135,9.96651,0.00000
244.00,9.96733,10.236669,0.000391,10.289109,-1.2492,-0.135,9.96733,0.00000
245.00,9.96915,10.236674,0.000397,10.289050,-1.2486,-0.135,9.96915,0.00000
246.00,9.97103,10.236583,0.000398,10.288919,-1.2480,-0.135,9.97103,0.00000
247.00,9.97168,10.236688,0.000399,10.288965,-1.2473,-0.135,9.97168,0.00000
248.00,9.97197,10.236741,0.000402,10.288967,-1.2467,-0.134,9.97197,0.00000
249.00,9.97237,10.236770,0.000404,10.288981,-1.2460,-0.134,9.97237,0.00000
250.00,9.97285,10.236986,0.000402,10.289093,-1.2454,-0.134,9.97285,0.00000
251.00,9.97262,10.237130,0.000403,10.289134,-1.2447,-0.134,9.97262,0.00000
252.00,9.97333,10.237131,0.000406,10.289029,-1.2440,-0.134,9.97333,0.00000
253.00,9.97375,10.237173,0.000405,10.288985,-1.2434,-0.133,9.97375,0.00000
254.00,9.97388,10.237286,0.000403,10.289036,-1.2427,-0.133,9.97388,0.00000
255.00,9.97398,10.237307,0.000400,10.289071,-1.2420,-0.133,9.97398,0.00000
256.00,9.97516,10.237369,0.000400,10.289074,-1.2414,-0.132,9.97516,0.00000
257.00,9.97571,10.237425,0.000399,10.289093,-1.2407,-0.132,9.97571,0.00000
258.00,9.97612,10.237501,0.000402,10.289154,-1.2400,-0.132,9.97612,0.00000
259.00,9.97653,10.237540,0.000405,10.289147,-1.2393,-0.132,9.97653,0.00000
260.00,9.97629,10.237554,0.000406,10.289085,-1.2387,-0.131,9.97629,0.00000
261.00,9.97593,10.237627,0.000405,10.289146,-1.2380,-0.131,9.97593,0.00000
262.00,9.97578,10.237644,0.000406,10.289130,-1.2373,-0.131,9.97578,0.00000
263.00,9.97652,10.237695,0.000404,10.289127,-1.2366,-0.131,9.97652,0.00000
264.00,9.97674,10.237763,0.000404,10.289092,-1.2360,-0.130,9.97674,0.00000
265.00,9.97736,10.237893,0.000406,10.289136,-1.2353,-0.130,9.97736,0.00000
266.00,9.97677,10.237941,0.000407,10.289073,-1.2347,-0.130,9.97677,0.00000
267.00,9.97621,10.238090,0.000407,10.289071,-1.2340,-0.130,9.97621,0.00000
268.00,9.97531,10.238200,0.000405,10.289062,-1.2333,-0.130,9.97531,0.00000
269.00,9.97567,10.238331,0.000403,10.289123,-1.2327,-0.129,9.97567,0.00000
270.00,9.97522,10.238283,0.000401,10.289055,-1.2321,-0.129,9.97522,0.00000
271.00,9.97656,10.238378,0.000397,10.289137,-1.2314,-0.129,9.97656,0.00000
272.00,9.97765,10.238355,0.000399,10.289117,-1.2307,-0.129,9.97765,0.00000
273.00,9.97765,10.238378,0.000403,10.289128,-1.2301,-0.128,9.97765,0.00000
274.00,9.97732,10.238413,0.000404,10.289082,-1.2294,-0.128,9.97732,0.00000
275.00,9.97795,10.238493,0.000404,10.289060,-1.2287,-0.128,9.97795,0.00000
276.00,9.97871,10.238557,0.000408,10.288989,-1.2280,-0.128,9.97871,0.00000
277.00,9.97891,10.238675,0.000408,10.289013,-1.2274,-0.128,9.97891,0.00000
278.00,9.97966,10.238811,0.000403,10.289004,-1.2267,-0.127,9.97966,0.00000
279.00,9.97908,10.238808,0.000402,10.288983,-1.2260,-0.127,9.97908,0.00000
280.00,9.97918,10.238869,0.000403,10.288994,-1.2254,-0.127,9.97918,0.00000
281.00,9.97779,10.239025,0.000402,10.289132,-1.2247,-0.127,9.97779,0.00000
282.00,9.97734,10.239059,0.000403,10.289122,-1.2241,-0.126,9.97734,0.00000
283.00,9.97773,10.239061,0.000406,10.289088,-1.2235,-0.126,9.97773,0.00000
284.00,9.97862,10.239175,0.000407,10.289125,-1.2228,-0.126,9.97862,0.00000
285.00,9.97949,10.239258,0.000406,10.289141,-1.2222,-0.126,9.97949,0.00000
286.00,9.98080,10.239222,0.000405,10.289029,-1.2215,-0.126,9.98080,0.00000
287.00,9.98223,10.239299,0.000402,10.289067,-1.2209,-0.125,9.98223,0.00000
288.00,9.98269,10.239425,0.000401,10.289131,-1.2202,-0.125,9.98269,0.00000
289.00,9.98397,10.239442,0.000401,10.289098,-1.2196,-0.125,9.98397,0.00000
290.00,9.98285,10.239546,0.000401,10.289144,-1.2189,-0.124,9.98285,0.00000
291.00,9.98231,10.239615,0.000401,10.289159,-1.2183,-0.124,9.98231,0.00000
292.00,9.98219,10.239653,0.000405,10.289144,-1.2176,-0.124,9.98219,0.00000
293.00,9.98147,10.239597,0.000403,10.289029,-1.2170,-0.124,9.98147,0.00000
294.00,9.98194,10.239657,0.000402,10.289040,-1.2164,-0.123,9.98194,0.00000
295.00,9.98265,10.239671,0.000401,10.289018,-1.2158,-0.123,9.98265,0.00000
296.00,9.98325,10.239647,0.000403,10.288956,-1.2152,-0.123,9.98325,0.00000
297.00,9.98343,10.239670,0.000402,10.288905,-1.2146,-0.123,9.98343,0.00000
298.00,9.98467,10.239763,0.000404,10.288968,-1.2140,-0.123,9.98467,0.00000
299.00,9.98417,10.239884,0.000403,10.288981,-1.2134,-0.122,9.98417,0.00000
300.00,9.98455,10.239920,0.000403,10.288946,-1.2127,-0.122,9.98455,0.00000
301.00,9.98437,10.240011,0.000402,10.288983,-1.2121,-0.122,9.98437,0.00000
302.00,9.98411,10.240042,0.000403,10.288988,-1.2115,-0.122,9.98411,0.00000
303.00,9.98374,10.240227,0.000405,10.289067,-1.2108,-0.122,9.98374,0.00000
304.00,9.98376,10.240261,0.000410,10.289101,-1.2102,-0.122,9.98376,0.00000
305.00,9.98358,10.240343,0.000410,10.289074,-1.2096,-0.121,9.98358,0.00000
306.00,9.98360,10.240502,0.000407,10.289080,-1.2090,-0.121,9.98360,0.00000
307.00,9.98388,10.240638,0.000408,10.289133,-1.2083,-0.121,9.98388,0.00000
308.00,9.98367,10.240652,0.000407,10.289118,-1.2077,-0.121,9.98367,0.00000
309.00,9.98423,10.240754,0.000401,10.289096,-1.2070,-0.120,9.98423,0.00000
310.00,9.98512,10.240803,0.000400,10.289130,-1.2064,-0.120,9.98512,0.00000
311.00,9.98669,10.240841,0.000399,10.289179,-1.2058,-0.119,9.98669,0.00000
312.00,9.98766,10.240785,0.000395,10.289099,-1.2051,-0.119,9.98766,0.00000
313.00,9.98976,10.240727,0.000392,10.288989,-1.2045,-0.119,9.98976,0.00000
314.00,9.98996,10.240767,0.000396,10.288986,-1.2039,-0.118,9.98996,0.00000
315.00,9.98951,10.240832,0.000400,10.288986,-1.2033,-0.118,9.98951,0.00000
316.00,9.98909,10.240854,0.000401,10.288953,-1.2026,-0.118,9.98909,0.00000
317.00,9.98906,10.241051,0.000404,10.289004,-1.2020,-0.118,9.98906,0.00000
318.00,9.98810,10.241174,0.000406,10.289029,-1.2014,-0.118,9.98810,0.00000
319.00,9.98971,10.241152,0.000404,10.288965,-1.2007,-0.117,9.98971,0.00000
320.00,9.99085,10.241239,0.000403,10.289011,-1.2001,-0.117,9.99085,0.00000
321.00,9.99172,10.241222,0.000405,10.288960,-1.1995,-0.117,9.99172,0.00000
322.00,9.99180,10.241266,0.000404,10.288964,-1.1990,-0.117,9.99180,0.00000
323.00,9.99254,10.241221,0.000403,10.288942,-1.1984,-0.117,9.99254,0.00000
324.00,9.99055,10.241302,0.000404,10.288977,-1.1978,-0.116,9.99055,0.00000
325.00,9.98967,10.241354,0.000404,10.288940,-1.1972,-0.116,9.98967,0.00000
326.00,9.98780,10.241515,0.000404,10.289008,-1.1966,-0.116,9.98780,0.00000
327.00,9.98707,10.241559,0.000403,10.288975,-1.1959,-0.116,9.98707,0.00000
328.00,9.98715,10.241744,0.000403,10.289030,-1.1953,-0.115,9.98715,0.00000
329.00,9.98793,10.241850,0.000402,10.289039,-1.1947,-0.115,9.98793,0.00000
330.00,9.98869,10.241893,0.000402,10.289065,-1.1941,-0.115,9.98869,0.00000
331.00,9.99014,10.241880,0.000400,10.289013,-1.1936,-0.114,9.99014,0.00000
332.00,9.99194,10.241930,0.000404,10.289051,-1.1930,-0.114,9.99194,0.00000
333.00,9.99199,10.241992,0.000408,10.289032,-1.1924,-0.114,9.99199,0.00000
334.00,9.99213,10.242081,0.000409,10.289098,-1.1918,-0.114,9.99213,0.00000
335.00,9.99244,10.242163,0.000407,10.289085,-1.1912,-0.114,9.99244,0.00000
336.00,9.99259,10.242251,0.000408,10.289084,-1.1906,-0.114,9.99259,0.00000
337.00,9.99203,10.242287,0.000401,10.289073,-1.1901,-0.114,9.99203,0.00000
338.00,9.99199,10.242321,0.000393,10.289085,-1.1895,-0.113,9.99199,0.00000
339.00,9.99273,10.242339,0.000391,10.289042,-1.1889,-0.113,9.99273,0.00000
340.00,9.99221,10.242371,0.000391,10.289008,-1.1883,-0.112,9.99221,0.00000
341.00,9.99276,10.242465,0.000391,10.289012,-1.1877,-0.112,9.99276,0.00000
342.00,9.99334,10.242485,0.000393,10.288975,-1.1871,-0.112,9.99334,0.00000
343.00,9.99291,10.242488,0.000399,10.288981,-1.1864,-0.112,9.99291,0.00000
344.00,9.99336,10.242507,0.000402,10.288912,-1.1859,-0.112,9.99336,0.00000
345.00,9.99448,10.242548,0.000406,10.288922,-1.1853,-0.111,9.99448,0.00000
346.00,9.99475,10.242561,0.000409,10.288904,-1.1847,-0.111,9.99475,0.00000
347.00,9.99450,10.242735,0.000412,10.288982,-1.1841,-0.111,9.99450,0.00000
348.00,9.99543,10.242861,0.000409,10.288988,-1.1835,-0.111,9.99543,0.00000
349.00,9.99506,10.242917,0.000407,10.288980,-1.1829,-0.111,9.99506,0.00000
350.00,9.99445,10.243029,0.000403,10.289025,-1.1824,-0.110,9.99445,0.00000
351.00,9.99320,10.243108,0.000401,10.289104,-1.1818,-0.110,9.99320,0.00000
352.00,9.99366,10.243131,0.000404,10.289114,-1.1812,-0.110,9.99366,0.00000
353.00,9.99378,10.243129,0.000405,10.289078,-1.1806,-0.109,9.99378,0.00000
354.00,9.99431,10.243230,0.000405,10.289126,-1.1800,-0.109,9.99431,0.00000
355.00,9.99524,10.243318,0.000408,10.289149,-1.1794,-0.109,9.99524,0.00000
356.00,9.99690,10.243409,0.000407,10.289091,-1.1789,-0.109,9.99690,0.00000
357.00,9.99660,10.243438,0.000404,10.289027,-1.1783,-0.109,9.99660,0.00000
358.00,9.99719,10.243616,0.000403,10.289099,-1.1777,-0.108,9.99719,0.00000
359.00,9.99770,10.243798,0.000405,10.289233,-1.1771,-0.108,9.99770,0.00000
360.00,9.99883,10.243793,0.000401,10.289156,-1.1766,-0.108,9.99883,0.00000
361.00,9.99924,10.243877,0.000402,10.289197,-1.1760,-0.108,9.99924,0.00000
362.00,9.99984,10.243996,0.000405,10.289231,-1.1754,-0.107,9.99984,0.00000
363.00,9.99961,10.244035,0.000407,10.289184,-1.1749,-0.107,9.99961,0.00000
364.00,9.99902,10.244006,0.000410,10.289076,-1.1743,-0.107,9.99902,0.00000
365.00,9.99812,10.244096,0.000413,10.289066,-1.1737,-0.107,9.99812,0.00000
366.00,9.99754,10.244115,0.000417,10.289026,-1.1732,-0.107,9.99754,0.00000
367.00,9.99751,10.244108,0.000417,10.288982,-1.1726,-0.107,9.99751,0.00000
368.00,9.99692,10.244176,0.000415,10.288983,-1.1720,-0.107,9.99692,0.00000
369.00,9.99756,10.244318,0.000412,10.289006,-1.1714,-0.106,9.99756,0.00000
370.00,9.99854,10.244457,0.000409,10.289045,-1.1708,-0.106,9.99854,0.00000
371.00,9.99891,10.244563,0.000405,10.289064,-1.1702,-0.106,9.99891,0.00000
372.00,9.99908,10.244763,0.000402,10.289136,-1.1696,-0.105,9.99908,0.00000
373.00,10.00128,10.244853,0.000405,10.289184,-1.1691,-0.105,10.00128,0.00000
374.00,10.00170,10.244878,0.000403,10.289185,-1.1685,-0.105,10.00170,0.00000
375.00,10.00148,10.244869,0.000408,10.289152,-1.1680,-0.105,10.00148,0.00000
376.00,10.00133,10.244867,0.000410,10.289081,-1.1674,-0.105,10.00133,0.00000
377.00,10.00177,10.244805,0.000410,10.289009,-1.1669,-0.105,10.00177,0.00000
378.00,10.00094,10.244816,0.000409,10.288959,-1.1663,-0.104,10.00094,0.00000
379.00,10.00140,10.244851,0.000410,10.288913,-1.1658,-0.104,10.00140,0.00000
380.00,10.00057,10.244933,0.000408,10.288912,-1.1653,-0.104,10.00057,0.00000
381.00,10.00052,10.245049,0.000408,10.288959,-1.1647,-0.103,10.00052,0.00000
382.00,10.00051,10.245229,0.000409,10.289052,-1.1641,-0.103,10.00051,0.00000
383.00,10.00079,10.245331,0.000411,10.289070,-1.1635,-0.103,10.00079,0.00000
384.00,10.00070,10.245384,0.000413,10.289108,-1.1629,-0.103,10.00070,0.00000
385.00,10.00181,10.245529,0.000412,10.289222,-1.1623,-0.103,10.00181,0.00000
386.00,10.00300,10.245665,0.000412,10.289288,-1.1618,-0.102,10.00300,0.00000
387.00,10.00325,10.245699,0.000415,10.289270,-1.1612,-0.102,10.00325,0.00000
388.00,10.00379,10.245768,0.000414,10.289324,-1.1607,-0.102,10.00379,0.00000
389.00,10.00375,10.245810,0.000413,10.289284,-1.1601,-0.102,10.00375,0.00000
390.00,10.00429,10.245798,0.000412,10.289234,-1.1596,-0.101,10.00429,0.00000
391.00,10.00434,10.245744,0.000412,10.289142,-1.1591,-0.101,10.00434,0.00000
392.00,10.00474,10.245770,0.000411,10.289125,-1.1586,-0.101,10.00474,0.00000
393.00,10.00480,10.245817,0.000409,10.289095,-1.1580,-0.101,10.00480,0.00000
394.00,10.00585,10.245925,0.000409,10.289107,-1.1575,-0.100,10.00585,0.00000
395.00,10.00678,10.245988,0.000410,10.289101,-1.1570,-0.100,10.00678,0.00000
396.00,10.00741,10.246162,0.000403,10.289167,-1.1564,-0.100,10.00741,0.00000
397.00,10.00768,10.246348,0.000403,10.289212,-1.1558,-0.100,10.00768,0.00000
398.00,10.00778,10.246425,0.000402,10.289225,-1.1553,-0.099,10.00778,0.00000
399.00,10.00735,10.246448,0.000401,10.289243,-1.1548,-0.099,10.00735,0.00000
400.00,10.00634,10.246530,0.000400,10.289275,-1.1542,-0.099,10.00634,0.00000
401.00,10.00609,10.246494,0.000403,10.289266,-1.1537,-0.099,10.00609,0.00000
402.00,10.00662,10.246501,0.000402,10.289260,-1.1532,-0.098,10.00662,0.00000
403.00,10.00697,10.246500,0.000401,10.289224,-1.1527,-0.098,10.00697,0.00000
404.00,10.00651,10.246534,0.000402,10.289210,-1.1522,-0.098,10.00651,0.00000
405.00,10.00689,10.246565,0.000405,10.289208,-1.1516,-0.098,10.00689,0.00000
406.00,10.00695,10.246688,0.000404,10.289215,-1.1511,-0.098,10.00695,0.00000
407.00,10.00741,10.246635,0.000404,10.289123,-1.1505,-0.098,10.00741,0.00000
408.00,10.00722,10.246761,0.000404,10.289148,-1.1500,-0.097,10.00722,0.00000
409.00,10.00834,10.246888,0.000402,10.289161,-1.1495,-0.097,10.00834,0.00000
410.00,10.00886,10.246971,0.000403,10.289122,-1.1489,-0.097,10.00886,0.00000
411.00,10.00921,10.247009,0.000404,10.289123,-1.1484,-0.097,10.00921,0.00000
412.00,10.00825,10.247104,0.000404,10.289121,-1.1479,-0.096,10.00825,0.00000
413.00,10.00818,10.247180,0.000404,10.289088,-1.1474,-0.096,10.00818,0.00000
414.00,10.00865,10.247249,0.000405,10.289113,-1.1468,-0.096,10.00865,0.00000
415.00,10.00895,10.247294,0.000401,10.289108,-1.1463,-0.095,10.00895,0.00000
416.00,10.00863,10.247397,0.000398,10.289097,-1.1458,-0.095,10.00863,0.00000
417.00,10.00901,10.247439,0.000397,10.289130,-1.1453,-0.095,10.00901,0.00000
418.00,10.00994,10.247478,0.000400,10.289190,-1.1448,-0.095,10.00994,0.00000
419.00,10.00936,10.247504,0.000402,10.289115,-1.1442,-0.095,10.00936,0.00000
420.00,10.00913,10.247600,0.000406,10.289097,-1.1437,-0.094,10.00913,0.00000
@2,1.0000,2.0, 420.013000000001 
421.00,10.00974,10.247673,0.000412,10.289124,-1.1431,-0.095,10.00974,0.00000
422.00,10.01176,10.247847,0.000413,10.289160,-1.1426,-0.094,10.01176,0.00000
423.00,10.00901,10.247985,0.000410,10.289159,-1.1421,-0.094,10.00901,0.00000
424.00,9.99028,10.248096,0.000410,10.289194,-1.1416,-0.094,9.99028,0.00000
425.00,9.95344,10.248126,0.000406,10.289194,-1.1412,-0.093,9.95344,0.00000
426.00,9.90828,10.248226,0.000404,10.289218,-1.1407,-0.093,9.90828,0.00000
427.00,9.86450,10.248209,0.000406,10.289117,-1.1402,-0.093,9.86450,0.00000
428.00,9.83275,10.248318,0.000409,10.289132,-1.1397,-0.093,9.83275,0.00000
429.00,9.82015,10.248400,0.000405,10.289168,-1.1392,-0.093,9.82015,0.00000
430.00,9.82027,10.248514,0.000406,10.289155,-1.1387,-0.092,9.82027,0.00000
431.00,9.82064,10.248577,0.000407,10.289151,-1.1382,-0.092,9.82064,0.00000
432.00,9.81258,10.248650,0.000407,10.289188,-1.1377,-0.092,9.81258,0.00000
433.00,9.79562,10.248574,0.000409,10.289068,-1.1372,-0.091,9.79562,0.00000
434.00,9.77766,10.248670,0.000411,10.289081,-1.1367,-0.091,9.77766,0.00000
435.00,9.76937,10.248698,0.000411,10.289096,-1.1362,-0.091,9.76937,0.00000
436.00,9.77481,10.248702,0.000414,10.289037,-1.1358,-0.091,9.77481,0.00000
437.00,9.79224,10.248780,0.000413,10.289080,-1.1353,-0.091,9.79224,0.00000
438.00,9.81584,10.248877,0.000410,10.289173,-1.1348,-0.090,9.81584,0.00000
439.00,9.84305,10.248970,0.000409,10.289205,-1.1343,-0.090,9.84305,0.00000
440.00,9.87190,10.249054,0.000409,10.289253,-1.1338,-0.090,9.87190,0.00000
441.00,9.90029,10.249118,0.000408,10.289262,-1.1334,-0.090,9.90029,0.00000
442.00,9.92612,10.249150,0.000411,10.289245,-1.1329,-0.090,9.92612,0.00000
443.00,9.95103,10.249245,0.000412,10.289259,-1.1325,-0.090,9.95103,0.00000
444.00,9.97287,10.249184,0.000411,10.289169,-1.1320,-0.089,9.97287,0.00000
445.00,9.99200,10.249236,0.000410,10.289151,-1.1316,-0.089,9.99200,0.00000
446.00,10.00659,10.249258,0.000406,10.289123,-1.1311,-0.089,10.00659,0.00000
447.00,10.01752,10.249359,0.000404,10.289136,-1.1306,-0.088,10.01752,0.00000
448.00,10.02526,10.249395,0.000404,10.289095,-1.1301,-0.088,10.02526,0.00000
449.00,10.03021,10.249498,0.000403,10.289133,-1.1297,-0.088,10.03021,0.00000
450.00,10.03303,10.249509,0.000406,10.289082,-1.1292,-0.088,10.03303,0.00000
451.00,10.03481,10.249597,0.000409,10.289101,-1.1288,-0.088,10.03481,0.00000
452.00,10.03716,10.249675,0.000409,10.289120,-1.1283,-0.087,10.03716,0.00000
453.00,10.03799,10.249673,0.000408,10.289093,-1.1278,-0.087,10.03799,0.00000
454.00,10.03938,10.249694,0.000409,10.289040,-1.1273,-0.087,10.03938,0.00000
455.00,10.03965,10.249762,0.000408,10.289026,-1.1268,-0.087,10.03965,0.00000
456.00,10.04002,10.249843,0.000410,10.289041,-1.1264,-0.086,10.04002,0.00000
457.00,10.03976,10.249803,0.000412,10.288982,-1.1259,-0.086,10.03976,0.00000
458.00,10.04006,10.249988,0.000414,10.289081,-1.1254,-0.086,10.04006,0.00000
459.00,10.03945,10.250064,0.000414,10.289112,-1.1249,-0.086,10.03945,0.00000
460.00,10.03812,10.250109,0.000416,10.289138,-1.1245,-0.086,10.03812,0.00000
461.00,10.03638,10.250150,0.000415,10.289110,-1.1240,-0.086,10.03638,0.00000
462.00,10.03427,10.250272,0.000414,10.289155,-1.1235,-0.085,10.03427,0.00000
463.00,10.03167,10.250266,0.000413,10.289082,-1.1231,-0.085,10.03167,0.00000
464.00,10.02958,10.250348,0.000414,10.289083,-1.1226,-0.085,10.02958,0.00000
465.00,10.02805,10.250468,0.000412,10.289079,-1.1221,-0.085,10.02805,0.00000
466.00,10.02713,10.250551,0.000410,10.289098,-1.1216,-0.084,10.02713,0.00000
467.00,10.02642,10.250702,0.000410,10.289131,-1.1212,-0.084,10.02642,0.00000
468.00,10.02514,10.250800,0.000409,10.289138,-1.1207,-0.084,10.02514,0.00000
469.00,10.02379,10.250803,0.000409,10.289064,-1.1203,-0.083,10.02379,0.00000
470.00,10.02262,10.250901,0.000409,10.289121,-1.1198,-0.083,10.02262,0.00000
471.00,10.02042,10.250891,0.000410,10.289112,-1.1193,-0.083,10.02042,0.00000
472.00,10.01819,10.250841,0.000409,10.289066,-1.1189,-0.083,10.01819,0.00000
473.00,10.01673,10.250832,0.000410,10.289040,-1.1184,-0.082,10.01673,0.00000
474.00,10.01524,10.250925,0.000410,10.289085,-1.1180,-0.082,10.01524,0.00000
475.00,10.01387,10.250953,0.000409,10.289062,-1.1175,-0.082,10.01387,0.00000
476.00,10.01308,10.251059,0.000405,10.289059,-1.1170,-0.082,10.01308,0.00000
477.00,10.01215,10.251117,0.000406,10.289075,-1.1166,-0.081,10.01215,0.00000
478.00,10.01176,10.251194,0.000407,10.289123,-1.1161,-0.081,10.01176,0.00000
479.00,10.01217,10.251221,0.000409,10.289145,-1.1156,-0.081,10.01217,0.00000
480.00,10.01295,10.251241,0.000410,10.289084,-1.1152,-0.081,10.01295,0.00000
481.00,10.01456,10.251335,0.000411,10.289077,-1.1147,-0.081,10.01456,0.00000
482.00,10.01632,10.251529,0.000408,10.289131,-1.1142,-0.081,10.01632,0.00000
483.00,10.01755,10.251538,0.000406,10.289046,-1.1138,-0.080,10.01755,0.00000
484.00,10.01886,10.251681,0.000406,10.289067,-1.1133,-0.080,10.01886,0.00000
485.00,10.01959,10.251735,0.000407,10.289077,-1.1128,-0.080,10.01959,0.00000
486.00,10.01920,10.251760,0.000408,10.289067,-1.1124,-0.080,10.01920,0.00000
487.00,10.01966,10.251740,0.000411,10.289028,-1.1119,-0.080,10.01966,0.00000
488.00,10.01878,10.251880,0.000417,10.289103,-1.1114,-0.080,10.01878,0.00000
489.00,10.01848,10.251910,0.000414,10.289149,-1.1110,-0.079,10.01848,0.00000
490.00,10.01793,10.251959,0.000410,10.289176,-1.1105,-0.079,10.01793,0.00000
491.00,10.01960,10.251993,0.000411,10.289221,-1.1101,-0.079,10.01960,0.00000
492.00,10.02129,10.252044,0.000408,10.289196,-1.1097,-0.078,10.02129,0.00000
493.00,10.02402,10.252089,0.000404,10.289184,-1.1092,-0.078,10.02402,0.00000
494.00,10.02597,10.252179,0.000406,10.289118,-1.1087,-0.078,10.02597,0.00000
495.00,10.02825,10.252301,0.000408,10.289165,-1.1083,-0.078,10.02825,0.00000
496.00,10.02895,10.252391,0.000410,10.289152,-1.1079,-0.077,10.02895,0.00000
497.00,10.02912,10.252424,0.000411,10.289147,-1.1074,-0.077,10.02912,0.00000
498.00,10.02978,10.252534,0.000411,10.289185,-1.1069,-0.077,10.02978,0.00000
499.00,10.03039,10.252488,0.000410,10.289132,-1.1065,-0.077,10.03039,0.00000
500.00,10.03098,10.252533,0.000410,10.289068,-1.1060,-0.077,10.03098,0.00000
501.00,10.03183,10.252593,0.000414,10.289056,-1.1055,-0.076,10.03183,0.00000
502.00,10.03228,10.252651,0.000416,10.289076,-1.1051,-0.076,10.03228,0.00000
503.00,10.03251,10.252728,0.000418,10.289092,-1.1047,-0.076,10.03251,0.00000
504.00,10.03176,10.252887,0.000418,10.289211,-1.1042,-0.076,10.03176,0.00000
505.00,10.03138,10.252944,0.000418,10.289219,-1.1037,-0.076,10.03138,0.00000
506.00,10.03119,10.253007,0.000415,10.289219,-1.1033,-0.076,10.03119,0.00000
507.00,10.03074,10.253096,0.000413,10.289202,-1.1029,-0.075,10.03074,0.00000
508.00,10.03065,10.253125,0.000410,10.289144,-1.1025,-0.075,10.03065,0.00000
509.00,10.03121,10.253219,0.000410,10.289136,-1.1020,-0.075,10.03121,0.00000
510.00,10.03192,10.253338,0.000411,10.289167,-1.1016,-0.074,10.03192,0.00000
511.00,10.03249,10.253396,0.000410,10.289132,-1.1011,-0.074,10.03249,0.00000
512.00,10.03327,10.253459,0.000410,10.289105,-1.1007,-0.074,10.03327,0.00000
513.00,10.03355,10.253512,0.000411,10.289101,-1.1002,-0.074,10.03355,0.00000
514.00,10.03399,10.253525,0.000410,10.289031,-1.0998,-0.074,10.03399,0.00000
515.00,10.03358,10.253531,0.000406,10.289024,-1.0993,-0.073,10.03358,0.00000
516.00,10.03311,10.253597,0.000404,10.289069,-1.0989,-0.073,10.03311,0.00000
517.00,10.03219,10.253745,0.000404,10.289169,-1.0984,-0.073,10.03219,0.00000
518.00,10.03167,10.253796,0.000405,10.289216,-1.0980,-0.072,10.03167,0.00000
519.00,10.03068,10.253853,0.000404,10.289209,-1.0975,-0.072,10.03068,0.00000
520.00,10.03010,10.253927,0.000408,10.289170,-1.0971,-0.072,10.03010,0.00000
521.00,10.02974,10.254032,0.000412,10.289197,-1.0966,-0.072,10.02974,0.00000
522.00,10.02989,10.254047,0.000414,10.289138,-1.0962,-0.072,10.02989,0.00000
523.00,10.02937,10.254096,0.000414,10.289108,-1.0957,-0.072,10.02937,0.00000
524.00,10.03002,10.254175,0.000416,10.289137,-1.0953,-0.072,10.03002,0.00000
525.00,10.02996,10.254245,0.000415,10.289167,-1.0949,-0.071,10.02996,0.00000
526.00,10.02990,10.254318,0.000416,10.289176,-1.0945,-0.071,10.02990,0.00000
527.00,10.02967,10.254357,0.000415,10.289162,-1.0941,-0.071,10.02967,0.00000
528.00,10.02973,10.254445,0.000415,10.289147,-1.0936,-0.071,10.02973,0.00000
529.00,10.02874,10.254524,0.000416,10.289158,-1.0932,-0.071,10.02874,0.00000
530.00,10.02804,10.254541,0.000415,10.289164,-1.0928,-0.070,10.02804,0.00000
531.00,10.02811,10.254579,0.000412,10.289149,-1.0923,-0.070,10.02811,0.00000
532.00,10.02862,10.254625,0.000407,10.289133,-1.0919,-0.070,10.02862,0.00000
533.00,10.02931,10.254647,0.000405,10.289081,-1.0915,-0.069,10.02931,0.00000
534.00,10.02976,10.254636,0.000406,10.288992,-1.0911,-0.069,10.02976,0.00000
535.00,10.03051,10.254768,0.000406,10.289000,-1.0907,-0.069,10.03051,0.00000
536.00,10.03088,10.254896,0.000408,10.289038,-1.0902,-0.069,10.03088,0.00000
537.00,10.03100,10.254986,0.000410,10.289090,-1.0898,-0.069,10.03100,0.00000
538.00,10.03167,10.255098,0.000410,10.289182,-1.0894,-0.068,10.03167,0.00000
539.00,10.03127,10.255214,0.000408,10.289237,-1.0890,-0.068,10.03127,0.00000
540.00,10.03230,10.255225,0.000410,10.289211,-1.0886,-0.068,10.03230,0.00000
541.00,10.03269,10.255156,0.000410,10.289132,-1.0883,-0.068,10.03269,0.00000
542.00,10.03317,10.255140,0.000410,10.289068,-1.0879,-0.067,10.03317,0.00000
543.00,10.03353,10.255152,0.000414,10.289030,-1.0875,-0.067,10.03353,0.00000
544.00,10.03526,10.255256,0.000417,10.289118,-1.0871,-0.067,10.03526,0.00000
545.00,10.03576,10.255296,0.000416,10.289147,-1.0867,-0.067,10.03576,0.00000
546.00,10.03599,10.255477,0.000416,10.289276,-1.0864,-0.067,10.03599,0.00000
547.00,10.03632,10.255573,0.000418,10.289324,-1.0860,-0.066,10.03632,0.00000
548.00,10.03579,10.255648,0.000418,10.289311,-1.0856,-0.066,10.03579,0.00000
549.00,10.03537,10.255583,0.000419,10.289181,-1.0852,-0.066,10.03537,0.00000
550.00,10.03458,10.255647,0.000423,10.289146,-1.0848,-0.066,10.03458,0.00000
551.00,10.03424,10.255706,0.000425,10.289109,-1.0844,-0.066,10.03424,0.00000
552.00,10.03346,10.255832,0.000422,10.289122,-1.0840,-0.066,10.03346,0.00000
553.00,10.03372,10.255963,0.000419,10.289161,-1.0836,-0.065,10.03372,0.00000
554.00,10.03459,10.256112,0.000420,10.289228,-1.0832,-0.065,10.03459,0.00000
555.00,10.03559,10.256242,0.000416,10.289275,-1.0828,-0.065,10.03559,0.00000
556.00,10.03643,10.256237,0.000417,10.289190,-1.0825,-0.065,10.03643,0.00000
557.00,10.03767,10.256223,0.000417,10.289169,-1.0821,-0.064,10.03767,0.00000
558.00,10.03768,10.256176,0.000419,10.289098,-1.0817,-0.064,10.03768,0.00000
559.00,10.03655,10.256207,0.000416,10.289073,-1.0813,-0.064,10.03655,0.00000
560.00,10.03589,10.256243,0.000417,10.289058,-1.0809,-0.064,10.03589,0.00000
561.00,10.03602,10.256348,0.000414,10.289104,-1.0805,-0.064,10.03602,0.00000
562.00,10.03639,10.256475,0.000416,10.289134,-1.0801,-0.063,10.03639,0.00000
563.00,10.03634,10.256631,0.000415,10.289181,-1.0798,-0.063,10.03634,0.00000
564.00,10.03828,10.256703,0.000417,10.289174,-1.0794,-0.063,10.03828,0.00000
565.00,10.03880,10.256721,0.000414,10.289145,-1.0790,-0.063,10.03880,0.00000
566.00,10.03835,10.256768,0.000413,10.289145,-1.0787,-0.062,10.03835,0.00000
567.00,10.03802,10.256796,0.000413,10.289095,-1.0783,-0.062,10.03802,0.00000
568.00,10.03899,10.256799,0.000411,10.289078,-1.0779,-0.062,10.03899,0.00000
569.00,10.03834,10.256875,0.000413,10.289139,-1.0775,-0.061,10.03834,0.00000
570.00,10.03836,10.257000,0.000415,10.289171,-1.0770,-0.061,10.03836,0.00000
571.00,10.03853,10.257066,0.000418,10.289155,-1.0767,-0.061,10.03853,0.00000
572.00,10.03865,10.257065,0.000418,10.289099,-1.0763,-0.061,10.03865,0.00000
573.00,10.03803,10.257177,0.000419,10.289124,-1.0759,-0.061,10.03803,0.00000
574.00,10.03741,10.257294,0.000412,10.289111,-1.0755,-0.061,10.03741,0.00000
575.00,10.03750,10.257408,0.000411,10.289179,-1.0751,-0.060,10.03750,0.00000
576.00,10.03762,10.257495,0.000405,10.289201,-1.0748,-0.060,10.03762,0.00000
577.00,10.03683,10.257604,0.000404,10.289250,-1.0744,-0.060,10.03683,0.00000
578.00,10.03701,10.257729,0.000404,10.289323,-1.0740,-0.059,10.03701,0.00000
579.00,10.03781,10.257690,0.000405,10.289287,-1.0736,-0.059,10.03781,0.00000
580.00,10.03834,10.257651,0.000404,10.289210,-1.0732,-0.059,10.03834,0.00000
581.00,10.03847,10.257615,0.000408,10.289124,-1.0729,-0.059,10.03847,0.00000
582.00,10.03865,10.257713,0.000411,10.289173,-1.0725,-0.059,10.03865,0.00000
583.00,10.03914,10.257659,0.000409,10.289063,-1.0721,-0.059,10.03914,0.00000
584.00,10.03904,10.257819,0.000411,10.289072,-1.0717,-0.058,10.03904,0.00000
585.00,10.03919,10.257957,0.000413,10.289101,-1.0713,-0.058,10.03919,0.00000
586.00,10.03959,10.258099,0.000411,10.289212,-1.0709,-0.058,10.03959,0.00000
587.00,10.03994,10.258141,0.000408,10.289134,-1.0706,-0.058,10.03994,0.00000
588.00,10.03999,10.258255,0.000411,10.289156,-1.0702,-0.057,10.03999,0.00000
589.00,10.03944,10.258300,0.000412,10.289206,-1.0699,-0.057,10.03944,0.00000
590.00,10.03950,10.258367,0.000412,10.289165,-1.0695,-0.057,10.03950,0.00000
591.00,10.03956,10.258451,0.000411,10.289107,-1.0692,-0.057,10.03956,0.00000
592.00,10.03990,10.258557,0.000413,10.289190,-1.0688,-0.057,10.03990,0.00000
593.00,10.03914,10.258597,0.000415,10.289166,-1.0685,-0.057,10.03914,0.00000
594.00,10.03975,10.258643,0.000413,10.289126,-1.0681,-0.056,10.03975,0.00000
595.00,10.03929,10.258659,0.000413,10.289094,-1.0677,-0.056,10.03929,0.00000
596.00,10.04047,10.258734,0.000418,10.289131,-1.0673,-0.056,10.04047,0.00000
597.00,10.04055,10.258728,0.000417,10.289039,-1.0670,-0.056,10.04055,0.00000
598.00,10.04183,10.258802,0.000414,10.289067,-1.0666,-0.056,10.04183,0.00000
599.00,10.04206,10.258800,0.000414,10.289022,-1.0662,-0.055,10.04206,0.00000
600.00,10.04182,10.258794,0.000416,10.289014,-1.0659,-0.055,10.04182,0.00000
601.00,10.04020,10.258751,0.000413,10.288906,-1.0655,-0.055,10.04020,0.00000
602.00,10.04062,10.258800,0.000411,10.288926,-1.0651,-0.055,10.04062,0.00000
603.00,10.04065,10.258827,0.000412,10.288885,-1.0647,-0.055,10.04065,0.00000
604.00,10.04127,10.258926,0.000411,10.288912,-1.0643,-0.054,10.04127,0.00000
605.00,10.04258,10.259027,0.000408,10.288900,-1.0639,-0.054,10.04258,0.00000
606.00,10.04259,10.259197,0.000407,10.289018,-1.0636,-0.054,10.04259,0.00000
607.00,10.04254,10.259323,0.000408,10.289060,-1.0632,-0.054,10.04254,0.00000
608.00,10.04238,10.259382,0.000407,10.289046,-1.0628,-0.053,10.04238,0.00000
609.00,10.04292,10.259442,0.000409,10.289049,-1.0624,-0.053,10.04292,0.00000
610.00,10.04333,10.259530,0.000411,10.289084,-1.0621,-0.053,10.04333,0.00000
611.00,10.04444,10.259511,0.000414,10.289006,-1.0617,-0.053,10.04444,0.00000
612.00,10.04488,10.259555,0.000414,10.288969,-1.0613,-0.052,10.04488,0.00000
613.00,10.04563,10.259607,0.000416,10.288975,-1.0609,-0.052,10.04563,0.00000
614.00,10.04599,10.259666,0.000418,10.288963,-1.0605,-0.052,10.04599,0.00000
615.00,10.04556,10.259733,0.000417,10.289001,-1.0602,-0.052,10.04556,0.00000
616.00,10.04549,10.259821,0.000416,10.289017,-1.0598,-0.052,10.04549,0.00000
617.00,10.04481,10.259918,0.000416,10.289066,-1.0594,-0.052,10.04481,0.00000
618.00,10.04355,10.260106,0.000416,10.289141,-1.0590,-0.051,10.04355,0.00000
619.00,10.04185,10.260245,0.000414,10.289164,-1.0587,-0.051,10.04185,0.00000
620.00,10.04121,10.260319,0.000414,10.289145,-1.0583,-0.051,10.04121,0.00000
621.00,10.04183,10.260398,0.000415,10.289129,-1.0580,-0.051,10.04183,0.00000
622.00,10.04251,10.260400,0.000412,10.289101,-1.0576,-0.051,10.04251,0.00000
623.00,10.04309,10.260374,0.000411,10.289029,-1.0573,-0.050,10.04309,0.00000
624.00,10.04420,10.260361,0.000411,10.288979,-1.0570,-0.050,10.04420,0.00000
625.00,10.04544,10.260467,0.000409,10.288995,-1.0566,-0.050,10.04544,0.00000
626.00,10.04510,10.260439,0.000407,10.288967,-1.0563,-0.050,10.04510,0.00000
627.00,10.04490,10.260543,0.000410,10.288993,-1.0559,-0.050,10.04490,0.00000
628.00,10.04568,10.260603,0.000412,10.289047,-1.0555,-0.050,10.04568,0.00000
629.00,10.04684,10.260611,0.000415,10.289084,-1.0552,-0.050,10.04684,0.00000
630.00,10.04681,10.260631,0.000416,10.289094,-1.0548,-0.049,10.04681,0.00000
631.00,10.04747,10.260732,0.000416,10.289139,-1.0544,-0.049,10.04747,0.00000
632.00,10.04799,10.260824,0.000412,10.289135,-1.0541,-0.049,10.04799,0.00000
633.00,10.04761,10.260896,0.000409,10.289141,-1.0537,-0.048,10.04761,0.00000
634.00,10.04651,10.261005,0.000404,10.289122,-1.0533,-0.048,10.04651,0.00000
635.00,10.04645,10.261130,0.000401,10.289160,-1.0530,-0.047,10.04645,0.00000
636.00,10.04627,10.261249,0.000403,10.289194,-1.0526,-0.047,10.04627,0.00000
637.00,10.04674,10.261289,0.000406,10.289200,-1.0522,-0.047,10.04674,0.00000
638.00,10.04747,10.261353,0.000407,10.289196,-1.0519,-0.047,10.04747,0.00000
639.00,10.04830,10.261493,0.000412,10.289252,-1.0515,-0.047,10.04830,0.00000
640.00,10.04816,10.261515,0.000415,10.289241,-1.0512,-0.047,10.04816,0.00000
641.00,10.04863,10.261558,0.000413,10.289225,-1.0508,-0.047,10.04863,0.00000
642.00,10.04808,10.261649,0.000412,10.289255,-1.0505,-0.047,10.04808,0.00000
643.00,10.04732,10.261709,0.000413,10.289251,-1.0501,-0.046,10.04732,0.00000
644.00,10.04670,10.261686,0.000411,10.289184,-1.0497,-0.046,10.04670,0.00000
645.00,10.04724,10.261681,0.000412,10.289103,-1.0494,-0.046,10.04724,0.00000
646.00,10.04700,10.261713,0.000414,10.289088,-1.0490,-0.046,10.04700,0.00000
647.00,10.04787,10.261761,0.000414,10.289078,-1.0487,-0.045,10.04787,0.00000
648.00,10.04937,10.261783,0.000416,10.289046,-1.0484,-0.045,10.04937,0.00000
649.00,10.05056,10.261886,0.000415,10.289101,-1.0480,-0.045,10.05056,0.00000
650.00,10.05087,10.262042,0.000414,10.289227,-1.0477,-0.045,10.05087,0.00000
651.00,10.05064,10.262150,0.000411,10.289275,-1.0474,-0.044,10.05064,0.00000
652.00,10.05009,10.262219,0.000412,10.289291,-1.0470,-0.044,10.05009,0.00000
653.00,10.04956,10.262360,0.000410,10.289380,-1.0467,-0.044,10.04956,0.00000
654.00,10.04894,10.262455,0.000411,10.289409,-1.0464,-0.044,10.04894,0.00000
655.00,10.04869,10.262460,0.000412,10.289277,-1.0461,-0.043,10.04869,0.00000
656.00,10.04901,10.262581,0.000410,10.289346,-1.0457,-0.043,10.04901,0.00000
657.00,10.04893,10.262556,0.000412,10.289285,-1.0454,-0.043,10.04893,0.00000
658.00,10.04864,10.262625,0.000414,10.289285,-1.0450,-0.043,10.04864,0.00000
659.00,10.04919,10.262638,0.000412,10.289238,-1.0447,-0.042,10.04919,0.00000
660.00,10.04927,10.262706,0.000411,10.289317,-1.0443,-0.042,10.04927,0.00000
661.00,10.04958,10.262743,0.000413,10.289246,-1.0440,-0.042,10.04958,0.00000
662.00,10.05060,10.262882,0.000415,10.289291,-1.0437,-0.042,10.05060,0.00000
663.00,10.05194,10.262954,0.000414,10.289253,-1.0434,-0.042,10.05194,0.00000
664.00,10.05184,10.263040,0.000419,10.289271,-1.0431,-0.042,10.05184,0.00000
665.00,10.05172,10.263091,0.000423,10.289241,-1.0428,-0.042,10.05172,0.00000
666.00,10.05088,10.263056,0.000423,10.289203,-1.0424,-0.041,10.05088,0.00000
667.00,10.05065,10.263043,0.000420,10.289163,-1.0421,-0.041,10.05065,0.00000
668.00,10.04987,10.263026,0.000419,10.289117,-1.0418,-0.041,10.04987,0.00000
669.00,10.04946,10.263018,0.000415,10.289054,-1.0414,-0.041,10.04946,0.00000
670.00,10.05067,10.263070,0.000411,10.289019,-1.0411,-0.040,10.05067,0.00000
671.00,10.05169,10.263214,0.000414,10.289026,-1.0408,-0.040,10.05169,0.00000
672.00,10.05185,10.263313,0.000415,10.288997,-1.0404,-0.040,10.05185,0.00000
673.00,10.05232,10.263434,0.000416,10.289065,-1.0401,-0.040,10.05232,0.00000
674.00,10.05236,10.263551,0.000418,10.289101,-1.0397,-0.040,10.05236,0.00000
675.00,10.05142,10.263627,0.000418,10.289141,-1.0394,-0.039,10.05142,0.00000
676.00,10.05142,10.263754,0.000417,10.289185,-1.0391,-0.039,10.05142,0.00000
677.00,10.05186,10.263847,0.000419,10.289259,-1.0387,-0.039,10.05186,0.00000
678.00,10.05219,10.263895,0.000416,10.289180,-1.0384,-0.039,10.05219,0.00000
679.00,10.05259,10.264030,0.000416,10.289244,-1.0381,-0.039,10.05259,0.00000
680.00,10.05256,10.264138,0.000415,10.289221,-1.0378,-0.039,10.05256,0.00000
681.00,10.05155,10.264183,0.000415,10.289210,-1.0375,-0.038,10.05155,0.00000
682.00,10.05102,10.264298,0.000412,10.289224,-1.0372,-0.038,10.05102,0.00000
683.00,10.05119,10.264328,0.000412,10.289257,-1.0368,-0.038,10.05119,0.00000
684.00,10.05176,10.264358,0.000411,10.289223,-1.0365,-0.037,10.05176,0.00000
685.00,10.05207,10.264399,0.000412,10.289230,-1.0362,-0.037,10.05207,0.00000
686.00,10.05369,10.264473,0.000413,10.289211,-1.0359,-0.037,10.05369,0.00000
687.00,10.05456,10.264531,0.000414,10.289206,-1.0356,-0.037,10.05456,0.00000
688.00,10.05473,10.264644,0.000417,10.289208,-1.0353,-0.037,10.05473,0.00000
689.00,10.05492,10.264740,0.000417,10.289237,-1.0350,-0.037,10.05492,0.00000
690.00,10.05573,10.264879,0.000412,10.289325,-1.0347,-0.036,10.05573,0.00000
691.00,10.05601,10.264855,0.000409,10.289306,-1.0343,-0.036,10.05601,0.00000
692.00,10.05515,10.264892,0.000411,10.289335,-1.0340,-0.036,10.05515,0.00000
693.00,10.05468,10.264903,0.000408,10.289333,-1.0337,-0.035,10.05468,0.00000
694.00,10.05533,10.264909,0.000406,10.289286,-1.0334,-0.035,10.05533,0.00000
695.00,10.05513,10.264925,0.000407,10.289234,-1.0330,-0.035,10.05513,0.00000
696.00,10.05501,10.265015,0.000411,10.289230,-1.0327,-0.035,10.05501,0.00000
697.00,10.05519,10.265045,0.000409,10.289124,-1.0323,-0.035,10.05519,0.00000
698.00,10.05480,10.265176,0.000412,10.289139,-1.0320,-0.035,10.05480,0.00000
699.00,10.05362,10.265181,0.000415,10.289082,-1.0317,-0.035,10.05362,0.00000
700.00,10.05455,10.265161,0.000417,10.288979,-1.0313,-0.035,10.05455,0.00000
701.00,10.05510,10.265185,0.000416,10.288953,-1.0310,-0.034,10.05510,0.00000
702.00,10.05644,10.265252,0.000414,10.288996,-1.0307,-0.034,10.05644,0.00000
703.00,10.05783,10.265229,0.000410,10.288974,-1.0304,-0.034,10.05783,0.00000
704.00,10.05877,10.265297,0.000408,10.289018,-1.0301,-0.033,10.05877,0.00000
705.00,10.05805,10.265443,0.000411,10.289149,-1.0298,-0.033,10.05805,0.00000
706.00,10.05760,10.265506,0.000413,10.289156,-1.0295,-0.033,10.05760,0.00000
707.00,10.05739,10.265523,0.000411,10.289075,-1.0292,-0.033,10.05739,0.00000
708.00,10.05752,10.265536,0.000412,10.289039,-1.0288,-0.033,10.05752,0.00000
709.00,10.05688,10.265663,0.000415,10.289042,-1.0285,-0.033,10.05688,0.00000
710.00,10.05747,10.265681,0.000412,10.289013,-1.0282,-0.032,10.05747,0.00000
711.00,10.05798,10.265748,0.000409,10.288995,-1.0280,-0.032,10.05798,0.00000
712.00,10.05838,10.265786,0.000414,10.289003,-1.0276,-0.032,10.05838,0.00000
713.00,10.05874,10.265936,0.000419,10.289079,-1.0273,-0.032,10.05874,0.00000
714.00,10.05962,10.265977,0.000417,10.289117,-1.0271,-0.032,10.05962,0.00000
715.00,10.05940,10.266094,0.000419,10.289125,-1.0268,-0.031,10.05940,0.00000
716.00,10.05843,10.266145,0.000419,10.289176,-1.0265,-0.031,10.05843,0.00000
717.00,10.05823,10.266271,0.000418,10.289229,-1.0262,-0.031,10.05823,0.00000
718.00,10.05666,10.266290,0.000414,10.289184,-1.0259,-0.031,10.05666,0.00000
719.00,10.05639,10.266282,0.000411,10.289100,-1.0256,-0.030,10.05639,0.00000
720.00,10.05633,10.266296,0.000411,10.289054,-1.0252,-0.030,10.05633,0.00000
@3,1.0000,2.0, 720.024000000001 
721.00,10.05802,10.266341,0.000411,10.289015,-1.0249,-0.030,10.05802,0.00000
722.00,10.05975,10.266376,0.000414,10.289004,-1.0246,-0.030,10.05975,0.00000
723.00,10.06012,10.266449,0.000412,10.288971,-1.0244,-0.030,10.06012,0.00000
724.00,10.04570,10.266581,0.000414,10.289043,-1.0240,-0.029,10.04570,0.00000
725.00,10.01272,10.266658,0.000418,10.289156,-1.0237,-0.029,10.01272,0.00000
726.00,9.96786,10.266726,0.000417,10.289208,-1.0234,-0.029,9.96786,0.00000
727.00,9.92244,10.266870,0.000414,10.289286,-1.0231,-0.029,9.92244,0.00000
728.00,9.88785,10.267036,0.000416,10.289429,-1.0228,-0.029,9.88785,0.00000
729.00,9.87136,10.267047,0.000416,10.289379,-1.0225,-0.028,9.87136,0.00000
730.00,9.86983,10.267070,0.000415,10.289280,-1.0222,-0.028,9.86983,0.00000
731.00,9.87067,10.267194,0.000417,10.289313,-1.0219,-0.028,9.87067,0.00000
732.00,9.86440,10.267231,0.000416,10.289275,-1.0215,-0.028,9.86440,0.00000
733.00,9.84642,10.267244,0.000414,10.289162,-1.0213,-0.028,9.84642,0.00000
734.00,9.82616,10.267376,0.000414,10.289220,-1.0209,-0.027,9.82616,0.00000
735.00,9.81345,10.267493,0.000407,10.289234,-1.0206,-0.027,9.81345,0.00000
736.00,9.81499,10.267572,0.000407,10.289266,-1.0203,-0.027,9.81499,0.00000
737.00,9.82891,10.267661,0.000408,10.289276,-1.0201,-0.026,9.82891,0.00000
738.00,9.85239,10.267739,0.000414,10.289335,-1.0198,-0.026,9.85239,0.00000
739.00,9.87903,10.267782,0.000414,10.289323,-1.0195,-0.026,9.87903,0.00000
740.00,9.90770,10.267963,0.000414,10.289394,-1.0192,-0.026,9.90770,0.00000
741.00,9.93564,10.267943,0.000415,10.289261,-1.0189,-0.026,9.93564,0.00000
742.00,9.96279,10.267982,0.000411,10.289247,-1.0187,-0.026,9.96279,0.00000
743.00,9.98638,10.268050,0.000407,10.289244,-1.0184,-0.025,9.98638,0.00000
744.00,10.00881,10.268115,0.000406,10.289228,-1.0181,-0.025,10.00881,0.00000
745.00,10.02726,10.268064,0.000405,10.289195,-1.0178,-0.025,10.02726,0.00000
746.00,10.04209,10.268127,0.000406,10.289257,-1.0175,-0.025,10.04209,0.00000
747.00,10.05251,10.268183,0.000410,10.289246,-1.0172,-0.024,10.05251,0.00000
748.00,10.06149,10.268154,0.000407,10.289153,-1.0169,-0.024,10.06149,0.00000
749.00,10.06691,10.268247,0.000406,10.289162,-1.0166,-0.024,10.06691,0.00000
750.00,10.07099,10.268272,0.000408,10.289117,-1.0163,-0.024,10.07099,0.00000
751.00,10.07439,10.268360,0.000407,10.289072,-1.0160,-0.023,10.07439,0.00000
752.00,10.07747,10.268424,0.000408,10.289086,-1.0157,-0.023,10.07747,0.00000
753.00,10.08043,10.268541,0.000413,10.289128,-1.0154,-0.023,10.08043,0.00000
754.00,10.08173,10.268653,0.000417,10.289182,-1.0151,-0.023,10.08173,0.00000
755.00,10.08242,10.268731,0.000417,10.289186,-1.0148,-0.023,10.08242,0.00000
756.00,10.08224,10.268847,0.000416,10.289269,-1.0145,-0.023,10.08224,0.00000
757.00,10.08233,10.268863,0.000415,10.289250,-1.0142,-0.023,10.08233,0.00000
758.00,10.08103,10.268988,0.000414,10.289336,-1.0139,-0.023,10.08103,0.00000
759.00,10.08068,10.269009,0.000410,10.289322,-1.0136,-0.022,10.08068,0.00000
760.00,10.08072,10.269048,0.000410,10.289292,-1.0133,-0.022,10.08072,0.00000
761.00,10.08072,10.269165,0.000408,10.289287,-1.0130,-0.022,10.08072,0.00000
762.00,10.07996,10.269310,0.000406,10.289333,-1.0127,-0.021,10.07996,0.00000
763.00,10.07849,10.269361,0.000407,10.289314,-1.0124,-0.021,10.07849,0.00000
764.00,10.07709,10.269400,0.000413,10.289218,-1.0121,-0.021,10.07709,0.00000
765.00,10.07484,10.269594,0.000413,10.289314,-1.0118,-0.021,10.07484,0.00000
766.00,10.07286,10.269654,0.000411,10.289342,-1.0115,-0.021,10.07286,0.00000
767.00,10.06979,10.269727,0.000409,10.289319,-1.0112,-0.020,10.06979,0.00000
768.00,10.06726,10.269778,0.000408,10.289259,-1.0110,-0.020,10.06726,0.00000
769.00,10.06491,10.269947,0.000404,10.289350,-1.0107,-0.020,10.06491,0.00000
770.00,10.06213,10.269952,0.000405,10.289303,-1.0104,-0.019,10.06213,0.00000
771.00,10.05894,10.269937,0.000412,10.289197,-1.0102,-0.019,10.05894,0.00000
772.00,10.05669,10.269932,0.000416,10.289169,-1.0099,-0.019,10.05669,0.00000
773.00,10.05483,10.269970,0.000418,10.289201,-1.0096,-0.019,10.05483,0.00000
774.00,10.05387,10.269974,0.000422,10.289181,-1.0093,-0.019,10.05387,0.00000
775.00,10.05434,10.270085,0.000422,10.289168,-1.0090,-0.019,10.05434,0.00000
776.00,10.05449,10.270147,0.000422,10.289157,-1.0087,-0.019,10.05449,0.00000
777.00,10.05524,10.270330,0.000419,10.289228,-1.0084,-0.018,10.05524,0.00000
778.00,10.05562,10.270427,0.000420,10.289247,-1.0081,-0.018,10.05562,0.00000
779.00,10.05545,10.270445,0.000418,10.289228,-1.0079,-0.018,10.05545,0.00000
780.00,10.05510,10.270436,0.000417,10.289202,-1.0076,-0.018,10.05510,0.00000
781.00,10.05544,10.270528,0.000416,10.289231,-1.0073,-0.017,10.05544,0.00000
782.00,10.05580,10.270483,0.000419,10.289161,-1.0070,-0.017,10.05580,0.00000
783.00,10.05695,10.270463,0.000421,10.289073,-1.0067,-0.017,10.05695,0.00000
784.00,10.05793,10.270555,0.000420,10.289094,-1.0063,-0.017,10.05793,0.00000
785.00,10.05901,10.270592,0.000421,10.289106,-1.0060,-0.017,10.05901,0.00000
786.00,10.06037,10.270602,0.000423,10.289092,-1.0057,-0.017,10.06037,0.00000
787.00,10.06174,10.270686,0.000421,10.289110,-1.0054,-0.016,10.06174,0.00000
788.00,10.06291,10.270831,0.000416,10.289169,-1.0051,-0.016,10.06291,0.00000
789.00,10.06372,10.270971,0.000417,10.289196,-1.0048,-0.016,10.06372,0.00000
790.00,10.06375,10.271105,0.000417,10.289214,-1.0045,-0.016,10.06375,0.00000
791.00,10.06456,10.271230,0.000416,10.289321,-1.0042,-0.016,10.06456,0.00000
792.00,10.06484,10.271335,0.000418,10.289362,-1.0039,-0.015,10.06484,0.00000
793.00,10.06495,10.271375,0.000421,10.289367,-1.0036,-0.015,10.06495,0.00000
794.00,10.06610,10.271314,0.000420,10.289273,-1.0033,-0.015,10.06610,0.00000
795.00,10.06769,10.271297,0.000418,10.289243,-1.0030,-0.015,10.06769,0.00000
796.00,10.06835,10.271294,0.000413,10.289171,-1.0027,-0.014,10.06835,0.00000
797.00,10.06954,10.271276,0.000410,10.289081,-1.0024,-0.014,10.06954,0.00000
798.00,10.07041,10.271331,0.000407,10.289055,-1.0021,-0.014,10.07041,0.00000
799.00,10.07017,10.271356,0.000409,10.289027,-1.0018,-0.013,10.07017,0.00000
800.00,10.07095,10.271476,0.000410,10.289089,-1.0016,-0.013,10.07095,0.00000
801.00,10.07148,10.271596,0.000415,10.289152,-1.0013,-0.013,10.07148,0.00000
802.00,10.07202,10.271633,0.000416,10.289151,-1.0010,-0.013,10.07202,0.00000
803.00,10.07161,10.271789,0.000420,10.289256,-1.0008,-0.013,10.07161,0.00000
804.00,10.07242,10.271963,0.000421,10.289382,-1.0005,-0.013,10.07242,0.00000
805.00,10.07261,10.271987,0.000421,10.289336,-1.0002,-0.013,10.07261,0.00000
806.00,10.07276,10.271953,0.000419,10.289237,-1.0000,-0.013,10.07276,0.00000
807.00,10.07307,10.272024,0.000419,10.289279,-0.9997,-0.012,10.07307,0.00000
808.00,10.07404,10.271968,0.000417,10.289152,-0.9994,-0.012,10.07404,0.00000
809.00,10.07535,10.271976,0.000414,10.289096,-0.9991,-0.012,10.07535,0.00000
810.00,10.07608,10.272063,0.000413,10.289118,-0.9988,-0.012,10.07608,0.00000
811.00,10.07596,10.272279,0.000414,10.289222,-0.9986,-0.012,10.07596,0.00000
812.00,10.07545,10.272362,0.000416,10.289219,-0.9983,-0.012,10.07545,0.00000
813.00,10.07494,10.272493,0.000414,10.289310,-0.9980,-0.011,10.07494,0.00000
814.00,10.07346,10.272551,0.000415,10.289303,-0.9977,-0.011,10.07346,0.00000
815.00,10.07145,10.272572,0.000415,10.289303,-0.9974,-0.011,10.07145,0.00000
816.00,10.07028,10.272561,0.000413,10.289273,-0.9971,-0.011,10.07028,0.00000
817.00,10.06912,10.272643,0.000409,10.289275,-0.9968,-0.010,10.06912,0.00000
818.00,10.06848,10.272609,0.000407,10.289133,-0.9965,-0.010,10.06848,0.00000
819.00,10.06780,10.272684,0.000406,10.289146,-0.9963,-0.010,10.06780,0.00000
820.00,10.06754,10.272842,0.000407,10.289176,-0.9959,-0.010,10.06754,0.00000
821.00,10.06762,10.272935,0.000404,10.289169,-0.9957,-0.009,10.06762,0.00000
822.00,10.06798,10.272966,0.000405,10.289173,-0.9954,-0.009,10.06798,0.00000
823.00,10.06853,10.273158,0.000404,10.289352,-0.9951,-0.009,10.06853,0.00000
824.00,10.06889,10.273216,0.000402,10.289345,-0.9948,-0.009,10.06889,0.00000
825.00,10.06912,10.273212,0.000401,10.289268,-0.9945,-0.008,10.06912,0.00000
826.00,10.06945,10.273233,0.000402,10.289274,-0.9943,-0.008,10.06945,0.00000
827.00,10.06947,10.273432,0.000402,10.289355,-0.9940,-0.008,10.06947,0.00000
828.00,10.06875,10.273399,0.000405,10.289258,-0.9938,-0.008,10.06875,0.00000
829.00,10.06837,10.273419,0.000407,10.289243,-0.9935,-0.007,10.06837,0.00000
830.00,10.06900,10.273457,0.000408,10.289273,-0.9933,-0.007,10.06900,0.00000
831.00,10.06893,10.273510,0.000412,10.289226,-0.9930,-0.007,10.06893,0.00000
832.00,10.06856,10.273506,0.000415,10.289206,-0.9928,-0.007,10.06856,0.00000
833.00,10.06949,10.273596,0.000413,10.289214,-0.9925,-0.007,10.06949,0.00000
834.00,10.06980,10.273642,0.000412,10.289214,-0.9922,-0.007,10.06980,0.00000
835.00,10.07014,10.273678,0.000411,10.289202,-0.9919,-0.007,10.07014,0.00000
836.00,10.07040,10.273714,0.000409,10.289224,-0.9916,-0.006,10.07040,0.00000
837.00,10.07027,10.273758,0.000408,10.289231,-0.9914,-0.006,10.07027,0.00000
838.00,10.06980,10.273770,0.000411,10.289228,-0.9911,-0.006,10.06980,0.00000
839.00,10.07058,10.273930,0.000411,10.289331,-0.9908,-0.006,10.07058,0.00000
840.00,10.07021,10.274064,0.000413,10.289395,-0.9905,-0.006,10.07021,0.00000
841.00,10.07070,10.274138,0.000413,10.289375,-0.9902,-0.006,10.07070,0.00000
842.00,10.07158,10.274210,0.000412,10.289325,-0.9900,-0.005,10.07158,0.00000
843.00,10.07193,10.274338,0.000408,10.289353,-0.9897,-0.005,10.07193,0.00000
844.00,10.07161,10.274325,0.000410,10.289222,-0.9894,-0.005,10.07161,0.00000
845.00,10.07094,10.274392,0.000408,10.289206,-0.9891,-0.005,10.07094,0.00000
846.00,10.07004,10.274486,0.000406,10.289185,-0.9889,-0.004,10.07004,0.00000
847.00,10.07043,10.274456,0.000405,10.289131,-0.9886,-0.004,10.07043,0.00000
848.00,10.07149,10.274439,0.000404,10.289079,-0.9884,-0.004,10.07149,0.00000
849.00,10.07291,10.274536,0.000405,10.289127,-0.9881,-0.004,10.07291,0.00000
850.00,10.07480,10.274570,0.000404,10.289132,-0.9879,-0.003,10.07480,0.00000
851.00,10.07597,10.274610,0.000405,10.289157,-0.9876,-0.003,10.07597,0.00000
852.00,10.07597,10.274712,0.000403,10.289154,-0.9874,-0.003,10.07597,0.00000
853.00,10.07526,10.274788,0.000403,10.289158,-0.9871,-0.003,10.07526,0.00000
854.00,10.07416,10.274884,0.000406,10.289231,-0.9869,-0.003,10.07416,0.00000
855.00,10.07340,10.274861,0.000407,10.289139,-0.9866,-0.003,10.07340,0.00000
856.00,10.07371,10.274942,0.000405,10.289182,-0.9864,-0.002,10.07371,0.00000
857.00,10.07356,10.275063,0.000406,10.289285,-0.9861,-0.002,10.07356,0.00000
858.00,10.07410,10.275102,0.000404,10.289255,-0.9858,-0.002,10.07410,0.00000
859.00,10.07450,10.275100,0.000399,10.289197,-0.9856,-0.002,10.07450,0.00000
860.00,10.07489,10.275240,0.000394,10.289273,-0.9853,-0.002,10.07489,0.00000
861.00,10.07491,10.275362,0.000396,10.289284,-0.9851,-0.001,10.07491,0.00000
862.00,10.07512,10.275415,0.000397,10.289250,-0.9848,-0.001,10.07512,0.00000
863.00,10.07513,10.275541,0.000401,10.289294,-0.9846,-0.001,10.07513,0.00000
864.00,10.07528,10.275676,0.000402,10.289272,-0.9843,-0.001,10.07528,0.00000
865.00,10.07593,10.275696,0.000399,10.289220,-0.9840,-0.001,10.07593,0.00000
866.00,10.07672,10.275783,0.000397,10.289248,-0.9838,-0.001,10.07672,0.00000
867.00,10.07741,10.275881,0.000393,10.289266,-0.9835,0.000,10.07741,0.00000
868.00,10.07693,10.275972,0.000393,10.289310,-0.9832,0.000,10.07693,0.00000
869.00,10.07649,10.275967,0.000391,10.289273,-0.9830,0.000,10.07649,0.00000
870.00,10.07570,10.276133,0.000396,10.289393,-0.9827,0.000,10.07570,0.00000
871.00,10.07498,10.276170,0.000399,10.289385,-0.9824,0.000,10.07498,0.00000
872.00,10.07553,10.276202,0.000402,10.289335,-0.9822,0.001,10.07553,0.00000
873.00,10.07663,10.276164,0.000405,10.289246,-0.9819,0.001,10.07663,0.00000
874.00,10.07770,10.276300,0.000406,10.289305,-0.9816,0.001,10.07770,0.00000
875.00,10.07795,10.276305,0.000408,10.289192,-0.9814,0.001,10.07795,0.00000
876.00,10.07745,10.276314,0.000409,10.289129,-0.9811,0.001,10.07745,0.00000
877.00,10.07620,10.276386,0.000410,10.289179,-0.9809,0.002,10.07620,0.00000
878.00,10.07547,10.276635,0.000409,10.289338,-0.9806,0.002,10.07547,0.00000
879.00,10.07535,10.276663,0.000412,10.289297,-0.9804,0.002,10.07535,0.00000
880.00,10.07553,10.276724,0.000415,10.289338,-0.9801,0.002,10.07553,0.00000
881.00,10.07633,10.276809,0.000415,10.289398,-0.9799,0.002,10.07633,0.00000
882.00,10.07749,10.276865,0.000413,10.289416,-0.9796,0.003,10.07749,0.00000
883.00,10.07753,10.276799,0.000412,10.289309,-0.9794,0.003,10.07753,0.00000
884.00,10.07788,10.276827,0.000411,10.289317,-0.9792,0.003,10.07788,0.00000
885.00,10.07888,10.276916,0.000409,10.289377,-0.9789,0.003,10.07888,0.00000
886.00,10.07882,10.276942,0.000411,10.289326,-0.9787,0.003,10.07882,0.00000
887.00,10.07825,10.276975,0.000412,10.289304,-0.9785,0.004,10.07825,0.00000
888.00,10.07849,10.276975,0.000412,10.289280,-0.9782,0.004,10.07849,0.00000
889.00,10.07834,10.277152,0.000411,10.289409,-0.9780,0.004,10.07834,0.00000
890.00,10.07816,10.277207,0.000412,10.289360,-0.9778,0.004,10.07816,0.00000
891.00,10.07862,10.277296,0.000408,10.289376,-0.9775,0.005,10.07862,0.00000
892.00,10.07854,10.277361,0.000408,10.289362,-0.9773,0.005,10.07854,0.00000
893.00,10.07826,10.277476,0.000409,10.289351,-0.9771,0.005,10.07826,0.00000
894.00,10.07695,10.277457,0.000407,10.289257,-0.9768,0.005,10.07695,0.00000
895.00,10.07668,10.277476,0.000406,10.289210,-0.9766,0.006,10.07668,0.00000
896.00,10.07712,10.277545,0.000408,10.289230,-0.9763,0.006,10.07712,0.00000
897.00,10.07711,10.277630,0.000408,10.289288,-0.9760,0.006,10.07711,0.00000
898.00,10.07773,10.277719,0.000405,10.289366,-0.9757,0.007,10.07773,0.00000
899.00,10.07899,10.277734,0.000411,10.289298,-0.9755,0.007,10.07899,0.00000
900.00,10.07905,10.277703,0.000415,10.289216,-0.9752,0.007,10.07905,0.00000
901.00,10.07761,10.277681,0.000418,10.289176,-0.9750,0.007,10.07761,0.00000
902.00,10.07755,10.277667,0.000424,10.289046,-0.9748,0.007,10.07755,0.00000
903.00,10.07764,10.277720,0.000430,10.289097,-0.9745,0.007,10.07764,0.00000
904.00,10.07743,10.277860,0.000429,10.289273,-0.9742,0.007,10.07743,0.00000
905.00,10.07801,10.278056,0.000428,10.289377,-0.9739,0.007,10.07801,0.00000
906.00,10.07975,10.278184,0.000425,10.289405,-0.9736,0.007,10.07975,0.00000
907.00,10.08128,10.278354,0.000425,10.289509,-0.9734,0.008,10.08128,0.00000
908.00,10.08138,10.278432,0.000424,10.289433,-0.9731,0.008,10.08138,0.00000
909.00,10.08192,10.278438,0.000423,10.289319,-0.9729,0.008,10.08192,0.00000
910.00,10.08160,10.278417,0.000422,10.289275,-0.9726,0.008,10.08160,0.00000
911.00,10.08076,10.278447,0.000424,10.289256,-0.9724,0.008,10.08076,0.00000
912.00,10.07936,10.278480,0.000421,10.289252,-0.9721,0.009,10.07936,0.00000
913.00,10.07875,10.278545,0.000418,10.289273,-0.9719,0.009,10.07875,0.00000
914.00,10.07938,10.278624,0.000418,10.289314,-0.9716,0.009,10.07938,0.00000
915.00,10.07981,10.278808,0.000416,10.289424,-0.9714,0.009,10.07981,0.00000
916.00,10.07937,10.278935,0.000416,10.289465,-0.9711,0.010,10.07937,0.00000
917.00,10.07990,10.278930,0.000416,10.289378,-0.9709,0.010,10.07990,0.00000
918.00,10.08072,10.278979,0.000419,10.289358,-0.9707,0.010,10.08072,0.00000
919.00,10.07988,10.279052,0.000420,10.289357,-0.9704,0.010,10.07988,0.00000
920.00,10.07952,10.279020,0.000419,10.289270,-0.9702,0.010,10.07952,0.00000
921.00,10.08124,10.279063,0.000418,10.289225,-0.9699,0.011,10.08124,0.00000
922.00,10.08282,10.279158,0.000420,10.289256,-0.9697,0.011,10.08282,0.00000
923.00,10.08365,10.279200,0.000419,10.289271,-0.9694,0.011,10.08365,0.00000
924.00,10.08353,10.279268,0.000421,10.289291,-0.9692,0.011,10.08353,0.00000
925.00,10.08272,10.279284,0.000425,10.289261,-0.9690,0.011,10.08272,0.00000
926.00,10.08184,10.279307,0.000424,10.289307,-0.9687,0.011,10.08184,0.00000
927.00,10.08055,10.279373,0.000423,10.289349,-0.9684,0.012,10.08055,0.00000
928.00,10.08017,10.279455,0.000421,10.289370,-0.9682,0.012,10.08017,0.00000
929.00,10.08043,10.279556,0.000420,10.289398,-0.9679,0.012,10.08043,0.00000
930.00,10.08218,10.279680,0.000421,10.289493,-0.9677,0.012,10.08218,0.00000
931.00,10.08290,10.279765,0.000420,10.289476,-0.9675,0.013,10.08290,0.00000
932.00,10.08421,10.279793,0.000419,10.289460,-0.9673,0.013,10.08421,0.00000
933.00,10.08495,10.279832,0.000425,10.289418,-0.9670,0.013,10.08495,0.00000
934.00,10.08575,10.279849,0.000425,10.289384,-0.9668,0.013,10.08575,0.00000
935.00,10.08540,10.279914,0.000422,10.289337,-0.9666,0.013,10.08540,0.00000
936.00,10.08445,10.279911,0.000426,10.289274,-0.9663,0.013,10.08445,0.00000
937.00,10.08299,10.280008,0.000426,10.289275,-0.9661,0.014,10.08299,0.00000
938.00,10.08274,10.280087,0.000426,10.289309,-0.9659,0.014,10.08274,0.00000
939.00,10.08328,10.280158,0.000426,10.289334,-0.9656,0.014,10.08328,0.00000
940.00,10.08316,10.280199,0.000424,10.289329,-0.9654,0.014,10.08316,0.00000
941.00,10.08464,10.280297,0.000423,10.289343,-0.9652,0.014,10.08464,0.00000
942.00,10.08562,10.280264,0.000424,10.289296,-0.9649,0.015,10.08562,0.00000
943.00,10.08543,10.280347,0.000424,10.289319,-0.9647,0.015,10.08543,0.00000
944.00,10.08423,10.280377,0.000424,10.289268,-0.9645,0.015,10.08423,0.00000
945.00,10.08471,10.280439,0.000425,10.289282,-0.9643,0.015,10.08471,0.00000
946.00,10.08461,10.280432,0.000428,10.289198,-0.9641,0.015,10.08461,0.00000
947.00,10.08509,10.280533,0.000427,10.289180,-0.9639,0.015,10.08509,0.00000
948.00,10.08589,10.280537,0.000426,10.289099,-0.9636,0.016,10.08589,0.00000
949.00,10.08668,10.280527,0.000426,10.289035,-0.9634,0.016,10.08668,0.00000
950.00,10.08684,10.280628,0.000428,10.289030,-0.9632,0.016,10.08684,0.00000
951.00,10.08633,10.280801,0.000424,10.289117,-0.9630,0.016,10.08633,0.00000
952.00,10.08554,10.280960,0.000423,10.289230,-0.9627,0.017,10.08554,0.00000
953.00,10.08623,10.281069,0.000426,10.289267,-0.9625,0.017,10.08623,0.00000
954.00,10.08683,10.281222,0.000427,10.289314,-0.9623,0.017,10.08683,0.00000
955.00,10.08674,10.281291,0.000424,10.289331,-0.9621,0.017,10.08674,0.00000
956.00,10.08707,10.281342,0.000426,10.289343,-0.9619,0.017,10.08707,0.00000
957.00,10.08810,10.281331,0.000426,10.289279,-0.9617,0.017,10.08810,0.00000
958.00,10.08727,10.281362,0.000425,10.289292,-0.9615,0.018,10.08727,0.00000
959.00,10.08675,10.281453,0.000423,10.289331,-0.9612,0.018,10.08675,0.00000
960.00,10.08678,10.281513,0.000420,10.289313,-0.9610,0.018,10.08678,0.00000
961.00,10.08616,10.281491,0.000420,10.289266,-0.9608,0.018,10.08616,0.00000
962.00,10.08547,10.281519,0.000420,10.289203,-0.9606,0.019,10.08547,0.00000
963.00,10.08538,10.281649,0.000415,10.289179,-0.9603,0.019,10.08538,0.00000
964.00,10.08622,10.281705,0.000412,10.289170,-0.9601,0.019,10.08622,0.00000
965.00,10.08650,10.281822,0.000415,10.289243,-0.9599,0.019,10.08650,0.00000
966.00,10.08736,10.281993,0.000418,10.289375,-0.9596,0.019,10.08736,0.00000
967.00,10.08763,10.282166,0.000419,10.289494,-0.9594,0.020,10.08763,0.00000
968.00,10.08764,10.282107,0.000420,10.289426,-0.9591,0.020,10.08764,0.00000
969.00,10.08693,10.282101,0.000420,10.289352,-0.9589,0.020,10.08693,0.00000
970.00,10.08752,10.282132,0.000417,10.289297,-0.9587,0.020,10.08752,0.00000
971.00,10.08752,10.282088,0.000414,10.289150,-0.9585,0.021,10.08752,0.00000
972.00,10.08694,10.282155,0.000414,10.289131,-0.9583,0.021,10.08694,0.00000
973.00,10.08638,10.282320,0.000415,10.289224,-0.9581,0.021,10.08638,0.00000
974.00,10.08605,10.282471,0.000419,10.289321,-0.9578,0.021,10.08605,0.00000
975.00,10.08514,10.282472,0.000425,10.289320,-0.9576,0.021,10.08514,0.00000
976.00,10.08540,10.282587,0.000424,10.289380,-0.9574,0.021,10.08540,0.00000
977.00,10.08653,10.282600,0.000424,10.289323,-0.9571,0.021,10.08653,0.00000
978.00,10.08773,10.282695,0.000425,10.289356,-0.9569,0.021,10.08773,0.00000
979.00,10.08864,10.282758,0.000428,10.289367,-0.9567,0.022,10.08864,0.00000
980.00,10.08870,10.282869,0.000423,10.289415,-0.9565,0.022,10.08870,0.00000
981.00,10.08864,10.283014,0.000426,10.289459,-0.9563,0.022,10.08864,0.00000
982.00,10.08812,10.283052,0.000426,10.289473,-0.9560,0.022,10.08812,0.00000
983.00,10.08866,10.283030,0.000427,10.289382,-0.9558,0.022,10.08866,0.00000
984.00,10.08867,10.283095,0.000422,10.289359,-0.9556,0.023,10.08867,0.00000
985.00,10.08848,10.283129,0.000424,10.289294,-0.9553,0.023,10.08848,0.00000
986.00,10.08915,10.283117,0.000421,10.289260,-0.9551,0.023,10.08915,0.00000
987.00,10.08973,10.283192,0.000420,10.289272,-0.9549,0.023,10.08973,0.00000
988.00,10.08839,10.283324,0.000418,10.289358,-0.9546,0.024,10.08839,0.00000
989.00,10.08829,10.283377,0.000419,10.289352,-0.9544,0.024,10.08829,0.00000
990.00,10.08937,10.283515,0.000417,10.289371,-0.9542,0.024,10.08937,0.00000
991.00,10.08947,10.283612,0.000421,10.289341,-0.9540,0.024,10.08947,0.00000
992.00,10.09019,10.283673,0.000423,10.289284,-0.9538,0.024,10.09019,0.00000
993.00,10.09159,10.283690,0.000423,10.289197,-0.9536,0.024,10.09159,0.00000
994.00,10.09151,10.283693,0.000425,10.289146,-0.9534,0.024,10.09151,0.00000
995.00,10.09166,10.283632,0.000424,10.289064,-0.9532,0.025,10.09166,0.00000
996.00,10.09206,10.283690,0.000420,10.289080,-0.9530,0.025,10.09206,0.00000
997.00,10.09222,10.283803,0.000423,10.289127,-0.9527,0.025,10.09222,0.00000
998.00,10.09147,10.283867,0.000425,10.289162,-0.9525,0.025,10.09147,0.00000
999.00,10.09077,10.283971,0.000425,10.289177,-0.9523,0.025,10.09077,0.00000
1000.00,10.09136,10.284145,0.000426,10.289278,-0.9520,0.025,10.09136,0.00000
1001.00,10.09110,10.284193,0.000425,10.289260,-0.9518,0.026,10.09110,0.00000
1002.00,10.09101,10.284261,0.000422,10.289305,-0.9516,0.026,10.09101,0.00000
1003.00,10.09237,10.284372,0.000423,10.289338,-0.9514,0.026,10.09237,0.00000
1004.00,10.09498,10.284371,0.000423,10.289270,-0.9512,0.027,10.09498,0.00000
1005.00,10.09544,10.284387,0.000424,10.289213,-0.9509,0.027,10.09544,0.00000
1006.00,10.09703,10.284411,0.000427,10.289173,-0.9507,0.027,10.09703,0.00000
1007.00,10.09788,10.284437,0.000426,10.289108,-0.9505,0.027,10.09788,0.00000
1008.00,10.09640,10.284426,0.000425,10.289028,-0.9503,0.027,10.09640,0.00000
1009.00,10.09483,10.284531,0.000423,10.289050,-0.9500,0.028,10.09483,0.00000
1010.00,10.09390,10.284643,0.000425,10.289069,-0.9498,0.028,10.09390,0.00000
1011.00,10.09210,10.284769,0.000427,10.289124,-0.9496,0.028,10.09210,0.00000
1012.00,10.09199,10.284816,0.000426,10.289133,-0.9494,0.028,10.09199,0.00000
1013.00,10.09300,10.284936,0.000425,10.289202,-0.9492,0.028,10.09300,0.00000
1014.00,10.09311,10.285109,0.000426,10.289297,-0.9489,0.028,10.09311,0.00000
1015.00,10.09362,10.285079,0.000422,10.289277,-0.9487,0.029,10.09362,0.00000
1016.00,10.09472,10.285104,0.000421,10.289247,-0.9485,0.029,10.09472,0.00000
1017.00,10.09383,10.285164,0.000428,10.289211,-0.9482,0.029,10.09383,0.00000
1018.00,10.09408,10.285202,0.000430,10.289174,-0.9480,0.029,10.09408,0.00000
1019.00,10.09479,10.285186,0.000432,10.289121,-0.9478,0.029,10.09479,0.00000
1020.00,10.09525,10.285302,0.000435,10.289104,-0.9476,0.029,10.09525,0.00000
@4,1.0000,2.0, 1020.024 
1021.00,10.09503,10.285332,0.000437,10.289087,-0.9474,0.029,10.09503,0.00000
1022.00,10.09692,10.285358,0.000434,10.289036,-0.9472,0.029,10.09692,0.00000
1023.00,10.09695,10.285395,0.000429,10.288983,-0.9469,0.030,10.09695,0.00000
1024.00,10.08643,10.285422,0.000428,10.288957,-0.9467,0.030,10.08643,0.00000
1025.00,10.05706,10.285457,0.000426,10.289034,-0.9465,0.030,10.05706,0.00000
1026.00,10.01526,10.285434,0.000424,10.289020,-0.9462,0.031,10.01526,0.00000
1027.00,9.97164,10.285501,0.000424,10.289111,-0.9460,0.031,9.97164,0.00000
1028.00,9.93575,10.285632,0.000424,10.289249,-0.9457,0.031,9.93575,0.00000
1029.00,9.91646,10.285655,0.000424,10.289205,-0.9455,0.031,9.91646,0.00000
1030.00,9.91301,10.285808,0.000427,10.289197,-0.9453,0.031,9.91301,0.00000
1031.00,9.91371,10.286041,0.000429,10.289260,-0.9450,0.032,9.91371,0.00000
1032.00,9.90721,10.286138,0.000426,10.289175,-0.9448,0.032,9.90721,0.00000
1033.00,9.89045,10.286239,0.000428,10.289114,-0.9446,0.032,9.89045,0.00000
1034.00,9.86846,10.286418,0.000428,10.289171,-0.9443,0.032,9.86846,0.00000
1035.00,9.85116,10.286428,0.000423,10.289145,-0.9442,0.032,9.85116,0.00000
1036.00,9.84766,10.286489,0.000419,10.289172,-0.9440,0.033,9.84766,0.00000
1037.00,9.85804,10.286590,0.000417,10.289288,-0.9438,0.033,9.85804,0.00000
1038.00,9.87825,10.286534,0.000418,10.289241,-0.9436,0.033,9.87825,0.00000
1039.00,9.90432,10.286612,0.000418,10.289294,-0.9434,0.033,9.90432,0.00000
1040.00,9.93347,10.286676,0.000418,10.289320,-0.9432,0.034,9.93347,0.00000
1041.00,9.96335,10.286702,0.000418,10.289297,-0.9430,0.034,9.96335,0.00000
1042.00,9.99198,10.286808,0.000422,10.289304,-0.9428,0.034,9.99198,0.00000
1043.00,10.01786,10.286991,0.000424,10.289373,-0.9426,0.034,10.01786,0.00000
1044.00,10.03992,10.287058,0.000426,10.289345,-0.9424,0.034,10.03992,0.00000
1045.00,10.05930,10.287126,0.000427,10.289309,-0.9422,0.034,10.05930,0.00000
1046.00,10.07500,10.287172,0.000425,10.289258,-0.9420,0.034,10.07500,0.00000
1047.00,10.08675,10.287147,0.000423,10.289128,-0.9418,0.035,10.08675,0.00000
1048.00,10.09561,10.287081,0.000420,10.289029,-0.9416,0.035,10.09561,0.00000
1049.00,10.10312,10.287094,0.000421,10.289041,-0.9414,0.035,10.10312,0.00000
1050.00,10.10962,10.287179,0.000419,10.289042,-0.9412,0.035,10.10962,0.00000
1051.00,10.11267,10.287240,0.000420,10.289084,-0.9409,0.036,10.11267,0.00000
1052.00,10.11581,10.287301,0.000419,10.289129,-0.9407,0.036,10.11581,0.00000
1053.00,10.11859,10.287414,0.000420,10.289199,-0.9404,0.036,10.11859,0.00000
1054.00,10.12091,10.287435,0.000418,10.289150,-0.9402,0.036,10.12091,0.00000
1055.00,10.12070,10.287463,0.000422,10.289141,-0.9400,0.036,10.12070,0.00000
1056.00,10.12163,10.287573,0.000429,10.289173,-0.9397,0.036,10.12163,0.00000
1057.00,10.12179,10.287663,0.000431,10.289265,-0.9395,0.036,10.12179,0.00000
1058.00,10.12226,10.287745,0.000432,10.289277,-0.9393,0.037,10.12226,0.00000
1059.00,10.12134,10.287831,0.000433,10.289284,-0.9390,0.037,10.12134,0.00000
1060.00,10.12083,10.287852,0.000431,10.289260,-0.9388,0.037,10.12083,0.00000
1061.00,10.12000,10.287842,0.000429,10.289211,-0.9386,0.037,10.12000,0.00000
1062.00,10.11841,10.287929,0.000429,10.289189,-0.9384,0.037,10.11841,0.00000
1063.00,10.11686,10.287974,0.000424,10.289224,-0.9382,0.038,10.11686,0.00000
1064.00,10.11486,10.287967,0.000424,10.289166,-0.9380,0.038,10.11486,0.00000
1065.00,10.11321,10.288071,0.000422,10.289192,-0.9378,0.038,10.11321,0.00000
1066.00,10.11136,10.288183,0.000421,10.289167,-0.9376,0.039,10.11136,0.00000
1067.00,10.11032,10.288194,0.000420,10.289121,-0.9375,0.039,10.11032,0.00000
1068.00,10.10781,10.288242,0.000424,10.289058,-0.9373,0.039,10.10781,0.00000
1069.00,10.10598,10.288327,0.000424,10.289071,-0.9371,0.039,10.10598,0.00000
1070.00,10.10381,10.288426,0.000426,10.289107,-0.9369,0.039,10.10381,0.00000
1071.00,10.10091,10.288483,0.000426,10.289136,-0.9367,0.039,10.10091,0.00000
1072.00,10.09749,10.288601,0.000426,10.289165,-0.9364,0.040,10.09749,0.00000
1073.00,10.09567,10.288691,0.000422,10.289180,-0.9362,0.040,10.09567,0.00000
1074.00,10.09318,10.288727,0.000421,10.289204,-0.9360,0.040,10.09318,0.00000
1075.00,10.09279,10.288825,0.000420,10.289237,-0.9357,0.040,10.09279,0.00000
1076.00,10.09423,10.288941,0.000420,10.289237,-0.9355,0.041,10.09423,0.00000
1077.00,10.09576,10.289010,0.000421,10.289239,-0.9353,0.041,10.09576,0.00000
1078.00,10.09767,10.289080,0.000426,10.289258,-0.9351,0.041,10.09767,0.00000
1079.00,10.09952,10.289153,0.000432,10.289238,-0.9350,0.041,10.09952,0.00000
1080.00,10.09906,10.289233,0.000433,10.289242,-0.9348,0.041,10.09906,0.00000
1081.00,10.09787,10.289185,0.000430,10.289185,-0.9346,0.041,10.09787,0.00000
1082.00,10.09760,10.289229,0.000428,10.289161,-0.9344,0.042,10.09760,0.00000
1083.00,10.09649,10.289261,0.000429,10.289136,-0.9342,0.042,10.09649,0.00000
1084.00,10.09718,10.289379,0.000425,10.289178,-0.9339,0.042,10.09718,0.00000
1085.00,10.09806,10.289257,0.000424,10.289020,-0.9337,0.042,10.09806,0.00000
1086.00,10.09972,10.289380,0.000426,10.289077,-0.9335,0.043,10.09972,0.00000
1087.00,10.10043,10.289490,0.000428,10.289075,-0.9333,0.043,10.10043,0.00000
1088.00,10.10110,10.289546,0.000426,10.289035,-0.9331,0.043,10.10110,0.00000
1089.00,10.10095,10.289646,0.000423,10.289083,-0.9328,0.043,10.10095,0.00000
1090.00,10.10118,10.289850,0.000421,10.289237,-0.9326,0.043,10.10118,0.00000
1091.00,10.10103,10.289900,0.000420,10.289241,-0.9324,0.044,10.10103,0.00000
1092.00,10.10205,10.289871,0.000418,10.289251,-0.9322,0.044,10.10205,0.00000
1093.00,10.10327,10.289990,0.000418,10.289314,-0.9320,0.044,10.10327,0.00000
1094.00,10.10424,10.290038,0.000421,10.289291,-0.9318,0.044,10.10424,0.00000
1095.00,10.10551,10.290022,0.000421,10.289161,-0.9316,0.044,10.10551,0.00000
1096.00,10.10622,10.290151,0.000424,10.289219,-0.9314,0.044,10.10622,0.00000
1097.00,10.10638,10.290270,0.000426,10.289263,-0.9312,0.045,10.10638,0.00000
1098.00,10.10674,10.290167,0.000428,10.289130,-0.9310,0.045,10.10674,0.00000
1099.00,10.10739,10.290225,0.000428,10.289156,-0.9308,0.045,10.10739,0.00000
1100.00,10.10742,10.290390,0.000429,10.289292,-0.9306,0.045,10.10742,0.00000
1101.00,10.10802,10.290339,0.000429,10.289225,-0.9304,0.045,10.10802,0.00000
1102.00,10.10928,10.290306,0.000430,10.289153,-0.9302,0.046,10.10928,0.00000
1103.00,10.11036,10.290463,0.000429,10.289296,-0.9300,0.046,10.11036,0.00000
1104.00,10.11246,10.290476,0.000430,10.289249,-0.9299,0.046,10.11246,0.00000
1105.00,10.11310,10.290408,0.000429,10.289148,-0.9297,0.046,10.11310,0.00000
1106.00,10.11371,10.290492,0.000430,10.289137,-0.9296,0.046,10.11371,0.00000
1107.00,10.11311,10.290594,0.000429,10.289125,-0.9294,0.047,10.11311,0.00000
1108.00,10.11276,10.290694,0.000433,10.289097,-0.9292,0.047,10.11276,0.00000
1109.00,10.11144,10.290763,0.000433,10.289073,-0.9290,0.047,10.11144,0.00000
1110.00,10.11225,10.290842,0.000436,10.289130,-0.9288,0.047,10.11225,0.00000
1111.00,10.11228,10.290901,0.000437,10.289159,-0.9286,0.047,10.11228,0.00000
1112.00,10.11299,10.291037,0.000435,10.289228,-0.9284,0.047,10.11299,0.00000
1113.00,10.11216,10.291143,0.000435,10.289239,-0.9282,0.047,10.11216,0.00000
1114.00,10.11081,10.291222,0.000434,10.289249,-0.9280,0.048,10.11081,0.00000
1115.00,10.10961,10.291282,0.000434,10.289179,-0.9279,0.048,10.10961,0.00000
1116.00,10.10897,10.291415,0.000436,10.289187,-0.9277,0.048,10.10897,0.00000
1117.00,10.10799,10.291450,0.000440,10.289161,-0.9275,0.048,10.10799,0.00000
1118.00,10.10847,10.291448,0.000434,10.289175,-0.9273,0.048,10.10847,0.00000
1119.00,10.10907,10.291547,0.000437,10.289201,-0.9271,0.049,10.10907,0.00000
1120.00,10.10921,10.291660,0.000436,10.289214,-0.9269,0.049,10.10921,0.00000
1121.00,10.10820,10.291715,0.000434,10.289180,-0.9267,0.049,10.10820,0.00000
1122.00,10.10813,10.291842,0.000436,10.289211,-0.9265,0.049,10.10813,0.00000
1123.00,10.10727,10.291925,0.000439,10.289178,-0.9263,0.049,10.10727,0.00000
1124.00,10.10650,10.291951,0.000438,10.289153,-0.9261,0.049,10.10650,0.00000
1125.00,10.10668,10.292014,0.000439,10.289168,-0.9259,0.049,10.10668,0.00000
1126.00,10.10715,10.292046,0.000438,10.289194,-0.9258,0.050,10.10715,0.00000
1127.00,10.10742,10.291982,0.000436,10.289101,-0.9256,0.050,10.10742,0.00000
1128.00,10.10847,10.292033,0.000436,10.289092,-0.9254,0.050,10.10847,0.00000
1129.00,10.10897,10.292098,0.000437,10.289057,-0.9253,0.050,10.10897,0.00000
1130.00,10.10760,10.292185,0.000439,10.289074,-0.9251,0.050,10.10760,0.00000
1131.00,10.10784,10.292259,0.000442,10.289105,-0.9249,0.050,10.10784,0.00000
1132.00,10.10715,10.292336,0.000439,10.289133,-0.9247,0.051,10.10715,0.00000
1133.00,10.10581,10.292388,0.000435,10.289129,-0.9245,0.051,10.10581,0.00000
1134.00,10.10651,10.292523,0.000432,10.289242,-0.9243,0.051,10.10651,0.00000
1135.00,10.10768,10.292536,0.000433,10.289258,-0.9241,0.052,10.10768,0.00000
1136.00,10.10801,10.292590,0.000426,10.289260,-0.9239,0.052,10.10801,0.00000
1137.00,10.10858,10.292676,0.000427,10.289293,-0.9237,0.052,10.10858,0.00000
1138.00,10.10930,10.292743,0.000429,10.289302,-0.9235,0.052,10.10930,0.00000
1139.00,10.10883,10.292746,0.000430,10.289262,-0.9234,0.052,10.10883,0.00000
1140.00,10.10912,10.292874,0.000425,10.289292,-0.9232,0.053,10.10912,0.00000
1141.00,10.10874,10.292910,0.000428,10.289214,-0.9230,0.053,10.10874,0.00000
1142.00,10.10893,10.292925,0.000428,10.289204,-0.9229,0.053,10.10893,0.00000
1143.00,10.10888,10.293026,0.000428,10.289226,-0.9227,0.053,10.10888,0.00000
1144.00,10.10869,10.293068,0.000429,10.289177,-0.9225,0.053,10.10869,0.00000
1145.00,10.10798,10.293114,0.000431,10.289167,-0.9223,0.054,10.10798,0.00000
1146.00,10.10813,10.293322,0.000430,10.289293,-0.9221,0.054,10.10813,0.00000
1147.00,10.10806,10.293506,0.000431,10.289348,-0.9220,0.054,10.10806,0.00000
1148.00,10.10809,10.293602,0.000429,10.289384,-0.9218,0.054,10.10809,0.00000
1149.00,10.10939,10.293708,0.000428,10.289441,-0.9217,0.055,10.10939,0.00000
1150.00,10.11025,10.293778,0.000428,10.289422,-0.9215,0.055,10.11025,0.00000
1151.00,10.11117,10.293735,0.000428,10.289358,-0.9214,0.055,10.11117,0.00000
1152.00,10.11137,10.293759,0.000426,10.289368,-0.9212,0.055,10.11137,0.00000
1153.00,10.11199,10.293795,0.000427,10.289368,-0.9210,0.056,10.11199,0.00000
1154.00,10.11173,10.293833,0.000428,10.289347,-0.9208,0.056,10.11173,0.00000
1155.00,10.11240,10.293878,0.000429,10.289316,-0.9207,0.056,10.11240,0.00000
1156.00,10.11219,10.293904,0.000430,10.289231,-0.9205,0.056,10.11219,0.00000
1157.00,10.11241,10.294009,0.000430,10.289206,-0.9203,0.056,10.11241,0.00000
1158.00,10.11244,10.294107,0.000430,10.289205,-0.9201,0.056,10.11244,0.00000
1159.00,10.11250,10.294203,0.000430,10.289215,-0.9200,0.056,10.11250,0.00000
1160.00,10.11212,10.294329,0.000432,10.289291,-0.9198,0.056,10.11212,0.00000
1161.00,10.11165,10.294436,0.000432,10.289348,-0.9196,0.057,10.11165,0.00000
1162.00,10.11076,10.294476,0.000432,10.289328,-0.9194,0.057,10.11076,0.00000
1163.00,10.11097,10.294545,0.000430,10.289327,-0.9192,0.057,10.11097,0.00000
1164.00,10.11058,10.294657,0.000428,10.289379,-0.9190,0.057,10.11058,0.00000
1165.00,10.10994,10.294723,0.000424,10.289338,-0.9188,0.058,10.10994,0.00000
1166.00,10.11041,10.294769,0.000421,10.289373,-0.9186,0.058,10.11041,0.00000
1167.00,10.11079,10.294850,0.000419,10.289428,-0.9184,0.058,10.11079,0.00000
1168.00,10.10937,10.294739,0.000420,10.289279,-0.9182,0.059,10.10937,0.00000
1169.00,10.10866,10.294705,0.000422,10.289156,-0.9180,0.059,10.10866,0.00000
1170.00,10.10920,10.294649,0.000421,10.289124,-0.9178,0.059,10.10920,0.00000
1171.00,10.10927,10.294787,0.000423,10.289158,-0.9177,0.059,10.10927,0.00000
1172.00,10.11020,10.294777,0.000425,10.289119,-0.9175,0.059,10.11020,0.00000
1173.00,10.11208,10.294952,0.000426,10.289239,-0.9173,0.059,10.11208,0.00000
1174.00,10.11276,10.295056,0.000429,10.289309,-0.9172,0.059,10.11276,0.00000
1175.00,10.11281,10.295241,0.000433,10.289368,-0.9170,0.059,10.11281,0.00000
1176.00,10.11235,10.295248,0.000434,10.289314,-0.9168,0.060,10.11235,0.00000
1177.00,10.11082,10.295400,0.000437,10.289315,-0.9166,0.060,10.11082,0.00000
1178.00,10.10992,10.295383,0.000434,10.289255,-0.9164,0.060,10.10992,0.00000
1179.00,10.11011,10.295428,0.000429,10.289270,-0.9162,0.060,10.11011,0.00000
1180.00,10.11019,10.295341,0.000424,10.289176,-0.9161,0.061,10.11019,0.00000
1181.00,10.11044,10.295365,0.000424,10.289111,-0.9159,0.061,10.11044,0.00000
1182.00,10.11137,10.295287,0.000422,10.289037,-0.9158,0.061,10.11137,0.00000
1183.00,10.11165,10.295450,0.000424,10.289103,-0.9156,0.061,10.11165,0.00000
1184.00,10.11181,10.295536,0.000425,10.289089,-0.9154,0.062,10.11181,0.00000
1185.00,10.11130,10.295674,0.000427,10.289148,-0.9152,0.062,10.11130,0.00000
1186.00,10.11199,10.295743,0.000423,10.289193,-0.9150,0.062,10.11199,0.00000
1187.00,10.11194,10.295951,0.000421,10.289278,-0.9148,0.062,10.11194,0.00000
1188.00,10.11231,10.295947,0.000426,10.289235,-0.9146,0.062,10.11231,0.00000
1189.00,10.11314,10.295998,0.000427,10.289241,-0.9144,0.062,10.11314,0.00000
1190.00,10.11334,10.296109,0.000429,10.289266,-0.9142,0.063,10.11334,0.00000
1191.00,10.11333,10.296209,0.000431,10.289283,-0.9140,0.063,10.11333,0.00000
1192.00,10.11401,10.296228,0.000435,10.289246,-0.9139,0.063,10.11401,0.00000
1193.00,10.11407,10.296320,0.000431,10.289265,-0.9137,0.063,10.11407,0.00000
1194.00,10.11325,10.296299,0.000431,10.289179,-0.9135,0.063,10.11325,0.00000
1195.00,10.11276,10.296316,0.000431,10.289085,-0.9133,0.063,10.11276,0.00000
1196.00,10.11253,10.296361,0.000432,10.289049,-0.9132,0.063,10.11253,0.00000
1197.00,10.11225,10.296419,0.000431,10.289052,-0.9130,0.064,10.11225,0.00000
1198.00,10.11151,10.296459,0.000429,10.289042,-0.9128,0.064,10.11151,0.00000
1199.00,10.11209,10.296590,0.000430,10.289098,-0.9127,0.064,10.11209,0.00000
1200.00,10.11353,10.296725,0.000433,10.289220,-0.9125,0.064,10.11353,0.00000
1201.00,10.11384,10.296821,0.000432,10.289286,-0.9123,0.064,10.11384,0.00000
1202.00,10.11417,10.296863,0.000432,10.289273,-0.9121,0.064,10.11417,0.00000
1203.00,10.11444,10.296975,0.000434,10.289276,-0.9120,0.065,10.11444,0.00000
1204.00,10.11327,10.297074,0.000438,10.289308,-0.9118,0.065,10.11327,0.00000
1205.00,10.11231,10.297053,0.000437,10.289208,-0.9116,0.065,10.11231,0.00000
1206.00,10.11261,10.297095,0.000439,10.289157,-0.9114,0.065,10.11261,0.00000
1207.00,10.11339,10.297121,0.000439,10.289114,-0.9113,0.065,10.11339,0.00000
1208.00,10.11422,10.297178,0.000435,10.289140,-0.9111,0.066,10.11422,0.00000
1209.00,10.11518,10.297236,0.000430,10.289130,-0.9109,0.066,10.11518,0.00000
1210.00,10.11587,10.297300,0.000429,10.289118,-0.9108,0.066,10.11587,0.00000
1211.00,10.11628,10.297289,0.000428,10.289097,-0.9106,0.066,10.11628,0.00000
1212.00,10.11595,10.297297,0.000429,10.289096,-0.9105,0.066,10.11595,0.00000
1213.00,10.11605,10.297296,0.000433,10.289025,-0.9103,0.066,10.11605,0.00000
1214.00,10.11657,10.297247,0.000433,10.288978,-0.9101,0.067,10.11657,0.00000
1215.00,10.11679,10.297331,0.000431,10.289086,-0.9099,0.067,10.11679,0.00000
1216.00,10.11652,10.297427,0.000428,10.289154,-0.9098,0.067,10.11652,0.00000
1217.00,10.11603,10.297645,0.000425,10.289296,-0.9096,0.068,10.11603,0.00000
1218.00,10.11583,10.297795,0.000425,10.289377,-0.9094,0.068,10.11583,0.00000
1219.00,10.11563,10.297915,0.000426,10.289391,-0.9092,0.068,10.11563,0.00000
1220.00,10.11575,10.297993,0.000426,10.289328,-0.9091,0.068,10.11575,0.00000
1221.00,10.11525,10.298089,0.000429,10.289321,-0.9089,0.068,10.11525,0.00000
1222.00,10.11617,10.298053,0.000429,10.289251,-0.9088,0.069,10.11617,0.00000
1223.00,10.11601,10.298031,0.000430,10.289219,-0.9086,0.069,10.11601,0.00000
1224.00,10.11561,10.298090,0.000428,10.289243,-0.9084,0.069,10.11561,0.00000
1225.00,10.11531,10.298041,0.000428,10.289226,-0.9083,0.069,10.11531,0.00000
1226.00,10.11576,10.298153,0.000429,10.289266,-0.9081,0.069,10.11576,0.00000
1227.00,10.11468,10.298237,0.000434,10.289301,-0.9080,0.069,10.11468,0.00000
1228.00,10.11472,10.298337,0.000434,10.289361,-0.9078,0.070,10.11472,0.00000
1229.00,10.11500,10.298316,0.000436,10.289306,-0.9076,0.070,10.11500,0.00000
1230.00,10.11564,10.298421,0.000437,10.289357,-0.9075,0.070,10.11564,0.00000
1231.00,10.11612,10.298365,0.000439,10.289301,-0.9073,0.070,10.11612,0.00000
1232.00,10.11756,10.298380,0.000436,10.289225,-0.9071,0.070,10.11756,0.00000
1233.00,10.11746,10.298468,0.000436,10.289227,-0.9070,0.071,10.11746,0.00000
1234.00,10.11823,10.298648,0.000436,10.289284,-0.9068,0.071,10.11823,0.00000
1235.00,10.11757,10.298734,0.000436,10.289261,-0.9067,0.071,10.11757,0.00000
1236.00,10.11683,10.298859,0.000432,10.289285,-0.9065,0.071,10.11683,0.00000
1237.00,10.11601,10.298980,0.000428,10.289323,-0.9064,0.071,10.11601,0.00000
1238.00,10.11716,10.298997,0.000428,10.289249,-0.9062,0.072,10.11716,0.00000
1239.00,10.11626,10.299025,0.000425,10.289187,-0.9061,0.072,10.11626,0.00000
1240.00,10.11718,10.299139,0.000425,10.289187,-0.9059,0.072,10.11718,0.00000
1241.00,10.11769,10.299204,0.000428,10.289142,-0.9058,0.072,10.11769,0.00000
1242.00,10.11749,10.299289,0.000432,10.289132,-0.9056,0.072,10.11749,0.00000
1243.00,10.11639,10.299485,0.000431,10.289218,-0.9054,0.073,10.11639,0.00000
1244.00,10.11698,10.299588,0.000430,10.289293,-0.9053,0.073,10.11698,0.00000
1245.00,10.11647,10.299630,0.000430,10.289317,-0.9051,0.073,10.11647,0.00000
1246.00,10.11673,10.299695,0.000429,10.289308,-0.9049,0.073,10.11673,0.00000
1247.00,10.11757,10.299719,0.000431,10.289304,-0.9047,0.073,10.11757,0.00000
1248.00,10.11781,10.299714,0.000431,10.289295,-0.9045,0.073,10.11781,0.00000
1249.00,10.11874,10.299705,0.000436,10.289227,-0.9043,0.073,10.11874,0.00000
1250.00,10.11923,10.299735,0.000435,10.289157,-0.9042,0.074,10.11923,0.00000
1251.00,10.11906,10.299757,0.000436,10.289157,-0.9040,0.074,10.11906,0.00000
1252.00,10.11855,10.299781,0.000436,10.289090,-0.9039,0.074,10.11855,0.00000
1253.00,10.11882,10.299783,0.000435,10.288991,-0.9037,0.074,10.11882,0.00000
1254.00,10.11797,10.299899,0.000433,10.289063,-0.9035,0.074,10.11797,0.00000
1255.00,10.11854,10.299914,0.000431,10.289046,-0.9034,0.075,10.11854,0.00000
1256.00,10.11901,10.300008,0.000431,10.289041,-0.9032,0.075,10.11901,0.00000
1257.00,10.11998,10.300136,0.000428,10.289132,-0.9030,0.075,10.11998,0.00000
1258.00,10.12032,10.300189,0.000429,10.289166,-0.9028,0.076,10.12032,0.00000
1259.00,10.12040,10.300245,0.000432,10.289131,-0.9027,0.076,10.12040,0.00000
1260.00,10.11990,10.300390,0.000438,10.289211,-0.9025,0.076,10.11990,0.00000
1261.00,10.11966,10.300391,0.000438,10.289213,-0.9024,0.076,10.11966,0.00000
1262.00,10.11956,10.300331,0.000437,10.289138,-0.9022,0.076,10.11956,0.00000
1263.00,10.11982,10.300337,0.000436,10.289112,-0.9021,0.076,10.11982,0.00000
1264.00,10.11991,10.300397,0.000433,10.289114,-0.9019,0.076,10.11991,0.00000
1265.00,10.12001,10.300423,0.000429,10.289088,-0.9018,0.077,10.12001,0.00000
1266.00,10.12042,10.300477,0.000429,10.289055,-0.9016,0.077,10.12042,0.00000
1267.00,10.11971,10.300602,0.000428,10.289078,-0.9015,0.077,10.11971,0.00000
1268.00,10.11907,10.300704,0.000429,10.289075,-0.9013,0.077,10.11907,0.00000
1269.00,10.11922,10.300735,0.000432,10.289089,-0.9011,0.077,10.11922,0.00000
1270.00,10.11937,10.300884,0.000431,10.289176,-0.9009,0.077,10.11937,0.00000
1271.00,10.11965,10.301065,0.000431,10.289314,-0.9007,0.078,10.11965,0.00000
1272.00,10.12033,10.301136,0.000430,10.289310,-0.9005,0.078,10.12033,0.00000
1273.00,10.12181,10.301204,0.000430,10.289308,-0.9004,0.078,10.12181,0.00000
1274.00,10.12231,10.301339,0.000428,10.289336,-0.9002,0.078,10.12231,0.00000
1275.00,10.12184,10.301379,0.000429,10.289276,-0.9000,0.079,10.12184,0.00000
1276.00,10.12167,10.301345,0.000430,10.289175,-0.8998,0.079,10.12167,0.00000
1277.00,10.12067,10.301398,0.000430,10.289206,-0.8996,0.079,10.12067,0.00000
1278.00,10.11933,10.301555,0.000433,10.289308,-0.8995,0.079,10.11933,0.00000
1279.00,10.11909,10.301550,0.000430,10.289258,-0.8993,0.079,10.11909,0.00000
1280.00,10.11957,10.301539,0.000432,10.289257,-0.8992,0.079,10.11957,0.00000
1281.00,10.11919,10.301719,0.000434,10.289380,-0.8990,0.080,10.11919,0.00000
1282.00,10.12035,10.301812,0.000434,10.289367,-0.8988,0.080,10.12035,0.00000
1283.00,10.12127,10.301851,0.000430,10.289336,-0.8987,0.080,10.12127,0.00000
1284.00,10.12107,10.301942,0.000434,10.289383,-0.8985,0.080,10.12107,0.00000
1285.00,10.12151,10.302011,0.000431,10.289377,-0.8984,0.080,10.12151,0.00000
1286.00,10.12208,10.301960,0.000429,10.289253,-0.8983,0.081,10.12208,0.00000
1287.00,10.12233,10.302012,0.000433,10.289263,-0.8981,0.081,10.12233,0.00000
1288.00,10.12291,10.301952,0.000433,10.289157,-0.8980,0.081,10.12291,0.00000
1289.00,10.12342,10.301976,0.000431,10.289080,-0.8978,0.081,10.12342,0.00000
1290.00,10.12345,10.302037,0.000429,10.289069,-0.8977,0.081,10.12345,0.00000
1291.00,10.12282,10.302041,0.000430,10.289045,-0.8975,0.082,10.12282,0.00000
1292.00,10.12210,10.301986,0.000429,10.288959,-0.8974,0.082,10.12210,0.00000
1293.00,10.12196,10.302125,0.000432,10.289034,-0.8973,0.082,10.12196,0.00000
1294.00,10.12231,10.302159,0.000433,10.289034,-0.8971,0.082,10.12231,0.00000
1295.00,10.12216,10.302248,0.000436,10.289049,-0.8970,0.082,10.12216,0.00000
1296.00,10.12234,10.302341,0.000433,10.289044,-0.8969,0.082,10.12234,0.00000
1297.00,10.12359,10.302519,0.000431,10.289124,-0.8968,0.083,10.12359,0.00000
1298.00,10.12351,10.302572,0.000431,10.289143,-0.8966,0.083,10.12351,0.00000
1299.00,10.12412,10.302600,0.000432,10.289139,-0.8965,0.083,10.12412,0.00000
1300.00,10.12442,10.302696,0.000433,10.289144,-0.8963,0.083,10.12442,0.00000
1301.00,10.12502,10.302853,0.000433,10.289254,-0.8961,0.083,10.12502,0.00000
1302.00,10.12393,10.302971,0.000436,10.289302,-0.8960,0.083,10.12393,0.00000
1303.00,10.12367,10.302939,0.000435,10.289198,-0.8959,0.084,10.12367,0.00000
1304.00,10.12231,10.303125,0.000434,10.289259,-0.8957,0.084,10.12231,0.00000
1305.00,10.12214,10.303182,0.000436,10.289280,-0.8956,0.084,10.12214,0.00000
1306.00,10.12194,10.303185,0.000437,10.289187,-0.8955,0.084,10.12194,0.00000
1307.00,10.12203,10.303137,0.000433,10.289125,-0.8953,0.084,10.12203,0.00000
1308.00,10.12226,10.303294,0.000433,10.289200,-0.8952,0.084,10.12226,0.00000
1309.00,10.12289,10.303367,0.000435,10.289193,-0.8950,0.085,10.12289,0.00000
1310.00,10.12291,10.303411,0.000433,10.289161,-0.8949,0.085,10.12291,0.00000
1311.00,10.12331,10.303563,0.000435,10.289262,-0.8948,0.085,10.12331,0.00000
1312.00,10.12419,10.303734,0.000437,10.289366,-0.8947,0.085,10.12419,0.00000
1313.00,10.12358,10.303844,0.000435,10.289413,-0.8945,0.086,10.12358,0.00000
1314.00,10.12386,10.303749,0.000432,10.289325,-0.8944,0.086,10.12386,0.00000
1315.00,10.12420,10.303747,0.000431,10.289272,-0.8942,0.086,10.12420,0.00000
1316.00,10.12398,10.303759,0.000429,10.289212,-0.8940,0.086,10.12398,0.00000
1317.00,10.12292,10.303801,0.000427,10.289136,-0.8939,0.086,10.12292,0.00000
1318.00,10.12326,10.303828,0.000424,10.289061,-0.8937,0.087,10.12326,0.00000
1319.00,10.12244,10.304025,0.000425,10.289169,-0.8935,0.087,10.12244,0.00000
1320.00,10.12307,10.304093,0.000426,10.289174,-0.8933,0.087,10.12307,0.00000
1321.00,10.12309,10.304133,0.000426,10.289157,-0.8932,0.087,10.12309,0.00000
@5,1.0000,2.0, 1320.113 
1322.00,10.12544,10.304200,0.000427,10.289155,-0.8930,0.088,10.12544,0.00000
1323.00,10.12826,10.304232,0.000430,10.289168,-0.8928,0.088,10.12826,0.00000
1324.00,10.12202,10.304273,0.000430,10.289154,-0.8927,0.088,10.12202,0.00000
1325.00,10.09602,10.304364,0.000429,10.289238,-0.8925,0.088,10.09602,0.00000
1326.00,10.05549,10.304474,0.000431,10.289354,-0.8923,0.088,10.05549,0.00000
1327.00,10.01005,10.304494,0.000433,10.289378,-0.8921,0.089,10.01005,0.00000
1328.00,9.97123,10.304596,0.000438,10.289414,-0.8920,0.089,9.97123,0.00000
1329.00,9.94795,10.304588,0.000440,10.289313,-0.8919,0.089,9.94795,0.00000
1330.00,9.94300,10.304627,0.000442,10.289224,-0.8917,0.089,9.94300,0.00000
1331.00,9.94614,10.304697,0.000443,10.289150,-0.8915,0.089,9.94614,0.00000
1332.00,9.94386,10.304810,0.000444,10.289154,-0.8914,0.089,9.94386,0.00000
1333.00,9.92936,10.304845,0.000441,10.289121,-0.8913,0.089,9.92936,0.00000
1334.00,9.90842,10.304996,0.000440,10.289201,-0.8911,0.090,9.90842,0.00000
1335.00,9.89024,10.305109,0.000438,10.289269,-0.8909,0.090,9.89024,0.00000
1336.00,9.88344,10.305182,0.000438,10.289336,-0.8908,0.090,9.88344,0.00000
1337.00,9.89037,10.305254,0.000439,10.289364,-0.8906,0.090,9.89037,0.00000
1338.00,9.90726,10.305329,0.000437,10.289406,-0.8905,0.091,9.90726,0.00000
1339.00,9.92955,10.305404,0.000437,10.289443,-0.8903,0.091,9.92955,0.00000
1340.00,9.95559,10.305446,0.000439,10.289396,-0.8902,0.091,9.95559,0.00000
1341.00,9.98255,10.305502,0.000436,10.289332,-0.8900,0.091,9.98255,0.00000
1342.00,10.00993,10.305577,0.000431,10.289295,-0.8899,0.091,10.00993,0.00000
1343.00,10.03631,10.305657,0.000435,10.289296,-0.8897,0.091,10.03631,0.00000
1344.00,10.06106,10.305723,0.000438,10.289252,-0.8895,0.091,10.06106,0.00000
1345.00,10.08251,10.305825,0.000436,10.289289,-0.8894,0.092,10.08251,0.00000
1346.00,10.10090,10.305841,0.000437,10.289271,-0.8892,0.092,10.10090,0.00000
1347.00,10.11463,10.305847,0.000438,10.289261,-0.8891,0.092,10.11463,0.00000
1348.00,10.12500,10.305915,0.000436,10.289259,-0.8889,0.092,10.12500,0.00000
1349.00,10.13230,10.305872,0.000434,10.289233,-0.8887,0.093,10.13230,0.00000
1350.00,10.13605,10.305939,0.000438,10.289278,-0.8886,0.093,10.13605,0.00000
1351.00,10.13903,10.305966,0.000439,10.289248,-0.8884,0.093,10.13903,0.00000
1352.00,10.14161,10.306020,0.000440,10.289245,-0.8882,0.093,10.14161,0.00000
1353.00,10.14378,10.305996,0.000446,10.289234,-0.8881,0.093,10.14378,0.00000
1354.00,10.14601,10.306143,0.000446,10.289282,-0.8880,0.093,10.14601,0.00000
1355.00,10.14840,10.306187,0.000444,10.289242,-0.8878,0.093,10.14840,0.00000
1356.00,10.14876,10.306288,0.000445,10.289288,-0.8877,0.093,10.14876,0.00000
1357.00,10.14883,10.306352,0.000446,10.289247,-0.8875,0.094,10.14883,0.00000
1358.00,10.14720,10.306507,0.000444,10.289237,-0.8874,0.094,10.14720,0.00000
1359.00,10.14534,10.306515,0.000442,10.289193,-0.8873,0.094,10.14534,0.00000
1360.00,10.14365,10.306582,0.000441,10.289225,-0.8871,0.094,10.14365,0.00000
1361.00,10.14378,10.306611,0.000439,10.289205,-0.8870,0.095,10.14378,0.00000
1362.00,10.14328,10.306689,0.000436,10.289268,-0.8868,0.095,10.14328,0.00000
1363.00,10.14352,10.306712,0.000435,10.289250,-0.8867,0.095,10.14352,0.00000
1364.00,10.14330,10.306810,0.000437,10.289265,-0.8866,0.095,10.14330,0.00000
1365.00,10.14185,10.306908,0.000439,10.289289,-0.8864,0.095,10.14185,0.00000
1366.00,10.13866,10.307003,0.000441,10.289277,-0.8862,0.096,10.13866,0.00000
1367.00,10.13645,10.307033,0.000444,10.289215,-0.8861,0.096,10.13645,0.00000
1368.00,10.13389,10.307125,0.000443,10.289230,-0.8860,0.096,10.13389,0.00000
1369.00,10.13192,10.307218,0.000442,10.289253,-0.8858,0.096,10.13192,0.00000
1370.00,10.13074,10.307193,0.000441,10.289158,-0.8857,0.096,10.13074,0.00000
1371.00,10.13003,10.307241,0.000438,10.289192,-0.8855,0.096,10.13003,0.00000
1372.00,10.12865,10.307317,0.000434,10.289213,-0.8853,0.097,10.12865,0.00000
1373.00,10.12746,10.307362,0.000431,10.289233,-0.8851,0.097,10.12746,0.00000
1374.00,10.12619,10.307390,0.000431,10.289232,-0.8850,0.097,10.12619,0.00000
1375.00,10.12508,10.307474,0.000428,10.289296,-0.8848,0.097,10.12508,0.00000
1376.00,10.12467,10.307537,0.000429,10.289273,-0.8847,0.098,10.12467,0.00000
1377.00,10.12405,10.307549,0.000428,10.289239,-0.8845,0.098,10.12405,0.00000
1378.00,10.12388,10.307545,0.000432,10.289186,-0.8844,0.098,10.12388,0.00000
1379.00,10.12344,10.307595,0.000429,10.289167,-0.8842,0.098,10.12344,0.00000
1380.00,10.12395,10.307695,0.000430,10.289171,-0.8841,0.098,10.12395,0.00000
1381.00,10.12357,10.307688,0.000433,10.289113,-0.8839,0.098,10.12357,0.00000
1382.00,10.12271,10.307789,0.000435,10.289111,-0.8838,0.098,10.12271,0.00000
1383.00,10.12316,10.307880,0.000432,10.289083,-0.8837,0.099,10.12316,0.00000
1384.00,10.12338,10.307895,0.000436,10.289027,-0.8835,0.099,10.12338,0.00000
1385.00,10.12290,10.307880,0.000434,10.288920,-0.8834,0.099,10.12290,0.00000
1386.00,10.12404,10.307995,0.000434,10.288966,-0.8833,0.099,10.12404,0.00000
1387.00,10.12570,10.308004,0.000434,10.288940,-0.8832,0.100,10.12570,0.00000
1388.00,10.12708,10.308093,0.000438,10.288961,-0.8830,0.100,10.12708,0.00000
1389.00,10.12893,10.308253,0.000439,10.289067,-0.8829,0.100,10.12893,0.00000
1390.00,10.13052,10.308335,0.000443,10.289095,-0.8827,0.100,10.13052,0.00000
1391.00,10.13071,10.308410,0.000443,10.289074,-0.8826,0.100,10.13071,0.00000
1392.00,10.13174,10.308531,0.000444,10.289166,-0.8824,0.100,10.13174,0.00000
1393.00,10.13119,10.308647,0.000439,10.289210,-0.8823,0.100,10.13119,0.00000
1394.00,10.13161,10.308744,0.000436,10.289193,-0.8821,0.101,10.13161,0.00000
1395.00,10.13308,10.308885,0.000433,10.289259,-0.8820,0.101,10.13308,0.00000
1396.00,10.13447,10.309041,0.000431,10.289329,-0.8819,0.101,10.13447,0.00000
1397.00,10.13497,10.309141,0.000431,10.289303,-0.8817,0.101,10.13497,0.00000
1398.00,10.13616,10.309173,0.000429,10.289283,-0.8816,0.102,10.13616,0.00000
1399.00,10.13630,10.309221,0.000427,10.289282,-0.8815,0.102,10.13630,0.00000
1400.00,10.13628,10.309266,0.000425,10.289265,-0.8813,0.102,10.13628,0.00000
1401.00,10.13730,10.309356,0.000426,10.289320,-0.8812,0.102,10.13730,0.00000
1402.00,10.13873,10.309475,0.000427,10.289386,-0.8810,0.103,10.13873,0.00000
1403.00,10.14003,10.309609,0.000430,10.289427,-0.8809,0.103,10.14003,0.00000
1404.00,10.14097,10.309619,0.000436,10.289421,-0.8807,0.102,10.14097,0.00000
1405.00,10.14125,10.309727,0.000439,10.289481,-0.8806,0.102,10.14125,0.00000
1406.00,10.14054,10.309660,0.000438,10.289367,-0.8805,0.103,10.14054,0.00000
1407.00,10.13935,10.309599,0.000436,10.289248,-0.8804,0.103,10.13935,0.00000
1408.00,10.13847,10.309654,0.000437,10.289223,-0.8802,0.103,10.13847,0.00000
1409.00,10.13800,10.309806,0.000433,10.289274,-0.8801,0.103,10.13800,0.00000
1410.00,10.13729,10.309826,0.000429,10.289183,-0.8800,0.104,10.13729,0.00000
1411.00,10.13725,10.309930,0.000431,10.289207,-0.8799,0.104,10.13725,0.00000
1412.00,10.13629,10.310025,0.000431,10.289201,-0.8798,0.104,10.13629,0.00000
1413.00,10.13550,10.310030,0.000431,10.289119,-0.8797,0.104,10.13550,0.00000
1414.00,10.13448,10.309991,0.000433,10.289041,-0.8795,0.105,10.13448,0.00000
1415.00,10.13432,10.310032,0.000438,10.289040,-0.8794,0.105,10.13432,0.00000
1416.00,10.13461,10.310158,0.000438,10.289073,-0.8792,0.105,10.13461,0.00000
1417.00,10.13591,10.310285,0.000434,10.289122,-0.8791,0.105,10.13591,0.00000
1418.00,10.13721,10.310338,0.000431,10.289165,-0.8789,0.105,10.13721,0.00000
1419.00,10.13864,10.310485,0.000430,10.289196,-0.8788,0.106,10.13864,0.00000
1420.00,10.13937,10.310499,0.000426,10.289178,-0.8787,0.106,10.13937,0.00000
1421.00,10.13890,10.310511,0.000426,10.289160,-0.8786,0.106,10.13890,0.00000
1422.00,10.13889,10.310505,0.000430,10.289174,-0.8784,0.106,10.13889,0.00000
1423.00,10.13785,10.310611,0.000429,10.289271,-0.8783,0.106,10.13785,0.00000
1424.00,10.13634,10.310695,0.000431,10.289312,-0.8781,0.106,10.13634,0.00000
1425.00,10.13462,10.310754,0.000432,10.289284,-0.8780,0.107,10.13462,0.00000
1426.00,10.13355,10.310796,0.000429,10.289265,-0.8779,0.107,10.13355,0.00000
1427.00,10.13373,10.310938,0.000430,10.289281,-0.8777,0.107,10.13373,0.00000
1428.00,10.13491,10.310932,0.000431,10.289199,-0.8776,0.107,10.13491,0.00000
1429.00,10.13606,10.310933,0.000428,10.289171,-0.8775,0.107,10.13606,0.00000
1430.00,10.13669,10.311059,0.000429,10.289226,-0.8774,0.108,10.13669,0.00000
1431.00,10.13738,10.311077,0.000428,10.289222,-0.8772,0.108,10.13738,0.00000
1432.00,10.13616,10.311111,0.000426,10.289190,-0.8771,0.108,10.13616,0.00000
1433.00,10.13484,10.311143,0.000425,10.289155,-0.8770,0.108,10.13484,0.00000
1434.00,10.13398,10.311154,0.000428,10.289057,-0.8769,0.109,10.13398,0.00000
1435.00,10.13447,10.311181,0.000430,10.289072,-0.8767,0.109,10.13447,0.00000
1436.00,10.13526,10.311247,0.000433,10.289036,-0.8766,0.109,10.13526,0.00000
1437.00,10.13625,10.311289,0.000440,10.289065,-0.8765,0.109,10.13625,0.00000
1438.00,10.13670,10.311441,0.000443,10.289126,-0.8763,0.108,10.13670,0.00000
1439.00,10.13656,10.311569,0.000442,10.289162,-0.8762,0.109,10.13656,0.00000
1440.00,10.13625,10.311636,0.000438,10.289161,-0.8761,0.109,10.13625,0.00000
1441.00,10.13543,10.311726,0.000437,10.289170,-0.8760,0.109,10.13543,0.00000
1442.00,10.13425,10.311774,0.000433,10.289132,-0.8758,0.110,10.13425,0.00000
1443.00,10.13413,10.311804,0.000433,10.289085,-0.8757,0.110,10.13413,0.00000
1444.00,10.13486,10.311861,0.000434,10.289142,-0.8756,0.110,10.13486,0.00000
1445.00,10.13583,10.311916,0.000434,10.289119,-0.8755,0.110,10.13583,0.00000
1446.00,10.13693,10.312057,0.000433,10.289220,-0.8753,0.110,10.13693,0.00000
1447.00,10.13866,10.312159,0.000434,10.289267,-0.8752,0.111,10.13866,0.00000
1448.00,10.13833,10.312204,0.000433,10.289276,-0.8751,0.111,10.13833,0.00000
1449.00,10.13742,10.312198,0.000430,10.289200,-0.8749,0.111,10.13742,0.00000
1450.00,10.13739,10.312304,0.000429,10.289232,-0.8748,0.111,10.13739,0.00000
1451.00,10.13736,10.312349,0.000430,10.289175,-0.8747,0.111,10.13736,0.00000
1452.00,10.13692,10.312401,0.000426,10.289113,-0.8746,0.112,10.13692,0.00000
1453.00,10.13710,10.312429,0.000426,10.289052,-0.8744,0.112,10.13710,0.00000
1454.00,10.13760,10.312553,0.000425,10.289069,-0.8743,0.112,10.13760,0.00000
1455.00,10.13753,10.312602,0.000426,10.289046,-0.8742,0.112,10.13753,0.00000
1456.00,10.13785,10.312662,0.000425,10.289090,-0.8741,0.113,10.13785,0.00000
1457.00,10.13781,10.312747,0.000427,10.289150,-0.8740,0.113,10.13781,0.00000
1458.00,10.13848,10.312859,0.000427,10.289227,-0.8739,0.113,10.13848,0.00000
1459.00,10.13956,10.312879,0.000430,10.289238,-0.8738,0.113,10.13956,0.00000
1460.00,10.13909,10.312918,0.000432,10.289231,-0.8736,0.113,10.13909,0.00000
1461.00,10.13855,10.312872,0.000434,10.289123,-0.8735,0.113,10.13855,0.00000
1462.00,10.13922,10.312880,0.000434,10.289084,-0.8734,0.113,10.13922,0.00000
1463.00,10.13883,10.312959,0.000435,10.289094,-0.8733,0.114,10.13883,0.00000
1464.00,10.13884,10.313082,0.000434,10.289121,-0.8732,0.114,10.13884,0.00000
1465.00,10.14009,10.313110,0.000436,10.289072,-0.8731,0.114,10.14009,0.00000
1466.00,10.14024,10.313242,0.000440,10.289092,-0.8729,0.114,10.14024,0.00000
1467.00,10.13970,10.313233,0.000439,10.289052,-0.8728,0.114,10.13970,0.00000
1468.00,10.13975,10.313188,0.000439,10.289002,-0.8726,0.114,10.13975,0.00000
1469.00,10.13935,10.313223,0.000441,10.289016,-0.8725,0.115,10.13935,0.00000
1470.00,10.13807,10.313383,0.000443,10.289119,-0.8723,0.115,10.13807,0.00000
1471.00,10.13817,10.313483,0.000441,10.289167,-0.8722,0.115,10.13817,0.00000
1472.00,10.13834,10.313708,0.000442,10.289243,-0.8721,0.115,10.13834,0.00000
1473.00,10.13849,10.313835,0.000439,10.289237,-0.8720,0.115,10.13849,0.00000
1474.00,10.13858,10.313879,0.000438,10.289170,-0.8718,0.115,10.13858,0.00000
1475.00,10.13872,10.313841,0.000431,10.289062,-0.8717,0.116,10.13872,0.00000
1476.00,10.13797,10.313781,0.000429,10.288983,-0.8716,0.116,10.13797,0.00000
1477.00,10.13787,10.313814,0.000428,10.288983,-0.8714,0.116,10.13787,0.00000
1478.00,10.13799,10.313986,0.000427,10.289103,-0.8713,0.116,10.13799,0.00000
1479.00,10.13730,10.314100,0.000428,10.289195,-0.8712,0.117,10.13730,0.00000
1480.00,10.13668,10.314198,0.000432,10.289220,-0.8710,0.117,10.13668,0.00000
1481.00,10.13702,10.314314,0.000433,10.289228,-0.8709,0.117,10.13702,0.00000
1482.00,10.13707,10.314297,0.000434,10.289188,-0.8708,0.117,10.13707,0.00000
1483.00,10.13779,10.314258,0.000436,10.289117,-0.8707,0.117,10.13779,0.00000
1484.00,10.13819,10.314319,0.000436,10.289113,-0.8706,0.117,10.13819,0.00000
1485.00,10.13884,10.314411,0.000435,10.289126,-0.8704,0.118,10.13884,0.00000
1486.00,10.13869,10.314527,0.000435,10.289178,-0.8703,0.118,10.13869,0.00000
1487.00,10.13835,10.314684,0.000436,10.289253,-0.8702,0.118,10.13835,0.00000
1488.00,10.13803,10.314832,0.000440,10.289285,-0.8701,0.118,10.13803,0.00000
1489.00,10.13854,10.314915,0.000438,10.289262,-0.8700,0.118,10.13854,0.00000
1490.00,10.13903,10.314939,0.000440,10.289292,-0.8699,0.119,10.13903,0.00000
1491.00,10.13926,10.314946,0.000442,10.289287,-0.8697,0.119,10.13926,0.00000
1492.00,10.13964,10.314933,0.000441,10.289232,-0.8696,0.119,10.13964,0.00000
1493.00,10.13940,10.314973,0.000436,10.289219,-0.8695,0.119,10.13940,0.00000
1494.00,10.13931,10.315009,0.000437,10.289201,-0.8694,0.119,10.13931,0.00000
1495.00,10.13924,10.315082,0.000434,10.289153,-0.8693,0.120,10.13924,0.00000
1496.00,10.13952,10.315145,0.000431,10.289125,-0.8691,0.120,10.13952,0.00000
1497.00,10.13846,10.315215,0.000431,10.289115,-0.8690,0.120,10.13846,0.00000
1498.00,10.13794,10.315250,0.000433,10.289072,-0.8689,0.120,10.13794,0.00000
1499.00,10.13781,10.315241,0.000435,10.289053,-0.8688,0.121,10.13781,0.00000
1500.00,10.13805,10.315285,0.000439,10.289049,-0.8687,0.121,10.13805,0.00000
1501.00,10.13749,10.315322,0.000440,10.289044,-0.8686,0.121,10.13749,0.00000
1502.00,10.13835,10.315362,0.000441,10.289018,-0.8685,0.121,10.13835,0.00000
1503.00,10.13827,10.315404,0.000445,10.289031,-0.8683,0.121,10.13827,0.00000
1504.00,10.13784,10.315504,0.000445,10.289053,-0.8682,0.121,10.13784,0.00000
1505.00,10.13741,10.315528,0.000446,10.289050,-0.8681,0.121,10.13741,0.00000
1506.00,10.13907,10.315619,0.000443,10.289054,-0.8680,0.121,10.13907,0.00000
1507.00,10.14001,10.315692,0.000440,10.289095,-0.8678,0.122,10.14001,0.00000
1508.00,10.14152,10.315782,0.000436,10.289120,-0.8677,0.122,10.14152,0.00000
1509.00,10.14192,10.315890,0.000436,10.289166,-0.8676,0.122,10.14192,0.00000
1510.00,10.14207,10.315960,0.000433,10.289159,-0.8675,0.122,10.14207,0.00000
1511.00,10.14028,10.316074,0.000432,10.289179,-0.8674,0.123,10.14028,0.00000
1512.00,10.13910,10.316168,0.000432,10.289164,-0.8673,0.123,10.13910,0.00000
1513.00,10.13821,10.316265,0.000433,10.289192,-0.8672,0.123,10.13821,0.00000
1514.00,10.13882,10.316213,0.000431,10.289082,-0.8671,0.123,10.13882,0.00000
1515.00,10.13845,10.316354,0.000433,10.289171,-0.8670,0.123,10.13845,0.00000
1516.00,10.13892,10.316368,0.000433,10.289160,-0.8669,0.124,10.13892,0.00000
1517.00,10.14044,10.316497,0.000432,10.289226,-0.8667,0.124,10.14044,0.00000
1518.00,10.14087,10.316577,0.000430,10.289228,-0.8666,0.124,10.14087,0.00000
1519.00,10.14019,10.316708,0.000433,10.289276,-0.8665,0.124,10.14019,0.00000
1520.00,10.14100,10.316802,0.000435,10.289324,-0.8664,0.125,10.14100,0.00000
1521.00,10.14072,10.316845,0.000437,10.289302,-0.8663,0.125,10.14072,0.00000
1522.00,10.13820,10.316805,0.000438,10.289235,-0.8662,0.125,10.13820,0.00000
1523.00,10.13747,10.316785,0.000439,10.289198,-0.8660,0.125,10.13747,0.00000
1524.00,10.13748,10.316786,0.000437,10.289133,-0.8659,0.125,10.13748,0.00000
1525.00,10.13646,10.316730,0.000435,10.289002,-0.8659,0.125,10.13646,0.00000
1526.00,10.13654,10.316779,0.000436,10.289001,-0.8657,0.125,10.13654,0.00000
1527.00,10.13757,10.316823,0.000438,10.289013,-0.8656,0.125,10.13757,0.00000
1528.00,10.13743,10.316856,0.000436,10.289015,-0.8655,0.126,10.13743,0.00000
1529.00,10.13678,10.316922,0.000435,10.289051,-0.8654,0.126,10.13678,0.00000
1530.00,10.13809,10.317024,0.000435,10.289086,-0.8653,0.126,10.13809,0.00000
1531.00,10.13937,10.317113,0.000435,10.289136,-0.8652,0.126,10.13937,0.00000
1532.00,10.13970,10.317219,0.000436,10.289195,-0.8651,0.126,10.13970,0.00000
1533.00,10.13980,10.317404,0.000439,10.289299,-0.8650,0.127,10.13980,0.00000
1534.00,10.14047,10.317467,0.000438,10.289324,-0.8649,0.127,10.14047,0.00000
1535.00,10.13972,10.317500,0.000438,10.289317,-0.8647,0.127,10.13972,0.00000
1536.00,10.13868,10.317525,0.000436,10.289298,-0.8646,0.127,10.13868,0.00000
1537.00,10.13948,10.317591,0.000432,10.289286,-0.8645,0.128,10.13948,0.00000
1538.00,10.14009,10.317556,0.000433,10.289181,-0.8643,0.128,10.14009,0.00000
1539.00,10.13983,10.317687,0.000432,10.289213,-0.8642,0.128,10.13983,0.00000
1540.00,10.13952,10.317699,0.000432,10.289190,-0.8641,0.128,10.13952,0.00000
1541.00,10.14005,10.317846,0.000434,10.289234,-0.8639,0.128,10.14005,0.00000
1542.00,10.14055,10.317907,0.000436,10.289178,-0.8638,0.128,10.14055,0.00000
1543.00,10.14135,10.317920,0.000436,10.289093,-0.8637,0.129,10.14135,0.00000
1544.00,10.14248,10.317978,0.000436,10.289070,-0.8636,0.129,10.14248,0.00000
1545.00,10.14281,10.318114,0.000438,10.289099,-0.8636,0.129,10.14281,0.00000
1546.00,10.14246,10.318151,0.000434,10.289092,-0.8634,0.129,10.14246,0.00000
1547.00,10.14106,10.318257,0.000433,10.289129,-0.8633,0.129,10.14106,0.00000
1548.00,10.14014,10.318410,0.000434,10.289230,-0.8632,0.130,10.14014,0.00000
1549.00,10.13944,10.318463,0.000436,10.289225,-0.8631,0.130,10.13944,0.00000
1550.00,10.13997,10.318478,0.000438,10.289225,-0.8630,0.130,10.13997,0.00000
1551.00,10.14018,10.318501,0.000442,10.289189,-0.8629,0.130,10.14018,0.00000
1552.00,10.14074,10.318461,0.000445,10.289138,-0.8628,0.130,10.14074,0.00000
1553.00,10.14068,10.318471,0.000443,10.289087,-0.8627,0.130,10.14068,0.00000
1554.00,10.14101,10.318643,0.000444,10.289167,-0.8626,0.130,10.14101,0.00000
1555.00,10.14069,10.318790,0.000442,10.289196,-0.8625,0.130,10.14069,0.00000
1556.00,10.14042,10.318924,0.000438,10.289187,-0.8624,0.131,10.14042,0.00000
1557.00,10.14060,10.318987,0.000436,10.289153,-0.8623,0.131,10.14060,0.00000
1558.00,10.14144,10.319109,0.000438,10.289224,-0.8622,0.131,10.14144,0.00000
1559.00,10.14134,10.319032,0.000434,10.289152,-0.8621,0.131,10.14134,0.00000
1560.00,10.14101,10.319091,0.000433,10.289110,-0.8620,0.132,10.14101,0.00000
1561.00,10.14164,10.319077,0.000437,10.289073,-0.8620,0.132,10.14164,0.00000
1562.00,10.14157,10.319208,0.000438,10.289153,-0.8619,0.132,10.14157,0.00000
1563.00,10.14193,10.319145,0.000434,10.289030,-0.8617,0.132,10.14193,0.00000
1564.00,10.14229,10.319150,0.000436,10.288956,-0.8616,0.132,10.14229,0.00000
1565.00,10.14364,10.319185,0.000435,10.288953,-0.8615,0.132,10.14364,0.00000
1566.00,10.14412,10.319298,0.000433,10.289052,-0.8614,0.133,10.14412,0.00000
1567.00,10.14422,10.319342,0.000433,10.288983,-0.8613,0.133,10.14422,0.00000
1568.00,10.14400,10.319490,0.000438,10.289049,-0.8612,0.133,10.14400,0.00000
1569.00,10.14398,10.319566,0.000436,10.289053,-0.8611,0.133,10.14398,0.00000
1570.00,10.14364,10.319689,0.000438,10.289131,-0.8610,0.133,10.14364,0.00000
1571.00,10.14373,10.319778,0.000440,10.289108,-0.8609,0.133,10.14373,0.00000
1572.00,10.14431,10.319837,0.000438,10.289146,-0.8608,0.133,10.14431,0.00000
1573.00,10.14476,10.319949,0.000435,10.289213,-0.8607,0.134,10.14476,0.00000
1574.00,10.14506,10.320074,0.000436,10.289283,-0.8606,0.134,10.14506,0.00000
1575.00,10.14480,10.320120,0.000434,10.289247,-0.8605,0.134,10.14480,0.00000
1576.00,10.14394,10.320126,0.000433,10.289193,-0.8604,0.134,10.14394,0.00000
1577.00,10.14366,10.320159,0.000434,10.289192,-0.8603,0.135,10.14366,0.00000
1578.00,10.14394,10.320097,0.000437,10.289114,-0.8601,0.135,10.14394,0.00000
1579.00,10.14453,10.320086,0.000436,10.289066,-0.8601,0.135,10.14453,0.00000
1580.00,10.14597,10.320106,0.000435,10.289070,-0.8600,0.135,10.14597,0.00000
1581.00,10.14692,10.320167,0.000433,10.289089,-0.8599,0.135,10.14692,0.00000
1582.00,10.14664,10.320127,0.000432,10.289006,-0.8597,0.136,10.14664,0.00000
1583.00,10.14493,10.320225,0.000431,10.289059,-0.8596,0.136,10.14493,0.00000
1584.00,10.14335,10.320287,0.000431,10.289070,-0.8595,0.136,10.14335,0.00000
1585.00,10.14230,10.320379,0.000432,10.289026,-0.8594,0.136,10.14230,0.00000
1586.00,10.14193,10.320450,0.000433,10.288996,-0.8593,0.136,10.14193,0.00000
1587.00,10.14240,10.320631,0.000435,10.289078,-0.8592,0.137,10.14240,0.00000
1588.00,10.14420,10.320699,0.000433,10.289037,-0.8591,0.137,10.14420,0.00000
1589.00,10.14575,10.320822,0.000431,10.289061,-0.8590,0.137,10.14575,0.00000
1590.00,10.14566,10.320815,0.000430,10.289074,-0.8589,0.137,10.14566,0.00000
1591.00,10.14591,10.320891,0.000433,10.289094,-0.8588,0.137,10.14591,0.00000
1592.00,10.14637,10.320942,0.000433,10.289076,-0.8587,0.138,10.14637,0.00000
1593.00,10.14642,10.321086,0.000437,10.289154,-0.8586,0.138,10.14642,0.00000
1594.00,10.14672,10.321183,0.000439,10.289191,-0.8585,0.138,10.14672,0.00000
1595.00,10.14741,10.321271,0.000441,10.289188,-0.8583,0.138,10.14741,0.00000
1596.00,10.14795,10.321269,0.000442,10.289186,-0.8582,0.138,10.14795,0.00000
1597.00,10.14727,10.321329,0.000441,10.289182,-0.8582,0.138,10.14727,0.00000
1598.00,10.14746,10.321322,0.000438,10.289118,-0.8581,0.138,10.14746,0.00000
1599.00,10.14796,10.321393,0.000436,10.289156,-0.8580,0.139,10.14796,0.00000
1600.00,10.14838,10.321459,0.000436,10.289196,-0.8579,0.139,10.14838,0.00000
1601.00,10.14791,10.321575,0.000433,10.289236,-0.8578,0.139,10.14791,0.00000
1602.00,10.14808,10.321562,0.000432,10.289219,-0.8577,0.139,10.14808,0.00000
1603.00,10.14734,10.321566,0.000437,10.289174,-0.8576,0.139,10.14734,0.00000
1604.00,10.14648,10.321550,0.000443,10.289085,-0.8575,0.139,10.14648,0.00000
1605.00,10.14681,10.321598,0.000443,10.289034,-0.8574,0.139,10.14681,0.00000
1606.00,10.14710,10.321649,0.000442,10.289015,-0.8573,0.140,10.14710,0.00000
1607.00,10.14798,10.321755,0.000439,10.289063,-0.8572,0.140,10.14798,0.00000
1608.00,10.14826,10.321867,0.000438,10.289123,-0.8571,0.140,10.14826,0.00000
1609.00,10.14811,10.321967,0.000435,10.289222,-0.8570,0.140,10.14811,0.00000
1610.00,10.14719,10.322017,0.000436,10.289257,-0.8569,0.141,10.14719,0.00000
1611.00,10.14775,10.322055,0.000435,10.289262,-0.8568,0.141,10.14775,0.00000
1612.00,10.14818,10.322137,0.000439,10.289233,-0.8567,0.141,10.14818,0.00000
1613.00,10.14927,10.322220,0.000436,10.289239,-0.8566,0.141,10.14927,0.00000
1614.00,10.14972,10.322222,0.000435,10.289156,-0.8565,0.141,10.14972,0.00000
1615.00,10.15055,10.322262,0.000434,10.289145,-0.8564,0.142,10.15055,0.00000
1616.00,10.15014,10.322376,0.000436,10.289199,-0.8563,0.142,10.15014,0.00000
1617.00,10.14964,10.322476,0.000433,10.289248,-0.8562,0.142,10.14964,0.00000
1618.00,10.14861,10.322453,0.000435,10.289178,-0.8561,0.142,10.14861,0.00000
1619.00,10.14834,10.322513,0.000437,10.289157,-0.8559,0.142,10.14834,0.00000
1620.00,10.14726,10.322654,0.000437,10.289159,-0.8558,0.142,10.14726,0.00000
1621.00,10.14809,10.322729,0.000436,10.289122,-0.8556,0.143,10.14809,0.00000
@6,1.0000,2.0, 1620.085 
1622.00,10.14911,10.322735,0.000435,10.289110,-0.8555,0.143,10.14911,0.00000
1623.00,10.15038,10.322858,0.000432,10.289137,-0.8555,0.143,10.15038,0.00000
1624.00,10.14584,10.322935,0.000434,10.289129,-0.8554,0.143,10.14584,0.00000
1625.00,10.12422,10.322961,0.000435,10.289147,-0.8553,0.143,10.12422,0.00000
1626.00,10.08411,10.322977,0.000435,10.289187,-0.8552,0.144,10.08411,0.00000
1627.00,10.03931,10.323010,0.000438,10.289127,-0.8551,0.144,10.03931,0.00000
1628.00,10.00080,10.323118,0.000439,10.289229,-0.8550,0.144,10.00080,0.00000
1629.00,9.97537,10.323127,0.000438,10.289205,-0.8549,0.144,9.97537,0.00000
1630.00,9.96765,10.323132,0.000435,10.289138,-0.8548,0.144,9.96765,0.00000
1631.00,9.97073,10.323200,0.000441,10.289145,-0.8547,0.144,9.97073,0.00000
1632.00,9.96877,10.323282,0.000438,10.289191,-0.8546,0.145,9.96877,0.00000
1633.00,9.95600,10.323230,0.000435,10.289064,-0.8545,0.145,9.95600,0.00000
1634.00,9.93469,10.323431,0.000437,10.289154,-0.8544,0.145,9.93469,0.00000
1635.00,9.91450,10.323550,0.000438,10.289233,-0.8543,0.145,9.91450,0.00000
1636.00,9.90422,10.323567,0.000433,10.289165,-0.8542,0.145,9.90422,0.00000
1637.00,9.90834,10.323654,0.000435,10.289152,-0.8542,0.146,9.90834,0.00000
1638.00,9.92337,10.323769,0.000436,10.289176,-0.8541,0.146,9.92337,0.00000
1639.00,9.94606,10.323734,0.000432,10.289168,-0.8540,0.146,9.94606,0.00000
1640.00,9.97304,10.323874,0.000431,10.289230,-0.8539,0.146,9.97304,0.00000
1641.00,10.00179,10.324010,0.000433,10.289271,-0.8538,0.147,10.00179,0.00000
1642.00,10.03034,10.324116,0.000435,10.289340,-0.8536,0.147,10.03034,0.00000
1643.00,10.05666,10.324201,0.000437,10.289380,-0.8535,0.147,10.05666,0.00000
1644.00,10.07969,10.324256,0.000440,10.289352,-0.8534,0.147,10.07969,0.00000
1645.00,10.10015,10.324191,0.000442,10.289249,-0.8533,0.147,10.10015,0.00000
1646.00,10.11704,10.324287,0.000444,10.289238,-0.8532,0.147,10.11704,0.00000
1647.00,10.13128,10.324318,0.000443,10.289167,-0.8531,0.147,10.13128,0.00000
1648.00,10.14249,10.324371,0.000440,10.289151,-0.8530,0.147,10.14249,0.00000
1649.00,10.14990,10.324521,0.000438,10.289205,-0.8529,0.148,10.14990,0.00000
1650.00,10.15433,10.324649,0.000437,10.289229,-0.8528,0.148,10.15433,0.00000
1651.00,10.15854,10.324615,0.000433,10.289170,-0.8527,0.148,10.15854,0.00000
1652.00,10.16118,10.324652,0.000434,10.289149,-0.8527,0.148,10.16118,0.00000
1653.00,10.16344,10.324722,0.000436,10.289173,-0.8526,0.149,10.16344,0.00000
1654.00,10.16716,10.324735,0.000438,10.289117,-0.8525,0.149,10.16716,0.00000
1655.00,10.17010,10.324742,0.000441,10.289073,-0.8524,0.149,10.17010,0.00000
1656.00,10.17012,10.324833,0.000444,10.289112,-0.8524,0.149,10.17012,0.00000
1657.00,10.16956,10.324960,0.000445,10.289170,-0.8523,0.149,10.16956,0.00000
1658.00,10.16859,10.325037,0.000443,10.289133,-0.8521,0.149,10.16859,0.00000
1659.00,10.16650,10.325109,0.000442,10.289174,-0.8520,0.149,10.16650,0.00000
1660.00,10.16652,10.325244,0.000438,10.289211,-0.8520,0.150,10.16652,0.00000
1661.00,10.16722,10.325354,0.000435,10.289223,-0.8518,0.150,10.16722,0.00000
1662.00,10.16750,10.325413,0.000432,10.289222,-0.8517,0.150,10.16750,0.00000
1663.00,10.16696,10.325448,0.000433,10.289262,-0.8516,0.150,10.16696,0.00000
1664.00,10.16687,10.325486,0.000431,10.289207,-0.8515,0.151,10.16687,0.00000
1665.00,10.16483,10.325555,0.000432,10.289254,-0.8514,0.151,10.16483,0.00000
1666.00,10.16306,10.325494,0.000435,10.289190,-0.8513,0.151,10.16306,0.00000
1667.00,10.16097,10.325488,0.000439,10.289157,-0.8512,0.151,10.16097,0.00000
1668.00,10.15877,10.325533,0.000440,10.289164,-0.8511,0.151,10.15877,0.00000
1669.00,10.15603,10.325580,0.000441,10.289215,-0.8510,0.151,10.15603,0.00000
1670.00,10.15345,10.325591,0.000441,10.289158,-0.8509,0.151,10.15345,0.00000
1671.00,10.15101,10.325681,0.000440,10.289160,-0.8508,0.152,10.15101,0.00000
1672.00,10.14872,10.325770,0.000441,10.289184,-0.8507,0.152,10.14872,0.00000
1673.00,10.14707,10.325964,0.000441,10.289236,-0.8506,0.152,10.14707,0.00000
1674.00,10.14579,10.326039,0.000443,10.289153,-0.8505,0.152,10.14579,0.00000
1675.00,10.14455,10.326171,0.000442,10.289224,-0.8504,0.152,10.14455,0.00000
1676.00,10.14416,10.326302,0.000442,10.289257,-0.8503,0.153,10.14416,0.00000
1677.00,10.14467,10.326338,0.000441,10.289218,-0.8502,0.153,10.14467,0.00000
1678.00,10.14451,10.326290,0.000443,10.289135,-0.8501,0.153,10.14451,0.00000
1679.00,10.14512,10.326331,0.000441,10.289141,-0.8500,0.153,10.14512,0.00000
1680.00,10.14598,10.326389,0.000441,10.289125,-0.8499,0.154,10.14598,0.00000
1681.00,10.14537,10.326435,0.000440,10.289131,-0.8498,0.154,10.14537,0.00000
1682.00,10.14444,10.326547,0.000438,10.289176,-0.8497,0.154,10.14444,0.00000
1683.00,10.14503,10.326686,0.000436,10.289184,-0.8496,0.154,10.14503,0.00000
1684.00,10.14566,10.326804,0.000439,10.289228,-0.8495,0.154,10.14566,0.00000
1685.00,10.14661,10.326816,0.000445,10.289140,-0.8494,0.154,10.14661,0.00000
1686.00,10.14878,10.326962,0.000449,10.289183,-0.8493,0.154,10.14878,0.00000
1687.00,10.15061,10.327062,0.000452,10.289214,-0.8492,0.154,10.15061,0.00000
1688.00,10.15206,10.327026,0.000457,10.289162,-0.8491,0.154,10.15206,0.00000
1689.00,10.15322,10.327086,0.000456,10.289177,-0.8490,0.154,10.15322,0.00000
1690.00,10.15371,10.327153,0.000452,10.289218,-0.8489,0.155,10.15371,0.00000
1691.00,10.15332,10.327107,0.000449,10.289211,-0.8488,0.155,10.15332,0.00000
1692.00,10.15336,10.327087,0.000447,10.289144,-0.8488,0.155,10.15336,0.00000
1693.00,10.15333,10.327208,0.000442,10.289206,-0.8487,0.155,10.15333,0.00000
1694.00,10.15322,10.327353,0.000442,10.289222,-0.8486,0.156,10.15322,0.00000
1695.00,10.15431,10.327380,0.000443,10.289126,-0.8485,0.156,10.15431,0.00000
1696.00,10.15507,10.327517,0.000444,10.289091,-0.8484,0.156,10.15507,0.00000
1697.00,10.15526,10.327627,0.000444,10.289099,-0.8483,0.156,10.15526,0.00000
1698.00,10.15624,10.327668,0.000443,10.289060,-0.8482,0.156,10.15624,0.00000
1699.00,10.15685,10.327721,0.000442,10.289034,-0.8481,0.157,10.15685,0.00000
1700.00,10.15691,10.327883,0.000442,10.289202,-0.8480,0.157,10.15691,0.00000
1701.00,10.15866,10.327834,0.000440,10.289168,-0.8479,0.157,10.15866,0.00000
1702.00,10.16073,10.327882,0.000443,10.289160,-0.8478,0.157,10.16073,0.00000
1703.00,10.16066,10.327930,0.000443,10.289178,-0.8477,0.158,10.16066,0.00000
1704.00,10.16102,10.327953,0.000444,10.289145,-0.8476,0.158,10.16102,0.00000
1705.00,10.16089,10.328019,0.000442,10.289142,-0.8475,0.158,10.16089,0.00000
1706.00,10.16045,10.328161,0.000446,10.289255,-0.8474,0.158,10.16045,0.00000
1707.00,10.16027,10.328274,0.000446,10.289369,-0.8473,0.158,10.16027,0.00000
1708.00,10.16028,10.328284,0.000447,10.289318,-0.8472,0.158,10.16028,0.00000
1709.00,10.16024,10.328237,0.000448,10.289303,-0.8471,0.158,10.16024,0.00000
1710.00,10.15990,10.328147,0.000451,10.289172,-0.8470,0.159,10.15990,0.00000
1711.00,10.15975,10.328225,0.000450,10.289114,-0.8470,0.159,10.15975,0.00000
1712.00,10.15981,10.328255,0.000448,10.289049,-0.8469,0.159,10.15981,0.00000
1713.00,10.16021,10.328365,0.000450,10.289066,-0.8468,0.159,10.16021,0.00000
1714.00,10.16092,10.328512,0.000452,10.289125,-0.8467,0.159,10.16092,0.00000
1715.00,10.16138,10.328749,0.000452,10.289243,-0.8466,0.159,10.16138,0.00000
1716.00,10.16077,10.328747,0.000449,10.289219,-0.8465,0.160,10.16077,0.00000
1717.00,10.15968,10.328820,0.000449,10.289228,-0.8464,0.160,10.15968,0.00000
1718.00,10.15883,10.328862,0.000446,10.289270,-0.8463,0.160,10.15883,0.00000
1719.00,10.15823,10.328937,0.000448,10.289256,-0.8462,0.160,10.15823,0.00000
1720.00,10.15823,10.328982,0.000446,10.289256,-0.8461,0.160,10.15823,0.00000
1721.00,10.15797,10.329148,0.000449,10.289364,-0.8460,0.160,10.15797,0.00000
1722.00,10.15675,10.329180,0.000448,10.289340,-0.8459,0.161,10.15675,0.00000
1723.00,10.15551,10.329311,0.000447,10.289361,-0.8458,0.161,10.15551,0.00000
1724.00,10.15480,10.329397,0.000441,10.289387,-0.8457,0.161,10.15480,0.00000
1725.00,10.15465,10.329431,0.000439,10.289363,-0.8457,0.162,10.15465,0.00000
1726.00,10.15466,10.329362,0.000437,10.289226,-0.8456,0.162,10.15466,0.00000
1727.00,10.15674,10.329435,0.000440,10.289244,-0.8455,0.162,10.15674,0.00000
1728.00,10.15833,10.329473,0.000442,10.289214,-0.8454,0.162,10.15833,0.00000
1729.00,10.15841,10.329501,0.000440,10.289197,-0.8453,0.162,10.15841,0.00000
1730.00,10.15768,10.329562,0.000443,10.289222,-0.8452,0.162,10.15768,0.00000
1731.00,10.15662,10.329704,0.000444,10.289277,-0.8451,0.162,10.15662,0.00000
1732.00,10.15582,10.329748,0.000444,10.289209,-0.8450,0.163,10.15582,0.00000
1733.00,10.15535,10.329774,0.000442,10.289186,-0.8449,0.163,10.15535,0.00000
1734.00,10.15485,10.329870,0.000445,10.289225,-0.8449,0.163,10.15485,0.00000
1735.00,10.15468,10.329923,0.000443,10.289191,-0.8448,0.163,10.15468,0.00000
1736.00,10.15630,10.329998,0.000442,10.289203,-0.8447,0.163,10.15630,0.00000
1737.00,10.15661,10.330098,0.000441,10.289269,-0.8446,0.164,10.15661,0.00000
1738.00,10.15675,10.330261,0.000446,10.289358,-0.8445,0.164,10.15675,0.00000
1739.00,10.15807,10.330280,0.000448,10.289283,-0.8444,0.164,10.15807,0.00000
1740.00,10.15879,10.330398,0.000447,10.289314,-0.8443,0.164,10.15879,0.00000
1741.00,10.15841,10.330468,0.000443,10.289319,-0.8442,0.164,10.15841,0.00000
1742.00,10.15786,10.330538,0.000443,10.289297,-0.8442,0.164,10.15786,0.00000
1743.00,10.15839,10.330511,0.000441,10.289239,-0.8441,0.165,10.15839,0.00000
1744.00,10.15832,10.330559,0.000439,10.289244,-0.8440,0.165,10.15832,0.00000
1745.00,10.15984,10.330486,0.000442,10.289185,-0.8439,0.165,10.15984,0.00000
1746.00,10.16046,10.330506,0.000443,10.289174,-0.8438,0.165,10.16046,0.00000
1747.00,10.16156,10.330565,0.000440,10.289180,-0.8437,0.166,10.16156,0.00000
1748.00,10.16149,10.330621,0.000436,10.289140,-0.8436,0.166,10.16149,0.00000
1749.00,10.16109,10.330688,0.000436,10.289182,-0.8435,0.166,10.16109,0.00000
1750.00,10.16021,10.330762,0.000436,10.289118,-0.8434,0.166,10.16021,0.00000
1751.00,10.15976,10.330837,0.000440,10.289099,-0.8434,0.166,10.15976,0.00000
1752.00,10.15854,10.330807,0.000444,10.289024,-0.8433,0.166,10.15854,0.00000
1753.00,10.15752,10.330830,0.000447,10.288992,-0.8433,0.166,10.15752,0.00000
1754.00,10.15726,10.330956,0.000449,10.289006,-0.8432,0.166,10.15726,0.00000
1755.00,10.15682,10.331112,0.000451,10.289124,-0.8431,0.166,10.15682,0.00000
1756.00,10.15704,10.331155,0.000449,10.289114,-0.8430,0.167,10.15704,0.00000
1757.00,10.15732,10.331298,0.000446,10.289205,-0.8429,0.167,10.15732,0.00000
1758.00,10.15841,10.331413,0.000448,10.289256,-0.8428,0.167,10.15841,0.00000
1759.00,10.15923,10.331449,0.000448,10.289248,-0.8428,0.167,10.15923,0.00000
1760.00,10.15958,10.331419,0.000447,10.289200,-0.8427,0.168,10.15958,0.00000
1761.00,10.16001,10.331419,0.000449,10.289189,-0.8426,0.168,10.16001,0.00000
1762.00,10.16038,10.331398,0.000453,10.289181,-0.8426,0.168,10.16038,0.00000
1763.00,10.16012,10.331498,0.000453,10.289193,-0.8425,0.168,10.16012,0.00000
1764.00,10.15986,10.331506,0.000450,10.289190,-0.8424,0.168,10.15986,0.00000
1765.00,10.15988,10.331560,0.000450,10.289173,-0.8423,0.168,10.15988,0.00000
1766.00,10.15907,10.331730,0.000450,10.289205,-0.8422,0.168,10.15907,0.00000
1767.00,10.15831,10.331824,0.000448,10.289160,-0.8421,0.169,10.15831,0.00000
1768.00,10.15857,10.331886,0.000442,10.289134,-0.8420,0.169,10.15857,0.00000
1769.00,10.15780,10.331954,0.000439,10.289089,-0.8419,0.169,10.15780,0.00000
1770.00,10.15703,10.332062,0.000437,10.289053,-0.8418,0.170,10.15703,0.00000
1771.00,10.15670,10.332094,0.000433,10.289028,-0.8417,0.170,10.15670,0.00000
1772.00,10.15741,10.332146,0.000430,10.289020,-0.8416,0.170,10.15741,0.00000
1773.00,10.15556,10.332151,0.000431,10.289044,-0.8415,0.170,10.15556,0.00000
1774.00,10.15560,10.332201,0.000434,10.289054,-0.8415,0.170,10.15560,0.00000
1775.00,10.15605,10.332219,0.000431,10.289085,-0.8414,0.171,10.15605,0.00000
1776.00,10.15660,10.332255,0.000429,10.289093,-0.8413,0.171,10.15660,0.00000
1777.00,10.15625,10.332355,0.000433,10.289131,-0.8412,0.171,10.15625,0.00000
1778.00,10.15765,10.332433,0.000434,10.289109,-0.8411,0.171,10.15765,0.00000
1779.00,10.15816,10.332526,0.000433,10.289108,-0.8410,0.171,10.15816,0.00000
1780.00,10.15774,10.332637,0.000432,10.289141,-0.8409,0.172,10.15774,0.00000
1781.00,10.15728,10.332715,0.000434,10.289120,-0.8408,0.172,10.15728,0.00000
1782.00,10.15757,10.332729,0.000435,10.289102,-0.8408,0.172,10.15757,0.00000
1783.00,10.15788,10.332796,0.000436,10.289078,-0.8407,0.172,10.15788,0.00000
1784.00,10.15777,10.332866,0.000436,10.289081,-0.8407,0.172,10.15777,0.00000
1785.00,10.15781,10.332936,0.000440,10.289099,-0.8406,0.172,10.15781,0.00000
1786.00,10.15845,10.332984,0.000444,10.289122,-0.8405,0.172,10.15845,0.00000
1787.00,10.15901,10.333050,0.000445,10.289080,-0.8404,0.172,10.15901,0.00000
1788.00,10.15903,10.333151,0.000443,10.289111,-0.8403,0.173,10.15903,0.00000
1789.00,10.15900,10.333210,0.000446,10.289147,-0.8403,0.173,10.15900,0.00000
1790.00,10.15925,10.333214,0.000446,10.289083,-0.8402,0.173,10.15925,0.00000
1791.00,10.15866,10.333292,0.000442,10.289076,-0.8401,0.173,10.15866,0.00000
1792.00,10.15823,10.333356,0.000441,10.289107,-0.8401,0.173,10.15823,0.00000
1793.00,10.15892,10.333374,0.000440,10.289119,-0.8400,0.174,10.15892,0.00000
1794.00,10.15937,10.333395,0.000436,10.289051,-0.8400,0.174,10.15937,0.00000
1795.00,10.15923,10.333423,0.000433,10.289018,-0.8399,0.174,10.15923,0.00000
1796.00,10.15960,10.333489,0.000434,10.289037,-0.8398,0.174,10.15960,0.00000
1797.00,10.15975,10.333604,0.000430,10.289091,-0.8397,0.175,10.15975,0.00000
1798.00,10.15943,10.333692,0.000429,10.289116,-0.8396,0.175,10.15943,0.00000
1799.00,10.15893,10.333737,0.000430,10.289164,-0.8395,0.175,10.15893,0.00000
1800.00,10.15934,10.333807,0.000434,10.289178,-0.8394,0.175,10.15934,0.00000
1801.00,10.15951,10.333863,0.000433,10.289219,-0.8393,0.175,10.15951,0.00000
1802.00,10.15949,10.333876,0.000434,10.289165,-0.8392,0.175,10.15949,0.00000
1803.00,10.15921,10.333966,0.000435,10.289170,-0.8392,0.175,10.15921,0.00000
1804.00,10.15942,10.334053,0.000435,10.289102,-0.8391,0.176,10.15942,0.00000
1805.00,10.15884,10.334274,0.000433,10.289256,-0.8390,0.176,10.15884,0.00000
1806.00,10.15818,10.334299,0.000435,10.289154,-0.8389,0.176,10.15818,0.00000
1807.00,10.15845,10.334402,0.000435,10.289146,-0.8388,0.176,10.15845,0.00000
1808.00,10.15859,10.334496,0.000436,10.289138,-0.8387,0.176,10.15859,0.00000
1809.00,10.15977,10.334600,0.000439,10.289224,-0.8386,0.177,10.15977,0.00000
1810.00,10.16081,10.334602,0.000438,10.289145,-0.8386,0.177,10.16081,0.00000
1811.00,10.16348,10.334737,0.000435,10.289205,-0.8385,0.177,10.16348,0.00000
1812.00,10.16345,10.334816,0.000436,10.289231,-0.8384,0.177,10.16345,0.00000
1813.00,10.16358,10.334924,0.000436,10.289288,-0.8383,0.177,10.16358,0.00000
1814.00,10.16228,10.334933,0.000438,10.289216,-0.8382,0.178,10.16228,0.00000
1815.00,10.16213,10.334921,0.000441,10.289172,-0.8381,0.178,10.16213,0.00000
1816.00,10.16070,10.335000,0.000443,10.289190,-0.8381,0.178,10.16070,0.00000
1817.00,10.16141,10.335110,0.000446,10.289237,-0.8381,0.178,10.16141,0.00000
1818.00,10.16137,10.335049,0.000443,10.289120,-0.8380,0.178,10.16137,0.00000
1819.00,10.16122,10.335090,0.000436,10.289125,-0.8379,0.178,10.16122,0.00000
1820.00,10.16120,10.335280,0.000434,10.289215,-0.8379,0.179,10.16120,0.00000
1821.00,10.16008,10.335263,0.000431,10.289135,-0.8378,0.179,10.16008,0.00000
1822.00,10.15906,10.335246,0.000431,10.289033,-0.8377,0.179,10.15906,0.00000
1823.00,10.15909,10.335325,0.000433,10.289049,-0.8377,0.179,10.15909,0.00000
1824.00,10.15973,10.335426,0.000436,10.289070,-0.8376,0.179,10.15973,0.00000
1825.00,10.15954,10.335336,0.000439,10.288958,-0.8376,0.179,10.15954,0.00000
1826.00,10.16046,10.335475,0.000440,10.289079,-0.8375,0.179,10.16046,0.00000
1827.00,10.16123,10.335531,0.000438,10.289150,-0.8374,0.180,10.16123,0.00000
1828.00,10.16093,10.335642,0.000438,10.289238,-0.8373,0.180,10.16093,0.00000
1829.00,10.15978,10.335760,0.000438,10.289286,-0.8372,0.180,10.15978,0.00000
1830.00,10.15958,10.335859,0.000436,10.289288,-0.8371,0.180,10.15958,0.00000
1831.00,10.15913,10.335873,0.000434,10.289192,-0.8370,0.181,10.15913,0.00000
1832.00,10.15947,10.335935,0.000435,10.289144,-0.8370,0.181,10.15947,0.00000
1833.00,10.16004,10.335993,0.000432,10.289129,-0.8369,0.181,10.16004,0.00000
1834.00,10.16162,10.336013,0.000432,10.289122,-0.8368,0.181,10.16162,0.00000
1835.00,10.16228,10.335990,0.000431,10.289034,-0.8367,0.181,10.16228,0.00000
1836.00,10.16309,10.336174,0.000434,10.289122,-0.8366,0.181,10.16309,0.00000
1837.00,10.16256,10.336317,0.000431,10.289183,-0.8365,0.182,10.16256,0.00000
1838.00,10.16301,10.336384,0.000435,10.289138,-0.8365,0.182,10.16301,0.00000
1839.00,10.16247,10.336445,0.000433,10.289092,-0.8364,0.182,10.16247,0.00000
1840.00,10.16240,10.336632,0.000435,10.289178,-0.8364,0.182,10.16240,0.00000
1841.00,10.16220,10.336577,0.000435,10.289108,-0.8363,0.182,10.16220,0.00000
1842.00,10.16177,10.336547,0.000437,10.289067,-0.8363,0.182,10.16177,0.00000
1843.00,10.16066,10.336557,0.000436,10.289089,-0.8362,0.183,10.16066,0.00000
1844.00,10.15992,10.336677,0.000436,10.289155,-0.8361,0.183,10.15992,0.00000
1845.00,10.15903,10.336693,0.000437,10.289162,-0.8360,0.183,10.15903,0.00000
1846.00,10.15887,10.336795,0.000437,10.289173,-0.8359,0.183,10.15887,0.00000
1847.00,10.15935,10.336863,0.000437,10.289174,-0.8358,0.183,10.15935,0.00000
1848.00,10.16035,10.336927,0.000433,10.289121,-0.8357,0.184,10.16035,0.00000
1849.00,10.16233,10.336903,0.000433,10.289008,-0.8357,0.184,10.16233,0.00000
1850.00,10.16313,10.336972,0.000432,10.288978,-0.8356,0.184,10.16313,0.00000
1851.00,10.16383,10.336936,0.000431,10.288918,-0.8355,0.184,10.16383,0.00000
1852.00,10.16418,10.337019,0.000429,10.288915,-0.8354,0.184,10.16418,0.00000
1853.00,10.16399,10.337119,0.000429,10.288983,-0.8353,0.185,10.16399,0.00000
1854.00,10.16293,10.337182,0.000430,10.289004,-0.8352,0.185,10.16293,0.00000
1855.00,10.16338,10.337343,0.000428,10.289111,-0.8351,0.185,10.16338,0.00000
1856.00,10.16295,10.337429,0.000427,10.289156,-0.8350,0.185,10.16295,0.00000
1857.00,10.16333,10.337440,0.000432,10.289150,-0.8349,0.185,10.16333,0.00000
1858.00,10.16391,10.337488,0.000435,10.289149,-0.8348,0.185,10.16391,0.00000
1859.00,10.16426,10.337493,0.000437,10.289133,-0.8348,0.186,10.16426,0.00000
1860.00,10.16467,10.337390,0.000440,10.289020,-0.8347,0.186,10.16467,0.00000
1861.00,10.16551,10.337464,0.000439,10.289007,-0.8346,0.186,10.16551,0.00000
1862.00,10.16511,10.337607,0.000437,10.289042,-0.8345,0.186,10.16511,0.00000
1863.00,10.16403,10.337699,0.000434,10.289027,-0.8345,0.186,10.16403,0.00000
1864.00,10.16342,10.337829,0.000433,10.289070,-0.8344,0.187,10.16342,0.00000
1865.00,10.16309,10.338062,0.000432,10.289202,-0.8343,0.187,10.16309,0.00000
1866.00,10.16281,10.338190,0.000434,10.289280,-0.8342,0.187,10.16281,0.00000
1867.00,10.16209,10.338196,0.000433,10.289250,-0.8342,0.187,10.16209,0.00000
1868.00,10.16271,10.338270,0.000434,10.289268,-0.8341,0.187,10.16271,0.00000
1869.00,10.16345,10.338316,0.000437,10.289232,-0.8340,0.187,10.16345,0.00000
1870.00,10.16295,10.338258,0.000439,10.289162,-0.8339,0.188,10.16295,0.00000
1871.00,10.16237,10.338251,0.000438,10.289130,-0.8338,0.188,10.16237,0.00000
1872.00,10.16264,10.338281,0.000441,10.289145,-0.8338,0.188,10.16264,0.00000
1873.00,10.16352,10.338264,0.000442,10.289080,-0.8337,0.188,10.16352,0.00000
1874.00,10.16297,10.338312,0.000440,10.289107,-0.8336,0.188,10.16297,0.00000
1875.00,10.16326,10.338314,0.000436,10.289014,-0.8335,0.189,10.16326,0.00000
1876.00,10.16405,10.338472,0.000432,10.289038,-0.8334,0.189,10.16405,0.00000
1877.00,10.16466,10.338589,0.000430,10.289059,-0.8333,0.189,10.16466,0.00000
1878.00,10.16276,10.338730,0.000429,10.289157,-0.8332,0.189,10.16276,0.00000
1879.00,10.16400,10.338845,0.000427,10.289189,-0.8331,0.190,10.16400,0.00000
1880.00,10.16513,10.338979,0.000426,10.289268,-0.8330,0.190,10.16513,0.00000
1881.00,10.16475,10.338936,0.000430,10.289204,-0.8330,0.190,10.16475,0.00000
1882.00,10.16463,10.339002,0.000433,10.289127,-0.8329,0.190,10.16463,0.00000
1883.00,10.16571,10.338954,0.000432,10.288965,-0.8329,0.190,10.16571,0.00000
1884.00,10.16524,10.339037,0.000434,10.288958,-0.8328,0.190,10.16524,0.00000
1885.00,10.16474,10.339139,0.000437,10.288998,-0.8327,0.190,10.16474,0.00000
1886.00,10.16392,10.339276,0.000438,10.289058,-0.8327,0.191,10.16392,0.00000
1887.00,10.16366,10.339284,0.000439,10.289086,-0.8326,0.191,10.16366,0.00000
1888.00,10.16405,10.339335,0.000443,10.289123,-0.8325,0.191,10.16405,0.00000
1889.00,10.16469,10.339387,0.000445,10.289085,-0.8324,0.191,10.16469,0.00000
1890.00,10.16547,10.339402,0.000442,10.289025,-0.8324,0.191,10.16547,0.00000
1891.00,10.16636,10.339404,0.000438,10.288920,-0.8323,0.191,10.16636,0.00000
1892.00,10.16746,10.339471,0.000437,10.288875,-0.8322,0.192,10.16746,0.00000
1893.00,10.16830,10.339587,0.000437,10.288920,-0.8321,0.192,10.16830,0.00000
1894.00,10.16824,10.339486,0.000436,10.288826,-0.8321,0.192,10.16824,0.00000
1895.00,10.16774,10.339586,0.000437,10.288841,-0.8320,0.192,10.16774,0.00000
1896.00,10.16805,10.339701,0.000439,10.288886,-0.8319,0.192,10.16805,0.00000
1897.00,10.16727,10.339806,0.000437,10.288980,-0.8318,0.193,10.16727,0.00000
1898.00,10.16580,10.339899,0.000432,10.288984,-0.8317,0.193,10.16580,0.00000
1899.00,10.16498,10.340146,0.000431,10.289115,-0.8316,0.193,10.16498,0.00000
1900.00,10.16512,10.340238,0.000432,10.289121,-0.8315,0.193,10.16512,0.00000
1901.00,10.16473,10.340268,0.000431,10.289113,-0.8315,0.194,10.16473,0.00000
1902.00,10.16377,10.340288,0.000430,10.289045,-0.8314,0.194,10.16377,0.00000
1903.00,10.16460,10.340251,0.000432,10.288979,-0.8313,0.194,10.16460,0.00000
1904.00,10.16510,10.340276,0.000432,10.288989,-0.8313,0.194,10.16510,0.00000
1905.00,10.16468,10.340367,0.000436,10.289046,-0.8312,0.194,10.16468,0.00000
1906.00,10.16503,10.340412,0.000439,10.289057,-0.8311,0.194,10.16503,0.00000
1907.00,10.16623,10.340516,0.000446,10.289073,-0.8311,0.194,10.16623,0.00000
1908.00,10.16605,10.340646,0.000447,10.289137,-0.8310,0.194,10.16605,0.00000
1909.00,10.16581,10.340753,0.000449,10.289155,-0.8309,0.194,10.16581,0.00000
1910.00,10.16604,10.340782,0.000449,10.289080,-0.8308,0.195,10.16604,0.00000
1911.00,10.16574,10.340890,0.000446,10.289066,-0.8307,0.195,10.16574,0.00000
1912.00,10.16567,10.340937,0.000442,10.289058,-0.8307,0.195,10.16567,0.00000
1913.00,10.16585,10.341022,0.000439,10.289003,-0.8306,0.195,10.16585,0.00000
1914.00,10.16701,10.341059,0.000440,10.288952,-0.8305,0.196,10.16701,0.00000
1915.00,10.16794,10.341083,0.000439,10.288941,-0.8304,0.196,10.16794,0.00000
1916.00,10.16861,10.341151,0.000441,10.288948,-0.8304,0.196,10.16861,0.00000
1917.00,10.16926,10.341277,0.000440,10.288984,-0.8303,0.196,10.16926,0.00000
1918.00,10.16918,10.341299,0.000442,10.289004,-0.8302,0.196,10.16918,0.00000
1919.00,10.16803,10.341441,0.000441,10.289079,-0.8302,0.197,10.16803,0.00000
1920.00,10.16612,10.341579,0.000440,10.289150,-0.8301,0.197,10.16612,0.00000
1921.00,10.16510,10.341708,0.000438,10.289221,-0.8300,0.197,10.16510,0.00000
@7,1.0000,2.0, 1920.075 
1922.00,10.16516,10.341769,0.000439,10.289216,-0.8299,0.198,10.16516,0.00000
1923.00,10.16705,10.341906,0.000440,10.289246,-0.8298,0.198,10.16705,0.00000
1924.00,10.16485,10.341868,0.000443,10.289157,-0.8297,0.198,10.16485,0.00000
1925.00,10.14764,10.341885,0.000443,10.289130,-0.8297,0.198,10.14764,0.00000
1926.00,10.11333,10.341867,0.000447,10.289099,-0.8296,0.198,10.11333,0.00000
1927.00,10.07047,10.341910,0.000449,10.289130,-0.8295,0.198,10.07047,0.00000
1928.00,10.03004,10.341917,0.000445,10.289176,-0.8295,0.198,10.03004,0.00000
1929.00,10.00169,10.342069,0.000445,10.289245,-0.8294,0.198,10.00169,0.00000
1930.00,9.99160,10.342095,0.000447,10.289208,-0.8294,0.198,9.99160,0.00000
1931.00,9.99399,10.342229,0.000446,10.289254,-0.8293,0.199,9.99399,0.00000
1932.00,9.99635,10.342277,0.000443,10.289249,-0.8292,0.199,9.99635,0.00000
1933.00,9.98821,10.342283,0.000442,10.289192,-0.8291,0.199,9.98821,0.00000
1934.00,9.96920,10.342318,0.000439,10.289185,-0.8291,0.199,9.96920,0.00000
1935.00,9.94754,10.342453,0.000435,10.289257,-0.8290,0.200,9.94754,0.00000
1936.00,9.93228,10.342443,0.000433,10.289205,-0.8290,0.200,9.93228,0.00000
1937.00,9.92960,10.342542,0.000436,10.289225,-0.8289,0.200,9.92960,0.00000
1938.00,9.93802,10.342623,0.000442,10.289159,-0.8289,0.200,9.93802,0.00000
1939.00,9.95659,10.342599,0.000443,10.289090,-0.8288,0.200,9.95659,0.00000
1940.00,9.98141,10.342569,0.000443,10.289009,-0.8287,0.200,9.98141,0.00000
1941.00,10.01011,10.342718,0.000444,10.289089,-0.8286,0.200,10.01011,0.00000
1942.00,10.03856,10.342772,0.000444,10.289085,-0.8285,0.200,10.03856,0.00000
1943.00,10.06643,10.342905,0.000439,10.289149,-0.8284,0.201,10.06643,0.00000
1944.00,10.09087,10.343046,0.000440,10.289167,-0.8283,0.201,10.09087,0.00000
1945.00,10.11257,10.343187,0.000444,10.289236,-0.8282,0.201,10.11257,0.00000
1946.00,10.12965,10.343260,0.000446,10.289195,-0.8281,0.201,10.12965,0.00000
1947.00,10.14290,10.343262,0.000445,10.289105,-0.8280,0.201,10.14290,0.00000
1948.00,10.15362,10.343302,0.000449,10.289095,-0.8279,0.201,10.15362,0.00000
1949.00,10.16166,10.343428,0.000447,10.289201,-0.8279,0.202,10.16166,0.00000
1950.00,10.16676,10.343489,0.000446,10.289163,-0.8278,0.202,10.16676,0.00000
1951.00,10.17176,10.343488,0.000446,10.289124,-0.8278,0.202,10.17176,0.00000
1952.00,10.17487,10.343537,0.000445,10.289141,-0.8277,0.202,10.17487,0.00000
1953.00,10.17807,10.343615,0.000443,10.289200,-0.8277,0.203,10.17807,0.00000
1954.00,10.18122,10.343646,0.000448,10.289181,-0.8276,0.203,10.18122,0.00000
1955.00,10.18382,10.343655,0.000446,10.289178,-0.8275,0.203,10.18382,0.00000
1956.00,10.18499,10.343701,0.000444,10.289159,-0.8274,0.203,10.18499,0.00000
1957.00,10.18694,10.343836,0.000442,10.289222,-0.8274,0.203,10.18694,0.00000
1958.00,10.18723,10.343874,0.000443,10.289174,-0.8273,0.203,10.18723,0.00000
1959.00,10.18723,10.343898,0.000439,10.289128,-0.8272,0.204,10.18723,0.00000
1960.00,10.18661,10.343954,0.000441,10.289114,-0.8272,0.204,10.18661,0.00000
1961.00,10.18570,10.344041,0.000442,10.289174,-0.8271,0.204,10.18570,0.00000
1962.00,10.18524,10.344085,0.000444,10.289155,-0.8270,0.204,10.18524,0.00000
1963.00,10.18429,10.344195,0.000445,10.289168,-0.8270,0.204,10.18429,0.00000
1964.00,10.18199,10.344225,0.000446,10.289130,-0.8269,0.204,10.18199,0.00000
1965.00,10.18073,10.344373,0.000444,10.289222,-0.8268,0.204,10.18073,0.00000
1966.00,10.17875,10.344411,0.000445,10.289179,-0.8268,0.205,10.17875,0.00000
1967.00,10.17593,10.344487,0.000445,10.289196,-0.8267,0.205,10.17593,0.00000
1968.00,10.17336,10.344445,0.000445,10.289138,-0.8267,0.205,10.17336,0.00000
1969.00,10.17084,10.344506,0.000446,10.289140,-0.8266,0.205,10.17084,0.00000
1970.00,10.16790,10.344516,0.000448,10.289096,-0.8265,0.205,10.16790,0.00000
1971.00,10.16616,10.344528,0.000447,10.289092,-0.8264,0.205,10.16616,0.00000
1972.00,10.16532,10.344568,0.000445,10.289058,-0.8264,0.206,10.16532,0.00000
1973.00,10.16446,10.344668,0.000445,10.289043,-0.8263,0.206,10.16446,0.00000
1974.00,10.16307,10.344631,0.000444,10.288980,-0.8262,0.206,10.16307,0.00000
1975.00,10.16164,10.344676,0.000440,10.288909,-0.8262,0.206,10.16164,0.00000
1976.00,10.16083,10.344778,0.000439,10.288910,-0.8261,0.206,10.16083,0.00000
1977.00,10.15987,10.344874,0.000438,10.288959,-0.8260,0.207,10.15987,0.00000
1978.00,10.15966,10.344983,0.000439,10.289043,-0.8260,0.207,10.15966,0.00000
1979.00,10.15987,10.345183,0.000438,10.289184,-0.8259,0.207,10.15987,0.00000
1980.00,10.16094,10.345300,0.000443,10.289282,-0.8258,0.207,10.16094,0.00000
1981.00,10.16143,10.345330,0.000444,10.289290,-0.8258,0.207,10.16143,0.00000
1982.00,10.16267,10.345360,0.000445,10.289268,-0.8258,0.208,10.16267,0.00000
1983.00,10.16349,10.345465,0.000446,10.289317,-0.8257,0.208,10.16349,0.00000
1984.00,10.16454,10.345434,0.000448,10.289221,-0.8257,0.208,10.16454,0.00000
1985.00,10.16508,10.345437,0.000447,10.289185,-0.8256,0.208,10.16508,0.00000
1986.00,10.16556,10.345478,0.000447,10.289134,-0.8255,0.208,10.16556,0.00000
1987.00,10.16520,10.345575,0.000450,10.289128,-0.8255,0.208,10.16520,0.00000
1988.00,10.16489,10.345554,0.000448,10.289043,-0.8254,0.208,10.16489,0.00000
1989.00,10.16503,10.345635,0.000450,10.289009,-0.8254,0.208,10.16503,0.00000
1990.00,10.16641,10.345668,0.000447,10.288967,-0.8254,0.209,10.16641,0.00000
1991.00,10.16777,10.345754,0.000445,10.288977,-0.8253,0.209,10.16777,0.00000
1992.00,10.16862,10.345812,0.000441,10.288973,-0.8253,0.209,10.16862,0.00000
1993.00,10.16986,10.345861,0.000438,10.288983,-0.8253,0.209,10.16986,0.00000
1994.00,10.17188,10.345946,0.000433,10.289019,-0.8253,0.210,10.17188,0.00000
1995.00,10.17208,10.346059,0.000435,10.289070,-0.8252,0.210,10.17208,0.00000
1996.00,10.17258,10.346101,0.000438,10.289093,-0.8252,0.210,10.17258,0.00000
1997.00,10.17340,10.346129,0.000439,10.289107,-0.8251,0.210,10.17340,0.00000
1998.00,10.17409,10.346269,0.000442,10.289153,-0.8250,0.210,10.17409,0.00000
1999.00,10.17466,10.346410,0.000443,10.289231,-0.8249,0.210,10.17466,0.00000
2000.00,10.17505,10.346441,0.000438,10.289228,-0.8249,0.211,10.17505,0.00000
2001.00,10.17570,10.346537,0.000435,10.289232,-0.8248,0.211,10.17570,0.00000
2002.00,10.17666,10.346629,0.000437,10.289210,-0.8247,0.211,10.17666,0.00000
2003.00,10.17855,10.346714,0.000435,10.289237,-0.8247,0.212,10.17855,0.00000
2004.00,10.17920,10.346778,0.000436,10.289234,-0.8246,0.212,10.17920,0.00000
2005.00,10.17974,10.346864,0.000440,10.289248,-0.8246,0.212,10.17974,0.00000
2006.00,10.18007,10.346936,0.000441,10.289196,-0.8245,0.212,10.18007,0.00000
2007.00,10.17978,10.346995,0.000440,10.289200,-0.8245,0.212,10.17978,0.00000
2008.00,10.17842,10.347016,0.000438,10.289130,-0.8244,0.213,10.17842,0.00000
2009.00,10.17803,10.347046,0.000436,10.289116,-0.8243,0.213,10.17803,0.00000
2010.00,10.17759,10.347151,0.000433,10.289104,-0.8243,0.213,10.17759,0.00000
2011.00,10.17716,10.347233,0.000435,10.289143,-0.8242,0.213,10.17716,0.00000
2012.00,10.17753,10.347300,0.000434,10.289104,-0.8242,0.213,10.17753,0.00000
2013.00,10.17798,10.347390,0.000436,10.289129,-0.8241,0.213,10.17798,0.00000
2014.00,10.17833,10.347538,0.000438,10.289193,-0.8241,0.213,10.17833,0.00000
2015.00,10.17870,10.347573,0.000438,10.289218,-0.8240,0.214,10.17870,0.00000
2016.00,10.17861,10.347584,0.000437,10.289175,-0.8240,0.214,10.17861,0.00000
2017.00,10.17714,10.347677,0.000438,10.289255,-0.8239,0.214,10.17714,0.00000
2018.00,10.17637,10.347762,0.000436,10.289305,-0.8238,0.214,10.17637,0.00000
2019.00,10.17572,10.347703,0.000435,10.289224,-0.8238,0.214,10.17572,0.00000
2020.00,10.17535,10.347739,0.000436,10.289162,-0.8237,0.215,10.17535,0.00000
2021.00,10.17524,10.347814,0.000436,10.289209,-0.8237,0.215,10.17524,0.00000
2022.00,10.17519,10.347801,0.000435,10.289133,-0.8236,0.215,10.17519,0.00000
2023.00,10.17424,10.347806,0.000436,10.289065,-0.8236,0.215,10.17424,0.00000
2024.00,10.17250,10.347857,0.000440,10.289015,-0.8235,0.215,10.17250,0.00000
2025.00,10.17264,10.347927,0.000441,10.289067,-0.8234,0.215,10.17264,0.00000
2026.00,10.17222,10.347960,0.000439,10.289023,-0.8233,0.216,10.17222,0.00000
2027.00,10.17292,10.348081,0.000441,10.289073,-0.8232,0.216,10.17292,0.00000
2028.00,10.17418,10.348142,0.000441,10.289083,-0.8232,0.216,10.17418,0.00000
2029.00,10.17684,10.348210,0.000441,10.289109,-0.8231,0.216,10.17684,0.00000
2030.00,10.17676,10.348317,0.000441,10.289115,-0.8230,0.216,10.17676,0.00000
2031.00,10.17780,10.348430,0.000443,10.289135,-0.8229,0.216,10.17780,0.00000
2032.00,10.17775,10.348478,0.000444,10.289127,-0.8229,0.217,10.17775,0.00000
2033.00,10.17776,10.348625,0.000444,10.289180,-0.8228,0.217,10.17776,0.00000
2034.00,10.17617,10.348668,0.000442,10.289132,-0.8228,0.217,10.17617,0.00000
2035.00,10.17541,10.348724,0.000443,10.289132,-0.8227,0.217,10.17541,0.00000
2036.00,10.17500,10.348833,0.000441,10.289196,-0.8227,0.218,10.17500,0.00000
2037.00,10.17487,10.348957,0.000442,10.289237,-0.8226,0.218,10.17487,0.00000
2038.00,10.17458,10.348929,0.000442,10.289165,-0.8226,0.218,10.17458,0.00000
2039.00,10.17518,10.349024,0.000446,10.289229,-0.8226,0.218,10.17518,0.00000
2040.00,10.17586,10.349039,0.000446,10.289198,-0.8225,0.218,10.17586,0.00000
2041.00,10.17590,10.349095,0.000444,10.289237,-0.8225,0.218,10.17590,0.00000
2042.00,10.17616,10.349073,0.000441,10.289238,-0.8224,0.218,10.17616,0.00000
2043.00,10.17712,10.349060,0.000441,10.289241,-0.8224,0.219,10.17712,0.00000
2044.00,10.17714,10.349118,0.000437,10.289209,-0.8223,0.219,10.17714,0.00000
2045.00,10.17795,10.349192,0.000437,10.289245,-0.8222,0.219,10.17795,0.00000
2046.00,10.17746,10.349177,0.000437,10.289166,-0.8222,0.219,10.17746,0.00000
2047.00,10.17710,10.349222,0.000437,10.289127,-0.8221,0.220,10.17710,0.00000
2048.00,10.17520,10.349396,0.000435,10.289207,-0.8220,0.220,10.17520,0.00000
2049.00,10.17483,10.349512,0.000437,10.289256,-0.8220,0.220,10.17483,0.00000
2050.00,10.17456,10.349570,0.000436,10.289196,-0.8219,0.220,10.17456,0.00000
2051.00,10.17528,10.349705,0.000439,10.289262,-0.8219,0.220,10.17528,0.00000
2052.00,10.17628,10.349770,0.000440,10.289244,-0.8218,0.220,10.17628,0.00000
2053.00,10.17731,10.349789,0.000441,10.289168,-0.8218,0.220,10.17731,0.00000
2054.00,10.17719,10.349847,0.000440,10.289192,-0.8217,0.221,10.17719,0.00000
2055.00,10.17713,10.349914,0.000442,10.289243,-0.8216,0.221,10.17713,0.00000
2056.00,10.17709,10.349869,0.000442,10.289108,-0.8215,0.221,10.17709,0.00000
2057.00,10.17746,10.349874,0.000446,10.289072,-0.8215,0.221,10.17746,0.00000
2058.00,10.17826,10.349911,0.000449,10.289098,-0.8214,0.221,10.17826,0.00000
2059.00,10.17864,10.349874,0.000447,10.289027,-0.8214,0.222,10.17864,0.00000
2060.00,10.17840,10.349940,0.000448,10.289047,-0.8213,0.222,10.17840,0.00000
2061.00,10.17834,10.350002,0.000445,10.289108,-0.8213,0.222,10.17834,0.00000
2062.00,10.17770,10.350176,0.000443,10.289185,-0.8212,0.222,10.17770,0.00000
2063.00,10.17722,10.350259,0.000444,10.289154,-0.8212,0.222,10.17722,0.00000
2064.00,10.17756,10.350396,0.000446,10.289260,-0.8211,0.222,10.17756,0.00000
2065.00,10.17767,10.350474,0.000442,10.289229,-0.8211,0.223,10.17767,0.00000
2066.00,10.17778,10.350540,0.000441,10.289200,-0.8211,0.223,10.17778,0.00000
2067.00,10.17839,10.350557,0.000442,10.289162,-0.8210,0.223,10.17839,0.00000
2068.00,10.17954,10.350643,0.000437,10.289172,-0.8210,0.223,10.17954,0.00000
2069.00,10.17999,10.350715,0.000434,10.289107,-0.8210,0.224,10.17999,0.00000
2070.00,10.17983,10.350806,0.000434,10.289112,-0.8209,0.224,10.17983,0.00000
2071.00,10.17938,10.350904,0.000437,10.289117,-0.8209,0.224,10.17938,0.00000
2072.00,10.17882,10.351019,0.000435,10.289150,-0.8209,0.224,10.17882,0.00000
2073.00,10.17763,10.351056,0.000437,10.289160,-0.8208,0.224,10.17763,0.00000
2074.00,10.17680,10.351024,0.000438,10.289092,-0.8208,0.224,10.17680,0.00000
2075.00,10.17700,10.351052,0.000438,10.289083,-0.8208,0.225,10.17700,0.00000
2076.00,10.17610,10.351149,0.000437,10.289158,-0.8207,0.225,10.17610,0.00000
2077.00,10.17531,10.351137,0.000439,10.289118,-0.8206,0.225,10.17531,0.00000
2078.00,10.17613,10.351222,0.000440,10.289158,-0.8206,0.225,10.17613,0.00000
2079.00,10.17734,10.351326,0.000441,10.289215,-0.8206,0.225,10.17734,0.00000
2080.00,10.17775,10.351350,0.000445,10.289193,-0.8205,0.225,10.17775,0.00000
2081.00,10.18024,10.351276,0.000445,10.289091,-0.8205,0.225,10.18024,0.00000
2082.00,10.18191,10.351386,0.000443,10.289141,-0.8205,0.226,10.18191,0.00000
2083.00,10.18015,10.351402,0.000441,10.289072,-0.8205,0.226,10.18015,0.00000
2084.00,10.17884,10.351419,0.000441,10.289037,-0.8205,0.226,10.17884,0.00000
2085.00,10.17893,10.351501,0.000438,10.289061,-0.8204,0.226,10.17893,0.00000
2086.00,10.17828,10.351613,0.000438,10.289072,-0.8204,0.227,10.17828,0.00000
2087.00,10.17694,10.351671,0.000439,10.289074,-0.8203,0.227,10.17694,0.00000
2088.00,10.17727,10.351703,0.000440,10.289086,-0.8203,0.227,10.17727,0.00000
2089.00,10.17723,10.351713,0.000441,10.288979,-0.8202,0.227,10.17723,0.00000
2090.00,10.17639,10.351798,0.000444,10.288965,-0.8202,0.227,10.17639,0.00000
2091.00,10.17600,10.351852,0.000446,10.288974,-0.8202,0.227,10.17600,0.00000
2092.00,10.17671,10.351911,0.000445,10.288956,-0.8202,0.227,10.17671,0.00000
2093.00,10.17669,10.352067,0.000447,10.289017,-0.8201,0.227,10.17669,0.00000
2094.00,10.17731,10.352206,0.000447,10.289107,-0.8201,0.228,10.17731,0.00000
2095.00,10.17818,10.352196,0.000444,10.289064,-0.8201,0.228,10.17818,0.00000
2096.00,10.17892,10.352359,0.000442,10.289123,-0.8201,0.228,10.17892,0.00000
2097.00,10.17747,10.352399,0.000440,10.289112,-0.8201,0.228,10.17747,0.00000
2098.00,10.17791,10.352419,0.000438,10.289086,-0.8200,0.229,10.17791,0.00000
2099.00,10.17797,10.352516,0.000435,10.289168,-0.8200,0.229,10.17797,0.00000
2100.00,10.17651,10.352585,0.000436,10.289201,-0.8200,0.229,10.17651,0.00000
2101.00,10.17524,10.352674,0.000439,10.289219,-0.8200,0.229,10.17524,0.00000
2102.00,10.17647,10.352734,0.000439,10.289196,-0.8199,0.229,10.17647,0.00000
2103.00,10.17790,10.352816,0.000439,10.289160,-0.8199,0.229,10.17790,0.00000
2104.00,10.17769,10.352972,0.000442,10.289197,-0.8198,0.230,10.17769,0.00000
2105.00,10.17869,10.353003,0.000444,10.289141,-0.8198,0.230,10.17869,0.00000
2106.00,10.17888,10.353010,0.000440,10.289098,-0.8197,0.230,10.17888,0.00000
2107.00,10.17849,10.353062,0.000442,10.289070,-0.8197,0.230,10.17849,0.00000
2108.00,10.17784,10.353024,0.000444,10.289030,-0.8197,0.230,10.17784,0.00000
2109.00,10.17783,10.352931,0.000443,10.288900,-0.8197,0.230,10.17783,0.00000
2110.00,10.17794,10.353035,0.000442,10.288916,-0.8196,0.231,10.17794,0.00000
2111.00,10.17871,10.353077,0.000443,10.288894,-0.8196,0.231,10.17871,0.00000
2112.00,10.17830,10.353074,0.000441,10.288883,-0.8196,0.231,10.17830,0.00000
2113.00,10.17721,10.353296,0.000440,10.288985,-0.8195,0.231,10.17721,0.00000
2114.00,10.17667,10.353451,0.000434,10.289066,-0.8194,0.232,10.17667,0.00000
2115.00,10.17626,10.353521,0.000430,10.289091,-0.8194,0.232,10.17626,0.00000
2116.00,10.17638,10.353652,0.000432,10.289128,-0.8194,0.232,10.17638,0.00000
2117.00,10.17802,10.353854,0.000436,10.289170,-0.8193,0.232,10.17802,0.00000
2118.00,10.17902,10.353747,0.000434,10.289026,-0.8193,0.233,10.17902,0.00000
2119.00,10.18030,10.353825,0.000437,10.289088,-0.8193,0.233,10.18030,0.00000
2120.00,10.18057,10.353940,0.000440,10.289122,-0.8192,0.233,10.18057,0.00000
2121.00,10.17993,10.353995,0.000441,10.289120,-0.8192,0.233,10.17993,0.00000
2122.00,10.18013,10.353949,0.000439,10.289120,-0.8192,0.233,10.18013,0.00000
2123.00,10.18058,10.354116,0.000442,10.289245,-0.8192,0.233,10.18058,0.00000
2124.00,10.17976,10.354122,0.000443,10.289164,-0.8192,0.233,10.17976,0.00000
2125.00,10.17972,10.354174,0.000442,10.289156,-0.8192,0.233,10.17972,0.00000
2126.00,10.18005,10.354203,0.000439,10.289147,-0.8192,0.234,10.18005,0.00000
2127.00,10.17911,10.354338,0.000441,10.289160,-0.8192,0.234,10.17911,0.00000
2128.00,10.17806,10.354394,0.000438,10.289137,-0.8192,0.234,10.17806,0.00000
2129.00,10.17827,10.354458,0.000438,10.289105,-0.8192,0.234,10.17827,0.00000
2130.00,10.17861,10.354564,0.000439,10.289130,-0.8191,0.234,10.17861,0.00000
2131.00,10.17862,10.354671,0.000442,10.289170,-0.8191,0.234,10.17862,0.00000
2132.00,10.17864,10.354762,0.000442,10.289177,-0.8191,0.235,10.17864,0.00000
2133.00,10.17892,10.354827,0.000442,10.289171,-0.8191,0.235,10.17892,0.00000
2134.00,10.17969,10.354868,0.000443,10.289129,-0.8191,0.235,10.17969,0.00000
2135.00,10.17997,10.354928,0.000443,10.289086,-0.8191,0.235,10.17997,0.00000
2136.00,10.18090,10.355006,0.000439,10.289054,-0.8191,0.236,10.18090,0.00000
2137.00,10.18108,10.355054,0.000440,10.289043,-0.8191,0.236,10.18108,0.00000
2138.00,10.18149,10.355164,0.000443,10.289100,-0.8191,0.236,10.18149,0.00000
2139.00,10.18095,10.355263,0.000445,10.289156,-0.8191,0.236,10.18095,0.00000
2140.00,10.18050,10.355294,0.000447,10.289179,-0.8191,0.236,10.18050,0.00000
2141.00,10.17933,10.355264,0.000453,10.289141,-0.8190,0.236,10.17933,0.00000
2142.00,10.17976,10.355323,0.000452,10.289187,-0.8190,0.236,10.17976,0.00000
2143.00,10.18017,10.355287,0.000449,10.289100,-0.8190,0.237,10.18017,0.00000
2144.00,10.18044,10.355324,0.000445,10.289073,-0.8190,0.237,10.18044,0.00000
2145.00,10.18079,10.355434,0.000446,10.289122,-0.8190,0.237,10.18079,0.00000
2146.00,10.18090,10.355537,0.000444,10.289159,-0.8189,0.237,10.18090,0.00000
2147.00,10.17999,10.355626,0.000445,10.289133,-0.8189,0.237,10.17999,0.00000
2148.00,10.18017,10.355757,0.000444,10.289193,-0.8189,0.238,10.18017,0.00000
2149.00,10.18035,10.355849,0.000447,10.289213,-0.8188,0.238,10.18035,0.00000
2150.00,10.18042,10.355829,0.000444,10.289130,-0.8188,0.238,10.18042,0.00000
2151.00,10.18088,10.355928,0.000442,10.289186,-0.8188,0.238,10.18088,0.00000
2152.00,10.18132,10.355927,0.000440,10.289155,-0.8188,0.238,10.18132,0.00000
2153.00,10.17993,10.355953,0.000442,10.289133,-0.8188,0.239,10.17993,0.00000
2154.00,10.17950,10.356114,0.000440,10.289219,-0.8188,0.239,10.17950,0.00000
2155.00,10.17954,10.356193,0.000439,10.289280,-0.8187,0.239,10.17954,0.00000
2156.00,10.17968,10.356251,0.000440,10.289222,-0.8187,0.239,10.17968,0.00000
2157.00,10.18036,10.356345,0.000442,10.289218,-0.8187,0.239,10.18036,0.00000
2158.00,10.18102,10.356348,0.000441,10.289156,-0.8187,0.239,10.18102,0.00000
2159.00,10.18178,10.356274,0.000444,10.289054,-0.8187,0.239,10.18178,0.00000
2160.00,10.18221,10.356299,0.000449,10.289026,-0.8187,0.239,10.18221,0.00000
2161.00,10.18256,10.356312,0.000450,10.289033,-0.8187,0.239,10.18256,0.00000
2162.00,10.18220,10.356278,0.000452,10.289028,-0.8186,0.240,10.18220,0.00000
2163.00,10.18257,10.356426,0.000455,10.289113,-0.8186,0.240,10.18257,0.00000
2164.00,10.18215,10.356566,0.000453,10.289200,-0.8186,0.240,10.18215,0.00000
2165.00,10.18190,10.356630,0.000450,10.289178,-0.8185,0.240,10.18190,0.00000
2166.00,10.18201,10.356687,0.000450,10.289171,-0.8185,0.240,10.18201,0.00000
2167.00,10.18211,10.356789,0.000447,10.289157,-0.8184,0.241,10.18211,0.00000
2168.00,10.18257,10.356828,0.000447,10.289093,-0.8184,0.241,10.18257,0.00000
2169.00,10.18243,10.356833,0.000449,10.289069,-0.8183,0.241,10.18243,0.00000
2170.00,10.18151,10.357002,0.000453,10.289172,-0.8183,0.241,10.18151,0.00000
2171.00,10.17990,10.357107,0.000452,10.289148,-0.8183,0.241,10.17990,0.00000
2172.00,10.17944,10.357301,0.000453,10.289220,-0.8183,0.241,10.17944,0.00000
2173.00,10.17864,10.357408,0.000451,10.289251,-0.8183,0.241,10.17864,0.00000
2174.00,10.17921,10.357479,0.000446,10.289185,-0.8182,0.242,10.17921,0.00000
2175.00,10.18024,10.357426,0.000443,10.289095,-0.8182,0.242,10.18024,0.00000
2176.00,10.18163,10.357496,0.000447,10.289148,-0.8182,0.242,10.18163,0.00000
2177.00,10.18319,10.357468,0.000447,10.289128,-0.8182,0.242,10.18319,0.00000
2178.00,10.18401,10.357584,0.000447,10.289176,-0.8182,0.242,10.18401,0.00000
2179.00,10.18396,10.357699,0.000448,10.289223,-0.8182,0.242,10.18396,0.00000
2180.00,10.18298,10.357845,0.000448,10.289224,-0.8182,0.243,10.18298,0.00000
2181.00,10.18254,10.357881,0.000444,10.289171,-0.8182,0.243,10.18254,0.00000
2182.00,10.18173,10.357891,0.000443,10.289127,-0.8182,0.243,10.18173,0.00000
2183.00,10.18208,10.357898,0.000444,10.289106,-0.8181,0.243,10.18208,0.00000
2184.00,10.18232,10.357984,0.000444,10.289138,-0.8181,0.243,10.18232,0.00000
2185.00,10.18376,10.357999,0.000442,10.289072,-0.8181,0.244,10.18376,0.00000
2186.00,10.18466,10.358123,0.000441,10.289140,-0.8181,0.244,10.18466,0.00000
2187.00,10.18373,10.358238,0.000441,10.289162,-0.8180,0.244,10.18373,0.00000
2188.00,10.18278,10.358283,0.000439,10.289140,-0.8180,0.244,10.18278,0.00000
2189.00,10.18238,10.358309,0.000437,10.289074,-0.8180,0.245,10.18238,0.00000
2190.00,10.18201,10.358446,0.000438,10.289195,-0.8180,0.245,10.18201,0.00000
2191.00,10.18142,10.358524,0.000435,10.289192,-0.8180,0.245,10.18142,0.00000
2192.00,10.18270,10.358647,0.000436,10.289270,-0.8180,0.245,10.18270,0.00000
2193.00,10.18239,10.358730,0.000439,10.289237,-0.8180,0.245,10.18239,0.00000
2194.00,10.18238,10.358808,0.000441,10.289265,-0.8179,0.246,10.18238,0.00000
2195.00,10.18288,10.358861,0.000442,10.289232,-0.8179,0.246,10.18288,0.00000
2196.00,10.18298,10.358826,0.000445,10.289168,-0.8179,0.246,10.18298,0.00000
2197.00,10.18318,10.358831,0.000442,10.289077,-0.8179,0.246,10.18318,0.00000
2198.00,10.18486,10.358898,0.000442,10.289160,-0.8178,0.246,10.18486,0.00000
2199.00,10.18545,10.358952,0.000443,10.289183,-0.8178,0.246,10.18545,0.00000
2200.00,10.18524,10.359041,0.000443,10.289201,-0.8178,0.247,10.18524,0.00000
2201.00,10.18622,10.359110,0.000443,10.289205,-0.8178,0.247,10.18622,0.00000
2202.00,10.18687,10.359207,0.000447,10.289246,-0.8178,0.247,10.18687,0.00000
2203.00,10.18643,10.359222,0.000448,10.289230,-0.8178,0.247,10.18643,0.00000
2204.00,10.18474,10.359205,0.000448,10.289171,-0.8177,0.247,10.18474,0.00000
2205.00,10.18395,10.359228,0.000449,10.289164,-0.8177,0.247,10.18395,0.00000
2206.00,10.18333,10.359263,0.000448,10.289160,-0.8176,0.247,10.18333,0.00000
2207.00,10.18230,10.359230,0.000447,10.289064,-0.8176,0.247,10.18230,0.00000
2208.00,10.18324,10.359301,0.000445,10.289023,-0.8176,0.248,10.18324,0.00000
2209.00,10.18577,10.359458,0.000442,10.289105,-0.8177,0.248,10.18577,0.00000
2210.00,10.18661,10.359479,0.000439,10.289063,-0.8177,0.248,10.18661,0.00000
2211.00,10.18629,10.359560,0.000437,10.289044,-0.8177,0.249,10.18629,0.00000
2212.00,10.18620,10.359724,0.000436,10.289159,-0.8177,0.249,10.18620,0.00000
2213.00,10.18492,10.359807,0.000436,10.289146,-0.8176,0.249,10.18492,0.00000
2214.00,10.18522,10.359765,0.000436,10.289080,-0.8176,0.249,10.18522,0.00000
2215.00,10.18478,10.359819,0.000438,10.289075,-0.8175,0.249,10.18478,0.00000
2216.00,10.18526,10.359936,0.000440,10.289162,-0.8175,0.249,10.18526,0.00000
2217.00,10.18581,10.359929,0.000445,10.289116,-0.8175,0.249,10.18581,0.00000
2218.00,10.18559,10.359952,0.000447,10.289144,-0.8175,0.249,10.18559,0.00000
2219.00,10.18466,10.360032,0.000446,10.289123,-0.8175,0.250,10.18466,0.00000
2220.00,10.18579,10.360095,0.000445,10.289152,-0.8175,0.250,10.18579,0.00000
2221.00,10.18608,10.360029,0.000446,10.289003,-0.8175,0.250,10.18608,0.00000
@8,1.0000,2.0, 2220.047 
2222.00,10.18577,10.360120,0.000443,10.289006,-0.8175,0.250,10.18577,0.00000
2223.00,10.18784,10.360197,0.000442,10.288992,-0.8175,0.251,10.18784,0.00000
2224.00,10.18697,10.360311,0.000445,10.289033,-0.8175,0.251,10.18697,0.00000
2225.00,10.17245,10.360375,0.000445,10.289000,-0.8174,0.251,10.17245,0.00000
2226.00,10.14123,10.360484,0.000443,10.289092,-0.8173,0.251,10.14123,0.00000
2227.00,10.10036,10.360526,0.000444,10.289123,-0.8173,0.251,10.10036,0.00000
2228.00,10.06006,10.360590,0.000445,10.289135,-0.8173,0.251,10.06006,0.00000
2229.00,10.02885,10.360572,0.000445,10.289100,-0.8172,0.252,10.02885,0.00000
2230.00,10.01531,10.360619,0.000446,10.289062,-0.8172,0.252,10.01531,0.00000
2231.00,10.01723,10.360684,0.000444,10.289020,-0.8172,0.252,10.01723,0.00000
2232.00,10.02171,10.360723,0.000442,10.288903,-0.8172,0.252,10.02171,0.00000
2233.00,10.01666,10.360748,0.000441,10.288858,-0.8172,0.252,10.01666,0.00000
2234.00,10.00121,10.360850,0.000437,10.288876,-0.8172,0.253,10.00121,0.00000
2235.00,9.98111,10.360883,0.000437,10.288906,-0.8171,0.253,9.98111,0.00000
2236.00,9.96496,10.360958,0.000438,10.288945,-0.8171,0.253,9.96496,0.00000
2237.00,9.95948,10.360983,0.000440,10.288957,-0.8171,0.253,9.95948,0.00000
2238.00,9.96618,10.361137,0.000440,10.289016,-0.8171,0.253,9.96618,0.00000
2239.00,9.98163,10.361204,0.000442,10.289008,-0.8172,0.253,9.98163,0.00000
2240.00,10.00297,10.361381,0.000443,10.289046,-0.8172,0.253,10.00297,0.00000
2241.00,10.02702,10.361504,0.000442,10.289046,-0.8171,0.254,10.02702,0.00000
2242.00,10.05414,10.361618,0.000438,10.289040,-0.8171,0.254,10.05414,0.00000
2243.00,10.07925,10.361641,0.000436,10.288974,-0.8171,0.254,10.07925,0.00000
2244.00,10.10327,10.361649,0.000437,10.288924,-0.8171,0.254,10.10327,0.00000
2245.00,10.12464,10.361645,0.000435,10.288918,-0.8171,0.255,10.12464,0.00000
2246.00,10.14367,10.361714,0.000437,10.288923,-0.8171,0.255,10.14367,0.00000
2247.00,10.15729,10.361799,0.000441,10.288975,-0.8171,0.255,10.15729,0.00000
2248.00,10.16868,10.361840,0.000446,10.289017,-0.8172,0.255,10.16868,0.00000
2249.00,10.17905,10.361931,0.000445,10.289077,-0.8172,0.255,10.17905,0.00000
2250.00,10.18614,10.361970,0.000448,10.289029,-0.8172,0.255,10.18614,0.00000
2251.00,10.18994,10.361981,0.000449,10.289037,-0.8172,0.255,10.18994,0.00000
2252.00,10.19374,10.362083,0.000448,10.289094,-0.8172,0.255,10.19374,0.00000
2253.00,10.19730,10.362162,0.000444,10.289077,-0.8172,0.256,10.19730,0.00000
2254.00,10.19826,10.362315,0.000445,10.289075,-0.8172,0.256,10.19826,0.00000
2255.00,10.19941,10.362418,0.000442,10.289077,-0.8172,0.256,10.19941,0.00000
2256.00,10.20084,10.362448,0.000438,10.288981,-0.8172,0.257,10.20084,0.00000
2257.00,10.20159,10.362512,0.000435,10.288923,-0.8173,0.257,10.20159,0.00000
2258.00,10.20253,10.362559,0.000435,10.288901,-0.8173,0.257,10.20253,0.00000
2259.00,10.20246,10.362573,0.000440,10.288905,-0.8173,0.257,10.20246,0.00000
2260.00,10.20135,10.362591,0.000442,10.288901,-0.8173,0.257,10.20135,0.00000
2261.00,10.20105,10.362700,0.000443,10.288991,-0.8173,0.257,10.20105,0.00000
2262.00,10.20124,10.362817,0.000444,10.289095,-0.8173,0.257,10.20124,0.00000
2263.00,10.20009,10.362903,0.000445,10.289126,-0.8173,0.258,10.20009,0.00000
2264.00,10.19952,10.362968,0.000442,10.289166,-0.8173,0.258,10.19952,0.00000
2265.00,10.19926,10.363138,0.000439,10.289288,-0.8173,0.258,10.19926,0.00000
2266.00,10.19761,10.363134,0.000438,10.289214,-0.8173,0.258,10.19761,0.00000
2267.00,10.19465,10.363125,0.000440,10.289124,-0.8174,0.258,10.19465,0.00000
2268.00,10.19174,10.363188,0.000442,10.289104,-0.8174,0.258,10.19174,0.00000
2269.00,10.18811,10.363263,0.000442,10.289057,-0.8174,0.259,10.18811,0.00000
2270.00,10.18511,10.363258,0.000442,10.288941,-0.8174,0.259,10.18511,0.00000
2271.00,10.18254,10.363354,0.000443,10.288933,-0.8174,0.259,10.18254,0.00000
2272.00,10.18057,10.363447,0.000443,10.288950,-0.8174,0.259,10.18057,0.00000
2273.00,10.17936,10.363526,0.000440,10.288971,-0.8174,0.259,10.17936,0.00000
2274.00,10.17948,10.363623,0.000441,10.288968,-0.8174,0.260,10.17948,0.00000
2275.00,10.17839,10.363629,0.000441,10.288932,-0.8173,0.260,10.17839,0.00000
2276.00,10.17824,10.363679,0.000441,10.288985,-0.8173,0.260,10.17824,0.00000
2277.00,10.17820,10.363705,0.000440,10.289010,-0.8173,0.260,10.17820,0.00000
2278.00,10.17857,10.363740,0.000441,10.289010,-0.8173,0.260,10.17857,0.00000
2279.00,10.17752,10.363755,0.000443,10.289037,-0.8172,0.261,10.17752,0.00000
2280.00,10.17801,10.363938,0.000445,10.289172,-0.8172,0.261,10.17801,0.00000
2281.00,10.17927,10.364031,0.000450,10.289187,-0.8172,0.261,10.17927,0.00000
2282.00,10.18014,10.364061,0.000447,10.289140,-0.8172,0.261,10.18014,0.00000
2283.00,10.18024,10.364128,0.000446,10.289118,-0.8172,0.261,10.18024,0.00000
2284.00,10.18104,10.364170,0.000447,10.289038,-0.8172,0.261,10.18104,0.00000
2285.00,10.18212,10.364138,0.000446,10.288907,-0.8172,0.261,10.18212,0.00000
2286.00,10.18181,10.364225,0.000440,10.288920,-0.8172,0.262,10.18181,0.00000
2287.00,10.18206,10.364373,0.000443,10.289033,-0.8172,0.262,10.18206,0.00000
2288.00,10.18306,10.364527,0.000442,10.289182,-0.8172,0.262,10.18306,0.00000
2289.00,10.18379,10.364645,0.000440,10.289248,-0.8172,0.262,10.18379,0.00000
2290.00,10.18451,10.364804,0.000439,10.289338,-0.8172,0.263,10.18451,0.00000
2291.00,10.18607,10.364865,0.000439,10.289324,-0.8172,0.263,10.18607,0.00000
2292.00,10.18780,10.364910,0.000441,10.289254,-0.8173,0.263,10.18780,0.00000
2293.00,10.18900,10.364791,0.000446,10.289054,-0.8173,0.263,10.18900,0.00000
2294.00,10.18962,10.364817,0.000445,10.289058,-0.8172,0.263,10.18962,0.00000
2295.00,10.19071,10.364798,0.000447,10.289008,-0.8172,0.263,10.19071,0.00000
2296.00,10.19098,10.364856,0.000451,10.289045,-0.8172,0.263,10.19098,0.00000
2297.00,10.19108,10.364975,0.000450,10.289077,-0.8172,0.263,10.19108,0.00000
2298.00,10.19137,10.365155,0.000444,10.289181,-0.8172,0.264,10.19137,0.00000
2299.00,10.19259,10.365180,0.000444,10.289134,-0.8172,0.264,10.19259,0.00000
2300.00,10.19339,10.365256,0.000444,10.289141,-0.8172,0.264,10.19339,0.00000
2301.00,10.19486,10.365355,0.000442,10.289164,-0.8172,0.264,10.19486,0.00000
2302.00,10.19505,10.365311,0.000442,10.289070,-0.8172,0.264,10.19505,0.00000
2303.00,10.19531,10.365358,0.000445,10.289022,-0.8172,0.264,10.19531,0.00000
2304.00,10.19522,10.365505,0.000444,10.289090,-0.8172,0.265,10.19522,0.00000
2305.00,10.19510,10.365567,0.000443,10.289107,-0.8173,0.265,10.19510,0.00000
2306.00,10.19433,10.365622,0.000445,10.289102,-0.8173,0.265,10.19433,0.00000
2307.00,10.19498,10.365734,0.000448,10.289199,-0.8173,0.265,10.19498,0.00000
2308.00,10.19535,10.365856,0.000447,10.289288,-0.8174,0.265,10.19535,0.00000
2309.00,10.19535,10.365913,0.000445,10.289311,-0.8174,0.265,10.19535,0.00000
2310.00,10.19477,10.365959,0.000445,10.289290,-0.8174,0.266,10.19477,0.00000
2311.00,10.19414,10.365989,0.000444,10.289251,-0.8174,0.266,10.19414,0.00000
2312.00,10.19375,10.366020,0.000444,10.289201,-0.8174,0.266,10.19375,0.00000
2313.00,10.19329,10.366001,0.000445,10.289127,-0.8174,0.266,10.19329,0.00000
2314.00,10.19401,10.365957,0.000444,10.289025,-0.8174,0.266,10.19401,0.00000
2315.00,10.19390,10.366000,0.000444,10.289043,-0.8174,0.267,10.19390,0.00000
2316.00,10.19378,10.366058,0.000443,10.289022,-0.8175,0.267,10.19378,0.00000
2317.00,10.19293,10.366161,0.000439,10.289062,-0.8175,0.267,10.19293,0.00000
2318.00,10.19317,10.366192,0.000436,10.289059,-0.8175,0.267,10.19317,0.00000
2319.00,10.19221,10.366294,0.000438,10.289121,-0.8176,0.267,10.19221,0.00000
2320.00,10.19206,10.366401,0.000435,10.289129,-0.8176,0.268,10.19206,0.00000
2321.00,10.19182,10.366477,0.000436,10.289132,-0.8176,0.268,10.19182,0.00000
2322.00,10.19243,10.366496,0.000437,10.289060,-0.8176,0.268,10.19243,0.00000
2323.00,10.19189,10.366593,0.000437,10.289078,-0.8176,0.268,10.19189,0.00000
2324.00,10.19176,10.366687,0.000437,10.289091,-0.8177,0.268,10.19176,0.00000
2325.00,10.19254,10.366772,0.000438,10.289123,-0.8177,0.269,10.19254,0.00000
2326.00,10.19288,10.366816,0.000436,10.289162,-0.8177,0.269,10.19288,0.00000
2327.00,10.19191,10.366831,0.000437,10.289174,-0.8177,0.269,10.19191,0.00000
2328.00,10.19111,10.366837,0.000438,10.289125,-0.8177,0.269,10.19111,0.00000
2329.00,10.19134,10.366824,0.000438,10.289034,-0.8177,0.269,10.19134,0.00000
2330.00,10.19020,10.366898,0.000443,10.289024,-0.8177,0.269,10.19020,0.00000
2331.00,10.19017,10.366918,0.000444,10.288944,-0.8178,0.269,10.19017,0.00000
2332.00,10.19209,10.367060,0.000445,10.288958,-0.8178,0.270,10.19209,0.00000
2333.00,10.19249,10.367238,0.000447,10.289081,-0.8178,0.270,10.19249,0.00000
2334.00,10.19214,10.367341,0.000449,10.289160,-0.8178,0.270,10.19214,0.00000
2335.00,10.19258,10.367388,0.000448,10.289175,-0.8178,0.270,10.19258,0.00000
2336.00,10.19274,10.367503,0.000448,10.289248,-0.8178,0.270,10.19274,0.00000
2337.00,10.19151,10.367588,0.000449,10.289268,-0.8178,0.270,10.19151,0.00000
2338.00,10.19185,10.367601,0.000447,10.289120,-0.8178,0.271,10.19185,0.00000
2339.00,10.19196,10.367635,0.000449,10.289047,-0.8178,0.271,10.19196,0.00000
2340.00,10.19146,10.367653,0.000448,10.288971,-0.8178,0.271,10.19146,0.00000
2341.00,10.19086,10.367668,0.000444,10.288918,-0.8178,0.271,10.19086,0.00000
2342.00,10.19032,10.367631,0.000441,10.288809,-0.8179,0.272,10.19032,0.00000
2343.00,10.19125,10.367655,0.000442,10.288824,-0.8179,0.272,10.19125,0.00000
2344.00,10.19227,10.367757,0.000440,10.288849,-0.8179,0.272,10.19227,0.00000
2345.00,10.19358,10.367829,0.000439,10.288844,-0.8179,0.272,10.19358,0.00000
2346.00,10.19369,10.367911,0.000442,10.288819,-0.8179,0.272,10.19369,0.00000
2347.00,10.19484,10.367939,0.000442,10.288850,-0.8179,0.272,10.19484,0.00000
2348.00,10.19410,10.367999,0.000440,10.288864,-0.8180,0.273,10.19410,0.00000
2349.00,10.19379,10.368089,0.000439,10.288930,-0.8180,0.273,10.19379,0.00000
2350.00,10.19334,10.368113,0.000441,10.288974,-0.8180,0.273,10.19334,0.00000
2351.00,10.19398,10.368282,0.000442,10.289105,-0.8180,0.273,10.19398,0.00000
2352.00,10.19418,10.368324,0.000443,10.289075,-0.8179,0.273,10.19418,0.00000
2353.00,10.19557,10.368470,0.000444,10.289081,-0.8179,0.273,10.19557,0.00000
2354.00,10.19625,10.368541,0.000448,10.289079,-0.8179,0.273,10.19625,0.00000
2355.00,10.19642,10.368660,0.000450,10.289099,-0.8179,0.273,10.19642,0.00000
2356.00,10.19659,10.368581,0.000451,10.289009,-0.8179,0.273,10.19659,0.00000
2357.00,10.19564,10.368777,0.000452,10.289112,-0.8179,0.274,10.19564,0.00000
2358.00,10.19418,10.368813,0.000451,10.289143,-0.8180,0.274,10.19418,0.00000
2359.00,10.19292,10.368836,0.000446,10.289123,-0.8180,0.274,10.19292,0.00000
2360.00,10.19272,10.368871,0.000442,10.289102,-0.8180,0.274,10.19272,0.00000
2361.00,10.19243,10.368958,0.000442,10.289111,-0.8180,0.275,10.19243,0.00000
2362.00,10.19269,10.368967,0.000443,10.289052,-0.8180,0.275,10.19269,0.00000
2363.00,10.19201,10.368935,0.000445,10.289002,-0.8180,0.275,10.19201,0.00000
2364.00,10.19214,10.368971,0.000448,10.288980,-0.8180,0.275,10.19214,0.00000
2365.00,10.19207,10.369023,0.000447,10.288934,-0.8180,0.275,10.19207,0.00000
2366.00,10.19298,10.369125,0.000446,10.288940,-0.8180,0.275,10.19298,0.00000
2367.00,10.19329,10.369191,0.000443,10.288959,-0.8180,0.276,10.19329,0.00000
2368.00,10.19441,10.369307,0.000446,10.289011,-0.8180,0.276,10.19441,0.00000
2369.00,10.19569,10.369370,0.000449,10.288973,-0.8179,0.276,10.19569,0.00000
2370.00,10.19602,10.369389,0.000452,10.288946,-0.8179,0.276,10.19602,0.00000
2371.00,10.19489,10.369358,0.000454,10.288896,-0.8179,0.276,10.19489,0.00000
2372.00,10.19402,10.369463,0.000456,10.288977,-0.8179,0.276,10.19402,0.00000
2373.00,10.19401,10.369582,0.000454,10.289018,-0.8178,0.276,10.19401,0.00000
2374.00,10.19372,10.369780,0.000447,10.289133,-0.8178,0.277,10.19372,0.00000
2375.00,10.19345,10.369946,0.000444,10.289221,-0.8179,0.277,10.19345,0.00000
2376.00,10.19386,10.370085,0.000442,10.289265,-0.8179,0.277,10.19386,0.00000
2377.00,10.19458,10.370062,0.000443,10.289139,-0.8179,0.277,10.19458,0.00000
2378.00,10.19499,10.370037,0.000440,10.289053,-0.8179,0.278,10.19499,0.00000
2379.00,10.19504,10.369952,0.000440,10.288932,-0.8179,0.278,10.19504,0.00000
2380.00,10.19494,10.369974,0.000442,10.288891,-0.8179,0.278,10.19494,0.00000
2381.00,10.19484,10.370020,0.000442,10.288859,-0.8179,0.278,10.19484,0.00000
2382.00,10.19418,10.370104,0.000439,10.288897,-0.8179,0.278,10.19418,0.00000
2383.00,10.19327,10.370241,0.000436,10.289004,-0.8178,0.279,10.19327,0.00000
2384.00,10.19202,10.370358,0.000440,10.289005,-0.8178,0.279,10.19202,0.00000
2385.00,10.19218,10.370389,0.000440,10.289000,-0.8178,0.279,10.19218,0.00000
2386.00,10.19218,10.370458,0.000441,10.288974,-0.8178,0.279,10.19218,0.00000
2387.00,10.19346,10.370509,0.000446,10.288982,-0.8178,0.279,10.19346,0.00000
2388.00,10.19407,10.370517,0.000449,10.288931,-0.8178,0.279,10.19407,0.00000
2389.00,10.19471,10.370629,0.000449,10.289026,-0.8178,0.279,10.19471,0.00000
2390.00,10.19486,10.370761,0.000449,10.289080,-0.8178,0.279,10.19486,0.00000
2391.00,10.19533,10.370805,0.000446,10.289083,-0.8178,0.280,10.19533,0.00000
2392.00,10.19573,10.370903,0.000444,10.289058,-0.8178,0.280,10.19573,0.00000
2393.00,10.19535,10.371027,0.000445,10.289060,-0.8178,0.280,10.19535,0.00000
2394.00,10.19565,10.371174,0.000444,10.289116,-0.8178,0.281,10.19565,0.00000
2395.00,10.19588,10.371156,0.000447,10.289050,-0.8178,0.281,10.19588,0.00000
2396.00,10.19573,10.371234,0.000449,10.289112,-0.8178,0.281,10.19573,0.00000
2397.00,10.19551,10.371272,0.000451,10.289089,-0.8178,0.281,10.19551,0.00000
2398.00,10.19577,10.371302,0.000451,10.289041,-0.8178,0.281,10.19577,0.00000
2399.00,10.19589,10.371253,0.000454,10.288971,-0.8178,0.281,10.19589,0.00000
2400.00,10.19551,10.371288,0.000455,10.288928,-0.8178,0.281,10.19551,0.00000
2401.00,10.19547,10.371355,0.000455,10.288934,-0.8178,0.281,10.19547,0.00000
2402.00,10.19446,10.371448,0.000449,10.289000,-0.8178,0.282,10.19446,0.00000
2403.00,10.19506,10.371488,0.000449,10.289009,-0.8177,0.282,10.19506,0.00000
2404.00,10.19452,10.371603,0.000447,10.289033,-0.8177,0.282,10.19452,0.00000
2405.00,10.19453,10.371760,0.000446,10.289138,-0.8177,0.282,10.19453,0.00000
2406.00,10.19372,10.371826,0.000444,10.289113,-0.8177,0.282,10.19372,0.00000
2407.00,10.19368,10.371920,0.000446,10.289116,-0.8177,0.283,10.19368,0.00000
2408.00,10.19240,10.372043,0.000445,10.289153,-0.8177,0.283,10.19240,0.00000
2409.00,10.19274,10.372047,0.000445,10.289079,-0.8177,0.283,10.19274,0.00000
2410.00,10.19375,10.372132,0.000443,10.289055,-0.8177,0.283,10.19375,0.00000
2411.00,10.19518,10.372224,0.000447,10.289089,-0.8177,0.283,10.19518,0.00000
2412.00,10.19518,10.372164,0.000446,10.289033,-0.8177,0.284,10.19518,0.00000
2413.00,10.19579,10.372165,0.000449,10.288998,-0.8177,0.284,10.19579,0.00000
2414.00,10.19528,10.372226,0.000450,10.289064,-0.8176,0.284,10.19528,0.00000
2415.00,10.19510,10.372268,0.000452,10.289059,-0.8176,0.284,10.19510,0.00000
2416.00,10.19496,10.372265,0.000449,10.288979,-0.8176,0.284,10.19496,0.00000
2417.00,10.19445,10.372448,0.000449,10.289035,-0.8176,0.284,10.19445,0.00000
2418.00,10.19407,10.372553,0.000447,10.289089,-0.8176,0.284,10.19407,0.00000
2419.00,10.19542,10.372563,0.000445,10.289019,-0.8176,0.285,10.19542,0.00000
2420.00,10.19564,10.372630,0.000445,10.289074,-0.8176,0.285,10.19564,0.00000
2421.00,10.19582,10.372710,0.000448,10.289137,-0.8176,0.285,10.19582,0.00000
2422.00,10.19704,10.372732,0.000449,10.289102,-0.8176,0.285,10.19704,0.00000
2423.00,10.19733,10.372795,0.000451,10.289120,-0.8176,0.285,10.19733,0.00000
2424.00,10.19598,10.372906,0.000450,10.289136,-0.8177,0.285,10.19598,0.00000
2425.00,10.19571,10.372936,0.000449,10.289054,-0.8177,0.286,10.19571,0.00000
2426.00,10.19599,10.373010,0.000451,10.289042,-0.8177,0.286,10.19599,0.00000
2427.00,10.19623,10.373082,0.000451,10.289092,-0.8177,0.286,10.19623,0.00000
2428.00,10.19696,10.373096,0.000449,10.289006,-0.8178,0.286,10.19696,0.00000
2429.00,10.19798,10.373152,0.000449,10.289032,-0.8178,0.286,10.19798,0.00000
2430.00,10.19801,10.373184,0.000447,10.289036,-0.8178,0.286,10.19801,0.00000
2431.00,10.19697,10.373209,0.000441,10.289052,-0.8178,0.287,10.19697,0.00000
2432.00,10.19625,10.373304,0.000441,10.289111,-0.8178,0.287,10.19625,0.00000
2433.00,10.19598,10.373384,0.000444,10.289162,-0.8178,0.287,10.19598,0.00000
2434.00,10.19513,10.373483,0.000446,10.289163,-0.8178,0.287,10.19513,0.00000
2435.00,10.19528,10.373487,0.000446,10.289110,-0.8179,0.287,10.19528,0.00000
2436.00,10.19599,10.373564,0.000450,10.289084,-0.8179,0.287,10.19599,0.00000
2437.00,10.19709,10.373522,0.000449,10.288951,-0.8179,0.287,10.19709,0.00000
2438.00,10.19751,10.373505,0.000446,10.288850,-0.8179,0.288,10.19751,0.00000
2439.00,10.19813,10.373440,0.000443,10.288766,-0.8179,0.288,10.19813,0.00000
2440.00,10.19785,10.373568,0.000444,10.288832,-0.8179,0.288,10.19785,0.00000
2441.00,10.19794,10.373624,0.000443,10.288783,-0.8179,0.289,10.19794,0.00000
2442.00,10.19812,10.373731,0.000444,10.288857,-0.8179,0.289,10.19812,0.00000
2443.00,10.19860,10.373801,0.000446,10.288881,-0.8178,0.289,10.19860,0.00000
2444.00,10.19893,10.373951,0.000449,10.288939,-0.8178,0.289,10.19893,0.00000
2445.00,10.19879,10.374068,0.000448,10.288991,-0.8178,0.289,10.19879,0.00000
2446.00,10.19816,10.374192,0.000448,10.289123,-0.8178,0.289,10.19816,0.00000
2447.00,10.19766,10.374271,0.000449,10.289112,-0.8178,0.289,10.19766,0.00000
2448.00,10.19663,10.374401,0.000449,10.289136,-0.8178,0.289,10.19663,0.00000
2449.00,10.19658,10.374470,0.000447,10.289106,-0.8177,0.290,10.19658,0.00000
2450.00,10.19713,10.374491,0.000451,10.289050,-0.8177,0.290,10.19713,0.00000
2451.00,10.19773,10.374486,0.000452,10.288951,-0.8177,0.290,10.19773,0.00000
2452.00,10.19789,10.374500,0.000454,10.288911,-0.8177,0.290,10.19789,0.00000
2453.00,10.19791,10.374530,0.000454,10.288944,-0.8176,0.290,10.19791,0.00000
2454.00,10.19744,10.374596,0.000453,10.288996,-0.8176,0.290,10.19744,0.00000
2455.00,10.19735,10.374622,0.000450,10.288973,-0.8177,0.291,10.19735,0.00000
2456.00,10.19618,10.374664,0.000447,10.288924,-0.8177,0.291,10.19618,0.00000
2457.00,10.19589,10.374730,0.000444,10.288905,-0.8177,0.291,10.19589,0.00000
2458.00,10.19603,10.374814,0.000443,10.288885,-0.8177,0.291,10.19603,0.00000
2459.00,10.19591,10.374848,0.000442,10.288856,-0.8177,0.292,10.19591,0.00000
2460.00,10.19567,10.374895,0.000442,10.288836,-0.8177,0.292,10.19567,0.00000
2461.00,10.19631,10.375075,0.000444,10.288938,-0.8177,0.292,10.19631,0.00000
2462.00,10.19668,10.375160,0.000443,10.288926,-0.8177,0.292,10.19668,0.00000
2463.00,10.19652,10.375273,0.000446,10.288951,-0.8177,0.292,10.19652,0.00000
2464.00,10.19692,10.375438,0.000446,10.289025,-0.8177,0.292,10.19692,0.00000
2465.00,10.19756,10.375584,0.000448,10.289107,-0.8177,0.292,10.19756,0.00000
2466.00,10.19765,10.375613,0.000449,10.289095,-0.8177,0.293,10.19765,0.00000
2467.00,10.19757,10.375717,0.000451,10.289177,-0.8177,0.293,10.19757,0.00000
2468.00,10.19775,10.375752,0.000451,10.289139,-0.8177,0.293,10.19775,0.00000
2469.00,10.19785,10.375801,0.000452,10.289139,-0.8177,0.293,10.19785,0.00000
2470.00,10.19747,10.375885,0.000449,10.289096,-0.8177,0.293,10.19747,0.00000
2471.00,10.19863,10.376009,0.000451,10.289134,-0.8177,0.293,10.19863,0.00000
2472.00,10.19982,10.376042,0.000450,10.289078,-0.8176,0.294,10.19982,0.00000
2473.00,10.19977,10.376204,0.000449,10.289155,-0.8176,0.294,10.19977,0.00000
2474.00,10.19916,10.376209,0.000448,10.289131,-0.8176,0.294,10.19916,0.00000
2475.00,10.19896,10.376244,0.000451,10.289131,-0.8177,0.294,10.19896,0.00000
2476.00,10.19907,10.376235,0.000449,10.289043,-0.8177,0.294,10.19907,0.00000
2477.00,10.19810,10.376265,0.000447,10.289037,-0.8177,0.295,10.19810,0.00000
2478.00,10.19876,10.376272,0.000450,10.289045,-0.8178,0.295,10.19876,0.00000
2479.00,10.19934,10.376306,0.000451,10.288956,-0.8178,0.295,10.19934,0.00000
2480.00,10.19986,10.376361,0.000448,10.288959,-0.8178,0.295,10.19986,0.00000
2481.00,10.19880,10.376398,0.000447,10.288975,-0.8178,0.295,10.19880,0.00000
2482.00,10.19920,10.376516,0.000453,10.289008,-0.8178,0.295,10.19920,0.00000
2483.00,10.19910,10.376597,0.000454,10.289024,-0.8178,0.295,10.19910,0.00000
2484.00,10.19921,10.376754,0.000456,10.289113,-0.8178,0.295,10.19921,0.00000
2485.00,10.19877,10.376883,0.000454,10.289142,-0.8178,0.296,10.19877,0.00000
2486.00,10.19861,10.376994,0.000455,10.289124,-0.8179,0.296,10.19861,0.00000
2487.00,10.19792,10.377076,0.000447,10.289124,-0.8179,0.296,10.19792,0.00000
2488.00,10.19727,10.377094,0.000441,10.289053,-0.8179,0.297,10.19727,0.00000
2489.00,10.19855,10.377059,0.000439,10.288971,-0.8179,0.297,10.19855,0.00000
2490.00,10.19932,10.377036,0.000441,10.288909,-0.8179,0.297,10.19932,0.00000
2491.00,10.19916,10.377163,0.000440,10.289008,-0.8179,0.297,10.19916,0.00000
2492.00,10.19984,10.377256,0.000442,10.289025,-0.8179,0.297,10.19984,0.00000
2493.00,10.20127,10.377345,0.000446,10.289015,-0.8179,0.297,10.20127,0.00000
2494.00,10.19969,10.377519,0.000447,10.289113,-0.8179,0.297,10.19969,0.00000
2495.00,10.19821,10.377568,0.000446,10.289122,-0.8179,0.298,10.19821,0.00000
2496.00,10.19882,10.377490,0.000446,10.289030,-0.8179,0.298,10.19882,0.00000
2497.00,10.19852,10.377540,0.000447,10.289056,-0.8179,0.298,10.19852,0.00000
2498.00,10.19748,10.377600,0.000444,10.289106,-0.8178,0.298,10.19748,0.00000
2499.00,10.19760,10.377592,0.000442,10.289074,-0.8178,0.299,10.19760,0.00000
2500.00,10.19868,10.377676,0.000444,10.289066,-0.8178,0.299,10.19868,0.00000
2501.00,10.19928,10.377859,0.000444,10.289122,-0.8178,0.299,10.19928,0.00000
2502.00,10.19990,10.377954,0.000444,10.289104,-0.8178,0.299,10.19990,0.00000
2503.00,10.20046,10.378044,0.000444,10.289059,-0.8178,0.299,10.20046,0.00000
2504.00,10.20027,10.378153,0.000446,10.289041,-0.8177,0.299,10.20027,0.00000
2505.00,10.19952,10.378280,0.000449,10.289079,-0.8178,0.299,10.19952,0.00000
2506.00,10.19881,10.378280,0.000451,10.289038,-0.8178,0.299,10.19881,0.00000
2507.00,10.19870,10.378295,0.000454,10.289036,-0.8179,0.299,10.19870,0.00000
2508.00,10.19922,10.378295,0.000456,10.288977,-0.8179,0.299,10.19922,0.00000
2509.00,10.20072,10.378275,0.000455,10.288927,-0.8179,0.300,10.20072,0.00000
2510.00,10.20137,10.378402,0.000451,10.289029,-0.8179,0.300,10.20137,0.00000
2511.00,10.20109,10.378446,0.000450,10.289018,-0.8179,0.300,10.20109,0.00000
2512.00,10.20028,10.378532,0.000446,10.288989,-0.8179,0.301,10.20028,0.00000
2513.00,10.19982,10.378621,0.000443,10.289042,-0.8178,0.301,10.19982,0.00000
2514.00,10.19880,10.378777,0.000442,10.289092,-0.8178,0.301,10.19880,0.00000
2515.00,10.19989,10.378784,0.000441,10.288991,-0.8178,0.301,10.19989,0.00000
2516.00,10.20080,10.378856,0.000440,10.289013,-0.8178,0.302,10.20080,0.00000
2517.00,10.20183,10.378880,0.000440,10.288973,-0.8178,0.302,10.20183,0.00000
2518.00,10.20173,10.378893,0.000442,10.288915,-0.8178,0.302,10.20173,0.00000
2519.00,10.20201,10.378948,0.000443,10.288931,-0.8178,0.302,10.20201,0.00000
2520.00,10.20118,10.378919,0.000443,10.288903,-0.8178,0.302,10.20118,0.00000
2521.00,10.20101,10.379039,0.000446,10.288949,-0.8178,0.302,10.20101,0.00000
@9,1.0000,2.0, 2520.036 
2522.00,10.20037,10.379226,0.000446,10.289077,-0.8178,0.302,10.20037,0.00000
2523.00,10.20118,10.379372,0.000448,10.289177,-0.8178,0.303,10.20118,0.00000
2524.00,10.20242,10.379404,0.000451,10.289162,-0.8178,0.303,10.20242,0.00000
2525.00,10.19571,10.379564,0.000455,10.289237,-0.8178,0.303,10.19571,0.00000
2526.00,10.17132,10.379636,0.000453,10.289254,-0.8178,0.303,10.17132,0.00000
2527.00,10.13374,10.379609,0.000454,10.289226,-0.8178,0.303,10.13374,0.00000
2528.00,10.09316,10.379676,0.000450,10.289229,-0.8178,0.303,10.09316,0.00000
2529.00,10.05824,10.379742,0.000446,10.289223,-0.8179,0.304,10.05824,0.00000
2530.00,10.03824,10.379734,0.000442,10.289116,-0.8179,0.304,10.03824,0.00000
2531.00,10.03616,10.379835,0.000442,10.289089,-0.8179,0.304,10.03616,0.00000
2532.00,10.04174,10.379900,0.000441,10.288983,-0.8179,0.304,10.04174,0.00000
2533.00,10.04250,10.379960,0.000442,10.288934,-0.8179,0.304,10.04250,0.00000
2534.00,10.03234,10.379932,0.000445,10.288882,-0.8179,0.304,10.03234,0.00000
2535.00,10.01319,10.380049,0.000444,10.288973,-0.8179,0.305,10.01319,0.00000
2536.00,9.99368,10.379987,0.000445,10.288936,-0.8180,0.305,9.99368,0.00000
2537.00,9.98253,10.380014,0.000446,10.288935,-0.8180,0.305,9.98253,0.00000
2538.00,9.98317,10.380064,0.000450,10.288952,-0.8180,0.305,9.98317,0.00000
2539.00,9.99217,10.380120,0.000452,10.288934,-0.8180,0.305,9.99217,0.00000
2540.00,10.00941,10.380137,0.000456,10.288917,-0.8180,0.305,10.00941,0.00000
2541.00,10.03295,10.380207,0.000455,10.288861,-0.8180,0.305,10.03295,0.00000
2542.00,10.05913,10.380295,0.000454,10.288905,-0.8181,0.305,10.05913,0.00000
2543.00,10.08500,10.380346,0.000453,10.288899,-0.8181,0.306,10.08500,0.00000
2544.00,10.11043,10.380455,0.000450,10.288938,-0.8181,0.306,10.11043,0.00000
2545.00,10.13184,10.380505,0.000446,10.288920,-0.8181,0.306,10.13184,0.00000
2546.00,10.14979,10.380607,0.000446,10.288989,-0.8181,0.306,10.14979,0.00000
2547.00,10.16465,10.380615,0.000444,10.288995,-0.8181,0.307,10.16465,0.00000
2548.00,10.17670,10.380586,0.000440,10.288948,-0.8182,0.307,10.17670,0.00000
2549.00,10.18670,10.380641,0.000439,10.288967,-0.8182,0.307,10.18670,0.00000
2550.00,10.19489,10.380682,0.000439,10.288967,-0.8182,0.307,10.19489,0.00000
2551.00,10.20063,10.380714,0.000439,10.288990,-0.8182,0.308,10.20063,0.00000
2552.00,10.20489,10.380796,0.000441,10.288977,-0.8182,0.308,10.20489,0.00000
2553.00,10.20683,10.380924,0.000444,10.289010,-0.8182,0.308,10.20683,0.00000
2554.00,10.20822,10.381024,0.000445,10.289009,-0.8182,0.308,10.20822,0.00000
2555.00,10.20980,10.381167,0.000445,10.289021,-0.8182,0.308,10.20980,0.00000
2556.00,10.21185,10.381205,0.000445,10.288980,-0.8182,0.308,10.21185,0.00000
2557.00,10.21316,10.381247,0.000447,10.288998,-0.8182,0.308,10.21316,0.00000
2558.00,10.21581,10.381285,0.000447,10.289035,-0.8182,0.309,10.21581,0.00000
2559.00,10.21714,10.381297,0.000446,10.289034,-0.8183,0.309,10.21714,0.00000
2560.00,10.21722,10.381291,0.000448,10.288992,-0.8183,0.309,10.21722,0.00000
2561.00,10.21636,10.381343,0.000450,10.288995,-0.8183,0.309,10.21636,0.00000
2562.00,10.21568,10.381426,0.000453,10.288990,-0.8182,0.309,10.21568,0.00000
2563.00,10.21435,10.381524,0.000453,10.288988,-0.8182,0.309,10.21435,0.00000
2564.00,10.21286,10.381645,0.000455,10.288984,-0.8182,0.309,10.21286,0.00000
2565.00,10.21247,10.381784,0.000456,10.289068,-0.8182,0.310,10.21247,0.00000
2566.00,10.21211,10.381869,0.000454,10.289034,-0.8183,0.310,10.21211,0.00000
2567.00,10.21092,10.381925,0.000452,10.289053,-0.8183,0.310,10.21092,0.00000
2568.00,10.20963,10.381964,0.000450,10.289034,-0.8183,0.310,10.20963,0.00000
2569.00,10.20803,10.382058,0.000449,10.289093,-0.8183,0.311,10.20803,0.00000
2570.00,10.20454,10.382110,0.000445,10.289068,-0.8184,0.311,10.20454,0.00000
2571.00,10.20036,10.382243,0.000443,10.289178,-0.8184,0.311,10.20036,0.00000
2572.00,10.19686,10.382282,0.000446,10.289184,-0.8185,0.311,10.19686,0.00000
2573.00,10.19494,10.382397,0.000446,10.289246,-0.8185,0.311,10.19494,0.00000
2574.00,10.19431,10.382422,0.000446,10.289230,-0.8185,0.311,10.19431,0.00000
2575.00,10.19415,10.382526,0.000448,10.289267,-0.8185,0.312,10.19415,0.00000
2576.00,10.19455,10.382556,0.000451,10.289244,-0.8185,0.312,10.19455,0.00000
2577.00,10.19412,10.382680,0.000446,10.289218,-0.8186,0.312,10.19412,0.00000
2578.00,10.19199,10.382694,0.000448,10.289155,-0.8186,0.312,10.19199,0.00000
2579.00,10.19106,10.382799,0.000451,10.289173,-0.8186,0.312,10.19106,0.00000
2580.00,10.19186,10.382731,0.000450,10.289066,-0.8186,0.312,10.19186,0.00000
2581.00,10.19265,10.382757,0.000448,10.289003,-0.8186,0.313,10.19265,0.00000
2582.00,10.19324,10.382806,0.000450,10.288996,-0.8186,0.313,10.19324,0.00000
2583.00,10.19524,10.382840,0.000449,10.288941,-0.8186,0.313,10.19524,0.00000
2584.00,10.19569,10.382880,0.000447,10.288919,-0.8185,0.313,10.19569,0.00000
2585.00,10.19451,10.383044,0.000448,10.288981,-0.8186,0.314,10.19451,0.00000
2586.00,10.19431,10.383135,0.000447,10.289001,-0.8186,0.314,10.19431,0.00000
2587.00,10.19585,10.383193,0.000446,10.288988,-0.8186,0.314,10.19585,0.00000
2588.00,10.19689,10.383369,0.000448,10.289101,-0.8186,0.314,10.19689,0.00000
2589.00,10.19807,10.383404,0.000448,10.289094,-0.8187,0.315,10.19807,0.00000
2590.00,10.20048,10.383417,0.000450,10.289082,-0.8187,0.315,10.20048,0.00000
2591.00,10.20219,10.383538,0.000453,10.289107,-0.8187,0.315,10.20219,0.00000
2592.00,10.20289,10.383574,0.000457,10.289089,-0.8187,0.315,10.20289,0.00000
2593.00,10.20429,10.383563,0.000456,10.289030,-0.8187,0.315,10.20429,0.00000
2594.00,10.20547,10.383616,0.000454,10.288997,-0.8187,0.315,10.20547,0.00000
2595.00,10.20576,10.383707,0.000452,10.289014,-0.8187,0.315,10.20576,0.00000
2596.00,10.20635,10.383694,0.000453,10.288971,-0.8188,0.315,10.20635,0.00000
2597.00,10.20655,10.383779,0.000451,10.289019,-0.8188,0.316,10.20655,0.00000
2598.00,10.20638,10.383842,0.000449,10.289036,-0.8188,0.316,10.20638,0.00000
2599.00,10.20630,10.383942,0.000451,10.289074,-0.8189,0.316,10.20630,0.00000
2600.00,10.20669,10.383988,0.000451,10.289095,-0.8189,0.316,10.20669,0.00000
2601.00,10.20677,10.383976,0.000452,10.289055,-0.8189,0.316,10.20677,0.00000
2602.00,10.20792,10.383992,0.000450,10.289001,-0.8189,0.316,10.20792,0.00000
2603.00,10.20809,10.384026,0.000448,10.288996,-0.8189,0.317,10.20809,0.00000
2604.00,10.20965,10.384048,0.000448,10.288930,-0.8189,0.317,10.20965,0.00000
2605.00,10.21126,10.384050,0.000450,10.288850,-0.8190,0.317,10.21126,0.00000
2606.00,10.21291,10.384152,0.000448,10.288875,-0.8190,0.317,10.21291,0.00000
2607.00,10.21368,10.384232,0.000447,10.288906,-0.8190,0.317,10.21368,0.00000
2608.00,10.21246,10.384249,0.000452,10.288854,-0.8190,0.318,10.21246,0.00000
2609.00,10.21122,10.384277,0.000450,10.288862,-0.8190,0.318,10.21122,0.00000
2610.00,10.20965,10.384308,0.000452,10.288823,-0.8190,0.318,10.20965,0.00000
2611.00,10.20949,10.384412,0.000454,10.288886,-0.8190,0.318,10.20949,0.00000
2612.00,10.20901,10.384458,0.000453,10.288851,-0.8190,0.318,10.20901,0.00000
2613.00,10.20964,10.384546,0.000451,10.288892,-0.8190,0.318,10.20964,0.00000
2614.00,10.20898,10.384615,0.000454,10.288891,-0.8190,0.318,10.20898,0.00000
2615.00,10.20892,10.384742,0.000452,10.288964,-0.8190,0.318,10.20892,0.00000
2616.00,10.20790,10.384797,0.000451,10.288943,-0.8190,0.319,10.20790,0.00000
2617.00,10.20747,10.384833,0.000453,10.288936,-0.8190,0.319,10.20747,0.00000
2618.00,10.20856,10.384879,0.000455,10.288849,-0.8190,0.319,10.20856,0.00000
2619.00,10.20920,10.384983,0.000454,10.288876,-0.8190,0.319,10.20920,0.00000
2620.00,10.20987,10.385053,0.000453,10.288864,-0.8190,0.319,10.20987,0.00000
2621.00,10.20922,10.385088,0.000451,10.288785,-0.8190,0.320,10.20922,0.00000
2622.00,10.20880,10.385164,0.000449,10.288791,-0.8190,0.320,10.20880,0.00000
2623.00,10.20817,10.385212,0.000448,10.288809,-0.8190,0.320,10.20817,0.00000
2624.00,10.20876,10.385275,0.000446,10.288823,-0.8191,0.320,10.20876,0.00000
2625.00,10.20781,10.385342,0.000442,10.288808,-0.8190,0.321,10.20781,0.00000
2626.00,10.20756,10.385489,0.000445,10.288889,-0.8190,0.321,10.20756,0.00000
2627.00,10.20719,10.385580,0.000448,10.288955,-0.8190,0.321,10.20719,0.00000
2628.00,10.20640,10.385639,0.000450,10.288995,-0.8190,0.321,10.20640,0.00000
2629.00,10.20589,10.385782,0.000454,10.289046,-0.8191,0.321,10.20589,0.00000
2630.00,10.20639,10.385884,0.000457,10.289094,-0.8191,0.321,10.20639,0.00000
2631.00,10.20676,10.385855,0.000455,10.289075,-0.8191,0.321,10.20676,0.00000
2632.00,10.20731,10.385935,0.000454,10.289075,-0.8191,0.321,10.20731,0.00000
2633.00,10.20730,10.386071,0.000453,10.289102,-0.8191,0.322,10.20730,0.00000
2634.00,10.20680,10.386098,0.000449,10.289102,-0.8191,0.322,10.20680,0.00000
2635.00,10.20714,10.386039,0.000451,10.289022,-0.8191,0.322,10.20714,0.00000
2636.00,10.20658,10.386154,0.000456,10.289025,-0.8191,0.322,10.20658,0.00000
2637.00,10.20627,10.386279,0.000458,10.289042,-0.8191,0.322,10.20627,0.00000
2638.00,10.20669,10.386385,0.000456,10.289064,-0.8191,0.322,10.20669,0.00000
2639.00,10.20685,10.386372,0.000457,10.288995,-0.8191,0.322,10.20685,0.00000
2640.00,10.20697,10.386492,0.000456,10.289048,-0.8191,0.322,10.20697,0.00000
2641.00,10.20770,10.386619,0.000451,10.289114,-0.8191,0.323,10.20770,0.00000
2642.00,10.20883,10.386605,0.000449,10.289070,-0.8192,0.323,10.20883,0.00000
2643.00,10.20872,10.386630,0.000451,10.289088,-0.8192,0.323,10.20872,0.00000
2644.00,10.20810,10.386658,0.000450,10.289067,-0.8192,0.323,10.20810,0.00000
2645.00,10.20737,10.386734,0.000449,10.289099,-0.8192,0.324,10.20737,0.00000
2646.00,10.20756,10.386694,0.000453,10.289051,-0.8193,0.324,10.20756,0.00000
2647.00,10.20751,10.386746,0.000455,10.289020,-0.8193,0.324,10.20751,0.00000
2648.00,10.20840,10.386763,0.000456,10.288916,-0.8193,0.324,10.20840,0.00000
2649.00,10.20958,10.386901,0.000457,10.288957,-0.8193,0.324,10.20958,0.00000
2650.00,10.20971,10.386916,0.000459,10.288912,-0.8193,0.324,10.20971,0.00000
2651.00,10.20904,10.387037,0.000456,10.288944,-0.8192,0.324,10.20904,0.00000
2652.00,10.20838,10.387126,0.000455,10.288980,-0.8193,0.324,10.20838,0.00000
2653.00,10.20776,10.387201,0.000454,10.289033,-0.8193,0.325,10.20776,0.00000
2654.00,10.20781,10.387287,0.000454,10.289080,-0.8193,0.325,10.20781,0.00000
2655.00,10.20777,10.387324,0.000453,10.289020,-0.8193,0.325,10.20777,0.00000
2656.00,10.20845,10.387351,0.000453,10.288971,-0.8193,0.325,10.20845,0.00000
2657.00,10.20857,10.387376,0.000454,10.288973,-0.8193,0.325,10.20857,0.00000
2658.00,10.20922,10.387404,0.000456,10.288958,-0.8194,0.325,10.20922,0.00000
2659.00,10.20893,10.387443,0.000452,10.288929,-0.8194,0.326,10.20893,0.00000
2660.00,10.20977,10.387585,0.000452,10.289031,-0.8194,0.326,10.20977,0.00000
2661.00,10.21017,10.387631,0.000455,10.289042,-0.8194,0.326,10.21017,0.00000
2662.00,10.21020,10.387746,0.000453,10.289034,-0.8194,0.326,10.21020,0.00000
2663.00,10.21004,10.387826,0.000447,10.288971,-0.8194,0.326,10.21004,0.00000
2664.00,10.20956,10.387855,0.000449,10.288908,-0.8194,0.327,10.20956,0.00000
2665.00,10.20832,10.387926,0.000444,10.288877,-0.8194,0.327,10.20832,0.00000
2666.00,10.20765,10.388028,0.000438,10.288869,-0.8194,0.327,10.20765,0.00000
2667.00,10.20706,10.388086,0.000439,10.288894,-0.8194,0.328,10.20706,0.00000
2668.00,10.20587,10.388225,0.000442,10.288988,-0.8194,0.328,10.20587,0.00000
2669.00,10.20573,10.388316,0.000443,10.289050,-0.8194,0.328,10.20573,0.00000
2670.00,10.20712,10.388291,0.000446,10.288968,-0.8194,0.328,10.20712,0.00000
2671.00,10.20814,10.388361,0.000447,10.289016,-0.8194,0.328,10.20814,0.00000
2672.00,10.20818,10.388361,0.000449,10.288984,-0.8194,0.328,10.20818,0.00000
2673.00,10.20912,10.388357,0.000450,10.288999,-0.8194,0.328,10.20912,0.00000
2674.00,10.20941,10.388445,0.000450,10.289003,-0.8194,0.328,10.20941,0.00000
2675.00,10.20839,10.388572,0.000453,10.289061,-0.8194,0.328,10.20839,0.00000
2676.00,10.20746,10.388621,0.000455,10.289012,-0.8193,0.329,10.20746,0.00000
2677.00,10.20815,10.388644,0.000454,10.288969,-0.8193,0.329,10.20815,0.00000
2678.00,10.20829,10.388766,0.000453,10.288991,-0.8193,0.329,10.20829,0.00000
2679.00,10.20910,10.388770,0.000452,10.288930,-0.8193,0.329,10.20910,0.00000
2680.00,10.20959,10.388858,0.000450,10.288985,-0.8193,0.329,10.20959,0.00000
2681.00,10.20921,10.388887,0.000447,10.288954,-0.8193,0.330,10.20921,0.00000
2682.00,10.20870,10.389080,0.000440,10.289052,-0.8193,0.330,10.20870,0.00000
2683.00,10.20733,10.389075,0.000439,10.288948,-0.8193,0.330,10.20733,0.00000
2684.00,10.20678,10.389173,0.000440,10.288967,-0.8193,0.330,10.20678,0.00000
2685.00,10.20693,10.389242,0.000440,10.288954,-0.8193,0.331,10.20693,0.00000
2686.00,10.20748,10.389262,0.000442,10.288914,-0.8193,0.331,10.20748,0.00000
2687.00,10.20698,10.389290,0.000444,10.288882,-0.8193,0.331,10.20698,0.00000
2688.00,10.20807,10.389343,0.000446,10.288910,-0.8193,0.331,10.20807,0.00000
2689.00,10.20803,10.389381,0.000443,10.288903,-0.8193,0.331,10.20803,0.00000
2690.00,10.20755,10.389423,0.000444,10.288887,-0.8193,0.331,10.20755,0.00000
2691.00,10.20764,10.389563,0.000445,10.288941,-0.8193,0.331,10.20764,0.00000
2692.00,10.20871,10.389605,0.000447,10.288915,-0.8193,0.332,10.20871,0.00000
2693.00,10.20948,10.389727,0.000444,10.288962,-0.8193,0.332,10.20948,0.00000
2694.00,10.20989,10.389828,0.000444,10.289005,-0.8193,0.332,10.20989,0.00000
2695.00,10.21028,10.389867,0.000444,10.288977,-0.8193,0.332,10.21028,0.00000
2696.00,10.21013,10.389948,0.000441,10.288955,-0.8192,0.333,10.21013,0.00000
2697.00,10.21019,10.389996,0.000443,10.288921,-0.8192,0.333,10.21019,0.00000
2698.00,10.20932,10.390010,0.000446,10.288875,-0.8192,0.333,10.20932,0.00000
2699.00,10.20928,10.390053,0.000448,10.288841,-0.8192,0.333,10.20928,0.00000
2700.00,10.20907,10.390109,0.000446,10.288835,-0.8192,0.333,10.20907,0.00000
2701.00,10.20921,10.390147,0.000450,10.288840,-0.8192,0.333,10.20921,0.00000
2702.00,10.20876,10.390255,0.000450,10.288860,-0.8192,0.333,10.20876,0.00000
2703.00,10.20882,10.390399,0.000450,10.288884,-0.8192,0.334,10.20882,0.00000
2704.00,10.20878,10.390464,0.000449,10.288868,-0.8193,0.334,10.20878,0.00000
2705.00,10.20882,10.390554,0.000451,10.288857,-0.8193,0.334,10.20882,0.00000
2706.00,10.20893,10.390615,0.000448,10.288860,-0.8193,0.334,10.20893,0.00000
2707.00,10.20859,10.390611,0.000446,10.288843,-0.8193,0.335,10.20859,0.00000
2708.00,10.20833,10.390673,0.000449,10.288857,-0.8193,0.335,10.20833,0.00000
2709.00,10.20805,10.390807,0.000449,10.288917,-0.8193,0.335,10.20805,0.00000
2710.00,10.20848,10.390902,0.000449,10.288972,-0.8193,0.335,10.20848,0.00000
2711.00,10.20852,10.390880,0.000448,10.288896,-0.8193,0.335,10.20852,0.00000
2712.00,10.20891,10.390974,0.000446,10.288896,-0.8193,0.335,10.20891,0.00000
2713.00,10.21001,10.391027,0.000443,10.288929,-0.8193,0.335,10.21001,0.00000
2714.00,10.21037,10.391067,0.000446,10.288904,-0.8193,0.336,10.21037,0.00000
2715.00,10.21115,10.391093,0.000447,10.288913,-0.8193,0.336,10.21115,0.00000
2716.00,10.21108,10.391276,0.000449,10.289023,-0.8194,0.336,10.21108,0.00000
2717.00,10.21076,10.391340,0.000452,10.289052,-0.8194,0.336,10.21076,0.00000
2718.00,10.20980,10.391330,0.000449,10.288962,-0.8194,0.336,10.20980,0.00000
2719.00,10.20948,10.391305,0.000448,10.288884,-0.8195,0.336,10.20948,0.00000
2720.00,10.20943,10.391376,0.000449,10.288868,-0.8195,0.336,10.20943,0.00000
2721.00,10.20994,10.391437,0.000449,10.288897,-0.8195,0.336,10.20994,0.00000
2722.00,10.21212,10.391534,0.000449,10.288938,-0.8195,0.337,10.21212,0.00000
2723.00,10.21356,10.391620,0.000449,10.288955,-0.8195,0.337,10.21356,0.00000
2724.00,10.21419,10.391717,0.000447,10.288992,-0.8195,0.337,10.21419,0.00000
2725.00,10.21293,10.391770,0.000445,10.289004,-0.8195,0.337,10.21293,0.00000
2726.00,10.21274,10.391818,0.000445,10.288922,-0.8195,0.337,10.21274,0.00000
2727.00,10.21144,10.391888,0.000449,10.288865,-0.8195,0.338,10.21144,0.00000
2728.00,10.21090,10.392021,0.000451,10.288926,-0.8195,0.338,10.21090,0.00000
2729.00,10.21053,10.392109,0.000451,10.288967,-0.8195,0.338,10.21053,0.00000
2730.00,10.21088,10.392220,0.000451,10.288966,-0.8195,0.338,10.21088,0.00000
2731.00,10.21019,10.392247,0.000451,10.288972,-0.8195,0.338,10.21019,0.00000
2732.00,10.20965,10.392273,0.000452,10.288911,-0.8195,0.338,10.20965,0.00000
2733.00,10.20977,10.392296,0.000454,10.288823,-0.8195,0.338,10.20977,0.00000
2734.00,10.21062,10.392313,0.000454,10.288741,-0.8196,0.339,10.21062,0.00000
2735.00,10.21079,10.392386,0.000452,10.288731,-0.8196,0.339,10.21079,0.00000
2736.00,10.21147,10.392444,0.000450,10.288701,-0.8196,0.339,10.21147,0.00000
2737.00,10.21204,10.392572,0.000445,10.288782,-0.8196,0.339,10.21204,0.00000
2738.00,10.21247,10.392659,0.000442,10.288844,-0.8196,0.340,10.21247,0.00000
2739.00,10.21164,10.392784,0.000441,10.288917,-0.8196,0.340,10.21164,0.00000
2740.00,10.21189,10.392810,0.000443,10.288874,-0.8196,0.340,10.21189,0.00000
2741.00,10.21166,10.392968,0.000443,10.288940,-0.8196,0.340,10.21166,0.00000
2742.00,10.21147,10.392950,0.000445,10.288893,-0.8196,0.340,10.21147,0.00000
2743.00,10.21076,10.392994,0.000449,10.288873,-0.8197,0.340,10.21076,0.00000
2744.00,10.21146,10.392986,0.000452,10.288833,-0.8197,0.340,10.21146,0.00000
2745.00,10.21236,10.393064,0.000450,10.288851,-0.8197,0.341,10.21236,0.00000
2746.00,10.21273,10.393011,0.000450,10.288795,-0.8197,0.341,10.21273,0.00000
2747.00,10.21250,10.393129,0.000450,10.288843,-0.8197,0.341,10.21250,0.00000
2748.00,10.21243,10.393201,0.000447,10.288863,-0.8197,0.341,10.21243,0.00000
2749.00,10.21134,10.393309,0.000445,10.288874,-0.8197,0.341,10.21134,0.00000
2750.00,10.21001,10.393398,0.000445,10.288932,-0.8197,0.342,10.21001,0.00000
2751.00,10.20984,10.393466,0.000446,10.288908,-0.8197,0.342,10.20984,0.00000
2752.00,10.21088,10.393463,0.000444,10.288860,-0.8197,0.342,10.21088,0.00000
2753.00,10.21046,10.393554,0.000443,10.288892,-0.8197,0.342,10.21046,0.00000
2754.00,10.21073,10.393615,0.000443,10.288906,-0.8197,0.342,10.21073,0.00000
2755.00,10.21038,10.393602,0.000441,10.288856,-0.8197,0.343,10.21038,0.00000
2756.00,10.21054,10.393668,0.000441,10.288892,-0.8197,0.343,10.21054,0.00000
2757.00,10.21003,10.393815,0.000443,10.288939,-0.8197,0.343,10.21003,0.00000
2758.00,10.20982,10.393824,0.000447,10.288905,-0.8197,0.343,10.20982,0.00000
2759.00,10.21038,10.393871,0.000446,10.288906,-0.8197,0.343,10.21038,0.00000
2760.00,10.21117,10.393946,0.000450,10.288889,-0.8197,0.343,10.21117,0.00000
2761.00,10.21137,10.394050,0.000452,10.288883,-0.8198,0.343,10.21137,0.00000
2762.00,10.21236,10.394029,0.000453,10.288845,-0.8198,0.343,10.21236,0.00000
2763.00,10.21269,10.394040,0.000453,10.288802,-0.8198,0.343,10.21269,0.00000
2764.00,10.21287,10.394097,0.000455,10.288810,-0.8199,0.344,10.21287,0.00000
2765.00,10.21272,10.394239,0.000449,10.288900,-0.8199,0.344,10.21272,0.00000
2766.00,10.21206,10.394288,0.000448,10.288957,-0.8199,0.344,10.21206,0.00000
2767.00,10.21080,10.394411,0.000447,10.288994,-0.8199,0.344,10.21080,0.00000
2768.00,10.21188,10.394483,0.000442,10.288992,-0.8199,0.345,10.21188,0.00000
2769.00,10.21252,10.394488,0.000438,10.288894,-0.8199,0.345,10.21252,0.00000
2770.00,10.21373,10.394514,0.000441,10.288851,-0.8199,0.345,10.21373,0.00000
2771.00,10.21443,10.394537,0.000441,10.288818,-0.8199,0.345,10.21443,0.00000
2772.00,10.21453,10.394600,0.000441,10.288834,-0.8199,0.345,10.21453,0.00000
2773.00,10.21398,10.394682,0.000444,10.288837,-0.8199,0.346,10.21398,0.00000
2774.00,10.21281,10.394796,0.000449,10.288897,-0.8199,0.345,10.21281,0.00000
2775.00,10.21204,10.394766,0.000448,10.288785,-0.8199,0.346,10.21204,0.00000
2776.00,10.21220,10.394878,0.000445,10.288792,-0.8199,0.346,10.21220,0.00000
2777.00,10.21307,10.394901,0.000444,10.288737,-0.8199,0.346,10.21307,0.00000
2778.00,10.21321,10.395071,0.000442,10.288842,-0.8198,0.346,10.21321,0.00000
2779.00,10.21386,10.395121,0.000436,10.288834,-0.8198,0.347,10.21386,0.00000
2780.00,10.21285,10.395223,0.000435,10.288908,-0.8198,0.347,10.21285,0.00000
2781.00,10.21299,10.395238,0.000436,10.288845,-0.8197,0.347,10.21299,0.00000
2782.00,10.21305,10.395267,0.000436,10.288819,-0.8197,0.348,10.21305,0.00000
2783.00,10.21379,10.395186,0.000435,10.288695,-0.8197,0.348,10.21379,0.00000
2784.00,10.21404,10.395226,0.000439,10.288687,-0.8197,0.348,10.21404,0.00000
2785.00,10.21500,10.395319,0.000439,10.288709,-0.8197,0.348,10.21500,0.00000
2786.00,10.21493,10.395449,0.000442,10.288823,-0.8197,0.348,10.21493,0.00000
2787.00,10.21463,10.395545,0.000445,10.288878,-0.8197,0.348,10.21463,0.00000
2788.00,10.21377,10.395673,0.000446,10.288938,-0.8197,0.348,10.21377,0.00000
2789.00,10.21298,10.395792,0.000446,10.288978,-0.8196,0.349,10.21298,0.00000
2790.00,10.21391,10.395792,0.000450,10.288898,-0.8197,0.349,10.21391,0.00000
2791.00,10.21256,10.395878,0.000450,10.288869,-0.8197,0.349,10.21256,0.00000
2792.00,10.21205,10.395940,0.000450,10.288864,-0.8197,0.349,10.21205,0.00000
2793.00,10.21217,10.396036,0.000452,10.288835,-0.8197,0.349,10.21217,0.00000
2794.00,10.21254,10.396125,0.000453,10.288839,-0.8197,0.349,10.21254,0.00000
2795.00,10.21150,10.396246,0.000455,10.288909,-0.8196,0.349,10.21150,0.00000
2796.00,10.21206,10.396267,0.000454,10.288867,-0.8196,0.349,10.21206,0.00000
2797.00,10.21196,10.396375,0.000453,10.288855,-0.8196,0.349,10.21196,0.00000
2798.00,10.21148,10.396430,0.000451,10.288872,-0.8196,0.350,10.21148,0.00000
2799.00,10.21148,10.396548,0.000453,10.288929,-0.8196,0.350,10.21148,0.00000
2800.00,10.21102,10.396643,0.000449,10.288884,-0.8196,0.350,10.21102,0.00000
2801.00,10.21146,10.396856,0.000447,10.289017,-0.8196,0.350,10.21146,0.00000
2802.00,10.21190,10.396906,0.000443,10.289005,-0.8196,0.351,10.21190,0.00000
2803.00,10.21233,10.396895,0.000444,10.288964,-0.8195,0.351,10.21233,0.00000
2804.00,10.21207,10.396886,0.000441,10.288900,-0.8195,0.351,10.21207,0.00000
2805.00,10.21218,10.396941,0.000445,10.288935,-0.8195,0.351,10.21218,0.00000
2806.00,10.21341,10.396922,0.000446,10.288875,-0.8195,0.351,10.21341,0.00000
2807.00,10.21385,10.396967,0.000448,10.288848,-0.8195,0.351,10.21385,0.00000
2808.00,10.21440,10.397017,0.000447,10.288805,-0.8194,0.352,10.21440,0.00000
2809.00,10.21501,10.397052,0.000448,10.288768,-0.8194,0.352,10.21501,0.00000
2810.00,10.21594,10.397143,0.000448,10.288791,-0.8194,0.352,10.21594,0.00000
2811.00,10.21411,10.397088,0.000448,10.288725,-0.8194,0.352,10.21411,0.00000
2812.00,10.21387,10.397231,0.000447,10.288830,-0.8194,0.352,10.21387,0.00000
2813.00,10.21397,10.397342,0.000448,10.288881,-0.8194,0.353,10.21397,0.00000
2814.00,10.21398,10.397405,0.000448,10.288901,-0.8194,0.353,10.21398,0.00000
2815.00,10.21357,10.397444,0.000447,10.288869,-0.8194,0.353,10.21357,0.00000
2816.00,10.21472,10.397594,0.000449,10.288935,-0.8194,0.353,10.21472,0.00000
2817.00,10.21450,10.397556,0.000450,10.288900,-0.8194,0.353,10.21450,0.00000
2818.00,10.21423,10.397541,0.000452,10.288875,-0.8194,0.353,10.21423,0.00000
2819.00,10.21347,10.397580,0.000449,10.288897,-0.8194,0.354,10.21347,0.00000
2820.00,10.21334,10.397576,0.000452,10.288906,-0.8194,0.354,10.21334,0.00000
2821.00,10.21316,10.397537,0.000451,10.288816,-0.8194,0.354,10.21316,0.00000
2822.00,10.21309,10.397581,0.000450,10.288815,-0.8194,0.354,10.21309,0.00000
@10,1.0000,2.0, 2820.047 
2823.00,10.21369,10.397770,0.000451,10.288925,-0.8194,0.354,10.21369,0.00000
2824.00,10.21650,10.397893,0.000456,10.288950,-0.8194,0.354,10.21650,0.00000
2825.00,10.21284,10.398021,0.000456,10.288999,-0.8194,0.354,10.21284,0.00000
2826.00,10.19326,10.398130,0.000457,10.289022,-0.8193,0.354,10.19326,0.00000
2827.00,10.15949,10.398171,0.000453,10.289025,-0.8193,0.355,10.15949,0.00000
2828.00,10.12052,10.398275,0.000448,10.289069,-0.8193,0.355,10.12052,0.00000
2829.00,10.08478,10.398349,0.000443,10.289070,-0.8193,0.355,10.08478,0.00000
2830.00,10.06360,10.398398,0.000437,10.289051,-0.8193,0.356,10.06360,0.00000
2831.00,10.05964,10.398438,0.000433,10.289059,-0.8193,0.356,10.05964,0.00000
2832.00,10.06459,10.398572,0.000434,10.289042,-0.8193,0.356,10.06459,0.00000
2833.00,10.06661,10.398574,0.000434,10.288965,-0.8193,0.357,10.06661,0.00000
2834.00,10.05902,10.398630,0.000437,10.288996,-0.8193,0.357,10.05902,0.00000
2835.00,10.03955,10.398691,0.000438,10.288997,-0.8193,0.357,10.03955,0.00000
2836.00,10.01896,10.398839,0.000442,10.289038,-0.8193,0.357,10.01896,0.00000
2837.00,10.00643,10.398846,0.000447,10.289019,-0.8193,0.357,10.00643,0.00000
2838.00,10.00426,10.398865,0.000450,10.288969,-0.8193,0.357,10.00426,0.00000
2839.00,10.01057,10.398879,0.000450,10.288876,-0.8193,0.357,10.01057,0.00000
2840.00,10.02488,10.398962,0.000451,10.288822,-0.8193,0.357,10.02488,0.00000
2841.00,10.04534,10.399019,0.000450,10.288796,-0.8192,0.357,10.04534,0.00000
2842.00,10.06909,10.399079,0.000449,10.288756,-0.8192,0.357,10.06909,0.00000
2843.00,10.09463,10.399180,0.000447,10.288799,-0.8192,0.358,10.09463,0.00000
2844.00,10.11928,10.399233,0.000446,10.288860,-0.8192,0.358,10.11928,0.00000
2845.00,10.14240,10.399215,0.000445,10.288895,-0.8191,0.358,10.14240,0.00000
2846.00,10.16113,10.399254,0.000447,10.288925,-0.8191,0.358,10.16113,0.00000
2847.00,10.17611,10.399330,0.000445,10.289012,-0.8191,0.359,10.17611,0.00000
2848.00,10.18817,10.399370,0.000450,10.289018,-0.8190,0.359,10.18817,0.00000
2849.00,10.19797,10.399416,0.000452,10.288987,-0.8190,0.359,10.19797,0.00000
2850.00,10.20531,10.399504,0.000451,10.288962,-0.8190,0.359,10.20531,0.00000
2851.00,10.21104,10.399580,0.000450,10.288927,-0.8189,0.359,10.21104,0.00000
2852.00,10.21548,10.399702,0.000453,10.288952,-0.8189,0.359,10.21548,0.00000
2853.00,10.21843,10.399728,0.000451,10.288913,-0.8189,0.359,10.21843,0.00000
2854.00,10.22215,10.399844,0.000447,10.288940,-0.8189,0.360,10.22215,0.00000
2855.00,10.22581,10.399911,0.000448,10.288945,-0.8189,0.360,10.22581,0.00000
2856.00,10.22829,10.399962,0.000447,10.288991,-0.8189,0.360,10.22829,0.00000
2857.00,10.22975,10.399949,0.000444,10.288885,-0.8189,0.360,10.22975,0.00000
2858.00,10.23074,10.400015,0.000441,10.288906,-0.8189,0.360,10.23074,0.00000
2859.00,10.23126,10.400108,0.000443,10.288927,-0.8189,0.360,10.23126,0.00000
2860.00,10.23044,10.400166,0.000446,10.288891,-0.8188,0.360,10.23044,0.00000
2861.00,10.23043,10.400278,0.000446,10.288912,-0.8188,0.361,10.23043,0.00000
2862.00,10.22992,10.400391,0.000449,10.288951,-0.8188,0.361,10.22992,0.00000
2863.00,10.22949,10.400473,0.000449,10.288969,-0.8188,0.361,10.22949,0.00000
2864.00,10.22718,10.400553,0.000447,10.288977,-0.8188,0.361,10.22718,0.00000
2865.00,10.22580,10.400628,0.000446,10.288990,-0.8188,0.361,10.22580,0.00000
2866.00,10.22392,10.400582,0.000447,10.288903,-0.8188,0.361,10.22392,0.00000
2867.00,10.22260,10.400640,0.000447,10.288904,-0.8188,0.362,10.22260,0.00000
2868.00,10.22024,10.400732,0.000447,10.288863,-0.8188,0.362,10.22024,0.00000
2869.00,10.21841,10.400738,0.000447,10.288786,-0.8188,0.362,10.21841,0.00000
2870.00,10.21613,10.400841,0.000447,10.288783,-0.8188,0.362,10.21613,0.00000
2871.00,10.21319,10.400966,0.000446,10.288828,-0.8188,0.362,10.21319,0.00000
2872.00,10.21150,10.401035,0.000445,10.288829,-0.8188,0.362,10.21150,0.00000
2873.00,10.21012,10.401034,0.000444,10.288801,-0.8188,0.363,10.21012,0.00000
2874.00,10.20814,10.401126,0.000446,10.288857,-0.8188,0.363,10.20814,0.00000
2875.00,10.20718,10.401171,0.000443,10.288914,-0.8188,0.363,10.20718,0.00000
2876.00,10.20723,10.401205,0.000441,10.288879,-0.8188,0.363,10.20723,0.00000
2877.00,10.20613,10.401194,0.000439,10.288810,-0.8188,0.364,10.20613,0.00000
2878.00,10.20604,10.401355,0.000443,10.288918,-0.8188,0.364,10.20604,0.00000
2879.00,10.20675,10.401404,0.000446,10.288896,-0.8188,0.364,10.20675,0.00000
2880.00,10.20719,10.401385,0.000449,10.288820,-0.8188,0.364,10.20719,0.00000
2881.00,10.20819,10.401463,0.000450,10.288850,-0.8188,0.364,10.20819,0.00000
2882.00,10.20963,10.401615,0.000451,10.288907,-0.8188,0.364,10.20963,0.00000
2883.00,10.21090,10.401679,0.000450,10.288899,-0.8188,0.364,10.21090,0.00000
2884.00,10.21241,10.401672,0.000442,10.288865,-0.8189,0.365,10.21241,0.00000
2885.00,10.21376,10.401789,0.000438,10.288952,-0.8189,0.365,10.21376,0.00000
2886.00,10.21387,10.401823,0.000439,10.288928,-0.8189,0.365,10.21387,0.00000
2887.00,10.21344,10.401844,0.000437,10.288913,-0.8189,0.366,10.21344,0.00000
2888.00,10.21248,10.401925,0.000436,10.288920,-0.8189,0.366,10.21248,0.00000
2889.00,10.21141,10.402027,0.000438,10.288965,-0.8189,0.366,10.21141,0.00000
2890.00,10.21099,10.402150,0.000441,10.289017,-0.8189,0.366,10.21099,0.00000
2891.00,10.21175,10.402258,0.000443,10.289094,-0.8190,0.366,10.21175,0.00000
2892.00,10.21308,10.402347,0.000447,10.289169,-0.8190,0.366,10.21308,0.00000
2893.00,10.21470,10.402294,0.000449,10.289096,-0.8191,0.366,10.21470,0.00000
2894.00,10.21655,10.402365,0.000454,10.289078,-0.8191,0.366,10.21655,0.00000
2895.00,10.21894,10.402366,0.000452,10.289024,-0.8191,0.366,10.21894,0.00000
2896.00,10.22023,10.402387,0.000452,10.288923,-0.8191,0.366,10.22023,0.00000
2897.00,10.22153,10.402450,0.000453,10.288859,-0.8191,0.367,10.22153,0.00000
2898.00,10.22192,10.402550,0.000453,10.288898,-0.8191,0.367,10.22192,0.00000
2899.00,10.22309,10.402521,0.000450,10.288839,-0.8192,0.367,10.22309,0.00000
2900.00,10.22249,10.402636,0.000454,10.288868,-0.8192,0.367,10.22249,0.00000
2901.00,10.22299,10.402752,0.000454,10.288966,-0.8192,0.367,10.22299,0.00000
2902.00,10.22292,10.402776,0.000450,10.288949,-0.8192,0.368,10.22292,0.00000
2903.00,10.22333,10.402838,0.000449,10.288895,-0.8192,0.368,10.22333,0.00000
2904.00,10.22394,10.402955,0.000449,10.288897,-0.8192,0.368,10.22394,0.00000
2905.00,10.22486,10.402954,0.000449,10.288815,-0.8193,0.368,10.22486,0.00000
2906.00,10.22488,10.403065,0.000451,10.288807,-0.8193,0.368,10.22488,0.00000
2907.00,10.22574,10.403211,0.000456,10.288887,-0.8193,0.368,10.22574,0.00000
2908.00,10.22700,10.403231,0.000454,10.288856,-0.8193,0.369,10.22700,0.00000
2909.00,10.22703,10.403344,0.000453,10.288936,-0.8193,0.369,10.22703,0.00000
2910.00,10.22760,10.403477,0.000449,10.289023,-0.8194,0.369,10.22760,0.00000
2911.00,10.22769,10.403465,0.000444,10.288971,-0.8194,0.369,10.22769,0.00000
2912.00,10.22736,10.403470,0.000446,10.289006,-0.8194,0.369,10.22736,0.00000
2913.00,10.22652,10.403650,0.000444,10.289114,-0.8194,0.370,10.22652,0.00000
2914.00,10.22499,10.403711,0.000443,10.289066,-0.8194,0.370,10.22499,0.00000
2915.00,10.22444,10.403693,0.000442,10.288973,-0.8194,0.370,10.22444,0.00000
2916.00,10.22414,10.403793,0.000443,10.289017,-0.8194,0.370,10.22414,0.00000
2917.00,10.22341,10.403936,0.000439,10.289015,-0.8194,0.371,10.22341,0.00000
2918.00,10.22351,10.403937,0.000442,10.288994,-0.8194,0.371,10.22351,0.00000
2919.00,10.22447,10.404030,0.000445,10.289088,-0.8194,0.371,10.22447,0.00000
2920.00,10.22391,10.404084,0.000446,10.289122,-0.8193,0.371,10.22391,0.00000
2921.00,10.22294,10.404079,0.000446,10.289059,-0.8193,0.371,10.22294,0.00000
2922.00,10.22310,10.404059,0.000446,10.289006,-0.8193,0.371,10.22310,0.00000
2923.00,10.22293,10.404136,0.000447,10.289027,-0.8192,0.371,10.22293,0.00000
2924.00,10.22206,10.404188,0.000444,10.289023,-0.8192,0.372,10.22206,0.00000
2925.00,10.22170,10.404287,0.000449,10.289032,-0.8192,0.372,10.22170,0.00000
2926.00,10.22261,10.404356,0.000451,10.289067,-0.8192,0.372,10.22261,0.00000
2927.00,10.22171,10.404369,0.000451,10.289019,-0.8192,0.372,10.22171,0.00000
2928.00,10.22055,10.404399,0.000451,10.289003,-0.8192,0.372,10.22055,0.00000
2929.00,10.22081,10.404462,0.000452,10.288924,-0.8192,0.372,10.22081,0.00000
2930.00,10.22022,10.404585,0.000449,10.288964,-0.8192,0.373,10.22022,0.00000
2931.00,10.22047,10.404685,0.000446,10.288993,-0.8192,0.373,10.22047,0.00000
2932.00,10.22158,10.404818,0.000444,10.289051,-0.8192,0.373,10.22158,0.00000
2933.00,10.22276,10.404888,0.000445,10.289012,-0.8192,0.373,10.22276,0.00000
2934.00,10.22235,10.404931,0.000446,10.289019,-0.8193,0.373,10.22235,0.00000
2935.00,10.22284,10.404947,0.000445,10.288977,-0.8193,0.374,10.22284,0.00000
2936.00,10.22307,10.405044,0.000448,10.289002,-0.8193,0.374,10.22307,0.00000
2937.00,10.22255,10.405125,0.000452,10.288984,-0.8193,0.374,10.22255,0.00000
2938.00,10.22215,10.405233,0.000450,10.289008,-0.8193,0.374,10.22215,0.00000
2939.00,10.22298,10.405344,0.000448,10.289100,-0.8193,0.374,10.22298,0.00000
2940.00,10.22391,10.405430,0.000450,10.289137,-0.8193,0.374,10.22391,0.00000
2941.00,10.22358,10.405454,0.000450,10.289075,-0.8193,0.374,10.22358,0.00000
2942.00,10.22313,10.405483,0.000447,10.289037,-0.8193,0.375,10.22313,0.00000
2943.00,10.22299,10.405488,0.000452,10.288989,-0.8193,0.375,10.22299,0.00000
2944.00,10.22279,10.405509,0.000453,10.288908,-0.8193,0.375,10.22279,0.00000
2945.00,10.22161,10.405519,0.000454,10.288789,-0.8193,0.375,10.22161,0.00000
2946.00,10.22163,10.405612,0.000453,10.288765,-0.8194,0.375,10.22163,0.00000
2947.00,10.22251,10.405766,0.000455,10.288873,-0.8194,0.375,10.22251,0.00000
2948.00,10.22331,10.405882,0.000449,10.288890,-0.8194,0.375,10.22331,0.00000
2949.00,10.22331,10.405960,0.000446,10.288914,-0.8194,0.376,10.22331,0.00000
2950.00,10.22319,10.405956,0.000445,10.288935,-0.8195,0.376,10.22319,0.00000
2951.00,10.22230,10.406060,0.000446,10.289018,-0.8195,0.376,10.22230,0.00000
2952.00,10.22156,10.406136,0.000445,10.288997,-0.8195,0.376,10.22156,0.00000
2953.00,10.22157,10.406132,0.000448,10.288960,-0.8195,0.376,10.22157,0.00000
2954.00,10.22175,10.406184,0.000449,10.288952,-0.8195,0.376,10.22175,0.00000
2955.00,10.22248,10.406348,0.000448,10.289043,-0.8194,0.377,10.22248,0.00000
2956.00,10.22329,10.406381,0.000448,10.289016,-0.8194,0.377,10.22329,0.00000
2957.00,10.22462,10.406346,0.000447,10.288976,-0.8194,0.377,10.22462,0.00000
2958.00,10.22499,10.406456,0.000447,10.289075,-0.8194,0.377,10.22499,0.00000
2959.00,10.22524,10.406515,0.000447,10.289094,-0.8194,0.378,10.22524,0.00000
2960.00,10.22471,10.406596,0.000446,10.289059,-0.8194,0.378,10.22471,0.00000
2961.00,10.22430,10.406624,0.000445,10.289064,-0.8194,0.378,10.22430,0.00000
2962.00,10.22278,10.406722,0.000446,10.289090,-0.8194,0.378,10.22278,0.00000
2963.00,10.22209,10.406753,0.000447,10.289005,-0.8195,0.378,10.22209,0.00000
2964.00,10.22210,10.406824,0.000447,10.289019,-0.8195,0.379,10.22210,0.00000
2965.00,10.22308,10.406931,0.000449,10.289062,-0.8195,0.379,10.22308,0.00000
2966.00,10.22383,10.406971,0.000449,10.289074,-0.8194,0.379,10.22383,0.00000
2967.00,10.22443,10.406976,0.000449,10.289017,-0.8194,0.379,10.22443,0.00000
2968.00,10.22423,10.407105,0.000452,10.289104,-0.8194,0.379,10.22423,0.00000
2969.00,10.22372,10.407131,0.000453,10.289071,-0.8194,0.379,10.22372,0.00000
2970.00,10.22325,10.407161,0.000454,10.289080,-0.8194,0.379,10.22325,0.00000
2971.00,10.22265,10.407208,0.000454,10.289027,-0.8195,0.379,10.22265,0.00000
2972.00,10.22291,10.407275,0.000452,10.289025,-0.8195,0.380,10.22291,0.00000
2973.00,10.22302,10.407324,0.000452,10.288985,-0.8195,0.380,10.22302,0.00000
2974.00,10.22257,10.407393,0.000455,10.288939,-0.8195,0.380,10.22257,0.00000
2975.00,10.22216,10.407431,0.000454,10.288886,-0.8195,0.380,10.22216,0.00000
2976.00,10.22216,10.407450,0.000456,10.288837,-0.8195,0.380,10.22216,0.00000
2977.00,10.22235,10.407553,0.000455,10.288916,-0.8195,0.380,10.22235,0.00000
2978.00,10.22279,10.407607,0.000450,10.288927,-0.8195,0.381,10.22279,0.00000
2979.00,10.22463,10.407760,0.000446,10.288999,-0.8195,0.381,10.22463,0.00000
2980.00,10.22578,10.407807,0.000449,10.289028,-0.8195,0.381,10.22578,0.00000
2981.00,10.22621,10.407860,0.000446,10.289023,-0.8195,0.381,10.22621,0.00000
2982.00,10.22577,10.407955,0.000450,10.288990,-0.8196,0.381,10.22577,0.00000
2983.00,10.22525,10.408021,0.000450,10.289011,-0.8196,0.381,10.22525,0.00000
2984.00,10.22383,10.408013,0.000449,10.288957,-0.8196,0.382,10.22383,0.00000
2985.00,10.22366,10.408120,0.000445,10.288921,-0.8196,0.382,10.22366,0.00000
2986.00,10.22304,10.408308,0.000445,10.289017,-0.8196,0.382,10.22304,0.00000
2987.00,10.22335,10.408237,0.000447,10.288953,-0.8196,0.382,10.22335,0.00000
2988.00,10.22415,10.408289,0.000447,10.288954,-0.8196,0.383,10.22415,0.00000
2989.00,10.22437,10.408372,0.000447,10.288996,-0.8196,0.383,10.22437,0.00000
2990.00,10.22433,10.408355,0.000448,10.288996,-0.8196,0.383,10.22433,0.00000
2991.00,10.22464,10.408332,0.000447,10.288948,-0.8196,0.383,10.22464,0.00000
2992.00,10.22436,10.408494,0.000444,10.289028,-0.8196,0.383,10.22436,0.00000
2993.00,10.22331,10.408586,0.000447,10.289048,-0.8197,0.383,10.22331,0.00000
2994.00,10.22289,10.408630,0.000450,10.289021,-0.8197,0.383,10.22289,0.00000
2995.00,10.22243,10.408679,0.000448,10.288979,-0.8197,0.384,10.22243,0.00000
2996.00,10.22256,10.408827,0.000452,10.289018,-0.8197,0.384,10.22256,0.00000
2997.00,10.22305,10.408909,0.000453,10.289040,-0.8197,0.384,10.22305,0.00000
2998.00,10.22364,10.408969,0.000449,10.289018,-0.8197,0.384,10.22364,0.00000
2999.00,10.22388,10.408966,0.000449,10.288979,-0.8198,0.384,10.22388,0.00000
3000.00,10.22404,10.409046,0.000451,10.289008,-0.8198,0.384,10.22404,0.00000
3001.00,10.22381,10.409058,0.000448,10.288997,-0.8198,0.384,10.22381,0.00000
3002.00,10.22358,10.409054,0.000448,10.288908,-0.8198,0.385,10.22358,0.00000
3003.00,10.22359,10.409099,0.000447,10.288899,-0.8198,0.385,10.22359,0.00000
3004.00,10.22396,10.409234,0.000446,10.288932,-0.8198,0.385,10.22396,0.00000
3005.00,10.22442,10.409331,0.000447,10.288986,-0.8198,0.385,10.22442,0.00000
3006.00,10.22507,10.409482,0.000447,10.289052,-0.8198,0.385,10.22507,0.00000
3007.00,10.22642,10.409567,0.000446,10.289073,-0.8198,0.386,10.22642,0.00000
3008.00,10.22722,10.409616,0.000447,10.289064,-0.8198,0.386,10.22722,0.00000
3009.00,10.22776,10.409728,0.000446,10.289106,-0.8198,0.386,10.22776,0.00000
3010.00,10.22720,10.409808,0.000445,10.289064,-0.8198,0.386,10.22720,0.00000
3011.00,10.22625,10.409841,0.000444,10.288993,-0.8198,0.387,10.22625,0.00000
3012.00,10.22470,10.409971,0.000446,10.289013,-0.8198,0.387,10.22470,0.00000
3013.00,10.22451,10.410061,0.000449,10.289004,-0.8198,0.387,10.22451,0.00000
3014.00,10.22402,10.410069,0.000448,10.288965,-0.8199,0.387,10.22402,0.00000
3015.00,10.22420,10.410163,0.000449,10.289026,-0.8199,0.387,10.22420,0.00000
3016.00,10.22480,10.410168,0.000450,10.289045,-0.8199,0.387,10.22480,0.00000
3017.00,10.22433,10.410174,0.000448,10.289049,-0.8199,0.387,10.22433,0.00000
3018.00,10.22353,10.410166,0.000448,10.289011,-0.8198,0.388,10.22353,0.00000
3019.00,10.22375,10.410256,0.000450,10.289037,-0.8198,0.388,10.22375,0.00000
3020.00,10.22337,10.410310,0.000449,10.289008,-0.8198,0.388,10.22337,0.00000
3021.00,10.22427,10.410407,0.000447,10.289025,-0.8198,0.388,10.22427,0.00000
3022.00,10.22543,10.410489,0.000447,10.289060,-0.8197,0.388,10.22543,0.00000
3023.00,10.22615,10.410598,0.000446,10.289091,-0.8197,0.389,10.22615,0.00000
3024.00,10.22640,10.410569,0.000446,10.289010,-0.8197,0.389,10.22640,0.00000
3025.00,10.22732,10.410641,0.000449,10.289027,-0.8197,0.389,10.22732,0.00000
3026.00,10.22675,10.410661,0.000448,10.289002,-0.8197,0.389,10.22675,0.00000
3027.00,10.22647,10.410732,0.000448,10.288990,-0.8197,0.389,10.22647,0.00000
3028.00,10.22644,10.410793,0.000450,10.289006,-0.8197,0.389,10.22644,0.00000
3029.00,10.22644,10.410950,0.000449,10.289114,-0.8197,0.389,10.22644,0.00000
3030.00,10.22699,10.410996,0.000446,10.289109,-0.8197,0.389,10.22699,0.00000
3031.00,10.22718,10.411122,0.000446,10.289132,-0.8197,0.390,10.22718,0.00000
3032.00,10.22744,10.411155,0.000446,10.289097,-0.8197,0.390,10.22744,0.00000
3033.00,10.22801,10.411249,0.000446,10.289136,-0.8197,0.390,10.22801,0.00000
3034.00,10.22785,10.411353,0.000448,10.289158,-0.8197,0.390,10.22785,0.00000
3035.00,10.22672,10.411401,0.000450,10.289119,-0.8197,0.390,10.22672,0.00000
3036.00,10.22637,10.411505,0.000452,10.289117,-0.8197,0.390,10.22637,0.00000
3037.00,10.22503,10.411720,0.000453,10.289208,-0.8197,0.390,10.22503,0.00000
3038.00,10.22382,10.411739,0.000451,10.289142,-0.8197,0.391,10.22382,0.00000
3039.00,10.22358,10.411708,0.000450,10.289073,-0.8197,0.391,10.22358,0.00000
3040.00,10.22417,10.411836,0.000449,10.289121,-0.8197,0.391,10.22417,0.00000
3041.00,10.22420,10.411850,0.000448,10.289105,-0.8197,0.391,10.22420,0.00000
3042.00,10.22557,10.411808,0.000451,10.289048,-0.8197,0.391,10.22557,0.00000
3043.00,10.22595,10.411869,0.000451,10.289051,-0.8197,0.391,10.22595,0.00000
3044.00,10.22638,10.412088,0.000450,10.289161,-0.8197,0.392,10.22638,0.00000
3045.00,10.22614,10.412082,0.000450,10.289141,-0.8197,0.392,10.22614,0.00000
3046.00,10.22687,10.412129,0.000451,10.289106,-0.8197,0.392,10.22687,0.00000
3047.00,10.22728,10.412209,0.000450,10.289115,-0.8197,0.392,10.22728,0.00000
3048.00,10.22755,10.412237,0.000450,10.289090,-0.8197,0.392,10.22755,0.00000
3049.00,10.22762,10.412217,0.000452,10.288994,-0.8197,0.393,10.22762,0.00000
3050.00,10.22791,10.412337,0.000451,10.289026,-0.8197,0.393,10.22791,0.00000
3051.00,10.22860,10.412311,0.000450,10.289002,-0.8197,0.393,10.22860,0.00000
3052.00,10.22795,10.412359,0.000450,10.288982,-0.8197,0.393,10.22795,0.00000
3053.00,10.22778,10.412508,0.000451,10.289047,-0.8197,0.393,10.22778,0.00000
3054.00,10.22805,10.412551,0.000450,10.289056,-0.8197,0.394,10.22805,0.00000
3055.00,10.22796,10.412584,0.000451,10.289064,-0.8197,0.394,10.22796,0.00000
3056.00,10.22703,10.412720,0.000452,10.289126,-0.8196,0.394,10.22703,0.00000
3057.00,10.22787,10.412750,0.000447,10.289127,-0.8196,0.394,10.22787,0.00000
3058.00,10.22896,10.412798,0.000446,10.289140,-0.8196,0.394,10.22896,0.00000
3059.00,10.22890,10.412865,0.000445,10.289170,-0.8196,0.394,10.22890,0.00000
3060.00,10.22940,10.412871,0.000442,10.289073,-0.8196,0.395,10.22940,0.00000
3061.00,10.23008,10.412870,0.000442,10.288978,-0.8196,0.395,10.23008,0.00000
3062.00,10.23066,10.412995,0.000445,10.289005,-0.8196,0.395,10.23066,0.00000
3063.00,10.23001,10.413008,0.000447,10.288918,-0.8196,0.395,10.23001,0.00000
3064.00,10.22925,10.413072,0.000448,10.288871,-0.8196,0.395,10.22925,0.00000
3065.00,10.22840,10.413193,0.000450,10.288947,-0.8195,0.395,10.22840,0.00000
3066.00,10.22715,10.413309,0.000451,10.289017,-0.8195,0.395,10.22715,0.00000
3067.00,10.22591,10.413404,0.000451,10.289046,-0.8194,0.396,10.22591,0.00000
3068.00,10.22640,10.413516,0.000447,10.289126,-0.8194,0.396,10.22640,0.00000
3069.00,10.22717,10.413487,0.000446,10.289076,-0.8194,0.396,10.22717,0.00000
3070.00,10.22819,10.413558,0.000448,10.289060,-0.8194,0.396,10.22819,0.00000
3071.00,10.22867,10.413672,0.000447,10.289100,-0.8193,0.397,10.22867,0.00000
3072.00,10.22898,10.413627,0.000444,10.289017,-0.8193,0.397,10.22898,0.00000
3073.00,10.22769,10.413691,0.000444,10.288977,-0.8193,0.397,10.22769,0.00000
3074.00,10.22668,10.413781,0.000445,10.288955,-0.8192,0.397,10.22668,0.00000
3075.00,10.22675,10.413805,0.000443,10.288931,-0.8192,0.398,10.22675,0.00000
3076.00,10.22657,10.413844,0.000446,10.288931,-0.8192,0.398,10.22657,0.00000
3077.00,10.22585,10.413868,0.000450,10.288875,-0.8191,0.398,10.22585,0.00000
3078.00,10.22677,10.413948,0.000450,10.288892,-0.8191,0.398,10.22677,0.00000
3079.00,10.22746,10.414030,0.000452,10.288966,-0.8190,0.398,10.22746,0.00000
3080.00,10.22857,10.414043,0.000452,10.288967,-0.8190,0.398,10.22857,0.00000
3081.00,10.22979,10.414090,0.000451,10.288948,-0.8190,0.398,10.22979,0.00000
3082.00,10.23107,10.414258,0.000445,10.289047,-0.8190,0.399,10.23107,0.00000
3083.00,10.23101,10.414246,0.000446,10.289024,-0.8190,0.399,10.23101,0.00000
3084.00,10.23058,10.414346,0.000448,10.289019,-0.8190,0.399,10.23058,0.00000
3085.00,10.22794,10.414497,0.000447,10.289040,-0.8189,0.399,10.22794,0.00000
3086.00,10.22703,10.414581,0.000446,10.289048,-0.8189,0.399,10.22703,0.00000
3087.00,10.22625,10.414605,0.000450,10.288999,-0.8189,0.399,10.22625,0.00000
3088.00,10.22629,10.414698,0.000449,10.288977,-0.8189,0.399,10.22629,0.00000
3089.00,10.22679,10.414750,0.000445,10.289017,-0.8189,0.400,10.22679,0.00000
3090.00,10.22740,10.414761,0.000448,10.288979,-0.8189,0.400,10.22740,0.00000
3091.00,10.22677,10.414805,0.000448,10.288899,-0.8188,0.400,10.22677,0.00000
3092.00,10.22697,10.414817,0.000449,10.288859,-0.8188,0.400,10.22697,0.00000
3093.00,10.22746,10.414976,0.000449,10.288974,-0.8188,0.400,10.22746,0.00000
3094.00,10.22770,10.415040,0.000452,10.288940,-0.8187,0.401,10.22770,0.00000
3095.00,10.22863,10.415105,0.000449,10.288997,-0.8187,0.401,10.22863,0.00000
3096.00,10.22899,10.415138,0.000450,10.289050,-0.8187,0.401,10.22899,0.00000
3097.00,10.22876,10.415155,0.000450,10.289047,-0.8186,0.401,10.22876,0.00000
3098.00,10.22804,10.415116,0.000450,10.288900,-0.8186,0.401,10.22804,0.00000
3099.00,10.22880,10.415143,0.000448,10.288844,-0.8185,0.401,10.22880,0.00000
3100.00,10.22801,10.415249,0.000448,10.288826,-0.8185,0.402,10.22801,0.00000
3101.00,10.22876,10.415298,0.000450,10.288822,-0.8184,0.402,10.22876,0.00000
3102.00,10.22914,10.415480,0.000452,10.288910,-0.8184,0.402,10.22914,0.00000
3103.00,10.22982,10.415589,0.000452,10.288980,-0.8183,0.402,10.22982,0.00000
3104.00,10.22969,10.415732,0.000455,10.289039,-0.8183,0.402,10.22969,0.00000
3105.00,10.22920,10.415775,0.000456,10.288990,-0.8182,0.402,10.22920,0.00000
3106.00,10.22912,10.415914,0.000453,10.289002,-0.8182,0.402,10.22912,0.00000
3107.00,10.22907,10.415955,0.000446,10.288987,-0.8182,0.403,10.22907,0.00000
3108.00,10.22822,10.415982,0.000448,10.289010,-0.8181,0.403,10.22822,0.00000
3109.00,10.22768,10.416021,0.000446,10.289008,-0.8181,0.403,10.22768,0.00000
3110.00,10.22934,10.416113,0.000444,10.289054,-0.8181,0.403,10.22934,0.00000
3111.00,10.22944,10.416132,0.000445,10.289044,-0.8180,0.404,10.22944,0.00000
3112.00,10.23039,10.416246,0.000452,10.289069,-0.8179,0.403,10.23039,0.00000
3113.00,10.23063,10.416349,0.000454,10.289081,-0.8179,0.403,10.23063,0.00000
3114.00,10.23077,10.416431,0.000452,10.289085,-0.8178,0.404,10.23077,0.00000
3115.00,10.22989,10.416459,0.000452,10.289094,-0.8178,0.404,10.22989,0.00000
3116.00,10.22954,10.416465,0.000449,10.289042,-0.8178,0.404,10.22954,0.00000
3117.00,10.22952,10.416476,0.000444,10.288987,-0.8178,0.404,10.22952,0.00000
3118.00,10.23024,10.416513,0.000441,10.288959,-0.8177,0.405,10.23024,0.00000
3119.00,10.23005,10.416467,0.000443,10.288914,-0.8177,0.405,10.23005,0.00000
3120.00,10.23085,10.416481,0.000443,10.288865,-0.8177,0.405,10.23085,0.00000
3121.00,10.23066,10.416628,0.000448,10.288921,-0.8176,0.405,10.23066,0.00000
3122.00,10.22993,10.416651,0.000450,10.288942,-0.8176,0.405,10.22993,0.00000
@11,1.0000,2.0, 3120.032 
3123.00,10.22965,10.416734,0.000447,10.288941,-0.8175,0.405,10.22965,0.00000
3124.00,10.23188,10.416853,0.000445,10.288972,-0.8175,0.405,10.23188,0.00000
3125.00,10.23030,10.416963,0.000447,10.289024,-0.8174,0.406,10.23030,0.00000
3126.00,10.21495,10.417037,0.000444,10.289074,-0.8173,0.406,10.21495,0.00000
3127.00,10.18417,10.417114,0.000443,10.289069,-0.8172,0.406,10.18417,0.00000
3128.00,10.14761,10.417139,0.000444,10.289065,-0.8172,0.406,10.14761,0.00000
3129.00,10.11260,10.417163,0.000444,10.289063,-0.8171,0.407,10.11260,0.00000
3130.00,10.08820,10.417225,0.000444,10.289040,-0.8171,0.407,10.08820,0.00000
3131.00,10.08216,10.417310,0.000443,10.289054,-0.8170,0.407,10.08216,0.00000
3132.00,10.08701,10.417306,0.000444,10.289007,-0.8170,0.407,10.08701,0.00000
3133.00,10.09098,10.417340,0.000445,10.288988,-0.8169,0.408,10.09098,0.00000
3134.00,10.08666,10.417471,0.000447,10.288998,-0.8169,0.408,10.08666,0.00000
3135.00,10.07143,10.417485,0.000446,10.288950,-0.8169,0.408,10.07143,0.00000
3136.00,10.05180,10.417510,0.000448,10.288933,-0.8168,0.408,10.05180,0.00000
3137.00,10.03747,10.417621,0.000450,10.288969,-0.8168,0.408,10.03747,0.00000
3138.00,10.03233,10.417747,0.000447,10.288997,-0.8167,0.408,10.03233,0.00000
3139.00,10.03524,10.417789,0.000446,10.288996,-0.8167,0.408,10.03524,0.00000
3140.00,10.04579,10.417852,0.000445,10.289045,-0.8167,0.409,10.04579,0.00000
3141.00,10.06251,10.417852,0.000444,10.288999,-0.8167,0.409,10.06251,0.00000
3142.00,10.08372,10.417915,0.000442,10.289032,-0.8166,0.409,10.08372,0.00000
3143.00,10.10724,10.417982,0.000445,10.289082,-0.8166,0.409,10.10724,0.00000
3144.00,10.13138,10.418000,0.000446,10.289086,-0.8166,0.409,10.13138,0.00000
3145.00,10.15330,10.418119,0.000450,10.289107,-0.8166,0.409,10.15330,0.00000
3146.00,10.17296,10.418216,0.000453,10.289112,-0.8165,0.409,10.17296,0.00000
3147.00,10.18946,10.418276,0.000453,10.289094,-0.8165,0.410,10.18946,0.00000
3148.00,10.20237,10.418296,0.000454,10.289027,-0.8165,0.410,10.20237,0.00000
3149.00,10.21178,10.418378,0.000451,10.289022,-0.8164,0.410,10.21178,0.00000
3150.00,10.22048,10.418436,0.000449,10.289024,-0.8164,0.410,10.22048,0.00000
3151.00,10.22631,10.418487,0.000449,10.289029,-0.8164,0.410,10.22631,0.00000
3152.00,10.23059,10.418650,0.000451,10.289041,-0.8163,0.410,10.23059,0.00000
3153.00,10.23468,10.418647,0.000449,10.289001,-0.8163,0.411,10.23468,0.00000
3154.00,10.23862,10.418755,0.000449,10.289013,-0.8163,0.411,10.23862,0.00000
3155.00,10.24035,10.418752,0.000450,10.288979,-0.8162,0.411,10.24035,0.00000
3156.00,10.24219,10.418764,0.000448,10.288916,-0.8162,0.411,10.24219,0.00000
3157.00,10.24266,10.418761,0.000449,10.288930,-0.8162,0.411,10.24266,0.00000
3158.00,10.24250,10.418898,0.000450,10.288972,-0.8162,0.412,10.24250,0.00000
3159.00,10.24273,10.418901,0.000452,10.288915,-0.8161,0.412,10.24273,0.00000
3160.00,10.24408,10.419020,0.000452,10.288903,-0.8161,0.412,10.24408,0.00000
3161.00,10.24385,10.419112,0.000455,10.288937,-0.8161,0.412,10.24385,0.00000
3162.00,10.24389,10.419087,0.000452,10.288828,-0.8161,0.412,10.24389,0.00000
3163.00,10.24262,10.419198,0.000452,10.288883,-0.8160,0.412,10.24262,0.00000
3164.00,10.24079,10.419269,0.000451,10.288961,-0.8160,0.413,10.24079,0.00000
3165.00,10.23838,10.419310,0.000451,10.289004,-0.8160,0.413,10.23838,0.00000
3166.00,10.23734,10.419440,0.000451,10.289095,-0.8160,0.413,10.23734,0.00000
3167.00,10.23605,10.419562,0.000452,10.289143,-0.8159,0.413,10.23605,0.00000
3168.00,10.23478,10.419517,0.000453,10.289063,-0.8159,0.413,10.23478,0.00000
3169.00,10.23321,10.419579,0.000454,10.289028,-0.8159,0.413,10.23321,0.00000
3170.00,10.23102,10.419696,0.000455,10.289032,-0.8159,0.413,10.23102,0.00000
3171.00,10.22789,10.419672,0.000451,10.288918,-0.8159,0.414,10.22789,0.00000
3172.00,10.22552,10.419760,0.000448,10.288974,-0.8158,0.414,10.22552,0.00000
3173.00,10.22422,10.419914,0.000448,10.289028,-0.8158,0.414,10.22422,0.00000
3174.00,10.22287,10.420001,0.000447,10.289023,-0.8158,0.414,10.22287,0.00000
3175.00,10.22243,10.420067,0.000447,10.289036,-0.8157,0.414,10.22243,0.00000
3176.00,10.22277,10.420135,0.000448,10.289049,-0.8156,0.415,10.22277,0.00000
3177.00,10.22242,10.420245,0.000450,10.289067,-0.8156,0.415,10.22242,0.00000
3178.00,10.22232,10.420231,0.000454,10.289023,-0.8156,0.415,10.22232,0.00000
3179.00,10.22217,10.420225,0.000451,10.288999,-0.8156,0.415,10.22217,0.00000
3180.00,10.22187,10.420209,0.000448,10.288964,-0.8156,0.415,10.22187,0.00000
3181.00,10.22227,10.420263,0.000448,10.288975,-0.8155,0.415,10.22227,0.00000
3182.00,10.22294,10.420291,0.000447,10.288980,-0.8155,0.416,10.22294,0.00000
3183.00,10.22390,10.420411,0.000445,10.289053,-0.8154,0.416,10.22390,0.00000
3184.00,10.22490,10.420565,0.000448,10.289115,-0.8154,0.416,10.22490,0.00000
3185.00,10.22686,10.420708,0.000449,10.289138,-0.8153,0.416,10.22686,0.00000
3186.00,10.22754,10.420789,0.000448,10.289125,-0.8153,0.416,10.22754,0.00000
3187.00,10.22835,10.420839,0.000449,10.289047,-0.8152,0.416,10.22835,0.00000
3188.00,10.22809,10.420862,0.000450,10.288997,-0.8152,0.417,10.22809,0.00000
3189.00,10.22923,10.420831,0.000450,10.288936,-0.8152,0.417,10.22923,0.00000
3190.00,10.22966,10.420875,0.000448,10.288953,-0.8151,0.417,10.22966,0.00000
3191.00,10.23082,10.420892,0.000450,10.288964,-0.8151,0.417,10.23082,0.00000
3192.00,10.23239,10.420938,0.000449,10.288988,-0.8151,0.417,10.23239,0.00000
3193.00,10.23412,10.421034,0.000447,10.289057,-0.8150,0.418,10.23412,0.00000
3194.00,10.23437,10.421121,0.000448,10.289065,-0.8150,0.418,10.23437,0.00000
3195.00,10.23430,10.421136,0.000452,10.289007,-0.8149,0.418,10.23430,0.00000
3196.00,10.23439,10.421228,0.000450,10.288965,-0.8149,0.418,10.23439,0.00000
3197.00,10.23544,10.421318,0.000450,10.288998,-0.8148,0.418,10.23544,0.00000
3198.00,10.23580,10.421388,0.000454,10.288927,-0.8148,0.418,10.23580,0.00000
3199.00,10.23681,10.421440,0.000455,10.288922,-0.8147,0.418,10.23681,0.00000
3200.00,10.23935,10.421534,0.000454,10.288965,-0.8147,0.418,10.23935,0.00000
3201.00,10.24136,10.421615,0.000456,10.289014,-0.8146,0.418,10.24136,0.00000
3202.00,10.24123,10.421614,0.000457,10.288956,-0.8146,0.418,10.24123,0.00000
3203.00,10.24168,10.421623,0.000450,10.288946,-0.8146,0.419,10.24168,0.00000
3204.00,10.24149,10.421722,0.000447,10.288958,-0.8146,0.419,10.24149,0.00000
3205.00,10.24043,10.421800,0.000445,10.288983,-0.8146,0.419,10.24043,0.00000
3206.00,10.23927,10.421885,0.000449,10.288991,-0.8145,0.419,10.23927,0.00000
3207.00,10.23923,10.421976,0.000451,10.289001,-0.8145,0.420,10.23923,0.00000
3208.00,10.24010,10.422092,0.000454,10.289006,-0.8144,0.420,10.24010,0.00000
3209.00,10.24136,10.422194,0.000453,10.289055,-0.8144,0.420,10.24136,0.00000
3210.00,10.24167,10.422181,0.000453,10.289004,-0.8144,0.420,10.24167,0.00000
3211.00,10.24156,10.422185,0.000451,10.288938,-0.8143,0.420,10.24156,0.00000
3212.00,10.24164,10.422159,0.000446,10.288865,-0.8143,0.421,10.24164,0.00000
3213.00,10.24038,10.422173,0.000446,10.288834,-0.8143,0.421,10.24038,0.00000
3214.00,10.23905,10.422188,0.000448,10.288800,-0.8143,0.421,10.23905,0.00000
3215.00,10.23902,10.422282,0.000449,10.288800,-0.8142,0.421,10.23902,0.00000
3216.00,10.23966,10.422429,0.000448,10.288900,-0.8142,0.421,10.23966,0.00000
3217.00,10.23953,10.422644,0.000449,10.289011,-0.8142,0.421,10.23953,0.00000
3218.00,10.23949,10.422672,0.000446,10.289026,-0.8141,0.422,10.23949,0.00000
3219.00,10.23952,10.422741,0.000446,10.289045,-0.8141,0.422,10.23952,0.00000
3220.00,10.23959,10.422813,0.000450,10.289094,-0.8141,0.422,10.23959,0.00000
3221.00,10.23890,10.422795,0.000446,10.289039,-0.8140,0.422,10.23890,0.00000
3222.00,10.23823,10.422817,0.000448,10.289012,-0.8140,0.423,10.23823,0.00000
3223.00,10.23850,10.422994,0.000450,10.289070,-0.8140,0.423,10.23850,0.00000
3224.00,10.23855,10.423063,0.000453,10.289018,-0.8139,0.423,10.23855,0.00000
3225.00,10.23764,10.423169,0.000452,10.289023,-0.8139,0.423,10.23764,0.00000
3226.00,10.23765,10.423256,0.000453,10.289029,-0.8139,0.423,10.23765,0.00000
3227.00,10.23791,10.423334,0.000453,10.289036,-0.8139,0.423,10.23791,0.00000
3228.00,10.23789,10.423353,0.000455,10.289021,-0.8139,0.423,10.23789,0.00000
3229.00,10.23775,10.423396,0.000455,10.289028,-0.8139,0.423,10.23775,0.00000
3230.00,10.23737,10.423417,0.000455,10.288977,-0.8138,0.423,10.23737,0.00000
3231.00,10.23682,10.423443,0.000455,10.288930,-0.8138,0.424,10.23682,0.00000
3232.00,10.23675,10.423451,0.000454,10.288926,-0.8138,0.424,10.23675,0.00000
3233.00,10.23687,10.423520,0.000451,10.288924,-0.8137,0.424,10.23687,0.00000
3234.00,10.23727,10.423623,0.000450,10.288958,-0.8137,0.424,10.23727,0.00000
3235.00,10.23778,10.423715,0.000448,10.288985,-0.8137,0.425,10.23778,0.00000
3236.00,10.23780,10.423775,0.000449,10.288969,-0.8137,0.425,10.23780,0.00000
3237.00,10.23780,10.423871,0.000450,10.288998,-0.8137,0.425,10.23780,0.00000
3238.00,10.23798,10.423920,0.000452,10.288977,-0.8136,0.425,10.23798,0.00000
3239.00,10.23799,10.424012,0.000453,10.288990,-0.8136,0.425,10.23799,0.00000
3240.00,10.23774,10.424010,0.000454,10.288954,-0.8136,0.425,10.23774,0.00000
3241.00,10.23819,10.424178,0.000452,10.289089,-0.8136,0.425,10.23819,0.00000
3242.00,10.23911,10.424194,0.000452,10.289057,-0.8135,0.426,10.23911,0.00000
3243.00,10.23839,10.424253,0.000453,10.289064,-0.8135,0.426,10.23839,0.00000
3244.00,10.23828,10.424247,0.000452,10.289016,-0.8134,0.426,10.23828,0.00000
3245.00,10.23904,10.424353,0.000452,10.289045,-0.8134,0.426,10.23904,0.00000
3246.00,10.23957,10.424297,0.000454,10.288928,-0.8133,0.426,10.23957,0.00000
3247.00,10.23920,10.424394,0.000453,10.288947,-0.8133,0.427,10.23920,0.00000
3248.00,10.24065,10.424402,0.000455,10.288853,-0.8132,0.427,10.24065,0.00000
3249.00,10.24093,10.424454,0.000454,10.288873,-0.8132,0.427,10.24093,0.00000
3250.00,10.24090,10.424455,0.000454,10.288803,-0.8132,0.427,10.24090,0.00000
3251.00,10.24111,10.424656,0.000454,10.288916,-0.8131,0.428,10.24111,0.00000
3252.00,10.24149,10.424728,0.000455,10.288920,-0.8131,0.428,10.24149,0.00000
3253.00,10.24102,10.424871,0.000456,10.289030,-0.8131,0.428,10.24102,0.00000
3254.00,10.24148,10.424927,0.000460,10.289001,-0.8131,0.428,10.24148,0.00000
3255.00,10.24187,10.425084,0.000460,10.289083,-0.8130,0.428,10.24187,0.00000
3256.00,10.24146,10.425114,0.000460,10.289023,-0.8130,0.428,10.24146,0.00000
3257.00,10.24096,10.425224,0.000460,10.289039,-0.8130,0.428,10.24096,0.00000
3258.00,10.24038,10.425227,0.000458,10.288965,-0.8129,0.428,10.24038,0.00000
3259.00,10.23954,10.425310,0.000454,10.289010,-0.8129,0.429,10.23954,0.00000
3260.00,10.23856,10.425273,0.000453,10.288919,-0.8128,0.429,10.23856,0.00000
3261.00,10.23819,10.425304,0.000456,10.288916,-0.8128,0.429,10.23819,0.00000
3262.00,10.23829,10.425247,0.000457,10.288852,-0.8128,0.429,10.23829,0.00000
3263.00,10.23861,10.425313,0.000456,10.288893,-0.8127,0.429,10.23861,0.00000
3264.00,10.23834,10.425417,0.000456,10.288887,-0.8127,0.429,10.23834,0.00000
3265.00,10.23883,10.425560,0.000458,10.288956,-0.8127,0.429,10.23883,0.00000
3266.00,10.23895,10.425630,0.000455,10.288975,-0.8126,0.429,10.23895,0.00000
3267.00,10.23850,10.425754,0.000454,10.288987,-0.8126,0.430,10.23850,0.00000
3268.00,10.23804,10.425866,0.000453,10.288982,-0.8126,0.430,10.23804,0.00000
3269.00,10.23786,10.425854,0.000452,10.288927,-0.8125,0.430,10.23786,0.00000
3270.00,10.23753,10.425948,0.000451,10.288962,-0.8125,0.430,10.23753,0.00000
3271.00,10.23830,10.426039,0.000451,10.288952,-0.8125,0.431,10.23830,0.00000
3272.00,10.23871,10.426097,0.000450,10.288952,-0.8124,0.431,10.23871,0.00000
3273.00,10.23998,10.426129,0.000454,10.288970,-0.8124,0.431,10.23998,0.00000
3274.00,10.24139,10.426214,0.000454,10.289015,-0.8124,0.431,10.24139,0.00000
3275.00,10.24213,10.426209,0.000455,10.288945,-0.8124,0.431,10.24213,0.00000
3276.00,10.24228,10.426264,0.000456,10.288968,-0.8124,0.431,10.24228,0.00000
3277.00,10.24233,10.426369,0.000454,10.289074,-0.8123,0.432,10.24233,0.00000
3278.00,10.24205,10.426514,0.000450,10.289165,-0.8123,0.432,10.24205,0.00000
3279.00,10.24152,10.426603,0.000454,10.289166,-0.8123,0.432,10.24152,0.00000
3280.00,10.24105,10.426733,0.000456,10.289235,-0.8123,0.432,10.24105,0.00000
3281.00,10.24071,10.426797,0.000454,10.289192,-0.8123,0.432,10.24071,0.00000
3282.00,10.23986,10.426801,0.000453,10.289083,-0.8122,0.432,10.23986,0.00000
3283.00,10.23918,10.426823,0.000455,10.289021,-0.8122,0.432,10.23918,0.00000
3284.00,10.23903,10.426907,0.000453,10.289069,-0.8122,0.433,10.23903,0.00000
3285.00,10.23953,10.426884,0.000445,10.289013,-0.8122,0.433,10.23953,0.00000
3286.00,10.23965,10.426934,0.000446,10.289042,-0.8122,0.433,10.23965,0.00000
3287.00,10.24050,10.427078,0.000446,10.289111,-0.8122,0.434,10.24050,0.00000
3288.00,10.24048,10.427040,0.000445,10.288987,-0.8122,0.434,10.24048,0.00000
3289.00,10.24025,10.427079,0.000444,10.288946,-0.8122,0.434,10.24025,0.00000
3290.00,10.23977,10.427256,0.000447,10.289029,-0.8122,0.434,10.23977,0.00000
3291.00,10.23933,10.427344,0.000447,10.289063,-0.8122,0.434,10.23933,0.00000
3292.00,10.23978,10.427357,0.000447,10.289001,-0.8121,0.434,10.23978,0.00000
3293.00,10.23930,10.427438,0.000448,10.289060,-0.8121,0.435,10.23930,0.00000
3294.00,10.23980,10.427533,0.000448,10.289089,-0.8120,0.435,10.23980,0.00000
3295.00,10.24000,10.427462,0.000449,10.288953,-0.8120,0.435,10.24000,0.00000
3296.00,10.24082,10.427412,0.000448,10.288854,-0.8120,0.435,10.24082,0.00000
3297.00,10.24067,10.427542,0.000448,10.288945,-0.8120,0.435,10.24067,0.00000
3298.00,10.24135,10.427700,0.000450,10.289047,-0.8119,0.436,10.24135,0.00000
3299.00,10.24177,10.427656,0.000451,10.288979,-0.8119,0.436,10.24177,0.00000
3300.00,10.24223,10.427725,0.000450,10.289035,-0.8118,0.436,10.24223,0.00000
3301.00,10.24171,10.427843,0.000449,10.289131,-0.8118,0.436,10.24171,0.00000
3302.00,10.24235,10.427851,0.000451,10.289093,-0.8118,0.436,10.24235,0.00000
3303.00,10.24265,10.427871,0.000452,10.289047,-0.8118,0.437,10.24265,0.00000
3304.00,10.24223,10.427976,0.000454,10.289079,-0.8118,0.437,10.24223,0.00000
3305.00,10.24219,10.428060,0.000455,10.289081,-0.8118,0.437,10.24219,0.00000
3306.00,10.24272,10.428116,0.000457,10.289049,-0.8118,0.437,10.24272,0.00000
3307.00,10.24132,10.428115,0.000458,10.288976,-0.8117,0.437,10.24132,0.00000
3308.00,10.24033,10.428209,0.000458,10.289014,-0.8116,0.437,10.24033,0.00000
3309.00,10.23983,10.428281,0.000455,10.289059,-0.8116,0.437,10.23983,0.00000
3310.00,10.23929,10.428304,0.000457,10.289062,-0.8115,0.437,10.23929,0.00000
3311.00,10.23845,10.428367,0.000459,10.289044,-0.8115,0.437,10.23845,0.00000
3312.00,10.23959,10.428404,0.000456,10.289049,-0.8114,0.438,10.23959,0.00000
3313.00,10.23974,10.428369,0.000452,10.288977,-0.8114,0.438,10.23974,0.00000
3314.00,10.24008,10.428415,0.000454,10.288936,-0.8114,0.438,10.24008,0.00000
3315.00,10.24026,10.428541,0.000456,10.288992,-0.8114,0.438,10.24026,0.00000
3316.00,10.24066,10.428688,0.000455,10.289041,-0.8114,0.438,10.24066,0.00000
3317.00,10.24025,10.428793,0.000455,10.289085,-0.8114,0.439,10.24025,0.00000
3318.00,10.24097,10.428952,0.000454,10.289137,-0.8113,0.439,10.24097,0.00000
3319.00,10.24081,10.429075,0.000455,10.289157,-0.8113,0.439,10.24081,0.00000
3320.00,10.24103,10.429161,0.000454,10.289164,-0.8113,0.439,10.24103,0.00000
3321.00,10.24151,10.429133,0.000455,10.289098,-0.8113,0.439,10.24151,0.00000
3322.00,10.24130,10.429164,0.000455,10.289045,-0.8112,0.439,10.24130,0.00000
3323.00,10.24192,10.429190,0.000459,10.289050,-0.8111,0.439,10.24192,0.00000
3324.00,10.24287,10.429158,0.000456,10.289026,-0.8111,0.440,10.24287,0.00000
3325.00,10.24298,10.429182,0.000455,10.288970,-0.8110,0.440,10.24298,0.00000
3326.00,10.24260,10.429230,0.000457,10.288983,-0.8109,0.440,10.24260,0.00000
3327.00,10.24221,10.429381,0.000457,10.289056,-0.8109,0.440,10.24221,0.00000
3328.00,10.24157,10.429376,0.000458,10.288977,-0.8109,0.440,10.24157,0.00000
3329.00,10.24067,10.429505,0.000458,10.289040,-0.8108,0.440,10.24067,0.00000
3330.00,10.24070,10.429599,0.000459,10.289091,-0.8108,0.441,10.24070,0.00000
3331.00,10.24052,10.429705,0.000457,10.289137,-0.8107,0.441,10.24052,0.00000
3332.00,10.24175,10.429695,0.000455,10.289098,-0.8107,0.441,10.24175,0.00000
3333.00,10.24182,10.429787,0.000453,10.289115,-0.8107,0.442,10.24182,0.00000
3334.00,10.24186,10.429814,0.000454,10.289047,-0.8106,0.442,10.24186,0.00000
3335.00,10.24185,10.429891,0.000454,10.289070,-0.8106,0.442,10.24185,0.00000
3336.00,10.24207,10.429986,0.000456,10.289116,-0.8106,0.442,10.24207,0.00000
3337.00,10.24220,10.430059,0.000458,10.289111,-0.8106,0.442,10.24220,0.00000
3338.00,10.24416,10.430123,0.000459,10.289100,-0.8105,0.442,10.24416,0.00000
3339.00,10.24549,10.430188,0.000459,10.289115,-0.8104,0.442,10.24549,0.00000
3340.00,10.24519,10.430166,0.000457,10.288998,-0.8104,0.442,10.24519,0.00000
3341.00,10.24501,10.430129,0.000455,10.288892,-0.8104,0.443,10.24501,0.00000
3342.00,10.24385,10.430121,0.000458,10.288849,-0.8103,0.443,10.24385,0.00000
3343.00,10.24221,10.430238,0.000457,10.288893,-0.8103,0.443,10.24221,0.00000
3344.00,10.24174,10.430276,0.000457,10.288900,-0.8103,0.443,10.24174,0.00000
3345.00,10.24224,10.430414,0.000457,10.288963,-0.8102,0.443,10.24224,0.00000
3346.00,10.24248,10.430485,0.000457,10.288970,-0.8102,0.443,10.24248,0.00000
3347.00,10.24317,10.430714,0.000454,10.289089,-0.8101,0.443,10.24317,0.00000
3348.00,10.24317,10.430786,0.000454,10.289095,-0.8101,0.444,10.24317,0.00000
3349.00,10.24393,10.430840,0.000451,10.289073,-0.8101,0.444,10.24393,0.00000
3350.00,10.24431,10.430835,0.000449,10.289042,-0.8101,0.444,10.24431,0.00000
3351.00,10.24498,10.430927,0.000451,10.289080,-0.8100,0.444,10.24498,0.00000
3352.00,10.24519,10.430805,0.000452,10.288952,-0.8100,0.444,10.24519,0.00000
3353.00,10.24505,10.430755,0.000454,10.288860,-0.8100,0.444,10.24505,0.00000
3354.00,10.24396,10.430898,0.000453,10.288912,-0.8099,0.445,10.24396,0.00000
3355.00,10.24303,10.430923,0.000454,10.288875,-0.8099,0.445,10.24303,0.00000
3356.00,10.24234,10.431034,0.000452,10.288910,-0.8099,0.445,10.24234,0.00000
3357.00,10.24299,10.431217,0.000451,10.289048,-0.8099,0.445,10.24299,0.00000
3358.00,10.24346,10.431272,0.000446,10.289052,-0.8099,0.446,10.24346,0.00000
3359.00,10.24368,10.431322,0.000449,10.289042,-0.8098,0.446,10.24368,0.00000
3360.00,10.24442,10.431421,0.000449,10.289062,-0.8098,0.446,10.24442,0.00000
3361.00,10.24491,10.431469,0.000449,10.289028,-0.8098,0.446,10.24491,0.00000
3362.00,10.24571,10.431525,0.000444,10.288948,-0.8098,0.447,10.24571,0.00000
3363.00,10.24568,10.431669,0.000446,10.288978,-0.8097,0.447,10.24568,0.00000
3364.00,10.24555,10.431773,0.000446,10.288977,-0.8097,0.447,10.24555,0.00000
3365.00,10.24526,10.431889,0.000448,10.289040,-0.8096,0.447,10.24526,0.00000
3366.00,10.24518,10.431970,0.000447,10.289035,-0.8096,0.447,10.24518,0.00000
3367.00,10.24435,10.432019,0.000452,10.289018,-0.8096,0.447,10.24435,0.00000
3368.00,10.24397,10.432133,0.000449,10.289080,-0.8096,0.447,10.24397,0.00000
3369.00,10.24434,10.432135,0.000448,10.289015,-0.8095,0.448,10.24434,0.00000
3370.00,10.24395,10.432169,0.000446,10.288964,-0.8095,0.448,10.24395,0.00000
3371.00,10.24431,10.432221,0.000446,10.288924,-0.8094,0.448,10.24431,0.00000
3372.00,10.24476,10.432261,0.000446,10.288951,-0.8093,0.448,10.24476,0.00000
3373.00,10.24570,10.432277,0.000448,10.288949,-0.8093,0.448,10.24570,0.00000
3374.00,10.24628,10.432335,0.000446,10.288949,-0.8092,0.449,10.24628,0.00000
3375.00,10.24703,10.432353,0.000445,10.288928,-0.8091,0.449,10.24703,0.00000
3376.00,10.24601,10.432414,0.000447,10.288945,-0.8091,0.449,10.24601,0.00000
3377.00,10.24573,10.432502,0.000444,10.288960,-0.8090,0.449,10.24573,0.00000
3378.00,10.24551,10.432546,0.000442,10.288880,-0.8090,0.450,10.24551,0.00000
3379.00,10.24507,10.432657,0.000446,10.288881,-0.8089,0.450,10.24507,0.00000
3380.00,10.24507,10.432853,0.000446,10.288977,-0.8089,0.450,10.24507,0.00000
3381.00,10.24494,10.432907,0.000446,10.289031,-0.8088,0.450,10.24494,0.00000
3382.00,10.24381,10.432973,0.000449,10.289006,-0.8088,0.450,10.24381,0.00000
3383.00,10.24344,10.433021,0.000450,10.289037,-0.8087,0.450,10.24344,0.00000
3384.00,10.24278,10.433031,0.000450,10.289077,-0.8087,0.450,10.24278,0.00000
3385.00,10.24327,10.433028,0.000451,10.289039,-0.8087,0.451,10.24327,0.00000
3386.00,10.24430,10.433063,0.000449,10.289022,-0.8086,0.451,10.24430,0.00000
3387.00,10.24465,10.433087,0.000451,10.289011,-0.8086,0.451,10.24465,0.00000
3388.00,10.24546,10.433104,0.000451,10.289019,-0.8085,0.451,10.24546,0.00000
3389.00,10.24567,10.433211,0.000451,10.289042,-0.8085,0.451,10.24567,0.00000
3390.00,10.24561,10.433290,0.000450,10.289017,-0.8085,0.452,10.24561,0.00000
3391.00,10.24545,10.433401,0.000449,10.288997,-0.8084,0.452,10.24545,0.00000
3392.00,10.24545,10.433425,0.000447,10.288995,-0.8084,0.452,10.24545,0.00000
3393.00,10.24478,10.433566,0.000451,10.289020,-0.8083,0.452,10.24478,0.00000
3394.00,10.24490,10.433618,0.000455,10.289007,-0.8082,0.452,10.24490,0.00000
3395.00,10.24468,10.433692,0.000456,10.289034,-0.8082,0.452,10.24468,0.00000
3396.00,10.24619,10.433727,0.000461,10.289062,-0.8081,0.452,10.24619,0.00000
3397.00,10.24706,10.433814,0.000462,10.289095,-0.8080,0.452,10.24706,0.00000
3398.00,10.24760,10.433901,0.000458,10.289144,-0.8080,0.453,10.24760,0.00000
3399.00,10.24764,10.433934,0.000451,10.289096,-0.8079,0.453,10.24764,0.00000
3400.00,10.24683,10.433938,0.000454,10.289085,-0.8079,0.453,10.24683,0.00000
3401.00,10.24501,10.434024,0.000452,10.289083,-0.8078,0.453,10.24501,0.00000
3402.00,10.24413,10.434115,0.000453,10.289084,-0.8078,0.453,10.24413,0.00000
3403.00,10.24461,10.434233,0.000456,10.289090,-0.8077,0.453,10.24461,0.00000
3404.00,10.24621,10.434279,0.000458,10.289075,-0.8077,0.453,10.24621,0.00000
3405.00,10.24683,10.434432,0.000454,10.289147,-0.8076,0.454,10.24683,0.00000
3406.00,10.24767,10.434461,0.000450,10.289131,-0.8075,0.454,10.24767,0.00000
3407.00,10.24852,10.434693,0.000447,10.289218,-0.8075,0.454,10.24852,0.00000
3408.00,10.24660,10.434657,0.000447,10.289157,-0.8074,0.455,10.24660,0.00000
3409.00,10.24471,10.434787,0.000446,10.289225,-0.8074,0.455,10.24471,0.00000
3410.00,10.24450,10.434772,0.000451,10.289140,-0.8074,0.455,10.24450,0.00000
3411.00,10.24414,10.434819,0.000457,10.289084,-0.8073,0.455,10.24414,0.00000
3412.00,10.24427,10.434756,0.000455,10.288990,-0.8073,0.455,10.24427,0.00000
3413.00,10.24573,10.434843,0.000453,10.288984,-0.8073,0.455,10.24573,0.00000
3414.00,10.24696,10.434931,0.000455,10.289015,-0.8072,0.455,10.24696,0.00000
3415.00,10.24804,10.435044,0.000455,10.289056,-0.8072,0.456,10.24804,0.00000
3416.00,10.24833,10.435165,0.000453,10.289122,-0.8071,0.456,10.24833,0.00000
3417.00,10.24895,10.435176,0.000455,10.289082,-0.8071,0.456,10.24895,0.00000
3418.00,10.24924,10.435239,0.000456,10.289074,-0.8071,0.456,10.24924,0.00000
3419.00,10.24911,10.435252,0.000458,10.289013,-0.8070,0.456,10.24911,0.00000
3420.00,10.24792,10.435278,0.000459,10.288967,-0.8070,0.456,10.24792,0.00000
3421.00,10.24854,10.435329,0.000460,10.288958,-0.8069,0.456,10.24854,0.00000
3422.00,10.24869,10.435511,0.000459,10.289056,-0.8069,0.457,10.24869,0.00000
@12,1.0000,2.0, 3420.006 
3423.00,10.24884,10.435546,0.000459,10.289050,-0.8069,0.457,10.24884,0.00000
3424.00,10.25065,10.435630,0.000458,10.289088,-0.8068,0.457,10.25065,0.00000
3425.00,10.24966,10.435655,0.000458,10.289028,-0.8068,0.457,10.24966,0.00000
3426.00,10.23468,10.435730,0.000459,10.289045,-0.8067,0.457,10.23468,0.00000
3427.00,10.20439,10.435700,0.000461,10.289003,-0.8067,0.457,10.20439,0.00000
3428.00,10.16805,10.435715,0.000458,10.288998,-0.8066,0.458,10.16805,0.00000
3429.00,10.13328,10.435750,0.000454,10.288955,-0.8066,0.458,10.13328,0.00000
3430.00,10.11086,10.435833,0.000449,10.289040,-0.8065,0.458,10.11086,0.00000
3431.00,10.10421,10.435828,0.000445,10.288979,-0.8064,0.459,10.10421,0.00000
3432.00,10.11064,10.435972,0.000444,10.289023,-0.8064,0.459,10.11064,0.00000
3433.00,10.11688,10.436080,0.000444,10.289017,-0.8063,0.459,10.11688,0.00000
3434.00,10.11499,10.436203,0.000450,10.289074,-0.8063,0.459,10.11499,0.00000
3435.00,10.10106,10.436273,0.000453,10.289072,-0.8062,0.459,10.10106,0.00000
3436.00,10.08333,10.436417,0.000455,10.289115,-0.8062,0.459,10.08333,0.00000
3437.00,10.06738,10.436418,0.000453,10.289056,-0.8061,0.459,10.06738,0.00000
3438.00,10.06119,10.436470,0.000454,10.289099,-0.8061,0.459,10.06119,0.00000
3439.00,10.06337,10.436449,0.000449,10.289059,-0.8061,0.460,10.06337,0.00000
3440.00,10.07278,10.436458,0.000448,10.288992,-0.8060,0.460,10.07278,0.00000
3441.00,10.08852,10.436439,0.000450,10.288984,-0.8060,0.460,10.08852,0.00000
3442.00,10.10884,10.436498,0.000454,10.288986,-0.8060,0.460,10.10884,0.00000
3443.00,10.13036,10.436566,0.000457,10.288931,-0.8059,0.460,10.13036,0.00000
3444.00,10.15344,10.436691,0.000455,10.289008,-0.8059,0.460,10.15344,0.00000
3445.00,10.17577,10.436801,0.000453,10.289074,-0.8058,0.461,10.17577,0.00000
3446.00,10.19429,10.436885,0.000451,10.289113,-0.8057,0.461,10.19429,0.00000
3447.00,10.20985,10.436933,0.000445,10.289084,-0.8057,0.461,10.20985,0.00000
3448.00,10.22267,10.436921,0.000441,10.289056,-0.8057,0.462,10.22267,0.00000
3449.00,10.23181,10.436884,0.000444,10.288977,-0.8056,0.462,10.23181,0.00000
3450.00,10.23828,10.437059,0.000447,10.289070,-0.8056,0.462,10.23828,0.00000
3451.00,10.24406,10.437062,0.000449,10.288992,-0.8056,0.462,10.24406,0.00000
3452.00,10.24850,10.437129,0.000452,10.289011,-0.8055,0.462,10.24850,0.00000
3453.00,10.25181,10.437213,0.000453,10.289055,-0.8055,0.462,10.25181,0.00000
3454.00,10.25447,10.437310,0.000454,10.289074,-0.8054,0.462,10.25447,0.00000
3455.00,10.25632,10.437270,0.000454,10.289009,-0.8053,0.462,10.25632,0.00000
3456.00,10.25724,10.437347,0.000451,10.289034,-0.8053,0.463,10.25724,0.00000
3457.00,10.25782,10.437419,0.000452,10.289069,-0.8052,0.463,10.25782,0.00000
3458.00,10.25775,10.437496,0.000453,10.289065,-0.8052,0.463,10.25775,0.00000
3459.00,10.25766,10.437551,0.000452,10.289008,-0.8052,0.463,10.25766,0.00000
3460.00,10.25738,10.437526,0.000449,10.288924,-0.8052,0.463,10.25738,0.00000
3461.00,10.25712,10.437530,0.000448,10.288885,-0.8051,0.464,10.25712,0.00000
3462.00,10.25691,10.437490,0.000447,10.288817,-0.8051,0.464,10.25691,0.00000
3463.00,10.25627,10.437629,0.000446,10.288891,-0.8051,0.464,10.25627,0.00000
3464.00,10.25575,10.437646,0.000450,10.288901,-0.8050,0.464,10.25575,0.00000
3465.00,10.25559,10.437748,0.000452,10.288958,-0.8050,0.464,10.25559,0.00000
3466.00,10.25442,10.437866,0.000454,10.289006,-0.8049,0.464,10.25442,0.00000
3467.00,10.25280,10.437928,0.000454,10.288992,-0.8049,0.465,10.25280,0.00000
3468.00,10.25175,10.437936,0.000455,10.288917,-0.8048,0.465,10.25175,0.00000
3469.00,10.24984,10.438046,0.000452,10.288880,-0.8048,0.465,10.24984,0.00000
3470.00,10.24802,10.438115,0.000452,10.288838,-0.8047,0.465,10.24802,0.00000
3471.00,10.24653,10.438230,0.000452,10.288861,-0.8047,0.465,10.24653,0.00000
3472.00,10.24509,10.438401,0.000455,10.288926,-0.8046,0.466,10.24509,0.00000
3473.00,10.24308,10.438496,0.000455,10.288989,-0.8046,0.466,10.24308,0.00000
3474.00,10.24054,10.438547,0.000456,10.289048,-0.8045,0.466,10.24054,0.00000
3475.00,10.23936,10.438628,0.000456,10.289116,-0.8045,0.466,10.23936,0.00000
3476.00,10.23736,10.438707,0.000458,10.289140,-0.8044,0.466,10.23736,0.00000
3477.00,10.23652,10.438748,0.000459,10.289134,-0.8044,0.466,10.23652,0.00000
3478.00,10.23657,10.438766,0.000458,10.289099,-0.8044,0.466,10.23657,0.00000
3479.00,10.23773,10.438828,0.000456,10.289096,-0.8043,0.467,10.23773,0.00000
3480.00,10.23808,10.438787,0.000456,10.288934,-0.8043,0.467,10.23808,0.00000
3481.00,10.23954,10.438776,0.000457,10.288881,-0.8042,0.467,10.23954,0.00000
3482.00,10.24047,10.438764,0.000453,10.288834,-0.8042,0.467,10.24047,0.00000
3483.00,10.24143,10.438811,0.000452,10.288848,-0.8042,0.467,10.24143,0.00000
3484.00,10.24293,10.438873,0.000452,10.288842,-0.8041,0.467,10.24293,0.00000
3485.00,10.24314,10.439055,0.000452,10.288972,-0.8041,0.467,10.24314,0.00000
3486.00,10.24358,10.439177,0.000453,10.288991,-0.8040,0.468,10.24358,0.00000
3487.00,10.24429,10.439209,0.000454,10.288960,-0.8040,0.468,10.24429,0.00000
3488.00,10.24399,10.439330,0.000456,10.288962,-0.8039,0.468,10.24399,0.00000
3489.00,10.24305,10.439407,0.000453,10.289002,-0.8039,0.468,10.24305,0.00000
3490.00,10.24512,10.439386,0.000453,10.288946,-0.8038,0.468,10.24512,0.00000
3491.00,10.24703,10.439391,0.000451,10.288925,-0.8037,0.468,10.24703,0.00000
3492.00,10.24816,10.439567,0.000451,10.289062,-0.8036,0.469,10.24816,0.00000
3493.00,10.25040,10.439617,0.000451,10.289060,-0.8036,0.469,10.25040,0.00000
3494.00,10.25235,10.439644,0.000454,10.289024,-0.8035,0.469,10.25235,0.00000
3495.00,10.25287,10.439829,0.000454,10.289133,-0.8034,0.469,10.25287,0.00000
3496.00,10.25350,10.439920,0.000455,10.289151,-0.8034,0.469,10.25350,0.00000
3497.00,10.25410,10.439901,0.000456,10.289032,-0.8034,0.469,10.25410,0.00000
3498.00,10.25432,10.440022,0.000456,10.289085,-0.8033,0.470,10.25432,0.00000
3499.00,10.25513,10.440058,0.000453,10.289021,-0.8033,0.470,10.25513,0.00000
3500.00,10.25635,10.440026,0.000454,10.288930,-0.8032,0.470,10.25635,0.00000
3501.00,10.25783,10.440033,0.000452,10.288901,-0.8032,0.470,10.25783,0.00000
3502.00,10.25817,10.440114,0.000454,10.288963,-0.8031,0.470,10.25817,0.00000
3503.00,10.25846,10.440113,0.000456,10.288921,-0.8031,0.471,10.25846,0.00000
3504.00,10.25823,10.440217,0.000458,10.288996,-0.8031,0.471,10.25823,0.00000
3505.00,10.25737,10.440257,0.000454,10.289001,-0.8030,0.471,10.25737,0.00000
3506.00,10.25542,10.440385,0.000452,10.289034,-0.8030,0.471,10.25542,0.00000
3507.00,10.25514,10.440480,0.000449,10.289057,-0.8029,0.471,10.25514,0.00000
3508.00,10.25654,10.440516,0.000449,10.289007,-0.8029,0.472,10.25654,0.00000
3509.00,10.25749,10.440666,0.000450,10.289045,-0.8028,0.472,10.25749,0.00000
3510.00,10.25859,10.440827,0.000455,10.289137,-0.8028,0.472,10.25859,0.00000
3511.00,10.26012,10.440889,0.000456,10.289180,-0.8027,0.472,10.26012,0.00000
3512.00,10.26111,10.440950,0.000456,10.289149,-0.8027,0.472,10.26111,0.00000
3513.00,10.26021,10.441046,0.000454,10.289175,-0.8026,0.472,10.26021,0.00000
3514.00,10.25991,10.440998,0.000452,10.289107,-0.8026,0.472,10.25991,0.00000
3515.00,10.25863,10.441054,0.000446,10.289053,-0.8025,0.473,10.25863,0.00000
3516.00,10.25753,10.441138,0.000443,10.289015,-0.8025,0.473,10.25753,0.00000
3517.00,10.25650,10.441235,0.000448,10.289023,-0.8024,0.473,10.25650,0.00000
3518.00,10.25623,10.441387,0.000446,10.289089,-0.8024,0.473,10.25623,0.00000
3519.00,10.25649,10.441489,0.000446,10.289121,-0.8023,0.473,10.25649,0.00000
3520.00,10.25607,10.441563,0.000451,10.289087,-0.8023,0.473,10.25607,0.00000
3521.00,10.25589,10.441687,0.000453,10.289118,-0.8022,0.474,10.25589,0.00000
3522.00,10.25661,10.441760,0.000449,10.289128,-0.8021,0.474,10.25661,0.00000
3523.00,10.25618,10.441783,0.000449,10.289092,-0.8021,0.474,10.25618,0.00000
3524.00,10.25512,10.441834,0.000448,10.289048,-0.8021,0.474,10.25512,0.00000
3525.00,10.25528,10.441871,0.000447,10.289075,-0.8020,0.474,10.25528,0.00000
3526.00,10.25608,10.441910,0.000445,10.289085,-0.8020,0.475,10.25608,0.00000
3527.00,10.25648,10.441896,0.000444,10.288994,-0.8019,0.475,10.25648,0.00000
3528.00,10.25662,10.441938,0.000444,10.288943,-0.8019,0.475,10.25662,0.00000
3529.00,10.25660,10.441995,0.000447,10.288972,-0.8018,0.475,10.25660,0.00000
3530.00,10.25674,10.442121,0.000451,10.289000,-0.8017,0.475,10.25674,0.00000
3531.00,10.25672,10.442130,0.000456,10.288945,-0.8017,0.475,10.25672,0.00000
3532.00,10.25625,10.442243,0.000455,10.289037,-0.8016,0.476,10.25625,0.00000
3533.00,10.25644,10.442313,0.000450,10.289090,-0.8015,0.476,10.25644,0.00000
3534.00,10.25720,10.442355,0.000446,10.289086,-0.8015,0.476,10.25720,0.00000
3535.00,10.25701,10.442342,0.000442,10.289039,-0.8014,0.477,10.25701,0.00000
3536.00,10.25683,10.442467,0.000443,10.289090,-0.8014,0.477,10.25683,0.00000
3537.00,10.25735,10.442504,0.000444,10.289058,-0.8014,0.477,10.25735,0.00000
3538.00,10.25745,10.442543,0.000448,10.289059,-0.8014,0.477,10.25745,0.00000
3539.00,10.25757,10.442603,0.000452,10.289067,-0.8013,0.477,10.25757,0.00000
3540.00,10.25808,10.442619,0.000453,10.289091,-0.8013,0.477,10.25808,0.00000
3541.00,10.25805,10.442568,0.000448,10.289035,-0.8012,0.477,10.25805,0.00000
3542.00,10.25768,10.442627,0.000445,10.289042,-0.8012,0.478,10.25768,0.00000
3543.00,10.25800,10.442674,0.000445,10.289039,-0.8011,0.478,10.25800,0.00000
3544.00,10.25709,10.442737,0.000442,10.289040,-0.8011,0.478,10.25709,0.00000
3545.00,10.25631,10.442857,0.000445,10.289017,-0.8011,0.478,10.25631,0.00000
3546.00,10.25533,10.443027,0.000447,10.289084,-0.8010,0.478,10.25533,0.00000
3547.00,10.25435,10.443130,0.000450,10.289118,-0.8010,0.478,10.25435,0.00000
3548.00,10.25371,10.443167,0.000449,10.289076,-0.8009,0.478,10.25371,0.00000
3549.00,10.25519,10.443234,0.000448,10.289071,-0.8009,0.479,10.25519,0.00000
3550.00,10.25631,10.443299,0.000444,10.289094,-0.8009,0.479,10.25631,0.00000
3551.00,10.25803,10.443299,0.000445,10.289055,-0.8008,0.479,10.25803,0.00000
3552.00,10.25934,10.443307,0.000443,10.289048,-0.8008,0.479,10.25934,0.00000
3553.00,10.25950,10.443360,0.000446,10.289045,-0.8008,0.480,10.25950,0.00000
3554.00,10.25866,10.443479,0.000446,10.289085,-0.8007,0.480,10.25866,0.00000
3555.00,10.25797,10.443475,0.000447,10.289007,-0.8007,0.480,10.25797,0.00000
3556.00,10.25760,10.443468,0.000445,10.288908,-0.8007,0.480,10.25760,0.00000
3557.00,10.25755,10.443594,0.000449,10.288930,-0.8007,0.480,10.25755,0.00000
3558.00,10.25823,10.443725,0.000450,10.288979,-0.8006,0.480,10.25823,0.00000
3559.00,10.25750,10.443759,0.000454,10.288946,-0.8006,0.480,10.25750,0.00000
3560.00,10.25819,10.443867,0.000452,10.289045,-0.8006,0.481,10.25819,0.00000
3561.00,10.25743,10.444005,0.000455,10.289149,-0.8006,0.481,10.25743,0.00000
3562.00,10.25715,10.444025,0.000454,10.289092,-0.8005,0.481,10.25715,0.00000
3563.00,10.25722,10.444065,0.000451,10.289055,-0.8005,0.481,10.25722,0.00000
3564.00,10.25809,10.444117,0.000452,10.289028,-0.8005,0.481,10.25809,0.00000
3565.00,10.25758,10.444160,0.000457,10.288988,-0.8004,0.481,10.25758,0.00000
3566.00,10.25783,10.444200,0.000455,10.288911,-0.8004,0.481,10.25783,0.00000
3567.00,10.25851,10.444263,0.000455,10.288895,-0.8004,0.481,10.25851,0.00000
3568.00,10.25874,10.444322,0.000453,10.288923,-0.8003,0.482,10.25874,0.00000
3569.00,10.25958,10.444456,0.000448,10.288993,-0.8003,0.482,10.25958,0.00000
3570.00,10.26052,10.444468,0.000444,10.288925,-0.8003,0.482,10.26052,0.00000
3571.00,10.26072,10.444515,0.000445,10.288960,-0.8003,0.482,10.26072,0.00000
3572.00,10.25961,10.444564,0.000442,10.288996,-0.8002,0.483,10.25961,0.00000
3573.00,10.25919,10.444595,0.000441,10.288966,-0.8002,0.483,10.25919,0.00000
3574.00,10.25878,10.444569,0.000440,10.288906,-0.8002,0.483,10.25878,0.00000
3575.00,10.25871,10.444690,0.000439,10.288944,-0.8002,0.483,10.25871,0.00000
3576.00,10.25932,10.444798,0.000438,10.288957,-0.8001,0.484,10.25932,0.00000
3577.00,10.25937,10.444968,0.000439,10.288993,-0.8001,0.484,10.25937,0.00000
3578.00,10.25925,10.445060,0.000439,10.289021,-0.8001,0.484,10.25925,0.00000
3579.00,10.25818,10.445160,0.000440,10.289028,-0.8001,0.484,10.25818,0.00000
3580.00,10.25758,10.445221,0.000440,10.289092,-0.8000,0.484,10.25758,0.00000
3581.00,10.25768,10.445219,0.000437,10.289059,-0.8000,0.485,10.25768,0.00000
3582.00,10.25796,10.445173,0.000437,10.289001,-0.8000,0.485,10.25796,0.00000
3583.00,10.25772,10.445195,0.000443,10.288924,-0.8000,0.485,10.25772,0.00000
3584.00,10.25846,10.445215,0.000447,10.288917,-0.8000,0.485,10.25846,0.00000
3585.00,10.25752,10.445224,0.000445,10.288843,-0.8000,0.485,10.25752,0.00000
3586.00,10.25594,10.445306,0.000446,10.288851,-0.7999,0.485,10.25594,0.00000
3587.00,10.25571,10.445375,0.000450,10.288904,-0.7999,0.485,10.25571,0.00000
3588.00,10.25541,10.445468,0.000448,10.288969,-0.7999,0.485,10.25541,0.00000
3589.00,10.25521,10.445564,0.000447,10.288957,-0.7998,0.486,10.25521,0.00000
3590.00,10.25634,10.445640,0.000450,10.289009,-0.7998,0.486,10.25634,0.00000
3591.00,10.25820,10.445672,0.000451,10.288999,-0.7997,0.486,10.25820,0.00000
3592.00,10.25878,10.445738,0.000450,10.288906,-0.7997,0.486,10.25878,0.00000
3593.00,10.25941,10.445762,0.000447,10.288865,-0.7997,0.486,10.25941,0.00000
3594.00,10.25945,10.445845,0.000448,10.288885,-0.7996,0.486,10.25945,0.00000
3595.00,10.25889,10.445921,0.000452,10.288848,-0.7996,0.486,10.25889,0.00000
3596.00,10.25868,10.446088,0.000452,10.288908,-0.7995,0.487,10.25868,0.00000
3597.00,10.25876,10.446172,0.000446,10.288985,-0.7995,0.487,10.25876,0.00000
3598.00,10.25958,10.446308,0.000448,10.289033,-0.7994,0.487,10.25958,0.00000
3599.00,10.25935,10.446376,0.000445,10.289062,-0.7994,0.487,10.25935,0.00000
3600.00,10.25987,10.446510,0.000443,10.289118,-0.7993,0.488,10.25987,0.00000
3601.00,10.25870,10.446559,0.000440,10.289111,-0.7993,0.488,10.25870,0.00000
3602.00,10.25834,10.446616,0.000445,10.289093,-0.7993,0.488,10.25834,0.00000
3603.00,10.25711,10.446669,0.000443,10.289081,-0.7992,0.488,10.25711,0.00000
3604.00,10.25766,10.446635,0.000447,10.288978,-0.7992,0.488,10.25766,0.00000
3605.00,10.25764,10.446627,0.000444,10.288941,-0.7992,0.488,10.25764,0.00000
3606.00,10.25864,10.446597,0.000447,10.288877,-0.7992,0.488,10.25864,0.00000
3607.00,10.25914,10.446613,0.000446,10.288861,-0.7992,0.489,10.25914,0.00000
3608.00,10.26006,10.446599,0.000446,10.288791,-0.7992,0.489,10.26006,0.00000
3609.00,10.26025,10.446726,0.000447,10.288861,-0.7991,0.489,10.26025,0.00000
3610.00,10.26039,10.446844,0.000449,10.288885,-0.7991,0.489,10.26039,0.00000
3611.00,10.25981,10.446932,0.000448,10.288899,-0.7991,0.489,10.25981,0.00000
3612.00,10.25928,10.446969,0.000447,10.288881,-0.7991,0.490,10.25928,0.00000
3613.00,10.25861,10.447034,0.000447,10.288935,-0.7991,0.490,10.25861,0.00000
3614.00,10.25860,10.447031,0.000444,10.288838,-0.7990,0.490,10.25860,0.00000
3615.00,10.25871,10.447082,0.000444,10.288823,-0.7990,0.490,10.25871,0.00000
3616.00,10.25957,10.447181,0.000442,10.288925,-0.7990,0.491,10.25957,0.00000
3617.00,10.26016,10.447285,0.000444,10.288981,-0.7989,0.491,10.26016,0.00000
3618.00,10.26083,10.447344,0.000445,10.288942,-0.7989,0.491,10.26083,0.00000
3619.00,10.26082,10.447569,0.000447,10.289132,-0.7989,0.491,10.26082,0.00000
3620.00,10.26031,10.447591,0.000446,10.289159,-0.7989,0.491,10.26031,0.00000
3621.00,10.25914,10.447695,0.000445,10.289132,-0.7988,0.491,10.25914,0.00000
3622.00,10.25915,10.447800,0.000443,10.289135,-0.7988,0.491,10.25915,0.00000
3623.00,10.25943,10.447859,0.000448,10.289174,-0.7988,0.491,10.25943,0.00000
3624.00,10.25999,10.447784,0.000445,10.289056,-0.7988,0.492,10.25999,0.00000
3625.00,10.26031,10.447895,0.000445,10.289085,-0.7988,0.492,10.26031,0.00000
3626.00,10.26006,10.447857,0.000448,10.289006,-0.7988,0.492,10.26006,0.00000
3627.00,10.25887,10.447883,0.000449,10.288943,-0.7988,0.492,10.25887,0.00000
3628.00,10.25784,10.448057,0.000443,10.289004,-0.7987,0.492,10.25784,0.00000
3629.00,10.25696,10.448148,0.000443,10.289042,-0.7987,0.493,10.25696,0.00000
3630.00,10.25716,10.448193,0.000443,10.288990,-0.7986,0.493,10.25716,0.00000
3631.00,10.25821,10.448265,0.000445,10.289012,-0.7986,0.493,10.25821,0.00000
3632.00,10.25978,10.448310,0.000444,10.289007,-0.7986,0.493,10.25978,0.00000
3633.00,10.26014,10.448247,0.000444,10.288908,-0.7985,0.493,10.26014,0.00000
3634.00,10.26117,10.448355,0.000445,10.288972,-0.7985,0.494,10.26117,0.00000
3635.00,10.26181,10.448436,0.000445,10.288999,-0.7985,0.494,10.26181,0.00000
3636.00,10.26156,10.448551,0.000442,10.289059,-0.7985,0.494,10.26156,0.00000
3637.00,10.26085,10.448694,0.000445,10.289155,-0.7985,0.494,10.26085,0.00000
3638.00,10.26138,10.448870,0.000449,10.289230,-0.7984,0.494,10.26138,0.00000
3639.00,10.26048,10.448836,0.000451,10.289112,-0.7984,0.494,10.26048,0.00000
3640.00,10.26032,10.448854,0.000452,10.289060,-0.7984,0.494,10.26032,0.00000
3641.00,10.26107,10.448911,0.000456,10.288973,-0.7983,0.494,10.26107,0.00000
3642.00,10.26199,10.448897,0.000456,10.288874,-0.7983,0.494,10.26199,0.00000
3643.00,10.26122,10.448891,0.000454,10.288853,-0.7983,0.495,10.26122,0.00000
3644.00,10.26108,10.449093,0.000453,10.288954,-0.7983,0.495,10.26108,0.00000
3645.00,10.26069,10.449247,0.000451,10.288997,-0.7983,0.495,10.26069,0.00000
3646.00,10.26074,10.449351,0.000450,10.289077,-0.7983,0.495,10.26074,0.00000
3647.00,10.26077,10.449406,0.000448,10.289090,-0.7983,0.496,10.26077,0.00000
3648.00,10.26214,10.449551,0.000450,10.289104,-0.7983,0.496,10.26214,0.00000
3649.00,10.26390,10.449537,0.000452,10.289052,-0.7983,0.496,10.26390,0.00000
3650.00,10.26373,10.449581,0.000453,10.289073,-0.7983,0.496,10.26373,0.00000
3651.00,10.26265,10.449561,0.000453,10.289041,-0.7983,0.496,10.26265,0.00000
3652.00,10.26182,10.449722,0.000451,10.289128,-0.7982,0.496,10.26182,0.00000
3653.00,10.26177,10.449716,0.000447,10.289143,-0.7981,0.497,10.26177,0.00000
3654.00,10.26106,10.449810,0.000446,10.289203,-0.7981,0.497,10.26106,0.00000
3655.00,10.26178,10.449853,0.000447,10.289188,-0.7981,0.497,10.26178,0.00000
3656.00,10.26228,10.449908,0.000447,10.289133,-0.7981,0.497,10.26228,0.00000
3657.00,10.26259,10.449941,0.000450,10.289096,-0.7981,0.497,10.26259,0.00000
3658.00,10.26214,10.450047,0.000450,10.289071,-0.7981,0.497,10.26214,0.00000
3659.00,10.26061,10.450155,0.000449,10.289039,-0.7981,0.497,10.26061,0.00000
3660.00,10.26004,10.450175,0.000449,10.288974,-0.7981,0.498,10.26004,0.00000
3661.00,10.26051,10.450296,0.000450,10.289019,-0.7981,0.498,10.26051,0.00000
3662.00,10.26089,10.450334,0.000450,10.288993,-0.7981,0.498,10.26089,0.00000
3663.00,10.26073,10.450419,0.000450,10.289070,-0.7981,0.498,10.26073,0.00000
3664.00,10.26258,10.450388,0.000449,10.289062,-0.7981,0.498,10.26258,0.00000
3665.00,10.26353,10.450468,0.000449,10.289094,-0.7981,0.498,10.26353,0.00000
3666.00,10.26406,10.450444,0.000446,10.289059,-0.7981,0.499,10.26406,0.00000
3667.00,10.26341,10.450470,0.000446,10.289071,-0.7981,0.499,10.26341,0.00000
3668.00,10.26343,10.450489,0.000447,10.288990,-0.7980,0.499,10.26343,0.00000
3669.00,10.26378,10.450611,0.000448,10.288998,-0.7980,0.499,10.26378,0.00000
3670.00,10.26356,10.450695,0.000448,10.289012,-0.7980,0.499,10.26356,0.00000
3671.00,10.26321,10.450878,0.000449,10.289037,-0.7980,0.499,10.26321,0.00000
3672.00,10.26372,10.450973,0.000448,10.289033,-0.7980,0.500,10.26372,0.00000
3673.00,10.26375,10.451015,0.000449,10.289019,-0.7980,0.500,10.26375,0.00000
3674.00,10.26281,10.451015,0.000451,10.288978,-0.7979,0.500,10.26281,0.00000
3675.00,10.26202,10.451063,0.000452,10.288997,-0.7979,0.500,10.26202,0.00000
3676.00,10.26158,10.451088,0.000449,10.288982,-0.7979,0.500,10.26158,0.00000
3677.00,10.26196,10.451125,0.000448,10.288930,-0.7979,0.501,10.26196,0.00000
3678.00,10.26158,10.451208,0.000444,10.288947,-0.7979,0.501,10.26158,0.00000
3679.00,10.26219,10.451335,0.000446,10.288993,-0.7979,0.501,10.26219,0.00000
3680.00,10.26304,10.451435,0.000446,10.289047,-0.7979,0.501,10.26304,0.00000
3681.00,10.26359,10.451535,0.000446,10.289127,-0.7979,0.501,10.26359,0.00000
3682.00,10.26296,10.451651,0.000447,10.289189,-0.7979,0.501,10.26296,0.00000
3683.00,10.26297,10.451703,0.000447,10.289175,-0.7978,0.502,10.26297,0.00000
3684.00,10.26271,10.451735,0.000445,10.289135,-0.7978,0.502,10.26271,0.00000
3685.00,10.26330,10.451744,0.000445,10.289020,-0.7978,0.502,10.26330,0.00000
3686.00,10.26317,10.451780,0.000446,10.288934,-0.7978,0.502,10.26317,0.00000
3687.00,10.26456,10.451858,0.000445,10.288956,-0.7978,0.502,10.26456,0.00000
3688.00,10.26586,10.451970,0.000446,10.288961,-0.7978,0.502,10.26586,0.00000
3689.00,10.26616,10.452072,0.000444,10.288931,-0.7978,0.503,10.26616,0.00000
3690.00,10.26562,10.452215,0.000443,10.288977,-0.7977,0.503,10.26562,0.00000
3691.00,10.26651,10.452240,0.000446,10.288963,-0.7977,0.503,10.26651,0.00000
3692.00,10.26602,10.452331,0.000448,10.288974,-0.7977,0.503,10.26602,0.00000
3693.00,10.26579,10.452338,0.000446,10.288954,-0.7978,0.503,10.26579,0.00000
3694.00,10.26498,10.452355,0.000447,10.288963,-0.7978,0.503,10.26498,0.00000
3695.00,10.26470,10.452386,0.000448,10.288933,-0.7978,0.504,10.26470,0.00000
3696.00,10.26373,10.452475,0.000447,10.288942,-0.7977,0.504,10.26373,0.00000
3697.00,10.26380,10.452496,0.000448,10.288896,-0.7977,0.504,10.26380,0.00000
3698.00,10.26417,10.452622,0.000451,10.288935,-0.7977,0.504,10.26417,0.00000
3699.00,10.26454,10.452758,0.000453,10.288981,-0.7976,0.504,10.26454,0.00000
3700.00,10.26374,10.452813,0.000453,10.289013,-0.7976,0.504,10.26374,0.00000
3701.00,10.26300,10.452914,0.000452,10.289004,-0.7976,0.504,10.26300,0.00000
3702.00,10.26240,10.452936,0.000450,10.288959,-0.7976,0.505,10.26240,0.00000
3703.00,10.26137,10.452904,0.000448,10.288864,-0.7976,0.505,10.26137,0.00000
3704.00,10.26217,10.452960,0.000445,10.288900,-0.7976,0.505,10.26217,0.00000
3705.00,10.26397,10.452950,0.000447,10.288838,-0.7976,0.505,10.26397,0.00000
3706.00,10.26565,10.453027,0.000450,10.288930,-0.7976,0.505,10.26565,0.00000
3707.00,10.26552,10.453131,0.000455,10.288966,-0.7976,0.505,10.26552,0.00000
3708.00,10.26548,10.453226,0.000457,10.289027,-0.7975,0.505,10.26548,0.00000
3709.00,10.26400,10.453156,0.000461,10.288931,-0.7975,0.505,10.26400,0.00000
3710.00,10.26376,10.453239,0.000459,10.288960,-0.7974,0.506,10.26376,0.00000
3711.00,10.26279,10.453211,0.000456,10.288908,-0.7974,0.506,10.26279,0.00000
3712.00,10.26334,10.453305,0.000453,10.288932,-0.7973,0.506,10.26334,0.00000
3713.00,10.26457,10.453422,0.000451,10.288970,-0.7973,0.506,10.26457,0.00000
3714.00,10.26602,10.453644,0.000447,10.289059,-0.7973,0.507,10.26602,0.00000
3715.00,10.26566,10.453732,0.000446,10.289060,-0.7973,0.507,10.26566,0.00000
3716.00,10.26644,10.453838,0.000447,10.289044,-0.7973,0.507,10.26644,0.00000
3717.00,10.26647,10.453848,0.000445,10.288998,-0.7973,0.507,10.26647,0.00000
3718.00,10.26589,10.453898,0.000444,10.288966,-0.7972,0.507,10.26589,0.00000
3719.00,10.26580,10.453901,0.000443,10.288884,-0.7972,0.508,10.26580,0.00000
3720.00,10.26638,10.454001,0.000442,10.288912,-0.7972,0.508,10.26638,0.00000
3721.00,10.26613,10.454096,0.000442,10.288904,-0.7972,0.508,10.26613,0.00000
3722.00,10.26631,10.454159,0.000440,10.288887,-0.7972,0.508,10.26631,0.00000
@13,1.0000,2.0, 3720.011 
3723.00,10.26596,10.454239,0.000440,10.288920,-0.7972,0.508,10.26596,0.00000
3724.00,10.26682,10.454247,0.000443,10.288922,-0.7972,0.508,10.26682,0.00000
3725.00,10.26664,10.454279,0.000445,10.288903,-0.7972,0.509,10.26664,0.00000
3726.00,10.25583,10.454270,0.000446,10.288873,-0.7972,0.509,10.25583,0.00000
3727.00,10.23029,10.454290,0.000447,10.288922,-0.7971,0.509,10.23029,0.00000
3728.00,10.19679,10.454330,0.000443,10.289000,-0.7971,0.509,10.19679,0.00000
3729.00,10.16328,10.454426,0.000441,10.289055,-0.7971,0.510,10.16328,0.00000
3730.00,10.13806,10.454479,0.000439,10.289114,-0.7970,0.510,10.13806,0.00000
3731.00,10.12962,10.454486,0.000439,10.289110,-0.7970,0.510,10.12962,0.00000
3732.00,10.13531,10.454628,0.000443,10.289127,-0.7970,0.510,10.13531,0.00000
3733.00,10.14526,10.454693,0.000451,10.289082,-0.7970,0.510,10.14526,0.00000
3734.00,10.14694,10.454745,0.000451,10.289076,-0.7969,0.510,10.14694,0.00000
3735.00,10.13703,10.454861,0.000452,10.289090,-0.7969,0.510,10.13703,0.00000
3736.00,10.11987,10.455007,0.000449,10.289127,-0.7969,0.511,10.11987,0.00000
3737.00,10.10322,10.455055,0.000444,10.289088,-0.7969,0.511,10.10322,0.00000
3738.00,10.09382,10.455019,0.000437,10.288967,-0.7969,0.511,10.09382,0.00000
3739.00,10.09333,10.455065,0.000437,10.288948,-0.7969,0.512,10.09333,0.00000
3740.00,10.10003,10.455081,0.000440,10.288902,-0.7969,0.512,10.10003,0.00000
3741.00,10.11268,10.455200,0.000444,10.289021,-0.7969,0.512,10.11268,0.00000
3742.00,10.13012,10.455325,0.000447,10.289160,-0.7969,0.512,10.13012,0.00000
3743.00,10.14984,10.455421,0.000450,10.289230,-0.7968,0.512,10.14984,0.00000
3744.00,10.17031,10.455433,0.000450,10.289204,-0.7968,0.512,10.17031,0.00000
3745.00,10.19077,10.455468,0.000444,10.289201,-0.7968,0.512,10.19077,0.00000
3746.00,10.20941,10.455511,0.000444,10.289131,-0.7968,0.512,10.20941,0.00000
3747.00,10.22554,10.455439,0.000443,10.288957,-0.7967,0.512,10.22554,0.00000
3748.00,10.23785,10.455519,0.000441,10.288912,-0.7967,0.513,10.23785,0.00000
3749.00,10.24796,10.455722,0.000440,10.289000,-0.7967,0.513,10.24796,0.00000
3750.00,10.25688,10.455777,0.000444,10.288958,-0.7966,0.513,10.25688,0.00000
3751.00,10.26357,10.455760,0.000444,10.288875,-0.7966,0.513,10.26357,0.00000
3752.00,10.26814,10.455845,0.000445,10.288911,-0.7965,0.513,10.26814,0.00000
3753.00,10.27213,10.455888,0.000446,10.288933,-0.7965,0.514,10.27213,0.00000
3754.00,10.27516,10.455850,0.000451,10.288825,-0.7965,0.513,10.27516,0.00000
3755.00,10.27597,10.455920,0.000450,10.288853,-0.7964,0.514,10.27597,0.00000
3756.00,10.27562,10.456077,0.000450,10.288897,-0.7964,0.514,10.27562,0.00000
3757.00,10.27567,10.456184,0.000449,10.288948,-0.7963,0.514,10.27567,0.00000
3758.00,10.27549,10.456282,0.000448,10.288919,-0.7963,0.514,10.27549,0.00000
3759.00,10.27591,10.456407,0.000443,10.288931,-0.7962,0.515,10.27591,0.00000
3760.00,10.27616,10.456511,0.000443,10.288978,-0.7962,0.515,10.27616,0.00000
3761.00,10.27653,10.456454,0.000443,10.288947,-0.7962,0.515,10.27653,0.00000
3762.00,10.27597,10.456494,0.000449,10.288920,-0.7962,0.515,10.27597,0.00000
3763.00,10.27559,10.456516,0.000452,10.288902,-0.7962,0.515,10.27559,0.00000
3764.00,10.27468,10.456482,0.000451,10.288913,-0.7962,0.515,10.27468,0.00000
3765.00,10.27384,10.456550,0.000452,10.288911,-0.7962,0.515,10.27384,0.00000
3766.00,10.27355,10.456705,0.000451,10.288981,-0.7961,0.516,10.27355,0.00000
3767.00,10.27184,10.456828,0.000451,10.289024,-0.7961,0.516,10.27184,0.00000
3768.00,10.26911,10.456915,0.000448,10.289054,-0.7961,0.516,10.26911,0.00000
3769.00,10.26650,10.457034,0.000451,10.289073,-0.7960,0.516,10.26650,0.00000
3770.00,10.26359,10.457050,0.000449,10.289031,-0.7960,0.516,10.26359,0.00000
3771.00,10.26139,10.457076,0.000451,10.288965,-0.7960,0.516,10.26139,0.00000
3772.00,10.26104,10.457076,0.000449,10.288877,-0.7960,0.517,10.26104,0.00000
3773.00,10.26019,10.457131,0.000450,10.288844,-0.7960,0.517,10.26019,0.00000
3774.00,10.25846,10.457211,0.000443,10.288828,-0.7960,0.517,10.25846,0.00000
3775.00,10.25723,10.457307,0.000445,10.288832,-0.7959,0.518,10.25723,0.00000
3776.00,10.25592,10.457384,0.000444,10.288830,-0.7959,0.518,10.25592,0.00000
3777.00,10.25425,10.457447,0.000444,10.288892,-0.7959,0.518,10.25425,0.00000
3778.00,10.25365,10.457562,0.000444,10.288971,-0.7959,0.518,10.25365,0.00000
3779.00,10.25449,10.457724,0.000451,10.289031,-0.7958,0.518,10.25449,0.00000
3780.00,10.25571,10.457801,0.000453,10.289048,-0.7957,0.518,10.25571,0.00000
3781.00,10.25601,10.457902,0.000454,10.289140,-0.7956,0.518,10.25601,0.00000
3782.00,10.25676,10.457958,0.000453,10.289098,-0.7956,0.518,10.25676,0.00000
3783.00,10.25739,10.457969,0.000453,10.289066,-0.7956,0.519,10.25739,0.00000
3784.00,10.25695,10.457912,0.000450,10.288992,-0.7956,0.519,10.25695,0.00000
3785.00,10.25711,10.457967,0.000445,10.288967,-0.7956,0.519,10.25711,0.00000
3786.00,10.25839,10.458074,0.000443,10.288936,-0.7956,0.519,10.25839,0.00000
3787.00,10.26003,10.458112,0.000444,10.288896,-0.7956,0.520,10.26003,0.00000
3788.00,10.26119,10.458225,0.000443,10.288929,-0.7955,0.520,10.26119,0.00000
3789.00,10.26349,10.458344,0.000444,10.288990,-0.7955,0.520,10.26349,0.00000
3790.00,10.26482,10.458363,0.000446,10.288985,-0.7955,0.520,10.26482,0.00000
3791.00,10.26440,10.458387,0.000446,10.288994,-0.7955,0.520,10.26440,0.00000
3792.00,10.26402,10.458518,0.000446,10.289078,-0.7955,0.521,10.26402,0.00000
3793.00,10.26497,10.458612,0.000451,10.289142,-0.7955,0.521,10.26497,0.00000
3794.00,10.26632,10.458661,0.000452,10.289166,-0.7955,0.521,10.26632,0.00000
3795.00,10.26828,10.458774,0.000455,10.289174,-0.7955,0.521,10.26828,0.00000
3796.00,10.27104,10.458845,0.000455,10.289151,-0.7955,0.521,10.27104,0.00000
3797.00,10.27228,10.458922,0.000457,10.289169,-0.7955,0.521,10.27228,0.00000
3798.00,10.27274,10.458868,0.000457,10.289071,-0.7955,0.521,10.27274,0.00000
3799.00,10.27272,10.458917,0.000453,10.289048,-0.7955,0.521,10.27272,0.00000
3800.00,10.27309,10.458980,0.000449,10.289094,-0.7955,0.521,10.27309,0.00000
3801.00,10.27434,10.458949,0.000450,10.289045,-0.7955,0.522,10.27434,0.00000
3802.00,10.27538,10.458966,0.000444,10.289018,-0.7955,0.522,10.27538,0.00000
3803.00,10.27547,10.459092,0.000440,10.289058,-0.7954,0.522,10.27547,0.00000
3804.00,10.27545,10.459217,0.000444,10.289095,-0.7954,0.522,10.27545,0.00000
3805.00,10.27459,10.459290,0.000446,10.289077,-0.7955,0.522,10.27459,0.00000
3806.00,10.27353,10.459391,0.000441,10.289105,-0.7955,0.523,10.27353,0.00000
3807.00,10.27368,10.459456,0.000445,10.289109,-0.7955,0.523,10.27368,0.00000
3808.00,10.27460,10.459607,0.000450,10.289152,-0.7955,0.523,10.27460,0.00000
3809.00,10.27491,10.459655,0.000448,10.289141,-0.7955,0.523,10.27491,0.00000
3810.00,10.27545,10.459734,0.000448,10.289141,-0.7955,0.523,10.27545,0.00000
3811.00,10.27642,10.459790,0.000451,10.289145,-0.7955,0.523,10.27642,0.00000
3812.00,10.27785,10.459870,0.000451,10.289154,-0.7955,0.523,10.27785,0.00000
3813.00,10.27794,10.459813,0.000448,10.289044,-0.7955,0.524,10.27794,0.00000
3814.00,10.27792,10.459808,0.000446,10.288940,-0.7955,0.524,10.27792,0.00000
3815.00,10.27728,10.459813,0.000445,10.288882,-0.7955,0.524,10.27728,0.00000
3816.00,10.27551,10.459879,0.000443,10.288854,-0.7955,0.525,10.27551,0.00000
3817.00,10.27408,10.459957,0.000442,10.288861,-0.7955,0.525,10.27408,0.00000
3818.00,10.27399,10.460011,0.000441,10.288896,-0.7955,0.525,10.27399,0.00000
3819.00,10.27366,10.460068,0.000445,10.288940,-0.7954,0.525,10.27366,0.00000
3820.00,10.27332,10.460172,0.000447,10.289010,-0.7954,0.525,10.27332,0.00000
3821.00,10.27369,10.460281,0.000447,10.289086,-0.7954,0.525,10.27369,0.00000
3822.00,10.27264,10.460206,0.000444,10.288987,-0.7954,0.526,10.27264,0.00000
3823.00,10.27089,10.460266,0.000443,10.289030,-0.7954,0.526,10.27089,0.00000
3824.00,10.27006,10.460281,0.000439,10.289004,-0.7954,0.526,10.27006,0.00000
3825.00,10.27076,10.460377,0.000438,10.289000,-0.7954,0.526,10.27076,0.00000
3826.00,10.27068,10.460394,0.000440,10.288952,-0.7954,0.526,10.27068,0.00000
3827.00,10.27128,10.460577,0.000443,10.289060,-0.7954,0.526,10.27128,0.00000
3828.00,10.27184,10.460663,0.000443,10.289022,-0.7954,0.527,10.27184,0.00000
3829.00,10.27232,10.460780,0.000447,10.289035,-0.7954,0.527,10.27232,0.00000
3830.00,10.27086,10.460705,0.000446,10.289010,-0.7953,0.527,10.27086,0.00000
3831.00,10.27027,10.460795,0.000446,10.289107,-0.7953,0.527,10.27027,0.00000
3832.00,10.26967,10.460826,0.000447,10.289060,-0.7953,0.527,10.26967,0.00000
3833.00,10.27029,10.460888,0.000451,10.289078,-0.7953,0.527,10.27029,0.00000
3834.00,10.27112,10.460905,0.000452,10.289070,-0.7953,0.527,10.27112,0.00000
3835.00,10.27336,10.461060,0.000451,10.289074,-0.7953,0.527,10.27336,0.00000
3836.00,10.27512,10.461126,0.000453,10.288996,-0.7952,0.527,10.27512,0.00000
3837.00,10.27637,10.461046,0.000449,10.288928,-0.7952,0.528,10.27637,0.00000
3838.00,10.27594,10.461151,0.000448,10.288981,-0.7952,0.528,10.27594,0.00000
3839.00,10.27498,10.461265,0.000445,10.289059,-0.7952,0.528,10.27498,0.00000
3840.00,10.27429,10.461211,0.000448,10.289005,-0.7952,0.528,10.27429,0.00000
3841.00,10.27232,10.461230,0.000446,10.289004,-0.7951,0.529,10.27232,0.00000
3842.00,10.27162,10.461405,0.000448,10.289076,-0.7951,0.529,10.27162,0.00000
3843.00,10.27247,10.461473,0.000449,10.289035,-0.7951,0.529,10.27247,0.00000
3844.00,10.27315,10.461494,0.000449,10.288976,-0.7952,0.529,10.27315,0.00000
3845.00,10.27227,10.461632,0.000449,10.288999,-0.7951,0.529,10.27227,0.00000
3846.00,10.27307,10.461751,0.000448,10.289033,-0.7951,0.529,10.27307,0.00000
3847.00,10.27308,10.461852,0.000444,10.289032,-0.7951,0.530,10.27308,0.00000
3848.00,10.27209,10.461900,0.000443,10.289065,-0.7951,0.530,10.27209,0.00000
3849.00,10.27207,10.462068,0.000444,10.289172,-0.7951,0.530,10.27207,0.00000
3850.00,10.27289,10.462082,0.000444,10.289188,-0.7951,0.530,10.27289,0.00000
3851.00,10.27402,10.462112,0.000445,10.289174,-0.7951,0.531,10.27402,0.00000
3852.00,10.27513,10.462125,0.000448,10.289163,-0.7950,0.531,10.27513,0.00000
3853.00,10.27590,10.462156,0.000444,10.289122,-0.7950,0.531,10.27590,0.00000
3854.00,10.27546,10.462221,0.000445,10.289102,-0.7950,0.531,10.27546,0.00000
3855.00,10.27544,10.462338,0.000445,10.289133,-0.7949,0.531,10.27544,0.00000
3856.00,10.27520,10.462335,0.000446,10.289103,-0.7949,0.531,10.27520,0.00000
3857.00,10.27444,10.462427,0.000446,10.289107,-0.7949,0.532,10.27444,0.00000
3858.00,10.27466,10.462497,0.000447,10.289081,-0.7949,0.532,10.27466,0.00000
3859.00,10.27489,10.462430,0.000444,10.288993,-0.7949,0.532,10.27489,0.00000
3860.00,10.27535,10.462519,0.000444,10.288988,-0.7948,0.532,10.27535,0.00000
3861.00,10.27472,10.462662,0.000446,10.289000,-0.7948,0.532,10.27472,0.00000
3862.00,10.27464,10.462730,0.000445,10.289001,-0.7948,0.532,10.27464,0.00000
3863.00,10.27511,10.462811,0.000448,10.289061,-0.7948,0.533,10.27511,0.00000
3864.00,10.27552,10.462884,0.000449,10.289020,-0.7948,0.533,10.27552,0.00000
3865.00,10.27406,10.462924,0.000448,10.289015,-0.7947,0.533,10.27406,0.00000
3866.00,10.27438,10.462930,0.000447,10.289014,-0.7947,0.533,10.27438,0.00000
3867.00,10.27486,10.463035,0.000448,10.289049,-0.7947,0.533,10.27486,0.00000
3868.00,10.27449,10.463072,0.000445,10.288970,-0.7946,0.534,10.27449,0.00000
3869.00,10.27468,10.463187,0.000448,10.289045,-0.7946,0.534,10.27468,0.00000
3870.00,10.27545,10.463283,0.000448,10.289032,-0.7946,0.534,10.27545,0.00000
3871.00,10.27453,10.463344,0.000447,10.289011,-0.7946,0.534,10.27453,0.00000
3872.00,10.27452,10.463398,0.000450,10.289005,-0.7946,0.534,10.27452,0.00000
3873.00,10.27476,10.463537,0.000454,10.289093,-0.7946,0.534,10.27476,0.00000
3874.00,10.27503,10.463564,0.000454,10.289055,-0.7946,0.534,10.27503,0.00000
3875.00,10.27579,10.463526,0.000456,10.289026,-0.7946,0.534,10.27579,0.00000
3876.00,10.27729,10.463551,0.000455,10.288990,-0.7946,0.535,10.27729,0.00000
3877.00,10.27707,10.463509,0.000455,10.288917,-0.7946,0.535,10.27707,0.00000
3878.00,10.27679,10.463510,0.000453,10.288899,-0.7946,0.535,10.27679,0.00000
3879.00,10.27629,10.463550,0.000450,10.288861,-0.7946,0.535,10.27629,0.00000
3880.00,10.27577,10.463643,0.000447,10.288881,-0.7945,0.536,10.27577,0.00000
3881.00,10.27457,10.463761,0.000446,10.288915,-0.7945,0.536,10.27457,0.00000
3882.00,10.27356,10.463876,0.000443,10.288968,-0.7944,0.536,10.27356,0.00000
3883.00,10.27315,10.463966,0.000439,10.288966,-0.7944,0.536,10.27315,0.00000
3884.00,10.27367,10.464094,0.000440,10.289049,-0.7944,0.537,10.27367,0.00000
3885.00,10.27425,10.464154,0.000444,10.289008,-0.7944,0.537,10.27425,0.00000
3886.00,10.27499,10.464235,0.000445,10.289029,-0.7944,0.537,10.27499,0.00000
3887.00,10.27615,10.464313,0.000445,10.289021,-0.7944,0.537,10.27615,0.00000
3888.00,10.27700,10.464356,0.000449,10.288993,-0.7944,0.537,10.27700,0.00000
3889.00,10.27749,10.464392,0.000450,10.288947,-0.7943,0.537,10.27749,0.00000
3890.00,10.27721,10.464482,0.000446,10.288975,-0.7943,0.537,10.27721,0.00000
3891.00,10.27752,10.464534,0.000446,10.288943,-0.7942,0.538,10.27752,0.00000
3892.00,10.27770,10.464624,0.000445,10.288988,-0.7942,0.538,10.27770,0.00000
3893.00,10.27698,10.464649,0.000446,10.288957,-0.7942,0.538,10.27698,0.00000
3894.00,10.27521,10.464709,0.000446,10.288964,-0.7942,0.538,10.27521,0.00000
3895.00,10.27487,10.464721,0.000450,10.288966,-0.7942,0.538,10.27487,0.00000
3896.00,10.27408,10.464789,0.000455,10.288982,-0.7942,0.538,10.27408,0.00000
3897.00,10.27360,10.464831,0.000456,10.288981,-0.7942,0.538,10.27360,0.00000
3898.00,10.27376,10.464974,0.000455,10.289050,-0.7942,0.538,10.27376,0.00000
3899.00,10.27300,10.465027,0.000454,10.289062,-0.7941,0.539,10.27300,0.00000
3900.00,10.27289,10.465151,0.000450,10.289079,-0.7941,0.539,10.27289,0.00000
3901.00,10.27320,10.465226,0.000448,10.289072,-0.7941,0.539,10.27320,0.00000
3902.00,10.27333,10.465235,0.000452,10.288991,-0.7940,0.539,10.27333,0.00000
3903.00,10.27375,10.465159,0.000450,10.288903,-0.7940,0.539,10.27375,0.00000
3904.00,10.27579,10.465252,0.000448,10.288927,-0.7940,0.540,10.27579,0.00000
3905.00,10.27721,10.465302,0.000451,10.288938,-0.7940,0.540,10.27721,0.00000
3906.00,10.27766,10.465415,0.000449,10.288994,-0.7940,0.540,10.27766,0.00000
3907.00,10.27819,10.465474,0.000445,10.289025,-0.7940,0.540,10.27819,0.00000
3908.00,10.27811,10.465643,0.000449,10.289131,-0.7940,0.540,10.27811,0.00000
3909.00,10.27779,10.465601,0.000452,10.289028,-0.7940,0.540,10.27779,0.00000
3910.00,10.27668,10.465695,0.000453,10.289057,-0.7940,0.540,10.27668,0.00000
3911.00,10.27747,10.465614,0.000454,10.288988,-0.7940,0.540,10.27747,0.00000
3912.00,10.27747,10.465649,0.000456,10.288951,-0.7940,0.540,10.27747,0.00000
3913.00,10.27688,10.465590,0.000454,10.288864,-0.7940,0.541,10.27688,0.00000
3914.00,10.27601,10.465620,0.000452,10.288866,-0.7940,0.541,10.27601,0.00000
3915.00,10.27628,10.465676,0.000449,10.288878,-0.7940,0.541,10.27628,0.00000
3916.00,10.27553,10.465800,0.000447,10.288928,-0.7940,0.541,10.27553,0.00000
3917.00,10.27570,10.465910,0.000447,10.288954,-0.7939,0.542,10.27570,0.00000
3918.00,10.27577,10.466045,0.000446,10.288976,-0.7939,0.542,10.27577,0.00000
3919.00,10.27683,10.466159,0.000445,10.289014,-0.7939,0.542,10.27683,0.00000
3920.00,10.27712,10.466279,0.000446,10.289017,-0.7939,0.542,10.27712,0.00000
3921.00,10.27573,10.466290,0.000446,10.288990,-0.7938,0.542,10.27573,0.00000
3922.00,10.27524,10.466372,0.000445,10.289024,-0.7938,0.543,10.27524,0.00000
3923.00,10.27554,10.466447,0.000445,10.289049,-0.7938,0.543,10.27554,0.00000
3924.00,10.27596,10.466560,0.000445,10.289075,-0.7938,0.543,10.27596,0.00000
3925.00,10.27640,10.466474,0.000447,10.288955,-0.7938,0.543,10.27640,0.00000
3926.00,10.27815,10.466531,0.000447,10.288930,-0.7938,0.543,10.27815,0.00000
3927.00,10.27799,10.466593,0.000450,10.288942,-0.7938,0.543,10.27799,0.00000
3928.00,10.27752,10.466572,0.000449,10.288901,-0.7938,0.544,10.27752,0.00000
3929.00,10.27704,10.466658,0.000452,10.288943,-0.7938,0.544,10.27704,0.00000
3930.00,10.27645,10.466686,0.000449,10.288965,-0.7938,0.544,10.27645,0.00000
3931.00,10.27639,10.466742,0.000449,10.288956,-0.7939,0.544,10.27639,0.00000
3932.00,10.27690,10.466740,0.000446,10.288938,-0.7939,0.544,10.27690,0.00000
3933.00,10.27817,10.466799,0.000447,10.288938,-0.7939,0.544,10.27817,0.00000
3934.00,10.27947,10.466815,0.000446,10.288908,-0.7939,0.545,10.27947,0.00000
3935.00,10.27970,10.467051,0.000444,10.289014,-0.7938,0.545,10.27970,0.00000
3936.00,10.27864,10.467203,0.000448,10.289103,-0.7938,0.545,10.27864,0.00000
3937.00,10.27795,10.467328,0.000447,10.289090,-0.7938,0.545,10.27795,0.00000
3938.00,10.27753,10.467422,0.000445,10.289069,-0.7938,0.546,10.27753,0.00000
3939.00,10.27658,10.467510,0.000442,10.289062,-0.7937,0.546,10.27658,0.00000
3940.00,10.27649,10.467500,0.000442,10.289062,-0.7937,0.546,10.27649,0.00000
3941.00,10.27675,10.467461,0.000439,10.288959,-0.7937,0.546,10.27675,0.00000
3942.00,10.27787,10.467519,0.000441,10.288988,-0.7937,0.546,10.27787,0.00000
3943.00,10.27776,10.467532,0.000444,10.289017,-0.7937,0.546,10.27776,0.00000
3944.00,10.27772,10.467614,0.000445,10.289010,-0.7936,0.547,10.27772,0.00000
3945.00,10.27699,10.467651,0.000446,10.288894,-0.7937,0.547,10.27699,0.00000
3946.00,10.27766,10.467884,0.000445,10.288998,-0.7936,0.547,10.27766,0.00000
3947.00,10.27747,10.468027,0.000446,10.289053,-0.7936,0.547,10.27747,0.00000
3948.00,10.27822,10.468176,0.000445,10.289091,-0.7936,0.548,10.27822,0.00000
3949.00,10.27785,10.468173,0.000447,10.289079,-0.7936,0.548,10.27785,0.00000
3950.00,10.27839,10.468308,0.000447,10.289150,-0.7936,0.548,10.27839,0.00000
3951.00,10.27794,10.468253,0.000447,10.289120,-0.7936,0.548,10.27794,0.00000
3952.00,10.27722,10.468279,0.000447,10.289071,-0.7936,0.548,10.27722,0.00000
3953.00,10.27725,10.468436,0.000450,10.289118,-0.7936,0.548,10.27725,0.00000
3954.00,10.27775,10.468580,0.000452,10.289183,-0.7936,0.548,10.27775,0.00000
3955.00,10.27859,10.468610,0.000454,10.289178,-0.7935,0.549,10.27859,0.00000
3956.00,10.27888,10.468737,0.000456,10.289214,-0.7935,0.549,10.27888,0.00000
3957.00,10.27855,10.468761,0.000459,10.289175,-0.7935,0.549,10.27855,0.00000
3958.00,10.27817,10.468841,0.000459,10.289189,-0.7934,0.549,10.27817,0.00000
3959.00,10.27871,10.468860,0.000460,10.289152,-0.7934,0.549,10.27871,0.00000
3960.00,10.27865,10.468980,0.000459,10.289188,-0.7934,0.549,10.27865,0.00000
3961.00,10.27941,10.469049,0.000457,10.289150,-0.7933,0.549,10.27941,0.00000
3962.00,10.28072,10.469154,0.000457,10.289208,-0.7933,0.550,10.28072,0.00000
3963.00,10.28046,10.469170,0.000455,10.289169,-0.7933,0.550,10.28046,0.00000
3964.00,10.28033,10.469343,0.000453,10.289239,-0.7933,0.550,10.28033,0.00000
3965.00,10.27979,10.469378,0.000453,10.289225,-0.7933,0.550,10.27979,0.00000
3966.00,10.27881,10.469392,0.000457,10.289181,-0.7932,0.550,10.27881,0.00000
3967.00,10.27818,10.469422,0.000457,10.289130,-0.7932,0.550,10.27818,0.00000
3968.00,10.27807,10.469474,0.000456,10.289086,-0.7932,0.551,10.27807,0.00000
3969.00,10.27703,10.469457,0.000457,10.289022,-0.7932,0.551,10.27703,0.00000
3970.00,10.27715,10.469452,0.000456,10.288968,-0.7931,0.551,10.27715,0.00000
3971.00,10.27723,10.469564,0.000453,10.289007,-0.7931,0.551,10.27723,0.00000
3972.00,10.27733,10.469590,0.000452,10.289039,-0.7930,0.551,10.27733,0.00000
3973.00,10.27813,10.469534,0.000454,10.288997,-0.7930,0.551,10.27813,0.00000
3974.00,10.27904,10.469671,0.000453,10.289089,-0.7929,0.552,10.27904,0.00000
3975.00,10.27920,10.469763,0.000454,10.289153,-0.7929,0.552,10.27920,0.00000
3976.00,10.28004,10.469828,0.000453,10.289225,-0.7929,0.552,10.28004,0.00000
3977.00,10.28045,10.469866,0.000453,10.289175,-0.7928,0.552,10.28045,0.00000
3978.00,10.27995,10.470043,0.000454,10.289241,-0.7928,0.552,10.27995,0.00000
3979.00,10.28040,10.470059,0.000456,10.289178,-0.7927,0.552,10.28040,0.00000
3980.00,10.28034,10.470152,0.000455,10.289119,-0.7927,0.552,10.28034,0.00000
3981.00,10.28048,10.470235,0.000456,10.289090,-0.7927,0.553,10.28048,0.00000
3982.00,10.28020,10.470367,0.000455,10.289148,-0.7927,0.553,10.28020,0.00000
3983.00,10.28010,10.470378,0.000455,10.289131,-0.7927,0.553,10.28010,0.00000
3984.00,10.27919,10.470511,0.000455,10.289225,-0.7927,0.553,10.27919,0.00000
3985.00,10.27997,10.470526,0.000455,10.289279,-0.7926,0.554,10.27997,0.00000
3986.00,10.27915,10.470509,0.000454,10.289280,-0.7926,0.554,10.27915,0.00000
3987.00,10.27948,10.470445,0.000456,10.289191,-0.7926,0.554,10.27948,0.00000
3988.00,10.27922,10.470542,0.000455,10.289280,-0.7926,0.554,10.27922,0.00000
3989.00,10.27960,10.470486,0.000455,10.289170,-0.7926,0.554,10.27960,0.00000
3990.00,10.27817,10.470589,0.000463,10.289211,-0.7925,0.554,10.27817,0.00000
3991.00,10.27797,10.470646,0.000465,10.289210,-0.7925,0.554,10.27797,0.00000
3992.00,10.27753,10.470771,0.000460,10.289301,-0.7925,0.554,10.27753,0.00000
3993.00,10.27847,10.470858,0.000461,10.289265,-0.7925,0.554,10.27847,0.00000
3994.00,10.27860,10.470950,0.000460,10.289284,-0.7925,0.555,10.27860,0.00000
3995.00,10.27945,10.470933,0.000455,10.289215,-0.7925,0.555,10.27945,0.00000
3996.00,10.28057,10.470955,0.000453,10.289189,-0.7924,0.555,10.28057,0.00000
3997.00,10.28191,10.471057,0.000455,10.289202,-0.7923,0.555,10.28191,0.00000
3998.00,10.28185,10.471071,0.000455,10.289167,-0.7923,0.556,10.28185,0.00000
3999.00,10.28228,10.471093,0.000453,10.289189,-0.7922,0.556,10.28228,0.00000
4000.00,10.28200,10.471189,0.000452,10.289163,-0.7922,0.556,10.28200,0.00000
4001.00,10.28110,10.471318,0.000450,10.289148,-0.7922,0.556,10.28110,0.00000
4002.00,10.28066,10.471347,0.000452,10.289086,-0.7921,0.556,10.28066,0.00000
4003.00,10.28110,10.471363,0.000450,10.289045,-0.7921,0.557,10.28110,0.00000
4004.00,10.28121,10.471436,0.000451,10.289025,-0.7921,0.557,10.28121,0.00000
4005.00,10.28122,10.471507,0.000449,10.289056,-0.7920,0.557,10.28122,0.00000
4006.00,10.28198,10.471558,0.000452,10.289049,-0.7920,0.557,10.28198,0.00000
4007.00,10.28100,10.471562,0.000450,10.289034,-0.7920,0.557,10.28100,0.00000
4008.00,10.27985,10.471581,0.000448,10.289003,-0.7920,0.558,10.27985,0.00000
4009.00,10.27912,10.471665,0.000451,10.289009,-0.7920,0.558,10.27912,0.00000
4010.00,10.27967,10.471664,0.000456,10.288989,-0.7919,0.558,10.27967,0.00000
4011.00,10.27961,10.471800,0.000454,10.289110,-0.7919,0.558,10.27961,0.00000
4012.00,10.27980,10.471918,0.000456,10.289111,-0.7919,0.558,10.27980,0.00000
4013.00,10.28012,10.472066,0.000459,10.289167,-0.7918,0.558,10.28012,0.00000
4014.00,10.28033,10.472083,0.000456,10.289126,-0.7918,0.558,10.28033,0.00000
4015.00,10.27988,10.472175,0.000456,10.289107,-0.7918,0.558,10.27988,0.00000
4016.00,10.28012,10.472184,0.000459,10.289065,-0.7918,0.559,10.28012,0.00000
4017.00,10.28042,10.472237,0.000458,10.289091,-0.7917,0.559,10.28042,0.00000
4018.00,10.28024,10.472253,0.000454,10.289099,-0.7917,0.559,10.28024,0.00000
4019.00,10.28017,10.472251,0.000453,10.289107,-0.7917,0.559,10.28017,0.00000
4020.00,10.28124,10.472257,0.000450,10.289088,-0.7917,0.559,10.28124,0.00000
4021.00,10.28197,10.472261,0.000447,10.289011,-0.7917,0.560,10.28197,0.00000
4022.00,10.28302,10.472417,0.000452,10.289068,-0.7916,0.560,10.28302,0.00000
4023.00,10.28340,10.472548,0.000457,10.289067,-0.7916,0.560,10.28340,0.00000
@14,1.0000,2.0, 4020.004 
4024.00,10.28494,10.472684,0.000459,10.289074,-0.7916,0.560,10.28494,0.00000
4025.00,10.28540,10.472790,0.000457,10.289120,-0.7915,0.560,10.28540,0.00000
4026.00,10.27848,10.472918,0.000455,10.289172,-0.7915,0.560,10.27848,0.00000
4027.00,10.25654,10.472948,0.000448,10.289168,-0.7915,0.561,10.25654,0.00000
4028.00,10.22617,10.472986,0.000445,10.289222,-0.7915,0.561,10.22617,0.00000
4029.00,10.19301,10.473090,0.000443,10.289272,-0.7915,0.561,10.19301,0.00000
4030.00,10.16679,10.473222,0.000447,10.289321,-0.7915,0.561,10.16679,0.00000
4031.00,10.15600,10.473326,0.000452,10.289343,-0.7914,0.561,10.15600,0.00000
4032.00,10.16038,10.473415,0.000453,10.289321,-0.7914,0.561,10.16038,0.00000
4033.00,10.17028,10.473523,0.000449,10.289277,-0.7914,0.562,10.17028,0.00000
4034.00,10.17637,10.473591,0.000448,10.289257,-0.7914,0.562,10.17637,0.00000
4035.00,10.17135,10.473573,0.000446,10.289164,-0.7914,0.562,10.17135,0.00000
4036.00,10.15593,10.473542,0.000442,10.289113,-0.7914,0.563,10.15593,0.00000
4037.00,10.13985,10.473588,0.000443,10.289131,-0.7914,0.563,10.13985,0.00000
4038.00,10.12884,10.473612,0.000446,10.289153,-0.7914,0.563,10.12884,0.00000
4039.00,10.12511,10.473620,0.000447,10.289144,-0.7915,0.563,10.12511,0.00000
4040.00,10.12867,10.473697,0.000450,10.289140,-0.7914,0.563,10.12867,0.00000
4041.00,10.13823,10.473739,0.000452,10.289119,-0.7914,0.563,10.13823,0.00000
4042.00,10.15285,10.473714,0.000452,10.289063,-0.7914,0.563,10.15285,0.00000
4043.00,10.17045,10.473790,0.000453,10.289128,-0.7914,0.564,10.17045,0.00000
4044.00,10.18959,10.473807,0.000454,10.289055,-0.7913,0.564,10.18959,0.00000
4045.00,10.20979,10.473916,0.000454,10.289120,-0.7913,0.564,10.20979,0.00000
4046.00,10.22744,10.473929,0.000453,10.289091,-0.7913,0.564,10.22744,0.00000
4047.00,10.24332,10.474037,0.000452,10.289109,-0.7912,0.564,10.24332,0.00000
4048.00,10.25663,10.474013,0.000450,10.288946,-0.7912,0.565,10.25663,0.00000
4049.00,10.26736,10.474076,0.000449,10.288948,-0.7912,0.565,10.26736,0.00000
4050.00,10.27435,10.474163,0.000448,10.288958,-0.7911,0.565,10.27435,0.00000
4051.00,10.28131,10.474282,0.000447,10.288965,-0.7911,0.565,10.28131,0.00000
4052.00,10.28641,10.474360,0.000449,10.289032,-0.7910,0.565,10.28641,0.00000
4053.00,10.28977,10.474475,0.000450,10.289110,-0.7910,0.565,10.28977,0.00000
4054.00,10.29209,10.474535,0.000449,10.289126,-0.7910,0.565,10.29209,0.00000
4055.00,10.29371,10.474528,0.000448,10.289052,-0.7910,0.566,10.29371,0.00000
4056.00,10.29400,10.474592,0.000447,10.289077,-0.7910,0.566,10.29400,0.00000
4057.00,10.29338,10.474570,0.000447,10.288967,-0.7910,0.566,10.29338,0.00000
4058.00,10.29397,10.474638,0.000451,10.288981,-0.7910,0.566,10.29397,0.00000
4059.00,10.29351,10.474697,0.000454,10.289019,-0.7910,0.566,10.29351,0.00000
4060.00,10.29350,10.474786,0.000455,10.289100,-0.7909,0.566,10.29350,0.00000
4061.00,10.29344,10.474776,0.000455,10.289013,-0.7909,0.566,10.29344,0.00000
4062.00,10.29348,10.474870,0.000457,10.289008,-0.7909,0.567,10.29348,0.00000
4063.00,10.29244,10.474906,0.000455,10.288964,-0.7909,0.567,10.29244,0.00000
4064.00,10.29098,10.474998,0.000456,10.288955,-0.7909,0.567,10.29098,0.00000
4065.00,10.28975,10.475018,0.000458,10.288879,-0.7909,0.567,10.28975,0.00000
4066.00,10.28839,10.475145,0.000461,10.288953,-0.7908,0.567,10.28839,0.00000
4067.00,10.28677,10.475219,0.000461,10.289003,-0.7908,0.567,10.28677,0.00000
4068.00,10.28399,10.475319,0.000459,10.289011,-0.7908,0.567,10.28399,0.00000
4069.00,10.28261,10.475369,0.000459,10.289001,-0.7907,0.568,10.28261,0.00000
4070.00,10.28042,10.475435,0.000456,10.288997,-0.7907,0.568,10.28042,0.00000
4071.00,10.27857,10.475489,0.000452,10.289001,-0.7906,0.568,10.27857,0.00000
4072.00,10.27666,10.475633,0.000452,10.289070,-0.7906,0.568,10.27666,0.00000
4073.00,10.27506,10.475613,0.000451,10.289067,-0.7905,0.569,10.27506,0.00000
4074.00,10.27308,10.475769,0.000449,10.289156,-0.7905,0.569,10.27308,0.00000
4075.00,10.27144,10.475811,0.000450,10.289153,-0.7905,0.569,10.27144,0.00000
4076.00,10.26963,10.475889,0.000452,10.289159,-0.7904,0.569,10.26963,0.00000
4077.00,10.26976,10.475893,0.000450,10.289099,-0.7904,0.569,10.26976,0.00000
4078.00,10.27035,10.475983,0.000449,10.289097,-0.7904,0.570,10.27035,0.00000
4079.00,10.27151,10.475968,0.000450,10.289032,-0.7903,0.570,10.27151,0.00000
4080.00,10.27233,10.476053,0.000447,10.289071,-0.7903,0.570,10.27233,0.00000
4081.00,10.27377,10.476144,0.000446,10.289073,-0.7902,0.570,10.27377,0.00000
4082.00,10.27425,10.476190,0.000445,10.289055,-0.7902,0.570,10.27425,0.00000
4083.00,10.27532,10.476220,0.000447,10.288997,-0.7902,0.570,10.27532,0.00000
4084.00,10.27524,10.476229,0.000445,10.288918,-0.7901,0.571,10.27524,0.00000
4085.00,10.27580,10.476318,0.000446,10.288975,-0.7901,0.571,10.27580,0.00000
4086.00,10.27725,10.476311,0.000446,10.288948,-0.7900,0.571,10.27725,0.00000
4087.00,10.27666,10.476368,0.000448,10.288948,-0.7900,0.571,10.27666,0.00000
4088.00,10.27620,10.476496,0.000448,10.289018,-0.7899,0.571,10.27620,0.00000
4089.00,10.27735,10.476599,0.000450,10.289083,-0.7899,0.571,10.27735,0.00000
4090.00,10.27928,10.476595,0.000454,10.289011,-0.7899,0.571,10.27928,0.00000
4091.00,10.27891,10.476741,0.000456,10.289025,-0.7898,0.571,10.27891,0.00000
4092.00,10.28039,10.476745,0.000455,10.288987,-0.7898,0.572,10.28039,0.00000
4093.00,10.28299,10.476790,0.000458,10.288982,-0.7897,0.572,10.28299,0.00000
4094.00,10.28465,10.476881,0.000457,10.288998,-0.7896,0.572,10.28465,0.00000
4095.00,10.28549,10.476999,0.000455,10.289020,-0.7896,0.572,10.28549,0.00000
4096.00,10.28686,10.477026,0.000453,10.289037,-0.7896,0.572,10.28686,0.00000
4097.00,10.28752,10.477184,0.000457,10.289134,-0.7895,0.572,10.28752,0.00000
4098.00,10.28715,10.477272,0.000456,10.289178,-0.7895,0.573,10.28715,0.00000
4099.00,10.28759,10.477311,0.000455,10.289172,-0.7895,0.573,10.28759,0.00000
4100.00,10.28805,10.477358,0.000457,10.289162,-0.7895,0.573,10.28805,0.00000
4101.00,10.28967,10.477350,0.000459,10.289085,-0.7895,0.573,10.28967,0.00000
4102.00,10.29121,10.477399,0.000455,10.289060,-0.7895,0.573,10.29121,0.00000
4103.00,10.29245,10.477466,0.000456,10.289023,-0.7895,0.573,10.29245,0.00000
4104.00,10.29265,10.477546,0.000459,10.289021,-0.7894,0.573,10.29265,0.00000
4105.00,10.29344,10.477625,0.000460,10.289010,-0.7894,0.573,10.29344,0.00000
4106.00,10.29321,10.477771,0.000456,10.289117,-0.7894,0.574,10.29321,0.00000
4107.00,10.29307,10.477875,0.000455,10.289110,-0.7893,0.574,10.29307,0.00000
4108.00,10.29222,10.477936,0.000454,10.289044,-0.7893,0.574,10.29222,0.00000
4109.00,10.29248,10.477971,0.000450,10.288959,-0.7893,0.574,10.29248,0.00000
4110.00,10.29208,10.478088,0.000447,10.289030,-0.7892,0.575,10.29208,0.00000
4111.00,10.29177,10.478160,0.000450,10.289032,-0.7892,0.575,10.29177,0.00000
4112.00,10.29235,10.478149,0.000448,10.289010,-0.7892,0.575,10.29235,0.00000
4113.00,10.29272,10.478232,0.000446,10.289101,-0.7892,0.575,10.29272,0.00000
4114.00,10.29334,10.478359,0.000448,10.289212,-0.7891,0.576,10.29334,0.00000
4115.00,10.29231,10.478415,0.000449,10.289204,-0.7891,0.576,10.29231,0.00000
4116.00,10.29188,10.478496,0.000451,10.289197,-0.7891,0.576,10.29188,0.00000
4117.00,10.29027,10.478569,0.000455,10.289194,-0.7890,0.576,10.29027,0.00000
4118.00,10.29087,10.478603,0.000454,10.289212,-0.7890,0.576,10.29087,0.00000
4119.00,10.29067,10.478651,0.000450,10.289227,-0.7889,0.576,10.29067,0.00000
4120.00,10.29172,10.478684,0.000452,10.289188,-0.7889,0.576,10.29172,0.00000
4121.00,10.29175,10.478709,0.000447,10.289162,-0.7889,0.577,10.29175,0.00000
4122.00,10.29229,10.478723,0.000446,10.289133,-0.7889,0.577,10.29229,0.00000
4123.00,10.29093,10.478754,0.000450,10.289102,-0.7889,0.577,10.29093,0.00000
4124.00,10.29102,10.478735,0.000453,10.289000,-0.7889,0.577,10.29102,0.00000
4125.00,10.29035,10.478735,0.000453,10.288980,-0.7888,0.577,10.29035,0.00000
4126.00,10.28998,10.478776,0.000457,10.289019,-0.7888,0.577,10.28998,0.00000
4127.00,10.28968,10.478872,0.000456,10.289075,-0.7888,0.577,10.28968,0.00000
4128.00,10.29009,10.478895,0.000455,10.289056,-0.7888,0.577,10.29009,0.00000
4129.00,10.28850,10.478991,0.000458,10.289069,-0.7888,0.577,10.28850,0.00000
4130.00,10.28923,10.479112,0.000457,10.289106,-0.7887,0.578,10.28923,0.00000
4131.00,10.28926,10.479209,0.000453,10.289079,-0.7887,0.578,10.28926,0.00000
4132.00,10.28826,10.479281,0.000453,10.289012,-0.7887,0.578,10.28826,0.00000
4133.00,10.28791,10.479448,0.000450,10.289032,-0.7886,0.579,10.28791,0.00000
4134.00,10.28825,10.479388,0.000447,10.288947,-0.7886,0.579,10.28825,0.00000
4135.00,10.28704,10.479507,0.000448,10.288997,-0.7886,0.579,10.28704,0.00000
4136.00,10.28740,10.479518,0.000449,10.288948,-0.7886,0.579,10.28740,0.00000
4137.00,10.28921,10.479620,0.000449,10.289002,-0.7886,0.579,10.28921,0.00000
4138.00,10.28971,10.479605,0.000450,10.288958,-0.7886,0.580,10.28971,0.00000
4139.00,10.28900,10.479755,0.000451,10.289083,-0.7886,0.580,10.28900,0.00000
4140.00,10.28968,10.479683,0.000449,10.288983,-0.7885,0.580,10.28968,0.00000
4141.00,10.28938,10.479826,0.000447,10.289037,-0.7885,0.580,10.28938,0.00000
4142.00,10.28872,10.479823,0.000450,10.288999,-0.7885,0.580,10.28872,0.00000
4143.00,10.28943,10.479923,0.000451,10.289051,-0.7885,0.580,10.28943,0.00000
4144.00,10.29086,10.480030,0.000450,10.289012,-0.7885,0.581,10.29086,0.00000
4145.00,10.29062,10.480157,0.000452,10.289036,-0.7884,0.581,10.29062,0.00000
4146.00,10.28955,10.480164,0.000454,10.289006,-0.7884,0.581,10.28955,0.00000
4147.00,10.28922,10.480229,0.000450,10.289003,-0.7884,0.581,10.28922,0.00000
4148.00,10.28922,10.480355,0.000448,10.289027,-0.7884,0.581,10.28922,0.00000
4149.00,10.28885,10.480454,0.000444,10.289057,-0.7884,0.582,10.28885,0.00000
4150.00,10.29002,10.480495,0.000444,10.289002,-0.7883,0.582,10.29002,0.00000
4151.00,10.29153,10.480533,0.000446,10.289013,-0.7883,0.582,10.29153,0.00000
4152.00,10.29225,10.480634,0.000450,10.289042,-0.7883,0.582,10.29225,0.00000
4153.00,10.29256,10.480634,0.000452,10.289026,-0.7883,0.582,10.29256,0.00000
4154.00,10.29297,10.480660,0.000455,10.289022,-0.7883,0.582,10.29297,0.00000
4155.00,10.29177,10.480679,0.000454,10.289001,-0.7883,0.582,10.29177,0.00000
4156.00,10.29125,10.480743,0.000455,10.288971,-0.7883,0.583,10.29125,0.00000
4157.00,10.29003,10.480831,0.000454,10.289024,-0.7882,0.583,10.29003,0.00000
4158.00,10.28863,10.480891,0.000457,10.288976,-0.7882,0.583,10.28863,0.00000
4159.00,10.28783,10.481008,0.000461,10.289033,-0.7881,0.583,10.28783,0.00000
4160.00,10.28856,10.481131,0.000465,10.289105,-0.7881,0.583,10.28856,0.00000
4161.00,10.28930,10.481208,0.000463,10.289116,-0.7880,0.583,10.28930,0.00000
4162.00,10.29038,10.481164,0.000463,10.289019,-0.7879,0.583,10.29038,0.00000
4163.00,10.29084,10.481211,0.000460,10.288996,-0.7879,0.583,10.29084,0.00000
4164.00,10.29138,10.481305,0.000456,10.289008,-0.7878,0.584,10.29138,0.00000
4165.00,10.29101,10.481341,0.000455,10.288991,-0.7878,0.584,10.29101,0.00000
4166.00,10.29049,10.481393,0.000454,10.288966,-0.7878,0.584,10.29049,0.00000
4167.00,10.29057,10.481527,0.000454,10.289023,-0.7877,0.584,10.29057,0.00000
4168.00,10.29066,10.481552,0.000456,10.289015,-0.7877,0.584,10.29066,0.00000
4169.00,10.28988,10.481493,0.000456,10.288933,-0.7877,0.584,10.28988,0.00000
4170.00,10.28924,10.481555,0.000456,10.288968,-0.7877,0.585,10.28924,0.00000
4171.00,10.28935,10.481607,0.000457,10.288907,-0.7877,0.585,10.28935,0.00000
4172.00,10.28989,10.481693,0.000458,10.288907,-0.7876,0.585,10.28989,0.00000
4173.00,10.28997,10.481866,0.000457,10.288996,-0.7875,0.585,10.28997,0.00000
4174.00,10.29158,10.482026,0.000456,10.289023,-0.7875,0.585,10.29158,0.00000
4175.00,10.29220,10.482135,0.000455,10.288989,-0.7874,0.585,10.29220,0.00000
4176.00,10.29230,10.482231,0.000455,10.289114,-0.7874,0.586,10.29230,0.00000
4177.00,10.29196,10.482260,0.000453,10.289118,-0.7874,0.586,10.29196,0.00000
4178.00,10.29222,10.482226,0.000452,10.289028,-0.7873,0.586,10.29222,0.00000
4179.00,10.29168,10.482212,0.000453,10.288989,-0.7873,0.586,10.29168,0.00000
4180.00,10.29180,10.482295,0.000455,10.289027,-0.7873,0.586,10.29180,0.00000
4181.00,10.29109,10.482339,0.000455,10.288998,-0.7872,0.587,10.29109,0.00000
4182.00,10.29035,10.482414,0.000459,10.289001,-0.7872,0.587,10.29035,0.00000
4183.00,10.29008,10.482549,0.000460,10.289075,-0.7871,0.587,10.29008,0.00000
4184.00,10.29060,10.482600,0.000461,10.289099,-0.7871,0.587,10.29060,0.00000
4185.00,10.29116,10.482634,0.000457,10.289137,-0.7870,0.587,10.29116,0.00000
4186.00,10.29242,10.482735,0.000454,10.289197,-0.7870,0.587,10.29242,0.00000
4187.00,10.29249,10.482747,0.000452,10.289160,-0.7869,0.588,10.29249,0.00000
4188.00,10.29236,10.482713,0.000453,10.289106,-0.7869,0.588,10.29236,0.00000
4189.00,10.29164,10.482815,0.000453,10.289135,-0.7869,0.588,10.29164,0.00000
4190.00,10.29098,10.482896,0.000457,10.289132,-0.7868,0.588,10.29098,0.00000
4191.00,10.29005,10.482817,0.000463,10.288980,-0.7868,0.588,10.29005,0.00000
4192.00,10.28950,10.482912,0.000464,10.289040,-0.7868,0.588,10.28950,0.00000
4193.00,10.29040,10.483006,0.000466,10.289080,-0.7868,0.588,10.29040,0.00000
4194.00,10.29060,10.483010,0.000463,10.289050,-0.7868,0.588,10.29060,0.00000
4195.00,10.29157,10.483037,0.000458,10.289050,-0.7868,0.589,10.29157,0.00000
4196.00,10.29165,10.483152,0.000455,10.289131,-0.7867,0.589,10.29165,0.00000
4197.00,10.29303,10.483153,0.000454,10.289071,-0.7867,0.589,10.29303,0.00000
4198.00,10.29339,10.483112,0.000451,10.288996,-0.7867,0.590,10.29339,0.00000
4199.00,10.29345,10.483223,0.000451,10.289094,-0.7866,0.590,10.29345,0.00000
4200.00,10.29283,10.483252,0.000452,10.289009,-0.7866,0.590,10.29283,0.00000
4201.00,10.29372,10.483424,0.000451,10.289075,-0.7866,0.590,10.29372,0.00000
4202.00,10.29427,10.483577,0.000452,10.289108,-0.7865,0.590,10.29427,0.00000
4203.00,10.29386,10.483771,0.000452,10.289213,-0.7865,0.590,10.29386,0.00000
4204.00,10.29366,10.483822,0.000450,10.289161,-0.7865,0.591,10.29366,0.00000
4205.00,10.29352,10.483947,0.000450,10.289205,-0.7864,0.591,10.29352,0.00000
4206.00,10.29332,10.484010,0.000451,10.289234,-0.7864,0.591,10.29332,0.00000
4207.00,10.29289,10.484018,0.000451,10.289215,-0.7864,0.591,10.29289,0.00000
4208.00,10.29326,10.484051,0.000450,10.289193,-0.7864,0.591,10.29326,0.00000
4209.00,10.29397,10.484144,0.000451,10.289191,-0.7863,0.592,10.29397,0.00000
4210.00,10.29401,10.484151,0.000455,10.289140,-0.7863,0.592,10.29401,0.00000
4211.00,10.29455,10.484080,0.000451,10.289011,-0.7863,0.592,10.29455,0.00000
4212.00,10.29498,10.484193,0.000450,10.289025,-0.7863,0.592,10.29498,0.00000
4213.00,10.29426,10.484332,0.000452,10.289091,-0.7862,0.592,10.29426,0.00000
4214.00,10.29419,10.484336,0.000457,10.289083,-0.7862,0.592,10.29419,0.00000
4215.00,10.29423,10.484447,0.000455,10.289198,-0.7862,0.592,10.29423,0.00000
4216.00,10.29442,10.484562,0.000459,10.289280,-0.7861,0.592,10.29442,0.00000
4217.00,10.29392,10.484596,0.000460,10.289290,-0.7861,0.593,10.29392,0.00000
4218.00,10.29372,10.484528,0.000458,10.289194,-0.7861,0.593,10.29372,0.00000
4219.00,10.29301,10.484555,0.000452,10.289121,-0.7860,0.593,10.29301,0.00000
4220.00,10.29318,10.484557,0.000451,10.289047,-0.7860,0.593,10.29318,0.00000
4221.00,10.29207,10.484720,0.000451,10.289059,-0.7860,0.594,10.29207,0.00000
4222.00,10.29192,10.484755,0.000449,10.289024,-0.7860,0.594,10.29192,0.00000
4223.00,10.29286,10.484823,0.000448,10.289023,-0.7859,0.594,10.29286,0.00000
4224.00,10.29298,10.484879,0.000450,10.289044,-0.7859,0.594,10.29298,0.00000
4225.00,10.29311,10.484875,0.000450,10.289006,-0.7859,0.594,10.29311,0.00000
4226.00,10.29375,10.484824,0.000449,10.288937,-0.7859,0.595,10.29375,0.00000
4227.00,10.29427,10.484910,0.000451,10.289021,-0.7858,0.595,10.29427,0.00000
4228.00,10.29454,10.485011,0.000454,10.289032,-0.7858,0.595,10.29454,0.00000
4229.00,10.29487,10.485181,0.000454,10.289073,-0.7858,0.595,10.29487,0.00000
4230.00,10.29474,10.485286,0.000453,10.289072,-0.7858,0.595,10.29474,0.00000
4231.00,10.29495,10.485420,0.000457,10.289147,-0.7858,0.595,10.29495,0.00000
4232.00,10.29460,10.485420,0.000455,10.289050,-0.7857,0.595,10.29460,0.00000
4233.00,10.29339,10.485568,0.000456,10.289129,-0.7857,0.595,10.29339,0.00000
4234.00,10.29232,10.485622,0.000455,10.289182,-0.7856,0.596,10.29232,0.00000
4235.00,10.29255,10.485709,0.000456,10.289263,-0.7856,0.596,10.29255,0.00000
4236.00,10.29259,10.485755,0.000453,10.289254,-0.7855,0.596,10.29259,0.00000
4237.00,10.29342,10.485896,0.000454,10.289322,-0.7855,0.596,10.29342,0.00000
4238.00,10.29441,10.485846,0.000454,10.289248,-0.7855,0.596,10.29441,0.00000
4239.00,10.29652,10.485916,0.000454,10.289226,-0.7854,0.596,10.29652,0.00000
4240.00,10.29719,10.486082,0.000455,10.289239,-0.7854,0.597,10.29719,0.00000
4241.00,10.29674,10.486142,0.000457,10.289214,-0.7853,0.597,10.29674,0.00000
4242.00,10.29579,10.486148,0.000458,10.289146,-0.7853,0.597,10.29579,0.00000
4243.00,10.29513,10.486286,0.000458,10.289201,-0.7852,0.597,10.29513,0.00000
4244.00,10.29386,10.486278,0.000458,10.289158,-0.7852,0.597,10.29386,0.00000
4245.00,10.29292,10.486177,0.000459,10.289067,-0.7852,0.597,10.29292,0.00000
4246.00,10.29307,10.486221,0.000456,10.289054,-0.7852,0.598,10.29307,0.00000
4247.00,10.29394,10.486316,0.000455,10.289111,-0.7852,0.598,10.29394,0.00000
4248.00,10.29449,10.486284,0.000454,10.289027,-0.7851,0.598,10.29449,0.00000
4249.00,10.29525,10.486345,0.000453,10.288956,-0.7851,0.598,10.29525,0.00000
4250.00,10.29601,10.486460,0.000453,10.288956,-0.7851,0.598,10.29601,0.00000
4251.00,10.29675,10.486494,0.000450,10.288950,-0.7850,0.599,10.29675,0.00000
4252.00,10.29693,10.486600,0.000448,10.288945,-0.7850,0.599,10.29693,0.00000
4253.00,10.29663,10.486700,0.000450,10.289022,-0.7850,0.599,10.29663,0.00000
4254.00,10.29551,10.486748,0.000447,10.289068,-0.7849,0.599,10.29551,0.00000
4255.00,10.29505,10.486880,0.000446,10.289169,-0.7849,0.599,10.29505,0.00000
4256.00,10.29443,10.486995,0.000448,10.289251,-0.7848,0.600,10.29443,0.00000
4257.00,10.29390,10.486924,0.000449,10.289200,-0.7848,0.600,10.29390,0.00000
4258.00,10.29425,10.486965,0.000446,10.289118,-0.7847,0.600,10.29425,0.00000
4259.00,10.29548,10.486983,0.000450,10.289097,-0.7847,0.600,10.29548,0.00000
4260.00,10.29591,10.486982,0.000449,10.289029,-0.7846,0.600,10.29591,0.00000
4261.00,10.29623,10.486961,0.000448,10.288928,-0.7846,0.600,10.29623,0.00000
4262.00,10.29529,10.487110,0.000446,10.288956,-0.7845,0.601,10.29529,0.00000
4263.00,10.29520,10.487188,0.000447,10.288960,-0.7844,0.601,10.29520,0.00000
4264.00,10.29457,10.487354,0.000446,10.289089,-0.7844,0.601,10.29457,0.00000
4265.00,10.29497,10.487503,0.000448,10.289181,-0.7843,0.601,10.29497,0.00000
4266.00,10.29524,10.487605,0.000451,10.289233,-0.7843,0.601,10.29524,0.00000
4267.00,10.29652,10.487666,0.000455,10.289283,-0.7842,0.601,10.29652,0.00000
4268.00,10.29573,10.487695,0.000458,10.289271,-0.7842,0.601,10.29573,0.00000
4269.00,10.29513,10.487732,0.000457,10.289198,-0.7841,0.601,10.29513,0.00000
4270.00,10.29468,10.487721,0.000455,10.289152,-0.7841,0.602,10.29468,0.00000
4271.00,10.29504,10.487781,0.000455,10.289144,-0.7840,0.602,10.29504,0.00000
4272.00,10.29438,10.487848,0.000454,10.289137,-0.7840,0.602,10.29438,0.00000
4273.00,10.29547,10.487952,0.000449,10.289182,-0.7839,0.602,10.29547,0.00000
4274.00,10.29675,10.488015,0.000450,10.289178,-0.7839,0.603,10.29675,0.00000
4275.00,10.29797,10.488100,0.000455,10.289122,-0.7838,0.602,10.29797,0.00000
4276.00,10.29695,10.488200,0.000457,10.289133,-0.7837,0.603,10.29695,0.00000
4277.00,10.29782,10.488260,0.000456,10.289117,-0.7837,0.603,10.29782,0.00000
4278.00,10.29754,10.488309,0.000459,10.289171,-0.7837,0.603,10.29754,0.00000
4279.00,10.29790,10.488389,0.000462,10.289199,-0.7836,0.603,10.29790,0.00000
4280.00,10.29635,10.488455,0.000458,10.289245,-0.7836,0.603,10.29635,0.00000
4281.00,10.29708,10.488438,0.000452,10.289222,-0.7836,0.603,10.29708,0.00000
4282.00,10.29711,10.488464,0.000451,10.289199,-0.7836,0.604,10.29711,0.00000
4283.00,10.29774,10.488531,0.000447,10.289181,-0.7836,0.604,10.29774,0.00000
4284.00,10.29758,10.488490,0.000440,10.289103,-0.7836,0.604,10.29758,0.00000
4285.00,10.29705,10.488460,0.000438,10.289062,-0.7836,0.605,10.29705,0.00000
4286.00,10.29654,10.488548,0.000441,10.289076,-0.7836,0.605,10.29654,0.00000
4287.00,10.29640,10.488623,0.000442,10.289071,-0.7835,0.605,10.29640,0.00000
4288.00,10.29561,10.488654,0.000443,10.289031,-0.7835,0.605,10.29561,0.00000
4289.00,10.29551,10.488769,0.000447,10.289066,-0.7835,0.605,10.29551,0.00000
4290.00,10.29656,10.488897,0.000448,10.289139,-0.7834,0.605,10.29656,0.00000
4291.00,10.29701,10.488970,0.000449,10.289131,-0.7834,0.605,10.29701,0.00000
4292.00,10.29695,10.489062,0.000450,10.289198,-0.7833,0.606,10.29695,0.00000
4293.00,10.29758,10.489143,0.000450,10.289206,-0.7833,0.606,10.29758,0.00000
4294.00,10.29742,10.489237,0.000452,10.289242,-0.7832,0.606,10.29742,0.00000
4295.00,10.29858,10.489304,0.000452,10.289194,-0.7831,0.606,10.29858,0.00000
4296.00,10.29893,10.489403,0.000451,10.289208,-0.7830,0.606,10.29893,0.00000
4297.00,10.29953,10.489474,0.000450,10.289204,-0.7830,0.606,10.29953,0.00000
4298.00,10.29929,10.489549,0.000454,10.289214,-0.7830,0.606,10.29929,0.00000
4299.00,10.29950,10.489616,0.000453,10.289192,-0.7829,0.607,10.29950,0.00000
4300.00,10.29866,10.489631,0.000456,10.289122,-0.7829,0.607,10.29866,0.00000
4301.00,10.29908,10.489698,0.000460,10.289154,-0.7829,0.607,10.29908,0.00000
4302.00,10.29865,10.489744,0.000462,10.289103,-0.7828,0.607,10.29865,0.00000
4303.00,10.29880,10.489796,0.000460,10.289098,-0.7828,0.607,10.29880,0.00000
4304.00,10.29806,10.489810,0.000455,10.289116,-0.7828,0.607,10.29806,0.00000
4305.00,10.29708,10.489935,0.000453,10.289180,-0.7827,0.608,10.29708,0.00000
4306.00,10.29670,10.490004,0.000451,10.289178,-0.7827,0.608,10.29670,0.00000
4307.00,10.29712,10.490064,0.000447,10.289202,-0.7827,0.608,10.29712,0.00000
4308.00,10.29779,10.490101,0.000447,10.289152,-0.7826,0.608,10.29779,0.00000
4309.00,10.29893,10.490201,0.000448,10.289127,-0.7826,0.609,10.29893,0.00000
4310.00,10.29992,10.490261,0.000448,10.289135,-0.7825,0.609,10.29992,0.00000
4311.00,10.29983,10.490194,0.000450,10.289057,-0.7825,0.609,10.29983,0.00000
4312.00,10.29927,10.490259,0.000454,10.289043,-0.7824,0.609,10.29927,0.00000
4313.00,10.29898,10.490385,0.000456,10.289123,-0.7824,0.609,10.29898,0.00000
4314.00,10.29962,10.490494,0.000459,10.289186,-0.7823,0.609,10.29962,0.00000
4315.00,10.29984,10.490549,0.000461,10.289224,-0.7823,0.609,10.29984,0.00000
4316.00,10.29967,10.490745,0.000457,10.289302,-0.7823,0.609,10.29967,0.00000
4317.00,10.29956,10.490858,0.000454,10.289358,-0.7822,0.609,10.29956,0.00000
4318.00,10.29895,10.490870,0.000451,10.289284,-0.7822,0.610,10.29895,0.00000
4319.00,10.29863,10.490908,0.000453,10.289264,-0.7821,0.610,10.29863,0.00000
4320.00,10.29890,10.490969,0.000447,10.289221,-0.7821,0.610,10.29890,0.00000
4321.00,10.29934,10.490987,0.000447,10.289195,-0.7820,0.610,10.29934,0.00000
4322.00,10.29998,10.490979,0.000445,10.289132,-0.7820,0.611,10.29998,0.00000
4323.00,10.30018,10.491043,0.000444,10.289153,-0.7820,0.611,10.30018,0.00000
@15,1.0000,2.0, 4320.084 
4324.00,10.30056,10.491076,0.000442,10.289126,-0.7819,0.611,10.30056,0.00000
4325.00,10.30229,10.491157,0.000443,10.289182,-0.7819,0.611,10.30229,0.00000
4326.00,10.29922,10.491263,0.000445,10.289228,-0.7818,0.611,10.29922,0.00000
4327.00,10.28294,10.491428,0.000448,10.289315,-0.7818,0.611,10.28294,0.00000
4328.00,10.25502,10.491518,0.000449,10.289351,-0.7817,0.612,10.25502,0.00000
4329.00,10.22240,10.491586,0.000448,10.289368,-0.7817,0.612,10.22240,0.00000
4330.00,10.19386,10.491636,0.000446,10.289345,-0.7816,0.612,10.19386,0.00000
4331.00,10.17938,10.491705,0.000445,10.289304,-0.7815,0.612,10.17938,0.00000
4332.00,10.18068,10.491607,0.000443,10.289133,-0.7815,0.613,10.18068,0.00000
4333.00,10.19236,10.491691,0.000442,10.289114,-0.7814,0.613,10.19236,0.00000
4334.00,10.20163,10.491753,0.000441,10.289056,-0.7814,0.613,10.20163,0.00000
4335.00,10.20161,10.491880,0.000446,10.289093,-0.7813,0.613,10.20161,0.00000
4336.00,10.19013,10.491878,0.000447,10.289037,-0.7813,0.613,10.19013,0.00000
4337.00,10.17526,10.492089,0.000451,10.289157,-0.7812,0.613,10.17526,0.00000
4338.00,10.16210,10.492099,0.000451,10.289120,-0.7812,0.613,10.16210,0.00000
4339.00,10.15645,10.492215,0.000455,10.289200,-0.7811,0.613,10.15645,0.00000
4340.00,10.15776,10.492183,0.000452,10.289125,-0.7811,0.614,10.15776,0.00000
4341.00,10.16508,10.492323,0.000452,10.289236,-0.7810,0.614,10.16508,0.00000
4342.00,10.17654,10.492328,0.000448,10.289260,-0.7810,0.614,10.17654,0.00000
4343.00,10.19286,10.492417,0.000448,10.289298,-0.7809,0.614,10.19286,0.00000
4344.00,10.21196,10.492449,0.000443,10.289294,-0.7809,0.615,10.21196,0.00000
4345.00,10.23105,10.492554,0.000444,10.289356,-0.7808,0.615,10.23105,0.00000
4346.00,10.25019,10.492607,0.000444,10.289344,-0.7808,0.615,10.25019,0.00000
4347.00,10.26641,10.492671,0.000443,10.289254,-0.7807,0.615,10.26641,0.00000
4348.00,10.28016,10.492744,0.000444,10.289274,-0.7807,0.615,10.28016,0.00000
4349.00,10.29083,10.492879,0.000444,10.289286,-0.7806,0.616,10.29083,0.00000
4350.00,10.29839,10.492943,0.000446,10.289264,-0.7806,0.616,10.29839,0.00000
4351.00,10.30252,10.492982,0.000446,10.289193,-0.7805,0.616,10.30252,0.00000
4352.00,10.30657,10.493031,0.000447,10.289209,-0.7805,0.616,10.30657,0.00000
4353.00,10.30780,10.493065,0.000443,10.289133,-0.7804,0.616,10.30780,0.00000
4354.00,10.30852,10.493067,0.000444,10.289108,-0.7804,0.617,10.30852,0.00000
4355.00,10.30928,10.493191,0.000442,10.289144,-0.7803,0.617,10.30928,0.00000
4356.00,10.31094,10.493257,0.000442,10.289185,-0.7803,0.617,10.31094,0.00000
4357.00,10.31134,10.493408,0.000444,10.289270,-0.7802,0.617,10.31134,0.00000
4358.00,10.31241,10.493552,0.000448,10.289380,-0.7801,0.617,10.31241,0.00000
4359.00,10.31235,10.493626,0.000450,10.289406,-0.7801,0.617,10.31235,0.00000
4360.00,10.31306,10.493582,0.000451,10.289347,-0.7800,0.617,10.31306,0.00000
4361.00,10.31178,10.493604,0.000453,10.289284,-0.7799,0.617,10.31178,0.00000
4362.00,10.31072,10.493575,0.000450,10.289256,-0.7799,0.618,10.31072,0.00000
4363.00,10.30977,10.493639,0.000451,10.289258,-0.7798,0.618,10.30977,0.00000
4364.00,10.30906,10.493564,0.000452,10.289127,-0.7798,0.618,10.30906,0.00000
4365.00,10.30710,10.493648,0.000451,10.289151,-0.7797,0.618,10.30710,0.00000
4366.00,10.30510,10.493760,0.000446,10.289240,-0.7796,0.618,10.30510,0.00000
4367.00,10.30411,10.493859,0.000448,10.289222,-0.7796,0.619,10.30411,0.00000
4368.00,10.30269,10.493845,0.000446,10.289189,-0.7795,0.619,10.30269,0.00000
4369.00,10.30088,10.494020,0.000442,10.289313,-0.7795,0.619,10.30088,0.00000
4370.00,10.29958,10.494052,0.000442,10.289263,-0.7795,0.619,10.29958,0.00000
4371.00,10.29815,10.494052,0.000446,10.289165,-0.7794,0.619,10.29815,0.00000
4372.00,10.29592,10.494113,0.000446,10.289227,-0.7794,0.620,10.29592,0.00000
4373.00,10.29466,10.494191,0.000448,10.289230,-0.7793,0.620,10.29466,0.00000
4374.00,10.29345,10.494199,0.000448,10.289181,-0.7792,0.620,10.29345,0.00000
4375.00,10.29232,10.494304,0.000451,10.289227,-0.7792,0.620,10.29232,0.00000
4376.00,10.29232,10.494374,0.000452,10.289255,-0.7791,0.620,10.29232,0.00000
4377.00,10.29261,10.494443,0.000453,10.289232,-0.7791,0.620,10.29261,0.00000
4378.00,10.29162,10.494506,0.000452,10.289179,-0.7790,0.620,10.29162,0.00000
4379.00,10.29118,10.494632,0.000455,10.289237,-0.7790,0.620,10.29118,0.00000
4380.00,10.29141,10.494640,0.000453,10.289174,-0.7789,0.620,10.29141,0.00000
4381.00,10.29117,10.494731,0.000455,10.289206,-0.7789,0.621,10.29117,0.00000
4382.00,10.29171,10.494836,0.000454,10.289173,-0.7788,0.621,10.29171,0.00000
4383.00,10.29321,10.495014,0.000455,10.289327,-0.7787,0.621,10.29321,0.00000
4384.00,10.29425,10.495061,0.000456,10.289316,-0.7787,0.621,10.29425,0.00000
4385.00,10.29491,10.495156,0.000456,10.289339,-0.7786,0.621,10.29491,0.00000
4386.00,10.29636,10.495218,0.000456,10.289308,-0.7786,0.621,10.29636,0.00000
4387.00,10.29705,10.495216,0.000454,10.289276,-0.7786,0.622,10.29705,0.00000
4388.00,10.29772,10.495160,0.000451,10.289125,-0.7785,0.622,10.29772,0.00000
4389.00,10.29898,10.495214,0.000448,10.289112,-0.7785,0.622,10.29898,0.00000
4390.00,10.29981,10.495259,0.000450,10.289091,-0.7785,0.622,10.29981,0.00000
4391.00,10.29976,10.495378,0.000452,10.289171,-0.7784,0.623,10.29976,0.00000
4392.00,10.29926,10.495416,0.000454,10.289174,-0.7783,0.623,10.29926,0.00000
4393.00,10.29989,10.495460,0.000454,10.289199,-0.7783,0.623,10.29989,0.00000
4394.00,10.30039,10.495535,0.000453,10.289223,-0.7783,0.623,10.30039,0.00000
4395.00,10.30132,10.495598,0.000451,10.289246,-0.7782,0.623,10.30132,0.00000
4396.00,10.30349,10.495642,0.000447,10.289208,-0.7782,0.624,10.30349,0.00000
4397.00,10.30599,10.495713,0.000445,10.289225,-0.7782,0.624,10.30599,0.00000
4398.00,10.30789,10.495821,0.000444,10.289251,-0.7781,0.624,10.30789,0.00000
4399.00,10.30856,10.495872,0.000441,10.289207,-0.7781,0.624,10.30856,0.00000
4400.00,10.30867,10.495958,0.000440,10.289232,-0.7780,0.625,10.30867,0.00000
4401.00,10.30835,10.495935,0.000440,10.289202,-0.7780,0.625,10.30835,0.00000
4402.00,10.30842,10.495910,0.000446,10.289100,-0.7780,0.625,10.30842,0.00000
4403.00,10.30858,10.495966,0.000449,10.289070,-0.7779,0.625,10.30858,0.00000
4404.00,10.30917,10.496016,0.000452,10.289092,-0.7779,0.625,10.30917,0.00000
4405.00,10.31027,10.496028,0.000454,10.289036,-0.7779,0.625,10.31027,0.00000
4406.00,10.31073,10.496123,0.000454,10.289028,-0.7778,0.625,10.31073,0.00000
4407.00,10.31031,10.496243,0.000452,10.289061,-0.7777,0.626,10.31031,0.00000
4408.00,10.30883,10.496340,0.000452,10.289112,-0.7777,0.626,10.30883,0.00000
4409.00,10.30856,10.496351,0.000456,10.289052,-0.7776,0.626,10.30856,0.00000
4410.00,10.30822,10.496448,0.000458,10.289093,-0.7775,0.626,10.30822,0.00000
4411.00,10.30818,10.496546,0.000457,10.289154,-0.7775,0.626,10.30818,0.00000
4412.00,10.30922,10.496609,0.000458,10.289204,-0.7775,0.626,10.30922,0.00000
4413.00,10.31036,10.496623,0.000460,10.289142,-0.7774,0.626,10.31036,0.00000
4414.00,10.31014,10.496750,0.000456,10.289154,-0.7774,0.627,10.31014,0.00000
4415.00,10.30951,10.496766,0.000457,10.289098,-0.7773,0.627,10.30951,0.00000
4416.00,10.30955,10.496819,0.000461,10.289061,-0.7773,0.627,10.30955,0.00000
4417.00,10.30950,10.496865,0.000458,10.289050,-0.7773,0.627,10.30950,0.00000
4418.00,10.30934,10.497004,0.000456,10.289115,-0.7772,0.627,10.30934,0.00000
4419.00,10.30923,10.497054,0.000456,10.289162,-0.7772,0.628,10.30923,0.00000
4420.00,10.30868,10.497140,0.000454,10.289178,-0.7771,0.628,10.30868,0.00000
4421.00,10.30856,10.497247,0.000451,10.289220,-0.7771,0.628,10.30856,0.00000
4422.00,10.30799,10.497386,0.000449,10.289254,-0.7770,0.628,10.30799,0.00000
4423.00,10.30824,10.497261,0.000448,10.289103,-0.7770,0.629,10.30824,0.00000
4424.00,10.30721,10.497374,0.000450,10.289107,-0.7770,0.629,10.30721,0.00000
4425.00,10.30736,10.497423,0.000449,10.289104,-0.7769,0.629,10.30736,0.00000
4426.00,10.30672,10.497378,0.000449,10.288994,-0.7769,0.629,10.30672,0.00000
4427.00,10.30610,10.497436,0.000450,10.288996,-0.7768,0.629,10.30610,0.00000
4428.00,10.30502,10.497578,0.000451,10.289094,-0.7767,0.629,10.30502,0.00000
4429.00,10.30594,10.497590,0.000449,10.289072,-0.7767,0.630,10.30594,0.00000
4430.00,10.30627,10.497696,0.000449,10.289096,-0.7767,0.630,10.30627,0.00000
4431.00,10.30606,10.497865,0.000449,10.289205,-0.7766,0.630,10.30606,0.00000
4432.00,10.30628,10.497903,0.000451,10.289162,-0.7766,0.630,10.30628,0.00000
4433.00,10.30589,10.498029,0.000453,10.289212,-0.7765,0.630,10.30589,0.00000
4434.00,10.30590,10.498098,0.000453,10.289148,-0.7765,0.630,10.30590,0.00000
4435.00,10.30591,10.498124,0.000456,10.289135,-0.7765,0.630,10.30591,0.00000
4436.00,10.30646,10.498061,0.000454,10.289048,-0.7764,0.631,10.30646,0.00000
4437.00,10.30688,10.498033,0.000455,10.289051,-0.7764,0.631,10.30688,0.00000
4438.00,10.30706,10.498077,0.000455,10.289024,-0.7764,0.631,10.30706,0.00000
4439.00,10.30804,10.498157,0.000456,10.289059,-0.7764,0.631,10.30804,0.00000
4440.00,10.30835,10.498272,0.000456,10.289098,-0.7763,0.631,10.30835,0.00000
4441.00,10.30849,10.498431,0.000461,10.289159,-0.7763,0.631,10.30849,0.00000
4442.00,10.30773,10.498626,0.000462,10.289197,-0.7762,0.631,10.30773,0.00000
4443.00,10.30830,10.498705,0.000464,10.289213,-0.7761,0.632,10.30830,0.00000
4444.00,10.30758,10.498821,0.000462,10.289287,-0.7761,0.632,10.30758,0.00000
4445.00,10.30775,10.498882,0.000464,10.289283,-0.7761,0.632,10.30775,0.00000
4446.00,10.30784,10.498863,0.000461,10.289219,-0.7760,0.632,10.30784,0.00000
4447.00,10.30851,10.498884,0.000460,10.289135,-0.7760,0.632,10.30851,0.00000
4448.00,10.30864,10.498881,0.000458,10.289043,-0.7760,0.633,10.30864,0.00000
4449.00,10.30913,10.498878,0.000458,10.288966,-0.7760,0.633,10.30913,0.00000
4450.00,10.30848,10.498900,0.000456,10.288921,-0.7760,0.633,10.30848,0.00000
4451.00,10.30801,10.499038,0.000456,10.288961,-0.7759,0.633,10.30801,0.00000
4452.00,10.30792,10.499179,0.000454,10.289046,-0.7759,0.633,10.30792,0.00000
4453.00,10.30780,10.499281,0.000452,10.289089,-0.7758,0.634,10.30780,0.00000
4454.00,10.30888,10.499426,0.000450,10.289147,-0.7758,0.634,10.30888,0.00000
4455.00,10.30941,10.499562,0.000447,10.289173,-0.7757,0.634,10.30941,0.00000
4456.00,10.30973,10.499634,0.000446,10.289158,-0.7757,0.635,10.30973,0.00000
4457.00,10.30990,10.499630,0.000447,10.289133,-0.7757,0.635,10.30990,0.00000
4458.00,10.30936,10.499701,0.000450,10.289169,-0.7757,0.635,10.30936,0.00000
4459.00,10.30787,10.499599,0.000453,10.289079,-0.7757,0.635,10.30787,0.00000
4460.00,10.30859,10.499615,0.000455,10.289125,-0.7757,0.635,10.30859,0.00000
4461.00,10.30924,10.499567,0.000458,10.289105,-0.7756,0.635,10.30924,0.00000
4462.00,10.30964,10.499592,0.000461,10.289075,-0.7756,0.635,10.30964,0.00000
4463.00,10.30951,10.499611,0.000459,10.289035,-0.7755,0.635,10.30951,0.00000
4464.00,10.30882,10.499812,0.000458,10.289138,-0.7754,0.635,10.30882,0.00000
4465.00,10.30813,10.499881,0.000459,10.289081,-0.7754,0.635,10.30813,0.00000
4466.00,10.30771,10.500014,0.000460,10.289138,-0.7753,0.636,10.30771,0.00000
4467.00,10.30760,10.500088,0.000459,10.289168,-0.7753,0.636,10.30760,0.00000
4468.00,10.30887,10.500223,0.000458,10.289210,-0.7752,0.636,10.30887,0.00000
4469.00,10.30910,10.500192,0.000459,10.289175,-0.7752,0.636,10.30910,0.00000
4470.00,10.30910,10.500242,0.000457,10.289200,-0.7752,0.636,10.30910,0.00000
4471.00,10.30915,10.500266,0.000454,10.289191,-0.7751,0.637,10.30915,0.00000
4472.00,10.30971,10.500289,0.000455,10.289209,-0.7751,0.637,10.30971,0.00000
4473.00,10.30920,10.500218,0.000460,10.289174,-0.7751,0.637,10.30920,0.00000
4474.00,10.30958,10.500281,0.000460,10.289140,-0.7750,0.637,10.30958,0.00000
4475.00,10.31004,10.500274,0.000458,10.289122,-0.7750,0.637,10.31004,0.00000
4476.00,10.30978,10.500443,0.000457,10.289136,-0.7749,0.637,10.30978,0.00000
4477.00,10.30991,10.500519,0.000451,10.289075,-0.7749,0.638,10.30991,0.00000
4478.00,10.31033,10.500619,0.000444,10.289072,-0.7748,0.638,10.31033,0.00000
4479.00,10.31173,10.500754,0.000445,10.289113,-0.7748,0.638,10.31173,0.00000
4480.00,10.31169,10.500843,0.000448,10.289109,-0.7747,0.638,10.31169,0.00000
4481.00,10.31191,10.500719,0.000449,10.289009,-0.7747,0.638,10.31191,0.00000
4482.00,10.31152,10.500762,0.000453,10.289056,-0.7746,0.638,10.31152,0.00000
4483.00,10.31209,10.500814,0.000455,10.289036,-0.7746,0.638,10.31209,0.00000
4484.00,10.31245,10.500734,0.000454,10.288961,-0.7745,0.639,10.31245,0.00000
4485.00,10.31357,10.500760,0.000450,10.288945,-0.7745,0.639,10.31357,0.00000
4486.00,10.31427,10.500988,0.000454,10.289052,-0.7745,0.639,10.31427,0.00000
4487.00,10.31383,10.501112,0.000454,10.289102,-0.7744,0.639,10.31383,0.00000
4488.00,10.31333,10.501175,0.000457,10.289102,-0.7744,0.639,10.31333,0.00000
4489.00,10.31251,10.501357,0.000458,10.289171,-0.7743,0.639,10.31251,0.00000
4490.00,10.31201,10.501515,0.000460,10.289215,-0.7742,0.640,10.31201,0.00000
4491.00,10.31096,10.501481,0.000459,10.289183,-0.7742,0.640,10.31096,0.00000
4492.00,10.31064,10.501585,0.000460,10.289226,-0.7741,0.640,10.31064,0.00000
4493.00,10.31004,10.501625,0.000458,10.289237,-0.7741,0.640,10.31004,0.00000
4494.00,10.31019,10.501578,0.000457,10.289143,-0.7740,0.640,10.31019,0.00000
4495.00,10.30994,10.501650,0.000457,10.289134,-0.7740,0.641,10.30994,0.00000
4496.00,10.31144,10.501748,0.000459,10.289109,-0.7739,0.641,10.31144,0.00000
4497.00,10.31313,10.501762,0.000457,10.289044,-0.7739,0.641,10.31313,0.00000
4498.00,10.31399,10.501919,0.000456,10.289093,-0.7738,0.641,10.31399,0.00000
4499.00,10.31345,10.501989,0.000455,10.289139,-0.7738,0.641,10.31345,0.00000
4500.00,10.31284,10.502011,0.000452,10.289143,-0.7737,0.642,10.31284,0.00000
4501.00,10.31229,10.502052,0.000452,10.289167,-0.7737,0.642,10.31229,0.00000
4502.00,10.31207,10.502090,0.000455,10.289154,-0.7736,0.642,10.31207,0.00000
4503.00,10.31212,10.502098,0.000460,10.289104,-0.7736,0.642,10.31212,0.00000
4504.00,10.31350,10.502307,0.000464,10.289225,-0.7735,0.642,10.31350,0.00000
4505.00,10.31438,10.502373,0.000470,10.289199,-0.7735,0.642,10.31438,0.00000
4506.00,10.31494,10.502343,0.000469,10.289130,-0.7734,0.642,10.31494,0.00000
4507.00,10.31379,10.502505,0.000467,10.289181,-0.7734,0.642,10.31379,0.00000
4508.00,10.31296,10.502624,0.000466,10.289236,-0.7733,0.642,10.31296,0.00000
4509.00,10.31102,10.502456,0.000465,10.289055,-0.7733,0.642,10.31102,0.00000
4510.00,10.31115,10.502561,0.000461,10.289106,-0.7733,0.643,10.31115,0.00000
4511.00,10.31012,10.502702,0.000460,10.289119,-0.7733,0.643,10.31012,0.00000
4512.00,10.31033,10.502729,0.000458,10.289067,-0.7732,0.643,10.31033,0.00000
4513.00,10.31017,10.502723,0.000452,10.289016,-0.7732,0.643,10.31017,0.00000
4514.00,10.31147,10.502850,0.000449,10.289065,-0.7731,0.644,10.31147,0.00000
4515.00,10.31102,10.502780,0.000447,10.288964,-0.7731,0.644,10.31102,0.00000
4516.00,10.31127,10.502852,0.000445,10.288993,-0.7730,0.644,10.31127,0.00000
4517.00,10.31126,10.502828,0.000448,10.288951,-0.7730,0.644,10.31126,0.00000
4518.00,10.31318,10.503024,0.000453,10.289077,-0.7729,0.644,10.31318,0.00000
4519.00,10.31353,10.503224,0.000456,10.289153,-0.7728,0.644,10.31353,0.00000
4520.00,10.31453,10.503381,0.000457,10.289241,-0.7728,0.645,10.31453,0.00000
4521.00,10.31473,10.503357,0.000459,10.289187,-0.7727,0.645,10.31473,0.00000
4522.00,10.31488,10.503385,0.000455,10.289185,-0.7727,0.645,10.31488,0.00000
4523.00,10.31334,10.503352,0.000452,10.289089,-0.7726,0.645,10.31334,0.00000
4524.00,10.31216,10.503326,0.000454,10.289036,-0.7726,0.646,10.31216,0.00000
4525.00,10.31127,10.503378,0.000456,10.289028,-0.7725,0.646,10.31127,0.00000
4526.00,10.31179,10.503504,0.000455,10.289075,-0.7724,0.646,10.31179,0.00000
4527.00,10.31247,10.503573,0.000452,10.289097,-0.7724,0.646,10.31247,0.00000
4528.00,10.31362,10.503623,0.000452,10.289092,-0.7723,0.646,10.31362,0.00000
4529.00,10.31354,10.503664,0.000449,10.289079,-0.7723,0.647,10.31354,0.00000
4530.00,10.31259,10.503659,0.000448,10.289041,-0.7722,0.647,10.31259,0.00000
4531.00,10.31176,10.503744,0.000449,10.289050,-0.7722,0.647,10.31176,0.00000
4532.00,10.31153,10.503829,0.000458,10.289013,-0.7722,0.647,10.31153,0.00000
4533.00,10.31092,10.503915,0.000461,10.289020,-0.7721,0.647,10.31092,0.00000
4534.00,10.31175,10.503894,0.000460,10.288939,-0.7721,0.647,10.31175,0.00000
4535.00,10.31277,10.503929,0.000458,10.288963,-0.7720,0.647,10.31277,0.00000
4536.00,10.31284,10.504028,0.000459,10.289023,-0.7720,0.647,10.31284,0.00000
4537.00,10.31261,10.504121,0.000456,10.289113,-0.7719,0.648,10.31261,0.00000
4538.00,10.31205,10.504099,0.000452,10.289067,-0.7719,0.648,10.31205,0.00000
4539.00,10.31144,10.504232,0.000456,10.289152,-0.7718,0.648,10.31144,0.00000
4540.00,10.31088,10.504348,0.000460,10.289112,-0.7718,0.648,10.31088,0.00000
4541.00,10.31098,10.504259,0.000461,10.288958,-0.7718,0.648,10.31098,0.00000
4542.00,10.31232,10.504294,0.000460,10.288935,-0.7717,0.648,10.31232,0.00000
4543.00,10.31388,10.504376,0.000462,10.288955,-0.7716,0.648,10.31388,0.00000
4544.00,10.31637,10.504429,0.000458,10.288931,-0.7716,0.649,10.31637,0.00000
4545.00,10.31836,10.504443,0.000454,10.288915,-0.7715,0.649,10.31836,0.00000
4546.00,10.31913,10.504674,0.000455,10.289027,-0.7714,0.649,10.31913,0.00000
4547.00,10.31833,10.504708,0.000452,10.288968,-0.7714,0.650,10.31833,0.00000
4548.00,10.31679,10.504778,0.000450,10.288960,-0.7713,0.650,10.31679,0.00000
4549.00,10.31454,10.504914,0.000450,10.289072,-0.7713,0.650,10.31454,0.00000
4550.00,10.31409,10.505075,0.000452,10.289114,-0.7712,0.650,10.31409,0.00000
4551.00,10.31431,10.505084,0.000448,10.289079,-0.7712,0.650,10.31431,0.00000
4552.00,10.31541,10.505142,0.000451,10.289121,-0.7712,0.651,10.31541,0.00000
4553.00,10.31745,10.505248,0.000455,10.289138,-0.7711,0.651,10.31745,0.00000
4554.00,10.31752,10.505239,0.000457,10.289039,-0.7711,0.651,10.31752,0.00000
4555.00,10.31665,10.505279,0.000458,10.289073,-0.7710,0.651,10.31665,0.00000
4556.00,10.31543,10.505321,0.000464,10.289084,-0.7710,0.651,10.31543,0.00000
4557.00,10.31410,10.505340,0.000464,10.289030,-0.7710,0.651,10.31410,0.00000
4558.00,10.31279,10.505378,0.000461,10.289027,-0.7709,0.651,10.31279,0.00000
4559.00,10.31347,10.505541,0.000465,10.289113,-0.7708,0.651,10.31347,0.00000
4560.00,10.31326,10.505527,0.000465,10.289025,-0.7708,0.651,10.31326,0.00000
4561.00,10.31409,10.505563,0.000458,10.289021,-0.7707,0.652,10.31409,0.00000
4562.00,10.31481,10.505692,0.000459,10.289067,-0.7707,0.652,10.31481,0.00000
4563.00,10.31436,10.505669,0.000464,10.289004,-0.7706,0.652,10.31436,0.00000
4564.00,10.31478,10.505719,0.000464,10.289004,-0.7706,0.652,10.31478,0.00000
4565.00,10.31477,10.505823,0.000463,10.289022,-0.7705,0.652,10.31477,0.00000
4566.00,10.31467,10.505920,0.000462,10.289030,-0.7705,0.652,10.31467,0.00000
4567.00,10.31433,10.506023,0.000459,10.289012,-0.7705,0.652,10.31433,0.00000
4568.00,10.31472,10.506123,0.000454,10.289024,-0.7704,0.653,10.31472,0.00000
4569.00,10.31493,10.506130,0.000451,10.288945,-0.7703,0.653,10.31493,0.00000
4570.00,10.31640,10.506227,0.000450,10.288982,-0.7703,0.653,10.31640,0.00000
4571.00,10.31731,10.506268,0.000452,10.288959,-0.7702,0.653,10.31731,0.00000
4572.00,10.31716,10.506271,0.000455,10.288979,-0.7702,0.653,10.31716,0.00000
4573.00,10.31714,10.506332,0.000453,10.288967,-0.7701,0.653,10.31714,0.00000
4574.00,10.31626,10.506373,0.000451,10.288953,-0.7701,0.654,10.31626,0.00000
4575.00,10.31621,10.506490,0.000452,10.289015,-0.7700,0.654,10.31621,0.00000
4576.00,10.31613,10.506482,0.000454,10.288917,-0.7700,0.654,10.31613,0.00000
4577.00,10.31669,10.506517,0.000450,10.288847,-0.7699,0.655,10.31669,0.00000
4578.00,10.31650,10.506740,0.000455,10.288969,-0.7698,0.655,10.31650,0.00000
4579.00,10.31602,10.506828,0.000459,10.289016,-0.7698,0.655,10.31602,0.00000
4580.00,10.31576,10.506916,0.000458,10.289004,-0.7697,0.655,10.31576,0.00000
4581.00,10.31582,10.507053,0.000458,10.289107,-0.7696,0.655,10.31582,0.00000
4582.00,10.31585,10.507110,0.000461,10.289120,-0.7696,0.655,10.31585,0.00000
4583.00,10.31638,10.507014,0.000457,10.289010,-0.7695,0.655,10.31638,0.00000
4584.00,10.31642,10.506971,0.000455,10.288912,-0.7695,0.655,10.31642,0.00000
4585.00,10.31558,10.506925,0.000455,10.288887,-0.7695,0.656,10.31558,0.00000
4586.00,10.31518,10.506929,0.000453,10.288875,-0.7694,0.656,10.31518,0.00000
4587.00,10.31491,10.506924,0.000451,10.288833,-0.7694,0.656,10.31491,0.00000
4588.00,10.31543,10.507000,0.000452,10.288839,-0.7693,0.656,10.31543,0.00000
4589.00,10.31589,10.507166,0.000454,10.288933,-0.7692,0.656,10.31589,0.00000
4590.00,10.31705,10.507233,0.000449,10.288913,-0.7692,0.657,10.31705,0.00000
4591.00,10.31781,10.507333,0.000450,10.288916,-0.7692,0.657,10.31781,0.00000
4592.00,10.31850,10.507522,0.000452,10.289006,-0.7691,0.657,10.31850,0.00000
4593.00,10.31838,10.507577,0.000451,10.289026,-0.7691,0.657,10.31838,0.00000
4594.00,10.31886,10.507635,0.000451,10.289048,-0.7691,0.657,10.31886,0.00000
4595.00,10.31747,10.507630,0.000453,10.289040,-0.7691,0.658,10.31747,0.00000
4596.00,10.31676,10.507772,0.000452,10.289148,-0.7691,0.658,10.31676,0.00000
4597.00,10.31543,10.507829,0.000448,10.289154,-0.7690,0.658,10.31543,0.00000
4598.00,10.31546,10.507894,0.000449,10.289137,-0.7690,0.658,10.31546,0.00000
4599.00,10.31556,10.507978,0.000449,10.289144,-0.7689,0.658,10.31556,0.00000
4600.00,10.31687,10.508098,0.000449,10.289112,-0.7689,0.659,10.31687,0.00000
4601.00,10.31745,10.508091,0.000446,10.289006,-0.7688,0.659,10.31745,0.00000
4602.00,10.31832,10.508130,0.000451,10.288954,-0.7688,0.659,10.31832,0.00000
4603.00,10.31738,10.508263,0.000450,10.288976,-0.7688,0.659,10.31738,0.00000
4604.00,10.31661,10.508271,0.000448,10.288887,-0.7688,0.659,10.31661,0.00000
4605.00,10.31569,10.508359,0.000448,10.288913,-0.7688,0.659,10.31569,0.00000
4606.00,10.31469,10.508450,0.000454,10.288935,-0.7687,0.659,10.31469,0.00000
4607.00,10.31434,10.508602,0.000456,10.289036,-0.7687,0.660,10.31434,0.00000
4608.00,10.31528,10.508583,0.000456,10.289031,-0.7686,0.660,10.31528,0.00000
4609.00,10.31520,10.508629,0.000458,10.289042,-0.7686,0.660,10.31520,0.00000
4610.00,10.31526,10.508681,0.000457,10.289064,-0.7685,0.660,10.31526,0.00000
4611.00,10.31509,10.508751,0.000457,10.289107,-0.7685,0.660,10.31509,0.00000
4612.00,10.31442,10.508716,0.000457,10.289029,-0.7684,0.660,10.31442,0.00000
4613.00,10.31431,10.508808,0.000457,10.289029,-0.7684,0.661,10.31431,0.00000
4614.00,10.31554,10.508875,0.000459,10.289043,-0.7683,0.661,10.31554,0.00000
4615.00,10.31671,10.508880,0.000461,10.289002,-0.7683,0.661,10.31671,0.00000
4616.00,10.31810,10.508903,0.000464,10.288940,-0.7683,0.661,10.31810,0.00000
4617.00,10.31991,10.509029,0.000463,10.288934,-0.7683,0.661,10.31991,0.00000
4618.00,10.32067,10.509101,0.000464,10.288944,-0.7683,0.661,10.32067,0.00000
4619.00,10.32055,10.509113,0.000465,10.288903,-0.7683,0.661,10.32055,0.00000
4620.00,10.31911,10.509242,0.000462,10.288947,-0.7682,0.661,10.31911,0.00000
4621.00,10.31770,10.509380,0.000458,10.288984,-0.7682,0.662,10.31770,0.00000
4622.00,10.31648,10.509318,0.000459,10.288930,-0.7682,0.662,10.31648,0.00000
4623.00,10.31611,10.509320,0.000455,10.288855,-0.7682,0.662,10.31611,0.00000
@16,1.0000,2.0, 4620.095 
4624.00,10.31688,10.509382,0.000453,10.288818,-0.7681,0.662,10.31688,0.00000
4625.00,10.31932,10.509463,0.000454,10.288815,-0.7680,0.662,10.31932,0.00000
4626.00,10.32078,10.509425,0.000456,10.288791,-0.7680,0.663,10.32078,0.00000
4627.00,10.31081,10.509476,0.000453,10.288831,-0.7679,0.663,10.31081,0.00000
4628.00,10.28638,10.509551,0.000455,10.288908,-0.7679,0.663,10.28638,0.00000
4629.00,10.25412,10.509679,0.000453,10.288987,-0.7678,0.663,10.25412,0.00000
4630.00,10.22442,10.509686,0.000454,10.288973,-0.7678,0.663,10.22442,0.00000
4631.00,10.20421,10.509735,0.000453,10.288913,-0.7677,0.663,10.20421,0.00000
4632.00,10.20044,10.509921,0.000452,10.288981,-0.7677,0.664,10.20044,0.00000
4633.00,10.21094,10.510062,0.000451,10.289011,-0.7676,0.664,10.21094,0.00000
4634.00,10.22465,10.510179,0.000451,10.289022,-0.7676,0.664,10.22465,0.00000
4635.00,10.23063,10.510255,0.000449,10.289039,-0.7676,0.665,10.23063,0.00000
4636.00,10.22458,10.510478,0.000450,10.289188,-0.7675,0.665,10.22458,0.00000
4637.00,10.21229,10.510514,0.000450,10.289158,-0.7675,0.665,10.21229,0.00000
4638.00,10.19983,10.510563,0.000453,10.289148,-0.7675,0.665,10.19983,0.00000
4639.00,10.19215,10.510603,0.000455,10.289166,-0.7674,0.665,10.19215,0.00000
4640.00,10.19026,10.510727,0.000456,10.289208,-0.7674,0.665,10.19026,0.00000
4641.00,10.19543,10.510745,0.000457,10.289126,-0.7673,0.666,10.19543,0.00000
4642.00,10.20454,10.510834,0.000460,10.289143,-0.7673,0.666,10.20454,0.00000
4643.00,10.21750,10.510837,0.000460,10.289057,-0.7672,0.666,10.21750,0.00000
4644.00,10.23346,10.510900,0.000456,10.289049,-0.7672,0.666,10.23346,0.00000
4645.00,10.25257,10.510910,0.000453,10.289008,-0.7671,0.666,10.25257,0.00000
4646.00,10.26994,10.510897,0.000450,10.289016,-0.7670,0.667,10.26994,0.00000
4647.00,10.28624,10.510909,0.000447,10.289005,-0.7670,0.667,10.28624,0.00000
4648.00,10.30027,10.510949,0.000444,10.289056,-0.7669,0.667,10.30027,0.00000
4649.00,10.31040,10.511009,0.000449,10.289051,-0.7668,0.667,10.31040,0.00000
4650.00,10.31857,10.511081,0.000454,10.289082,-0.7668,0.667,10.31857,0.00000
4651.00,10.32514,10.511126,0.000454,10.289067,-0.7667,0.667,10.32514,0.00000
4652.00,10.32997,10.511208,0.000455,10.289052,-0.7666,0.667,10.32997,0.00000
4653.00,10.33362,10.511361,0.000458,10.289108,-0.7666,0.667,10.33362,0.00000
4654.00,10.33696,10.511439,0.000459,10.289141,-0.7665,0.667,10.33696,0.00000
4655.00,10.33755,10.511499,0.000456,10.289108,-0.7665,0.668,10.33755,0.00000
4656.00,10.33817,10.511576,0.000456,10.289096,-0.7664,0.668,10.33817,0.00000
4657.00,10.33914,10.511600,0.000455,10.289083,-0.7664,0.668,10.33914,0.00000
4658.00,10.33787,10.511556,0.000452,10.288984,-0.7663,0.668,10.33787,0.00000
4659.00,10.33702,10.511602,0.000450,10.288958,-0.7663,0.669,10.33702,0.00000
4660.00,10.33686,10.511714,0.000452,10.288990,-0.7662,0.669,10.33686,0.00000
4661.00,10.33567,10.511756,0.000454,10.288969,-0.7662,0.669,10.33567,0.00000
4662.00,10.33414,10.511846,0.000457,10.288953,-0.7661,0.669,10.33414,0.00000
4663.00,10.33360,10.512029,0.000458,10.289019,-0.7660,0.669,10.33360,0.00000
4664.00,10.33289,10.512084,0.000459,10.289024,-0.7660,0.669,10.33289,0.00000
4665.00,10.33129,10.512133,0.000457,10.288999,-0.7659,0.669,10.33129,0.00000
4666.00,10.33000,10.512246,0.000455,10.289030,-0.7659,0.670,10.33000,0.00000
4667.00,10.32884,10.512301,0.000452,10.289047,-0.7658,0.670,10.32884,0.00000
4668.00,10.32638,10.512362,0.000451,10.289044,-0.7658,0.670,10.32638,0.00000
4669.00,10.32324,10.512393,0.000453,10.289048,-0.7657,0.670,10.32324,0.00000
4670.00,10.32058,10.512392,0.000456,10.289025,-0.7657,0.670,10.32058,0.00000
4671.00,10.31763,10.512405,0.000458,10.288974,-0.7656,0.670,10.31763,0.00000
4672.00,10.31555,10.512554,0.000462,10.289000,-0.7655,0.670,10.31555,0.00000
4673.00,10.31440,10.512514,0.000463,10.288905,-0.7655,0.670,10.31440,0.00000
4674.00,10.31329,10.512578,0.000463,10.288880,-0.7654,0.670,10.31329,0.00000
4675.00,10.31280,10.512634,0.000459,10.288832,-0.7654,0.671,10.31280,0.00000
4676.00,10.31224,10.512685,0.000455,10.288831,-0.7653,0.671,10.31224,0.00000
4677.00,10.31055,10.512613,0.000450,10.288782,-0.7653,0.671,10.31055,0.00000
4678.00,10.31078,10.512715,0.000449,10.288855,-0.7652,0.672,10.31078,0.00000
4679.00,10.31133,10.512793,0.000443,10.288850,-0.7652,0.672,10.31133,0.00000
4680.00,10.31137,10.512779,0.000442,10.288855,-0.7651,0.672,10.31137,0.00000
4681.00,10.31187,10.512819,0.000447,10.288904,-0.7650,0.672,10.31187,0.00000
4682.00,10.31241,10.512949,0.000452,10.288982,-0.7650,0.672,10.31241,0.00000
4683.00,10.31244,10.512986,0.000451,10.288942,-0.7649,0.672,10.31244,0.00000
4684.00,10.31233,10.513017,0.000455,10.288938,-0.7648,0.672,10.31233,0.00000
4685.00,10.31242,10.513132,0.000456,10.288952,-0.7648,0.672,10.31242,0.00000
4686.00,10.31350,10.513239,0.000454,10.288904,-0.7647,0.673,10.31350,0.00000
4687.00,10.31510,10.513185,0.000449,10.288785,-0.7647,0.673,10.31510,0.00000
4688.00,10.31549,10.513340,0.000452,10.288895,-0.7646,0.673,10.31549,0.00000
4689.00,10.31773,10.513420,0.000451,10.288879,-0.7646,0.673,10.31773,0.00000
4690.00,10.31926,10.513399,0.000451,10.288814,-0.7645,0.674,10.31926,0.00000
4691.00,10.32126,10.513437,0.000449,10.288848,-0.7644,0.674,10.32126,0.00000
4692.00,10.32256,10.513524,0.000450,10.288874,-0.7643,0.674,10.32256,0.00000
4693.00,10.32391,10.513491,0.000448,10.288807,-0.7643,0.674,10.32391,0.00000
4694.00,10.32346,10.513540,0.000449,10.288865,-0.7642,0.674,10.32346,0.00000
4695.00,10.32397,10.513646,0.000448,10.288906,-0.7641,0.675,10.32397,0.00000
4696.00,10.32380,10.513624,0.000448,10.288850,-0.7641,0.675,10.32380,0.00000
4697.00,10.32341,10.513687,0.000450,10.288854,-0.7641,0.675,10.32341,0.00000
4698.00,10.32440,10.513761,0.000451,10.288831,-0.7640,0.675,10.32440,0.00000
4699.00,10.32583,10.513749,0.000452,10.288732,-0.7640,0.675,10.32583,0.00000
4700.00,10.32677,10.513955,0.000455,10.288830,-0.7639,0.675,10.32677,0.00000
4701.00,10.32793,10.514100,0.000458,10.288902,-0.7639,0.675,10.32793,0.00000
4702.00,10.32980,10.514225,0.000459,10.288962,-0.7638,0.675,10.32980,0.00000
4703.00,10.33004,10.514197,0.000460,10.288960,-0.7638,0.675,10.33004,0.00000
4704.00,10.33064,10.514279,0.000460,10.288942,-0.7637,0.676,10.33064,0.00000
4705.00,10.33120,10.514244,0.000458,10.288880,-0.7637,0.676,10.33120,0.00000
4706.00,10.33071,10.514270,0.000454,10.288801,-0.7637,0.676,10.33071,0.00000
4707.00,10.33024,10.514290,0.000455,10.288730,-0.7636,0.676,10.33024,0.00000
4708.00,10.33044,10.514480,0.000452,10.288769,-0.7636,0.677,10.33044,0.00000
4709.00,10.33022,10.514608,0.000449,10.288864,-0.7635,0.677,10.33022,0.00000
4710.00,10.33024,10.514694,0.000449,10.288861,-0.7635,0.677,10.33024,0.00000
4711.00,10.32990,10.514705,0.000449,10.288881,-0.7635,0.677,10.32990,0.00000
4712.00,10.32927,10.514810,0.000446,10.288956,-0.7634,0.677,10.32927,0.00000
4713.00,10.32918,10.514852,0.000448,10.288990,-0.7634,0.677,10.32918,0.00000
4714.00,10.33005,10.514938,0.000452,10.289017,-0.7633,0.677,10.33005,0.00000
4715.00,10.33000,10.514942,0.000453,10.289020,-0.7633,0.678,10.33000,0.00000
4716.00,10.33049,10.515135,0.000455,10.289094,-0.7632,0.678,10.33049,0.00000
4717.00,10.33072,10.515111,0.000457,10.289030,-0.7631,0.678,10.33072,0.00000
4718.00,10.33068,10.515123,0.000455,10.288996,-0.7630,0.678,10.33068,0.00000
4719.00,10.32915,10.515137,0.000449,10.288904,-0.7630,0.678,10.32915,0.00000
4720.00,10.32815,10.515259,0.000446,10.288906,-0.7629,0.679,10.32815,0.00000
4721.00,10.32828,10.515297,0.000445,10.288858,-0.7629,0.679,10.32828,0.00000
4722.00,10.32885,10.515364,0.000442,10.288832,-0.7628,0.679,10.32885,0.00000
4723.00,10.32852,10.515438,0.000443,10.288781,-0.7628,0.680,10.32852,0.00000
4724.00,10.32892,10.515505,0.000446,10.288829,-0.7627,0.680,10.32892,0.00000
4725.00,10.32858,10.515555,0.000448,10.288852,-0.7627,0.680,10.32858,0.00000
4726.00,10.32735,10.515632,0.000450,10.288917,-0.7626,0.680,10.32735,0.00000
4727.00,10.32601,10.515874,0.000455,10.289110,-0.7626,0.680,10.32601,0.00000
4728.00,10.32611,10.516011,0.000457,10.289203,-0.7625,0.680,10.32611,0.00000
4729.00,10.32632,10.516022,0.000458,10.289159,-0.7625,0.680,10.32632,0.00000
4730.00,10.32616,10.516073,0.000454,10.289163,-0.7624,0.680,10.32616,0.00000
4731.00,10.32598,10.516162,0.000454,10.289143,-0.7624,0.680,10.32598,0.00000
4732.00,10.32569,10.516074,0.000451,10.288967,-0.7623,0.681,10.32569,0.00000
4733.00,10.32490,10.516112,0.000449,10.288902,-0.7623,0.681,10.32490,0.00000
4734.00,10.32372,10.516234,0.000448,10.288936,-0.7622,0.681,10.32372,0.00000
4735.00,10.32438,10.516257,0.000452,10.288911,-0.7622,0.681,10.32438,0.00000
4736.00,10.32522,10.516310,0.000453,10.288908,-0.7621,0.681,10.32522,0.00000
4737.00,10.32511,10.516484,0.000451,10.289046,-0.7621,0.681,10.32511,0.00000
4738.00,10.32582,10.516516,0.000453,10.289059,-0.7621,0.682,10.32582,0.00000
4739.00,10.32705,10.516605,0.000452,10.289101,-0.7620,0.682,10.32705,0.00000
4740.00,10.32780,10.516718,0.000454,10.289146,-0.7620,0.682,10.32780,0.00000
4741.00,10.32785,10.516698,0.000452,10.289074,-0.7619,0.682,10.32785,0.00000
4742.00,10.32818,10.516614,0.000454,10.288936,-0.7619,0.682,10.32818,0.00000
4743.00,10.32734,10.516670,0.000452,10.288964,-0.7618,0.682,10.32734,0.00000
4744.00,10.32630,10.516677,0.000453,10.288901,-0.7618,0.683,10.32630,0.00000
4745.00,10.32643,10.516735,0.000450,10.288840,-0.7617,0.683,10.32643,0.00000
4746.00,10.32740,10.516791,0.000450,10.288852,-0.7617,0.683,10.32740,0.00000
4747.00,10.32879,10.516854,0.000449,10.288866,-0.7616,0.683,10.32879,0.00000
4748.00,10.32929,10.516885,0.000448,10.288810,-0.7615,0.683,10.32929,0.00000
4749.00,10.32977,10.516955,0.000448,10.288856,-0.7614,0.684,10.32977,0.00000
4750.00,10.32977,10.516985,0.000449,10.288868,-0.7614,0.684,10.32977,0.00000
4751.00,10.32937,10.517045,0.000447,10.288869,-0.7613,0.684,10.32937,0.00000
4752.00,10.32800,10.517160,0.000449,10.288891,-0.7613,0.684,10.32800,0.00000
4753.00,10.32842,10.517293,0.000451,10.288941,-0.7612,0.684,10.32842,0.00000
4754.00,10.32946,10.517471,0.000451,10.289009,-0.7612,0.684,10.32946,0.00000
4755.00,10.32918,10.517531,0.000451,10.288993,-0.7611,0.685,10.32918,0.00000
4756.00,10.32924,10.517628,0.000455,10.289014,-0.7611,0.685,10.32924,0.00000
4757.00,10.32973,10.517737,0.000456,10.289064,-0.7610,0.685,10.32973,0.00000
4758.00,10.32880,10.517783,0.000457,10.289040,-0.7609,0.685,10.32880,0.00000
4759.00,10.32814,10.517763,0.000460,10.288949,-0.7609,0.685,10.32814,0.00000
4760.00,10.32856,10.517812,0.000458,10.288972,-0.7608,0.685,10.32856,0.00000
4761.00,10.32894,10.517825,0.000456,10.288947,-0.7608,0.685,10.32894,0.00000
4762.00,10.32989,10.517788,0.000456,10.288869,-0.7608,0.686,10.32989,0.00000
4763.00,10.33095,10.517786,0.000457,10.288823,-0.7607,0.686,10.33095,0.00000
4764.00,10.33128,10.517902,0.000455,10.288854,-0.7607,0.686,10.33128,0.00000
4765.00,10.32987,10.518023,0.000453,10.288898,-0.7606,0.686,10.32987,0.00000
4766.00,10.32859,10.518201,0.000451,10.288977,-0.7606,0.686,10.32859,0.00000
4767.00,10.32726,10.518296,0.000451,10.288946,-0.7605,0.686,10.32726,0.00000
4768.00,10.32656,10.518260,0.000449,10.288852,-0.7605,0.687,10.32656,0.00000
4769.00,10.32605,10.518337,0.000446,10.288884,-0.7604,0.687,10.32605,0.00000
4770.00,10.32764,10.518431,0.000444,10.288878,-0.7603,0.687,10.32764,0.00000
4771.00,10.32811,10.518406,0.000446,10.288832,-0.7603,0.687,10.32811,0.00000
4772.00,10.33023,10.518521,0.000444,10.288916,-0.7602,0.688,10.33023,0.00000
4773.00,10.33160,10.518701,0.000445,10.289019,-0.7601,0.688,10.33160,0.00000
4774.00,10.33160,10.518808,0.000449,10.289044,-0.7600,0.688,10.33160,0.00000
4775.00,10.33165,10.518819,0.000448,10.289011,-0.7599,0.688,10.33165,0.00000
4776.00,10.33158,10.518944,0.000446,10.289084,-0.7599,0.688,10.33158,0.00000
4777.00,10.33034,10.518943,0.000443,10.289037,-0.7598,0.689,10.33034,0.00000
4778.00,10.33000,10.519079,0.000441,10.289115,-0.7598,0.689,10.33000,0.00000
4779.00,10.33047,10.519029,0.000438,10.289125,-0.7597,0.689,10.33047,0.00000
4780.00,10.33016,10.519023,0.000440,10.289082,-0.7597,0.689,10.33016,0.00000
4781.00,10.33037,10.519060,0.000445,10.289055,-0.7596,0.689,10.33037,0.00000
4782.00,10.33041,10.519145,0.000447,10.289102,-0.7595,0.689,10.33041,0.00000
4783.00,10.32956,10.519149,0.000448,10.289056,-0.7594,0.690,10.32956,0.00000
4784.00,10.32895,10.519085,0.000447,10.288911,-0.7593,0.690,10.32895,0.00000
4785.00,10.32816,10.519175,0.000447,10.288920,-0.7593,0.690,10.32816,0.00000
4786.00,10.32780,10.519123,0.000446,10.288803,-0.7592,0.690,10.32780,0.00000
4787.00,10.32861,10.519208,0.000447,10.288789,-0.7591,0.690,10.32861,0.00000
4788.00,10.33020,10.519292,0.000448,10.288767,-0.7590,0.690,10.33020,0.00000
4789.00,10.33131,10.519413,0.000449,10.288759,-0.7589,0.691,10.33131,0.00000
4790.00,10.33118,10.519480,0.000450,10.288745,-0.7589,0.691,10.33118,0.00000
4791.00,10.33068,10.519606,0.000451,10.288755,-0.7588,0.691,10.33068,0.00000
4792.00,10.32889,10.519604,0.000450,10.288701,-0.7588,0.691,10.32889,0.00000
4793.00,10.32794,10.519701,0.000453,10.288763,-0.7587,0.691,10.32794,0.00000
4794.00,10.32712,10.519940,0.000455,10.288924,-0.7586,0.691,10.32712,0.00000
4795.00,10.32805,10.520067,0.000455,10.288973,-0.7585,0.691,10.32805,0.00000
4796.00,10.32928,10.520160,0.000453,10.289027,-0.7585,0.692,10.32928,0.00000
4797.00,10.32965,10.520237,0.000450,10.289012,-0.7584,0.692,10.32965,0.00000
4798.00,10.32950,10.520250,0.000450,10.288953,-0.7583,0.692,10.32950,0.00000
4799.00,10.33001,10.520326,0.000451,10.288985,-0.7583,0.692,10.33001,0.00000
4800.00,10.33035,10.520421,0.000449,10.289025,-0.7582,0.692,10.33035,0.00000
4801.00,10.33050,10.520488,0.000449,10.289046,-0.7581,0.693,10.33050,0.00000
4802.00,10.33154,10.520633,0.000452,10.289108,-0.7580,0.693,10.33154,0.00000
4803.00,10.33229,10.520816,0.000451,10.289192,-0.7579,0.693,10.33229,0.00000
4804.00,10.33201,10.520769,0.000452,10.289091,-0.7579,0.693,10.33201,0.00000
4805.00,10.33116,10.520818,0.000453,10.289090,-0.7578,0.693,10.33116,0.00000
4806.00,10.33059,10.520929,0.000452,10.289122,-0.7577,0.693,10.33059,0.00000
4807.00,10.33055,10.520993,0.000451,10.289158,-0.7576,0.693,10.33055,0.00000
4808.00,10.32989,10.520878,0.000449,10.289078,-0.7576,0.694,10.32989,0.00000
4809.00,10.32990,10.520887,0.000447,10.289024,-0.7575,0.694,10.32990,0.00000
4810.00,10.32932,10.520902,0.000448,10.288997,-0.7575,0.694,10.32932,0.00000
4811.00,10.32961,10.520924,0.000450,10.288967,-0.7575,0.694,10.32961,0.00000
4812.00,10.32983,10.521009,0.000451,10.288985,-0.7574,0.694,10.32983,0.00000
4813.00,10.33058,10.521165,0.000451,10.289009,-0.7573,0.694,10.33058,0.00000
4814.00,10.33138,10.521302,0.000454,10.289054,-0.7573,0.695,10.33138,0.00000
4815.00,10.33322,10.521355,0.000455,10.289036,-0.7572,0.695,10.33322,0.00000
4816.00,10.33342,10.521349,0.000455,10.289002,-0.7571,0.695,10.33342,0.00000
4817.00,10.33226,10.521328,0.000455,10.288923,-0.7571,0.695,10.33226,0.00000
4818.00,10.33168,10.521387,0.000455,10.288977,-0.7570,0.695,10.33168,0.00000
4819.00,10.33058,10.521470,0.000451,10.289007,-0.7569,0.695,10.33058,0.00000
4820.00,10.32976,10.521598,0.000446,10.289068,-0.7569,0.696,10.32976,0.00000
4821.00,10.32894,10.521727,0.000443,10.289108,-0.7568,0.696,10.32894,0.00000
4822.00,10.32958,10.521777,0.000442,10.289188,-0.7568,0.696,10.32958,0.00000
4823.00,10.32959,10.521758,0.000441,10.289101,-0.7568,0.697,10.32959,0.00000
4824.00,10.33028,10.521707,0.000441,10.289032,-0.7567,0.697,10.33028,0.00000
4825.00,10.33121,10.521705,0.000444,10.288999,-0.7567,0.697,10.33121,0.00000
4826.00,10.33349,10.521731,0.000450,10.288986,-0.7566,0.697,10.33349,0.00000
4827.00,10.33412,10.521753,0.000449,10.288906,-0.7565,0.697,10.33412,0.00000
4828.00,10.33408,10.521862,0.000451,10.288967,-0.7565,0.697,10.33408,0.00000
4829.00,10.33356,10.521926,0.000454,10.288949,-0.7564,0.697,10.33356,0.00000
4830.00,10.33166,10.522006,0.000452,10.288925,-0.7564,0.697,10.33166,0.00000
4831.00,10.33008,10.522043,0.000447,10.288838,-0.7564,0.697,10.33008,0.00000
4832.00,10.33053,10.522176,0.000449,10.288901,-0.7563,0.698,10.33053,0.00000
4833.00,10.33185,10.522197,0.000447,10.288875,-0.7563,0.698,10.33185,0.00000
4834.00,10.33244,10.522207,0.000446,10.288910,-0.7562,0.698,10.33244,0.00000
4835.00,10.33344,10.522294,0.000447,10.288972,-0.7562,0.698,10.33344,0.00000
4836.00,10.33380,10.522451,0.000447,10.289085,-0.7561,0.699,10.33380,0.00000
4837.00,10.33299,10.522437,0.000448,10.289016,-0.7561,0.699,10.33299,0.00000
4838.00,10.33190,10.522423,0.000450,10.288918,-0.7560,0.699,10.33190,0.00000
4839.00,10.33165,10.522592,0.000448,10.288946,-0.7560,0.699,10.33165,0.00000
4840.00,10.33230,10.522585,0.000452,10.288910,-0.7560,0.699,10.33230,0.00000
4841.00,10.33291,10.522577,0.000450,10.288891,-0.7560,0.699,10.33291,0.00000
4842.00,10.33299,10.522693,0.000450,10.288963,-0.7559,0.699,10.33299,0.00000
4843.00,10.33343,10.522928,0.000448,10.289150,-0.7558,0.700,10.33343,0.00000
4844.00,10.33380,10.522877,0.000450,10.289047,-0.7558,0.700,10.33380,0.00000
4845.00,10.33397,10.522962,0.000447,10.289012,-0.7557,0.700,10.33397,0.00000
4846.00,10.33309,10.523008,0.000449,10.289008,-0.7556,0.700,10.33309,0.00000
4847.00,10.33330,10.523097,0.000450,10.289063,-0.7555,0.700,10.33330,0.00000
4848.00,10.33355,10.522997,0.000452,10.288927,-0.7555,0.701,10.33355,0.00000
4849.00,10.33395,10.523081,0.000454,10.289001,-0.7554,0.701,10.33395,0.00000
4850.00,10.33389,10.523133,0.000452,10.289032,-0.7554,0.701,10.33389,0.00000
4851.00,10.33423,10.523288,0.000449,10.289083,-0.7553,0.701,10.33423,0.00000
4852.00,10.33417,10.523336,0.000448,10.289031,-0.7552,0.701,10.33417,0.00000
4853.00,10.33421,10.523501,0.000448,10.289109,-0.7552,0.702,10.33421,0.00000
4854.00,10.33393,10.523672,0.000445,10.289180,-0.7551,0.702,10.33393,0.00000
4855.00,10.33343,10.523698,0.000445,10.289147,-0.7550,0.702,10.33343,0.00000
4856.00,10.33384,10.523683,0.000446,10.289062,-0.7550,0.702,10.33384,0.00000
4857.00,10.33452,10.523716,0.000446,10.289067,-0.7549,0.702,10.33452,0.00000
4858.00,10.33479,10.523673,0.000444,10.288973,-0.7549,0.703,10.33479,0.00000
4859.00,10.33539,10.523638,0.000445,10.288909,-0.7548,0.703,10.33539,0.00000
4860.00,10.33653,10.523712,0.000445,10.288967,-0.7548,0.703,10.33653,0.00000
4861.00,10.33656,10.523845,0.000447,10.289072,-0.7548,0.703,10.33656,0.00000
4862.00,10.33640,10.523824,0.000449,10.288990,-0.7548,0.703,10.33640,0.00000
4863.00,10.33605,10.523948,0.000453,10.289058,-0.7547,0.703,10.33605,0.00000
4864.00,10.33567,10.524050,0.000454,10.289083,-0.7547,0.703,10.33567,0.00000
4865.00,10.33457,10.524081,0.000456,10.289034,-0.7547,0.703,10.33457,0.00000
4866.00,10.33355,10.524073,0.000457,10.288966,-0.7546,0.703,10.33355,0.00000
4867.00,10.33295,10.524310,0.000454,10.289079,-0.7546,0.704,10.33295,0.00000
4868.00,10.33361,10.524385,0.000451,10.289068,-0.7545,0.704,10.33361,0.00000
4869.00,10.33402,10.524361,0.000453,10.289000,-0.7544,0.704,10.33402,0.00000
4870.00,10.33451,10.524417,0.000455,10.288945,-0.7544,0.704,10.33451,0.00000
4871.00,10.33520,10.524493,0.000455,10.288971,-0.7543,0.704,10.33520,0.00000
4872.00,10.33579,10.524533,0.000458,10.288943,-0.7543,0.704,10.33579,0.00000
4873.00,10.33549,10.524622,0.000459,10.288912,-0.7542,0.705,10.33549,0.00000
4874.00,10.33561,10.524797,0.000459,10.288977,-0.7541,0.705,10.33561,0.00000
4875.00,10.33541,10.524892,0.000455,10.289008,-0.7541,0.705,10.33541,0.00000
4876.00,10.33554,10.524988,0.000452,10.288949,-0.7540,0.705,10.33554,0.00000
4877.00,10.33546,10.525020,0.000453,10.288946,-0.7539,0.706,10.33546,0.00000
4878.00,10.33581,10.525096,0.000451,10.288989,-0.7539,0.706,10.33581,0.00000
4879.00,10.33445,10.525163,0.000449,10.288999,-0.7538,0.706,10.33445,0.00000
4880.00,10.33419,10.525260,0.000450,10.289023,-0.7537,0.706,10.33419,0.00000
4881.00,10.33479,10.525270,0.000452,10.289034,-0.7537,0.706,10.33479,0.00000
4882.00,10.33576,10.525401,0.000448,10.289096,-0.7536,0.707,10.33576,0.00000
4883.00,10.33664,10.525392,0.000450,10.289039,-0.7536,0.707,10.33664,0.00000
4884.00,10.33754,10.525377,0.000450,10.288945,-0.7535,0.707,10.33754,0.00000
4885.00,10.33858,10.525459,0.000452,10.288921,-0.7535,0.707,10.33858,0.00000
4886.00,10.33897,10.525560,0.000451,10.288934,-0.7534,0.707,10.33897,0.00000
4887.00,10.33896,10.525529,0.000453,10.288808,-0.7534,0.707,10.33896,0.00000
4888.00,10.33788,10.525662,0.000453,10.288850,-0.7533,0.707,10.33788,0.00000
4889.00,10.33814,10.525865,0.000451,10.288934,-0.7533,0.708,10.33814,0.00000
4890.00,10.33853,10.525898,0.000451,10.288977,-0.7532,0.708,10.33853,0.00000
4891.00,10.33793,10.525960,0.000451,10.289004,-0.7531,0.708,10.33793,0.00000
4892.00,10.33745,10.526058,0.000453,10.289023,-0.7531,0.708,10.33745,0.00000
4893.00,10.33710,10.526041,0.000454,10.288984,-0.7530,0.708,10.33710,0.00000
4894.00,10.33662,10.526019,0.000455,10.288955,-0.7530,0.708,10.33662,0.00000
4895.00,10.33542,10.526151,0.000456,10.289052,-0.7529,0.708,10.33542,0.00000
4896.00,10.33470,10.526229,0.000455,10.289051,-0.7528,0.708,10.33470,0.00000
4897.00,10.33439,10.526341,0.000456,10.289142,-0.7528,0.709,10.33439,0.00000
4898.00,10.33512,10.526473,0.000454,10.289188,-0.7527,0.709,10.33512,0.00000
4899.00,10.33644,10.526468,0.000454,10.289161,-0.7526,0.709,10.33644,0.00000
4900.00,10.33746,10.526442,0.000450,10.289024,-0.7526,0.709,10.33746,0.00000
4901.00,10.33714,10.526404,0.000450,10.288952,-0.7525,0.710,10.33714,0.00000
4902.00,10.33721,10.526406,0.000449,10.288885,-0.7525,0.710,10.33721,0.00000
4903.00,10.33603,10.526496,0.000449,10.288951,-0.7524,0.710,10.33603,0.00000
4904.00,10.33533,10.526593,0.000449,10.288982,-0.7524,0.710,10.33533,0.00000
4905.00,10.33576,10.526745,0.000450,10.289043,-0.7523,0.710,10.33576,0.00000
4906.00,10.33820,10.526925,0.000449,10.289107,-0.7522,0.711,10.33820,0.00000
4907.00,10.33874,10.526957,0.000446,10.289062,-0.7522,0.711,10.33874,0.00000
4908.00,10.33996,10.526947,0.000451,10.288980,-0.7522,0.711,10.33996,0.00000
4909.00,10.34028,10.526959,0.000453,10.288932,-0.7521,0.711,10.34028,0.00000
4910.00,10.34000,10.527043,0.000453,10.288952,-0.7521,0.711,10.34000,0.00000
4911.00,10.33829,10.527083,0.000457,10.288968,-0.7521,0.711,10.33829,0.00000
4912.00,10.33768,10.527118,0.000459,10.288980,-0.7520,0.711,10.33768,0.00000
4913.00,10.33671,10.527203,0.000452,10.288985,-0.7520,0.712,10.33671,0.00000
4914.00,10.33542,10.527336,0.000452,10.289023,-0.7519,0.712,10.33542,0.00000
4915.00,10.33482,10.527338,0.000453,10.288967,-0.7518,0.712,10.33482,0.00000
4916.00,10.33684,10.527404,0.000453,10.289006,-0.7517,0.712,10.33684,0.00000
4917.00,10.33821,10.527437,0.000453,10.289001,-0.7516,0.712,10.33821,0.00000
4918.00,10.33905,10.527556,0.000456,10.289041,-0.7516,0.712,10.33905,0.00000
4919.00,10.34062,10.527601,0.000455,10.289058,-0.7515,0.712,10.34062,0.00000
4920.00,10.34104,10.527683,0.000452,10.289100,-0.7515,0.713,10.34104,0.00000
4921.00,10.33987,10.527700,0.000448,10.288998,-0.7514,0.713,10.33987,0.00000
4922.00,10.33957,10.527782,0.000448,10.288953,-0.7514,0.713,10.33957,0.00000
4923.00,10.33966,10.527833,0.000447,10.288913,-0.7514,0.713,10.33966,0.00000
@17,1.0000,2.0, 4920.084 
4924.00,10.33920,10.527892,0.000449,10.288877,-0.7513,0.714,10.33920,0.00000
4925.00,10.33945,10.527880,0.000450,10.288862,-0.7513,0.714,10.33945,0.00000
4926.00,10.33928,10.527961,0.000450,10.288901,-0.7512,0.714,10.33928,0.00000
4927.00,10.33072,10.528022,0.000450,10.288918,-0.7512,0.714,10.33072,0.00000
4928.00,10.30836,10.528051,0.000449,10.288973,-0.7512,0.714,10.30836,0.00000
4929.00,10.27934,10.528096,0.000447,10.288996,-0.7511,0.714,10.27934,0.00000
4930.00,10.25168,10.528143,0.000450,10.288981,-0.7511,0.715,10.25168,0.00000
4931.00,10.23200,10.528227,0.000450,10.288997,-0.7510,0.715,10.23200,0.00000
4932.00,10.22635,10.528321,0.000451,10.289033,-0.7510,0.715,10.22635,0.00000
4933.00,10.23614,10.528352,0.000453,10.288972,-0.7509,0.715,10.23614,0.00000
4934.00,10.24992,10.528434,0.000454,10.288944,-0.7509,0.715,10.24992,0.00000
4935.00,10.25773,10.528518,0.000454,10.288916,-0.7508,0.715,10.25773,0.00000
4936.00,10.25480,10.528576,0.000455,10.288922,-0.7508,0.715,10.25480,0.00000
4937.00,10.24423,10.528689,0.000453,10.288962,-0.7507,0.716,10.24423,0.00000
4938.00,10.23146,10.528735,0.000451,10.288942,-0.7507,0.716,10.23146,0.00000
4939.00,10.22252,10.528837,0.000451,10.289027,-0.7507,0.716,10.22252,0.00000
4940.00,10.21956,10.528901,0.000449,10.289031,-0.7507,0.716,10.21956,0.00000
4941.00,10.22130,10.528897,0.000446,10.288954,-0.7507,0.717,10.22130,0.00000
4942.00,10.22818,10.528829,0.000446,10.288867,-0.7506,0.717,10.22818,0.00000
4943.00,10.24092,10.528850,0.000446,10.288826,-0.7506,0.717,10.24092,0.00000
4944.00,10.25537,10.528846,0.000446,10.288799,-0.7506,0.717,10.25537,0.00000
4945.00,10.27217,10.528865,0.000444,10.288769,-0.7505,0.717,10.27217,0.00000
4946.00,10.29030,10.528937,0.000448,10.288761,-0.7504,0.717,10.29030,0.00000
4947.00,10.30719,10.529002,0.000449,10.288755,-0.7504,0.718,10.30719,0.00000
4948.00,10.32090,10.529044,0.000450,10.288743,-0.7503,0.718,10.32090,0.00000
4949.00,10.33343,10.529150,0.000452,10.288731,-0.7503,0.718,10.33343,0.00000
4950.00,10.34215,10.529298,0.000455,10.288744,-0.7502,0.718,10.34215,0.00000
4951.00,10.34857,10.529327,0.000454,10.288739,-0.7502,0.718,10.34857,0.00000
4952.00,10.35264,10.529518,0.000455,10.288811,-0.7502,0.718,10.35264,0.00000
4953.00,10.35451,10.529584,0.000451,10.288811,-0.7501,0.718,10.35451,0.00000
4954.00,10.35548,10.529641,0.000452,10.288776,-0.7501,0.718,10.35548,0.00000
4955.00,10.35635,10.529707,0.000450,10.288829,-0.7501,0.719,10.35635,0.00000
4956.00,10.35725,10.529862,0.000450,10.288897,-0.7500,0.719,10.35725,0.00000
4957.00,10.35744,10.529903,0.000449,10.288909,-0.7499,0.719,10.35744,0.00000
4958.00,10.35861,10.530040,0.000454,10.288951,-0.7499,0.719,10.35861,0.00000
4959.00,10.35960,10.530082,0.000450,10.288948,-0.7498,0.720,10.35960,0.00000
4960.00,10.35881,10.530091,0.000452,10.288877,-0.7498,0.720,10.35881,0.00000
4961.00,10.35787,10.530105,0.000454,10.288855,-0.7498,0.720,10.35787,0.00000
4962.00,10.35654,10.530110,0.000455,10.288780,-0.7497,0.720,10.35654,0.00000
4963.00,10.35419,10.530191,0.000456,10.288810,-0.7496,0.720,10.35419,0.00000
4964.00,10.35223,10.530254,0.000460,10.288818,-0.7496,0.720,10.35223,0.00000
4965.00,10.35111,10.530308,0.000461,10.288902,-0.7495,0.720,10.35111,0.00000
4966.00,10.34880,10.530336,0.000459,10.288906,-0.7494,0.720,10.34880,0.00000
4967.00,10.34740,10.530382,0.000457,10.288969,-0.7493,0.720,10.34740,0.00000
4968.00,10.34652,10.530380,0.000454,10.288966,-0.7493,0.721,10.34652,0.00000
4969.00,10.34376,10.530452,0.000450,10.288978,-0.7492,0.721,10.34376,0.00000
4970.00,10.34094,10.530521,0.000446,10.288946,-0.7491,0.721,10.34094,0.00000
4971.00,10.33903,10.530556,0.000443,10.288917,-0.7491,0.721,10.33903,0.00000
4972.00,10.33679,10.530529,0.000445,10.288784,-0.7491,0.722,10.33679,0.00000
4973.00,10.33446,10.530619,0.000445,10.288825,-0.7490,0.722,10.33446,0.00000
4974.00,10.33238,10.530655,0.000448,10.288859,-0.7490,0.722,10.33238,0.00000
4975.00,10.33115,10.530603,0.000448,10.288811,-0.7489,0.722,10.33115,0.00000
4976.00,10.32978,10.530603,0.000450,10.288754,-0.7488,0.722,10.32978,0.00000
4977.00,10.32907,10.530797,0.000448,10.288936,-0.7488,0.722,10.32907,0.00000
4978.00,10.32861,10.530917,0.000450,10.288959,-0.7487,0.722,10.32861,0.00000
4979.00,10.32973,10.530957,0.000449,10.288943,-0.7487,0.723,10.32973,0.00000
4980.00,10.33055,10.531116,0.000449,10.289008,-0.7487,0.723,10.33055,0.00000
4981.00,10.33070,10.531286,0.000448,10.289096,-0.7486,0.723,10.33070,0.00000
4982.00,10.33178,10.531251,0.000452,10.288997,-0.7486,0.723,10.33178,0.00000
4983.00,10.33337,10.531215,0.000451,10.288926,-0.7485,0.723,10.33337,0.00000
4984.00,10.33371,10.531251,0.000451,10.288874,-0.7484,0.723,10.33371,0.00000
4985.00,10.33471,10.531271,0.000454,10.288811,-0.7484,0.723,10.33471,0.00000
4986.00,10.33528,10.531327,0.000456,10.288811,-0.7484,0.723,10.33528,0.00000
4987.00,10.33527,10.531360,0.000451,10.288783,-0.7483,0.724,10.33527,0.00000
4988.00,10.33508,10.531488,0.000450,10.288761,-0.7482,0.724,10.33508,0.00000
4989.00,10.33525,10.531615,0.000450,10.288784,-0.7482,0.724,10.33525,0.00000
4990.00,10.33604,10.531737,0.000448,10.288831,-0.7481,0.725,10.33604,0.00000
4991.00,10.33885,10.531862,0.000447,10.288861,-0.7480,0.725,10.33885,0.00000
4992.00,10.34031,10.532009,0.000448,10.288849,-0.7479,0.725,10.34031,0.00000
4993.00,10.34070,10.532080,0.000450,10.288898,-0.7478,0.725,10.34070,0.00000
4994.00,10.34151,10.532211,0.000449,10.288944,-0.7478,0.725,10.34151,0.00000
4995.00,10.34294,10.532295,0.000449,10.288960,-0.7477,0.726,10.34294,0.00000
4996.00,10.34270,10.532332,0.000444,10.288961,-0.7477,0.726,10.34270,0.00000
4997.00,10.34342,10.532382,0.000445,10.289003,-0.7476,0.726,10.34342,0.00000
4998.00,10.34576,10.532393,0.000446,10.288943,-0.7476,0.726,10.34576,0.00000
4999.00,10.34745,10.532374,0.000444,10.288919,-0.7475,0.726,10.34745,0.00000
5000.00,10.34675,10.532444,0.000444,10.288887,-0.7475,0.727,10.34675,0.00000
5001.00,10.34659,10.532517,0.000446,10.288872,-0.7474,0.727,10.34659,0.00000
5002.00,10.34702,10.532568,0.000446,10.288854,-0.7474,0.727,10.34702,0.00000
5003.00,10.34576,10.532666,0.000447,10.288883,-0.7473,0.727,10.34576,0.00000
5004.00,10.34572,10.532762,0.000448,10.288882,-0.7473,0.727,10.34572,0.00000
5005.00,10.34668,10.532756,0.000448,10.288873,-0.7472,0.727,10.34668,0.00000
5006.00,10.34813,10.532679,0.000449,10.288777,-0.7472,0.727,10.34813,0.00000
5007.00,10.34909,10.532756,0.000446,10.288813,-0.7471,0.728,10.34909,0.00000
5008.00,10.35151,10.532848,0.000444,10.288850,-0.7471,0.728,10.35151,0.00000
5009.00,10.35205,10.532800,0.000446,10.288772,-0.7470,0.728,10.35205,0.00000
5010.00,10.35195,10.532851,0.000446,10.288738,-0.7469,0.728,10.35195,0.00000
5011.00,10.35127,10.533015,0.000446,10.288797,-0.7469,0.728,10.35127,0.00000
5012.00,10.35077,10.533106,0.000447,10.288816,-0.7468,0.728,10.35077,0.00000
5013.00,10.34928,10.533111,0.000447,10.288801,-0.7467,0.729,10.34928,0.00000
5014.00,10.34879,10.533246,0.000446,10.288839,-0.7466,0.729,10.34879,0.00000
5015.00,10.34841,10.533343,0.000447,10.288874,-0.7465,0.729,10.34841,0.00000
5016.00,10.34881,10.533386,0.000446,10.288880,-0.7464,0.729,10.34881,0.00000
5017.00,10.34809,10.533407,0.000446,10.288849,-0.7464,0.729,10.34809,0.00000
5018.00,10.34648,10.533465,0.000444,10.288821,-0.7463,0.730,10.34648,0.00000
5019.00,10.34557,10.533577,0.000441,10.288869,-0.7463,0.730,10.34557,0.00000
5020.00,10.34571,10.533683,0.000442,10.288930,-0.7462,0.730,10.34571,0.00000
5021.00,10.34560,10.533751,0.000444,10.288959,-0.7461,0.730,10.34560,0.00000
5022.00,10.34596,10.533823,0.000445,10.288969,-0.7461,0.730,10.34596,0.00000
5023.00,10.34673,10.533927,0.000446,10.288990,-0.7460,0.730,10.34673,0.00000
5024.00,10.34747,10.533958,0.000447,10.288972,-0.7459,0.731,10.34747,0.00000
5025.00,10.34687,10.533955,0.000444,10.288891,-0.7459,0.731,10.34687,0.00000
5026.00,10.34574,10.533943,0.000444,10.288783,-0.7458,0.731,10.34574,0.00000
5027.00,10.34516,10.534088,0.000443,10.288822,-0.7458,0.731,10.34516,0.00000
5028.00,10.34578,10.534141,0.000447,10.288847,-0.7458,0.731,10.34578,0.00000
5029.00,10.34530,10.534186,0.000449,10.288851,-0.7457,0.731,10.34530,0.00000
5030.00,10.34570,10.534302,0.000448,10.288919,-0.7456,0.731,10.34570,0.00000
5031.00,10.34704,10.534502,0.000448,10.289065,-0.7455,0.732,10.34704,0.00000
5032.00,10.34796,10.534487,0.000450,10.289054,-0.7455,0.732,10.34796,0.00000
5033.00,10.34824,10.534552,0.000444,10.289049,-0.7454,0.732,10.34824,0.00000
5034.00,10.34974,10.534536,0.000443,10.288980,-0.7453,0.732,10.34974,0.00000
5035.00,10.35063,10.534490,0.000445,10.288911,-0.7453,0.732,10.35063,0.00000
5036.00,10.35002,10.534515,0.000446,10.288882,-0.7452,0.733,10.35002,0.00000
5037.00,10.34921,10.534525,0.000443,10.288860,-0.7452,0.733,10.34921,0.00000
5038.00,10.34918,10.534575,0.000444,10.288853,-0.7451,0.733,10.34918,0.00000
5039.00,10.34817,10.534683,0.000445,10.288864,-0.7451,0.733,10.34817,0.00000
5040.00,10.34713,10.534791,0.000444,10.288891,-0.7450,0.733,10.34713,0.00000
5041.00,10.34735,10.534847,0.000441,10.288892,-0.7450,0.734,10.34735,0.00000
5042.00,10.34712,10.534935,0.000443,10.288901,-0.7449,0.734,10.34712,0.00000
5043.00,10.34653,10.534957,0.000444,10.288864,-0.7449,0.734,10.34653,0.00000
5044.00,10.34642,10.535048,0.000441,10.288936,-0.7448,0.734,10.34642,0.00000
5045.00,10.34631,10.535086,0.000443,10.288900,-0.7447,0.734,10.34631,0.00000
5046.00,10.34548,10.535076,0.000448,10.288826,-0.7447,0.734,10.34548,0.00000
5047.00,10.34544,10.535210,0.000450,10.288870,-0.7446,0.734,10.34544,0.00000
5048.00,10.34564,10.535297,0.000453,10.288866,-0.7446,0.734,10.34564,0.00000
5049.00,10.34590,10.535408,0.000457,10.288918,-0.7445,0.734,10.34590,0.00000
5050.00,10.34594,10.535523,0.000455,10.288957,-0.7445,0.735,10.34594,0.00000
5051.00,10.34633,10.535586,0.000454,10.288949,-0.7445,0.735,10.34633,0.00000
5052.00,10.34715,10.535613,0.000451,10.288873,-0.7444,0.735,10.34715,0.00000
5053.00,10.34724,10.535633,0.000450,10.288835,-0.7444,0.735,10.34724,0.00000
5054.00,10.34695,10.535583,0.000447,10.288731,-0.7443,0.736,10.34695,0.00000
5055.00,10.34849,10.535650,0.000449,10.288748,-0.7443,0.736,10.34849,0.00000
5056.00,10.34953,10.535728,0.000447,10.288753,-0.7443,0.736,10.34953,0.00000
5057.00,10.34951,10.535770,0.000447,10.288769,-0.7442,0.736,10.34951,0.00000
5058.00,10.35043,10.535898,0.000446,10.288845,-0.7442,0.736,10.35043,0.00000
5059.00,10.34973,10.536045,0.000446,10.288913,-0.7441,0.737,10.34973,0.00000
5060.00,10.34847,10.536139,0.000444,10.288930,-0.7441,0.737,10.34847,0.00000
5061.00,10.34773,10.536277,0.000443,10.289025,-0.7440,0.737,10.34773,0.00000
5062.00,10.34728,10.536413,0.000443,10.289091,-0.7440,0.737,10.34728,0.00000
5063.00,10.34668,10.536483,0.000444,10.289099,-0.7439,0.737,10.34668,0.00000
5064.00,10.34777,10.536607,0.000445,10.289094,-0.7439,0.737,10.34777,0.00000
5065.00,10.34828,10.536646,0.000446,10.289056,-0.7438,0.737,10.34828,0.00000
5066.00,10.34845,10.536696,0.000449,10.289045,-0.7438,0.737,10.34845,0.00000
5067.00,10.34880,10.536702,0.000449,10.288989,-0.7437,0.738,10.34880,0.00000
5068.00,10.34924,10.536743,0.000451,10.288966,-0.7436,0.738,10.34924,0.00000
5069.00,10.34973,10.536678,0.000452,10.288883,-0.7436,0.738,10.34973,0.00000
5070.00,10.34995,10.536780,0.000452,10.288916,-0.7435,0.738,10.34995,0.00000
5071.00,10.35016,10.536852,0.000449,10.288854,-0.7434,0.738,10.35016,0.00000
5072.00,10.35028,10.536965,0.000450,10.288885,-0.7434,0.739,10.35028,0.00000
5073.00,10.35000,10.536994,0.000450,10.288848,-0.7433,0.739,10.35000,0.00000
5074.00,10.34915,10.537130,0.000450,10.288906,-0.7432,0.739,10.34915,0.00000
5075.00,10.34874,10.537145,0.000448,10.288909,-0.7431,0.739,10.34874,0.00000
5076.00,10.34849,10.537181,0.000448,10.288938,-0.7431,0.739,10.34849,0.00000
5077.00,10.34822,10.537170,0.000450,10.288878,-0.7430,0.740,10.34822,0.00000
5078.00,10.34866,10.537249,0.000451,10.288868,-0.7429,0.740,10.34866,0.00000
5079.00,10.34935,10.537283,0.000454,10.288858,-0.7429,0.740,10.34935,0.00000
5080.00,10.34982,10.537323,0.000455,10.288852,-0.7428,0.740,10.34982,0.00000
5081.00,10.34991,10.537483,0.000455,10.288924,-0.7428,0.740,10.34991,0.00000
5082.00,10.35023,10.537575,0.000452,10.288993,-0.7427,0.740,10.35023,0.00000
5083.00,10.34971,10.537663,0.000450,10.289073,-0.7426,0.740,10.34971,0.00000
5084.00,10.34909,10.537719,0.000447,10.289091,-0.7426,0.741,10.34909,0.00000
5085.00,10.34834,10.537743,0.000448,10.289028,-0.7425,0.741,10.34834,0.00000
5086.00,10.34833,10.537758,0.000447,10.289046,-0.7424,0.741,10.34833,0.00000
5087.00,10.34908,10.537740,0.000449,10.288973,-0.7424,0.741,10.34908,0.00000
5088.00,10.34938,10.537749,0.000448,10.288945,-0.7423,0.741,10.34938,0.00000
5089.00,10.34909,10.537784,0.000447,10.288923,-0.7423,0.741,10.34909,0.00000
5090.00,10.34891,10.537931,0.000446,10.288989,-0.7422,0.742,10.34891,0.00000
5091.00,10.34899,10.538030,0.000449,10.288973,-0.7421,0.742,10.34899,0.00000
5092.00,10.34863,10.538279,0.000445,10.289112,-0.7421,0.742,10.34863,0.00000
5093.00,10.34812,10.538366,0.000447,10.289095,-0.7420,0.742,10.34812,0.00000
5094.00,10.34860,10.538477,0.000448,10.289111,-0.7420,0.742,10.34860,0.00000
5095.00,10.34890,10.538452,0.000447,10.289063,-0.7419,0.742,10.34890,0.00000
5096.00,10.34878,10.538381,0.000445,10.288942,-0.7419,0.743,10.34878,0.00000
5097.00,10.34929,10.538371,0.000447,10.288862,-0.7418,0.743,10.34929,0.00000
5098.00,10.35032,10.538417,0.000446,10.288822,-0.7418,0.743,10.35032,0.00000
5099.00,10.35056,10.538406,0.000443,10.288784,-0.7417,0.743,10.35056,0.00000
5100.00,10.35028,10.538484,0.000442,10.288811,-0.7417,0.744,10.35028,0.00000
5101.00,10.35025,10.538510,0.000444,10.288821,-0.7416,0.744,10.35025,0.00000
5102.00,10.35001,10.538521,0.000445,10.288851,-0.7415,0.744,10.35001,0.00000
5103.00,10.34954,10.538646,0.000447,10.288953,-0.7415,0.744,10.34954,0.00000
5104.00,10.34972,10.538728,0.000451,10.288982,-0.7414,0.744,10.34972,0.00000
5105.00,10.35073,10.538843,0.000454,10.289015,-0.7413,0.744,10.35073,0.00000
5106.00,10.35142,10.538926,0.000456,10.289029,-0.7413,0.744,10.35142,0.00000
5107.00,10.35032,10.538981,0.000455,10.288977,-0.7412,0.744,10.35032,0.00000
5108.00,10.34980,10.539022,0.000451,10.288951,-0.7412,0.745,10.34980,0.00000
5109.00,10.34937,10.539162,0.000448,10.289026,-0.7412,0.745,10.34937,0.00000
5110.00,10.34920,10.539205,0.000445,10.289007,-0.7412,0.745,10.34920,0.00000
5111.00,10.34917,10.539282,0.000444,10.289008,-0.7411,0.745,10.34917,0.00000
5112.00,10.35039,10.539331,0.000443,10.289017,-0.7411,0.746,10.35039,0.00000
5113.00,10.35114,10.539413,0.000446,10.289042,-0.7410,0.746,10.35114,0.00000
5114.00,10.35176,10.539335,0.000447,10.288907,-0.7410,0.746,10.35176,0.00000
5115.00,10.35226,10.539431,0.000450,10.288961,-0.7409,0.746,10.35226,0.00000
5116.00,10.35214,10.539510,0.000446,10.288958,-0.7409,0.746,10.35214,0.00000
5117.00,10.35055,10.539574,0.000446,10.288923,-0.7408,0.746,10.35055,0.00000
5118.00,10.34900,10.539624,0.000447,10.288915,-0.7408,0.746,10.34900,0.00000
5119.00,10.34844,10.539789,0.000446,10.289017,-0.7407,0.747,10.34844,0.00000
5120.00,10.34716,10.539736,0.000442,10.288910,-0.7407,0.747,10.34716,0.00000
5121.00,10.34660,10.539867,0.000441,10.288989,-0.7406,0.747,10.34660,0.00000
5122.00,10.34713,10.539965,0.000444,10.289057,-0.7405,0.747,10.34713,0.00000
5123.00,10.34836,10.540046,0.000443,10.289009,-0.7405,0.748,10.34836,0.00000
5124.00,10.34924,10.540015,0.000445,10.288890,-0.7404,0.748,10.34924,0.00000
5125.00,10.35007,10.540160,0.000450,10.288940,-0.7404,0.748,10.35007,0.00000
5126.00,10.35075,10.540219,0.000454,10.288915,-0.7403,0.748,10.35075,0.00000
5127.00,10.35222,10.540297,0.000453,10.288944,-0.7403,0.748,10.35222,0.00000
5128.00,10.35259,10.540344,0.000457,10.288997,-0.7402,0.748,10.35259,0.00000
5129.00,10.35240,10.540526,0.000454,10.289096,-0.7401,0.748,10.35240,0.00000
5130.00,10.35202,10.540649,0.000452,10.289102,-0.7401,0.749,10.35202,0.00000
5131.00,10.35203,10.540671,0.000452,10.289093,-0.7400,0.749,10.35203,0.00000
5132.00,10.35175,10.540749,0.000451,10.289059,-0.7400,0.749,10.35175,0.00000
5133.00,10.35175,10.540771,0.000452,10.289023,-0.7399,0.749,10.35175,0.00000
5134.00,10.35120,10.540804,0.000453,10.289030,-0.7398,0.749,10.35120,0.00000
5135.00,10.35237,10.540776,0.000455,10.289012,-0.7398,0.749,10.35237,0.00000
5136.00,10.35277,10.540825,0.000452,10.288996,-0.7397,0.749,10.35277,0.00000
5137.00,10.35293,10.540804,0.000453,10.288904,-0.7397,0.750,10.35293,0.00000
5138.00,10.35205,10.540911,0.000452,10.288905,-0.7396,0.750,10.35205,0.00000
5139.00,10.35211,10.540939,0.000453,10.288828,-0.7395,0.750,10.35211,0.00000
5140.00,10.35014,10.540984,0.000450,10.288792,-0.7395,0.750,10.35014,0.00000
5141.00,10.34924,10.541070,0.000451,10.288791,-0.7395,0.750,10.34924,0.00000
5142.00,10.34900,10.541187,0.000451,10.288856,-0.7394,0.750,10.34900,0.00000
5143.00,10.34993,10.541188,0.000449,10.288851,-0.7394,0.751,10.34993,0.00000
5144.00,10.35096,10.541245,0.000448,10.288880,-0.7394,0.751,10.35096,0.00000
5145.00,10.35255,10.541380,0.000452,10.288949,-0.7393,0.751,10.35255,0.00000
5146.00,10.35283,10.541413,0.000454,10.288927,-0.7393,0.751,10.35283,0.00000
5147.00,10.35211,10.541448,0.000454,10.288934,-0.7392,0.751,10.35211,0.00000
5148.00,10.35163,10.541594,0.000451,10.288980,-0.7391,0.751,10.35163,0.00000
5149.00,10.35118,10.541677,0.000450,10.289027,-0.7391,0.752,10.35118,0.00000
5150.00,10.35139,10.541701,0.000451,10.289031,-0.7390,0.752,10.35139,0.00000
5151.00,10.35225,10.541747,0.000452,10.289067,-0.7390,0.752,10.35225,0.00000
5152.00,10.35332,10.541830,0.000451,10.289105,-0.7389,0.752,10.35332,0.00000
5153.00,10.35388,10.541844,0.000456,10.289096,-0.7389,0.752,10.35388,0.00000
5154.00,10.35415,10.541894,0.000457,10.289044,-0.7388,0.752,10.35415,0.00000
5155.00,10.35378,10.541976,0.000455,10.289057,-0.7388,0.752,10.35378,0.00000
5156.00,10.35333,10.542058,0.000452,10.289042,-0.7387,0.753,10.35333,0.00000
5157.00,10.35291,10.542090,0.000453,10.289012,-0.7387,0.753,10.35291,0.00000
5158.00,10.35227,10.542101,0.000450,10.288978,-0.7387,0.753,10.35227,0.00000
5159.00,10.35164,10.542197,0.000453,10.289082,-0.7386,0.753,10.35164,0.00000
5160.00,10.35271,10.542238,0.000452,10.289062,-0.7386,0.753,10.35271,0.00000
5161.00,10.35262,10.542280,0.000455,10.289100,-0.7386,0.753,10.35262,0.00000
5162.00,10.35335,10.542387,0.000452,10.289150,-0.7385,0.754,10.35335,0.00000
5163.00,10.35423,10.542483,0.000453,10.289138,-0.7385,0.754,10.35423,0.00000
5164.00,10.35439,10.542537,0.000446,10.289071,-0.7385,0.754,10.35439,0.00000
5165.00,10.35370,10.542536,0.000448,10.289006,-0.7384,0.754,10.35370,0.00000
5166.00,10.35388,10.542587,0.000449,10.288931,-0.7384,0.755,10.35388,0.00000
5167.00,10.35361,10.542592,0.000450,10.288876,-0.7383,0.755,10.35361,0.00000
5168.00,10.35427,10.542587,0.000449,10.288897,-0.7383,0.755,10.35427,0.00000
5169.00,10.35560,10.542670,0.000454,10.288926,-0.7383,0.755,10.35560,0.00000
5170.00,10.35522,10.542848,0.000450,10.289015,-0.7382,0.755,10.35522,0.00000
5171.00,10.35536,10.542895,0.000444,10.289033,-0.7382,0.756,10.35536,0.00000
5172.00,10.35494,10.543024,0.000445,10.289084,-0.7382,0.756,10.35494,0.00000
5173.00,10.35381,10.543157,0.000446,10.289077,-0.7382,0.756,10.35381,0.00000
5174.00,10.35282,10.543222,0.000445,10.289107,-0.7381,0.756,10.35282,0.00000
5175.00,10.35294,10.543161,0.000446,10.289048,-0.7381,0.756,10.35294,0.00000
5176.00,10.35289,10.543282,0.000449,10.289120,-0.7380,0.756,10.35289,0.00000
5177.00,10.35347,10.543306,0.000451,10.289077,-0.7380,0.756,10.35347,0.00000
5178.00,10.35450,10.543258,0.000453,10.289009,-0.7379,0.756,10.35450,0.00000
5179.00,10.35579,10.543219,0.000452,10.288935,-0.7379,0.756,10.35579,0.00000
5180.00,10.35621,10.543344,0.000453,10.288987,-0.7379,0.756,10.35621,0.00000
5181.00,10.35638,10.543356,0.000456,10.288966,-0.7379,0.757,10.35638,0.00000
5182.00,10.35607,10.543287,0.000455,10.288853,-0.7379,0.757,10.35607,0.00000
5183.00,10.35551,10.543409,0.000453,10.288945,-0.7378,0.757,10.35551,0.00000
5184.00,10.35513,10.543463,0.000454,10.288939,-0.7377,0.757,10.35513,0.00000
5185.00,10.35511,10.543461,0.000452,10.288856,-0.7377,0.757,10.35511,0.00000
5186.00,10.35601,10.543544,0.000450,10.288820,-0.7377,0.758,10.35601,0.00000
5187.00,10.35689,10.543672,0.000449,10.288897,-0.7376,0.758,10.35689,0.00000
5188.00,10.35704,10.543708,0.000450,10.288874,-0.7376,0.758,10.35704,0.00000
5189.00,10.35586,10.543779,0.000453,10.288869,-0.7375,0.758,10.35586,0.00000
5190.00,10.35525,10.543874,0.000457,10.288896,-0.7375,0.758,10.35525,0.00000
5191.00,10.35425,10.543993,0.000456,10.288985,-0.7374,0.758,10.35425,0.00000
5192.00,10.35403,10.544095,0.000455,10.289043,-0.7374,0.759,10.35403,0.00000
[truncated: 536,883 more chars]
