# Supplementary material for: Mechanism of the small ATP-independent chaperone Spy is substrate specific
Source: Nat Commun. 2021 Feb 8;12:851. doi: 10.1038/s41467-021-21120-8 (PMC7870927; doi:10.1038/s41467-021-21120-8)
Supplement: Supplementary file 4 — Supplementary Data 2 [file 41467_2021_21120_MOESM4_ESM.zip › sFig 2g-h/AnFldWTCell-Spy 10C.itc]

$ITC
$ 40 
$NOT
$ 10 
$ 120 
$ 500 
$ 10 
$ 2 
$ADCGainCode:  0 
$False,True,True
$ 0.4 , 0.8 , 300 , 5 
$ 1 , 2 , 300 , 5 
$ 1 , 2 , 300 , 5 
$ 1 , 2 , 300 , 5 
$ 1 , 2 , 300 , 5 
$ 1 , 2 , 300 , 5 
$ 1 , 2 , 300 , 5 
$ 1 , 2 , 300 , 5 
$ 1 , 2 , 300 , 5 
$ 1 , 2 , 300 , 5 
$ 1 , 2 , 300 , 5 
$ 1 , 2 , 300 , 5 
$ 1 , 2 , 300 , 5 
$ 1 , 2 , 300 , 5 
$ 1 , 2 , 300 , 5 
$ 1 , 2 , 300 , 5 
$ 1 , 2 , 300 , 5 
$ 1 , 2 , 300 , 5 
$ 1 , 2 , 300 , 5 
$ 1 , 2 , 300 , 5 
$ 1 , 2 , 300 , 5 
$ 1 , 2 , 300 , 5 
$ 1 , 2 , 300 , 5 
$ 1 , 2 , 300 , 5 
$ 1 , 2 , 300 , 5 
$ 1 , 2 , 300 , 5 
$ 1 , 2 , 300 , 5 
$ 1 , 2 , 300 , 5 
$ 1 , 2 , 300 , 5 
$ 1 , 2 , 300 , 5 
$ 1 , 2 , 300 , 5 
$ 1 , 2 , 300 , 5 
$ 1 , 2 , 300 , 5 
$ 1 , 2 , 300 , 5 
$ 1 , 2 , 300 , 5 
$ 1 , 2 , 300 , 5 
$ 1 , 2 , 300 , 5 
$ 1 , 2 , 300 , 5 
$ 1 , 2 , 300 , 5 
$ 1 , 2 , 300 , 5 
# 0 
# 0.55 
# 0.05 
# 0.2034 
# 10 
# 3.8147 
# 9 
?
% ITC200_11.13.904
% 0.2034 
% 3.8147 
%-0.477733 , 29.72575 
% 0.115913 , 29.40457 
% 0.8333333 
% 168160 , 168170 
% 0.25 , 81 
% 0.003911 ,-0.034007 
%-20 , 8 
% 0 , 0 
% 0 
% 128000       127978 
% 43.1 
% 500 , 750 , 1000 , 750 
% 0.09373 ,-0.00597 , 0.000136435 ,-0.00000159561 , 0.00000000744261 
% ITC200 Ver: 1.26.4
@0
5.00,9.86917,10.032162,0.000387,10.048928,-1.6174,-0.075,9.86917,0.00000
6.00,9.87055,10.032239,0.000384,10.048942,-1.6165,-0.075,9.87055,0.00000
7.00,9.86983,10.032312,0.000384,10.048942,-1.6156,-0.075,9.86983,0.00000
8.00,9.86952,10.032436,0.000381,10.049010,-1.6148,-0.074,9.86952,0.00000
9.00,9.87032,10.032456,0.000376,10.048971,-1.6139,-0.074,9.87032,0.00000
10.00,9.87028,10.032512,0.000376,10.048967,-1.6131,-0.073,9.87028,0.00000
11.00,9.86988,10.032554,0.000375,10.048935,-1.6123,-0.073,9.86988,0.00000
12.00,9.87023,10.032566,0.000375,10.048902,-1.6115,-0.073,9.87023,0.00000
13.00,9.87094,10.032578,0.000377,10.048855,-1.6106,-0.073,9.87094,0.00000
14.00,9.87133,10.032654,0.000380,10.048890,-1.6098,-0.073,9.87133,0.00000
15.00,9.87219,10.032750,0.000381,10.048907,-1.6090,-0.072,9.87219,0.00000
16.00,9.87196,10.032841,0.000381,10.048914,-1.6081,-0.072,9.87196,0.00000
17.00,9.87233,10.032968,0.000381,10.048968,-1.6072,-0.072,9.87233,0.00000
18.00,9.87130,10.032983,0.000383,10.048893,-1.6063,-0.072,9.87130,0.00000
19.00,9.87131,10.033038,0.000382,10.048870,-1.6055,-0.071,9.87131,0.00000
20.00,9.87209,10.033104,0.000383,10.048829,-1.6046,-0.071,9.87209,0.00000
21.00,9.87383,10.033167,0.000384,10.048825,-1.6038,-0.071,9.87383,0.00000
22.00,9.87485,10.033166,0.000383,10.048759,-1.6030,-0.071,9.87485,0.00000
23.00,9.87690,10.033236,0.000381,10.048728,-1.6021,-0.070,9.87690,0.00000
24.00,9.87669,10.033327,0.000380,10.048732,-1.6013,-0.070,9.87669,0.00000
25.00,9.87584,10.033452,0.000379,10.048774,-1.6004,-0.070,9.87584,0.00000
26.00,9.87582,10.033565,0.000379,10.048789,-1.5996,-0.069,9.87582,0.00000
27.00,9.87655,10.033667,0.000382,10.048816,-1.5988,-0.069,9.87655,0.00000
28.00,9.87752,10.033750,0.000380,10.048906,-1.5980,-0.069,9.87752,0.00000
29.00,9.87833,10.033757,0.000383,10.048928,-1.5972,-0.069,9.87833,0.00000
30.00,9.87807,10.033752,0.000383,10.048913,-1.5963,-0.068,9.87807,0.00000
31.00,9.87812,10.033703,0.000384,10.048860,-1.5955,-0.068,9.87812,0.00000
32.00,9.87655,10.033751,0.000384,10.048853,-1.5947,-0.068,9.87655,0.00000
33.00,9.87585,10.033792,0.000387,10.048805,-1.5938,-0.068,9.87585,0.00000
34.00,9.87616,10.033883,0.000388,10.048775,-1.5930,-0.067,9.87616,0.00000
35.00,9.87703,10.033956,0.000389,10.048789,-1.5922,-0.067,9.87703,0.00000
36.00,9.87752,10.034032,0.000390,10.048786,-1.5914,-0.067,9.87752,0.00000
37.00,9.87870,10.034074,0.000388,10.048747,-1.5905,-0.067,9.87870,0.00000
38.00,9.87979,10.034201,0.000389,10.048791,-1.5897,-0.066,9.87979,0.00000
39.00,9.88043,10.034303,0.000388,10.048845,-1.5889,-0.066,9.88043,0.00000
40.00,9.88109,10.034343,0.000389,10.048845,-1.5881,-0.066,9.88109,0.00000
41.00,9.88144,10.034475,0.000388,10.048932,-1.5872,-0.066,9.88144,0.00000
42.00,9.88093,10.034530,0.000386,10.048949,-1.5864,-0.065,9.88093,0.00000
43.00,9.88050,10.034596,0.000382,10.048934,-1.5856,-0.065,9.88050,0.00000
44.00,9.88058,10.034694,0.000382,10.048921,-1.5848,-0.065,9.88058,0.00000
45.00,9.88067,10.034738,0.000381,10.048869,-1.5840,-0.065,9.88067,0.00000
46.00,9.88059,10.034796,0.000378,10.048814,-1.5832,-0.064,9.88059,0.00000
47.00,9.88155,10.034958,0.000380,10.048903,-1.5823,-0.064,9.88155,0.00000
48.00,9.88223,10.034973,0.000381,10.048932,-1.5815,-0.064,9.88223,0.00000
49.00,9.88198,10.034969,0.000379,10.048911,-1.5807,-0.063,9.88198,0.00000
50.00,9.88219,10.035087,0.000378,10.048984,-1.5799,-0.063,9.88219,0.00000
51.00,9.88324,10.035134,0.000380,10.048951,-1.5791,-0.063,9.88324,0.00000
52.00,9.88302,10.035086,0.000379,10.048837,-1.5783,-0.063,9.88302,0.00000
53.00,9.88309,10.035223,0.000380,10.048855,-1.5775,-0.062,9.88309,0.00000
54.00,9.88350,10.035295,0.000381,10.048905,-1.5767,-0.062,9.88350,0.00000
55.00,9.88368,10.035358,0.000384,10.048876,-1.5759,-0.062,9.88368,0.00000
56.00,9.88241,10.035397,0.000383,10.048881,-1.5751,-0.062,9.88241,0.00000
57.00,9.88305,10.035492,0.000384,10.048883,-1.5743,-0.061,9.88305,0.00000
58.00,9.88377,10.035579,0.000384,10.048858,-1.5735,-0.061,9.88377,0.00000
59.00,9.88497,10.035666,0.000388,10.048835,-1.5727,-0.061,9.88497,0.00000
60.00,9.88556,10.035732,0.000386,10.048870,-1.5719,-0.061,9.88556,0.00000
61.00,9.88658,10.035840,0.000384,10.048915,-1.5711,-0.060,9.88658,0.00000
62.00,9.88766,10.035984,0.000384,10.048980,-1.5704,-0.060,9.88766,0.00000
63.00,9.88827,10.036010,0.000383,10.049011,-1.5695,-0.060,9.88827,0.00000
64.00,9.88872,10.036087,0.000383,10.049001,-1.5688,-0.059,9.88872,0.00000
65.00,9.88857,10.036099,0.000382,10.048956,-1.5680,-0.059,9.88857,0.00000
66.00,9.88882,10.036123,0.000385,10.048909,-1.5672,-0.059,9.88882,0.00000
67.00,9.88856,10.036116,0.000386,10.048867,-1.5664,-0.059,9.88856,0.00000
68.00,9.88836,10.036194,0.000389,10.048893,-1.5657,-0.059,9.88836,0.00000
69.00,9.88917,10.036233,0.000386,10.048932,-1.5649,-0.058,9.88917,0.00000
70.00,9.89033,10.036347,0.000383,10.048985,-1.5641,-0.058,9.89033,0.00000
71.00,9.89019,10.036407,0.000381,10.049048,-1.5634,-0.058,9.89019,0.00000
72.00,9.89049,10.036517,0.000380,10.049131,-1.5626,-0.057,9.89049,0.00000
73.00,9.89041,10.036527,0.000380,10.049112,-1.5618,-0.057,9.89041,0.00000
74.00,9.89025,10.036536,0.000381,10.049019,-1.5611,-0.057,9.89025,0.00000
75.00,9.89103,10.036594,0.000387,10.049041,-1.5603,-0.057,9.89103,0.00000
76.00,9.89198,10.036666,0.000387,10.049023,-1.5595,-0.057,9.89198,0.00000
77.00,9.89168,10.036749,0.000390,10.048988,-1.5588,-0.056,9.89168,0.00000
78.00,9.89155,10.036800,0.000391,10.048933,-1.5580,-0.056,9.89155,0.00000
79.00,9.89048,10.036909,0.000388,10.049003,-1.5572,-0.056,9.89048,0.00000
80.00,9.88981,10.036982,0.000387,10.049016,-1.5564,-0.056,9.88981,0.00000
81.00,9.89008,10.037036,0.000386,10.048995,-1.5557,-0.055,9.89008,0.00000
82.00,9.89188,10.036996,0.000386,10.048930,-1.5549,-0.055,9.89188,0.00000
83.00,9.89280,10.037089,0.000383,10.048993,-1.5542,-0.055,9.89280,0.00000
84.00,9.89390,10.037188,0.000388,10.049022,-1.5534,-0.055,9.89390,0.00000
85.00,9.89447,10.037190,0.000388,10.048936,-1.5526,-0.054,9.89447,0.00000
86.00,9.89530,10.037248,0.000389,10.048917,-1.5519,-0.054,9.89530,0.00000
87.00,9.89562,10.037357,0.000385,10.048957,-1.5511,-0.054,9.89562,0.00000
88.00,9.89548,10.037514,0.000388,10.048996,-1.5504,-0.053,9.89548,0.00000
89.00,9.89542,10.037506,0.000384,10.048953,-1.5497,-0.053,9.89542,0.00000
90.00,9.89533,10.037594,0.000385,10.049000,-1.5490,-0.053,9.89533,0.00000
91.00,9.89527,10.037705,0.000385,10.049035,-1.5483,-0.053,9.89527,0.00000
92.00,9.89433,10.037789,0.000390,10.049078,-1.5475,-0.053,9.89433,0.00000
93.00,9.89452,10.037735,0.000389,10.049036,-1.5468,-0.052,9.89452,0.00000
94.00,9.89544,10.037869,0.000393,10.049069,-1.5461,-0.052,9.89544,0.00000
95.00,9.89649,10.037963,0.000389,10.049112,-1.5454,-0.052,9.89649,0.00000
96.00,9.89760,10.038041,0.000389,10.049140,-1.5447,-0.052,9.89760,0.00000
97.00,9.89775,10.038020,0.000387,10.049025,-1.5439,-0.051,9.89775,0.00000
98.00,9.89840,10.038080,0.000388,10.048986,-1.5432,-0.051,9.89840,0.00000
99.00,9.89816,10.038045,0.000385,10.048932,-1.5425,-0.051,9.89816,0.00000
100.00,9.89736,10.038063,0.000386,10.048889,-1.5418,-0.051,9.89736,0.00000
101.00,9.89733,10.038059,0.000387,10.048841,-1.5411,-0.050,9.89733,0.00000
102.00,9.89833,10.038170,0.000389,10.048916,-1.5403,-0.050,9.89833,0.00000
103.00,9.89885,10.038194,0.000391,10.048878,-1.5396,-0.050,9.89885,0.00000
104.00,9.89879,10.038299,0.000394,10.048863,-1.5389,-0.050,9.89879,0.00000
105.00,9.89878,10.038392,0.000394,10.048860,-1.5381,-0.050,9.89878,0.00000
106.00,9.89875,10.038465,0.000394,10.048838,-1.5374,-0.050,9.89875,0.00000
107.00,9.89906,10.038538,0.000390,10.048804,-1.5367,-0.049,9.89906,0.00000
108.00,9.89959,10.038748,0.000387,10.048910,-1.5359,-0.049,9.89959,0.00000
109.00,9.89972,10.038805,0.000384,10.048917,-1.5352,-0.048,9.89972,0.00000
110.00,9.90132,10.038871,0.000384,10.048857,-1.5345,-0.048,9.90132,0.00000
111.00,9.90220,10.038995,0.000385,10.048916,-1.5338,-0.048,9.90220,0.00000
112.00,9.90371,10.039061,0.000387,10.048940,-1.5331,-0.048,9.90371,0.00000
113.00,9.90407,10.039006,0.000386,10.048815,-1.5324,-0.047,9.90407,0.00000
114.00,9.90486,10.039139,0.000385,10.048846,-1.5317,-0.047,9.90486,0.00000
115.00,9.90498,10.039190,0.000384,10.048863,-1.5310,-0.047,9.90498,0.00000
116.00,9.90479,10.039239,0.000380,10.048867,-1.5302,-0.046,9.90479,0.00000
117.00,9.90448,10.039291,0.000377,10.048853,-1.5295,-0.046,9.90448,0.00000
118.00,9.90498,10.039387,0.000377,10.048879,-1.5288,-0.046,9.90498,0.00000
119.00,9.90627,10.039355,0.000378,10.048834,-1.5281,-0.045,9.90627,0.00000
120.00,9.90758,10.039461,0.000378,10.048908,-1.5274,-0.045,9.90758,0.00000
@1,0.4000,0.8, 120.041 
121.00,9.90747,10.039520,0.000379,10.048914,-1.5267,-0.045,9.90747,0.00000
122.00,9.90664,10.039624,0.000382,10.048928,-1.5260,-0.045,9.90664,0.00000
123.00,9.88932,10.039645,0.000382,10.048964,-1.5253,-0.045,9.88932,0.00000
124.00,9.84647,10.039663,0.000381,10.048964,-1.5246,-0.045,9.84647,0.00000
125.00,9.79359,10.039724,0.000383,10.048998,-1.5239,-0.044,9.79359,0.00000
126.00,9.74439,10.039756,0.000386,10.048999,-1.5232,-0.044,9.74439,0.00000
127.00,9.70114,10.039789,0.000387,10.048981,-1.5225,-0.044,9.70114,0.00000
128.00,9.68063,10.039923,0.000387,10.048982,-1.5218,-0.044,9.68063,0.00000
129.00,9.69061,10.040041,0.000389,10.049030,-1.5210,-0.044,9.69061,0.00000
130.00,9.71361,10.040108,0.000388,10.048989,-1.5204,-0.043,9.71361,0.00000
131.00,9.73777,10.040130,0.000385,10.048918,-1.5197,-0.043,9.73777,0.00000
132.00,9.75948,10.040175,0.000380,10.048911,-1.5190,-0.042,9.75948,0.00000
133.00,9.77900,10.040220,0.000384,10.048913,-1.5182,-0.042,9.77900,0.00000
134.00,9.79773,10.040288,0.000384,10.048887,-1.5175,-0.042,9.79773,0.00000
135.00,9.81546,10.040312,0.000388,10.048880,-1.5168,-0.042,9.81546,0.00000
136.00,9.83320,10.040433,0.000389,10.048932,-1.5160,-0.042,9.83320,0.00000
137.00,9.85082,10.040577,0.000394,10.048989,-1.5153,-0.042,9.85082,0.00000
138.00,9.86669,10.040588,0.000392,10.048967,-1.5146,-0.041,9.86669,0.00000
139.00,9.88034,10.040732,0.000394,10.048996,-1.5139,-0.041,9.88034,0.00000
140.00,9.89324,10.040831,0.000393,10.048983,-1.5132,-0.041,9.89324,0.00000
141.00,9.90504,10.040857,0.000393,10.048923,-1.5125,-0.040,9.90504,0.00000
142.00,9.91473,10.040908,0.000393,10.048941,-1.5118,-0.040,9.91473,0.00000
143.00,9.92286,10.040932,0.000390,10.048901,-1.5111,-0.040,9.92286,0.00000
144.00,9.92956,10.040905,0.000384,10.048843,-1.5104,-0.039,9.92956,0.00000
145.00,9.93514,10.040872,0.000382,10.048766,-1.5098,-0.039,9.93514,0.00000
146.00,9.93730,10.040978,0.000382,10.048836,-1.5091,-0.039,9.93730,0.00000
147.00,9.93849,10.040972,0.000383,10.048754,-1.5084,-0.039,9.93849,0.00000
148.00,9.93948,10.041159,0.000384,10.048839,-1.5077,-0.039,9.93948,0.00000
149.00,9.93897,10.041203,0.000386,10.048825,-1.5070,-0.038,9.93897,0.00000
150.00,9.93839,10.041290,0.000387,10.048877,-1.5064,-0.038,9.93839,0.00000
151.00,9.93776,10.041292,0.000386,10.048816,-1.5057,-0.038,9.93776,0.00000
152.00,9.93548,10.041348,0.000385,10.048825,-1.5050,-0.038,9.93548,0.00000
153.00,9.93279,10.041404,0.000387,10.048851,-1.5044,-0.038,9.93279,0.00000
154.00,9.93083,10.041547,0.000388,10.048926,-1.5037,-0.037,9.93083,0.00000
155.00,9.92762,10.041660,0.000387,10.048948,-1.5031,-0.037,9.92762,0.00000
156.00,9.92525,10.041855,0.000389,10.049026,-1.5024,-0.037,9.92525,0.00000
157.00,9.92286,10.042006,0.000391,10.049081,-1.5017,-0.037,9.92286,0.00000
158.00,9.92038,10.042079,0.000388,10.049004,-1.5010,-0.036,9.92038,0.00000
159.00,9.91827,10.042154,0.000387,10.048962,-1.5003,-0.036,9.91827,0.00000
160.00,9.91665,10.042228,0.000385,10.048960,-1.4996,-0.036,9.91665,0.00000
161.00,9.91438,10.042137,0.000383,10.048850,-1.4990,-0.035,9.91438,0.00000
162.00,9.91353,10.042156,0.000381,10.048811,-1.4983,-0.035,9.91353,0.00000
163.00,9.91272,10.042231,0.000382,10.048827,-1.4977,-0.035,9.91272,0.00000
164.00,9.91211,10.042230,0.000382,10.048792,-1.4970,-0.035,9.91211,0.00000
165.00,9.91159,10.042274,0.000382,10.048737,-1.4964,-0.034,9.91159,0.00000
166.00,9.91201,10.042453,0.000382,10.048853,-1.4958,-0.034,9.91201,0.00000
167.00,9.91196,10.042511,0.000384,10.048874,-1.4951,-0.034,9.91196,0.00000
168.00,9.91175,10.042509,0.000388,10.048842,-1.4945,-0.034,9.91175,0.00000
169.00,9.91091,10.042655,0.000390,10.048922,-1.4938,-0.034,9.91091,0.00000
170.00,9.91025,10.042653,0.000390,10.048908,-1.4932,-0.033,9.91025,0.00000
171.00,9.90942,10.042704,0.000391,10.048868,-1.4926,-0.033,9.90942,0.00000
172.00,9.90901,10.042771,0.000390,10.048854,-1.4919,-0.033,9.90901,0.00000
173.00,9.90952,10.042763,0.000388,10.048812,-1.4913,-0.032,9.90952,0.00000
174.00,9.91041,10.042741,0.000389,10.048762,-1.4907,-0.032,9.91041,0.00000
175.00,9.91059,10.042867,0.000388,10.048805,-1.4901,-0.032,9.91059,0.00000
176.00,9.91057,10.042886,0.000389,10.048779,-1.4895,-0.032,9.91057,0.00000
177.00,9.91067,10.042855,0.000388,10.048697,-1.4889,-0.031,9.91067,0.00000
178.00,9.91020,10.042985,0.000385,10.048742,-1.4882,-0.031,9.91020,0.00000
179.00,9.91001,10.043062,0.000387,10.048713,-1.4876,-0.031,9.91001,0.00000
180.00,9.91051,10.043168,0.000388,10.048763,-1.4870,-0.031,9.91051,0.00000
181.00,9.91146,10.043221,0.000385,10.048727,-1.4864,-0.030,9.91146,0.00000
182.00,9.91334,10.043342,0.000382,10.048781,-1.4858,-0.030,9.91334,0.00000
183.00,9.91593,10.043390,0.000379,10.048729,-1.4852,-0.030,9.91593,0.00000
184.00,9.91793,10.043449,0.000378,10.048768,-1.4846,-0.029,9.91793,0.00000
185.00,9.91936,10.043511,0.000379,10.048757,-1.4839,-0.029,9.91936,0.00000
186.00,9.92075,10.043550,0.000379,10.048745,-1.4833,-0.029,9.92075,0.00000
187.00,9.92061,10.043655,0.000382,10.048786,-1.4827,-0.029,9.92061,0.00000
188.00,9.91949,10.043744,0.000386,10.048859,-1.4821,-0.029,9.91949,0.00000
189.00,9.91938,10.043793,0.000388,10.048791,-1.4814,-0.028,9.91938,0.00000
190.00,9.92081,10.043869,0.000388,10.048778,-1.4808,-0.028,9.92081,0.00000
191.00,9.92125,10.044039,0.000391,10.048854,-1.4801,-0.028,9.92125,0.00000
192.00,9.92278,10.044114,0.000395,10.048833,-1.4795,-0.028,9.92278,0.00000
193.00,9.92426,10.044243,0.000398,10.048851,-1.4789,-0.028,9.92426,0.00000
194.00,9.92562,10.044385,0.000392,10.048917,-1.4782,-0.027,9.92562,0.00000
195.00,9.92570,10.044345,0.000390,10.048829,-1.4776,-0.027,9.92570,0.00000
196.00,9.92618,10.044283,0.000386,10.048779,-1.4770,-0.027,9.92618,0.00000
197.00,9.92734,10.044273,0.000385,10.048762,-1.4764,-0.026,9.92734,0.00000
198.00,9.92809,10.044291,0.000383,10.048737,-1.4758,-0.026,9.92809,0.00000
199.00,9.92835,10.044363,0.000389,10.048787,-1.4752,-0.026,9.92835,0.00000
200.00,9.92825,10.044514,0.000394,10.048862,-1.4746,-0.026,9.92825,0.00000
201.00,9.92813,10.044659,0.000395,10.048898,-1.4740,-0.026,9.92813,0.00000
202.00,9.92748,10.044778,0.000393,10.048911,-1.4734,-0.026,9.92748,0.00000
203.00,9.92758,10.044880,0.000390,10.048961,-1.4727,-0.025,9.92758,0.00000
204.00,9.92732,10.044893,0.000385,10.048916,-1.4721,-0.025,9.92732,0.00000
205.00,9.92738,10.044955,0.000382,10.048936,-1.4715,-0.024,9.92738,0.00000
206.00,9.92729,10.044930,0.000385,10.048863,-1.4709,-0.024,9.92729,0.00000
207.00,9.92716,10.044984,0.000389,10.048845,-1.4703,-0.024,9.92716,0.00000
208.00,9.92728,10.044952,0.000391,10.048822,-1.4698,-0.024,9.92728,0.00000
209.00,9.92793,10.044981,0.000395,10.048825,-1.4692,-0.024,9.92793,0.00000
210.00,9.92878,10.044948,0.000397,10.048766,-1.4686,-0.024,9.92878,0.00000
211.00,9.93016,10.045080,0.000397,10.048883,-1.4680,-0.024,9.93016,0.00000
212.00,9.93004,10.045126,0.000396,10.048918,-1.4674,-0.023,9.93004,0.00000
213.00,9.92952,10.045114,0.000398,10.048877,-1.4668,-0.023,9.92952,0.00000
214.00,9.92905,10.045205,0.000394,10.048886,-1.4662,-0.023,9.92905,0.00000
215.00,9.92850,10.045403,0.000392,10.048974,-1.4656,-0.023,9.92850,0.00000
216.00,9.92795,10.045349,0.000390,10.048850,-1.4650,-0.022,9.92795,0.00000
217.00,9.92823,10.045373,0.000387,10.048813,-1.4644,-0.022,9.92823,0.00000
218.00,9.92806,10.045568,0.000382,10.048871,-1.4638,-0.022,9.92806,0.00000
219.00,9.92773,10.045645,0.000382,10.048920,-1.4632,-0.021,9.92773,0.00000
220.00,9.92779,10.045545,0.000378,10.048810,-1.4626,-0.021,9.92779,0.00000
221.00,9.92784,10.045724,0.000380,10.048894,-1.4620,-0.021,9.92784,0.00000
222.00,9.92799,10.045791,0.000382,10.048920,-1.4614,-0.021,9.92799,0.00000
223.00,9.92853,10.045749,0.000384,10.048846,-1.4608,-0.020,9.92853,0.00000
224.00,9.92884,10.045806,0.000383,10.048787,-1.4602,-0.020,9.92884,0.00000
225.00,9.92793,10.045946,0.000386,10.048845,-1.4597,-0.020,9.92793,0.00000
226.00,9.92832,10.045986,0.000385,10.048846,-1.4591,-0.020,9.92832,0.00000
227.00,9.92855,10.046162,0.000382,10.048906,-1.4585,-0.019,9.92855,0.00000
228.00,9.92931,10.046246,0.000382,10.048914,-1.4579,-0.019,9.92931,0.00000
229.00,9.92988,10.046253,0.000382,10.048891,-1.4573,-0.019,9.92988,0.00000
230.00,9.93134,10.046338,0.000383,10.048932,-1.4567,-0.019,9.93134,0.00000
231.00,9.93188,10.046435,0.000388,10.048937,-1.4561,-0.018,9.93188,0.00000
232.00,9.93188,10.046398,0.000389,10.048862,-1.4555,-0.018,9.93188,0.00000
233.00,9.93148,10.046545,0.000390,10.048935,-1.4550,-0.018,9.93148,0.00000
234.00,9.93124,10.046659,0.000394,10.048977,-1.4544,-0.018,9.93124,0.00000
235.00,9.93173,10.046699,0.000398,10.048942,-1.4538,-0.018,9.93173,0.00000
236.00,9.93167,10.046736,0.000395,10.048917,-1.4533,-0.018,9.93167,0.00000
237.00,9.93164,10.046820,0.000398,10.048932,-1.4527,-0.018,9.93164,0.00000
238.00,9.93226,10.046845,0.000400,10.048923,-1.4521,-0.018,9.93226,0.00000
239.00,9.93270,10.046898,0.000399,10.048933,-1.4516,-0.017,9.93270,0.00000
240.00,9.93265,10.046958,0.000391,10.048928,-1.4510,-0.017,9.93265,0.00000
241.00,9.93278,10.047024,0.000390,10.048959,-1.4504,-0.017,9.93278,0.00000
242.00,9.93348,10.047059,0.000387,10.048918,-1.4499,-0.016,9.93348,0.00000
243.00,9.93380,10.047135,0.000384,10.048907,-1.4493,-0.016,9.93380,0.00000
244.00,9.93352,10.047123,0.000381,10.048892,-1.4488,-0.016,9.93352,0.00000
245.00,9.93370,10.047191,0.000384,10.048872,-1.4482,-0.016,9.93370,0.00000
246.00,9.93462,10.047261,0.000386,10.048902,-1.4476,-0.015,9.93462,0.00000
247.00,9.93525,10.047366,0.000386,10.048986,-1.4470,-0.015,9.93525,0.00000
248.00,9.93523,10.047389,0.000384,10.048945,-1.4465,-0.015,9.93523,0.00000
249.00,9.93628,10.047554,0.000384,10.048956,-1.4459,-0.014,9.93628,0.00000
250.00,9.93647,10.047630,0.000384,10.048981,-1.4453,-0.014,9.93647,0.00000
251.00,9.93561,10.047610,0.000383,10.048871,-1.4448,-0.014,9.93561,0.00000
252.00,9.93504,10.047673,0.000384,10.048865,-1.4443,-0.014,9.93504,0.00000
253.00,9.93605,10.047726,0.000389,10.048906,-1.4437,-0.014,9.93605,0.00000
254.00,9.93583,10.047696,0.000391,10.048868,-1.4431,-0.014,9.93583,0.00000
255.00,9.93601,10.047662,0.000394,10.048789,-1.4426,-0.013,9.93601,0.00000
256.00,9.93712,10.047785,0.000392,10.048785,-1.4420,-0.013,9.93712,0.00000
257.00,9.93926,10.047829,0.000390,10.048779,-1.4414,-0.013,9.93926,0.00000
258.00,9.93931,10.047946,0.000384,10.048793,-1.4408,-0.012,9.93931,0.00000
259.00,9.93958,10.048063,0.000386,10.048830,-1.4403,-0.012,9.93958,0.00000
260.00,9.93988,10.048176,0.000384,10.048919,-1.4397,-0.012,9.93988,0.00000
261.00,9.93956,10.048280,0.000391,10.049025,-1.4391,-0.012,9.93956,0.00000
262.00,9.93870,10.048366,0.000396,10.049002,-1.4386,-0.012,9.93870,0.00000
263.00,9.93822,10.048450,0.000399,10.049014,-1.4380,-0.012,9.93822,0.00000
264.00,9.93906,10.048557,0.000401,10.049040,-1.4374,-0.011,9.93906,0.00000
265.00,9.93955,10.048655,0.000401,10.049051,-1.4369,-0.011,9.93955,0.00000
266.00,9.93995,10.048643,0.000391,10.048985,-1.4363,-0.011,9.93995,0.00000
267.00,9.93963,10.048684,0.000391,10.048992,-1.4357,-0.010,9.93963,0.00000
268.00,9.94008,10.048711,0.000389,10.049007,-1.4351,-0.010,9.94008,0.00000
269.00,9.93937,10.048713,0.000385,10.048953,-1.4346,-0.010,9.93937,0.00000
270.00,9.93979,10.048739,0.000386,10.048909,-1.4340,-0.009,9.93979,0.00000
271.00,9.94097,10.048846,0.000392,10.048966,-1.4335,-0.009,9.94097,0.00000
272.00,9.94158,10.048917,0.000395,10.049052,-1.4329,-0.009,9.94158,0.00000
273.00,9.94171,10.048963,0.000397,10.049049,-1.4323,-0.009,9.94171,0.00000
274.00,9.94245,10.049020,0.000395,10.049049,-1.4318,-0.009,9.94245,0.00000
275.00,9.94217,10.049163,0.000394,10.049139,-1.4312,-0.008,9.94217,0.00000
276.00,9.94130,10.049135,0.000387,10.049005,-1.4306,-0.008,9.94130,0.00000
277.00,9.94050,10.049208,0.000384,10.048934,-1.4301,-0.008,9.94050,0.00000
278.00,9.94090,10.049293,0.000385,10.048960,-1.4295,-0.007,9.94090,0.00000
279.00,9.94073,10.049394,0.000389,10.049026,-1.4289,-0.007,9.94073,0.00000
280.00,9.94068,10.049394,0.000389,10.048980,-1.4284,-0.007,9.94068,0.00000
281.00,9.94026,10.049534,0.000396,10.049078,-1.4278,-0.007,9.94026,0.00000
282.00,9.94118,10.049574,0.000394,10.049058,-1.4273,-0.007,9.94118,0.00000
283.00,9.94137,10.049624,0.000390,10.049000,-1.4267,-0.007,9.94137,0.00000
284.00,9.94195,10.049703,0.000388,10.048991,-1.4262,-0.007,9.94195,0.00000
285.00,9.94235,10.049874,0.000390,10.049064,-1.4256,-0.007,9.94235,0.00000
286.00,9.94402,10.049888,0.000383,10.049038,-1.4250,-0.006,9.94402,0.00000
287.00,9.94497,10.049986,0.000382,10.049101,-1.4244,-0.006,9.94497,0.00000
288.00,9.94603,10.050028,0.000385,10.049056,-1.4239,-0.005,9.94603,0.00000
289.00,9.94534,10.050126,0.000386,10.049053,-1.4233,-0.005,9.94534,0.00000
290.00,9.94532,10.050080,0.000381,10.048914,-1.4228,-0.005,9.94532,0.00000
291.00,9.94431,10.050234,0.000387,10.048910,-1.4222,-0.005,9.94431,0.00000
292.00,9.94284,10.050309,0.000385,10.048862,-1.4217,-0.005,9.94284,0.00000
293.00,9.94178,10.050469,0.000386,10.048935,-1.4211,-0.004,9.94178,0.00000
294.00,9.94305,10.050496,0.000385,10.048917,-1.4205,-0.004,9.94305,0.00000
295.00,9.94372,10.050565,0.000388,10.048973,-1.4200,-0.004,9.94372,0.00000
296.00,9.94509,10.050541,0.000387,10.048951,-1.4195,-0.004,9.94509,0.00000
297.00,9.94621,10.050569,0.000388,10.048936,-1.4189,-0.004,9.94621,0.00000
298.00,9.94674,10.050617,0.000387,10.048945,-1.4184,-0.003,9.94674,0.00000
299.00,9.94605,10.050655,0.000386,10.048949,-1.4179,-0.003,9.94605,0.00000
300.00,9.94658,10.050770,0.000381,10.048986,-1.4173,-0.003,9.94658,0.00000
301.00,9.94699,10.050840,0.000381,10.049002,-1.4168,-0.002,9.94699,0.00000
302.00,9.94791,10.050926,0.000381,10.049093,-1.4163,-0.002,9.94791,0.00000
303.00,9.94889,10.051026,0.000380,10.049150,-1.4157,-0.002,9.94889,0.00000
304.00,9.95069,10.051054,0.000379,10.049074,-1.4152,-0.002,9.95069,0.00000
305.00,9.95027,10.051000,0.000384,10.048981,-1.4147,-0.002,9.95027,0.00000
306.00,9.94991,10.051096,0.000380,10.049006,-1.4141,-0.002,9.94991,0.00000
307.00,9.95051,10.051163,0.000375,10.048970,-1.4136,-0.001,9.95051,0.00000
308.00,9.95022,10.051186,0.000371,10.048947,-1.4130,-0.001,9.95022,0.00000
309.00,9.94910,10.051270,0.000372,10.048997,-1.4125,-0.001,9.94910,0.00000
310.00,9.94882,10.051428,0.000370,10.049091,-1.4119,0.000,9.94882,0.00000
311.00,9.94778,10.051414,0.000371,10.049034,-1.4114,0.000,9.94778,0.00000
312.00,9.94671,10.051471,0.000376,10.048996,-1.4109,0.000,9.94671,0.00000
313.00,9.94712,10.051460,0.000378,10.048889,-1.4104,0.000,9.94712,0.00000
314.00,9.94733,10.051545,0.000376,10.048881,-1.4099,0.000,9.94733,0.00000
315.00,9.94865,10.051702,0.000379,10.048951,-1.4094,0.001,9.94865,0.00000
316.00,9.94947,10.051849,0.000380,10.049041,-1.4089,0.001,9.94947,0.00000
317.00,9.94971,10.051950,0.000379,10.049071,-1.4083,0.001,9.94971,0.00000
318.00,9.94954,10.052041,0.000382,10.049116,-1.4078,0.002,9.94954,0.00000
319.00,9.95077,10.052185,0.000387,10.049222,-1.4073,0.002,9.95077,0.00000
320.00,9.95172,10.052119,0.000389,10.049090,-1.4068,0.002,9.95172,0.00000
321.00,9.95270,10.052135,0.000393,10.049024,-1.4062,0.002,9.95270,0.00000
322.00,9.95417,10.052152,0.000396,10.049047,-1.4057,0.002,9.95417,0.00000
323.00,9.95449,10.052233,0.000396,10.049081,-1.4053,0.002,9.95449,0.00000
324.00,9.95338,10.052227,0.000392,10.049022,-1.4048,0.003,9.95338,0.00000
325.00,9.95288,10.052383,0.000389,10.049113,-1.4043,0.003,9.95288,0.00000
326.00,9.95387,10.052454,0.000382,10.049087,-1.4038,0.004,9.95387,0.00000
327.00,9.95415,10.052483,0.000380,10.049033,-1.4034,0.004,9.95415,0.00000
328.00,9.95485,10.052499,0.000384,10.048965,-1.4029,0.004,9.95485,0.00000
329.00,9.95503,10.052525,0.000390,10.048921,-1.4024,0.004,9.95503,0.00000
330.00,9.95540,10.052505,0.000393,10.048854,-1.4019,0.004,9.95540,0.00000
331.00,9.95544,10.052618,0.000399,10.048930,-1.4014,0.004,9.95544,0.00000
332.00,9.95433,10.052681,0.000402,10.048877,-1.4008,0.004,9.95433,0.00000
333.00,9.95362,10.052820,0.000399,10.048938,-1.4003,0.005,9.95362,0.00000
334.00,9.95458,10.052942,0.000395,10.048953,-1.3998,0.005,9.95458,0.00000
335.00,9.95331,10.052989,0.000397,10.048928,-1.3993,0.005,9.95331,0.00000
336.00,9.95158,10.053054,0.000397,10.048957,-1.3988,0.006,9.95158,0.00000
337.00,9.95208,10.053122,0.000395,10.048983,-1.3983,0.006,9.95208,0.00000
338.00,9.95295,10.053128,0.000396,10.048909,-1.3978,0.006,9.95295,0.00000
339.00,9.95363,10.053189,0.000398,10.048917,-1.3973,0.006,9.95363,0.00000
340.00,9.95489,10.053265,0.000392,10.048958,-1.3969,0.007,9.95489,0.00000
341.00,9.95634,10.053346,0.000395,10.048931,-1.3964,0.007,9.95634,0.00000
342.00,9.95685,10.053405,0.000400,10.048930,-1.3960,0.007,9.95685,0.00000
343.00,9.95708,10.053431,0.000398,10.048901,-1.3955,0.007,9.95708,0.00000
344.00,9.95669,10.053511,0.000397,10.048882,-1.3951,0.008,9.95669,0.00000
345.00,9.95693,10.053543,0.000404,10.048818,-1.3946,0.008,9.95693,0.00000
346.00,9.95704,10.053590,0.000403,10.048798,-1.3941,0.008,9.95704,0.00000
347.00,9.95649,10.053711,0.000399,10.048814,-1.3936,0.008,9.95649,0.00000
348.00,9.95572,10.053841,0.000403,10.048866,-1.3931,0.008,9.95572,0.00000
349.00,9.95602,10.053830,0.000400,10.048860,-1.3926,0.009,9.95602,0.00000
350.00,9.95675,10.053987,0.000397,10.048959,-1.3921,0.009,9.95675,0.00000
351.00,9.95675,10.054068,0.000395,10.048992,-1.3916,0.009,9.95675,0.00000
352.00,9.95766,10.054166,0.000396,10.049033,-1.3912,0.010,9.95766,0.00000
353.00,9.95911,10.054187,0.000395,10.049025,-1.3907,0.010,9.95911,0.00000
354.00,9.95961,10.054258,0.000397,10.049052,-1.3902,0.010,9.95961,0.00000
355.00,9.96018,10.054243,0.000397,10.048977,-1.3897,0.010,9.96018,0.00000
356.00,9.96149,10.054226,0.000397,10.048940,-1.3893,0.010,9.96149,0.00000
357.00,9.96098,10.054243,0.000396,10.048944,-1.3888,0.011,9.96098,0.00000
358.00,9.96026,10.054367,0.000392,10.049013,-1.3883,0.011,9.96026,0.00000
359.00,9.96019,10.054438,0.000396,10.048998,-1.3879,0.011,9.96019,0.00000
360.00,9.96006,10.054582,0.000399,10.049050,-1.3874,0.011,9.96006,0.00000
361.00,9.95995,10.054652,0.000405,10.049029,-1.3869,0.011,9.95995,0.00000
362.00,9.96074,10.054736,0.000408,10.049056,-1.3865,0.011,9.96074,0.00000
363.00,9.96152,10.054725,0.000412,10.048980,-1.3860,0.011,9.96152,0.00000
364.00,9.96171,10.054807,0.000410,10.048997,-1.3855,0.011,9.96171,0.00000
365.00,9.96044,10.054868,0.000408,10.048998,-1.3851,0.012,9.96044,0.00000
366.00,9.95951,10.055025,0.000402,10.049036,-1.3846,0.012,9.95951,0.00000
367.00,9.95868,10.054997,0.000396,10.048901,-1.3841,0.013,9.95868,0.00000
368.00,9.95817,10.055139,0.000394,10.048969,-1.3836,0.013,9.95817,0.00000
369.00,9.95819,10.055189,0.000393,10.048972,-1.3831,0.013,9.95819,0.00000
370.00,9.95988,10.055190,0.000394,10.048964,-1.3826,0.013,9.95988,0.00000
371.00,9.96070,10.055178,0.000392,10.048972,-1.3821,0.014,9.96070,0.00000
372.00,9.96274,10.055374,0.000392,10.049092,-1.3817,0.014,9.96274,0.00000
373.00,9.96370,10.055468,0.000395,10.049140,-1.3812,0.014,9.96370,0.00000
374.00,9.96417,10.055503,0.000396,10.049105,-1.3807,0.014,9.96417,0.00000
375.00,9.96340,10.055608,0.000396,10.049119,-1.3803,0.014,9.96340,0.00000
376.00,9.96326,10.055751,0.000402,10.049177,-1.3798,0.014,9.96326,0.00000
377.00,9.96245,10.055715,0.000405,10.049070,-1.3794,0.015,9.96245,0.00000
378.00,9.96266,10.055708,0.000405,10.048930,-1.3790,0.015,9.96266,0.00000
379.00,9.96405,10.055780,0.000405,10.048927,-1.3785,0.015,9.96405,0.00000
380.00,9.96580,10.055816,0.000400,10.048893,-1.3780,0.015,9.96580,0.00000
381.00,9.96608,10.055832,0.000396,10.048850,-1.3775,0.016,9.96608,0.00000
382.00,9.96588,10.055884,0.000398,10.048918,-1.3770,0.016,9.96588,0.00000
383.00,9.96519,10.056013,0.000399,10.048985,-1.3765,0.016,9.96519,0.00000
384.00,9.96373,10.056168,0.000401,10.049044,-1.3761,0.016,9.96373,0.00000
385.00,9.96244,10.056240,0.000405,10.049006,-1.3756,0.016,9.96244,0.00000
386.00,9.96282,10.056318,0.000405,10.048977,-1.3751,0.017,9.96282,0.00000
387.00,9.96454,10.056362,0.000404,10.048964,-1.3747,0.017,9.96454,0.00000
388.00,9.96610,10.056388,0.000405,10.048961,-1.3742,0.017,9.96610,0.00000
389.00,9.96691,10.056421,0.000405,10.048937,-1.3737,0.017,9.96691,0.00000
390.00,9.96697,10.056483,0.000405,10.048926,-1.3733,0.017,9.96697,0.00000
391.00,9.96688,10.056542,0.000404,10.048904,-1.3728,0.018,9.96688,0.00000
392.00,9.96686,10.056705,0.000404,10.048926,-1.3723,0.018,9.96686,0.00000
393.00,9.96641,10.056766,0.000403,10.048881,-1.3719,0.018,9.96641,0.00000
394.00,9.96663,10.056751,0.000401,10.048773,-1.3715,0.018,9.96663,0.00000
395.00,9.96806,10.056771,0.000398,10.048773,-1.3710,0.019,9.96806,0.00000
396.00,9.96880,10.056684,0.000395,10.048720,-1.3705,0.019,9.96880,0.00000
397.00,9.96854,10.056671,0.000393,10.048689,-1.3701,0.019,9.96854,0.00000
398.00,9.96839,10.056733,0.000392,10.048693,-1.3696,0.020,9.96839,0.00000
399.00,9.96778,10.056800,0.000392,10.048701,-1.3692,0.020,9.96778,0.00000
400.00,9.96751,10.056884,0.000392,10.048739,-1.3687,0.020,9.96751,0.00000
401.00,9.96739,10.057054,0.000394,10.048792,-1.3683,0.020,9.96739,0.00000
402.00,9.96825,10.057178,0.000396,10.048798,-1.3678,0.020,9.96825,0.00000
403.00,9.96875,10.057212,0.000396,10.048812,-1.3673,0.021,9.96875,0.00000
404.00,9.96917,10.057357,0.000395,10.048923,-1.3669,0.021,9.96917,0.00000
405.00,9.96952,10.057409,0.000394,10.048890,-1.3664,0.021,9.96952,0.00000
406.00,9.96960,10.057461,0.000396,10.048888,-1.3660,0.022,9.96960,0.00000
407.00,9.96876,10.057483,0.000400,10.048858,-1.3656,0.022,9.96876,0.00000
408.00,9.96886,10.057577,0.000401,10.048878,-1.3651,0.022,9.96886,0.00000
409.00,9.96916,10.057605,0.000403,10.048841,-1.3647,0.022,9.96916,0.00000
410.00,9.96937,10.057637,0.000407,10.048819,-1.3642,0.022,9.96937,0.00000
411.00,9.96991,10.057787,0.000406,10.048861,-1.3638,0.022,9.96991,0.00000
412.00,9.97045,10.057784,0.000402,10.048827,-1.3633,0.022,9.97045,0.00000
413.00,9.97048,10.057785,0.000400,10.048777,-1.3629,0.023,9.97048,0.00000
414.00,9.97098,10.057792,0.000396,10.048721,-1.3624,0.023,9.97098,0.00000
415.00,9.97185,10.057947,0.000396,10.048788,-1.3620,0.023,9.97185,0.00000
416.00,9.97156,10.057965,0.000396,10.048808,-1.3615,0.023,9.97156,0.00000
417.00,9.97220,10.058069,0.000401,10.048867,-1.3611,0.023,9.97220,0.00000
418.00,9.97278,10.058124,0.000401,10.048884,-1.3606,0.024,9.97278,0.00000
419.00,9.97331,10.058251,0.000405,10.048964,-1.3601,0.024,9.97331,0.00000
420.00,9.97254,10.058286,0.000402,10.048971,-1.3597,0.024,9.97254,0.00000
@2,1.0000,2.0, 420.041 
421.00,9.97281,10.058378,0.000403,10.048947,-1.3592,0.024,9.97281,0.00000
422.00,9.97331,10.058449,0.000399,10.048927,-1.3588,0.025,9.97331,0.00000
423.00,9.95961,10.058600,0.000399,10.049002,-1.3584,0.025,9.95961,0.00000
424.00,9.89944,10.058667,0.000403,10.049047,-1.3579,0.025,9.89944,0.00000
425.00,9.79466,10.058638,0.000405,10.049006,-1.3574,0.026,9.79466,0.00000
426.00,9.68298,10.058698,0.000406,10.049075,-1.3570,0.026,9.68298,0.00000
427.00,9.58583,10.058834,0.000408,10.049180,-1.3565,0.026,9.58583,0.00000
428.00,9.52374,10.058868,0.000410,10.049171,-1.3561,0.026,9.52374,0.00000
429.00,9.51991,10.058952,0.000410,10.049117,-1.3557,0.026,9.51991,0.00000
430.00,9.56242,10.059139,0.000414,10.049173,-1.3553,0.026,9.56242,0.00000
431.00,9.60920,10.059084,0.000413,10.049006,-1.3549,0.027,9.60920,0.00000
432.00,9.63962,10.059114,0.000414,10.048942,-1.3544,0.027,9.63962,0.00000
433.00,9.65182,10.059172,0.000413,10.048929,-1.3540,0.027,9.65182,0.00000
434.00,9.65707,10.059216,0.000411,10.048968,-1.3536,0.027,9.65707,0.00000
435.00,9.66847,10.059327,0.000406,10.049015,-1.3531,0.027,9.66847,0.00000
436.00,9.68988,10.059433,0.000407,10.049080,-1.3527,0.028,9.68988,0.00000
437.00,9.72025,10.059501,0.000404,10.049082,-1.3523,0.028,9.72025,0.00000
438.00,9.75546,10.059531,0.000404,10.049035,-1.3519,0.028,9.75546,0.00000
439.00,9.79186,10.059599,0.000407,10.049015,-1.3514,0.028,9.79186,0.00000
440.00,9.82642,10.059629,0.000406,10.049015,-1.3510,0.028,9.82642,0.00000
441.00,9.85927,10.059770,0.000408,10.049076,-1.3506,0.028,9.85927,0.00000
442.00,9.88867,10.059871,0.000407,10.049131,-1.3502,0.029,9.88867,0.00000
443.00,9.91539,10.059906,0.000403,10.049135,-1.3498,0.029,9.91539,0.00000
444.00,9.93917,10.059924,0.000398,10.049087,-1.3494,0.029,9.93917,0.00000
445.00,9.95979,10.059992,0.000401,10.048994,-1.3489,0.030,9.95979,0.00000
446.00,9.97639,10.060026,0.000401,10.048949,-1.3485,0.030,9.97639,0.00000
447.00,9.98966,10.060022,0.000401,10.048874,-1.3481,0.030,9.98966,0.00000
448.00,9.99975,10.060236,0.000402,10.048938,-1.3477,0.030,9.99975,0.00000
449.00,10.00645,10.060351,0.000402,10.048935,-1.3473,0.030,10.00645,0.00000
450.00,10.01001,10.060369,0.000395,10.048929,-1.3470,0.031,10.01001,0.00000
451.00,10.01299,10.060461,0.000393,10.048986,-1.3466,0.031,10.01299,0.00000
452.00,10.01460,10.060532,0.000396,10.048969,-1.3462,0.031,10.01460,0.00000
453.00,10.01398,10.060430,0.000400,10.048898,-1.3458,0.031,10.01398,0.00000
454.00,10.01296,10.060511,0.000399,10.048953,-1.3454,0.032,10.01296,0.00000
455.00,10.01206,10.060550,0.000402,10.048964,-1.3449,0.032,10.01206,0.00000
456.00,10.00956,10.060594,0.000403,10.048960,-1.3445,0.032,10.00956,0.00000
457.00,10.00626,10.060682,0.000404,10.049011,-1.3441,0.032,10.00626,0.00000
458.00,10.00343,10.060805,0.000404,10.048983,-1.3437,0.032,10.00343,0.00000
459.00,10.00141,10.060853,0.000407,10.048961,-1.3433,0.032,10.00141,0.00000
460.00,9.99966,10.060905,0.000406,10.048971,-1.3429,0.033,9.99966,0.00000
461.00,9.99810,10.060932,0.000402,10.048951,-1.3425,0.033,9.99810,0.00000
462.00,9.99683,10.060861,0.000398,10.048859,-1.3421,0.033,9.99683,0.00000
463.00,9.99510,10.060888,0.000395,10.048891,-1.3417,0.034,9.99510,0.00000
464.00,9.99217,10.060821,0.000396,10.048818,-1.3414,0.034,9.99217,0.00000
465.00,9.98841,10.060936,0.000398,10.048858,-1.3410,0.034,9.98841,0.00000
466.00,9.98518,10.060923,0.000401,10.048749,-1.3406,0.034,9.98518,0.00000
467.00,9.98283,10.061119,0.000401,10.048894,-1.3402,0.034,9.98283,0.00000
468.00,9.97962,10.061225,0.000402,10.048890,-1.3398,0.035,9.97962,0.00000
469.00,9.97709,10.061368,0.000402,10.048966,-1.3395,0.035,9.97709,0.00000
470.00,9.97592,10.061375,0.000401,10.048923,-1.3391,0.035,9.97592,0.00000
471.00,9.97440,10.061515,0.000398,10.048994,-1.3387,0.035,9.97440,0.00000
472.00,9.97173,10.061511,0.000402,10.048888,-1.3382,0.036,9.97173,0.00000
473.00,9.97117,10.061508,0.000404,10.048862,-1.3378,0.036,9.97117,0.00000
474.00,9.97091,10.061475,0.000401,10.048758,-1.3374,0.036,9.97091,0.00000
475.00,9.97050,10.061460,0.000404,10.048714,-1.3371,0.036,9.97050,0.00000
476.00,9.97039,10.061503,0.000406,10.048727,-1.3367,0.036,9.97039,0.00000
477.00,9.97091,10.061613,0.000403,10.048753,-1.3363,0.037,9.97091,0.00000
478.00,9.97024,10.061727,0.000403,10.048797,-1.3359,0.037,9.97024,0.00000
479.00,9.97047,10.061875,0.000405,10.048900,-1.3356,0.037,9.97047,0.00000
480.00,9.96992,10.062005,0.000407,10.048954,-1.3352,0.037,9.96992,0.00000
481.00,9.96901,10.062036,0.000411,10.048928,-1.3348,0.037,9.96901,0.00000
482.00,9.96912,10.062090,0.000410,10.048980,-1.3345,0.037,9.96912,0.00000
483.00,9.97031,10.062129,0.000407,10.048988,-1.3341,0.038,9.97031,0.00000
484.00,9.97065,10.062158,0.000405,10.048984,-1.3337,0.038,9.97065,0.00000
485.00,9.97242,10.062201,0.000400,10.048957,-1.3334,0.038,9.97242,0.00000
486.00,9.97480,10.062282,0.000400,10.048926,-1.3329,0.039,9.97480,0.00000
487.00,9.97668,10.062374,0.000405,10.048940,-1.3325,0.039,9.97668,0.00000
488.00,9.97801,10.062431,0.000408,10.048924,-1.3321,0.039,9.97801,0.00000
489.00,9.97931,10.062575,0.000410,10.048946,-1.3317,0.039,9.97931,0.00000
490.00,9.97994,10.062664,0.000414,10.048931,-1.3313,0.039,9.97994,0.00000
491.00,9.98041,10.062722,0.000414,10.048934,-1.3309,0.039,9.98041,0.00000
492.00,9.98128,10.062726,0.000408,10.048855,-1.3305,0.040,9.98128,0.00000
493.00,9.98297,10.062738,0.000408,10.048823,-1.3301,0.040,9.98297,0.00000
494.00,9.98403,10.062753,0.000406,10.048793,-1.3297,0.040,9.98403,0.00000
495.00,9.98528,10.062809,0.000406,10.048824,-1.3294,0.040,9.98528,0.00000
496.00,9.98598,10.062941,0.000407,10.048899,-1.3290,0.040,9.98598,0.00000
497.00,9.98670,10.063042,0.000409,10.048930,-1.3286,0.041,9.98670,0.00000
498.00,9.98732,10.063170,0.000408,10.049006,-1.3282,0.041,9.98732,0.00000
499.00,9.98833,10.063200,0.000409,10.048972,-1.3278,0.041,9.98833,0.00000
500.00,9.98956,10.063308,0.000408,10.049000,-1.3274,0.041,9.98956,0.00000
501.00,9.99143,10.063330,0.000405,10.048957,-1.3270,0.042,9.99143,0.00000
502.00,9.99240,10.063446,0.000404,10.048969,-1.3266,0.042,9.99240,0.00000
503.00,9.99336,10.063579,0.000407,10.048992,-1.3262,0.042,9.99336,0.00000
504.00,9.99444,10.063775,0.000409,10.049051,-1.3258,0.042,9.99444,0.00000
505.00,9.99360,10.063867,0.000407,10.049061,-1.3254,0.042,9.99360,0.00000
506.00,9.99288,10.063958,0.000406,10.049047,-1.3251,0.043,9.99288,0.00000
507.00,9.99254,10.063947,0.000406,10.048997,-1.3247,0.043,9.99254,0.00000
508.00,9.99130,10.063988,0.000403,10.048969,-1.3243,0.043,9.99130,0.00000
509.00,9.99004,10.064011,0.000401,10.048963,-1.3239,0.043,9.99004,0.00000
510.00,9.99023,10.064112,0.000402,10.048962,-1.3236,0.044,9.99023,0.00000
511.00,9.98976,10.064125,0.000403,10.048964,-1.3232,0.044,9.98976,0.00000
512.00,9.98875,10.064257,0.000404,10.049022,-1.3228,0.044,9.98875,0.00000
513.00,9.98835,10.064302,0.000408,10.049011,-1.3224,0.044,9.98835,0.00000
514.00,9.98806,10.064347,0.000412,10.048998,-1.3221,0.044,9.98806,0.00000
515.00,9.98797,10.064360,0.000412,10.048971,-1.3217,0.044,9.98797,0.00000
516.00,9.98801,10.064448,0.000415,10.049007,-1.3213,0.044,9.98801,0.00000
517.00,9.98867,10.064490,0.000415,10.048977,-1.3210,0.045,9.98867,0.00000
518.00,9.98862,10.064540,0.000413,10.048966,-1.3206,0.045,9.98862,0.00000
519.00,9.98904,10.064617,0.000410,10.048959,-1.3202,0.045,9.98904,0.00000
520.00,9.98869,10.064683,0.000410,10.048902,-1.3199,0.046,9.98869,0.00000
521.00,9.98899,10.064753,0.000409,10.048886,-1.3195,0.046,9.98899,0.00000
522.00,9.98992,10.064813,0.000408,10.048902,-1.3192,0.046,9.98992,0.00000
523.00,9.99091,10.064905,0.000408,10.048887,-1.3188,0.046,9.99091,0.00000
524.00,9.99131,10.064938,0.000412,10.048881,-1.3185,0.047,9.99131,0.00000
525.00,9.99192,10.064949,0.000416,10.048863,-1.3182,0.047,9.99192,0.00000
526.00,9.99208,10.065018,0.000416,10.048825,-1.3178,0.047,9.99208,0.00000
527.00,9.99143,10.065060,0.000414,10.048815,-1.3175,0.047,9.99143,0.00000
528.00,9.99115,10.065126,0.000415,10.048809,-1.3171,0.047,9.99115,0.00000
529.00,9.99110,10.065206,0.000410,10.048858,-1.3168,0.048,9.99110,0.00000
530.00,9.99126,10.065287,0.000407,10.048913,-1.3164,0.048,9.99126,0.00000
531.00,9.99069,10.065382,0.000406,10.048982,-1.3161,0.048,9.99069,0.00000
532.00,9.98995,10.065388,0.000409,10.048948,-1.3158,0.048,9.98995,0.00000
533.00,9.98977,10.065399,0.000407,10.048907,-1.3154,0.048,9.98977,0.00000
534.00,9.98972,10.065429,0.000407,10.048854,-1.3151,0.049,9.98972,0.00000
535.00,9.98977,10.065457,0.000407,10.048842,-1.3147,0.049,9.98977,0.00000
536.00,9.99068,10.065538,0.000408,10.048821,-1.3144,0.049,9.99068,0.00000
537.00,9.99085,10.065701,0.000414,10.048876,-1.3141,0.049,9.99085,0.00000
538.00,9.99205,10.065858,0.000415,10.048944,-1.3137,0.049,9.99205,0.00000
539.00,9.99258,10.065947,0.000418,10.048979,-1.3134,0.049,9.99258,0.00000
540.00,9.99275,10.066081,0.000416,10.049021,-1.3131,0.049,9.99275,0.00000
541.00,9.99307,10.066140,0.000416,10.049014,-1.3127,0.050,9.99307,0.00000
542.00,9.99350,10.066119,0.000409,10.048967,-1.3123,0.050,9.99350,0.00000
543.00,9.99242,10.066116,0.000409,10.048923,-1.3120,0.050,9.99242,0.00000
544.00,9.99183,10.066151,0.000408,10.048878,-1.3116,0.051,9.99183,0.00000
545.00,9.99162,10.066202,0.000412,10.048886,-1.3112,0.051,9.99162,0.00000
546.00,9.99119,10.066245,0.000414,10.048951,-1.3109,0.051,9.99119,0.00000
547.00,9.99146,10.066370,0.000413,10.049017,-1.3105,0.051,9.99146,0.00000
548.00,9.99178,10.066477,0.000413,10.049093,-1.3101,0.051,9.99178,0.00000
549.00,9.99230,10.066532,0.000411,10.049059,-1.3098,0.051,9.99230,0.00000
550.00,9.99316,10.066583,0.000408,10.049041,-1.3094,0.052,9.99316,0.00000
551.00,9.99403,10.066594,0.000406,10.048972,-1.3091,0.052,9.99403,0.00000
552.00,9.99504,10.066653,0.000405,10.048943,-1.3087,0.052,9.99504,0.00000
553.00,9.99525,10.066597,0.000401,10.048847,-1.3084,0.052,9.99525,0.00000
554.00,9.99470,10.066683,0.000401,10.048874,-1.3081,0.053,9.99470,0.00000
555.00,9.99500,10.066755,0.000404,10.048860,-1.3077,0.053,9.99500,0.00000
556.00,9.99511,10.066860,0.000401,10.048834,-1.3074,0.053,9.99511,0.00000
557.00,9.99481,10.066856,0.000402,10.048778,-1.3071,0.053,9.99481,0.00000
558.00,9.99570,10.067010,0.000403,10.048826,-1.3068,0.053,9.99570,0.00000
559.00,9.99675,10.067100,0.000401,10.048866,-1.3064,0.054,9.99675,0.00000
560.00,9.99618,10.067111,0.000398,10.048833,-1.3061,0.054,9.99618,0.00000
561.00,9.99572,10.067206,0.000401,10.048882,-1.3057,0.054,9.99572,0.00000
562.00,9.99509,10.067316,0.000402,10.048893,-1.3054,0.054,9.99509,0.00000
563.00,9.99460,10.067387,0.000404,10.048899,-1.3050,0.055,9.99460,0.00000
564.00,9.99473,10.067425,0.000406,10.048856,-1.3047,0.055,9.99473,0.00000
565.00,9.99619,10.067530,0.000407,10.048860,-1.3044,0.055,9.99619,0.00000
566.00,9.99684,10.067583,0.000405,10.048843,-1.3040,0.055,9.99684,0.00000
567.00,9.99794,10.067608,0.000404,10.048816,-1.3037,0.055,9.99794,0.00000
568.00,9.99870,10.067682,0.000406,10.048811,-1.3033,0.056,9.99870,0.00000
569.00,9.99871,10.067788,0.000407,10.048846,-1.3030,0.056,9.99871,0.00000
570.00,9.99783,10.067904,0.000408,10.048915,-1.3026,0.056,9.99783,0.00000
571.00,9.99794,10.067923,0.000409,10.048907,-1.3023,0.056,9.99794,0.00000
572.00,9.99703,10.068012,0.000409,10.048950,-1.3020,0.056,9.99703,0.00000
573.00,9.99658,10.068035,0.000406,10.048924,-1.3016,0.057,9.99658,0.00000
574.00,9.99703,10.068068,0.000404,10.048923,-1.3013,0.057,9.99703,0.00000
575.00,9.99684,10.068100,0.000403,10.048893,-1.3010,0.057,9.99684,0.00000
576.00,9.99716,10.068167,0.000405,10.048870,-1.3006,0.057,9.99716,0.00000
577.00,9.99854,10.068202,0.000408,10.048843,-1.3003,0.057,9.99854,0.00000
578.00,9.99932,10.068273,0.000410,10.048906,-1.3000,0.057,9.99932,0.00000
579.00,9.99910,10.068360,0.000410,10.048897,-1.2997,0.058,9.99910,0.00000
580.00,9.99972,10.068408,0.000408,10.048911,-1.2993,0.058,9.99972,0.00000
581.00,9.99935,10.068522,0.000405,10.048983,-1.2990,0.058,9.99935,0.00000
582.00,9.99903,10.068583,0.000403,10.048964,-1.2987,0.059,9.99903,0.00000
583.00,9.99791,10.068675,0.000403,10.048939,-1.2984,0.059,9.99791,0.00000
584.00,9.99835,10.068651,0.000405,10.048886,-1.2980,0.059,9.99835,0.00000
585.00,9.99727,10.068769,0.000408,10.048884,-1.2977,0.059,9.99727,0.00000
586.00,9.99660,10.068808,0.000408,10.048827,-1.2973,0.059,9.99660,0.00000
587.00,9.99673,10.068910,0.000408,10.048845,-1.2970,0.060,9.99673,0.00000
588.00,9.99862,10.068965,0.000408,10.048856,-1.2966,0.060,9.99862,0.00000
589.00,9.99837,10.069036,0.000409,10.048835,-1.2963,0.060,9.99837,0.00000
590.00,10.00019,10.069080,0.000409,10.048860,-1.2960,0.060,10.00019,0.00000
591.00,10.00038,10.069188,0.000411,10.048942,-1.2956,0.060,10.00038,0.00000
592.00,10.00030,10.069175,0.000414,10.048896,-1.2953,0.060,10.00030,0.00000
593.00,9.99902,10.069259,0.000415,10.048875,-1.2950,0.061,9.99902,0.00000
594.00,9.99950,10.069417,0.000416,10.048976,-1.2946,0.061,9.99950,0.00000
595.00,9.99895,10.069439,0.000414,10.048924,-1.2943,0.061,9.99895,0.00000
596.00,9.99995,10.069476,0.000416,10.048875,-1.2940,0.061,9.99995,0.00000
597.00,9.99983,10.069602,0.000413,10.048957,-1.2937,0.061,9.99983,0.00000
598.00,10.00113,10.069614,0.000411,10.048986,-1.2934,0.062,10.00113,0.00000
599.00,10.00159,10.069675,0.000410,10.049013,-1.2930,0.062,10.00159,0.00000
600.00,10.00221,10.069756,0.000413,10.049088,-1.2927,0.062,10.00221,0.00000
601.00,10.00219,10.069853,0.000408,10.049131,-1.2924,0.062,10.00219,0.00000
602.00,10.00230,10.069913,0.000409,10.049134,-1.2921,0.062,10.00230,0.00000
603.00,10.00161,10.070094,0.000409,10.049196,-1.2918,0.063,10.00161,0.00000
604.00,10.00184,10.070160,0.000412,10.049175,-1.2915,0.063,10.00184,0.00000
605.00,10.00237,10.070130,0.000409,10.049065,-1.2912,0.063,10.00237,0.00000
606.00,10.00438,10.070145,0.000411,10.048971,-1.2909,0.063,10.00438,0.00000
607.00,10.00575,10.070242,0.000411,10.048963,-1.2905,0.063,10.00575,0.00000
608.00,10.00552,10.070169,0.000411,10.048853,-1.2902,0.063,10.00552,0.00000
609.00,10.00402,10.070180,0.000407,10.048814,-1.2899,0.064,10.00402,0.00000
610.00,10.00336,10.070336,0.000410,10.048917,-1.2896,0.064,10.00336,0.00000
611.00,10.00161,10.070392,0.000411,10.048991,-1.2893,0.064,10.00161,0.00000
612.00,10.00029,10.070523,0.000413,10.049089,-1.2890,0.064,10.00029,0.00000
613.00,10.00171,10.070653,0.000415,10.049173,-1.2887,0.064,10.00171,0.00000
614.00,10.00375,10.070732,0.000415,10.049228,-1.2884,0.065,10.00375,0.00000
615.00,10.00448,10.070831,0.000411,10.049189,-1.2881,0.065,10.00448,0.00000
616.00,10.00489,10.070858,0.000411,10.049121,-1.2878,0.065,10.00489,0.00000
617.00,10.00594,10.070877,0.000409,10.049048,-1.2875,0.066,10.00594,0.00000
618.00,10.00471,10.070866,0.000411,10.048983,-1.2871,0.066,10.00471,0.00000
619.00,10.00370,10.070912,0.000411,10.048986,-1.2868,0.066,10.00370,0.00000
620.00,10.00276,10.070898,0.000414,10.049007,-1.2865,0.066,10.00276,0.00000
621.00,10.00236,10.070955,0.000415,10.049021,-1.2862,0.066,10.00236,0.00000
622.00,10.00239,10.071045,0.000413,10.049092,-1.2859,0.066,10.00239,0.00000
623.00,10.00370,10.071159,0.000412,10.049138,-1.2856,0.067,10.00370,0.00000
624.00,10.00482,10.071282,0.000411,10.049146,-1.2853,0.067,10.00482,0.00000
625.00,10.00478,10.071377,0.000409,10.049133,-1.2850,0.067,10.00478,0.00000
626.00,10.00522,10.071435,0.000410,10.049146,-1.2846,0.067,10.00522,0.00000
627.00,10.00598,10.071440,0.000410,10.049075,-1.2843,0.067,10.00598,0.00000
628.00,10.00577,10.071488,0.000409,10.049056,-1.2840,0.068,10.00577,0.00000
629.00,10.00598,10.071541,0.000406,10.049037,-1.2837,0.068,10.00598,0.00000
630.00,10.00635,10.071544,0.000409,10.048989,-1.2834,0.068,10.00635,0.00000
631.00,10.00615,10.071614,0.000409,10.049002,-1.2831,0.069,10.00615,0.00000
632.00,10.00600,10.071586,0.000408,10.048935,-1.2828,0.069,10.00600,0.00000
633.00,10.00487,10.071609,0.000409,10.048889,-1.2825,0.069,10.00487,0.00000
634.00,10.00396,10.071629,0.000415,10.048890,-1.2822,0.069,10.00396,0.00000
635.00,10.00457,10.071708,0.000416,10.048899,-1.2820,0.069,10.00457,0.00000
636.00,10.00557,10.071698,0.000415,10.048833,-1.2817,0.069,10.00557,0.00000
637.00,10.00561,10.071833,0.000415,10.048842,-1.2814,0.070,10.00561,0.00000
638.00,10.00705,10.071991,0.000412,10.048881,-1.2811,0.070,10.00705,0.00000
639.00,10.00811,10.072104,0.000409,10.048894,-1.2808,0.070,10.00811,0.00000
640.00,10.00764,10.072236,0.000406,10.048950,-1.2805,0.071,10.00764,0.00000
641.00,10.00690,10.072404,0.000409,10.048982,-1.2802,0.071,10.00690,0.00000
642.00,10.00645,10.072460,0.000410,10.049017,-1.2799,0.071,10.00645,0.00000
643.00,10.00671,10.072421,0.000411,10.048977,-1.2796,0.071,10.00671,0.00000
644.00,10.00607,10.072392,0.000412,10.048883,-1.2793,0.071,10.00607,0.00000
645.00,10.00673,10.072412,0.000413,10.048841,-1.2790,0.072,10.00673,0.00000
646.00,10.00757,10.072427,0.000409,10.048815,-1.2787,0.072,10.00757,0.00000
647.00,10.00850,10.072529,0.000407,10.048820,-1.2784,0.072,10.00850,0.00000
648.00,10.00906,10.072589,0.000409,10.048819,-1.2780,0.072,10.00906,0.00000
649.00,10.00931,10.072633,0.000411,10.048825,-1.2777,0.072,10.00931,0.00000
650.00,10.01012,10.072756,0.000409,10.048904,-1.2774,0.073,10.01012,0.00000
651.00,10.01095,10.072816,0.000411,10.048937,-1.2771,0.073,10.01095,0.00000
652.00,10.01071,10.072822,0.000414,10.048913,-1.2768,0.073,10.01071,0.00000
653.00,10.00937,10.072995,0.000417,10.048987,-1.2765,0.073,10.00937,0.00000
654.00,10.00994,10.073146,0.000411,10.049079,-1.2762,0.073,10.00994,0.00000
655.00,10.00957,10.073062,0.000414,10.048940,-1.2760,0.074,10.00957,0.00000
656.00,10.00862,10.073176,0.000416,10.048955,-1.2757,0.074,10.00862,0.00000
657.00,10.00850,10.073244,0.000416,10.048923,-1.2754,0.074,10.00850,0.00000
658.00,10.00916,10.073226,0.000417,10.048816,-1.2751,0.074,10.00916,0.00000
659.00,10.00903,10.073326,0.000422,10.048823,-1.2748,0.074,10.00903,0.00000
660.00,10.00926,10.073455,0.000421,10.048890,-1.2745,0.074,10.00926,0.00000
661.00,10.00964,10.073465,0.000422,10.048863,-1.2743,0.074,10.00964,0.00000
662.00,10.01007,10.073556,0.000423,10.048928,-1.2740,0.074,10.01007,0.00000
663.00,10.01003,10.073631,0.000421,10.048945,-1.2737,0.075,10.01003,0.00000
664.00,10.00989,10.073603,0.000419,10.048869,-1.2734,0.075,10.00989,0.00000
665.00,10.00976,10.073746,0.000419,10.048900,-1.2731,0.075,10.00976,0.00000
666.00,10.00998,10.073877,0.000418,10.048990,-1.2729,0.075,10.00998,0.00000
667.00,10.00943,10.073926,0.000419,10.048952,-1.2726,0.076,10.00943,0.00000
668.00,10.01007,10.074017,0.000420,10.048948,-1.2723,0.076,10.01007,0.00000
669.00,10.01040,10.074141,0.000419,10.048972,-1.2720,0.076,10.01040,0.00000
670.00,10.01101,10.074218,0.000418,10.048971,-1.2718,0.076,10.01101,0.00000
671.00,10.01079,10.074308,0.000417,10.048909,-1.2715,0.076,10.01079,0.00000
672.00,10.01216,10.074486,0.000415,10.048973,-1.2712,0.077,10.01216,0.00000
673.00,10.01279,10.074513,0.000412,10.048944,-1.2709,0.077,10.01279,0.00000
674.00,10.01316,10.074578,0.000411,10.048958,-1.2706,0.077,10.01316,0.00000
675.00,10.01261,10.074563,0.000410,10.048936,-1.2703,0.078,10.01261,0.00000
676.00,10.01233,10.074569,0.000410,10.048950,-1.2700,0.078,10.01233,0.00000
677.00,10.01158,10.074543,0.000406,10.048917,-1.2698,0.078,10.01158,0.00000
678.00,10.01046,10.074622,0.000405,10.048957,-1.2695,0.078,10.01046,0.00000
679.00,10.01160,10.074645,0.000407,10.048932,-1.2692,0.078,10.01160,0.00000
680.00,10.01312,10.074708,0.000409,10.048923,-1.2689,0.079,10.01312,0.00000
681.00,10.01528,10.074724,0.000412,10.048857,-1.2687,0.079,10.01528,0.00000
682.00,10.01634,10.074829,0.000414,10.048875,-1.2684,0.079,10.01634,0.00000
683.00,10.01681,10.074858,0.000416,10.048871,-1.2681,0.079,10.01681,0.00000
684.00,10.01684,10.074892,0.000414,10.048833,-1.2678,0.079,10.01684,0.00000
685.00,10.01700,10.074989,0.000415,10.048853,-1.2675,0.080,10.01700,0.00000
686.00,10.01698,10.075116,0.000411,10.048902,-1.2672,0.080,10.01698,0.00000
687.00,10.01667,10.075129,0.000413,10.048875,-1.2669,0.080,10.01667,0.00000
688.00,10.01781,10.075259,0.000412,10.048938,-1.2666,0.080,10.01781,0.00000
689.00,10.01708,10.075363,0.000410,10.048978,-1.2663,0.081,10.01708,0.00000
690.00,10.01571,10.075408,0.000410,10.048962,-1.2660,0.081,10.01571,0.00000
691.00,10.01485,10.075456,0.000413,10.048942,-1.2657,0.081,10.01485,0.00000
692.00,10.01525,10.075495,0.000411,10.048901,-1.2654,0.081,10.01525,0.00000
693.00,10.01481,10.075556,0.000413,10.048872,-1.2652,0.081,10.01481,0.00000
694.00,10.01439,10.075614,0.000419,10.048839,-1.2649,0.081,10.01439,0.00000
695.00,10.01499,10.075602,0.000416,10.048827,-1.2646,0.082,10.01499,0.00000
696.00,10.01619,10.075609,0.000416,10.048802,-1.2642,0.082,10.01619,0.00000
697.00,10.01620,10.075680,0.000418,10.048776,-1.2639,0.082,10.01620,0.00000
698.00,10.01605,10.075692,0.000417,10.048713,-1.2636,0.082,10.01605,0.00000
699.00,10.01722,10.075743,0.000414,10.048732,-1.2633,0.083,10.01722,0.00000
700.00,10.01754,10.075892,0.000414,10.048786,-1.2630,0.083,10.01754,0.00000
701.00,10.01665,10.076044,0.000411,10.048909,-1.2628,0.083,10.01665,0.00000
702.00,10.01596,10.076153,0.000412,10.049018,-1.2625,0.083,10.01596,0.00000
703.00,10.01707,10.076177,0.000412,10.049068,-1.2622,0.084,10.01707,0.00000
704.00,10.01717,10.076274,0.000412,10.049097,-1.2619,0.084,10.01717,0.00000
705.00,10.01826,10.076346,0.000414,10.049072,-1.2616,0.084,10.01826,0.00000
706.00,10.01734,10.076363,0.000419,10.048982,-1.2613,0.084,10.01734,0.00000
707.00,10.01745,10.076398,0.000419,10.049011,-1.2610,0.084,10.01745,0.00000
708.00,10.01700,10.076523,0.000419,10.049019,-1.2607,0.084,10.01700,0.00000
709.00,10.01710,10.076548,0.000420,10.049020,-1.2604,0.085,10.01710,0.00000
710.00,10.01637,10.076602,0.000422,10.049008,-1.2602,0.085,10.01637,0.00000
711.00,10.01722,10.076739,0.000420,10.049070,-1.2599,0.085,10.01722,0.00000
712.00,10.01901,10.076835,0.000421,10.049023,-1.2596,0.085,10.01901,0.00000
713.00,10.01978,10.076889,0.000422,10.049017,-1.2593,0.085,10.01978,0.00000
714.00,10.01874,10.076935,0.000420,10.048995,-1.2590,0.086,10.01874,0.00000
715.00,10.01749,10.076988,0.000421,10.048975,-1.2587,0.086,10.01749,0.00000
716.00,10.01743,10.076963,0.000418,10.048948,-1.2584,0.086,10.01743,0.00000
717.00,10.01641,10.076918,0.000416,10.048911,-1.2582,0.086,10.01641,0.00000
718.00,10.01580,10.076896,0.000417,10.048818,-1.2579,0.086,10.01580,0.00000
719.00,10.01554,10.076932,0.000414,10.048734,-1.2577,0.087,10.01554,0.00000
720.00,10.01708,10.077037,0.000413,10.048791,-1.2574,0.087,10.01708,0.00000
@3,1.0000,2.0, 720.02 
721.00,10.01825,10.077064,0.000416,10.048743,-1.2571,0.087,10.01825,0.00000
722.00,10.02039,10.077184,0.000417,10.048754,-1.2568,0.087,10.02039,0.00000
723.00,10.01241,10.077403,0.000418,10.048943,-1.2565,0.088,10.01241,0.00000
724.00,9.96616,10.077489,0.000422,10.049064,-1.2562,0.088,9.96616,0.00000
725.00,9.87250,10.077572,0.000423,10.049077,-1.2559,0.088,9.87250,0.00000
726.00,9.76428,10.077762,0.000421,10.049206,-1.2556,0.088,9.76428,0.00000
727.00,9.66681,10.077823,0.000419,10.049225,-1.2553,0.088,9.66681,0.00000
728.00,9.59825,10.077818,0.000417,10.049123,-1.2551,0.089,9.59825,0.00000
729.00,9.58267,10.077917,0.000417,10.049111,-1.2548,0.089,9.58267,0.00000
730.00,9.61589,10.077889,0.000417,10.049034,-1.2546,0.089,9.61589,0.00000
731.00,9.65995,10.077887,0.000417,10.048946,-1.2543,0.089,9.65995,0.00000
732.00,9.68918,10.078016,0.000418,10.048954,-1.2541,0.090,9.68918,0.00000
733.00,9.70262,10.078048,0.000419,10.048960,-1.2538,0.090,9.70262,0.00000
734.00,9.70625,10.078157,0.000420,10.048977,-1.2535,0.090,9.70625,0.00000
735.00,9.71439,10.078273,0.000417,10.049017,-1.2533,0.090,9.71439,0.00000
736.00,9.73298,10.078352,0.000416,10.048982,-1.2530,0.090,9.73298,0.00000
737.00,9.76153,10.078374,0.000417,10.048929,-1.2528,0.091,9.76153,0.00000
738.00,9.79412,10.078452,0.000417,10.048914,-1.2525,0.091,9.79412,0.00000
739.00,9.83006,10.078572,0.000415,10.048937,-1.2523,0.091,9.83006,0.00000
740.00,9.86402,10.078660,0.000417,10.048953,-1.2520,0.091,9.86402,0.00000
741.00,9.89665,10.078682,0.000417,10.048959,-1.2518,0.091,9.89665,0.00000
742.00,9.92653,10.078679,0.000414,10.048954,-1.2515,0.092,9.92653,0.00000
743.00,9.95286,10.078695,0.000414,10.048915,-1.2513,0.092,9.95286,0.00000
744.00,9.97544,10.078638,0.000417,10.048860,-1.2511,0.092,9.97544,0.00000
745.00,9.99777,10.078686,0.000417,10.048838,-1.2508,0.092,9.99777,0.00000
746.00,10.01624,10.078716,0.000419,10.048838,-1.2506,0.092,10.01624,0.00000
747.00,10.03076,10.078783,0.000419,10.048806,-1.2503,0.092,10.03076,0.00000
748.00,10.04224,10.078869,0.000418,10.048830,-1.2501,0.092,10.04224,0.00000
749.00,10.05117,10.078890,0.000417,10.048829,-1.2499,0.093,10.05117,0.00000
750.00,10.05453,10.078918,0.000416,10.048819,-1.2496,0.093,10.05453,0.00000
751.00,10.05649,10.078993,0.000417,10.048779,-1.2494,0.093,10.05649,0.00000
752.00,10.05711,10.079145,0.000418,10.048908,-1.2492,0.093,10.05711,0.00000
753.00,10.05765,10.079244,0.000416,10.048933,-1.2489,0.094,10.05765,0.00000
754.00,10.05655,10.079290,0.000415,10.048853,-1.2486,0.094,10.05655,0.00000
755.00,10.05521,10.079368,0.000417,10.048866,-1.2484,0.094,10.05521,0.00000
756.00,10.05145,10.079479,0.000417,10.048925,-1.2481,0.094,10.05145,0.00000
757.00,10.04876,10.079505,0.000416,10.048881,-1.2479,0.095,10.04876,0.00000
758.00,10.04616,10.079546,0.000419,10.048858,-1.2477,0.095,10.04616,0.00000
759.00,10.04394,10.079709,0.000420,10.048949,-1.2474,0.095,10.04394,0.00000
760.00,10.04274,10.079713,0.000417,10.048927,-1.2472,0.095,10.04274,0.00000
761.00,10.04274,10.079730,0.000416,10.048902,-1.2469,0.095,10.04274,0.00000
762.00,10.04105,10.079749,0.000422,10.048869,-1.2467,0.095,10.04105,0.00000
763.00,10.03883,10.079776,0.000423,10.048862,-1.2465,0.095,10.03883,0.00000
764.00,10.03588,10.079832,0.000419,10.048887,-1.2463,0.096,10.03588,0.00000
765.00,10.03270,10.079909,0.000420,10.048895,-1.2460,0.096,10.03270,0.00000
766.00,10.03060,10.080007,0.000418,10.048936,-1.2458,0.096,10.03060,0.00000
767.00,10.02949,10.080050,0.000414,10.048903,-1.2455,0.096,10.02949,0.00000
768.00,10.02722,10.080097,0.000412,10.048884,-1.2453,0.097,10.02722,0.00000
769.00,10.02622,10.080078,0.000415,10.048827,-1.2450,0.097,10.02622,0.00000
770.00,10.02378,10.080186,0.000414,10.048851,-1.2448,0.097,10.02378,0.00000
771.00,10.02125,10.080275,0.000417,10.048847,-1.2445,0.097,10.02125,0.00000
772.00,10.01841,10.080382,0.000417,10.048891,-1.2443,0.097,10.01841,0.00000
773.00,10.01685,10.080451,0.000418,10.048878,-1.2440,0.098,10.01685,0.00000
774.00,10.01481,10.080552,0.000419,10.048869,-1.2438,0.098,10.01481,0.00000
775.00,10.01416,10.080631,0.000423,10.048848,-1.2435,0.098,10.01416,0.00000
776.00,10.01323,10.080708,0.000424,10.048847,-1.2432,0.098,10.01323,0.00000
777.00,10.01357,10.080752,0.000426,10.048843,-1.2430,0.098,10.01357,0.00000
778.00,10.01361,10.080926,0.000427,10.048940,-1.2427,0.098,10.01361,0.00000
779.00,10.01439,10.081074,0.000428,10.049055,-1.2424,0.098,10.01439,0.00000
780.00,10.01401,10.081164,0.000426,10.049075,-1.2422,0.099,10.01401,0.00000
781.00,10.01490,10.081185,0.000425,10.048993,-1.2420,0.099,10.01490,0.00000
782.00,10.01546,10.081283,0.000425,10.048975,-1.2417,0.099,10.01546,0.00000
783.00,10.01642,10.081263,0.000422,10.048915,-1.2415,0.100,10.01642,0.00000
784.00,10.01606,10.081263,0.000420,10.048824,-1.2413,0.100,10.01606,0.00000
785.00,10.01743,10.081256,0.000423,10.048783,-1.2410,0.100,10.01743,0.00000
786.00,10.01875,10.081338,0.000423,10.048839,-1.2408,0.100,10.01875,0.00000
787.00,10.01882,10.081355,0.000421,10.048816,-1.2405,0.100,10.01882,0.00000
788.00,10.01960,10.081458,0.000420,10.048825,-1.2403,0.101,10.01960,0.00000
789.00,10.02181,10.081479,0.000418,10.048808,-1.2401,0.101,10.02181,0.00000
790.00,10.02367,10.081578,0.000416,10.048859,-1.2398,0.101,10.02367,0.00000
791.00,10.02437,10.081599,0.000416,10.048844,-1.2396,0.101,10.02437,0.00000
792.00,10.02642,10.081663,0.000416,10.048849,-1.2393,0.102,10.02642,0.00000
793.00,10.02817,10.081690,0.000419,10.048848,-1.2390,0.102,10.02817,0.00000
794.00,10.02947,10.081773,0.000424,10.048832,-1.2388,0.102,10.02947,0.00000
795.00,10.03116,10.081798,0.000421,10.048798,-1.2385,0.102,10.03116,0.00000
796.00,10.03299,10.081873,0.000422,10.048821,-1.2382,0.102,10.03299,0.00000
797.00,10.03355,10.082020,0.000424,10.048878,-1.2380,0.102,10.03355,0.00000
798.00,10.03362,10.082094,0.000426,10.048884,-1.2377,0.102,10.03362,0.00000
799.00,10.03322,10.082170,0.000427,10.048931,-1.2375,0.103,10.03322,0.00000
800.00,10.03171,10.082301,0.000430,10.048929,-1.2372,0.103,10.03171,0.00000
801.00,10.03094,10.082428,0.000430,10.048947,-1.2370,0.103,10.03094,0.00000
802.00,10.03181,10.082440,0.000428,10.048900,-1.2368,0.103,10.03181,0.00000
803.00,10.03181,10.082560,0.000423,10.048930,-1.2366,0.103,10.03181,0.00000
804.00,10.03230,10.082650,0.000421,10.048907,-1.2363,0.104,10.03230,0.00000
805.00,10.03300,10.082667,0.000419,10.048911,-1.2361,0.104,10.03300,0.00000
806.00,10.03248,10.082646,0.000421,10.048880,-1.2359,0.104,10.03248,0.00000
807.00,10.03082,10.082664,0.000425,10.048876,-1.2356,0.104,10.03082,0.00000
808.00,10.03142,10.082695,0.000426,10.048827,-1.2354,0.105,10.03142,0.00000
809.00,10.03186,10.082695,0.000424,10.048720,-1.2352,0.105,10.03186,0.00000
810.00,10.03186,10.082800,0.000423,10.048727,-1.2349,0.105,10.03186,0.00000
811.00,10.03230,10.082934,0.000420,10.048685,-1.2347,0.105,10.03230,0.00000
812.00,10.03382,10.083163,0.000416,10.048791,-1.2344,0.106,10.03382,0.00000
813.00,10.03347,10.083270,0.000420,10.048824,-1.2342,0.106,10.03347,0.00000
814.00,10.03239,10.083433,0.000420,10.048968,-1.2339,0.106,10.03239,0.00000
815.00,10.03268,10.083452,0.000422,10.048941,-1.2337,0.106,10.03268,0.00000
816.00,10.03311,10.083487,0.000421,10.048982,-1.2334,0.106,10.03311,0.00000
817.00,10.03272,10.083453,0.000421,10.048900,-1.2332,0.106,10.03272,0.00000
818.00,10.03229,10.083463,0.000419,10.048874,-1.2330,0.107,10.03229,0.00000
819.00,10.03321,10.083502,0.000422,10.048867,-1.2328,0.107,10.03321,0.00000
820.00,10.03266,10.083600,0.000421,10.048889,-1.2325,0.107,10.03266,0.00000
821.00,10.03190,10.083724,0.000423,10.048913,-1.2323,0.107,10.03190,0.00000
822.00,10.03144,10.083783,0.000422,10.048863,-1.2321,0.107,10.03144,0.00000
823.00,10.03122,10.083830,0.000420,10.048854,-1.2318,0.108,10.03122,0.00000
824.00,10.03000,10.083947,0.000417,10.048918,-1.2316,0.108,10.03000,0.00000
825.00,10.03047,10.084012,0.000420,10.048941,-1.2314,0.108,10.03047,0.00000
826.00,10.03069,10.084036,0.000422,10.048938,-1.2311,0.108,10.03069,0.00000
827.00,10.03092,10.084123,0.000422,10.049008,-1.2309,0.108,10.03092,0.00000
828.00,10.03060,10.084207,0.000424,10.049031,-1.2306,0.108,10.03060,0.00000
829.00,10.03090,10.084152,0.000425,10.048878,-1.2304,0.108,10.03090,0.00000
830.00,10.03016,10.084166,0.000420,10.048790,-1.2302,0.109,10.03016,0.00000
831.00,10.03016,10.084210,0.000420,10.048762,-1.2299,0.109,10.03016,0.00000
832.00,10.03074,10.084275,0.000421,10.048746,-1.2296,0.109,10.03074,0.00000
833.00,10.03179,10.084414,0.000421,10.048786,-1.2294,0.109,10.03179,0.00000
834.00,10.03233,10.084435,0.000418,10.048752,-1.2292,0.110,10.03233,0.00000
835.00,10.03235,10.084521,0.000419,10.048829,-1.2289,0.110,10.03235,0.00000
836.00,10.03198,10.084615,0.000417,10.048842,-1.2287,0.110,10.03198,0.00000
837.00,10.03116,10.084673,0.000411,10.048848,-1.2284,0.111,10.03116,0.00000
838.00,10.03180,10.084668,0.000413,10.048794,-1.2282,0.111,10.03180,0.00000
839.00,10.03292,10.084766,0.000417,10.048844,-1.2279,0.111,10.03292,0.00000
840.00,10.03513,10.084895,0.000418,10.048863,-1.2277,0.111,10.03513,0.00000
841.00,10.03690,10.084936,0.000418,10.048855,-1.2274,0.111,10.03690,0.00000
842.00,10.03708,10.084977,0.000424,10.048886,-1.2272,0.111,10.03708,0.00000
843.00,10.03694,10.084963,0.000422,10.048839,-1.2270,0.111,10.03694,0.00000
844.00,10.03700,10.085066,0.000421,10.048901,-1.2267,0.111,10.03700,0.00000
845.00,10.03596,10.085032,0.000421,10.048865,-1.2265,0.112,10.03596,0.00000
846.00,10.03617,10.085103,0.000421,10.048845,-1.2263,0.112,10.03617,0.00000
847.00,10.03622,10.085121,0.000419,10.048816,-1.2260,0.112,10.03622,0.00000
848.00,10.03570,10.085268,0.000419,10.048890,-1.2258,0.112,10.03570,0.00000
849.00,10.03477,10.085350,0.000419,10.048880,-1.2256,0.113,10.03477,0.00000
850.00,10.03602,10.085396,0.000417,10.048847,-1.2254,0.113,10.03602,0.00000
851.00,10.03647,10.085443,0.000419,10.048838,-1.2252,0.113,10.03647,0.00000
852.00,10.03669,10.085616,0.000419,10.048874,-1.2250,0.113,10.03669,0.00000
853.00,10.03682,10.085674,0.000421,10.048895,-1.2247,0.113,10.03682,0.00000
854.00,10.03699,10.085793,0.000423,10.048946,-1.2245,0.113,10.03699,0.00000
855.00,10.03502,10.085921,0.000427,10.049002,-1.2242,0.113,10.03502,0.00000
856.00,10.03400,10.086031,0.000426,10.049045,-1.2240,0.114,10.03400,0.00000
857.00,10.03567,10.086020,0.000424,10.049010,-1.2237,0.114,10.03567,0.00000
858.00,10.03601,10.086108,0.000425,10.048991,-1.2235,0.114,10.03601,0.00000
859.00,10.03701,10.086096,0.000423,10.048932,-1.2233,0.114,10.03701,0.00000
860.00,10.03787,10.086137,0.000422,10.048912,-1.2231,0.115,10.03787,0.00000
861.00,10.03766,10.086098,0.000422,10.048878,-1.2229,0.115,10.03766,0.00000
862.00,10.03727,10.086187,0.000426,10.048875,-1.2226,0.115,10.03727,0.00000
863.00,10.03722,10.086131,0.000426,10.048819,-1.2224,0.115,10.03722,0.00000
864.00,10.03745,10.086222,0.000428,10.048830,-1.2222,0.115,10.03745,0.00000
865.00,10.03777,10.086279,0.000429,10.048851,-1.2220,0.115,10.03777,0.00000
866.00,10.03832,10.086340,0.000430,10.048829,-1.2218,0.115,10.03832,0.00000
867.00,10.03846,10.086373,0.000426,10.048853,-1.2216,0.116,10.03846,0.00000
868.00,10.03847,10.086499,0.000422,10.048893,-1.2214,0.116,10.03847,0.00000
869.00,10.03810,10.086550,0.000422,10.048888,-1.2212,0.116,10.03810,0.00000
870.00,10.03854,10.086588,0.000419,10.048835,-1.2209,0.116,10.03854,0.00000
871.00,10.03811,10.086766,0.000418,10.048949,-1.2207,0.117,10.03811,0.00000
872.00,10.03679,10.086837,0.000419,10.048923,-1.2205,0.117,10.03679,0.00000
873.00,10.03653,10.086901,0.000422,10.048899,-1.2203,0.117,10.03653,0.00000
874.00,10.03639,10.086898,0.000423,10.048888,-1.2201,0.117,10.03639,0.00000
875.00,10.03736,10.086868,0.000424,10.048824,-1.2199,0.117,10.03736,0.00000
876.00,10.03868,10.086870,0.000423,10.048793,-1.2197,0.118,10.03868,0.00000
877.00,10.04027,10.086914,0.000424,10.048765,-1.2194,0.118,10.04027,0.00000
878.00,10.04118,10.087020,0.000423,10.048819,-1.2192,0.118,10.04118,0.00000
879.00,10.04160,10.087112,0.000420,10.048796,-1.2190,0.118,10.04160,0.00000
880.00,10.04010,10.087319,0.000422,10.048919,-1.2187,0.119,10.04010,0.00000
881.00,10.03971,10.087364,0.000424,10.048883,-1.2185,0.119,10.03971,0.00000
882.00,10.03953,10.087442,0.000422,10.048894,-1.2183,0.119,10.03953,0.00000
883.00,10.03918,10.087503,0.000425,10.048887,-1.2181,0.119,10.03918,0.00000
884.00,10.03861,10.087683,0.000426,10.048994,-1.2178,0.119,10.03861,0.00000
885.00,10.03972,10.087701,0.000424,10.048944,-1.2176,0.120,10.03972,0.00000
886.00,10.03952,10.087879,0.000425,10.049080,-1.2174,0.120,10.03952,0.00000
887.00,10.03943,10.087905,0.000429,10.049093,-1.2172,0.120,10.03943,0.00000
888.00,10.03988,10.087923,0.000424,10.049087,-1.2170,0.120,10.03988,0.00000
889.00,10.04047,10.087894,0.000420,10.049036,-1.2168,0.120,10.04047,0.00000
890.00,10.03959,10.087994,0.000421,10.049080,-1.2166,0.120,10.03959,0.00000
891.00,10.04014,10.088000,0.000414,10.048971,-1.2164,0.121,10.04014,0.00000
892.00,10.04065,10.088131,0.000411,10.048994,-1.2162,0.121,10.04065,0.00000
893.00,10.04158,10.088230,0.000412,10.049011,-1.2160,0.121,10.04158,0.00000
894.00,10.04188,10.088340,0.000418,10.049012,-1.2157,0.121,10.04188,0.00000
895.00,10.04249,10.088360,0.000417,10.049009,-1.2155,0.122,10.04249,0.00000
896.00,10.04236,10.088408,0.000422,10.049041,-1.2153,0.122,10.04236,0.00000
897.00,10.04146,10.088500,0.000424,10.049096,-1.2151,0.122,10.04146,0.00000
898.00,10.04109,10.088532,0.000425,10.049070,-1.2149,0.122,10.04109,0.00000
899.00,10.04101,10.088491,0.000422,10.049025,-1.2147,0.122,10.04101,0.00000
900.00,10.04068,10.088625,0.000420,10.049006,-1.2145,0.123,10.04068,0.00000
901.00,10.04049,10.088733,0.000421,10.048992,-1.2142,0.123,10.04049,0.00000
902.00,10.04088,10.088756,0.000420,10.048918,-1.2140,0.123,10.04088,0.00000
903.00,10.04010,10.088846,0.000418,10.048942,-1.2138,0.123,10.04010,0.00000
904.00,10.03910,10.088990,0.000420,10.048980,-1.2136,0.124,10.03910,0.00000
905.00,10.04023,10.089015,0.000424,10.048974,-1.2134,0.124,10.04023,0.00000
906.00,10.04045,10.088961,0.000420,10.048904,-1.2131,0.124,10.04045,0.00000
907.00,10.04017,10.089053,0.000420,10.048928,-1.2129,0.124,10.04017,0.00000
908.00,10.04120,10.089064,0.000423,10.048873,-1.2127,0.124,10.04120,0.00000
909.00,10.04206,10.089070,0.000424,10.048794,-1.2125,0.124,10.04206,0.00000
910.00,10.04158,10.089208,0.000423,10.048859,-1.2122,0.125,10.04158,0.00000
911.00,10.04208,10.089291,0.000425,10.048857,-1.2120,0.125,10.04208,0.00000
912.00,10.04380,10.089308,0.000427,10.048824,-1.2118,0.125,10.04380,0.00000
913.00,10.04401,10.089393,0.000428,10.048795,-1.2116,0.125,10.04401,0.00000
914.00,10.04504,10.089486,0.000427,10.048850,-1.2114,0.125,10.04504,0.00000
915.00,10.04554,10.089439,0.000428,10.048797,-1.2112,0.125,10.04554,0.00000
916.00,10.04603,10.089493,0.000427,10.048841,-1.2109,0.125,10.04603,0.00000
917.00,10.04523,10.089555,0.000423,10.048888,-1.2107,0.126,10.04523,0.00000
918.00,10.04524,10.089640,0.000418,10.048924,-1.2104,0.126,10.04524,0.00000
919.00,10.04351,10.089692,0.000416,10.048925,-1.2102,0.126,10.04351,0.00000
920.00,10.04249,10.089785,0.000417,10.048918,-1.2099,0.127,10.04249,0.00000
921.00,10.04146,10.089915,0.000417,10.048958,-1.2097,0.127,10.04146,0.00000
922.00,10.04138,10.090026,0.000418,10.048935,-1.2095,0.127,10.04138,0.00000
923.00,10.04147,10.090124,0.000424,10.049020,-1.2094,0.127,10.04147,0.00000
924.00,10.04175,10.090185,0.000427,10.049003,-1.2092,0.127,10.04175,0.00000
925.00,10.04183,10.090308,0.000426,10.049015,-1.2090,0.127,10.04183,0.00000
926.00,10.04219,10.090421,0.000428,10.049055,-1.2088,0.127,10.04219,0.00000
927.00,10.04175,10.090411,0.000432,10.049002,-1.2086,0.127,10.04175,0.00000
928.00,10.04088,10.090357,0.000431,10.048837,-1.2083,0.127,10.04088,0.00000
929.00,10.04214,10.090358,0.000429,10.048826,-1.2081,0.128,10.04214,0.00000
930.00,10.04353,10.090382,0.000425,10.048851,-1.2079,0.128,10.04353,0.00000
931.00,10.04424,10.090322,0.000424,10.048713,-1.2077,0.128,10.04424,0.00000
932.00,10.04433,10.090433,0.000422,10.048805,-1.2074,0.129,10.04433,0.00000
933.00,10.04470,10.090589,0.000423,10.048970,-1.2072,0.129,10.04470,0.00000
934.00,10.04458,10.090705,0.000429,10.049031,-1.2070,0.129,10.04458,0.00000
935.00,10.04332,10.090833,0.000433,10.049009,-1.2068,0.129,10.04332,0.00000
936.00,10.04281,10.090956,0.000434,10.049058,-1.2066,0.129,10.04281,0.00000
937.00,10.04415,10.090937,0.000431,10.048966,-1.2065,0.129,10.04415,0.00000
938.00,10.04572,10.090952,0.000428,10.048913,-1.2063,0.129,10.04572,0.00000
939.00,10.04625,10.091033,0.000423,10.048900,-1.2061,0.130,10.04625,0.00000
940.00,10.04797,10.090979,0.000420,10.048865,-1.2059,0.130,10.04797,0.00000
941.00,10.04870,10.091030,0.000416,10.048863,-1.2057,0.131,10.04870,0.00000
942.00,10.04911,10.091156,0.000419,10.048870,-1.2055,0.131,10.04911,0.00000
943.00,10.04811,10.091259,0.000418,10.048868,-1.2054,0.131,10.04811,0.00000
944.00,10.04842,10.091313,0.000416,10.048852,-1.2052,0.131,10.04842,0.00000
945.00,10.04783,10.091408,0.000415,10.048903,-1.2051,0.131,10.04783,0.00000
946.00,10.04731,10.091475,0.000418,10.048908,-1.2049,0.132,10.04731,0.00000
947.00,10.04654,10.091520,0.000416,10.048932,-1.2047,0.132,10.04654,0.00000
948.00,10.04696,10.091565,0.000417,10.048918,-1.2045,0.132,10.04696,0.00000
949.00,10.04728,10.091656,0.000417,10.048983,-1.2043,0.132,10.04728,0.00000
950.00,10.04650,10.091720,0.000418,10.048977,-1.2041,0.132,10.04650,0.00000
951.00,10.04696,10.091814,0.000419,10.048995,-1.2039,0.133,10.04696,0.00000
952.00,10.04765,10.091877,0.000424,10.048988,-1.2038,0.133,10.04765,0.00000
953.00,10.04735,10.092004,0.000426,10.049050,-1.2036,0.133,10.04735,0.00000
954.00,10.04677,10.092108,0.000428,10.049017,-1.2034,0.133,10.04677,0.00000
955.00,10.04815,10.092216,0.000427,10.049006,-1.2032,0.133,10.04815,0.00000
956.00,10.04744,10.092345,0.000430,10.049055,-1.2030,0.133,10.04744,0.00000
957.00,10.04696,10.092435,0.000429,10.049056,-1.2029,0.134,10.04696,0.00000
958.00,10.04716,10.092455,0.000430,10.048984,-1.2027,0.134,10.04716,0.00000
959.00,10.04677,10.092466,0.000431,10.048941,-1.2026,0.134,10.04677,0.00000
960.00,10.04579,10.092443,0.000433,10.048896,-1.2024,0.134,10.04579,0.00000
961.00,10.04601,10.092322,0.000433,10.048756,-1.2022,0.134,10.04601,0.00000
962.00,10.04556,10.092450,0.000434,10.048823,-1.2020,0.134,10.04556,0.00000
963.00,10.04615,10.092574,0.000432,10.048895,-1.2018,0.134,10.04615,0.00000
964.00,10.04652,10.092570,0.000430,10.048856,-1.2017,0.135,10.04652,0.00000
965.00,10.04709,10.092686,0.000430,10.048902,-1.2015,0.135,10.04709,0.00000
966.00,10.04793,10.092856,0.000430,10.049026,-1.2013,0.135,10.04793,0.00000
967.00,10.04919,10.092815,0.000430,10.048903,-1.2011,0.135,10.04919,0.00000
968.00,10.04956,10.092792,0.000430,10.048829,-1.2009,0.135,10.04956,0.00000
969.00,10.04994,10.092896,0.000427,10.048872,-1.2007,0.136,10.04994,0.00000
970.00,10.04993,10.092979,0.000427,10.048895,-1.2004,0.136,10.04993,0.00000
971.00,10.05002,10.093083,0.000428,10.048918,-1.2002,0.136,10.05002,0.00000
972.00,10.04872,10.093213,0.000428,10.049051,-1.2000,0.136,10.04872,0.00000
973.00,10.04754,10.093280,0.000429,10.049060,-1.1998,0.136,10.04754,0.00000
974.00,10.04757,10.093416,0.000435,10.049070,-1.1996,0.136,10.04757,0.00000
975.00,10.04834,10.093498,0.000437,10.049073,-1.1994,0.137,10.04834,0.00000
976.00,10.04813,10.093481,0.000434,10.048997,-1.1993,0.137,10.04813,0.00000
977.00,10.04901,10.093493,0.000434,10.048922,-1.1991,0.137,10.04901,0.00000
978.00,10.05037,10.093588,0.000432,10.048988,-1.1989,0.137,10.05037,0.00000
979.00,10.05003,10.093583,0.000433,10.048994,-1.1987,0.137,10.05003,0.00000
980.00,10.05034,10.093609,0.000434,10.049001,-1.1986,0.137,10.05034,0.00000
981.00,10.05051,10.093687,0.000435,10.049030,-1.1983,0.138,10.05051,0.00000
982.00,10.05011,10.093749,0.000433,10.049022,-1.1982,0.138,10.05011,0.00000
983.00,10.04947,10.093849,0.000434,10.049002,-1.1980,0.138,10.04947,0.00000
984.00,10.04982,10.093890,0.000432,10.048938,-1.1978,0.138,10.04982,0.00000
985.00,10.04965,10.093954,0.000430,10.048852,-1.1976,0.138,10.04965,0.00000
986.00,10.05008,10.093996,0.000432,10.048800,-1.1974,0.139,10.05008,0.00000
987.00,10.05102,10.094081,0.000433,10.048867,-1.1972,0.139,10.05102,0.00000
988.00,10.05186,10.094136,0.000436,10.048876,-1.1970,0.139,10.05186,0.00000
989.00,10.05339,10.094210,0.000437,10.048944,-1.1968,0.139,10.05339,0.00000
990.00,10.05445,10.094245,0.000439,10.048935,-1.1966,0.139,10.05445,0.00000
991.00,10.05511,10.094349,0.000434,10.048990,-1.1964,0.139,10.05511,0.00000
992.00,10.05442,10.094472,0.000428,10.049014,-1.1962,0.140,10.05442,0.00000
993.00,10.05320,10.094613,0.000426,10.049065,-1.1960,0.140,10.05320,0.00000
994.00,10.05162,10.094734,0.000421,10.049058,-1.1958,0.140,10.05162,0.00000
995.00,10.04997,10.094818,0.000419,10.049077,-1.1956,0.141,10.04997,0.00000
996.00,10.04960,10.094909,0.000422,10.049083,-1.1954,0.141,10.04960,0.00000
997.00,10.05117,10.094879,0.000425,10.048991,-1.1952,0.141,10.05117,0.00000
998.00,10.05296,10.094864,0.000423,10.048967,-1.1950,0.141,10.05296,0.00000
999.00,10.05342,10.094845,0.000427,10.048952,-1.1948,0.141,10.05342,0.00000
1000.00,10.05383,10.094890,0.000424,10.049019,-1.1947,0.141,10.05383,0.00000
1001.00,10.05234,10.094859,0.000422,10.048947,-1.1945,0.142,10.05234,0.00000
1002.00,10.05112,10.094894,0.000423,10.048969,-1.1943,0.142,10.05112,0.00000
1003.00,10.05036,10.094937,0.000423,10.048914,-1.1941,0.142,10.05036,0.00000
1004.00,10.05123,10.095074,0.000425,10.048977,-1.1940,0.142,10.05123,0.00000
1005.00,10.05225,10.095145,0.000424,10.048964,-1.1938,0.142,10.05225,0.00000
1006.00,10.05253,10.095207,0.000426,10.048944,-1.1936,0.142,10.05253,0.00000
1007.00,10.05310,10.095352,0.000425,10.048928,-1.1935,0.143,10.05310,0.00000
1008.00,10.05247,10.095424,0.000426,10.048936,-1.1933,0.143,10.05247,0.00000
1009.00,10.05197,10.095430,0.000423,10.048845,-1.1932,0.143,10.05197,0.00000
1010.00,10.05159,10.095495,0.000424,10.048808,-1.1930,0.143,10.05159,0.00000
1011.00,10.05229,10.095609,0.000423,10.048828,-1.1929,0.144,10.05229,0.00000
1012.00,10.05233,10.095605,0.000421,10.048782,-1.1927,0.144,10.05233,0.00000
1013.00,10.05378,10.095674,0.000418,10.048778,-1.1925,0.144,10.05378,0.00000
1014.00,10.05447,10.095731,0.000415,10.048770,-1.1924,0.144,10.05447,0.00000
1015.00,10.05503,10.095788,0.000414,10.048788,-1.1922,0.145,10.05503,0.00000
1016.00,10.05591,10.095800,0.000412,10.048741,-1.1921,0.145,10.05591,0.00000
1017.00,10.05627,10.095921,0.000412,10.048819,-1.1919,0.145,10.05627,0.00000
1018.00,10.05605,10.095922,0.000411,10.048793,-1.1917,0.145,10.05605,0.00000
1019.00,10.05622,10.096018,0.000417,10.048866,-1.1916,0.145,10.05622,0.00000
1020.00,10.05605,10.096006,0.000419,10.048811,-1.1914,0.145,10.05605,0.00000
@4,1.0000,2.0, 1020.009 
1021.00,10.05643,10.096151,0.000419,10.048928,-1.1913,0.146,10.05643,0.00000
1022.00,10.05789,10.096231,0.000421,10.048927,-1.1911,0.146,10.05789,0.00000
1023.00,10.05372,10.096299,0.000425,10.048850,-1.1909,0.146,10.05372,0.00000
1024.00,10.01672,10.096349,0.000422,10.048769,-1.1908,0.146,10.01672,0.00000
1025.00,9.93420,10.096526,0.000420,10.048838,-1.1906,0.146,9.93420,0.00000
1026.00,9.83104,10.096630,0.000420,10.048860,-1.1904,0.147,9.83104,0.00000
1027.00,9.73610,10.096686,0.000419,10.048927,-1.1902,0.147,9.73610,0.00000
1028.00,9.66408,10.096798,0.000417,10.049077,-1.1901,0.147,9.66408,0.00000
1029.00,9.63935,10.096870,0.000417,10.049177,-1.1899,0.147,9.63935,0.00000
1030.00,9.66520,10.096940,0.000418,10.049166,-1.1898,0.148,9.66520,0.00000
1031.00,9.70804,10.096971,0.000420,10.049131,-1.1896,0.148,9.70804,0.00000
1032.00,9.73974,10.097029,0.000422,10.049049,-1.1895,0.148,9.73974,0.00000
1033.00,9.75508,10.097108,0.000424,10.048969,-1.1893,0.148,9.75508,0.00000
1034.00,9.75749,10.097217,0.000426,10.048946,-1.1892,0.148,9.75749,0.00000
1035.00,9.76021,10.097226,0.000426,10.048894,-1.1890,0.148,9.76021,0.00000
1036.00,9.77428,10.097293,0.000428,10.048894,-1.1889,0.148,9.77428,0.00000
1037.00,9.79790,10.097415,0.000425,10.048911,-1.1887,0.149,9.79790,0.00000
1038.00,9.82700,10.097419,0.000423,10.048899,-1.1885,0.149,9.82700,0.00000
1039.00,9.86129,10.097462,0.000422,10.048906,-1.1883,0.149,9.86129,0.00000
1040.00,9.89602,10.097583,0.000427,10.048975,-1.1881,0.149,9.89602,0.00000
1041.00,9.92726,10.097633,0.000428,10.048979,-1.1879,0.149,9.92726,0.00000
1042.00,9.95531,10.097570,0.000430,10.048924,-1.1877,0.149,9.95531,0.00000
1043.00,9.98224,10.097696,0.000430,10.048991,-1.1875,0.150,9.98224,0.00000
1044.00,10.00524,10.097752,0.000429,10.048942,-1.1874,0.150,10.00524,0.00000
1045.00,10.02643,10.097726,0.000427,10.048859,-1.1872,0.150,10.02643,0.00000
1046.00,10.04528,10.097720,0.000424,10.048766,-1.1870,0.150,10.04528,0.00000
1047.00,10.06127,10.097825,0.000421,10.048773,-1.1869,0.151,10.06127,0.00000
1048.00,10.07295,10.097883,0.000420,10.048780,-1.1867,0.151,10.07295,0.00000
1049.00,10.08080,10.097935,0.000419,10.048823,-1.1866,0.151,10.08080,0.00000
1050.00,10.08464,10.098009,0.000419,10.048829,-1.1864,0.151,10.08464,0.00000
1051.00,10.08724,10.098133,0.000420,10.048931,-1.1863,0.152,10.08724,0.00000
1052.00,10.08824,10.098251,0.000423,10.048984,-1.1861,0.152,10.08824,0.00000
1053.00,10.08765,10.098220,0.000425,10.048910,-1.1859,0.152,10.08765,0.00000
1054.00,10.08778,10.098245,0.000427,10.048870,-1.1858,0.152,10.08778,0.00000
1055.00,10.08738,10.098337,0.000423,10.048900,-1.1856,0.152,10.08738,0.00000
1056.00,10.08640,10.098395,0.000423,10.048910,-1.1855,0.152,10.08640,0.00000
1057.00,10.08400,10.098457,0.000422,10.048930,-1.1853,0.153,10.08400,0.00000
1058.00,10.08203,10.098566,0.000421,10.048921,-1.1851,0.153,10.08203,0.00000
1059.00,10.07925,10.098710,0.000424,10.049000,-1.1849,0.153,10.07925,0.00000
1060.00,10.07710,10.098788,0.000429,10.049052,-1.1848,0.153,10.07710,0.00000
1061.00,10.07380,10.098903,0.000429,10.049018,-1.1846,0.153,10.07380,0.00000
1062.00,10.07319,10.098913,0.000429,10.048996,-1.1845,0.153,10.07319,0.00000
1063.00,10.07259,10.099022,0.000431,10.049077,-1.1843,0.154,10.07259,0.00000
1064.00,10.07175,10.099061,0.000428,10.049036,-1.1841,0.154,10.07175,0.00000
1065.00,10.06968,10.099118,0.000429,10.049023,-1.1840,0.154,10.06968,0.00000
1066.00,10.06810,10.099086,0.000430,10.048991,-1.1838,0.154,10.06810,0.00000
1067.00,10.06494,10.099156,0.000431,10.048960,-1.1836,0.154,10.06494,0.00000
1068.00,10.06243,10.099203,0.000428,10.048941,-1.1835,0.155,10.06243,0.00000
1069.00,10.05979,10.099219,0.000426,10.048920,-1.1834,0.155,10.05979,0.00000
1070.00,10.05705,10.099276,0.000423,10.048942,-1.1832,0.155,10.05705,0.00000
1071.00,10.05465,10.099306,0.000422,10.048973,-1.1831,0.155,10.05465,0.00000
1072.00,10.05202,10.099335,0.000420,10.048982,-1.1829,0.156,10.05202,0.00000
1073.00,10.04990,10.099350,0.000424,10.048953,-1.1828,0.156,10.04990,0.00000
1074.00,10.04852,10.099401,0.000430,10.048898,-1.1826,0.156,10.04852,0.00000
1075.00,10.04824,10.099498,0.000431,10.048913,-1.1824,0.156,10.04824,0.00000
1076.00,10.04837,10.099576,0.000434,10.048927,-1.1822,0.156,10.04837,0.00000
1077.00,10.04877,10.099619,0.000437,10.048901,-1.1821,0.156,10.04877,0.00000
1078.00,10.04880,10.099635,0.000434,10.048867,-1.1819,0.156,10.04880,0.00000
1079.00,10.04911,10.099727,0.000430,10.048932,-1.1818,0.156,10.04911,0.00000
1080.00,10.04936,10.099697,0.000432,10.048816,-1.1816,0.157,10.04936,0.00000
1081.00,10.04922,10.099793,0.000430,10.048781,-1.1815,0.157,10.04922,0.00000
1082.00,10.04969,10.099842,0.000430,10.048797,-1.1813,0.157,10.04969,0.00000
1083.00,10.04941,10.099966,0.000432,10.048861,-1.1811,0.157,10.04941,0.00000
1084.00,10.05033,10.099988,0.000431,10.048834,-1.1809,0.157,10.05033,0.00000
1085.00,10.05217,10.100082,0.000429,10.048892,-1.1807,0.158,10.05217,0.00000
1086.00,10.05274,10.100108,0.000430,10.048866,-1.1806,0.158,10.05274,0.00000
1087.00,10.05397,10.100187,0.000428,10.048805,-1.1805,0.158,10.05397,0.00000
1088.00,10.05585,10.100202,0.000428,10.048742,-1.1803,0.158,10.05585,0.00000
1089.00,10.05688,10.100306,0.000428,10.048794,-1.1802,0.159,10.05688,0.00000
1090.00,10.05719,10.100408,0.000432,10.048838,-1.1801,0.159,10.05719,0.00000
1091.00,10.05865,10.100472,0.000434,10.048869,-1.1799,0.159,10.05865,0.00000
1092.00,10.05989,10.100575,0.000433,10.048949,-1.1797,0.159,10.05989,0.00000
1093.00,10.06071,10.100692,0.000432,10.048996,-1.1796,0.159,10.06071,0.00000
1094.00,10.06085,10.100721,0.000434,10.048926,-1.1794,0.159,10.06085,0.00000
1095.00,10.06198,10.100728,0.000430,10.048885,-1.1792,0.160,10.06198,0.00000
1096.00,10.06327,10.100895,0.000429,10.049013,-1.1790,0.160,10.06327,0.00000
1097.00,10.06390,10.100960,0.000433,10.049042,-1.1789,0.160,10.06390,0.00000
1098.00,10.06406,10.101075,0.000433,10.049070,-1.1787,0.160,10.06406,0.00000
1099.00,10.06492,10.101213,0.000433,10.049164,-1.1786,0.160,10.06492,0.00000
1100.00,10.06520,10.101291,0.000432,10.049133,-1.1784,0.160,10.06520,0.00000
1101.00,10.06536,10.101352,0.000430,10.049060,-1.1782,0.161,10.06536,0.00000
1102.00,10.06563,10.101426,0.000429,10.049074,-1.1781,0.161,10.06563,0.00000
1103.00,10.06726,10.101417,0.000430,10.049002,-1.1779,0.161,10.06726,0.00000
1104.00,10.06790,10.101430,0.000428,10.048950,-1.1778,0.161,10.06790,0.00000
1105.00,10.06793,10.101532,0.000429,10.049015,-1.1776,0.161,10.06793,0.00000
1106.00,10.06875,10.101545,0.000431,10.048999,-1.1775,0.161,10.06875,0.00000
1107.00,10.06851,10.101567,0.000430,10.048954,-1.1773,0.162,10.06851,0.00000
1108.00,10.06828,10.101632,0.000431,10.048985,-1.1772,0.162,10.06828,0.00000
1109.00,10.06794,10.101603,0.000434,10.048913,-1.1770,0.162,10.06794,0.00000
1110.00,10.06785,10.101619,0.000434,10.048871,-1.1769,0.162,10.06785,0.00000
1111.00,10.06778,10.101696,0.000435,10.048909,-1.1767,0.162,10.06778,0.00000
1112.00,10.06832,10.101755,0.000434,10.048899,-1.1765,0.163,10.06832,0.00000
1113.00,10.06696,10.101815,0.000432,10.048913,-1.1764,0.163,10.06696,0.00000
1114.00,10.06626,10.101979,0.000429,10.048968,-1.1762,0.163,10.06626,0.00000
1115.00,10.06676,10.102078,0.000431,10.048984,-1.1760,0.163,10.06676,0.00000
1116.00,10.06579,10.102035,0.000428,10.048898,-1.1759,0.164,10.06579,0.00000
1117.00,10.06492,10.102122,0.000428,10.048890,-1.1758,0.164,10.06492,0.00000
1118.00,10.06436,10.102152,0.000429,10.048883,-1.1757,0.164,10.06436,0.00000
1119.00,10.06447,10.102165,0.000428,10.048863,-1.1755,0.164,10.06447,0.00000
1120.00,10.06339,10.102192,0.000424,10.048870,-1.1754,0.164,10.06339,0.00000
1121.00,10.06262,10.102293,0.000423,10.048943,-1.1753,0.165,10.06262,0.00000
1122.00,10.06282,10.102337,0.000423,10.048944,-1.1751,0.165,10.06282,0.00000
1123.00,10.06301,10.102366,0.000419,10.048915,-1.1750,0.165,10.06301,0.00000
1124.00,10.06363,10.102413,0.000417,10.048959,-1.1749,0.165,10.06363,0.00000
1125.00,10.06524,10.102462,0.000415,10.048927,-1.1747,0.166,10.06524,0.00000
1126.00,10.06556,10.102500,0.000415,10.048867,-1.1746,0.166,10.06556,0.00000
1127.00,10.06515,10.102559,0.000413,10.048855,-1.1744,0.166,10.06515,0.00000
1128.00,10.06485,10.102690,0.000414,10.048856,-1.1743,0.166,10.06485,0.00000
1129.00,10.06367,10.102799,0.000419,10.048843,-1.1741,0.166,10.06367,0.00000
1130.00,10.06193,10.102924,0.000423,10.048866,-1.1740,0.167,10.06193,0.00000
1131.00,10.06271,10.103059,0.000425,10.048913,-1.1738,0.167,10.06271,0.00000
1132.00,10.06367,10.103126,0.000428,10.048929,-1.1737,0.167,10.06367,0.00000
1133.00,10.06449,10.103166,0.000430,10.048914,-1.1735,0.167,10.06449,0.00000
1134.00,10.06525,10.103204,0.000428,10.048896,-1.1734,0.167,10.06525,0.00000
1135.00,10.06616,10.103194,0.000427,10.048888,-1.1732,0.167,10.06616,0.00000
1136.00,10.06602,10.103142,0.000426,10.048805,-1.1731,0.168,10.06602,0.00000
1137.00,10.06512,10.103177,0.000428,10.048814,-1.1729,0.168,10.06512,0.00000
1138.00,10.06439,10.103261,0.000427,10.048882,-1.1728,0.168,10.06439,0.00000
1139.00,10.06467,10.103283,0.000425,10.048836,-1.1726,0.168,10.06467,0.00000
1140.00,10.06454,10.103347,0.000427,10.048775,-1.1725,0.168,10.06454,0.00000
1141.00,10.06480,10.103435,0.000425,10.048746,-1.1724,0.169,10.06480,0.00000
1142.00,10.06537,10.103531,0.000425,10.048700,-1.1722,0.169,10.06537,0.00000
1143.00,10.06691,10.103573,0.000427,10.048660,-1.1721,0.169,10.06691,0.00000
1144.00,10.06750,10.103729,0.000429,10.048713,-1.1720,0.169,10.06750,0.00000
1145.00,10.06782,10.103840,0.000428,10.048788,-1.1719,0.169,10.06782,0.00000
1146.00,10.06795,10.103950,0.000427,10.048850,-1.1717,0.169,10.06795,0.00000
1147.00,10.06809,10.104019,0.000428,10.048887,-1.1716,0.170,10.06809,0.00000
1148.00,10.06760,10.104133,0.000430,10.048892,-1.1714,0.170,10.06760,0.00000
1149.00,10.06655,10.104150,0.000429,10.048872,-1.1713,0.170,10.06655,0.00000
1150.00,10.06700,10.104170,0.000428,10.048804,-1.1712,0.170,10.06700,0.00000
1151.00,10.06736,10.104225,0.000429,10.048761,-1.1710,0.170,10.06736,0.00000
1152.00,10.06796,10.104385,0.000429,10.048803,-1.1709,0.170,10.06796,0.00000
1153.00,10.06771,10.104420,0.000428,10.048760,-1.1708,0.171,10.06771,0.00000
1154.00,10.06836,10.104579,0.000428,10.048819,-1.1707,0.171,10.06836,0.00000
1155.00,10.06826,10.104640,0.000431,10.048844,-1.1706,0.171,10.06826,0.00000
1156.00,10.06782,10.104725,0.000434,10.048867,-1.1705,0.171,10.06782,0.00000
1157.00,10.06743,10.104698,0.000433,10.048798,-1.1703,0.171,10.06743,0.00000
1158.00,10.06800,10.104744,0.000433,10.048818,-1.1702,0.171,10.06800,0.00000
1159.00,10.06848,10.104755,0.000434,10.048783,-1.1701,0.172,10.06848,0.00000
1160.00,10.06829,10.104920,0.000431,10.048863,-1.1699,0.172,10.06829,0.00000
1161.00,10.06932,10.104985,0.000431,10.048877,-1.1698,0.172,10.06932,0.00000
1162.00,10.07055,10.105026,0.000433,10.048891,-1.1697,0.172,10.07055,0.00000
1163.00,10.07123,10.105111,0.000432,10.048897,-1.1696,0.172,10.07123,0.00000
1164.00,10.07100,10.105157,0.000430,10.048885,-1.1694,0.173,10.07100,0.00000
1165.00,10.07135,10.105212,0.000431,10.048871,-1.1693,0.173,10.07135,0.00000
1166.00,10.07113,10.105355,0.000432,10.048922,-1.1692,0.173,10.07113,0.00000
1167.00,10.07063,10.105436,0.000428,10.048931,-1.1691,0.173,10.07063,0.00000
1168.00,10.07018,10.105534,0.000430,10.048985,-1.1690,0.174,10.07018,0.00000
1169.00,10.07023,10.105592,0.000434,10.048984,-1.1689,0.174,10.07023,0.00000
1170.00,10.07030,10.105636,0.000435,10.048925,-1.1688,0.174,10.07030,0.00000
1171.00,10.06979,10.105619,0.000433,10.048914,-1.1686,0.174,10.06979,0.00000
1172.00,10.06920,10.105655,0.000434,10.048911,-1.1685,0.174,10.06920,0.00000
1173.00,10.06926,10.105706,0.000430,10.048877,-1.1684,0.174,10.06926,0.00000
1174.00,10.06925,10.105793,0.000426,10.048883,-1.1683,0.175,10.06925,0.00000
1175.00,10.06987,10.105804,0.000424,10.048852,-1.1681,0.175,10.06987,0.00000
1176.00,10.07011,10.105854,0.000428,10.048838,-1.1680,0.175,10.07011,0.00000
1177.00,10.07035,10.105927,0.000431,10.048805,-1.1679,0.175,10.07035,0.00000
1178.00,10.07061,10.106009,0.000432,10.048824,-1.1677,0.175,10.07061,0.00000
1179.00,10.07034,10.106154,0.000432,10.048899,-1.1676,0.175,10.07034,0.00000
1180.00,10.06852,10.106202,0.000432,10.048891,-1.1675,0.176,10.06852,0.00000
1181.00,10.06858,10.106336,0.000427,10.048918,-1.1674,0.176,10.06858,0.00000
1182.00,10.06919,10.106459,0.000424,10.048963,-1.1673,0.176,10.06919,0.00000
1183.00,10.06860,10.106475,0.000424,10.048929,-1.1672,0.177,10.06860,0.00000
1184.00,10.06893,10.106416,0.000425,10.048811,-1.1671,0.177,10.06893,0.00000
1185.00,10.07055,10.106523,0.000426,10.048840,-1.1670,0.177,10.07055,0.00000
1186.00,10.07118,10.106543,0.000431,10.048796,-1.1669,0.177,10.07118,0.00000
1187.00,10.07070,10.106511,0.000430,10.048712,-1.1667,0.177,10.07070,0.00000
1188.00,10.07272,10.106651,0.000431,10.048766,-1.1666,0.177,10.07272,0.00000
1189.00,10.07421,10.106709,0.000434,10.048777,-1.1665,0.177,10.07421,0.00000
1190.00,10.07362,10.106725,0.000436,10.048780,-1.1663,0.177,10.07362,0.00000
1191.00,10.07342,10.106748,0.000432,10.048786,-1.1662,0.178,10.07342,0.00000
1192.00,10.07414,10.106828,0.000431,10.048859,-1.1661,0.178,10.07414,0.00000
1193.00,10.07316,10.106812,0.000430,10.048829,-1.1660,0.178,10.07316,0.00000
1194.00,10.07101,10.106888,0.000427,10.048857,-1.1659,0.178,10.07101,0.00000
1195.00,10.07086,10.106985,0.000422,10.048892,-1.1658,0.179,10.07086,0.00000
1196.00,10.07076,10.107036,0.000426,10.048871,-1.1657,0.179,10.07076,0.00000
1197.00,10.06948,10.107009,0.000430,10.048808,-1.1655,0.179,10.06948,0.00000
1198.00,10.06887,10.107022,0.000429,10.048786,-1.1654,0.179,10.06887,0.00000
1199.00,10.07026,10.107067,0.000430,10.048767,-1.1653,0.179,10.07026,0.00000
1200.00,10.07181,10.107022,0.000433,10.048677,-1.1652,0.179,10.07181,0.00000
1201.00,10.07187,10.107021,0.000433,10.048625,-1.1650,0.180,10.07187,0.00000
1202.00,10.07244,10.107129,0.000431,10.048616,-1.1649,0.180,10.07244,0.00000
1203.00,10.07160,10.107219,0.000434,10.048697,-1.1648,0.180,10.07160,0.00000
1204.00,10.07130,10.107320,0.000433,10.048755,-1.1646,0.180,10.07130,0.00000
1205.00,10.07075,10.107485,0.000430,10.048854,-1.1645,0.180,10.07075,0.00000
1206.00,10.07207,10.107610,0.000429,10.048915,-1.1644,0.181,10.07207,0.00000
1207.00,10.07345,10.107748,0.000430,10.048997,-1.1642,0.181,10.07345,0.00000
1208.00,10.07543,10.107785,0.000432,10.048880,-1.1641,0.181,10.07543,0.00000
1209.00,10.07623,10.107770,0.000431,10.048827,-1.1639,0.181,10.07623,0.00000
1210.00,10.07623,10.107774,0.000436,10.048784,-1.1638,0.181,10.07623,0.00000
1211.00,10.07583,10.107826,0.000435,10.048760,-1.1637,0.181,10.07583,0.00000
1212.00,10.07513,10.107838,0.000433,10.048693,-1.1636,0.182,10.07513,0.00000
1213.00,10.07342,10.107876,0.000430,10.048722,-1.1635,0.182,10.07342,0.00000
1214.00,10.07185,10.108022,0.000430,10.048759,-1.1635,0.182,10.07185,0.00000
1215.00,10.07173,10.108138,0.000427,10.048752,-1.1633,0.182,10.07173,0.00000
1216.00,10.07134,10.108240,0.000429,10.048752,-1.1632,0.183,10.07134,0.00000
1217.00,10.07163,10.108368,0.000431,10.048787,-1.1631,0.183,10.07163,0.00000
1218.00,10.07244,10.108446,0.000431,10.048751,-1.1630,0.183,10.07244,0.00000
1219.00,10.07327,10.108523,0.000432,10.048739,-1.1628,0.183,10.07327,0.00000
1220.00,10.07425,10.108625,0.000437,10.048775,-1.1628,0.183,10.07425,0.00000
1221.00,10.07469,10.108672,0.000437,10.048784,-1.1627,0.183,10.07469,0.00000
1222.00,10.07436,10.108654,0.000438,10.048763,-1.1626,0.183,10.07436,0.00000
1223.00,10.07510,10.108766,0.000438,10.048809,-1.1625,0.184,10.07510,0.00000
1224.00,10.07593,10.108803,0.000439,10.048779,-1.1624,0.184,10.07593,0.00000
1225.00,10.07587,10.108771,0.000436,10.048714,-1.1622,0.184,10.07587,0.00000
1226.00,10.07432,10.108796,0.000433,10.048694,-1.1621,0.184,10.07432,0.00000
1227.00,10.07423,10.108917,0.000434,10.048739,-1.1620,0.184,10.07423,0.00000
1228.00,10.07383,10.109003,0.000435,10.048753,-1.1618,0.184,10.07383,0.00000
1229.00,10.07384,10.109012,0.000435,10.048751,-1.1617,0.185,10.07384,0.00000
1230.00,10.07347,10.109192,0.000435,10.048847,-1.1616,0.185,10.07347,0.00000
1231.00,10.07507,10.109286,0.000436,10.048795,-1.1615,0.185,10.07507,0.00000
1232.00,10.07510,10.109346,0.000434,10.048775,-1.1614,0.185,10.07510,0.00000
1233.00,10.07513,10.109388,0.000431,10.048732,-1.1613,0.185,10.07513,0.00000
1234.00,10.07530,10.109473,0.000429,10.048726,-1.1612,0.186,10.07530,0.00000
1235.00,10.07485,10.109399,0.000427,10.048589,-1.1611,0.186,10.07485,0.00000
1236.00,10.07440,10.109510,0.000426,10.048693,-1.1609,0.186,10.07440,0.00000
1237.00,10.07428,10.109520,0.000425,10.048664,-1.1608,0.187,10.07428,0.00000
1238.00,10.07453,10.109601,0.000423,10.048612,-1.1607,0.187,10.07453,0.00000
1239.00,10.07394,10.109672,0.000424,10.048600,-1.1605,0.187,10.07394,0.00000
1240.00,10.07285,10.109780,0.000425,10.048699,-1.1604,0.187,10.07285,0.00000
1241.00,10.07322,10.109784,0.000428,10.048696,-1.1603,0.187,10.07322,0.00000
1242.00,10.07427,10.109934,0.000429,10.048786,-1.1602,0.188,10.07427,0.00000
1243.00,10.07410,10.109976,0.000432,10.048888,-1.1601,0.188,10.07410,0.00000
1244.00,10.07380,10.110082,0.000433,10.048938,-1.1600,0.188,10.07380,0.00000
1245.00,10.07477,10.110159,0.000436,10.048905,-1.1599,0.188,10.07477,0.00000
1246.00,10.07444,10.110334,0.000433,10.048930,-1.1598,0.188,10.07444,0.00000
1247.00,10.07447,10.110403,0.000435,10.048907,-1.1597,0.188,10.07447,0.00000
1248.00,10.07534,10.110585,0.000440,10.048934,-1.1595,0.188,10.07534,0.00000
1249.00,10.07589,10.110617,0.000442,10.048933,-1.1594,0.188,10.07589,0.00000
1250.00,10.07614,10.110735,0.000439,10.048957,-1.1593,0.189,10.07614,0.00000
1251.00,10.07664,10.110704,0.000438,10.048859,-1.1592,0.189,10.07664,0.00000
1252.00,10.07528,10.110770,0.000436,10.048881,-1.1591,0.189,10.07528,0.00000
1253.00,10.07448,10.110681,0.000430,10.048785,-1.1589,0.189,10.07448,0.00000
1254.00,10.07485,10.110810,0.000431,10.048784,-1.1588,0.190,10.07485,0.00000
1255.00,10.07507,10.110876,0.000432,10.048778,-1.1587,0.190,10.07507,0.00000
1256.00,10.07514,10.110958,0.000434,10.048823,-1.1586,0.190,10.07514,0.00000
1257.00,10.07698,10.111052,0.000431,10.048786,-1.1585,0.190,10.07698,0.00000
1258.00,10.07788,10.111183,0.000432,10.048856,-1.1584,0.190,10.07788,0.00000
1259.00,10.07873,10.111183,0.000429,10.048845,-1.1583,0.190,10.07873,0.00000
1260.00,10.07941,10.111215,0.000429,10.048817,-1.1581,0.191,10.07941,0.00000
1261.00,10.07921,10.111286,0.000431,10.048793,-1.1580,0.191,10.07921,0.00000
1262.00,10.07873,10.111271,0.000433,10.048781,-1.1579,0.191,10.07873,0.00000
1263.00,10.07811,10.111405,0.000432,10.048799,-1.1577,0.191,10.07811,0.00000
1264.00,10.07712,10.111450,0.000433,10.048759,-1.1576,0.191,10.07712,0.00000
1265.00,10.07716,10.111433,0.000431,10.048688,-1.1575,0.191,10.07716,0.00000
1266.00,10.07728,10.111454,0.000431,10.048651,-1.1574,0.192,10.07728,0.00000
1267.00,10.07675,10.111570,0.000434,10.048641,-1.1573,0.192,10.07675,0.00000
1268.00,10.07688,10.111528,0.000435,10.048579,-1.1573,0.192,10.07688,0.00000
1269.00,10.07681,10.111584,0.000435,10.048567,-1.1572,0.192,10.07681,0.00000
1270.00,10.07629,10.111744,0.000435,10.048720,-1.1570,0.192,10.07629,0.00000
1271.00,10.07712,10.111858,0.000432,10.048804,-1.1569,0.193,10.07712,0.00000
1272.00,10.07807,10.111885,0.000429,10.048805,-1.1568,0.193,10.07807,0.00000
1273.00,10.07890,10.111936,0.000428,10.048768,-1.1567,0.193,10.07890,0.00000
1274.00,10.07976,10.112072,0.000426,10.048835,-1.1566,0.193,10.07976,0.00000
1275.00,10.07976,10.112049,0.000424,10.048732,-1.1564,0.194,10.07976,0.00000
1276.00,10.07837,10.112111,0.000424,10.048720,-1.1563,0.194,10.07837,0.00000
1277.00,10.07843,10.112128,0.000427,10.048685,-1.1562,0.194,10.07843,0.00000
1278.00,10.07828,10.112258,0.000427,10.048773,-1.1561,0.194,10.07828,0.00000
1279.00,10.07761,10.112399,0.000429,10.048807,-1.1560,0.194,10.07761,0.00000
1280.00,10.07846,10.112479,0.000429,10.048777,-1.1560,0.194,10.07846,0.00000
1281.00,10.07873,10.112573,0.000430,10.048796,-1.1558,0.194,10.07873,0.00000
1282.00,10.07882,10.112641,0.000427,10.048831,-1.1557,0.195,10.07882,0.00000
1283.00,10.07975,10.112641,0.000429,10.048765,-1.1556,0.195,10.07975,0.00000
1284.00,10.08044,10.112595,0.000427,10.048704,-1.1555,0.195,10.08044,0.00000
1285.00,10.07978,10.112714,0.000430,10.048818,-1.1554,0.195,10.07978,0.00000
1286.00,10.08100,10.112748,0.000428,10.048803,-1.1553,0.196,10.08100,0.00000
1287.00,10.08021,10.112892,0.000430,10.048829,-1.1552,0.196,10.08021,0.00000
1288.00,10.07945,10.112988,0.000428,10.048832,-1.1551,0.196,10.07945,0.00000
1289.00,10.07792,10.113055,0.000428,10.048846,-1.1550,0.196,10.07792,0.00000
1290.00,10.07720,10.113116,0.000429,10.048820,-1.1549,0.196,10.07720,0.00000
1291.00,10.07560,10.113193,0.000434,10.048796,-1.1548,0.196,10.07560,0.00000
1292.00,10.07673,10.113257,0.000431,10.048809,-1.1547,0.197,10.07673,0.00000
1293.00,10.07687,10.113291,0.000433,10.048847,-1.1546,0.197,10.07687,0.00000
1294.00,10.07794,10.113319,0.000434,10.048838,-1.1545,0.197,10.07794,0.00000
1295.00,10.07859,10.113410,0.000432,10.048808,-1.1545,0.197,10.07859,0.00000
1296.00,10.08068,10.113417,0.000431,10.048795,-1.1544,0.197,10.08068,0.00000
1297.00,10.08087,10.113448,0.000435,10.048771,-1.1543,0.197,10.08087,0.00000
1298.00,10.08036,10.113577,0.000433,10.048825,-1.1542,0.198,10.08036,0.00000
1299.00,10.08044,10.113706,0.000431,10.048840,-1.1541,0.198,10.08044,0.00000
1300.00,10.08077,10.113703,0.000434,10.048834,-1.1540,0.198,10.08077,0.00000
1301.00,10.07951,10.113809,0.000430,10.048852,-1.1539,0.198,10.07951,0.00000
1302.00,10.07888,10.113906,0.000427,10.048837,-1.1538,0.198,10.07888,0.00000
1303.00,10.07868,10.113924,0.000428,10.048800,-1.1537,0.199,10.07868,0.00000
1304.00,10.07896,10.113999,0.000425,10.048799,-1.1536,0.199,10.07896,0.00000
1305.00,10.07968,10.114115,0.000423,10.048796,-1.1535,0.199,10.07968,0.00000
1306.00,10.08114,10.114167,0.000425,10.048779,-1.1534,0.199,10.08114,0.00000
1307.00,10.08177,10.114227,0.000425,10.048786,-1.1532,0.199,10.08177,0.00000
1308.00,10.08293,10.114378,0.000424,10.048788,-1.1531,0.199,10.08293,0.00000
1309.00,10.08299,10.114389,0.000425,10.048776,-1.1530,0.200,10.08299,0.00000
1310.00,10.08294,10.114438,0.000424,10.048808,-1.1529,0.200,10.08294,0.00000
1311.00,10.08177,10.114538,0.000423,10.048877,-1.1528,0.200,10.08177,0.00000
1312.00,10.08078,10.114549,0.000425,10.048886,-1.1527,0.200,10.08078,0.00000
1313.00,10.08120,10.114513,0.000428,10.048844,-1.1526,0.200,10.08120,0.00000
1314.00,10.08197,10.114600,0.000429,10.048838,-1.1526,0.200,10.08197,0.00000
1315.00,10.08282,10.114634,0.000430,10.048840,-1.1525,0.201,10.08282,0.00000
1316.00,10.08354,10.114662,0.000431,10.048820,-1.1524,0.201,10.08354,0.00000
1317.00,10.08500,10.114764,0.000430,10.048853,-1.1523,0.201,10.08500,0.00000
1318.00,10.08573,10.114802,0.000429,10.048860,-1.1522,0.201,10.08573,0.00000
1319.00,10.08483,10.114792,0.000428,10.048824,-1.1521,0.201,10.08483,0.00000
1320.00,10.08405,10.114832,0.000425,10.048759,-1.1520,0.202,10.08405,0.00000
1321.00,10.08480,10.114913,0.000424,10.048739,-1.1519,0.202,10.08480,0.00000
@5,1.0000,2.0, 1320.105 
1322.00,10.08536,10.114953,0.000423,10.048675,-1.1518,0.202,10.08536,0.00000
1323.00,10.08451,10.115029,0.000420,10.048643,-1.1516,0.203,10.08451,0.00000
1324.00,10.06870,10.115143,0.000422,10.048657,-1.1516,0.203,10.06870,0.00000
1325.00,10.01045,10.115267,0.000427,10.048730,-1.1515,0.203,10.01045,0.00000
1326.00,9.92046,10.115312,0.000429,10.048794,-1.1514,0.203,9.92046,0.00000
1327.00,9.82820,10.115369,0.000431,10.048860,-1.1513,0.203,9.82820,0.00000
1328.00,9.75106,10.115459,0.000430,10.048926,-1.1512,0.203,9.75106,0.00000
1329.00,9.70722,10.115539,0.000427,10.048958,-1.1511,0.203,9.70722,0.00000
1330.00,9.71269,10.115635,0.000426,10.048975,-1.1509,0.204,9.71269,0.00000
1331.00,9.74836,10.115724,0.000425,10.048897,-1.1508,0.204,9.74836,0.00000
1332.00,9.78308,10.115775,0.000425,10.048802,-1.1507,0.204,9.78308,0.00000
1333.00,9.80286,10.115823,0.000430,10.048760,-1.1506,0.204,9.80286,0.00000
1334.00,9.80688,10.115863,0.000430,10.048747,-1.1505,0.204,9.80688,0.00000
1335.00,9.80711,10.115896,0.000427,10.048681,-1.1504,0.205,9.80711,0.00000
1336.00,9.81338,10.115902,0.000422,10.048667,-1.1503,0.205,9.81338,0.00000
1337.00,9.82953,10.115914,0.000419,10.048703,-1.1502,0.205,9.82953,0.00000
1338.00,9.85283,10.115965,0.000417,10.048692,-1.1500,0.206,9.85283,0.00000
1339.00,9.88098,10.116025,0.000417,10.048710,-1.1500,0.206,9.88098,0.00000
1340.00,9.91195,10.116011,0.000419,10.048678,-1.1499,0.206,9.91195,0.00000
1341.00,9.94304,10.116061,0.000423,10.048666,-1.1498,0.206,9.94304,0.00000
1342.00,9.97106,10.116193,0.000425,10.048703,-1.1497,0.206,9.97106,0.00000
1343.00,9.99694,10.116256,0.000427,10.048711,-1.1495,0.206,9.99694,0.00000
1344.00,10.02155,10.116292,0.000432,10.048682,-1.1494,0.206,10.02155,0.00000
1345.00,10.04292,10.116369,0.000434,10.048735,-1.1493,0.206,10.04292,0.00000
1346.00,10.06136,10.116491,0.000435,10.048761,-1.1493,0.206,10.06136,0.00000
1347.00,10.07828,10.116558,0.000435,10.048775,-1.1492,0.206,10.07828,0.00000
1348.00,10.09080,10.116670,0.000433,10.048819,-1.1491,0.207,10.09080,0.00000
1349.00,10.10048,10.116757,0.000430,10.048806,-1.1490,0.207,10.10048,0.00000
1350.00,10.10605,10.116893,0.000426,10.048825,-1.1489,0.208,10.10605,0.00000
1351.00,10.10969,10.116983,0.000424,10.048834,-1.1488,0.208,10.10969,0.00000
1352.00,10.11057,10.116999,0.000424,10.048761,-1.1487,0.208,10.11057,0.00000
1353.00,10.11104,10.117006,0.000427,10.048718,-1.1486,0.208,10.11104,0.00000
1354.00,10.11090,10.117119,0.000427,10.048761,-1.1486,0.208,10.11090,0.00000
1355.00,10.11152,10.117158,0.000427,10.048728,-1.1485,0.208,10.11152,0.00000
1356.00,10.11048,10.117127,0.000428,10.048677,-1.1485,0.208,10.11048,0.00000
1357.00,10.10997,10.117208,0.000428,10.048665,-1.1484,0.209,10.10997,0.00000
1358.00,10.10957,10.117234,0.000423,10.048616,-1.1483,0.209,10.10957,0.00000
1359.00,10.10707,10.117243,0.000425,10.048593,-1.1482,0.209,10.10707,0.00000
1360.00,10.10459,10.117338,0.000428,10.048668,-1.1481,0.209,10.10459,0.00000
1361.00,10.10302,10.117489,0.000427,10.048763,-1.1480,0.209,10.10302,0.00000
1362.00,10.10074,10.117592,0.000426,10.048805,-1.1479,0.210,10.10074,0.00000
1363.00,10.09927,10.117701,0.000428,10.048833,-1.1478,0.210,10.09927,0.00000
1364.00,10.09874,10.117822,0.000428,10.048837,-1.1478,0.210,10.09874,0.00000
1365.00,10.09596,10.117850,0.000427,10.048765,-1.1477,0.210,10.09596,0.00000
1366.00,10.09317,10.117839,0.000425,10.048705,-1.1476,0.210,10.09317,0.00000
1367.00,10.09162,10.117909,0.000428,10.048737,-1.1475,0.210,10.09162,0.00000
1368.00,10.08791,10.117986,0.000429,10.048763,-1.1474,0.211,10.08791,0.00000
1369.00,10.08518,10.118017,0.000430,10.048804,-1.1473,0.211,10.08518,0.00000
1370.00,10.08334,10.118075,0.000431,10.048787,-1.1472,0.211,10.08334,0.00000
1371.00,10.08102,10.118209,0.000432,10.048812,-1.1471,0.211,10.08102,0.00000
1372.00,10.07809,10.118212,0.000431,10.048747,-1.1471,0.211,10.07809,0.00000
1373.00,10.07648,10.118211,0.000429,10.048679,-1.1470,0.211,10.07648,0.00000
1374.00,10.07381,10.118215,0.000430,10.048617,-1.1470,0.211,10.07381,0.00000
1375.00,10.07305,10.118302,0.000431,10.048696,-1.1469,0.212,10.07305,0.00000
1376.00,10.07287,10.118321,0.000431,10.048688,-1.1468,0.212,10.07287,0.00000
1377.00,10.07315,10.118466,0.000431,10.048738,-1.1467,0.212,10.07315,0.00000
1378.00,10.07326,10.118594,0.000434,10.048795,-1.1466,0.212,10.07326,0.00000
1379.00,10.07484,10.118731,0.000430,10.048819,-1.1465,0.212,10.07484,0.00000
1380.00,10.07560,10.118760,0.000425,10.048745,-1.1464,0.213,10.07560,0.00000
1381.00,10.07773,10.118824,0.000424,10.048716,-1.1463,0.213,10.07773,0.00000
1382.00,10.07864,10.118849,0.000423,10.048689,-1.1462,0.213,10.07864,0.00000
1383.00,10.07933,10.118898,0.000423,10.048681,-1.1461,0.214,10.07933,0.00000
1384.00,10.07932,10.118925,0.000427,10.048678,-1.1461,0.214,10.07932,0.00000
1385.00,10.07981,10.118949,0.000431,10.048659,-1.1460,0.214,10.07981,0.00000
1386.00,10.07901,10.119069,0.000431,10.048735,-1.1459,0.214,10.07901,0.00000
1387.00,10.07952,10.119092,0.000433,10.048725,-1.1458,0.214,10.07952,0.00000
1388.00,10.08119,10.119248,0.000433,10.048828,-1.1457,0.214,10.08119,0.00000
1389.00,10.08277,10.119283,0.000430,10.048793,-1.1456,0.214,10.08277,0.00000
1390.00,10.08373,10.119450,0.000429,10.048873,-1.1455,0.214,10.08373,0.00000
1391.00,10.08453,10.119435,0.000429,10.048790,-1.1454,0.215,10.08453,0.00000
1392.00,10.08554,10.119533,0.000428,10.048826,-1.1453,0.215,10.08554,0.00000
1393.00,10.08679,10.119448,0.000424,10.048694,-1.1452,0.215,10.08679,0.00000
1394.00,10.08696,10.119610,0.000423,10.048791,-1.1451,0.215,10.08696,0.00000
1395.00,10.08730,10.119710,0.000423,10.048840,-1.1449,0.216,10.08730,0.00000
1396.00,10.08818,10.119773,0.000426,10.048821,-1.1449,0.216,10.08818,0.00000
1397.00,10.08882,10.119835,0.000428,10.048783,-1.1448,0.216,10.08882,0.00000
1398.00,10.08850,10.119925,0.000430,10.048793,-1.1447,0.216,10.08850,0.00000
1399.00,10.08859,10.119936,0.000434,10.048776,-1.1446,0.216,10.08859,0.00000
1400.00,10.08965,10.119882,0.000434,10.048697,-1.1445,0.216,10.08965,0.00000
1401.00,10.09074,10.119993,0.000431,10.048792,-1.1444,0.217,10.09074,0.00000
1402.00,10.09147,10.120032,0.000431,10.048780,-1.1443,0.217,10.09147,0.00000
1403.00,10.09212,10.120127,0.000433,10.048823,-1.1442,0.217,10.09212,0.00000
1404.00,10.09373,10.120116,0.000432,10.048721,-1.1441,0.217,10.09373,0.00000
1405.00,10.09386,10.120183,0.000433,10.048682,-1.1440,0.217,10.09386,0.00000
1406.00,10.09363,10.120214,0.000433,10.048632,-1.1439,0.218,10.09363,0.00000
1407.00,10.09378,10.120225,0.000429,10.048622,-1.1438,0.218,10.09378,0.00000
1408.00,10.09398,10.120298,0.000428,10.048641,-1.1437,0.218,10.09398,0.00000
1409.00,10.09312,10.120389,0.000429,10.048680,-1.1436,0.218,10.09312,0.00000
1410.00,10.09279,10.120469,0.000427,10.048663,-1.1435,0.218,10.09279,0.00000
1411.00,10.09219,10.120553,0.000427,10.048662,-1.1434,0.219,10.09219,0.00000
1412.00,10.09153,10.120644,0.000430,10.048667,-1.1433,0.219,10.09153,0.00000
1413.00,10.09100,10.120657,0.000428,10.048607,-1.1432,0.219,10.09100,0.00000
1414.00,10.09058,10.120779,0.000428,10.048649,-1.1430,0.219,10.09058,0.00000
1415.00,10.08977,10.120881,0.000430,10.048749,-1.1429,0.219,10.08977,0.00000
1416.00,10.08946,10.120967,0.000431,10.048778,-1.1428,0.219,10.08946,0.00000
1417.00,10.08839,10.121053,0.000429,10.048771,-1.1426,0.220,10.08839,0.00000
1418.00,10.08745,10.121182,0.000432,10.048817,-1.1425,0.220,10.08745,0.00000
1419.00,10.08720,10.121267,0.000433,10.048792,-1.1424,0.220,10.08720,0.00000
1420.00,10.08784,10.121330,0.000434,10.048732,-1.1423,0.220,10.08784,0.00000
1421.00,10.08899,10.121397,0.000434,10.048721,-1.1422,0.220,10.08899,0.00000
1422.00,10.08944,10.121554,0.000435,10.048808,-1.1420,0.220,10.08944,0.00000
1423.00,10.09015,10.121702,0.000434,10.048864,-1.1419,0.221,10.09015,0.00000
1424.00,10.09031,10.121702,0.000430,10.048887,-1.1418,0.221,10.09031,0.00000
1425.00,10.09012,10.121690,0.000428,10.048827,-1.1416,0.221,10.09012,0.00000
1426.00,10.08923,10.121789,0.000428,10.048889,-1.1415,0.221,10.08923,0.00000
1427.00,10.08892,10.121865,0.000427,10.048896,-1.1414,0.222,10.08892,0.00000
1428.00,10.08884,10.121807,0.000428,10.048802,-1.1413,0.222,10.08884,0.00000
1429.00,10.08856,10.121847,0.000430,10.048716,-1.1412,0.222,10.08856,0.00000
1430.00,10.08940,10.121973,0.000430,10.048813,-1.1410,0.222,10.08940,0.00000
1431.00,10.08911,10.121946,0.000431,10.048721,-1.1409,0.222,10.08911,0.00000
1432.00,10.08980,10.121961,0.000435,10.048659,-1.1407,0.222,10.08980,0.00000
1433.00,10.08911,10.122039,0.000438,10.048634,-1.1406,0.222,10.08911,0.00000
1434.00,10.08928,10.122071,0.000438,10.048609,-1.1405,0.222,10.08928,0.00000
1435.00,10.08960,10.122090,0.000439,10.048565,-1.1404,0.223,10.08960,0.00000
1436.00,10.09042,10.122118,0.000440,10.048555,-1.1403,0.223,10.09042,0.00000
1437.00,10.09032,10.122108,0.000435,10.048544,-1.1402,0.223,10.09032,0.00000
1438.00,10.09137,10.122136,0.000430,10.048561,-1.1401,0.223,10.09137,0.00000
1439.00,10.09187,10.122246,0.000428,10.048594,-1.1399,0.224,10.09187,0.00000
1440.00,10.09065,10.122281,0.000429,10.048529,-1.1398,0.224,10.09065,0.00000
1441.00,10.09028,10.122451,0.000428,10.048566,-1.1396,0.224,10.09028,0.00000
1442.00,10.09100,10.122538,0.000433,10.048553,-1.1395,0.224,10.09100,0.00000
1443.00,10.09116,10.122603,0.000434,10.048497,-1.1393,0.224,10.09116,0.00000
1444.00,10.09102,10.122700,0.000436,10.048532,-1.1392,0.224,10.09102,0.00000
1445.00,10.09182,10.122763,0.000437,10.048510,-1.1390,0.224,10.09182,0.00000
1446.00,10.09098,10.122719,0.000435,10.048424,-1.1389,0.225,10.09098,0.00000
1447.00,10.08968,10.122894,0.000432,10.048544,-1.1387,0.225,10.08968,0.00000
1448.00,10.08887,10.122980,0.000432,10.048644,-1.1386,0.225,10.08887,0.00000
1449.00,10.08983,10.123049,0.000432,10.048720,-1.1385,0.225,10.08983,0.00000
1450.00,10.09033,10.123175,0.000429,10.048828,-1.1384,0.226,10.09033,0.00000
1451.00,10.09087,10.123313,0.000431,10.048930,-1.1382,0.226,10.09087,0.00000
1452.00,10.09173,10.123174,0.000432,10.048780,-1.1382,0.226,10.09173,0.00000
1453.00,10.09257,10.123256,0.000433,10.048762,-1.1381,0.226,10.09257,0.00000
1454.00,10.09258,10.123265,0.000429,10.048650,-1.1380,0.226,10.09258,0.00000
1455.00,10.09263,10.123315,0.000428,10.048630,-1.1379,0.227,10.09263,0.00000
1456.00,10.09348,10.123452,0.000428,10.048643,-1.1377,0.227,10.09348,0.00000
1457.00,10.09271,10.123633,0.000427,10.048656,-1.1376,0.227,10.09271,0.00000
1458.00,10.09294,10.123707,0.000425,10.048677,-1.1375,0.227,10.09294,0.00000
1459.00,10.09340,10.123804,0.000426,10.048726,-1.1373,0.228,10.09340,0.00000
1460.00,10.09358,10.123816,0.000431,10.048704,-1.1372,0.228,10.09358,0.00000
1461.00,10.09372,10.123843,0.000429,10.048697,-1.1370,0.228,10.09372,0.00000
1462.00,10.09440,10.123881,0.000431,10.048747,-1.1369,0.228,10.09440,0.00000
1463.00,10.09435,10.123925,0.000431,10.048707,-1.1368,0.228,10.09435,0.00000
1464.00,10.09265,10.123986,0.000432,10.048705,-1.1367,0.228,10.09265,0.00000
1465.00,10.09142,10.124079,0.000427,10.048735,-1.1366,0.228,10.09142,0.00000
1466.00,10.09004,10.124039,0.000428,10.048640,-1.1365,0.229,10.09004,0.00000
1467.00,10.09100,10.124095,0.000429,10.048613,-1.1365,0.229,10.09100,0.00000
1468.00,10.09064,10.124171,0.000431,10.048599,-1.1364,0.229,10.09064,0.00000
1469.00,10.09129,10.124298,0.000430,10.048628,-1.1363,0.229,10.09129,0.00000
1470.00,10.09164,10.124361,0.000430,10.048597,-1.1362,0.229,10.09164,0.00000
1471.00,10.09301,10.124407,0.000430,10.048613,-1.1361,0.229,10.09301,0.00000
1472.00,10.09270,10.124397,0.000427,10.048540,-1.1359,0.230,10.09270,0.00000
1473.00,10.09205,10.124441,0.000426,10.048555,-1.1358,0.230,10.09205,0.00000
1474.00,10.09270,10.124454,0.000425,10.048557,-1.1357,0.230,10.09270,0.00000
1475.00,10.09389,10.124503,0.000427,10.048566,-1.1355,0.230,10.09389,0.00000
1476.00,10.09374,10.124623,0.000429,10.048613,-1.1354,0.231,10.09374,0.00000
1477.00,10.09400,10.124711,0.000432,10.048651,-1.1353,0.231,10.09400,0.00000
1478.00,10.09459,10.124864,0.000431,10.048733,-1.1352,0.231,10.09459,0.00000
1479.00,10.09333,10.124905,0.000434,10.048708,-1.1351,0.231,10.09333,0.00000
1480.00,10.09275,10.125006,0.000434,10.048757,-1.1350,0.231,10.09275,0.00000
1481.00,10.09338,10.125097,0.000433,10.048765,-1.1349,0.231,10.09338,0.00000
1482.00,10.09318,10.125226,0.000433,10.048818,-1.1348,0.232,10.09318,0.00000
1483.00,10.09255,10.125263,0.000434,10.048787,-1.1347,0.232,10.09255,0.00000
1484.00,10.09355,10.125307,0.000432,10.048799,-1.1345,0.232,10.09355,0.00000
1485.00,10.09320,10.125339,0.000428,10.048775,-1.1344,0.232,10.09320,0.00000
1486.00,10.09229,10.125321,0.000428,10.048717,-1.1343,0.233,10.09229,0.00000
1487.00,10.09142,10.125328,0.000429,10.048646,-1.1342,0.233,10.09142,0.00000
1488.00,10.09138,10.125339,0.000427,10.048602,-1.1341,0.233,10.09138,0.00000
1489.00,10.09065,10.125444,0.000430,10.048608,-1.1340,0.233,10.09065,0.00000
1490.00,10.08956,10.125532,0.000434,10.048597,-1.1339,0.233,10.08956,0.00000
1491.00,10.08970,10.125624,0.000435,10.048613,-1.1338,0.233,10.08970,0.00000
1492.00,10.09056,10.125799,0.000435,10.048732,-1.1336,0.233,10.09056,0.00000
1493.00,10.09251,10.125889,0.000435,10.048739,-1.1335,0.233,10.09251,0.00000
1494.00,10.09388,10.125943,0.000436,10.048719,-1.1334,0.233,10.09388,0.00000
1495.00,10.09531,10.125932,0.000436,10.048653,-1.1332,0.234,10.09531,0.00000
1496.00,10.09547,10.126100,0.000436,10.048738,-1.1331,0.234,10.09547,0.00000
1497.00,10.09504,10.126158,0.000436,10.048701,-1.1330,0.234,10.09504,0.00000
1498.00,10.09505,10.126240,0.000440,10.048723,-1.1329,0.234,10.09505,0.00000
1499.00,10.09389,10.126317,0.000438,10.048732,-1.1328,0.234,10.09389,0.00000
1500.00,10.09374,10.126514,0.000436,10.048838,-1.1327,0.234,10.09374,0.00000
1501.00,10.09410,10.126487,0.000438,10.048748,-1.1326,0.235,10.09410,0.00000
1502.00,10.09487,10.126532,0.000439,10.048734,-1.1324,0.235,10.09487,0.00000
1503.00,10.09449,10.126553,0.000438,10.048757,-1.1323,0.235,10.09449,0.00000
1504.00,10.09556,10.126581,0.000437,10.048737,-1.1322,0.235,10.09556,0.00000
1505.00,10.09619,10.126608,0.000438,10.048752,-1.1321,0.235,10.09619,0.00000
1506.00,10.09674,10.126708,0.000433,10.048823,-1.1320,0.236,10.09674,0.00000
1507.00,10.09623,10.126737,0.000430,10.048835,-1.1319,0.236,10.09623,0.00000
1508.00,10.09571,10.126756,0.000427,10.048791,-1.1318,0.236,10.09571,0.00000
1509.00,10.09566,10.126837,0.000424,10.048793,-1.1317,0.237,10.09566,0.00000
1510.00,10.09620,10.126840,0.000422,10.048719,-1.1316,0.237,10.09620,0.00000
1511.00,10.09602,10.126840,0.000427,10.048657,-1.1315,0.237,10.09602,0.00000
1512.00,10.09591,10.126925,0.000428,10.048694,-1.1313,0.237,10.09591,0.00000
1513.00,10.09620,10.127022,0.000431,10.048713,-1.1312,0.237,10.09620,0.00000
1514.00,10.09581,10.127082,0.000432,10.048717,-1.1311,0.238,10.09581,0.00000
1515.00,10.09505,10.127182,0.000435,10.048758,-1.1310,0.238,10.09505,0.00000
1516.00,10.09542,10.127274,0.000429,10.048759,-1.1309,0.238,10.09542,0.00000
1517.00,10.09602,10.127287,0.000425,10.048679,-1.1308,0.238,10.09602,0.00000
1518.00,10.09612,10.127320,0.000425,10.048651,-1.1307,0.239,10.09612,0.00000
1519.00,10.09617,10.127371,0.000427,10.048665,-1.1306,0.239,10.09617,0.00000
1520.00,10.09614,10.127454,0.000426,10.048712,-1.1305,0.239,10.09614,0.00000
1521.00,10.09568,10.127558,0.000431,10.048751,-1.1304,0.239,10.09568,0.00000
1522.00,10.09466,10.127624,0.000434,10.048761,-1.1303,0.239,10.09466,0.00000
1523.00,10.09505,10.127649,0.000435,10.048715,-1.1302,0.239,10.09505,0.00000
1524.00,10.09556,10.127717,0.000437,10.048717,-1.1302,0.239,10.09556,0.00000
1525.00,10.09553,10.127701,0.000436,10.048654,-1.1301,0.239,10.09553,0.00000
1526.00,10.09517,10.127709,0.000435,10.048617,-1.1300,0.240,10.09517,0.00000
1527.00,10.09618,10.127750,0.000437,10.048630,-1.1298,0.240,10.09618,0.00000
1528.00,10.09657,10.127900,0.000437,10.048751,-1.1297,0.240,10.09657,0.00000
1529.00,10.09739,10.127930,0.000437,10.048723,-1.1297,0.240,10.09739,0.00000
1530.00,10.09716,10.128054,0.000437,10.048723,-1.1296,0.240,10.09716,0.00000
1531.00,10.09710,10.128110,0.000442,10.048699,-1.1295,0.240,10.09710,0.00000
1532.00,10.09756,10.128267,0.000440,10.048733,-1.1294,0.241,10.09756,0.00000
1533.00,10.09822,10.128294,0.000438,10.048635,-1.1293,0.241,10.09822,0.00000
1534.00,10.09837,10.128420,0.000438,10.048639,-1.1292,0.241,10.09837,0.00000
1535.00,10.09991,10.128467,0.000440,10.048612,-1.1291,0.241,10.09991,0.00000
1536.00,10.10084,10.128588,0.000438,10.048641,-1.1290,0.241,10.10084,0.00000
1537.00,10.09989,10.128594,0.000441,10.048585,-1.1289,0.241,10.09989,0.00000
1538.00,10.09856,10.128639,0.000441,10.048534,-1.1288,0.242,10.09856,0.00000
1539.00,10.09739,10.128748,0.000441,10.048555,-1.1287,0.242,10.09739,0.00000
1540.00,10.09736,10.128806,0.000437,10.048566,-1.1285,0.242,10.09736,0.00000
1541.00,10.09732,10.128857,0.000434,10.048604,-1.1284,0.242,10.09732,0.00000
1542.00,10.09875,10.128869,0.000431,10.048616,-1.1283,0.243,10.09875,0.00000
1543.00,10.09912,10.128991,0.000432,10.048745,-1.1282,0.243,10.09912,0.00000
1544.00,10.09962,10.128941,0.000435,10.048691,-1.1281,0.243,10.09962,0.00000
1545.00,10.09833,10.129032,0.000434,10.048731,-1.1280,0.243,10.09833,0.00000
1546.00,10.09763,10.129112,0.000439,10.048710,-1.1279,0.243,10.09763,0.00000
1547.00,10.09670,10.129146,0.000442,10.048693,-1.1278,0.243,10.09670,0.00000
1548.00,10.09745,10.129195,0.000442,10.048657,-1.1277,0.243,10.09745,0.00000
1549.00,10.09781,10.129344,0.000441,10.048724,-1.1276,0.244,10.09781,0.00000
1550.00,10.09828,10.129406,0.000443,10.048717,-1.1275,0.244,10.09828,0.00000
1551.00,10.09921,10.129465,0.000441,10.048758,-1.1274,0.244,10.09921,0.00000
1552.00,10.10024,10.129575,0.000443,10.048769,-1.1273,0.244,10.10024,0.00000
1553.00,10.10048,10.129598,0.000442,10.048735,-1.1272,0.244,10.10048,0.00000
1554.00,10.09973,10.129632,0.000439,10.048703,-1.1271,0.245,10.09973,0.00000
1555.00,10.09951,10.129650,0.000441,10.048682,-1.1270,0.245,10.09951,0.00000
1556.00,10.09989,10.129722,0.000438,10.048665,-1.1269,0.245,10.09989,0.00000
1557.00,10.09968,10.129785,0.000436,10.048634,-1.1268,0.245,10.09968,0.00000
1558.00,10.09828,10.129858,0.000434,10.048656,-1.1268,0.245,10.09828,0.00000
1559.00,10.09809,10.129893,0.000438,10.048658,-1.1267,0.245,10.09809,0.00000
1560.00,10.09781,10.129945,0.000437,10.048651,-1.1266,0.246,10.09781,0.00000
1561.00,10.09818,10.129917,0.000440,10.048574,-1.1265,0.246,10.09818,0.00000
1562.00,10.09839,10.130051,0.000439,10.048636,-1.1264,0.246,10.09839,0.00000
1563.00,10.09912,10.130054,0.000440,10.048592,-1.1263,0.246,10.09912,0.00000
1564.00,10.10058,10.130125,0.000436,10.048598,-1.1262,0.247,10.10058,0.00000
1565.00,10.10247,10.130200,0.000431,10.048571,-1.1261,0.247,10.10247,0.00000
1566.00,10.10267,10.130232,0.000432,10.048537,-1.1260,0.247,10.10267,0.00000
1567.00,10.10269,10.130255,0.000432,10.048489,-1.1259,0.247,10.10269,0.00000
1568.00,10.10289,10.130399,0.000433,10.048478,-1.1258,0.247,10.10289,0.00000
1569.00,10.10205,10.130422,0.000437,10.048409,-1.1257,0.247,10.10205,0.00000
1570.00,10.10103,10.130533,0.000443,10.048419,-1.1256,0.247,10.10103,0.00000
1571.00,10.10065,10.130678,0.000442,10.048507,-1.1255,0.248,10.10065,0.00000
1572.00,10.10031,10.130778,0.000443,10.048560,-1.1255,0.248,10.10031,0.00000
1573.00,10.10015,10.130772,0.000442,10.048532,-1.1254,0.248,10.10015,0.00000
1574.00,10.10107,10.130818,0.000442,10.048516,-1.1253,0.248,10.10107,0.00000
1575.00,10.10194,10.130957,0.000437,10.048594,-1.1252,0.248,10.10194,0.00000
1576.00,10.10173,10.130990,0.000430,10.048547,-1.1251,0.249,10.10173,0.00000
1577.00,10.10137,10.131059,0.000430,10.048548,-1.1250,0.249,10.10137,0.00000
1578.00,10.10153,10.131192,0.000431,10.048606,-1.1249,0.249,10.10153,0.00000
1579.00,10.10113,10.131303,0.000428,10.048681,-1.1248,0.249,10.10113,0.00000
1580.00,10.10098,10.131258,0.000432,10.048642,-1.1247,0.249,10.10098,0.00000
1581.00,10.10223,10.131353,0.000438,10.048679,-1.1246,0.249,10.10223,0.00000
1582.00,10.10341,10.131302,0.000436,10.048618,-1.1245,0.250,10.10341,0.00000
1583.00,10.10354,10.131357,0.000435,10.048585,-1.1244,0.250,10.10354,0.00000
1584.00,10.10391,10.131463,0.000437,10.048569,-1.1243,0.250,10.10391,0.00000
1585.00,10.10492,10.131588,0.000438,10.048551,-1.1242,0.250,10.10492,0.00000
1586.00,10.10357,10.131622,0.000437,10.048498,-1.1242,0.251,10.10357,0.00000
1587.00,10.10304,10.131765,0.000439,10.048535,-1.1241,0.251,10.10304,0.00000
1588.00,10.10334,10.131752,0.000441,10.048540,-1.1240,0.251,10.10334,0.00000
1589.00,10.10243,10.131768,0.000442,10.048565,-1.1239,0.251,10.10243,0.00000
1590.00,10.10088,10.131754,0.000440,10.048551,-1.1238,0.251,10.10088,0.00000
1591.00,10.10117,10.131843,0.000436,10.048553,-1.1237,0.251,10.10117,0.00000
1592.00,10.10116,10.131916,0.000435,10.048532,-1.1236,0.252,10.10116,0.00000
1593.00,10.10211,10.132052,0.000434,10.048601,-1.1235,0.252,10.10211,0.00000
1594.00,10.10294,10.132109,0.000433,10.048544,-1.1233,0.252,10.10294,0.00000
1595.00,10.10422,10.132237,0.000434,10.048544,-1.1232,0.252,10.10422,0.00000
1596.00,10.10526,10.132379,0.000440,10.048627,-1.1231,0.252,10.10526,0.00000
1597.00,10.10564,10.132392,0.000441,10.048599,-1.1230,0.253,10.10564,0.00000
1598.00,10.10551,10.132457,0.000439,10.048570,-1.1229,0.253,10.10551,0.00000
1599.00,10.10593,10.132562,0.000440,10.048627,-1.1229,0.253,10.10593,0.00000
1600.00,10.10610,10.132597,0.000443,10.048644,-1.1228,0.253,10.10610,0.00000
1601.00,10.10567,10.132578,0.000444,10.048639,-1.1228,0.253,10.10567,0.00000
1602.00,10.10588,10.132643,0.000445,10.048707,-1.1227,0.253,10.10588,0.00000
1603.00,10.10506,10.132715,0.000443,10.048719,-1.1226,0.253,10.10506,0.00000
1604.00,10.10402,10.132733,0.000442,10.048730,-1.1224,0.254,10.10402,0.00000
1605.00,10.10315,10.132885,0.000439,10.048795,-1.1223,0.254,10.10315,0.00000
1606.00,10.10214,10.132973,0.000436,10.048754,-1.1222,0.254,10.10214,0.00000
1607.00,10.10167,10.133090,0.000437,10.048730,-1.1221,0.254,10.10167,0.00000
1608.00,10.10195,10.133180,0.000439,10.048725,-1.1220,0.255,10.10195,0.00000
1609.00,10.10253,10.133253,0.000439,10.048710,-1.1220,0.255,10.10253,0.00000
1610.00,10.10171,10.133249,0.000442,10.048701,-1.1219,0.255,10.10171,0.00000
1611.00,10.10227,10.133329,0.000443,10.048771,-1.1218,0.255,10.10227,0.00000
1612.00,10.10231,10.133388,0.000440,10.048815,-1.1218,0.255,10.10231,0.00000
1613.00,10.10199,10.133393,0.000444,10.048808,-1.1217,0.255,10.10199,0.00000
1614.00,10.10289,10.133426,0.000447,10.048801,-1.1216,0.255,10.10289,0.00000
1615.00,10.10497,10.133418,0.000444,10.048703,-1.1215,0.256,10.10497,0.00000
1616.00,10.10547,10.133468,0.000445,10.048670,-1.1214,0.256,10.10547,0.00000
1617.00,10.10566,10.133480,0.000450,10.048611,-1.1213,0.256,10.10566,0.00000
1618.00,10.10579,10.133517,0.000447,10.048636,-1.1212,0.256,10.10579,0.00000
1619.00,10.10490,10.133613,0.000446,10.048624,-1.1211,0.256,10.10490,0.00000
1620.00,10.10346,10.133645,0.000447,10.048593,-1.1210,0.256,10.10346,0.00000
1621.00,10.10367,10.133669,0.000447,10.048568,-1.1210,0.256,10.10367,0.00000
@6,1.0000,2.0, 1620.079 
1622.00,10.10406,10.133845,0.000447,10.048665,-1.1209,0.257,10.10406,0.00000
1623.00,10.10607,10.133905,0.000448,10.048591,-1.1208,0.257,10.10607,0.00000
1624.00,10.09502,10.133950,0.000450,10.048577,-1.1207,0.257,10.09502,0.00000
1625.00,10.04808,10.134087,0.000450,10.048658,-1.1206,0.257,10.04808,0.00000
1626.00,9.96872,10.134138,0.000446,10.048663,-1.1206,0.257,9.96872,0.00000
1627.00,9.88548,10.134086,0.000438,10.048602,-1.1205,0.258,9.88548,0.00000
1628.00,9.81394,10.134175,0.000436,10.048639,-1.1204,0.258,9.81394,0.00000
1629.00,9.77030,10.134276,0.000430,10.048686,-1.1204,0.258,9.77030,0.00000
1630.00,9.77123,10.134310,0.000427,10.048694,-1.1203,0.259,9.77123,0.00000
1631.00,9.80341,10.134355,0.000430,10.048736,-1.1202,0.259,9.80341,0.00000
1632.00,9.83651,10.134395,0.000433,10.048697,-1.1201,0.259,9.83651,0.00000
1633.00,9.85320,10.134468,0.000434,10.048732,-1.1200,0.259,9.85320,0.00000
1634.00,9.85572,10.134542,0.000437,10.048735,-1.1200,0.259,9.85572,0.00000
1635.00,9.85250,10.134640,0.000439,10.048763,-1.1199,0.259,9.85250,0.00000
1636.00,9.85509,10.134640,0.000436,10.048682,-1.1198,0.260,9.85509,0.00000
1637.00,9.86742,10.134692,0.000436,10.048658,-1.1197,0.260,9.86742,0.00000
1638.00,9.88889,10.134755,0.000435,10.048641,-1.1196,0.260,9.88889,0.00000
1639.00,9.91506,10.134731,0.000437,10.048596,-1.1196,0.260,9.91506,0.00000
1640.00,9.94342,10.134754,0.000438,10.048568,-1.1195,0.260,9.94342,0.00000
1641.00,9.97133,10.134880,0.000440,10.048608,-1.1195,0.260,9.97133,0.00000
1642.00,9.99851,10.134886,0.000440,10.048607,-1.1194,0.261,9.99851,0.00000
1643.00,10.02222,10.134964,0.000441,10.048675,-1.1193,0.261,10.02222,0.00000
1644.00,10.04482,10.134990,0.000440,10.048690,-1.1192,0.261,10.04482,0.00000
1645.00,10.06605,10.135060,0.000441,10.048706,-1.1192,0.261,10.06605,0.00000
1646.00,10.08515,10.135101,0.000439,10.048661,-1.1191,0.261,10.08515,0.00000
1647.00,10.09912,10.135175,0.000435,10.048666,-1.1191,0.262,10.09912,0.00000
1648.00,10.11162,10.135226,0.000435,10.048633,-1.1190,0.262,10.11162,0.00000
1649.00,10.12111,10.135347,0.000435,10.048615,-1.1189,0.262,10.12111,0.00000
1650.00,10.12619,10.135383,0.000429,10.048541,-1.1188,0.262,10.12619,0.00000
1651.00,10.12860,10.135472,0.000431,10.048622,-1.1187,0.263,10.12860,0.00000
1652.00,10.13069,10.135644,0.000435,10.048733,-1.1186,0.263,10.13069,0.00000
1653.00,10.13209,10.135699,0.000432,10.048686,-1.1185,0.263,10.13209,0.00000
1654.00,10.13164,10.135740,0.000430,10.048692,-1.1184,0.263,10.13164,0.00000
1655.00,10.13191,10.135824,0.000434,10.048694,-1.1183,0.263,10.13191,0.00000
1656.00,10.13227,10.135897,0.000436,10.048622,-1.1183,0.264,10.13227,0.00000
1657.00,10.13136,10.135925,0.000436,10.048544,-1.1182,0.264,10.13136,0.00000
1658.00,10.13018,10.136000,0.000437,10.048560,-1.1181,0.264,10.13018,0.00000
1659.00,10.12877,10.136126,0.000438,10.048620,-1.1180,0.264,10.12877,0.00000
1660.00,10.12726,10.136198,0.000438,10.048645,-1.1179,0.264,10.12726,0.00000
1661.00,10.12453,10.136166,0.000436,10.048624,-1.1178,0.264,10.12453,0.00000
1662.00,10.12385,10.136180,0.000433,10.048627,-1.1178,0.265,10.12385,0.00000
1663.00,10.12271,10.136266,0.000435,10.048651,-1.1177,0.265,10.12271,0.00000
1664.00,10.12180,10.136237,0.000436,10.048579,-1.1176,0.265,10.12180,0.00000
1665.00,10.12045,10.136220,0.000433,10.048545,-1.1176,0.265,10.12045,0.00000
1666.00,10.11894,10.136395,0.000437,10.048643,-1.1175,0.265,10.11894,0.00000
1667.00,10.11607,10.136496,0.000442,10.048651,-1.1173,0.265,10.11607,0.00000
1668.00,10.11289,10.136517,0.000442,10.048639,-1.1172,0.265,10.11289,0.00000
1669.00,10.10993,10.136563,0.000441,10.048619,-1.1171,0.266,10.10993,0.00000
1670.00,10.10697,10.136723,0.000442,10.048707,-1.1170,0.266,10.10697,0.00000
1671.00,10.10404,10.136762,0.000439,10.048684,-1.1169,0.266,10.10404,0.00000
1672.00,10.10144,10.136792,0.000440,10.048674,-1.1169,0.266,10.10144,0.00000
1673.00,10.09967,10.136845,0.000439,10.048671,-1.1168,0.266,10.09967,0.00000
1674.00,10.09861,10.136993,0.000437,10.048794,-1.1167,0.267,10.09861,0.00000
1675.00,10.09796,10.137038,0.000435,10.048807,-1.1167,0.267,10.09796,0.00000
1676.00,10.09814,10.137086,0.000437,10.048790,-1.1166,0.267,10.09814,0.00000
1677.00,10.09734,10.137167,0.000436,10.048790,-1.1165,0.267,10.09734,0.00000
1678.00,10.09678,10.137122,0.000436,10.048686,-1.1164,0.267,10.09678,0.00000
1679.00,10.09556,10.137169,0.000437,10.048640,-1.1162,0.267,10.09556,0.00000
1680.00,10.09535,10.137212,0.000439,10.048574,-1.1161,0.267,10.09535,0.00000
1681.00,10.09505,10.137255,0.000438,10.048545,-1.1160,0.268,10.09505,0.00000
1682.00,10.09634,10.137364,0.000437,10.048571,-1.1159,0.268,10.09634,0.00000
1683.00,10.09607,10.137556,0.000438,10.048673,-1.1159,0.268,10.09607,0.00000
1684.00,10.09729,10.137682,0.000436,10.048664,-1.1158,0.268,10.09729,0.00000
1685.00,10.09811,10.137725,0.000436,10.048627,-1.1157,0.268,10.09811,0.00000
1686.00,10.09982,10.137814,0.000433,10.048640,-1.1156,0.269,10.09982,0.00000
1687.00,10.10176,10.137877,0.000430,10.048666,-1.1155,0.269,10.10176,0.00000
1688.00,10.10482,10.137904,0.000429,10.048652,-1.1154,0.269,10.10482,0.00000
1689.00,10.10620,10.137931,0.000429,10.048675,-1.1153,0.270,10.10620,0.00000
1690.00,10.10674,10.138026,0.000431,10.048748,-1.1152,0.270,10.10674,0.00000
1691.00,10.10713,10.138085,0.000432,10.048743,-1.1151,0.270,10.10713,0.00000
1692.00,10.10603,10.138100,0.000434,10.048707,-1.1150,0.270,10.10603,0.00000
1693.00,10.10648,10.138176,0.000436,10.048709,-1.1149,0.270,10.10648,0.00000
1694.00,10.10784,10.138223,0.000439,10.048639,-1.1148,0.270,10.10784,0.00000
1695.00,10.10924,10.138276,0.000437,10.048617,-1.1147,0.270,10.10924,0.00000
1696.00,10.11055,10.138388,0.000438,10.048663,-1.1146,0.271,10.11055,0.00000
1697.00,10.11294,10.138533,0.000434,10.048671,-1.1145,0.271,10.11294,0.00000
1698.00,10.11453,10.138550,0.000430,10.048612,-1.1144,0.271,10.11453,0.00000
1699.00,10.11558,10.138582,0.000429,10.048634,-1.1144,0.271,10.11558,0.00000
1700.00,10.11699,10.138666,0.000429,10.048628,-1.1143,0.272,10.11699,0.00000
1701.00,10.11686,10.138801,0.000429,10.048728,-1.1142,0.272,10.11686,0.00000
1702.00,10.11682,10.138809,0.000433,10.048726,-1.1142,0.272,10.11682,0.00000
1703.00,10.11669,10.138932,0.000437,10.048795,-1.1141,0.272,10.11669,0.00000
1704.00,10.11640,10.138992,0.000442,10.048810,-1.1140,0.272,10.11640,0.00000
1705.00,10.11684,10.139012,0.000443,10.048826,-1.1139,0.272,10.11684,0.00000
1706.00,10.11691,10.138971,0.000443,10.048716,-1.1139,0.272,10.11691,0.00000
1707.00,10.11707,10.139017,0.000443,10.048656,-1.1138,0.272,10.11707,0.00000
1708.00,10.11548,10.139055,0.000441,10.048642,-1.1137,0.272,10.11548,0.00000
1709.00,10.11475,10.139168,0.000438,10.048648,-1.1136,0.273,10.11475,0.00000
1710.00,10.11292,10.139204,0.000441,10.048581,-1.1135,0.273,10.11292,0.00000
1711.00,10.11385,10.139332,0.000441,10.048588,-1.1134,0.273,10.11385,0.00000
1712.00,10.11423,10.139409,0.000442,10.048628,-1.1133,0.273,10.11423,0.00000
1713.00,10.11587,10.139514,0.000440,10.048628,-1.1132,0.273,10.11587,0.00000
1714.00,10.11596,10.139660,0.000437,10.048675,-1.1132,0.273,10.11596,0.00000
1715.00,10.11579,10.139739,0.000435,10.048670,-1.1131,0.274,10.11579,0.00000
1716.00,10.11505,10.139681,0.000432,10.048544,-1.1130,0.274,10.11505,0.00000
1717.00,10.11420,10.139760,0.000431,10.048558,-1.1129,0.274,10.11420,0.00000
1718.00,10.11351,10.139790,0.000434,10.048578,-1.1128,0.274,10.11351,0.00000
1719.00,10.11323,10.139762,0.000435,10.048559,-1.1127,0.275,10.11323,0.00000
1720.00,10.11355,10.139887,0.000434,10.048630,-1.1127,0.275,10.11355,0.00000
1721.00,10.11353,10.140008,0.000436,10.048733,-1.1126,0.275,10.11353,0.00000
1722.00,10.11385,10.140113,0.000437,10.048772,-1.1125,0.275,10.11385,0.00000
1723.00,10.11296,10.140241,0.000435,10.048786,-1.1124,0.275,10.11296,0.00000
1724.00,10.11265,10.140264,0.000433,10.048729,-1.1123,0.276,10.11265,0.00000
1725.00,10.11254,10.140291,0.000433,10.048709,-1.1122,0.276,10.11254,0.00000
1726.00,10.11156,10.140303,0.000433,10.048677,-1.1121,0.276,10.11156,0.00000
1727.00,10.11061,10.140252,0.000429,10.048632,-1.1120,0.276,10.11061,0.00000
1728.00,10.11164,10.140268,0.000429,10.048628,-1.1119,0.277,10.11164,0.00000
1729.00,10.11285,10.140347,0.000431,10.048660,-1.1118,0.277,10.11285,0.00000
1730.00,10.11337,10.140387,0.000428,10.048662,-1.1116,0.277,10.11337,0.00000
1731.00,10.11507,10.140501,0.000428,10.048663,-1.1115,0.277,10.11507,0.00000
1732.00,10.11545,10.140582,0.000431,10.048640,-1.1115,0.277,10.11545,0.00000
1733.00,10.11400,10.140598,0.000432,10.048614,-1.1113,0.277,10.11400,0.00000
1734.00,10.11281,10.140710,0.000433,10.048621,-1.1112,0.277,10.11281,0.00000
1735.00,10.11249,10.140839,0.000434,10.048651,-1.1111,0.278,10.11249,0.00000
1736.00,10.11291,10.140878,0.000433,10.048681,-1.1110,0.278,10.11291,0.00000
1737.00,10.11390,10.140993,0.000429,10.048702,-1.1109,0.278,10.11390,0.00000
1738.00,10.11395,10.141086,0.000428,10.048697,-1.1108,0.278,10.11395,0.00000
1739.00,10.11396,10.141106,0.000427,10.048698,-1.1107,0.278,10.11396,0.00000
1740.00,10.11349,10.141149,0.000427,10.048691,-1.1107,0.279,10.11349,0.00000
1741.00,10.11272,10.141237,0.000428,10.048707,-1.1106,0.279,10.11272,0.00000
1742.00,10.11222,10.141227,0.000429,10.048670,-1.1105,0.279,10.11222,0.00000
1743.00,10.11322,10.141269,0.000429,10.048674,-1.1104,0.279,10.11322,0.00000
1744.00,10.11415,10.141331,0.000432,10.048612,-1.1103,0.279,10.11415,0.00000
1745.00,10.11511,10.141411,0.000434,10.048622,-1.1102,0.279,10.11511,0.00000
1746.00,10.11555,10.141465,0.000433,10.048608,-1.1101,0.280,10.11555,0.00000
1747.00,10.11517,10.141557,0.000434,10.048662,-1.1100,0.280,10.11517,0.00000
1748.00,10.11522,10.141624,0.000434,10.048647,-1.1099,0.280,10.11522,0.00000
1749.00,10.11494,10.141708,0.000430,10.048714,-1.1098,0.280,10.11494,0.00000
1750.00,10.11546,10.141699,0.000433,10.048655,-1.1097,0.281,10.11546,0.00000
1751.00,10.11488,10.141727,0.000434,10.048612,-1.1096,0.281,10.11488,0.00000
1752.00,10.11581,10.141727,0.000432,10.048516,-1.1095,0.281,10.11581,0.00000
1753.00,10.11623,10.141767,0.000432,10.048509,-1.1094,0.281,10.11623,0.00000
1754.00,10.11627,10.141752,0.000433,10.048443,-1.1093,0.281,10.11627,0.00000
1755.00,10.11586,10.141777,0.000433,10.048457,-1.1092,0.281,10.11586,0.00000
1756.00,10.11550,10.141792,0.000431,10.048420,-1.1091,0.282,10.11550,0.00000
1757.00,10.11479,10.141951,0.000435,10.048515,-1.1091,0.282,10.11479,0.00000
1758.00,10.11424,10.142096,0.000436,10.048560,-1.1090,0.282,10.11424,0.00000
1759.00,10.11414,10.142178,0.000435,10.048584,-1.1089,0.282,10.11414,0.00000
1760.00,10.11446,10.142278,0.000431,10.048647,-1.1088,0.282,10.11446,0.00000
1761.00,10.11521,10.142443,0.000431,10.048786,-1.1087,0.283,10.11521,0.00000
1762.00,10.11661,10.142469,0.000431,10.048780,-1.1086,0.283,10.11661,0.00000
1763.00,10.11750,10.142507,0.000432,10.048767,-1.1085,0.283,10.11750,0.00000
1764.00,10.11846,10.142589,0.000437,10.048832,-1.1084,0.283,10.11846,0.00000
1765.00,10.11870,10.142681,0.000443,10.048768,-1.1083,0.283,10.11870,0.00000
1766.00,10.11813,10.142726,0.000447,10.048694,-1.1081,0.283,10.11813,0.00000
1767.00,10.11688,10.142766,0.000446,10.048684,-1.1080,0.283,10.11688,0.00000
1768.00,10.11687,10.142821,0.000445,10.048693,-1.1079,0.283,10.11687,0.00000
1769.00,10.11647,10.142888,0.000443,10.048681,-1.1078,0.283,10.11647,0.00000
1770.00,10.11645,10.142861,0.000440,10.048620,-1.1078,0.284,10.11645,0.00000
1771.00,10.11741,10.142877,0.000437,10.048609,-1.1077,0.284,10.11741,0.00000
1772.00,10.11776,10.142968,0.000436,10.048599,-1.1076,0.284,10.11776,0.00000
1773.00,10.11696,10.143025,0.000437,10.048588,-1.1075,0.285,10.11696,0.00000
1774.00,10.11750,10.143116,0.000437,10.048593,-1.1075,0.285,10.11750,0.00000
1775.00,10.11771,10.143264,0.000435,10.048685,-1.1074,0.285,10.11771,0.00000
1776.00,10.11827,10.143393,0.000435,10.048752,-1.1073,0.285,10.11827,0.00000
1777.00,10.11822,10.143412,0.000439,10.048754,-1.1071,0.285,10.11822,0.00000
1778.00,10.11939,10.143477,0.000439,10.048746,-1.1071,0.285,10.11939,0.00000
1779.00,10.11758,10.143485,0.000436,10.048657,-1.1070,0.286,10.11758,0.00000
1780.00,10.11713,10.143595,0.000434,10.048651,-1.1069,0.286,10.11713,0.00000
1781.00,10.11633,10.143613,0.000434,10.048605,-1.1068,0.286,10.11633,0.00000
1782.00,10.11661,10.143745,0.000431,10.048663,-1.1067,0.286,10.11661,0.00000
1783.00,10.11558,10.143738,0.000428,10.048642,-1.1066,0.287,10.11558,0.00000
1784.00,10.11757,10.143816,0.000430,10.048703,-1.1065,0.287,10.11757,0.00000
1785.00,10.11828,10.143797,0.000429,10.048649,-1.1064,0.287,10.11828,0.00000
1786.00,10.11850,10.143876,0.000430,10.048645,-1.1064,0.287,10.11850,0.00000
1787.00,10.11855,10.143959,0.000430,10.048619,-1.1063,0.287,10.11855,0.00000
1788.00,10.11971,10.144061,0.000434,10.048654,-1.1062,0.287,10.11971,0.00000
1789.00,10.11932,10.144168,0.000433,10.048687,-1.1061,0.288,10.11932,0.00000
1790.00,10.11843,10.144295,0.000437,10.048753,-1.1061,0.288,10.11843,0.00000
1791.00,10.11788,10.144350,0.000438,10.048767,-1.1060,0.288,10.11788,0.00000
1792.00,10.11818,10.144405,0.000437,10.048737,-1.1060,0.288,10.11818,0.00000
1793.00,10.11714,10.144519,0.000436,10.048752,-1.1059,0.288,10.11714,0.00000
1794.00,10.11728,10.144578,0.000437,10.048724,-1.1058,0.288,10.11728,0.00000
1795.00,10.11799,10.144537,0.000435,10.048638,-1.1057,0.288,10.11799,0.00000
1796.00,10.11876,10.144609,0.000438,10.048618,-1.1056,0.289,10.11876,0.00000
1797.00,10.11919,10.144685,0.000441,10.048634,-1.1055,0.289,10.11919,0.00000
1798.00,10.12004,10.144738,0.000443,10.048632,-1.1054,0.289,10.12004,0.00000
1799.00,10.12004,10.144745,0.000446,10.048605,-1.1054,0.289,10.12004,0.00000
1800.00,10.11975,10.144931,0.000447,10.048686,-1.1052,0.289,10.11975,0.00000
1801.00,10.11984,10.145010,0.000446,10.048704,-1.1052,0.289,10.11984,0.00000
1802.00,10.11982,10.145039,0.000445,10.048752,-1.1051,0.289,10.11982,0.00000
1803.00,10.11958,10.145068,0.000441,10.048740,-1.1050,0.290,10.11958,0.00000
1804.00,10.11970,10.145174,0.000439,10.048736,-1.1050,0.290,10.11970,0.00000
1805.00,10.11977,10.145131,0.000442,10.048658,-1.1049,0.290,10.11977,0.00000
1806.00,10.11914,10.145149,0.000440,10.048596,-1.1048,0.290,10.11914,0.00000
1807.00,10.11829,10.145203,0.000439,10.048515,-1.1048,0.290,10.11829,0.00000
1808.00,10.11814,10.145275,0.000441,10.048498,-1.1047,0.291,10.11814,0.00000
1809.00,10.11896,10.145293,0.000441,10.048504,-1.1046,0.291,10.11896,0.00000
1810.00,10.11996,10.145375,0.000438,10.048548,-1.1045,0.291,10.11996,0.00000
1811.00,10.12063,10.145438,0.000437,10.048598,-1.1044,0.291,10.12063,0.00000
1812.00,10.12035,10.145495,0.000434,10.048643,-1.1043,0.291,10.12035,0.00000
1813.00,10.12048,10.145577,0.000431,10.048625,-1.1042,0.292,10.12048,0.00000
1814.00,10.11977,10.145654,0.000427,10.048596,-1.1041,0.292,10.11977,0.00000
1815.00,10.11991,10.145792,0.000427,10.048579,-1.1041,0.292,10.11991,0.00000
1816.00,10.12075,10.145912,0.000429,10.048602,-1.1040,0.292,10.12075,0.00000
1817.00,10.12159,10.146036,0.000433,10.048641,-1.1040,0.292,10.12159,0.00000
1818.00,10.12329,10.146123,0.000437,10.048755,-1.1039,0.293,10.12329,0.00000
1819.00,10.12419,10.146164,0.000438,10.048780,-1.1038,0.293,10.12419,0.00000
1820.00,10.12442,10.146240,0.000439,10.048886,-1.1037,0.293,10.12442,0.00000
1821.00,10.12443,10.146257,0.000442,10.048871,-1.1036,0.293,10.12443,0.00000
1822.00,10.12409,10.146277,0.000441,10.048815,-1.1035,0.293,10.12409,0.00000
1823.00,10.12261,10.146301,0.000439,10.048741,-1.1034,0.293,10.12261,0.00000
1824.00,10.12166,10.146439,0.000442,10.048757,-1.1033,0.293,10.12166,0.00000
1825.00,10.12033,10.146484,0.000442,10.048733,-1.1032,0.294,10.12033,0.00000
1826.00,10.12006,10.146591,0.000439,10.048715,-1.1031,0.294,10.12006,0.00000
1827.00,10.12040,10.146642,0.000438,10.048710,-1.1030,0.294,10.12040,0.00000
1828.00,10.12038,10.146763,0.000442,10.048775,-1.1030,0.294,10.12038,0.00000
1829.00,10.12119,10.146836,0.000439,10.048805,-1.1029,0.294,10.12119,0.00000
1830.00,10.12191,10.146889,0.000438,10.048805,-1.1028,0.295,10.12191,0.00000
1831.00,10.12122,10.146893,0.000435,10.048805,-1.1027,0.295,10.12122,0.00000
1832.00,10.12199,10.146907,0.000434,10.048753,-1.1027,0.295,10.12199,0.00000
1833.00,10.12304,10.146970,0.000430,10.048750,-1.1026,0.296,10.12304,0.00000
1834.00,10.12279,10.147028,0.000430,10.048765,-1.1025,0.296,10.12279,0.00000
1835.00,10.12261,10.147011,0.000437,10.048700,-1.1024,0.296,10.12261,0.00000
1836.00,10.12224,10.147107,0.000441,10.048702,-1.1024,0.296,10.12224,0.00000
1837.00,10.12107,10.147217,0.000445,10.048775,-1.1023,0.296,10.12107,0.00000
1838.00,10.12094,10.147202,0.000445,10.048758,-1.1022,0.296,10.12094,0.00000
1839.00,10.12132,10.147198,0.000446,10.048715,-1.1022,0.296,10.12132,0.00000
1840.00,10.12123,10.147263,0.000440,10.048670,-1.1021,0.296,10.12123,0.00000
1841.00,10.12204,10.147344,0.000439,10.048734,-1.1020,0.297,10.12204,0.00000
1842.00,10.12258,10.147419,0.000440,10.048770,-1.1019,0.297,10.12258,0.00000
1843.00,10.12278,10.147507,0.000438,10.048770,-1.1019,0.297,10.12278,0.00000
1844.00,10.12287,10.147594,0.000440,10.048767,-1.1018,0.297,10.12287,0.00000
1845.00,10.12314,10.147680,0.000441,10.048825,-1.1017,0.297,10.12314,0.00000
1846.00,10.12321,10.147771,0.000439,10.048824,-1.1017,0.297,10.12321,0.00000
1847.00,10.12355,10.147843,0.000437,10.048813,-1.1016,0.298,10.12355,0.00000
1848.00,10.12382,10.147924,0.000444,10.048817,-1.1015,0.297,10.12382,0.00000
1849.00,10.12323,10.147973,0.000443,10.048798,-1.1014,0.298,10.12323,0.00000
1850.00,10.12326,10.148150,0.000444,10.048876,-1.1013,0.298,10.12326,0.00000
1851.00,10.12334,10.148197,0.000446,10.048891,-1.1012,0.298,10.12334,0.00000
1852.00,10.12348,10.148203,0.000446,10.048822,-1.1011,0.298,10.12348,0.00000
1853.00,10.12309,10.148262,0.000441,10.048772,-1.1010,0.298,10.12309,0.00000
1854.00,10.12320,10.148387,0.000443,10.048821,-1.1009,0.299,10.12320,0.00000
1855.00,10.12256,10.148394,0.000444,10.048781,-1.1008,0.299,10.12256,0.00000
1856.00,10.12214,10.148469,0.000443,10.048749,-1.1007,0.299,10.12214,0.00000
1857.00,10.12265,10.148606,0.000441,10.048829,-1.1006,0.299,10.12265,0.00000
1858.00,10.12278,10.148650,0.000442,10.048846,-1.1006,0.299,10.12278,0.00000
1859.00,10.12354,10.148635,0.000442,10.048829,-1.1005,0.300,10.12354,0.00000
1860.00,10.12443,10.148751,0.000438,10.048842,-1.1004,0.300,10.12443,0.00000
1861.00,10.12463,10.148750,0.000441,10.048800,-1.1003,0.300,10.12463,0.00000
1862.00,10.12527,10.148794,0.000445,10.048781,-1.1002,0.300,10.12527,0.00000
1863.00,10.12498,10.148796,0.000445,10.048719,-1.1002,0.300,10.12498,0.00000
1864.00,10.12470,10.148887,0.000443,10.048716,-1.1001,0.300,10.12470,0.00000
1865.00,10.12372,10.148891,0.000446,10.048682,-1.1000,0.300,10.12372,0.00000
1866.00,10.12403,10.149000,0.000443,10.048704,-1.0999,0.301,10.12403,0.00000
1867.00,10.12327,10.149088,0.000439,10.048690,-1.0998,0.301,10.12327,0.00000
1868.00,10.12365,10.149198,0.000438,10.048704,-1.0998,0.301,10.12365,0.00000
1869.00,10.12367,10.149150,0.000438,10.048596,-1.0997,0.302,10.12367,0.00000
1870.00,10.12469,10.149197,0.000438,10.048597,-1.0996,0.302,10.12469,0.00000
1871.00,10.12548,10.149230,0.000438,10.048609,-1.0995,0.302,10.12548,0.00000
1872.00,10.12476,10.149301,0.000438,10.048655,-1.0994,0.302,10.12476,0.00000
1873.00,10.12435,10.149351,0.000437,10.048699,-1.0993,0.302,10.12435,0.00000
1874.00,10.12437,10.149522,0.000436,10.048810,-1.0992,0.303,10.12437,0.00000
1875.00,10.12541,10.149493,0.000434,10.048755,-1.0991,0.303,10.12541,0.00000
1876.00,10.12589,10.149539,0.000435,10.048721,-1.0990,0.303,10.12589,0.00000
1877.00,10.12723,10.149597,0.000439,10.048700,-1.0990,0.303,10.12723,0.00000
1878.00,10.12794,10.149737,0.000444,10.048711,-1.0989,0.303,10.12794,0.00000
1879.00,10.12755,10.149795,0.000445,10.048686,-1.0988,0.303,10.12755,0.00000
1880.00,10.12685,10.149924,0.000444,10.048687,-1.0987,0.303,10.12685,0.00000
1881.00,10.12542,10.149977,0.000441,10.048688,-1.0986,0.304,10.12542,0.00000
1882.00,10.12492,10.149980,0.000440,10.048643,-1.0985,0.304,10.12492,0.00000
1883.00,10.12384,10.150012,0.000436,10.048645,-1.0984,0.304,10.12384,0.00000
1884.00,10.12477,10.150051,0.000436,10.048646,-1.0983,0.304,10.12477,0.00000
1885.00,10.12513,10.150141,0.000437,10.048693,-1.0982,0.305,10.12513,0.00000
1886.00,10.12529,10.150260,0.000436,10.048738,-1.0980,0.305,10.12529,0.00000
1887.00,10.12488,10.150382,0.000435,10.048790,-1.0979,0.305,10.12488,0.00000
1888.00,10.12558,10.150467,0.000439,10.048781,-1.0979,0.305,10.12558,0.00000
1889.00,10.12461,10.150581,0.000439,10.048772,-1.0978,0.305,10.12461,0.00000
1890.00,10.12431,10.150678,0.000440,10.048767,-1.0977,0.305,10.12431,0.00000
1891.00,10.12537,10.150747,0.000442,10.048761,-1.0976,0.306,10.12537,0.00000
1892.00,10.12681,10.150762,0.000440,10.048697,-1.0976,0.306,10.12681,0.00000
1893.00,10.12766,10.150802,0.000437,10.048703,-1.0975,0.306,10.12766,0.00000
1894.00,10.12776,10.150763,0.000435,10.048698,-1.0975,0.306,10.12776,0.00000
1895.00,10.12803,10.150820,0.000437,10.048774,-1.0974,0.306,10.12803,0.00000
1896.00,10.12790,10.150869,0.000438,10.048793,-1.0974,0.306,10.12790,0.00000
1897.00,10.12671,10.150956,0.000440,10.048878,-1.0973,0.307,10.12671,0.00000
1898.00,10.12659,10.150990,0.000441,10.048843,-1.0972,0.307,10.12659,0.00000
1899.00,10.12822,10.151160,0.000439,10.048830,-1.0971,0.307,10.12822,0.00000
1900.00,10.12749,10.151103,0.000437,10.048682,-1.0969,0.307,10.12749,0.00000
1901.00,10.12786,10.151128,0.000435,10.048636,-1.0968,0.307,10.12786,0.00000
1902.00,10.12912,10.151157,0.000436,10.048575,-1.0967,0.308,10.12912,0.00000
1903.00,10.12898,10.151277,0.000434,10.048613,-1.0966,0.308,10.12898,0.00000
1904.00,10.12728,10.151328,0.000435,10.048608,-1.0965,0.308,10.12728,0.00000
1905.00,10.12777,10.151451,0.000434,10.048682,-1.0964,0.308,10.12777,0.00000
1906.00,10.12753,10.151508,0.000434,10.048699,-1.0963,0.308,10.12753,0.00000
1907.00,10.12650,10.151527,0.000431,10.048695,-1.0962,0.309,10.12650,0.00000
1908.00,10.12696,10.151621,0.000427,10.048744,-1.0961,0.309,10.12696,0.00000
1909.00,10.12875,10.151689,0.000426,10.048812,-1.0959,0.309,10.12875,0.00000
1910.00,10.12896,10.151812,0.000425,10.048840,-1.0958,0.310,10.12896,0.00000
1911.00,10.12864,10.151879,0.000428,10.048834,-1.0958,0.310,10.12864,0.00000
1912.00,10.12779,10.152034,0.000430,10.048874,-1.0957,0.310,10.12779,0.00000
1913.00,10.12752,10.152070,0.000436,10.048868,-1.0955,0.310,10.12752,0.00000
1914.00,10.12693,10.152122,0.000439,10.048880,-1.0955,0.310,10.12693,0.00000
1915.00,10.12693,10.152095,0.000442,10.048839,-1.0954,0.310,10.12693,0.00000
1916.00,10.12748,10.152169,0.000440,10.048840,-1.0953,0.310,10.12748,0.00000
1917.00,10.12995,10.152171,0.000443,10.048786,-1.0953,0.310,10.12995,0.00000
1918.00,10.12968,10.152207,0.000441,10.048716,-1.0952,0.310,10.12968,0.00000
1919.00,10.13023,10.152352,0.000441,10.048712,-1.0951,0.311,10.13023,0.00000
1920.00,10.13073,10.152484,0.000439,10.048721,-1.0950,0.311,10.13073,0.00000
1921.00,10.12999,10.152585,0.000438,10.048752,-1.0949,0.311,10.12999,0.00000
@7,1.0000,2.0, 1920.075 
1922.00,10.12804,10.152702,0.000432,10.048782,-1.0948,0.311,10.12804,0.00000
1923.00,10.12925,10.152770,0.000430,10.048796,-1.0948,0.312,10.12925,0.00000
1924.00,10.12326,10.152740,0.000428,10.048759,-1.0947,0.312,10.12326,0.00000
1925.00,10.08917,10.152841,0.000430,10.048811,-1.0946,0.312,10.08917,0.00000
1926.00,10.02379,10.152899,0.000433,10.048840,-1.0945,0.312,10.02379,0.00000
1927.00,9.94884,10.152935,0.000436,10.048885,-1.0944,0.312,9.94884,0.00000
1928.00,9.88022,10.153049,0.000438,10.048957,-1.0943,0.312,9.88022,0.00000
1929.00,9.83271,10.153150,0.000440,10.048993,-1.0943,0.312,9.83271,0.00000
1930.00,9.82439,10.153125,0.000441,10.048906,-1.0942,0.313,9.82439,0.00000
1931.00,9.84899,10.153172,0.000441,10.048855,-1.0942,0.313,9.84899,0.00000
1932.00,9.88009,10.153258,0.000443,10.048812,-1.0941,0.313,9.88009,0.00000
1933.00,9.89945,10.153243,0.000446,10.048711,-1.0940,0.313,9.89945,0.00000
1934.00,9.90246,10.153328,0.000448,10.048742,-1.0939,0.313,9.90246,0.00000
1935.00,9.89765,10.153412,0.000448,10.048759,-1.0938,0.313,9.89765,0.00000
1936.00,9.89681,10.153479,0.000445,10.048773,-1.0937,0.314,9.89681,0.00000
1937.00,9.90363,10.153486,0.000442,10.048765,-1.0936,0.314,9.90363,0.00000
1938.00,9.91951,10.153591,0.000437,10.048794,-1.0935,0.314,9.91951,0.00000
1939.00,9.94250,10.153563,0.000437,10.048677,-1.0935,0.315,9.94250,0.00000
1940.00,9.96789,10.153695,0.000435,10.048705,-1.0934,0.315,9.96789,0.00000
1941.00,9.99313,10.153740,0.000436,10.048690,-1.0933,0.315,9.99313,0.00000
1942.00,10.01971,10.153847,0.000436,10.048720,-1.0932,0.315,10.01971,0.00000
1943.00,10.04362,10.153823,0.000438,10.048692,-1.0932,0.315,10.04362,0.00000
1944.00,10.06597,10.153929,0.000433,10.048760,-1.0931,0.316,10.06597,0.00000
1945.00,10.08592,10.153976,0.000435,10.048813,-1.0930,0.316,10.08592,0.00000
1946.00,10.10386,10.154003,0.000434,10.048763,-1.0930,0.316,10.10386,0.00000
1947.00,10.11802,10.154062,0.000438,10.048706,-1.0929,0.316,10.11802,0.00000
1948.00,10.13017,10.154163,0.000439,10.048696,-1.0928,0.316,10.13017,0.00000
1949.00,10.13862,10.154237,0.000439,10.048662,-1.0928,0.316,10.13862,0.00000
1950.00,10.14539,10.154276,0.000438,10.048569,-1.0928,0.316,10.14539,0.00000
1951.00,10.14931,10.154413,0.000439,10.048612,-1.0927,0.317,10.14931,0.00000
1952.00,10.15092,10.154532,0.000436,10.048662,-1.0926,0.317,10.15092,0.00000
1953.00,10.15167,10.154665,0.000436,10.048743,-1.0926,0.317,10.15167,0.00000
1954.00,10.15180,10.154749,0.000440,10.048791,-1.0925,0.317,10.15180,0.00000
1955.00,10.15192,10.154805,0.000439,10.048852,-1.0924,0.317,10.15192,0.00000
1956.00,10.15143,10.154924,0.000439,10.048925,-1.0923,0.317,10.15143,0.00000
1957.00,10.15080,10.154958,0.000440,10.048909,-1.0921,0.318,10.15080,0.00000
1958.00,10.15012,10.154922,0.000438,10.048841,-1.0920,0.318,10.15012,0.00000
1959.00,10.14967,10.155041,0.000436,10.048888,-1.0919,0.318,10.14967,0.00000
1960.00,10.14810,10.155085,0.000438,10.048825,-1.0919,0.318,10.14810,0.00000
1961.00,10.14808,10.155099,0.000439,10.048768,-1.0918,0.319,10.14808,0.00000
1962.00,10.14788,10.155169,0.000439,10.048772,-1.0917,0.319,10.14788,0.00000
1963.00,10.14713,10.155384,0.000441,10.048877,-1.0916,0.319,10.14713,0.00000
1964.00,10.14572,10.155326,0.000442,10.048762,-1.0916,0.319,10.14572,0.00000
1965.00,10.14458,10.155417,0.000444,10.048768,-1.0915,0.319,10.14458,0.00000
1966.00,10.14221,10.155377,0.000444,10.048673,-1.0914,0.319,10.14221,0.00000
1967.00,10.13925,10.155390,0.000447,10.048694,-1.0914,0.319,10.13925,0.00000
1968.00,10.13606,10.155339,0.000445,10.048600,-1.0913,0.320,10.13606,0.00000
1969.00,10.13267,10.155406,0.000441,10.048631,-1.0912,0.320,10.13267,0.00000
1970.00,10.12854,10.155453,0.000437,10.048666,-1.0912,0.320,10.12854,0.00000
1971.00,10.12445,10.155561,0.000438,10.048713,-1.0911,0.320,10.12445,0.00000
1972.00,10.12260,10.155632,0.000436,10.048689,-1.0910,0.320,10.12260,0.00000
1973.00,10.12081,10.155694,0.000434,10.048689,-1.0910,0.321,10.12081,0.00000
1974.00,10.11923,10.155861,0.000439,10.048754,-1.0909,0.321,10.11923,0.00000
1975.00,10.11856,10.155900,0.000439,10.048770,-1.0908,0.321,10.11856,0.00000
1976.00,10.11820,10.155948,0.000438,10.048805,-1.0908,0.321,10.11820,0.00000
1977.00,10.11643,10.155980,0.000438,10.048809,-1.0907,0.321,10.11643,0.00000
1978.00,10.11647,10.156017,0.000439,10.048810,-1.0907,0.321,10.11647,0.00000
1979.00,10.11749,10.156019,0.000438,10.048792,-1.0906,0.322,10.11749,0.00000
1980.00,10.11753,10.156098,0.000434,10.048769,-1.0905,0.322,10.11753,0.00000
1981.00,10.11896,10.156143,0.000433,10.048699,-1.0904,0.322,10.11896,0.00000
1982.00,10.12012,10.156228,0.000431,10.048674,-1.0903,0.323,10.12012,0.00000
1983.00,10.12104,10.156304,0.000428,10.048687,-1.0903,0.323,10.12104,0.00000
1984.00,10.12142,10.156308,0.000428,10.048632,-1.0902,0.323,10.12142,0.00000
1985.00,10.12231,10.156388,0.000431,10.048663,-1.0902,0.323,10.12231,0.00000
1986.00,10.12244,10.156435,0.000431,10.048684,-1.0901,0.323,10.12244,0.00000
1987.00,10.12428,10.156438,0.000435,10.048684,-1.0901,0.323,10.12428,0.00000
1988.00,10.12516,10.156453,0.000441,10.048625,-1.0900,0.323,10.12516,0.00000
1989.00,10.12556,10.156472,0.000443,10.048597,-1.0899,0.323,10.12556,0.00000
1990.00,10.12668,10.156487,0.000445,10.048565,-1.0899,0.323,10.12668,0.00000
1991.00,10.12775,10.156568,0.000445,10.048606,-1.0898,0.324,10.12775,0.00000
1992.00,10.12786,10.156656,0.000442,10.048618,-1.0897,0.324,10.12786,0.00000
1993.00,10.12838,10.156804,0.000437,10.048694,-1.0896,0.324,10.12838,0.00000
1994.00,10.12995,10.156883,0.000435,10.048700,-1.0895,0.325,10.12995,0.00000
1995.00,10.13049,10.156976,0.000435,10.048721,-1.0894,0.325,10.13049,0.00000
1996.00,10.13087,10.157085,0.000434,10.048734,-1.0894,0.325,10.13087,0.00000
1997.00,10.13216,10.157144,0.000433,10.048705,-1.0893,0.325,10.13216,0.00000
1998.00,10.13338,10.157220,0.000436,10.048744,-1.0892,0.325,10.13338,0.00000
1999.00,10.13410,10.157431,0.000439,10.048845,-1.0891,0.325,10.13410,0.00000
2000.00,10.13503,10.157436,0.000436,10.048789,-1.0890,0.326,10.13503,0.00000
2001.00,10.13565,10.157492,0.000437,10.048778,-1.0890,0.326,10.13565,0.00000
2002.00,10.13617,10.157587,0.000439,10.048828,-1.0889,0.326,10.13617,0.00000
2003.00,10.13683,10.157547,0.000434,10.048744,-1.0888,0.326,10.13683,0.00000
2004.00,10.13720,10.157492,0.000432,10.048657,-1.0888,0.326,10.13720,0.00000
2005.00,10.13762,10.157614,0.000435,10.048735,-1.0887,0.326,10.13762,0.00000
2006.00,10.13826,10.157673,0.000438,10.048713,-1.0886,0.326,10.13826,0.00000
2007.00,10.13782,10.157656,0.000439,10.048604,-1.0885,0.327,10.13782,0.00000
2008.00,10.13746,10.157769,0.000441,10.048628,-1.0885,0.327,10.13746,0.00000
2009.00,10.13722,10.157854,0.000441,10.048642,-1.0884,0.327,10.13722,0.00000
2010.00,10.13629,10.157928,0.000440,10.048635,-1.0883,0.327,10.13629,0.00000
2011.00,10.13541,10.157985,0.000436,10.048677,-1.0882,0.327,10.13541,0.00000
2012.00,10.13486,10.158055,0.000437,10.048737,-1.0881,0.328,10.13486,0.00000
2013.00,10.13420,10.158036,0.000434,10.048670,-1.0881,0.328,10.13420,0.00000
2014.00,10.13428,10.158057,0.000438,10.048626,-1.0880,0.328,10.13428,0.00000
2015.00,10.13479,10.158114,0.000437,10.048607,-1.0879,0.328,10.13479,0.00000
2016.00,10.13537,10.158177,0.000438,10.048549,-1.0879,0.328,10.13537,0.00000
2017.00,10.13646,10.158378,0.000438,10.048616,-1.0878,0.328,10.13646,0.00000
2018.00,10.13663,10.158545,0.000443,10.048683,-1.0877,0.328,10.13663,0.00000
2019.00,10.13661,10.158659,0.000439,10.048710,-1.0877,0.329,10.13661,0.00000
2020.00,10.13636,10.158701,0.000441,10.048688,-1.0876,0.329,10.13636,0.00000
2021.00,10.13589,10.158796,0.000442,10.048693,-1.0875,0.329,10.13589,0.00000
2022.00,10.13519,10.158728,0.000441,10.048611,-1.0874,0.329,10.13519,0.00000
2023.00,10.13457,10.158744,0.000443,10.048629,-1.0874,0.330,10.13457,0.00000
2024.00,10.13458,10.158823,0.000447,10.048713,-1.0873,0.330,10.13458,0.00000
2025.00,10.13428,10.158840,0.000446,10.048670,-1.0873,0.330,10.13428,0.00000
2026.00,10.13300,10.158904,0.000448,10.048724,-1.0872,0.330,10.13300,0.00000
2027.00,10.13198,10.158992,0.000451,10.048754,-1.0872,0.330,10.13198,0.00000
2028.00,10.13223,10.159041,0.000444,10.048673,-1.0872,0.330,10.13223,0.00000
2029.00,10.13185,10.159048,0.000442,10.048566,-1.0871,0.330,10.13185,0.00000
2030.00,10.13266,10.159086,0.000442,10.048548,-1.0871,0.331,10.13266,0.00000
2031.00,10.13324,10.159082,0.000438,10.048486,-1.0870,0.331,10.13324,0.00000
2032.00,10.13353,10.159169,0.000434,10.048530,-1.0870,0.331,10.13353,0.00000
2033.00,10.13242,10.159268,0.000438,10.048592,-1.0869,0.331,10.13242,0.00000
2034.00,10.13221,10.159383,0.000436,10.048646,-1.0869,0.331,10.13221,0.00000
2035.00,10.13169,10.159555,0.000434,10.048737,-1.0868,0.332,10.13169,0.00000
2036.00,10.13274,10.159716,0.000431,10.048799,-1.0867,0.332,10.13274,0.00000
2037.00,10.13312,10.159839,0.000430,10.048765,-1.0866,0.332,10.13312,0.00000
2038.00,10.13469,10.159909,0.000428,10.048785,-1.0865,0.333,10.13469,0.00000
2039.00,10.13526,10.159964,0.000429,10.048787,-1.0865,0.333,10.13526,0.00000
2040.00,10.13590,10.159955,0.000436,10.048729,-1.0864,0.333,10.13590,0.00000
2041.00,10.13561,10.159930,0.000438,10.048695,-1.0864,0.333,10.13561,0.00000
2042.00,10.13583,10.159971,0.000438,10.048762,-1.0863,0.333,10.13583,0.00000
2043.00,10.13475,10.159972,0.000440,10.048684,-1.0863,0.333,10.13475,0.00000
2044.00,10.13377,10.160042,0.000441,10.048692,-1.0862,0.333,10.13377,0.00000
2045.00,10.13299,10.160125,0.000437,10.048714,-1.0861,0.334,10.13299,0.00000
2046.00,10.13340,10.160242,0.000438,10.048742,-1.0861,0.334,10.13340,0.00000
2047.00,10.13398,10.160255,0.000440,10.048633,-1.0860,0.334,10.13398,0.00000
2048.00,10.13574,10.160434,0.000441,10.048748,-1.0860,0.334,10.13574,0.00000
2049.00,10.13648,10.160504,0.000443,10.048752,-1.0859,0.334,10.13648,0.00000
2050.00,10.13697,10.160531,0.000447,10.048727,-1.0858,0.334,10.13697,0.00000
2051.00,10.13662,10.160568,0.000447,10.048711,-1.0858,0.334,10.13662,0.00000
2052.00,10.13624,10.160682,0.000445,10.048769,-1.0857,0.335,10.13624,0.00000
2053.00,10.13531,10.160708,0.000444,10.048715,-1.0856,0.335,10.13531,0.00000
2054.00,10.13595,10.160732,0.000439,10.048673,-1.0856,0.335,10.13595,0.00000
2055.00,10.13565,10.160845,0.000436,10.048714,-1.0855,0.336,10.13565,0.00000
2056.00,10.13587,10.160894,0.000439,10.048712,-1.0855,0.336,10.13587,0.00000
2057.00,10.13523,10.160910,0.000445,10.048688,-1.0854,0.336,10.13523,0.00000
2058.00,10.13555,10.160902,0.000444,10.048675,-1.0854,0.336,10.13555,0.00000
2059.00,10.13557,10.161029,0.000444,10.048759,-1.0853,0.336,10.13557,0.00000
2060.00,10.13680,10.161123,0.000444,10.048809,-1.0853,0.336,10.13680,0.00000
2061.00,10.13634,10.161163,0.000441,10.048807,-1.0852,0.336,10.13634,0.00000
2062.00,10.13715,10.161290,0.000435,10.048820,-1.0852,0.337,10.13715,0.00000
2063.00,10.13815,10.161357,0.000436,10.048784,-1.0852,0.337,10.13815,0.00000
2064.00,10.13940,10.161427,0.000433,10.048743,-1.0851,0.337,10.13940,0.00000
2065.00,10.13969,10.161507,0.000433,10.048741,-1.0851,0.338,10.13969,0.00000
2066.00,10.14027,10.161611,0.000433,10.048697,-1.0851,0.338,10.14027,0.00000
2067.00,10.14053,10.161664,0.000436,10.048714,-1.0850,0.338,10.14053,0.00000
2068.00,10.14006,10.161669,0.000436,10.048697,-1.0850,0.338,10.14006,0.00000
2069.00,10.13850,10.161688,0.000439,10.048721,-1.0849,0.338,10.13850,0.00000
2070.00,10.13733,10.161707,0.000441,10.048672,-1.0849,0.338,10.13733,0.00000
2071.00,10.13824,10.161790,0.000444,10.048729,-1.0848,0.338,10.13824,0.00000
2072.00,10.13882,10.161850,0.000445,10.048733,-1.0848,0.338,10.13882,0.00000
2073.00,10.13864,10.162014,0.000447,10.048779,-1.0848,0.338,10.13864,0.00000
2074.00,10.13820,10.162077,0.000445,10.048739,-1.0848,0.339,10.13820,0.00000
2075.00,10.13762,10.162124,0.000443,10.048721,-1.0848,0.339,10.13762,0.00000
2076.00,10.13627,10.162172,0.000444,10.048690,-1.0848,0.339,10.13627,0.00000
2077.00,10.13590,10.162227,0.000443,10.048657,-1.0847,0.339,10.13590,0.00000
2078.00,10.13735,10.162371,0.000442,10.048760,-1.0846,0.340,10.13735,0.00000
2079.00,10.13858,10.162359,0.000444,10.048743,-1.0846,0.340,10.13858,0.00000
2080.00,10.13890,10.162504,0.000447,10.048804,-1.0845,0.340,10.13890,0.00000
2081.00,10.13943,10.162516,0.000443,10.048757,-1.0845,0.340,10.13943,0.00000
2082.00,10.13857,10.162534,0.000447,10.048727,-1.0844,0.340,10.13857,0.00000
2083.00,10.13687,10.162534,0.000451,10.048602,-1.0844,0.340,10.13687,0.00000
2084.00,10.13700,10.162710,0.000452,10.048620,-1.0843,0.340,10.13700,0.00000
2085.00,10.13767,10.162770,0.000449,10.048601,-1.0843,0.340,10.13767,0.00000
2086.00,10.13808,10.162894,0.000452,10.048684,-1.0841,0.340,10.13808,0.00000
2087.00,10.13940,10.163060,0.000450,10.048795,-1.0841,0.341,10.13940,0.00000
2088.00,10.14012,10.163075,0.000446,10.048814,-1.0840,0.341,10.14012,0.00000
2089.00,10.13962,10.163157,0.000444,10.048847,-1.0839,0.341,10.13962,0.00000
2090.00,10.13942,10.163203,0.000442,10.048839,-1.0839,0.342,10.13942,0.00000
2091.00,10.13908,10.163269,0.000440,10.048829,-1.0838,0.342,10.13908,0.00000
2092.00,10.13865,10.163315,0.000440,10.048789,-1.0837,0.342,10.13865,0.00000
2093.00,10.13753,10.163425,0.000442,10.048830,-1.0837,0.342,10.13753,0.00000
2094.00,10.13739,10.163435,0.000445,10.048775,-1.0836,0.342,10.13739,0.00000
2095.00,10.13867,10.163474,0.000444,10.048744,-1.0836,0.342,10.13867,0.00000
2096.00,10.13990,10.163578,0.000445,10.048732,-1.0835,0.343,10.13990,0.00000
2097.00,10.13895,10.163589,0.000444,10.048674,-1.0835,0.343,10.13895,0.00000
2098.00,10.13977,10.163591,0.000441,10.048617,-1.0834,0.343,10.13977,0.00000
2099.00,10.14064,10.163734,0.000442,10.048748,-1.0833,0.343,10.14064,0.00000
2100.00,10.14043,10.163783,0.000445,10.048827,-1.0832,0.343,10.14043,0.00000
2101.00,10.13934,10.163760,0.000442,10.048797,-1.0831,0.344,10.13934,0.00000
2102.00,10.14044,10.163812,0.000445,10.048823,-1.0831,0.344,10.14044,0.00000
2103.00,10.14045,10.163972,0.000444,10.048861,-1.0830,0.344,10.14045,0.00000
2104.00,10.13963,10.163860,0.000441,10.048649,-1.0830,0.344,10.13963,0.00000
2105.00,10.13952,10.163891,0.000441,10.048514,-1.0830,0.344,10.13952,0.00000
2106.00,10.13972,10.164040,0.000444,10.048577,-1.0829,0.345,10.13972,0.00000
2107.00,10.13938,10.164097,0.000443,10.048549,-1.0829,0.345,10.13938,0.00000
2108.00,10.13866,10.164151,0.000448,10.048560,-1.0828,0.345,10.13866,0.00000
2109.00,10.13883,10.164281,0.000448,10.048641,-1.0827,0.345,10.13883,0.00000
2110.00,10.13738,10.164312,0.000446,10.048637,-1.0827,0.345,10.13738,0.00000
2111.00,10.13702,10.164328,0.000444,10.048633,-1.0826,0.345,10.13702,0.00000
2112.00,10.13812,10.164447,0.000440,10.048684,-1.0825,0.345,10.13812,0.00000
2113.00,10.14013,10.164474,0.000436,10.048691,-1.0824,0.346,10.14013,0.00000
2114.00,10.14097,10.164504,0.000436,10.048701,-1.0823,0.346,10.14097,0.00000
2115.00,10.14165,10.164601,0.000434,10.048768,-1.0822,0.346,10.14165,0.00000
2116.00,10.14213,10.164639,0.000434,10.048720,-1.0821,0.346,10.14213,0.00000
2117.00,10.14183,10.164650,0.000437,10.048667,-1.0820,0.347,10.14183,0.00000
2118.00,10.14120,10.164711,0.000437,10.048608,-1.0819,0.347,10.14120,0.00000
2119.00,10.14063,10.164823,0.000436,10.048596,-1.0818,0.347,10.14063,0.00000
2120.00,10.14135,10.164937,0.000438,10.048594,-1.0817,0.347,10.14135,0.00000
2121.00,10.14148,10.164993,0.000439,10.048618,-1.0816,0.347,10.14148,0.00000
2122.00,10.14079,10.165064,0.000439,10.048615,-1.0816,0.348,10.14079,0.00000
2123.00,10.13983,10.165183,0.000437,10.048682,-1.0815,0.348,10.13983,0.00000
2124.00,10.14002,10.165221,0.000437,10.048706,-1.0814,0.348,10.14002,0.00000
2125.00,10.13991,10.165243,0.000437,10.048689,-1.0814,0.348,10.13991,0.00000
2126.00,10.14051,10.165294,0.000440,10.048655,-1.0813,0.349,10.14051,0.00000
2127.00,10.14165,10.165351,0.000445,10.048678,-1.0812,0.348,10.14165,0.00000
2128.00,10.14251,10.165334,0.000447,10.048633,-1.0811,0.349,10.14251,0.00000
2129.00,10.14285,10.165391,0.000448,10.048625,-1.0810,0.349,10.14285,0.00000
2130.00,10.14316,10.165417,0.000449,10.048602,-1.0809,0.349,10.14316,0.00000
2131.00,10.14253,10.165510,0.000445,10.048636,-1.0809,0.349,10.14253,0.00000
2132.00,10.14165,10.165585,0.000439,10.048639,-1.0808,0.349,10.14165,0.00000
2133.00,10.14190,10.165691,0.000434,10.048662,-1.0807,0.350,10.14190,0.00000
2134.00,10.14187,10.165806,0.000438,10.048686,-1.0807,0.350,10.14187,0.00000
2135.00,10.14215,10.165844,0.000436,10.048674,-1.0806,0.350,10.14215,0.00000
2136.00,10.14242,10.165842,0.000441,10.048602,-1.0805,0.350,10.14242,0.00000
2137.00,10.14279,10.165847,0.000444,10.048568,-1.0804,0.350,10.14279,0.00000
2138.00,10.14260,10.165832,0.000448,10.048538,-1.0803,0.350,10.14260,0.00000
2139.00,10.14229,10.165897,0.000445,10.048567,-1.0803,0.350,10.14229,0.00000
2140.00,10.14193,10.166023,0.000446,10.048652,-1.0802,0.351,10.14193,0.00000
2141.00,10.14191,10.166097,0.000443,10.048727,-1.0802,0.351,10.14191,0.00000
2142.00,10.14176,10.166229,0.000443,10.048796,-1.0801,0.351,10.14176,0.00000
2143.00,10.14164,10.166274,0.000445,10.048772,-1.0800,0.351,10.14164,0.00000
2144.00,10.14236,10.166215,0.000444,10.048677,-1.0800,0.351,10.14236,0.00000
2145.00,10.14268,10.166302,0.000444,10.048639,-1.0799,0.351,10.14268,0.00000
2146.00,10.14335,10.166328,0.000444,10.048582,-1.0799,0.352,10.14335,0.00000
2147.00,10.14433,10.166385,0.000442,10.048557,-1.0798,0.352,10.14433,0.00000
2148.00,10.14556,10.166511,0.000441,10.048593,-1.0797,0.352,10.14556,0.00000
2149.00,10.14435,10.166653,0.000442,10.048671,-1.0796,0.352,10.14435,0.00000
2150.00,10.14463,10.166655,0.000443,10.048664,-1.0795,0.353,10.14463,0.00000
2151.00,10.14364,10.166710,0.000444,10.048673,-1.0794,0.353,10.14364,0.00000
2152.00,10.14244,10.166673,0.000442,10.048645,-1.0794,0.353,10.14244,0.00000
2153.00,10.14135,10.166760,0.000444,10.048672,-1.0793,0.353,10.14135,0.00000
2154.00,10.14219,10.166861,0.000446,10.048709,-1.0793,0.353,10.14219,0.00000
2155.00,10.14104,10.167045,0.000445,10.048771,-1.0792,0.353,10.14104,0.00000
2156.00,10.14170,10.167154,0.000444,10.048784,-1.0791,0.354,10.14170,0.00000
2157.00,10.14126,10.167267,0.000447,10.048789,-1.0790,0.354,10.14126,0.00000
2158.00,10.14117,10.167303,0.000448,10.048812,-1.0790,0.354,10.14117,0.00000
2159.00,10.14143,10.167304,0.000447,10.048769,-1.0789,0.354,10.14143,0.00000
2160.00,10.14266,10.167190,0.000446,10.048685,-1.0788,0.354,10.14266,0.00000
2161.00,10.14294,10.167303,0.000449,10.048724,-1.0787,0.354,10.14294,0.00000
2162.00,10.14436,10.167373,0.000451,10.048749,-1.0787,0.354,10.14436,0.00000
2163.00,10.14519,10.167382,0.000453,10.048667,-1.0787,0.354,10.14519,0.00000
2164.00,10.14464,10.167449,0.000450,10.048641,-1.0786,0.354,10.14464,0.00000
2165.00,10.14435,10.167622,0.000451,10.048694,-1.0786,0.355,10.14435,0.00000
2166.00,10.14431,10.167676,0.000449,10.048692,-1.0785,0.355,10.14431,0.00000
2167.00,10.14493,10.167794,0.000444,10.048707,-1.0784,0.355,10.14493,0.00000
2168.00,10.14474,10.167944,0.000441,10.048764,-1.0783,0.355,10.14474,0.00000
2169.00,10.14569,10.168085,0.000442,10.048811,-1.0782,0.356,10.14569,0.00000
2170.00,10.14557,10.168267,0.000439,10.048890,-1.0782,0.356,10.14557,0.00000
2171.00,10.14522,10.168303,0.000439,10.048850,-1.0781,0.356,10.14522,0.00000
2172.00,10.14414,10.168303,0.000440,10.048773,-1.0781,0.356,10.14414,0.00000
2173.00,10.14434,10.168301,0.000439,10.048721,-1.0780,0.356,10.14434,0.00000
2174.00,10.14398,10.168338,0.000440,10.048722,-1.0779,0.357,10.14398,0.00000
2175.00,10.14517,10.168253,0.000441,10.048645,-1.0778,0.357,10.14517,0.00000
2176.00,10.14633,10.168317,0.000438,10.048657,-1.0778,0.357,10.14633,0.00000
2177.00,10.14611,10.168413,0.000438,10.048720,-1.0777,0.357,10.14611,0.00000
2178.00,10.14515,10.168554,0.000435,10.048794,-1.0776,0.358,10.14515,0.00000
2179.00,10.14410,10.168633,0.000434,10.048760,-1.0776,0.358,10.14410,0.00000
2180.00,10.14367,10.168706,0.000437,10.048731,-1.0775,0.358,10.14367,0.00000
2181.00,10.14360,10.168806,0.000443,10.048753,-1.0774,0.358,10.14360,0.00000
2182.00,10.14559,10.168856,0.000445,10.048771,-1.0773,0.358,10.14559,0.00000
2183.00,10.14746,10.168848,0.000447,10.048734,-1.0773,0.358,10.14746,0.00000
2184.00,10.14818,10.168906,0.000445,10.048790,-1.0772,0.358,10.14818,0.00000
2185.00,10.14659,10.168998,0.000442,10.048821,-1.0772,0.358,10.14659,0.00000
2186.00,10.14634,10.169105,0.000439,10.048859,-1.0771,0.359,10.14634,0.00000
2187.00,10.14573,10.169255,0.000436,10.048879,-1.0771,0.359,10.14573,0.00000
2188.00,10.14533,10.169359,0.000434,10.048843,-1.0771,0.359,10.14533,0.00000
2189.00,10.14571,10.169408,0.000437,10.048761,-1.0770,0.359,10.14571,0.00000
2190.00,10.14751,10.169454,0.000439,10.048798,-1.0769,0.360,10.14751,0.00000
2191.00,10.14650,10.169501,0.000439,10.048830,-1.0769,0.360,10.14650,0.00000
2192.00,10.14624,10.169531,0.000440,10.048790,-1.0768,0.360,10.14624,0.00000
2193.00,10.14634,10.169622,0.000439,10.048891,-1.0767,0.360,10.14634,0.00000
2194.00,10.14682,10.169599,0.000440,10.048859,-1.0767,0.360,10.14682,0.00000
2195.00,10.14759,10.169675,0.000440,10.048856,-1.0766,0.360,10.14759,0.00000
2196.00,10.14879,10.169653,0.000439,10.048748,-1.0766,0.361,10.14879,0.00000
2197.00,10.14892,10.169689,0.000439,10.048755,-1.0765,0.361,10.14892,0.00000
2198.00,10.14785,10.169729,0.000444,10.048699,-1.0765,0.361,10.14785,0.00000
2199.00,10.14765,10.169909,0.000444,10.048794,-1.0764,0.361,10.14765,0.00000
2200.00,10.14673,10.169978,0.000445,10.048772,-1.0763,0.361,10.14673,0.00000
2201.00,10.14637,10.170122,0.000447,10.048862,-1.0762,0.361,10.14637,0.00000
2202.00,10.14673,10.170212,0.000448,10.048896,-1.0761,0.361,10.14673,0.00000
2203.00,10.14673,10.170258,0.000446,10.048933,-1.0760,0.361,10.14673,0.00000
2204.00,10.14697,10.170254,0.000446,10.048901,-1.0760,0.362,10.14697,0.00000
2205.00,10.14701,10.170340,0.000444,10.048916,-1.0759,0.362,10.14701,0.00000
2206.00,10.14726,10.170377,0.000440,10.048876,-1.0759,0.362,10.14726,0.00000
2207.00,10.14673,10.170334,0.000440,10.048789,-1.0759,0.362,10.14673,0.00000
2208.00,10.14775,10.170332,0.000440,10.048703,-1.0758,0.363,10.14775,0.00000
2209.00,10.14799,10.170423,0.000437,10.048646,-1.0758,0.363,10.14799,0.00000
2210.00,10.14859,10.170463,0.000437,10.048571,-1.0757,0.363,10.14859,0.00000
2211.00,10.14937,10.170586,0.000441,10.048614,-1.0756,0.363,10.14937,0.00000
2212.00,10.14960,10.170708,0.000444,10.048665,-1.0755,0.363,10.14960,0.00000
2213.00,10.14834,10.170822,0.000443,10.048671,-1.0755,0.363,10.14834,0.00000
2214.00,10.14755,10.170911,0.000446,10.048740,-1.0754,0.363,10.14755,0.00000
2215.00,10.14734,10.170969,0.000448,10.048785,-1.0753,0.363,10.14734,0.00000
2216.00,10.14646,10.171034,0.000448,10.048809,-1.0752,0.364,10.14646,0.00000
2217.00,10.14744,10.171123,0.000443,10.048860,-1.0751,0.364,10.14744,0.00000
2218.00,10.14845,10.171208,0.000441,10.048891,-1.0750,0.364,10.14845,0.00000
2219.00,10.14901,10.171324,0.000436,10.048897,-1.0750,0.364,10.14901,0.00000
2220.00,10.14781,10.171526,0.000433,10.049019,-1.0749,0.365,10.14781,0.00000
2221.00,10.14798,10.171619,0.000428,10.048976,-1.0749,0.365,10.14798,0.00000
@8,1.0000,2.0, 2220.075 
2222.00,10.14729,10.171688,0.000429,10.048909,-1.0748,0.365,10.14729,0.00000
2223.00,10.14929,10.171668,0.000432,10.048822,-1.0748,0.365,10.14929,0.00000
2224.00,10.14691,10.171669,0.000436,10.048852,-1.0747,0.365,10.14691,0.00000
2225.00,10.12344,10.171509,0.000435,10.048693,-1.0747,0.365,10.12344,0.00000
2226.00,10.06695,10.171515,0.000436,10.048721,-1.0746,0.365,10.06695,0.00000
2227.00,9.99516,10.171584,0.000436,10.048776,-1.0746,0.366,9.99516,0.00000
2228.00,9.92753,10.171727,0.000432,10.048863,-1.0745,0.366,9.92753,0.00000
2229.00,9.87792,10.171800,0.000432,10.048862,-1.0744,0.366,9.87792,0.00000
2230.00,9.86168,10.171900,0.000433,10.048842,-1.0744,0.366,9.86168,0.00000
2231.00,9.88102,10.171905,0.000432,10.048782,-1.0743,0.367,9.88102,0.00000
2232.00,9.91239,10.172024,0.000435,10.048812,-1.0742,0.367,9.91239,0.00000
2233.00,9.93453,10.172099,0.000438,10.048836,-1.0742,0.367,9.93453,0.00000
2234.00,9.94247,10.172181,0.000437,10.048793,-1.0741,0.367,9.94247,0.00000
2235.00,9.94058,10.172286,0.000440,10.048834,-1.0741,0.367,9.94058,0.00000
2236.00,9.93780,10.172333,0.000440,10.048772,-1.0740,0.367,9.93780,0.00000
2237.00,9.94128,10.172332,0.000435,10.048664,-1.0740,0.368,9.94128,0.00000
2238.00,9.95220,10.172413,0.000434,10.048679,-1.0740,0.368,9.95220,0.00000
2239.00,9.96844,10.172433,0.000432,10.048721,-1.0739,0.368,9.96844,0.00000
2240.00,9.98869,10.172479,0.000431,10.048774,-1.0739,0.368,9.98869,0.00000
2241.00,10.01220,10.172560,0.000429,10.048800,-1.0738,0.369,10.01220,0.00000
2242.00,10.03642,10.172614,0.000431,10.048851,-1.0737,0.369,10.03642,0.00000
2243.00,10.06073,10.172624,0.000431,10.048847,-1.0737,0.369,10.06073,0.00000
2244.00,10.08376,10.172716,0.000434,10.048861,-1.0736,0.369,10.08376,0.00000
2245.00,10.10397,10.172734,0.000433,10.048775,-1.0736,0.369,10.10397,0.00000
2246.00,10.12037,10.172769,0.000433,10.048834,-1.0735,0.370,10.12037,0.00000
2247.00,10.13475,10.172822,0.000435,10.048814,-1.0735,0.370,10.13475,0.00000
2248.00,10.14695,10.172915,0.000439,10.048798,-1.0734,0.370,10.14695,0.00000
2249.00,10.15686,10.173023,0.000437,10.048775,-1.0733,0.370,10.15686,0.00000
2250.00,10.16326,10.173199,0.000438,10.048868,-1.0733,0.370,10.16326,0.00000
2251.00,10.16789,10.173318,0.000440,10.048838,-1.0732,0.370,10.16789,0.00000
2252.00,10.17037,10.173455,0.000437,10.048874,-1.0732,0.370,10.17037,0.00000
2253.00,10.17099,10.173532,0.000433,10.048902,-1.0731,0.371,10.17099,0.00000
2254.00,10.16968,10.173532,0.000432,10.048900,-1.0731,0.371,10.16968,0.00000
2255.00,10.17021,10.173614,0.000431,10.048912,-1.0730,0.371,10.17021,0.00000
2256.00,10.17038,10.173718,0.000432,10.048939,-1.0730,0.371,10.17038,0.00000
2257.00,10.16973,10.173686,0.000434,10.048857,-1.0729,0.371,10.16973,0.00000
2258.00,10.16955,10.173738,0.000438,10.048811,-1.0729,0.372,10.16955,0.00000
2259.00,10.17016,10.173817,0.000440,10.048774,-1.0728,0.372,10.17016,0.00000
2260.00,10.16947,10.173817,0.000442,10.048720,-1.0728,0.372,10.16947,0.00000
2261.00,10.16904,10.173777,0.000442,10.048683,-1.0728,0.372,10.16904,0.00000
2262.00,10.16875,10.173867,0.000440,10.048731,-1.0727,0.372,10.16875,0.00000
2263.00,10.16704,10.173907,0.000436,10.048739,-1.0727,0.372,10.16704,0.00000
2264.00,10.16437,10.173954,0.000434,10.048720,-1.0726,0.373,10.16437,0.00000
2265.00,10.16219,10.174031,0.000429,10.048703,-1.0725,0.373,10.16219,0.00000
2266.00,10.15943,10.174205,0.000431,10.048763,-1.0725,0.373,10.15943,0.00000
2267.00,10.15688,10.174343,0.000431,10.048795,-1.0724,0.373,10.15688,0.00000
2268.00,10.15486,10.174416,0.000432,10.048817,-1.0723,0.374,10.15486,0.00000
2269.00,10.15265,10.174525,0.000433,10.048872,-1.0723,0.374,10.15265,0.00000
2270.00,10.14910,10.174609,0.000435,10.048926,-1.0722,0.374,10.14910,0.00000
2271.00,10.14630,10.174663,0.000432,10.048929,-1.0722,0.374,10.14630,0.00000
2272.00,10.14260,10.174716,0.000432,10.048940,-1.0721,0.374,10.14260,0.00000
2273.00,10.13973,10.174734,0.000433,10.048921,-1.0721,0.374,10.13973,0.00000
2274.00,10.13876,10.174704,0.000431,10.048899,-1.0720,0.375,10.13876,0.00000
2275.00,10.13816,10.174681,0.000430,10.048878,-1.0720,0.375,10.13816,0.00000
2276.00,10.13639,10.174651,0.000431,10.048837,-1.0720,0.375,10.13639,0.00000
2277.00,10.13676,10.174689,0.000432,10.048852,-1.0719,0.375,10.13676,0.00000
2278.00,10.13722,10.174773,0.000432,10.048820,-1.0718,0.375,10.13722,0.00000
2279.00,10.13687,10.174851,0.000436,10.048805,-1.0718,0.375,10.13687,0.00000
2280.00,10.13772,10.174952,0.000439,10.048799,-1.0717,0.375,10.13772,0.00000
2281.00,10.13974,10.175073,0.000440,10.048772,-1.0717,0.375,10.13974,0.00000
2282.00,10.14121,10.175114,0.000443,10.048731,-1.0717,0.375,10.14121,0.00000
2283.00,10.14095,10.175225,0.000445,10.048774,-1.0716,0.376,10.14095,0.00000
2284.00,10.14119,10.175337,0.000442,10.048827,-1.0715,0.376,10.14119,0.00000
2285.00,10.14224,10.175421,0.000439,10.048831,-1.0715,0.376,10.14224,0.00000
2286.00,10.14263,10.175494,0.000442,10.048867,-1.0714,0.376,10.14263,0.00000
2287.00,10.14195,10.175524,0.000441,10.048839,-1.0714,0.377,10.14195,0.00000
2288.00,10.14257,10.175564,0.000441,10.048820,-1.0713,0.377,10.14257,0.00000
2289.00,10.14343,10.175619,0.000446,10.048812,-1.0713,0.377,10.14343,0.00000
2290.00,10.14363,10.175681,0.000451,10.048874,-1.0713,0.377,10.14363,0.00000
2291.00,10.14469,10.175716,0.000451,10.048857,-1.0712,0.377,10.14469,0.00000
2292.00,10.14619,10.175824,0.000450,10.048876,-1.0712,0.377,10.14619,0.00000
2293.00,10.14807,10.175856,0.000447,10.048851,-1.0711,0.377,10.14807,0.00000
2294.00,10.14860,10.175947,0.000444,10.048856,-1.0711,0.377,10.14860,0.00000
2295.00,10.14885,10.175950,0.000440,10.048755,-1.0710,0.378,10.14885,0.00000
2296.00,10.15028,10.176010,0.000439,10.048780,-1.0710,0.378,10.15028,0.00000
2297.00,10.15166,10.176071,0.000442,10.048820,-1.0709,0.378,10.15166,0.00000
2298.00,10.15323,10.176155,0.000442,10.048855,-1.0709,0.378,10.15323,0.00000
2299.00,10.15575,10.176186,0.000438,10.048848,-1.0708,0.379,10.15575,0.00000
2300.00,10.15684,10.176327,0.000439,10.048931,-1.0707,0.379,10.15684,0.00000
2301.00,10.15692,10.176452,0.000437,10.048987,-1.0707,0.379,10.15692,0.00000
2302.00,10.15650,10.176433,0.000434,10.048908,-1.0706,0.379,10.15650,0.00000
2303.00,10.15691,10.176536,0.000433,10.048949,-1.0706,0.379,10.15691,0.00000
2304.00,10.15704,10.176581,0.000433,10.048949,-1.0705,0.380,10.15704,0.00000
2305.00,10.15819,10.176562,0.000431,10.048872,-1.0705,0.380,10.15819,0.00000
2306.00,10.15835,10.176600,0.000431,10.048821,-1.0705,0.380,10.15835,0.00000
2307.00,10.15997,10.176707,0.000427,10.048873,-1.0704,0.380,10.15997,0.00000
2308.00,10.16116,10.176710,0.000429,10.048786,-1.0703,0.380,10.16116,0.00000
2309.00,10.16083,10.176740,0.000432,10.048736,-1.0703,0.380,10.16083,0.00000
2310.00,10.16124,10.176868,0.000436,10.048795,-1.0702,0.381,10.16124,0.00000
2311.00,10.16128,10.176883,0.000437,10.048788,-1.0702,0.381,10.16128,0.00000
2312.00,10.16034,10.176958,0.000440,10.048784,-1.0701,0.381,10.16034,0.00000
2313.00,10.15792,10.177045,0.000437,10.048845,-1.0700,0.381,10.15792,0.00000
2314.00,10.15690,10.177143,0.000437,10.048848,-1.0700,0.381,10.15690,0.00000
2315.00,10.15568,10.177183,0.000434,10.048859,-1.0699,0.382,10.15568,0.00000
2316.00,10.15453,10.177234,0.000435,10.048832,-1.0699,0.382,10.15453,0.00000
2317.00,10.15477,10.177281,0.000436,10.048839,-1.0698,0.382,10.15477,0.00000
2318.00,10.15500,10.177307,0.000438,10.048787,-1.0697,0.382,10.15500,0.00000
2319.00,10.15568,10.177320,0.000437,10.048758,-1.0696,0.382,10.15568,0.00000
2320.00,10.15607,10.177343,0.000437,10.048662,-1.0696,0.382,10.15607,0.00000
2321.00,10.15612,10.177479,0.000434,10.048731,-1.0695,0.383,10.15612,0.00000
2322.00,10.15592,10.177532,0.000431,10.048701,-1.0694,0.383,10.15592,0.00000
2323.00,10.15617,10.177648,0.000431,10.048765,-1.0694,0.383,10.15617,0.00000
2324.00,10.15513,10.177810,0.000433,10.048838,-1.0693,0.383,10.15513,0.00000
2325.00,10.15330,10.177950,0.000433,10.048909,-1.0693,0.384,10.15330,0.00000
2326.00,10.15350,10.178029,0.000433,10.048919,-1.0692,0.384,10.15350,0.00000
2327.00,10.15298,10.178067,0.000433,10.048884,-1.0691,0.384,10.15298,0.00000
2328.00,10.15288,10.178167,0.000431,10.048897,-1.0691,0.384,10.15288,0.00000
2329.00,10.15314,10.178130,0.000428,10.048817,-1.0691,0.384,10.15314,0.00000
2330.00,10.15317,10.178163,0.000428,10.048829,-1.0690,0.384,10.15317,0.00000
2331.00,10.15367,10.178182,0.000432,10.048779,-1.0690,0.385,10.15367,0.00000
2332.00,10.15505,10.178247,0.000431,10.048760,-1.0690,0.385,10.15505,0.00000
2333.00,10.15554,10.178236,0.000432,10.048697,-1.0689,0.385,10.15554,0.00000
2334.00,10.15549,10.178418,0.000434,10.048764,-1.0689,0.385,10.15549,0.00000
2335.00,10.15585,10.178577,0.000432,10.048767,-1.0688,0.385,10.15585,0.00000
2336.00,10.15566,10.178636,0.000431,10.048724,-1.0687,0.386,10.15566,0.00000
2337.00,10.15492,10.178803,0.000432,10.048808,-1.0687,0.386,10.15492,0.00000
2338.00,10.15402,10.178991,0.000435,10.048892,-1.0686,0.386,10.15402,0.00000
2339.00,10.15480,10.179050,0.000436,10.048882,-1.0686,0.386,10.15480,0.00000
2340.00,10.15608,10.179073,0.000439,10.048866,-1.0685,0.386,10.15608,0.00000
2341.00,10.15637,10.179228,0.000439,10.048982,-1.0685,0.386,10.15637,0.00000
2342.00,10.15680,10.179279,0.000439,10.048957,-1.0685,0.387,10.15680,0.00000
2343.00,10.15704,10.179315,0.000437,10.048949,-1.0684,0.387,10.15704,0.00000
2344.00,10.15668,10.179350,0.000433,10.048965,-1.0684,0.387,10.15668,0.00000
2345.00,10.15666,10.179429,0.000433,10.048985,-1.0683,0.387,10.15666,0.00000
2346.00,10.15768,10.179447,0.000434,10.048894,-1.0683,0.388,10.15768,0.00000
2347.00,10.15684,10.179456,0.000436,10.048906,-1.0682,0.388,10.15684,0.00000
2348.00,10.15659,10.179490,0.000438,10.048862,-1.0682,0.388,10.15659,0.00000
2349.00,10.15645,10.179540,0.000443,10.048872,-1.0681,0.388,10.15645,0.00000
2350.00,10.15555,10.179594,0.000446,10.048895,-1.0681,0.388,10.15555,0.00000
2351.00,10.15390,10.179613,0.000448,10.048923,-1.0680,0.388,10.15390,0.00000
2352.00,10.15470,10.179684,0.000448,10.048903,-1.0680,0.388,10.15470,0.00000
2353.00,10.15609,10.179749,0.000442,10.048916,-1.0680,0.388,10.15609,0.00000
2354.00,10.15717,10.179733,0.000438,10.048791,-1.0679,0.389,10.15717,0.00000
2355.00,10.15829,10.179791,0.000436,10.048753,-1.0679,0.389,10.15829,0.00000
2356.00,10.15940,10.179890,0.000434,10.048768,-1.0678,0.389,10.15940,0.00000
2357.00,10.15906,10.179955,0.000437,10.048789,-1.0677,0.389,10.15906,0.00000
2358.00,10.15903,10.179976,0.000441,10.048789,-1.0676,0.389,10.15903,0.00000
2359.00,10.15857,10.180096,0.000442,10.048869,-1.0676,0.389,10.15857,0.00000
2360.00,10.15790,10.180140,0.000445,10.048908,-1.0675,0.389,10.15790,0.00000
2361.00,10.15678,10.180149,0.000443,10.048861,-1.0675,0.390,10.15678,0.00000
2362.00,10.15690,10.180200,0.000439,10.048861,-1.0674,0.390,10.15690,0.00000
2363.00,10.15589,10.180298,0.000440,10.048876,-1.0674,0.390,10.15589,0.00000
2364.00,10.15586,10.180388,0.000438,10.048914,-1.0673,0.390,10.15586,0.00000
2365.00,10.15718,10.180425,0.000438,10.048879,-1.0673,0.390,10.15718,0.00000
2366.00,10.15853,10.180519,0.000439,10.048892,-1.0672,0.390,10.15853,0.00000
2367.00,10.15819,10.180579,0.000440,10.048887,-1.0672,0.391,10.15819,0.00000
2368.00,10.15795,10.180592,0.000438,10.048839,-1.0671,0.391,10.15795,0.00000
2369.00,10.15822,10.180593,0.000441,10.048776,-1.0671,0.391,10.15822,0.00000
2370.00,10.15743,10.180728,0.000440,10.048815,-1.0670,0.391,10.15743,0.00000
2371.00,10.15689,10.180852,0.000437,10.048852,-1.0670,0.391,10.15689,0.00000
2372.00,10.15766,10.181009,0.000436,10.048921,-1.0669,0.392,10.15766,0.00000
2373.00,10.15814,10.181103,0.000438,10.048954,-1.0668,0.392,10.15814,0.00000
2374.00,10.15765,10.181196,0.000440,10.048937,-1.0668,0.392,10.15765,0.00000
2375.00,10.15807,10.181196,0.000441,10.048927,-1.0667,0.392,10.15807,0.00000
2376.00,10.15867,10.181210,0.000443,10.048967,-1.0666,0.392,10.15867,0.00000
2377.00,10.15933,10.181244,0.000445,10.048921,-1.0666,0.392,10.15933,0.00000
2378.00,10.15993,10.181242,0.000442,10.048865,-1.0665,0.393,10.15993,0.00000
2379.00,10.16069,10.181260,0.000442,10.048887,-1.0664,0.393,10.16069,0.00000
2380.00,10.16051,10.181339,0.000439,10.048862,-1.0664,0.393,10.16051,0.00000
2381.00,10.16100,10.181374,0.000438,10.048778,-1.0663,0.393,10.16100,0.00000
2382.00,10.16111,10.181454,0.000435,10.048821,-1.0663,0.394,10.16111,0.00000
2383.00,10.16105,10.181603,0.000434,10.048883,-1.0662,0.394,10.16105,0.00000
2384.00,10.16025,10.181727,0.000433,10.048883,-1.0661,0.394,10.16025,0.00000
2385.00,10.15934,10.181749,0.000433,10.048794,-1.0660,0.394,10.15934,0.00000
2386.00,10.15780,10.181856,0.000431,10.048798,-1.0660,0.395,10.15780,0.00000
2387.00,10.15777,10.181905,0.000433,10.048746,-1.0659,0.395,10.15777,0.00000
2388.00,10.15810,10.181987,0.000437,10.048754,-1.0659,0.395,10.15810,0.00000
2389.00,10.15871,10.182089,0.000439,10.048829,-1.0658,0.395,10.15871,0.00000
2390.00,10.15948,10.182185,0.000440,10.048903,-1.0656,0.395,10.15948,0.00000
2391.00,10.16017,10.182187,0.000447,10.048900,-1.0655,0.395,10.16017,0.00000
2392.00,10.15947,10.182222,0.000449,10.048894,-1.0654,0.395,10.15947,0.00000
2393.00,10.15936,10.182228,0.000444,10.048884,-1.0653,0.395,10.15936,0.00000
2394.00,10.15891,10.182256,0.000442,10.048847,-1.0652,0.395,10.15891,0.00000
2395.00,10.15940,10.182282,0.000443,10.048815,-1.0651,0.396,10.15940,0.00000
2396.00,10.15928,10.182392,0.000438,10.048828,-1.0650,0.396,10.15928,0.00000
2397.00,10.15907,10.182475,0.000438,10.048840,-1.0649,0.396,10.15907,0.00000
2398.00,10.15880,10.182577,0.000442,10.048855,-1.0649,0.396,10.15880,0.00000
2399.00,10.15901,10.182668,0.000440,10.048838,-1.0648,0.396,10.15901,0.00000
2400.00,10.15908,10.182781,0.000440,10.048838,-1.0648,0.397,10.15908,0.00000
2401.00,10.15938,10.182811,0.000439,10.048782,-1.0647,0.397,10.15938,0.00000
2402.00,10.16055,10.182904,0.000438,10.048801,-1.0646,0.397,10.16055,0.00000
2403.00,10.16208,10.182960,0.000438,10.048761,-1.0646,0.397,10.16208,0.00000
2404.00,10.16225,10.182962,0.000439,10.048728,-1.0645,0.398,10.16225,0.00000
2405.00,10.16300,10.182962,0.000441,10.048701,-1.0644,0.398,10.16300,0.00000
2406.00,10.16381,10.183087,0.000442,10.048782,-1.0644,0.398,10.16381,0.00000
2407.00,10.16391,10.183118,0.000441,10.048710,-1.0643,0.398,10.16391,0.00000
2408.00,10.16277,10.183214,0.000444,10.048755,-1.0643,0.398,10.16277,0.00000
2409.00,10.16240,10.183332,0.000447,10.048805,-1.0642,0.398,10.16240,0.00000
2410.00,10.16181,10.183376,0.000446,10.048768,-1.0641,0.398,10.16181,0.00000
2411.00,10.16102,10.183410,0.000445,10.048713,-1.0641,0.398,10.16102,0.00000
2412.00,10.16060,10.183456,0.000446,10.048751,-1.0640,0.398,10.16060,0.00000
2413.00,10.15979,10.183499,0.000442,10.048761,-1.0639,0.399,10.15979,0.00000
2414.00,10.16052,10.183560,0.000438,10.048773,-1.0639,0.399,10.16052,0.00000
2415.00,10.16071,10.183704,0.000436,10.048886,-1.0639,0.399,10.16071,0.00000
2416.00,10.16079,10.183734,0.000441,10.048875,-1.0638,0.399,10.16079,0.00000
2417.00,10.16012,10.183815,0.000443,10.048875,-1.0637,0.399,10.16012,0.00000
2418.00,10.16117,10.183902,0.000441,10.048880,-1.0637,0.400,10.16117,0.00000
2419.00,10.16142,10.183934,0.000441,10.048867,-1.0636,0.400,10.16142,0.00000
2420.00,10.16113,10.183986,0.000440,10.048830,-1.0635,0.400,10.16113,0.00000
2421.00,10.16130,10.184004,0.000439,10.048815,-1.0635,0.400,10.16130,0.00000
2422.00,10.16188,10.184033,0.000437,10.048787,-1.0635,0.401,10.16188,0.00000
2423.00,10.16150,10.184024,0.000440,10.048720,-1.0634,0.401,10.16150,0.00000
2424.00,10.16254,10.184082,0.000442,10.048716,-1.0634,0.401,10.16254,0.00000
2425.00,10.16380,10.184149,0.000444,10.048744,-1.0634,0.401,10.16380,0.00000
2426.00,10.16420,10.184287,0.000445,10.048826,-1.0633,0.401,10.16420,0.00000
2427.00,10.16403,10.184367,0.000447,10.048894,-1.0632,0.401,10.16403,0.00000
2428.00,10.16390,10.184397,0.000446,10.048855,-1.0632,0.401,10.16390,0.00000
2429.00,10.16209,10.184513,0.000446,10.048872,-1.0631,0.401,10.16209,0.00000
2430.00,10.16081,10.184604,0.000445,10.048852,-1.0631,0.402,10.16081,0.00000
2431.00,10.16070,10.184646,0.000446,10.048833,-1.0631,0.402,10.16070,0.00000
2432.00,10.16090,10.184690,0.000444,10.048796,-1.0630,0.402,10.16090,0.00000
2433.00,10.16096,10.184875,0.000443,10.048876,-1.0630,0.402,10.16096,0.00000
2434.00,10.16122,10.184922,0.000444,10.048875,-1.0630,0.402,10.16122,0.00000
2435.00,10.16035,10.184940,0.000444,10.048831,-1.0630,0.403,10.16035,0.00000
2436.00,10.16002,10.184994,0.000446,10.048834,-1.0630,0.403,10.16002,0.00000
2437.00,10.15955,10.185033,0.000446,10.048787,-1.0630,0.403,10.15955,0.00000
2438.00,10.15972,10.185043,0.000446,10.048779,-1.0630,0.403,10.15972,0.00000
2439.00,10.16005,10.185114,0.000446,10.048757,-1.0629,0.403,10.16005,0.00000
2440.00,10.16090,10.185186,0.000448,10.048821,-1.0629,0.403,10.16090,0.00000
2441.00,10.16162,10.185332,0.000448,10.048858,-1.0629,0.403,10.16162,0.00000
2442.00,10.16220,10.185403,0.000449,10.048883,-1.0628,0.403,10.16220,0.00000
2443.00,10.16188,10.185389,0.000446,10.048825,-1.0628,0.404,10.16188,0.00000
2444.00,10.16245,10.185488,0.000446,10.048851,-1.0627,0.404,10.16245,0.00000
2445.00,10.16339,10.185553,0.000445,10.048815,-1.0627,0.404,10.16339,0.00000
2446.00,10.16368,10.185510,0.000440,10.048694,-1.0627,0.404,10.16368,0.00000
2447.00,10.16323,10.185579,0.000436,10.048668,-1.0626,0.405,10.16323,0.00000
2448.00,10.16339,10.185716,0.000436,10.048709,-1.0626,0.405,10.16339,0.00000
2449.00,10.16337,10.185712,0.000433,10.048663,-1.0626,0.405,10.16337,0.00000
2450.00,10.16279,10.185772,0.000430,10.048693,-1.0625,0.406,10.16279,0.00000
2451.00,10.16201,10.185894,0.000431,10.048779,-1.0625,0.406,10.16201,0.00000
2452.00,10.16194,10.186027,0.000432,10.048834,-1.0624,0.406,10.16194,0.00000
2453.00,10.16386,10.186071,0.000434,10.048823,-1.0624,0.406,10.16386,0.00000
2454.00,10.16430,10.186139,0.000436,10.048820,-1.0624,0.406,10.16430,0.00000
2455.00,10.16526,10.186114,0.000440,10.048741,-1.0624,0.406,10.16526,0.00000
2456.00,10.16612,10.186103,0.000441,10.048664,-1.0623,0.406,10.16612,0.00000
2457.00,10.16604,10.186080,0.000442,10.048649,-1.0623,0.407,10.16604,0.00000
2458.00,10.16467,10.186104,0.000440,10.048615,-1.0622,0.407,10.16467,0.00000
2459.00,10.16422,10.186168,0.000442,10.048643,-1.0621,0.407,10.16422,0.00000
2460.00,10.16390,10.186232,0.000440,10.048654,-1.0620,0.407,10.16390,0.00000
2461.00,10.16381,10.186292,0.000438,10.048725,-1.0619,0.408,10.16381,0.00000
2462.00,10.16449,10.186333,0.000436,10.048693,-1.0618,0.408,10.16449,0.00000
2463.00,10.16427,10.186370,0.000433,10.048682,-1.0618,0.408,10.16427,0.00000
2464.00,10.16464,10.186502,0.000430,10.048729,-1.0617,0.409,10.16464,0.00000
2465.00,10.16360,10.186548,0.000429,10.048692,-1.0617,0.409,10.16360,0.00000
2466.00,10.16313,10.186646,0.000430,10.048658,-1.0617,0.409,10.16313,0.00000
2467.00,10.16374,10.186765,0.000433,10.048683,-1.0616,0.409,10.16374,0.00000
2468.00,10.16484,10.186803,0.000437,10.048666,-1.0616,0.409,10.16484,0.00000
2469.00,10.16511,10.186801,0.000442,10.048622,-1.0615,0.409,10.16511,0.00000
2470.00,10.16622,10.186990,0.000443,10.048738,-1.0614,0.409,10.16622,0.00000
2471.00,10.16625,10.187131,0.000445,10.048785,-1.0614,0.409,10.16625,0.00000
2472.00,10.16573,10.187214,0.000445,10.048795,-1.0613,0.409,10.16573,0.00000
2473.00,10.16501,10.187366,0.000444,10.048862,-1.0612,0.409,10.16501,0.00000
2474.00,10.16530,10.187361,0.000441,10.048795,-1.0612,0.410,10.16530,0.00000
2475.00,10.16518,10.187393,0.000444,10.048747,-1.0611,0.410,10.16518,0.00000
2476.00,10.16582,10.187353,0.000444,10.048678,-1.0611,0.410,10.16582,0.00000
2477.00,10.16652,10.187440,0.000444,10.048715,-1.0610,0.410,10.16652,0.00000
2478.00,10.16695,10.187496,0.000445,10.048685,-1.0610,0.410,10.16695,0.00000
2479.00,10.16636,10.187610,0.000443,10.048700,-1.0609,0.410,10.16636,0.00000
2480.00,10.16668,10.187679,0.000441,10.048684,-1.0608,0.411,10.16668,0.00000
2481.00,10.16728,10.187782,0.000440,10.048726,-1.0608,0.411,10.16728,0.00000
2482.00,10.16684,10.187838,0.000439,10.048726,-1.0607,0.411,10.16684,0.00000
2483.00,10.16679,10.187956,0.000443,10.048801,-1.0606,0.411,10.16679,0.00000
2484.00,10.16695,10.188031,0.000444,10.048841,-1.0605,0.411,10.16695,0.00000
2485.00,10.16685,10.188106,0.000441,10.048882,-1.0604,0.412,10.16685,0.00000
2486.00,10.16599,10.188160,0.000441,10.048878,-1.0604,0.412,10.16599,0.00000
2487.00,10.16625,10.188130,0.000442,10.048819,-1.0603,0.412,10.16625,0.00000
2488.00,10.16600,10.188243,0.000440,10.048881,-1.0603,0.412,10.16600,0.00000
2489.00,10.16628,10.188345,0.000442,10.048921,-1.0603,0.412,10.16628,0.00000
2490.00,10.16565,10.188397,0.000441,10.048941,-1.0602,0.412,10.16565,0.00000
2491.00,10.16609,10.188495,0.000439,10.048974,-1.0602,0.413,10.16609,0.00000
2492.00,10.16533,10.188693,0.000441,10.049017,-1.0601,0.413,10.16533,0.00000
2493.00,10.16609,10.188638,0.000441,10.048890,-1.0601,0.413,10.16609,0.00000
2494.00,10.16588,10.188597,0.000437,10.048781,-1.0601,0.413,10.16588,0.00000
2495.00,10.16603,10.188593,0.000437,10.048699,-1.0601,0.414,10.16603,0.00000
2496.00,10.16687,10.188653,0.000438,10.048675,-1.0601,0.414,10.16687,0.00000
2497.00,10.16793,10.188741,0.000437,10.048732,-1.0600,0.414,10.16793,0.00000
2498.00,10.16702,10.188856,0.000440,10.048790,-1.0600,0.414,10.16702,0.00000
2499.00,10.16769,10.188932,0.000444,10.048813,-1.0599,0.414,10.16769,0.00000
2500.00,10.16795,10.189038,0.000443,10.048839,-1.0598,0.414,10.16795,0.00000
2501.00,10.16690,10.189076,0.000445,10.048812,-1.0598,0.414,10.16690,0.00000
2502.00,10.16732,10.189024,0.000442,10.048750,-1.0597,0.414,10.16732,0.00000
2503.00,10.16869,10.189043,0.000437,10.048696,-1.0597,0.415,10.16869,0.00000
2504.00,10.16822,10.189114,0.000436,10.048690,-1.0597,0.415,10.16822,0.00000
2505.00,10.16850,10.189231,0.000440,10.048759,-1.0597,0.415,10.16850,0.00000
2506.00,10.16933,10.189338,0.000439,10.048841,-1.0597,0.415,10.16933,0.00000
2507.00,10.16772,10.189402,0.000441,10.048826,-1.0596,0.415,10.16772,0.00000
2508.00,10.16712,10.189437,0.000441,10.048818,-1.0596,0.415,10.16712,0.00000
2509.00,10.16694,10.189545,0.000441,10.048850,-1.0595,0.416,10.16694,0.00000
2510.00,10.16686,10.189544,0.000438,10.048806,-1.0594,0.416,10.16686,0.00000
2511.00,10.16615,10.189581,0.000435,10.048766,-1.0593,0.416,10.16615,0.00000
2512.00,10.16679,10.189627,0.000433,10.048746,-1.0592,0.417,10.16679,0.00000
2513.00,10.16620,10.189674,0.000435,10.048732,-1.0591,0.417,10.16620,0.00000
2514.00,10.16591,10.189716,0.000437,10.048730,-1.0590,0.417,10.16591,0.00000
2515.00,10.16630,10.189791,0.000436,10.048754,-1.0589,0.417,10.16630,0.00000
2516.00,10.16771,10.189755,0.000434,10.048698,-1.0589,0.417,10.16771,0.00000
2517.00,10.16805,10.189813,0.000434,10.048679,-1.0589,0.418,10.16805,0.00000
2518.00,10.16811,10.190001,0.000431,10.048773,-1.0588,0.418,10.16811,0.00000
2519.00,10.16819,10.190052,0.000427,10.048745,-1.0587,0.418,10.16819,0.00000
2520.00,10.16855,10.190131,0.000429,10.048728,-1.0587,0.418,10.16855,0.00000
2521.00,10.16744,10.190255,0.000433,10.048743,-1.0586,0.418,10.16744,0.00000
2522.00,10.16771,10.190368,0.000435,10.048779,-1.0586,0.418,10.16771,0.00000
@9,1.0000,2.0, 2520.065 
2523.00,10.16986,10.190321,0.000436,10.048716,-1.0585,0.419,10.16986,0.00000
2524.00,10.17152,10.190400,0.000439,10.048772,-1.0585,0.419,10.17152,0.00000
2525.00,10.15304,10.190461,0.000440,10.048747,-1.0585,0.419,10.15304,0.00000
2526.00,10.10363,10.190524,0.000439,10.048727,-1.0584,0.419,10.10363,0.00000
2527.00,10.03450,10.190631,0.000438,10.048825,-1.0583,0.419,10.03450,0.00000
2528.00,9.96663,10.190732,0.000436,10.048796,-1.0583,0.419,9.96663,0.00000
2529.00,9.91201,10.190858,0.000435,10.048795,-1.0582,0.420,9.91201,0.00000
2530.00,9.88945,10.190908,0.000434,10.048775,-1.0581,0.420,9.88945,0.00000
2531.00,9.90265,10.191087,0.000436,10.048817,-1.0580,0.420,9.90265,0.00000
2532.00,9.93411,10.191124,0.000440,10.048690,-1.0580,0.420,9.93411,0.00000
2533.00,9.95928,10.191237,0.000444,10.048746,-1.0580,0.420,9.95928,0.00000
2534.00,9.97003,10.191228,0.000447,10.048674,-1.0580,0.420,9.97003,0.00000
2535.00,9.96869,10.191306,0.000447,10.048691,-1.0579,0.420,9.96869,0.00000
2536.00,9.96531,10.191345,0.000448,10.048669,-1.0579,0.420,9.96531,0.00000
2537.00,9.96680,10.191406,0.000443,10.048670,-1.0578,0.421,9.96680,0.00000
2538.00,9.97596,10.191475,0.000441,10.048665,-1.0578,0.421,9.97596,0.00000
2539.00,9.99180,10.191589,0.000437,10.048768,-1.0577,0.421,9.99180,0.00000
2540.00,10.01168,10.191692,0.000439,10.048812,-1.0577,0.421,10.01168,0.00000
2541.00,10.03302,10.191691,0.000438,10.048818,-1.0576,0.422,10.03302,0.00000
2542.00,10.05627,10.191681,0.000440,10.048827,-1.0576,0.422,10.05627,0.00000
2543.00,10.07953,10.191685,0.000440,10.048799,-1.0576,0.422,10.07953,0.00000
2544.00,10.10124,10.191708,0.000441,10.048752,-1.0575,0.422,10.10124,0.00000
2545.00,10.12126,10.191741,0.000436,10.048723,-1.0575,0.422,10.12126,0.00000
2546.00,10.13889,10.191827,0.000436,10.048763,-1.0575,0.423,10.13889,0.00000
2547.00,10.15359,10.191934,0.000439,10.048768,-1.0574,0.423,10.15359,0.00000
2548.00,10.16706,10.191951,0.000437,10.048760,-1.0574,0.423,10.16706,0.00000
2549.00,10.17696,10.191995,0.000434,10.048763,-1.0573,0.423,10.17696,0.00000
2550.00,10.18335,10.192038,0.000437,10.048778,-1.0573,0.423,10.18335,0.00000
2551.00,10.18831,10.192057,0.000437,10.048738,-1.0572,0.423,10.18831,0.00000
2552.00,10.19214,10.192125,0.000436,10.048725,-1.0572,0.424,10.19214,0.00000
2553.00,10.19229,10.192167,0.000437,10.048665,-1.0572,0.424,10.19229,0.00000
2554.00,10.19294,10.192198,0.000438,10.048640,-1.0571,0.424,10.19294,0.00000
2555.00,10.19351,10.192307,0.000435,10.048644,-1.0571,0.424,10.19351,0.00000
2556.00,10.19267,10.192413,0.000433,10.048641,-1.0571,0.424,10.19267,0.00000
2557.00,10.19096,10.192564,0.000432,10.048732,-1.0570,0.425,10.19096,0.00000
2558.00,10.19038,10.192711,0.000440,10.048802,-1.0570,0.425,10.19038,0.00000
2559.00,10.18922,10.192897,0.000444,10.048879,-1.0569,0.424,10.18922,0.00000
2560.00,10.18843,10.192864,0.000446,10.048815,-1.0569,0.425,10.18843,0.00000
2561.00,10.18841,10.192906,0.000447,10.048805,-1.0569,0.425,10.18841,0.00000
2562.00,10.18724,10.192881,0.000447,10.048735,-1.0568,0.425,10.18724,0.00000
2563.00,10.18541,10.192969,0.000438,10.048749,-1.0568,0.425,10.18541,0.00000
2564.00,10.18336,10.193005,0.000437,10.048732,-1.0568,0.426,10.18336,0.00000
2565.00,10.18097,10.193103,0.000441,10.048771,-1.0567,0.426,10.18097,0.00000
2566.00,10.17860,10.193188,0.000443,10.048845,-1.0567,0.426,10.17860,0.00000
2567.00,10.17640,10.193255,0.000442,10.048869,-1.0566,0.426,10.17640,0.00000
2568.00,10.17441,10.193256,0.000444,10.048848,-1.0566,0.426,10.17441,0.00000
2569.00,10.17230,10.193281,0.000441,10.048792,-1.0565,0.426,10.17230,0.00000
2570.00,10.16829,10.193402,0.000438,10.048789,-1.0564,0.427,10.16829,0.00000
2571.00,10.16502,10.193345,0.000435,10.048652,-1.0564,0.427,10.16502,0.00000
2572.00,10.16357,10.193394,0.000436,10.048605,-1.0563,0.427,10.16357,0.00000
2573.00,10.16185,10.193528,0.000437,10.048610,-1.0562,0.427,10.16185,0.00000
2574.00,10.16026,10.193637,0.000441,10.048648,-1.0562,0.427,10.16026,0.00000
2575.00,10.16067,10.193618,0.000438,10.048637,-1.0562,0.428,10.16067,0.00000
2576.00,10.16068,10.193756,0.000439,10.048700,-1.0562,0.428,10.16068,0.00000
2577.00,10.15924,10.193791,0.000440,10.048666,-1.0561,0.428,10.15924,0.00000
2578.00,10.15898,10.193866,0.000441,10.048702,-1.0561,0.428,10.15898,0.00000
2579.00,10.15908,10.193883,0.000440,10.048680,-1.0560,0.428,10.15908,0.00000
2580.00,10.15987,10.194054,0.000442,10.048735,-1.0560,0.428,10.15987,0.00000
2581.00,10.16083,10.194143,0.000442,10.048772,-1.0559,0.428,10.16083,0.00000
2582.00,10.16189,10.194308,0.000439,10.048909,-1.0558,0.429,10.16189,0.00000
2583.00,10.16247,10.194316,0.000437,10.048891,-1.0558,0.429,10.16247,0.00000
2584.00,10.16355,10.194365,0.000436,10.048901,-1.0558,0.429,10.16355,0.00000
2585.00,10.16391,10.194387,0.000440,10.048900,-1.0557,0.429,10.16391,0.00000
2586.00,10.16451,10.194470,0.000441,10.048910,-1.0557,0.429,10.16451,0.00000
2587.00,10.16531,10.194520,0.000443,10.048859,-1.0557,0.429,10.16531,0.00000
2588.00,10.16537,10.194592,0.000443,10.048862,-1.0556,0.430,10.16537,0.00000
2589.00,10.16548,10.194694,0.000443,10.048858,-1.0556,0.430,10.16548,0.00000
2590.00,10.16602,10.194677,0.000437,10.048794,-1.0556,0.430,10.16602,0.00000
2591.00,10.16680,10.194760,0.000435,10.048826,-1.0556,0.431,10.16680,0.00000
2592.00,10.16745,10.194729,0.000434,10.048777,-1.0556,0.431,10.16745,0.00000
2593.00,10.16928,10.194785,0.000434,10.048784,-1.0556,0.431,10.16928,0.00000
2594.00,10.17050,10.194861,0.000436,10.048833,-1.0555,0.431,10.17050,0.00000
2595.00,10.17129,10.195023,0.000443,10.048905,-1.0555,0.431,10.17129,0.00000
2596.00,10.17194,10.195032,0.000443,10.048862,-1.0555,0.431,10.17194,0.00000
2597.00,10.17287,10.195198,0.000444,10.048972,-1.0554,0.431,10.17287,0.00000
2598.00,10.17318,10.195309,0.000445,10.048991,-1.0554,0.432,10.17318,0.00000
2599.00,10.17383,10.195360,0.000444,10.048955,-1.0554,0.432,10.17383,0.00000
2600.00,10.17494,10.195397,0.000442,10.048952,-1.0554,0.432,10.17494,0.00000
2601.00,10.17628,10.195537,0.000444,10.049011,-1.0554,0.432,10.17628,0.00000
2602.00,10.17683,10.195531,0.000447,10.048932,-1.0553,0.432,10.17683,0.00000
2603.00,10.17665,10.195520,0.000446,10.048873,-1.0553,0.432,10.17665,0.00000
2604.00,10.17770,10.195553,0.000444,10.048856,-1.0553,0.433,10.17770,0.00000
2605.00,10.17834,10.195648,0.000443,10.048858,-1.0552,0.433,10.17834,0.00000
2606.00,10.17862,10.195624,0.000442,10.048809,-1.0553,0.433,10.17862,0.00000
2607.00,10.17973,10.195706,0.000438,10.048833,-1.0553,0.433,10.17973,0.00000
2608.00,10.18141,10.195794,0.000438,10.048858,-1.0553,0.433,10.18141,0.00000
2609.00,10.18026,10.195864,0.000440,10.048887,-1.0552,0.434,10.18026,0.00000
2610.00,10.17934,10.195812,0.000440,10.048785,-1.0552,0.434,10.17934,0.00000
2611.00,10.17755,10.195908,0.000438,10.048802,-1.0551,0.434,10.17755,0.00000
2612.00,10.17646,10.195908,0.000439,10.048756,-1.0550,0.434,10.17646,0.00000
2613.00,10.17549,10.195961,0.000439,10.048765,-1.0550,0.434,10.17549,0.00000
2614.00,10.17634,10.196110,0.000437,10.048835,-1.0550,0.434,10.17634,0.00000
2615.00,10.17741,10.196245,0.000436,10.048905,-1.0549,0.435,10.17741,0.00000
2616.00,10.17935,10.196252,0.000436,10.048833,-1.0549,0.435,10.17935,0.00000
2617.00,10.17939,10.196408,0.000435,10.048888,-1.0549,0.435,10.17939,0.00000
2618.00,10.17837,10.196453,0.000433,10.048911,-1.0548,0.435,10.17837,0.00000
2619.00,10.17728,10.196436,0.000434,10.048845,-1.0548,0.436,10.17728,0.00000
2620.00,10.17588,10.196518,0.000437,10.048891,-1.0547,0.436,10.17588,0.00000
2621.00,10.17459,10.196627,0.000440,10.048974,-1.0547,0.436,10.17459,0.00000
2622.00,10.17439,10.196636,0.000441,10.048961,-1.0547,0.436,10.17439,0.00000
2623.00,10.17524,10.196733,0.000442,10.048955,-1.0547,0.436,10.17524,0.00000
2624.00,10.17474,10.196800,0.000441,10.048956,-1.0546,0.436,10.17474,0.00000
2625.00,10.17479,10.196849,0.000445,10.048910,-1.0546,0.436,10.17479,0.00000
2626.00,10.17578,10.196859,0.000445,10.048818,-1.0545,0.436,10.17578,0.00000
2627.00,10.17637,10.196992,0.000451,10.048841,-1.0545,0.436,10.17637,0.00000
2628.00,10.17657,10.197072,0.000454,10.048843,-1.0545,0.436,10.17657,0.00000
2629.00,10.17741,10.197123,0.000457,10.048858,-1.0545,0.436,10.17741,0.00000
2630.00,10.17740,10.197197,0.000452,10.048899,-1.0544,0.437,10.17740,0.00000
2631.00,10.17634,10.197310,0.000449,10.049016,-1.0544,0.437,10.17634,0.00000
2632.00,10.17550,10.197308,0.000442,10.048994,-1.0544,0.437,10.17550,0.00000
2633.00,10.17613,10.197366,0.000440,10.048961,-1.0543,0.438,10.17613,0.00000
2634.00,10.17556,10.197455,0.000435,10.048955,-1.0543,0.438,10.17556,0.00000
2635.00,10.17512,10.197557,0.000436,10.048967,-1.0542,0.438,10.17512,0.00000
2636.00,10.17526,10.197628,0.000434,10.048874,-1.0542,0.438,10.17526,0.00000
2637.00,10.17501,10.197707,0.000438,10.048852,-1.0541,0.438,10.17501,0.00000
2638.00,10.17378,10.197786,0.000438,10.048862,-1.0540,0.439,10.17378,0.00000
2639.00,10.17448,10.197784,0.000438,10.048801,-1.0540,0.439,10.17448,0.00000
2640.00,10.17649,10.197733,0.000436,10.048723,-1.0539,0.439,10.17649,0.00000
2641.00,10.17733,10.197736,0.000441,10.048720,-1.0539,0.439,10.17733,0.00000
2642.00,10.17806,10.197807,0.000440,10.048783,-1.0538,0.439,10.17806,0.00000
2643.00,10.17768,10.197831,0.000439,10.048797,-1.0538,0.439,10.17768,0.00000
2644.00,10.17730,10.197903,0.000440,10.048831,-1.0538,0.440,10.17730,0.00000
2645.00,10.17630,10.197945,0.000441,10.048828,-1.0538,0.440,10.17630,0.00000
2646.00,10.17493,10.198000,0.000436,10.048816,-1.0538,0.440,10.17493,0.00000
2647.00,10.17497,10.198034,0.000431,10.048775,-1.0537,0.440,10.17497,0.00000
2648.00,10.17670,10.198078,0.000434,10.048769,-1.0538,0.441,10.17670,0.00000
2649.00,10.17768,10.198168,0.000436,10.048774,-1.0537,0.441,10.17768,0.00000
2650.00,10.17848,10.198239,0.000435,10.048786,-1.0538,0.441,10.17848,0.00000
2651.00,10.17942,10.198406,0.000435,10.048848,-1.0538,0.441,10.17942,0.00000
2652.00,10.17986,10.198439,0.000437,10.048791,-1.0537,0.441,10.17986,0.00000
2653.00,10.17952,10.198478,0.000435,10.048737,-1.0537,0.442,10.17952,0.00000
2654.00,10.17942,10.198592,0.000431,10.048731,-1.0536,0.442,10.17942,0.00000
2655.00,10.17795,10.198771,0.000434,10.048787,-1.0535,0.442,10.17795,0.00000
2656.00,10.17766,10.198746,0.000434,10.048709,-1.0535,0.442,10.17766,0.00000
2657.00,10.17750,10.198921,0.000434,10.048810,-1.0534,0.442,10.17750,0.00000
2658.00,10.17781,10.199052,0.000438,10.048875,-1.0534,0.442,10.17781,0.00000
2659.00,10.17792,10.199118,0.000440,10.048906,-1.0534,0.442,10.17792,0.00000
2660.00,10.17823,10.199148,0.000436,10.048869,-1.0534,0.443,10.17823,0.00000
2661.00,10.17783,10.199211,0.000438,10.048893,-1.0534,0.443,10.17783,0.00000
2662.00,10.17835,10.199254,0.000436,10.048860,-1.0534,0.443,10.17835,0.00000
2663.00,10.17739,10.199290,0.000430,10.048842,-1.0533,0.443,10.17739,0.00000
2664.00,10.17724,10.199301,0.000431,10.048804,-1.0533,0.444,10.17724,0.00000
2665.00,10.17715,10.199374,0.000434,10.048828,-1.0533,0.444,10.17715,0.00000
2666.00,10.17751,10.199465,0.000435,10.048825,-1.0533,0.444,10.17751,0.00000
2667.00,10.17661,10.199446,0.000438,10.048752,-1.0532,0.444,10.17661,0.00000
2668.00,10.17698,10.199514,0.000440,10.048771,-1.0532,0.444,10.17698,0.00000
2669.00,10.17651,10.199653,0.000439,10.048835,-1.0532,0.444,10.17651,0.00000
2670.00,10.17807,10.199691,0.000437,10.048850,-1.0532,0.444,10.17807,0.00000
2671.00,10.17805,10.199788,0.000438,10.048934,-1.0532,0.445,10.17805,0.00000
2672.00,10.17759,10.199866,0.000436,10.048987,-1.0532,0.445,10.17759,0.00000
2673.00,10.17805,10.199920,0.000439,10.048978,-1.0532,0.445,10.17805,0.00000
2674.00,10.17871,10.199910,0.000442,10.048924,-1.0532,0.445,10.17871,0.00000
2675.00,10.17808,10.199968,0.000443,10.048875,-1.0531,0.445,10.17808,0.00000
2676.00,10.17915,10.199954,0.000440,10.048801,-1.0531,0.445,10.17915,0.00000
2677.00,10.18041,10.199961,0.000442,10.048781,-1.0531,0.446,10.18041,0.00000
2678.00,10.18003,10.200011,0.000441,10.048801,-1.0530,0.446,10.18003,0.00000
2679.00,10.18077,10.199993,0.000438,10.048747,-1.0530,0.446,10.18077,0.00000
2680.00,10.18069,10.200125,0.000440,10.048784,-1.0530,0.446,10.18069,0.00000
2681.00,10.17973,10.200217,0.000441,10.048767,-1.0529,0.446,10.17973,0.00000
2682.00,10.17809,10.200308,0.000440,10.048756,-1.0529,0.446,10.17809,0.00000
2683.00,10.17717,10.200444,0.000437,10.048775,-1.0529,0.447,10.17717,0.00000
2684.00,10.17582,10.200591,0.000438,10.048833,-1.0529,0.447,10.17582,0.00000
2685.00,10.17571,10.200596,0.000437,10.048836,-1.0528,0.447,10.17571,0.00000
2686.00,10.17628,10.200690,0.000437,10.048908,-1.0528,0.447,10.17628,0.00000
2687.00,10.17750,10.200750,0.000438,10.048884,-1.0529,0.447,10.17750,0.00000
2688.00,10.17889,10.200757,0.000439,10.048830,-1.0529,0.448,10.17889,0.00000
2689.00,10.17915,10.200769,0.000438,10.048762,-1.0529,0.448,10.17915,0.00000
2690.00,10.17994,10.200893,0.000439,10.048786,-1.0529,0.448,10.17994,0.00000
2691.00,10.18000,10.200925,0.000440,10.048766,-1.0529,0.448,10.18000,0.00000
2692.00,10.17926,10.201023,0.000443,10.048795,-1.0528,0.448,10.17926,0.00000
2693.00,10.17937,10.201119,0.000443,10.048823,-1.0528,0.448,10.17937,0.00000
2694.00,10.18021,10.201176,0.000442,10.048830,-1.0528,0.448,10.18021,0.00000
2695.00,10.17946,10.201185,0.000442,10.048837,-1.0527,0.449,10.17946,0.00000
2696.00,10.17911,10.201316,0.000443,10.048847,-1.0527,0.449,10.17911,0.00000
2697.00,10.18002,10.201420,0.000440,10.048886,-1.0527,0.449,10.18002,0.00000
2698.00,10.18041,10.201494,0.000439,10.048888,-1.0527,0.449,10.18041,0.00000
2699.00,10.17993,10.201589,0.000442,10.048920,-1.0526,0.449,10.17993,0.00000
2700.00,10.18025,10.201594,0.000440,10.048847,-1.0526,0.449,10.18025,0.00000
2701.00,10.18069,10.201598,0.000438,10.048821,-1.0526,0.450,10.18069,0.00000
2702.00,10.18067,10.201697,0.000440,10.048908,-1.0526,0.450,10.18067,0.00000
2703.00,10.17962,10.201732,0.000441,10.048880,-1.0526,0.450,10.17962,0.00000
2704.00,10.17891,10.201824,0.000443,10.048912,-1.0526,0.450,10.17891,0.00000
2705.00,10.17875,10.201938,0.000444,10.048948,-1.0526,0.450,10.17875,0.00000
2706.00,10.17839,10.201959,0.000443,10.048876,-1.0526,0.451,10.17839,0.00000
2707.00,10.17854,10.201974,0.000442,10.048778,-1.0525,0.451,10.17854,0.00000
2708.00,10.17950,10.202065,0.000439,10.048808,-1.0525,0.451,10.17950,0.00000
2709.00,10.18038,10.202123,0.000437,10.048794,-1.0525,0.451,10.18038,0.00000
2710.00,10.18112,10.202177,0.000435,10.048761,-1.0524,0.452,10.18112,0.00000
2711.00,10.18082,10.202300,0.000436,10.048821,-1.0524,0.452,10.18082,0.00000
2712.00,10.18111,10.202382,0.000439,10.048817,-1.0524,0.452,10.18111,0.00000
2713.00,10.18044,10.202445,0.000445,10.048797,-1.0524,0.452,10.18044,0.00000
2714.00,10.18055,10.202563,0.000442,10.048798,-1.0524,0.452,10.18055,0.00000
2715.00,10.17973,10.202712,0.000443,10.048844,-1.0523,0.452,10.17973,0.00000
2716.00,10.18027,10.202709,0.000442,10.048751,-1.0524,0.452,10.18027,0.00000
2717.00,10.17977,10.202769,0.000437,10.048789,-1.0523,0.453,10.17977,0.00000
2718.00,10.17980,10.202803,0.000431,10.048810,-1.0523,0.453,10.17980,0.00000
2719.00,10.17873,10.202828,0.000434,10.048861,-1.0523,0.453,10.17873,0.00000
2720.00,10.17876,10.202827,0.000436,10.048834,-1.0523,0.453,10.17876,0.00000
2721.00,10.17985,10.202848,0.000436,10.048846,-1.0523,0.453,10.17985,0.00000
2722.00,10.18065,10.202949,0.000436,10.048863,-1.0524,0.454,10.18065,0.00000
2723.00,10.18061,10.202999,0.000439,10.048834,-1.0524,0.454,10.18061,0.00000
2724.00,10.18096,10.203032,0.000438,10.048778,-1.0523,0.454,10.18096,0.00000
2725.00,10.18094,10.203073,0.000435,10.048804,-1.0523,0.454,10.18094,0.00000
2726.00,10.18014,10.203279,0.000435,10.048946,-1.0523,0.454,10.18014,0.00000
2727.00,10.17966,10.203315,0.000437,10.048927,-1.0522,0.454,10.17966,0.00000
2728.00,10.18035,10.203372,0.000435,10.048907,-1.0522,0.455,10.18035,0.00000
2729.00,10.18139,10.203575,0.000435,10.049001,-1.0522,0.455,10.18139,0.00000
2730.00,10.18177,10.203667,0.000436,10.048980,-1.0522,0.455,10.18177,0.00000
2731.00,10.18209,10.203641,0.000439,10.048856,-1.0522,0.455,10.18209,0.00000
2732.00,10.18186,10.203696,0.000440,10.048863,-1.0521,0.455,10.18186,0.00000
2733.00,10.18180,10.203801,0.000442,10.048887,-1.0521,0.455,10.18180,0.00000
2734.00,10.18188,10.203803,0.000445,10.048832,-1.0521,0.455,10.18188,0.00000
2735.00,10.18193,10.203843,0.000448,10.048814,-1.0521,0.455,10.18193,0.00000
2736.00,10.18220,10.203906,0.000446,10.048856,-1.0521,0.455,10.18220,0.00000
2737.00,10.18324,10.203903,0.000448,10.048822,-1.0520,0.456,10.18324,0.00000
2738.00,10.18293,10.203898,0.000449,10.048784,-1.0520,0.456,10.18293,0.00000
2739.00,10.18236,10.203861,0.000447,10.048741,-1.0520,0.456,10.18236,0.00000
2740.00,10.18218,10.203944,0.000446,10.048790,-1.0520,0.456,10.18218,0.00000
2741.00,10.18111,10.204002,0.000446,10.048812,-1.0520,0.456,10.18111,0.00000
2742.00,10.18034,10.204066,0.000448,10.048813,-1.0520,0.456,10.18034,0.00000
2743.00,10.18031,10.204063,0.000447,10.048805,-1.0519,0.457,10.18031,0.00000
2744.00,10.18088,10.204175,0.000448,10.048817,-1.0519,0.457,10.18088,0.00000
2745.00,10.18095,10.204212,0.000450,10.048863,-1.0519,0.457,10.18095,0.00000
2746.00,10.18141,10.204290,0.000451,10.048879,-1.0519,0.457,10.18141,0.00000
2747.00,10.18132,10.204294,0.000448,10.048835,-1.0518,0.457,10.18132,0.00000
2748.00,10.18311,10.204460,0.000447,10.048887,-1.0518,0.457,10.18311,0.00000
2749.00,10.18226,10.204543,0.000443,10.048912,-1.0518,0.458,10.18226,0.00000
2750.00,10.18220,10.204607,0.000441,10.048865,-1.0518,0.458,10.18220,0.00000
2751.00,10.18159,10.204658,0.000439,10.048838,-1.0517,0.458,10.18159,0.00000
2752.00,10.18319,10.204860,0.000438,10.048868,-1.0517,0.458,10.18319,0.00000
2753.00,10.18272,10.204906,0.000437,10.048872,-1.0517,0.459,10.18272,0.00000
2754.00,10.18393,10.204952,0.000442,10.048834,-1.0517,0.459,10.18393,0.00000
2755.00,10.18528,10.205071,0.000441,10.048837,-1.0517,0.459,10.18528,0.00000
2756.00,10.18641,10.205175,0.000442,10.048836,-1.0517,0.459,10.18641,0.00000
2757.00,10.18566,10.205113,0.000440,10.048751,-1.0517,0.459,10.18566,0.00000
2758.00,10.18456,10.205165,0.000441,10.048726,-1.0517,0.459,10.18456,0.00000
2759.00,10.18441,10.205228,0.000439,10.048751,-1.0517,0.459,10.18441,0.00000
2760.00,10.18449,10.205288,0.000441,10.048759,-1.0517,0.460,10.18449,0.00000
2761.00,10.18506,10.205325,0.000440,10.048786,-1.0517,0.460,10.18506,0.00000
2762.00,10.18501,10.205432,0.000440,10.048873,-1.0516,0.460,10.18501,0.00000
2763.00,10.18591,10.205473,0.000440,10.048877,-1.0516,0.460,10.18591,0.00000
2764.00,10.18588,10.205459,0.000436,10.048825,-1.0516,0.461,10.18588,0.00000
2765.00,10.18510,10.205460,0.000429,10.048798,-1.0516,0.461,10.18510,0.00000
2766.00,10.18428,10.205573,0.000426,10.048849,-1.0516,0.462,10.18428,0.00000
2767.00,10.18445,10.205647,0.000426,10.048868,-1.0516,0.462,10.18445,0.00000
2768.00,10.18453,10.205729,0.000424,10.048939,-1.0516,0.462,10.18453,0.00000
2769.00,10.18417,10.205793,0.000423,10.048941,-1.0517,0.462,10.18417,0.00000
2770.00,10.18468,10.205818,0.000426,10.048909,-1.0517,0.462,10.18468,0.00000
2771.00,10.18575,10.205799,0.000434,10.048799,-1.0517,0.462,10.18575,0.00000
2772.00,10.18573,10.205816,0.000435,10.048776,-1.0517,0.462,10.18573,0.00000
2773.00,10.18558,10.205799,0.000439,10.048646,-1.0517,0.462,10.18558,0.00000
2774.00,10.18552,10.205926,0.000444,10.048695,-1.0517,0.462,10.18552,0.00000
2775.00,10.18493,10.206048,0.000447,10.048728,-1.0517,0.462,10.18493,0.00000
2776.00,10.18347,10.206159,0.000444,10.048837,-1.0517,0.463,10.18347,0.00000
2777.00,10.18249,10.206237,0.000443,10.048844,-1.0517,0.463,10.18249,0.00000
2778.00,10.18195,10.206389,0.000441,10.048935,-1.0516,0.463,10.18195,0.00000
2779.00,10.18217,10.206395,0.000439,10.048915,-1.0517,0.463,10.18217,0.00000
2780.00,10.18137,10.206447,0.000440,10.048874,-1.0517,0.463,10.18137,0.00000
2781.00,10.18234,10.206503,0.000441,10.048813,-1.0517,0.463,10.18234,0.00000
2782.00,10.18254,10.206569,0.000443,10.048770,-1.0517,0.463,10.18254,0.00000
2783.00,10.18315,10.206617,0.000445,10.048733,-1.0517,0.464,10.18315,0.00000
2784.00,10.18289,10.206737,0.000445,10.048749,-1.0517,0.464,10.18289,0.00000
2785.00,10.18355,10.206750,0.000444,10.048767,-1.0517,0.464,10.18355,0.00000
2786.00,10.18338,10.206826,0.000445,10.048766,-1.0517,0.464,10.18338,0.00000
2787.00,10.18422,10.206839,0.000444,10.048785,-1.0517,0.464,10.18422,0.00000
2788.00,10.18418,10.206931,0.000441,10.048813,-1.0517,0.465,10.18418,0.00000
2789.00,10.18516,10.206967,0.000443,10.048799,-1.0517,0.465,10.18516,0.00000
2790.00,10.18604,10.207018,0.000444,10.048769,-1.0517,0.465,10.18604,0.00000
2791.00,10.18594,10.207138,0.000443,10.048846,-1.0517,0.465,10.18594,0.00000
2792.00,10.18580,10.207345,0.000442,10.048935,-1.0516,0.465,10.18580,0.00000
2793.00,10.18543,10.207402,0.000442,10.048947,-1.0516,0.465,10.18543,0.00000
2794.00,10.18441,10.207465,0.000443,10.048965,-1.0516,0.466,10.18441,0.00000
2795.00,10.18412,10.207634,0.000439,10.049047,-1.0516,0.466,10.18412,0.00000
2796.00,10.18444,10.207626,0.000439,10.048954,-1.0516,0.466,10.18444,0.00000
2797.00,10.18440,10.207610,0.000442,10.048826,-1.0517,0.466,10.18440,0.00000
2798.00,10.18441,10.207640,0.000446,10.048753,-1.0516,0.466,10.18441,0.00000
2799.00,10.18525,10.207684,0.000444,10.048727,-1.0516,0.467,10.18525,0.00000
2800.00,10.18440,10.207674,0.000446,10.048666,-1.0516,0.467,10.18440,0.00000
2801.00,10.18348,10.207721,0.000449,10.048687,-1.0515,0.467,10.18348,0.00000
2802.00,10.18446,10.207792,0.000442,10.048791,-1.0515,0.467,10.18446,0.00000
2803.00,10.18584,10.207893,0.000437,10.048891,-1.0515,0.467,10.18584,0.00000
2804.00,10.18608,10.208009,0.000437,10.048956,-1.0514,0.468,10.18608,0.00000
2805.00,10.18797,10.208051,0.000436,10.048947,-1.0515,0.468,10.18797,0.00000
2806.00,10.18911,10.208185,0.000433,10.048999,-1.0515,0.468,10.18911,0.00000
2807.00,10.18812,10.208264,0.000441,10.048962,-1.0515,0.468,10.18812,0.00000
2808.00,10.18628,10.208294,0.000446,10.048905,-1.0514,0.468,10.18628,0.00000
2809.00,10.18611,10.208335,0.000448,10.048879,-1.0514,0.468,10.18611,0.00000
2810.00,10.18479,10.208470,0.000448,10.048935,-1.0514,0.468,10.18479,0.00000
2811.00,10.18403,10.208509,0.000446,10.048899,-1.0514,0.468,10.18403,0.00000
2812.00,10.18411,10.208566,0.000443,10.048920,-1.0514,0.469,10.18411,0.00000
2813.00,10.18499,10.208681,0.000442,10.048959,-1.0513,0.469,10.18499,0.00000
2814.00,10.18488,10.208718,0.000440,10.048930,-1.0513,0.469,10.18488,0.00000
2815.00,10.18592,10.208687,0.000438,10.048886,-1.0513,0.469,10.18592,0.00000
2816.00,10.18712,10.208751,0.000441,10.048923,-1.0513,0.470,10.18712,0.00000
2817.00,10.18729,10.208837,0.000443,10.048950,-1.0513,0.470,10.18729,0.00000
2818.00,10.18796,10.208864,0.000446,10.048968,-1.0513,0.470,10.18796,0.00000
2819.00,10.18847,10.208947,0.000448,10.048941,-1.0513,0.470,10.18847,0.00000
2820.00,10.18925,10.209102,0.000452,10.049032,-1.0513,0.470,10.18925,0.00000
2821.00,10.18888,10.209174,0.000453,10.049022,-1.0513,0.470,10.18888,0.00000
2822.00,10.18928,10.209199,0.000452,10.048995,-1.0513,0.470,10.18928,0.00000
@10,1.0000,2.0, 2820.039 
2823.00,10.18953,10.209221,0.000449,10.048931,-1.0513,0.470,10.18953,0.00000
2824.00,10.19013,10.209277,0.000451,10.048948,-1.0513,0.471,10.19013,0.00000
2825.00,10.17624,10.209276,0.000450,10.048830,-1.0513,0.471,10.17624,0.00000
2826.00,10.13253,10.209285,0.000449,10.048838,-1.0512,0.471,10.13253,0.00000
2827.00,10.06639,10.209383,0.000448,10.048901,-1.0512,0.471,10.06639,0.00000
2828.00,9.99898,10.209451,0.000442,10.048898,-1.0512,0.471,9.99898,0.00000
2829.00,9.94307,10.209426,0.000435,10.048883,-1.0512,0.472,9.94307,0.00000
2830.00,9.91438,10.209498,0.000435,10.048921,-1.0512,0.472,9.91438,0.00000
2831.00,9.92236,10.209590,0.000434,10.048903,-1.0512,0.472,9.92236,0.00000
2832.00,9.95191,10.209598,0.000434,10.048812,-1.0512,0.472,9.95191,0.00000
2833.00,9.97959,10.209728,0.000438,10.048868,-1.0512,0.472,9.97959,0.00000
2834.00,9.99339,10.209882,0.000442,10.048893,-1.0511,0.472,9.99339,0.00000
2835.00,9.99329,10.209961,0.000437,10.048883,-1.0511,0.473,9.99329,0.00000
2836.00,9.99001,10.210033,0.000437,10.048867,-1.0511,0.473,9.99001,0.00000
2837.00,9.98920,10.210114,0.000437,10.048868,-1.0511,0.473,9.98920,0.00000
2838.00,9.99592,10.210059,0.000437,10.048799,-1.0512,0.473,9.99592,0.00000
2839.00,10.01021,10.210113,0.000438,10.048845,-1.0511,0.474,10.01021,0.00000
2840.00,10.02889,10.210179,0.000443,10.048895,-1.0511,0.474,10.02889,0.00000
2841.00,10.05113,10.210254,0.000445,10.048954,-1.0511,0.474,10.05113,0.00000
2842.00,10.07538,10.210332,0.000441,10.048990,-1.0511,0.474,10.07538,0.00000
2843.00,10.09781,10.210496,0.000439,10.049038,-1.0510,0.474,10.09781,0.00000
2844.00,10.11958,10.210539,0.000439,10.049014,-1.0510,0.474,10.11958,0.00000
2845.00,10.14001,10.210583,0.000436,10.048987,-1.0510,0.475,10.14001,0.00000
2846.00,10.15648,10.210620,0.000438,10.048955,-1.0510,0.475,10.15648,0.00000
2847.00,10.17127,10.210709,0.000442,10.048953,-1.0510,0.475,10.17127,0.00000
2848.00,10.18485,10.210724,0.000447,10.048918,-1.0510,0.475,10.18485,0.00000
2849.00,10.19371,10.210747,0.000450,10.048896,-1.0510,0.475,10.19371,0.00000
2850.00,10.20087,10.210788,0.000451,10.048911,-1.0510,0.475,10.20087,0.00000
2851.00,10.20549,10.210837,0.000448,10.048919,-1.0510,0.475,10.20549,0.00000
2852.00,10.20652,10.210878,0.000452,10.048911,-1.0510,0.475,10.20652,0.00000
2853.00,10.20669,10.211001,0.000452,10.048971,-1.0510,0.475,10.20669,0.00000
2854.00,10.20736,10.211139,0.000454,10.048986,-1.0509,0.476,10.20736,0.00000
2855.00,10.20721,10.211200,0.000455,10.048946,-1.0509,0.476,10.20721,0.00000
2856.00,10.20705,10.211272,0.000454,10.048932,-1.0509,0.476,10.20705,0.00000
2857.00,10.20907,10.211289,0.000450,10.048893,-1.0508,0.476,10.20907,0.00000
2858.00,10.20830,10.211288,0.000451,10.048845,-1.0508,0.476,10.20830,0.00000
2859.00,10.20733,10.211287,0.000445,10.048826,-1.0508,0.477,10.20733,0.00000
2860.00,10.20597,10.211329,0.000445,10.048850,-1.0508,0.477,10.20597,0.00000
2861.00,10.20500,10.211364,0.000450,10.048862,-1.0508,0.477,10.20500,0.00000
2862.00,10.20273,10.211467,0.000451,10.048930,-1.0508,0.477,10.20273,0.00000
2863.00,10.20216,10.211509,0.000448,10.048882,-1.0508,0.477,10.20216,0.00000
2864.00,10.20112,10.211614,0.000452,10.048850,-1.0508,0.477,10.20112,0.00000
2865.00,10.19968,10.211776,0.000452,10.048874,-1.0508,0.477,10.19968,0.00000
2866.00,10.19782,10.211865,0.000448,10.048868,-1.0509,0.478,10.19782,0.00000
2867.00,10.19442,10.211963,0.000448,10.048858,-1.0509,0.478,10.19442,0.00000
2868.00,10.19146,10.212113,0.000449,10.048928,-1.0508,0.478,10.19146,0.00000
2869.00,10.18857,10.212224,0.000449,10.048990,-1.0508,0.478,10.18857,0.00000
2870.00,10.18651,10.212225,0.000452,10.048902,-1.0508,0.478,10.18651,0.00000
2871.00,10.18464,10.212326,0.000457,10.048913,-1.0508,0.478,10.18464,0.00000
2872.00,10.18367,10.212340,0.000459,10.048857,-1.0507,0.478,10.18367,0.00000
2873.00,10.18149,10.212415,0.000457,10.048883,-1.0508,0.478,10.18149,0.00000
2874.00,10.17945,10.212421,0.000457,10.048845,-1.0507,0.478,10.17945,0.00000
2875.00,10.17722,10.212466,0.000451,10.048860,-1.0507,0.479,10.17722,0.00000
2876.00,10.17516,10.212499,0.000447,10.048819,-1.0507,0.479,10.17516,0.00000
2877.00,10.17478,10.212608,0.000443,10.048871,-1.0507,0.479,10.17478,0.00000
2878.00,10.17524,10.212572,0.000442,10.048750,-1.0507,0.480,10.17524,0.00000
2879.00,10.17456,10.212617,0.000442,10.048705,-1.0507,0.480,10.17456,0.00000
2880.00,10.17534,10.212799,0.000442,10.048818,-1.0507,0.480,10.17534,0.00000
2881.00,10.17633,10.212829,0.000445,10.048770,-1.0507,0.480,10.17633,0.00000
2882.00,10.17762,10.212824,0.000446,10.048689,-1.0507,0.481,10.17762,0.00000
2883.00,10.17771,10.212924,0.000446,10.048736,-1.0507,0.481,10.17771,0.00000
2884.00,10.17947,10.213034,0.000449,10.048830,-1.0507,0.481,10.17947,0.00000
2885.00,10.17937,10.213036,0.000452,10.048819,-1.0507,0.481,10.17937,0.00000
2886.00,10.17987,10.213123,0.000450,10.048911,-1.0507,0.481,10.17987,0.00000
2887.00,10.18003,10.213257,0.000449,10.048975,-1.0507,0.481,10.18003,0.00000
2888.00,10.18121,10.213327,0.000443,10.048980,-1.0507,0.482,10.18121,0.00000
2889.00,10.18305,10.213370,0.000442,10.048941,-1.0508,0.482,10.18305,0.00000
2890.00,10.18580,10.213422,0.000441,10.048898,-1.0508,0.482,10.18580,0.00000
2891.00,10.18770,10.213458,0.000438,10.048831,-1.0508,0.482,10.18770,0.00000
2892.00,10.18849,10.213479,0.000438,10.048834,-1.0508,0.482,10.18849,0.00000
2893.00,10.18954,10.213535,0.000441,10.048832,-1.0509,0.483,10.18954,0.00000
2894.00,10.18995,10.213642,0.000440,10.048847,-1.0508,0.483,10.18995,0.00000
2895.00,10.18976,10.213705,0.000438,10.048811,-1.0509,0.483,10.18976,0.00000
2896.00,10.19009,10.213818,0.000439,10.048878,-1.0508,0.483,10.19009,0.00000
2897.00,10.19028,10.213890,0.000440,10.048881,-1.0508,0.483,10.19028,0.00000
2898.00,10.19101,10.213955,0.000441,10.048929,-1.0508,0.483,10.19101,0.00000
2899.00,10.19095,10.213962,0.000444,10.048900,-1.0508,0.483,10.19095,0.00000
2900.00,10.19129,10.214000,0.000443,10.048899,-1.0508,0.483,10.19129,0.00000
2901.00,10.19126,10.213997,0.000440,10.048851,-1.0508,0.484,10.19126,0.00000
2902.00,10.19278,10.213980,0.000441,10.048774,-1.0508,0.484,10.19278,0.00000
2903.00,10.19341,10.214006,0.000441,10.048732,-1.0508,0.484,10.19341,0.00000
2904.00,10.19382,10.214085,0.000440,10.048780,-1.0508,0.484,10.19382,0.00000
2905.00,10.19407,10.214173,0.000441,10.048828,-1.0508,0.484,10.19407,0.00000
2906.00,10.19536,10.214262,0.000441,10.048862,-1.0508,0.485,10.19536,0.00000
2907.00,10.19538,10.214384,0.000440,10.048941,-1.0508,0.485,10.19538,0.00000
2908.00,10.19564,10.214572,0.000437,10.049017,-1.0508,0.485,10.19564,0.00000
2909.00,10.19582,10.214644,0.000436,10.048998,-1.0508,0.486,10.19582,0.00000
2910.00,10.19595,10.214688,0.000437,10.048952,-1.0508,0.486,10.19595,0.00000
2911.00,10.19564,10.214794,0.000441,10.048940,-1.0508,0.486,10.19564,0.00000
2912.00,10.19515,10.214864,0.000444,10.048900,-1.0508,0.486,10.19515,0.00000
2913.00,10.19427,10.214800,0.000452,10.048768,-1.0508,0.486,10.19427,0.00000
2914.00,10.19424,10.214915,0.000452,10.048771,-1.0508,0.486,10.19424,0.00000
2915.00,10.19409,10.214998,0.000448,10.048777,-1.0508,0.486,10.19409,0.00000
2916.00,10.19296,10.215031,0.000443,10.048746,-1.0508,0.486,10.19296,0.00000
2917.00,10.19306,10.215026,0.000441,10.048698,-1.0508,0.487,10.19306,0.00000
2918.00,10.19316,10.215151,0.000436,10.048774,-1.0508,0.487,10.19316,0.00000
2919.00,10.19309,10.215139,0.000437,10.048769,-1.0508,0.487,10.19309,0.00000
2920.00,10.19253,10.215206,0.000440,10.048787,-1.0507,0.487,10.19253,0.00000
2921.00,10.19241,10.215268,0.000443,10.048813,-1.0507,0.487,10.19241,0.00000
2922.00,10.19164,10.215344,0.000445,10.048825,-1.0507,0.487,10.19164,0.00000
2923.00,10.19128,10.215389,0.000446,10.048828,-1.0507,0.487,10.19128,0.00000
2924.00,10.19137,10.215459,0.000447,10.048806,-1.0506,0.487,10.19137,0.00000
2925.00,10.19205,10.215542,0.000446,10.048830,-1.0506,0.488,10.19205,0.00000
2926.00,10.19232,10.215578,0.000444,10.048836,-1.0505,0.488,10.19232,0.00000
2927.00,10.19334,10.215646,0.000442,10.048881,-1.0505,0.488,10.19334,0.00000
2928.00,10.19334,10.215710,0.000441,10.048858,-1.0505,0.488,10.19334,0.00000
2929.00,10.19295,10.215844,0.000438,10.048880,-1.0505,0.489,10.19295,0.00000
2930.00,10.19195,10.215868,0.000440,10.048849,-1.0505,0.489,10.19195,0.00000
2931.00,10.19152,10.215940,0.000439,10.048787,-1.0505,0.489,10.19152,0.00000
2932.00,10.19088,10.216049,0.000438,10.048814,-1.0505,0.490,10.19088,0.00000
2933.00,10.19138,10.216133,0.000441,10.048871,-1.0505,0.490,10.19138,0.00000
2934.00,10.19129,10.216153,0.000441,10.048888,-1.0505,0.490,10.19129,0.00000
2935.00,10.19157,10.216224,0.000441,10.048916,-1.0506,0.490,10.19157,0.00000
2936.00,10.19235,10.216338,0.000444,10.049005,-1.0506,0.490,10.19235,0.00000
2937.00,10.19230,10.216380,0.000448,10.048930,-1.0506,0.490,10.19230,0.00000
2938.00,10.19215,10.216370,0.000444,10.048850,-1.0506,0.490,10.19215,0.00000
2939.00,10.19248,10.216387,0.000446,10.048812,-1.0506,0.490,10.19248,0.00000
2940.00,10.19257,10.216492,0.000445,10.048863,-1.0506,0.490,10.19257,0.00000
2941.00,10.19192,10.216472,0.000444,10.048802,-1.0506,0.491,10.19192,0.00000
2942.00,10.19261,10.216511,0.000444,10.048806,-1.0506,0.491,10.19261,0.00000
2943.00,10.19285,10.216679,0.000448,10.048903,-1.0506,0.491,10.19285,0.00000
2944.00,10.19349,10.216842,0.000446,10.048973,-1.0506,0.491,10.19349,0.00000
2945.00,10.19363,10.216864,0.000443,10.048918,-1.0506,0.491,10.19363,0.00000
2946.00,10.19374,10.216946,0.000444,10.048906,-1.0506,0.492,10.19374,0.00000
2947.00,10.19312,10.217064,0.000446,10.048963,-1.0506,0.492,10.19312,0.00000
2948.00,10.19316,10.217133,0.000443,10.048957,-1.0506,0.492,10.19316,0.00000
2949.00,10.19302,10.217095,0.000442,10.048938,-1.0506,0.492,10.19302,0.00000
2950.00,10.19399,10.217135,0.000444,10.048886,-1.0506,0.492,10.19399,0.00000
2951.00,10.19439,10.217207,0.000445,10.048897,-1.0506,0.492,10.19439,0.00000
2952.00,10.19571,10.217231,0.000443,10.048852,-1.0506,0.492,10.19571,0.00000
2953.00,10.19608,10.217294,0.000443,10.048880,-1.0506,0.493,10.19608,0.00000
2954.00,10.19567,10.217401,0.000443,10.048866,-1.0506,0.493,10.19567,0.00000
2955.00,10.19428,10.217524,0.000445,10.048906,-1.0506,0.493,10.19428,0.00000
2956.00,10.19424,10.217710,0.000443,10.048989,-1.0506,0.493,10.19424,0.00000
2957.00,10.19364,10.217778,0.000446,10.049007,-1.0506,0.493,10.19364,0.00000
2958.00,10.19357,10.217790,0.000447,10.048951,-1.0506,0.493,10.19357,0.00000
2959.00,10.19402,10.217792,0.000448,10.048864,-1.0506,0.493,10.19402,0.00000
2960.00,10.19486,10.217819,0.000446,10.048872,-1.0505,0.494,10.19486,0.00000
2961.00,10.19487,10.217747,0.000446,10.048779,-1.0505,0.494,10.19487,0.00000
2962.00,10.19478,10.217847,0.000445,10.048806,-1.0505,0.494,10.19478,0.00000
2963.00,10.19421,10.217944,0.000447,10.048789,-1.0505,0.494,10.19421,0.00000
2964.00,10.19378,10.217984,0.000448,10.048783,-1.0505,0.494,10.19378,0.00000
2965.00,10.19432,10.218003,0.000449,10.048767,-1.0505,0.494,10.19432,0.00000
2966.00,10.19477,10.218076,0.000451,10.048781,-1.0504,0.494,10.19477,0.00000
2967.00,10.19553,10.218124,0.000451,10.048793,-1.0504,0.495,10.19553,0.00000
2968.00,10.19661,10.218138,0.000446,10.048804,-1.0504,0.495,10.19661,0.00000
2969.00,10.19713,10.218288,0.000444,10.048886,-1.0504,0.495,10.19713,0.00000
2970.00,10.19751,10.218355,0.000442,10.048874,-1.0503,0.495,10.19751,0.00000
2971.00,10.19806,10.218492,0.000444,10.048927,-1.0503,0.496,10.19806,0.00000
2972.00,10.19610,10.218599,0.000445,10.048931,-1.0503,0.496,10.19610,0.00000
2973.00,10.19465,10.218715,0.000449,10.048963,-1.0503,0.496,10.19465,0.00000
2974.00,10.19422,10.218741,0.000452,10.048961,-1.0503,0.496,10.19422,0.00000
2975.00,10.19402,10.218839,0.000453,10.048984,-1.0503,0.496,10.19402,0.00000
2976.00,10.19315,10.218817,0.000449,10.048942,-1.0503,0.496,10.19315,0.00000
2977.00,10.19389,10.218826,0.000449,10.048901,-1.0502,0.496,10.19389,0.00000
2978.00,10.19423,10.218801,0.000447,10.048852,-1.0502,0.496,10.19423,0.00000
2979.00,10.19469,10.218897,0.000443,10.048862,-1.0502,0.497,10.19469,0.00000
2980.00,10.19440,10.218905,0.000440,10.048834,-1.0502,0.497,10.19440,0.00000
2981.00,10.19474,10.218901,0.000438,10.048823,-1.0502,0.497,10.19474,0.00000
2982.00,10.19566,10.218974,0.000435,10.048825,-1.0502,0.498,10.19566,0.00000
2983.00,10.19558,10.218997,0.000437,10.048770,-1.0502,0.498,10.19558,0.00000
2984.00,10.19551,10.219065,0.000438,10.048795,-1.0502,0.498,10.19551,0.00000
2985.00,10.19566,10.219186,0.000439,10.048853,-1.0502,0.498,10.19566,0.00000
2986.00,10.19557,10.219348,0.000441,10.048878,-1.0502,0.498,10.19557,0.00000
2987.00,10.19524,10.219366,0.000442,10.048821,-1.0501,0.498,10.19524,0.00000
2988.00,10.19573,10.219482,0.000440,10.048909,-1.0501,0.498,10.19573,0.00000
2989.00,10.19544,10.219497,0.000440,10.048884,-1.0501,0.499,10.19544,0.00000
2990.00,10.19568,10.219531,0.000440,10.048871,-1.0501,0.499,10.19568,0.00000
2991.00,10.19659,10.219515,0.000440,10.048829,-1.0501,0.499,10.19659,0.00000
2992.00,10.19681,10.219527,0.000441,10.048847,-1.0501,0.499,10.19681,0.00000
2993.00,10.19730,10.219611,0.000444,10.048799,-1.0501,0.499,10.19730,0.00000
2994.00,10.19736,10.219725,0.000443,10.048794,-1.0500,0.499,10.19736,0.00000
2995.00,10.19660,10.219795,0.000444,10.048749,-1.0500,0.500,10.19660,0.00000
2996.00,10.19571,10.219963,0.000445,10.048773,-1.0500,0.500,10.19571,0.00000
2997.00,10.19518,10.220116,0.000444,10.048813,-1.0500,0.500,10.19518,0.00000
2998.00,10.19511,10.220195,0.000441,10.048884,-1.0500,0.500,10.19511,0.00000
2999.00,10.19507,10.220216,0.000442,10.048875,-1.0500,0.500,10.19507,0.00000
3000.00,10.19490,10.220302,0.000442,10.048898,-1.0500,0.501,10.19490,0.00000
3001.00,10.19598,10.220307,0.000441,10.048896,-1.0500,0.501,10.19598,0.00000
3002.00,10.19677,10.220437,0.000442,10.048974,-1.0500,0.501,10.19677,0.00000
3003.00,10.19741,10.220449,0.000446,10.048894,-1.0500,0.501,10.19741,0.00000
3004.00,10.19846,10.220607,0.000449,10.048961,-1.0499,0.501,10.19846,0.00000
3005.00,10.19927,10.220665,0.000449,10.048975,-1.0499,0.501,10.19927,0.00000
3006.00,10.19879,10.220834,0.000445,10.049068,-1.0500,0.501,10.19879,0.00000
3007.00,10.19889,10.220839,0.000444,10.049026,-1.0499,0.502,10.19889,0.00000
3008.00,10.19808,10.220893,0.000439,10.049032,-1.0499,0.502,10.19808,0.00000
3009.00,10.19675,10.220861,0.000437,10.048985,-1.0499,0.502,10.19675,0.00000
3010.00,10.19606,10.220935,0.000438,10.049008,-1.0499,0.502,10.19606,0.00000
3011.00,10.19553,10.220914,0.000442,10.048925,-1.0498,0.502,10.19553,0.00000
3012.00,10.19588,10.220944,0.000443,10.048919,-1.0498,0.502,10.19588,0.00000
3013.00,10.19661,10.221028,0.000443,10.048946,-1.0498,0.502,10.19661,0.00000
3014.00,10.19675,10.221121,0.000443,10.048935,-1.0498,0.503,10.19675,0.00000
3015.00,10.19728,10.221181,0.000446,10.048881,-1.0498,0.503,10.19728,0.00000
3016.00,10.19759,10.221263,0.000445,10.048883,-1.0498,0.503,10.19759,0.00000
3017.00,10.19671,10.221320,0.000446,10.048860,-1.0497,0.503,10.19671,0.00000
3018.00,10.19618,10.221371,0.000447,10.048797,-1.0497,0.503,10.19618,0.00000
3019.00,10.19607,10.221417,0.000445,10.048754,-1.0497,0.504,10.19607,0.00000
3020.00,10.19504,10.221461,0.000443,10.048764,-1.0496,0.504,10.19504,0.00000
3021.00,10.19452,10.221456,0.000444,10.048701,-1.0496,0.504,10.19452,0.00000
3022.00,10.19579,10.221539,0.000443,10.048668,-1.0496,0.504,10.19579,0.00000
3023.00,10.19674,10.221643,0.000442,10.048705,-1.0496,0.504,10.19674,0.00000
3024.00,10.19772,10.221735,0.000444,10.048756,-1.0495,0.504,10.19772,0.00000
3025.00,10.19828,10.221852,0.000444,10.048787,-1.0495,0.505,10.19828,0.00000
3026.00,10.19850,10.221956,0.000443,10.048822,-1.0495,0.505,10.19850,0.00000
3027.00,10.19725,10.222029,0.000440,10.048836,-1.0495,0.505,10.19725,0.00000
3028.00,10.19613,10.222094,0.000444,10.048856,-1.0495,0.505,10.19613,0.00000
3029.00,10.19660,10.222104,0.000443,10.048792,-1.0495,0.505,10.19660,0.00000
3030.00,10.19655,10.222088,0.000440,10.048669,-1.0495,0.506,10.19655,0.00000
3031.00,10.19694,10.222224,0.000437,10.048718,-1.0495,0.506,10.19694,0.00000
3032.00,10.19812,10.222348,0.000439,10.048789,-1.0494,0.506,10.19812,0.00000
3033.00,10.19866,10.222383,0.000438,10.048768,-1.0494,0.506,10.19866,0.00000
3034.00,10.19805,10.222444,0.000437,10.048802,-1.0494,0.507,10.19805,0.00000
3035.00,10.19854,10.222534,0.000437,10.048899,-1.0493,0.507,10.19854,0.00000
3036.00,10.19887,10.222504,0.000439,10.048850,-1.0493,0.507,10.19887,0.00000
3037.00,10.19806,10.222466,0.000439,10.048762,-1.0492,0.507,10.19806,0.00000
3038.00,10.19803,10.222475,0.000437,10.048742,-1.0492,0.507,10.19803,0.00000
3039.00,10.19757,10.222469,0.000437,10.048665,-1.0492,0.507,10.19757,0.00000
3040.00,10.19815,10.222501,0.000439,10.048653,-1.0491,0.508,10.19815,0.00000
3041.00,10.19790,10.222603,0.000440,10.048678,-1.0491,0.508,10.19790,0.00000
3042.00,10.19729,10.222661,0.000441,10.048623,-1.0491,0.508,10.19729,0.00000
3043.00,10.19710,10.222816,0.000440,10.048658,-1.0491,0.508,10.19710,0.00000
3044.00,10.19807,10.222983,0.000442,10.048736,-1.0490,0.508,10.19807,0.00000
3045.00,10.19763,10.223015,0.000440,10.048711,-1.0490,0.509,10.19763,0.00000
3046.00,10.19788,10.223065,0.000442,10.048737,-1.0490,0.509,10.19788,0.00000
3047.00,10.19931,10.223120,0.000440,10.048811,-1.0490,0.509,10.19931,0.00000
3048.00,10.19919,10.223182,0.000442,10.048842,-1.0490,0.509,10.19919,0.00000
3049.00,10.19844,10.223288,0.000445,10.048913,-1.0490,0.509,10.19844,0.00000
3050.00,10.19779,10.223349,0.000446,10.048891,-1.0489,0.509,10.19779,0.00000
3051.00,10.19866,10.223408,0.000447,10.048915,-1.0489,0.509,10.19866,0.00000
3052.00,10.19747,10.223546,0.000447,10.048935,-1.0489,0.510,10.19747,0.00000
3053.00,10.19726,10.223571,0.000446,10.048857,-1.0488,0.510,10.19726,0.00000
3054.00,10.19698,10.223583,0.000444,10.048831,-1.0488,0.510,10.19698,0.00000
3055.00,10.19783,10.223660,0.000446,10.048869,-1.0488,0.510,10.19783,0.00000
3056.00,10.19695,10.223734,0.000443,10.048836,-1.0488,0.511,10.19695,0.00000
3057.00,10.19705,10.223724,0.000446,10.048783,-1.0488,0.511,10.19705,0.00000
3058.00,10.19801,10.223785,0.000447,10.048888,-1.0488,0.511,10.19801,0.00000
3059.00,10.19877,10.223836,0.000448,10.048894,-1.0488,0.511,10.19877,0.00000
3060.00,10.19917,10.223889,0.000448,10.048850,-1.0487,0.511,10.19917,0.00000
3061.00,10.19898,10.223965,0.000450,10.048843,-1.0487,0.511,10.19898,0.00000
3062.00,10.19962,10.224050,0.000451,10.048886,-1.0486,0.511,10.19962,0.00000
3063.00,10.19970,10.224106,0.000451,10.048846,-1.0486,0.511,10.19970,0.00000
3064.00,10.20064,10.224177,0.000450,10.048841,-1.0486,0.511,10.20064,0.00000
3065.00,10.20096,10.224252,0.000450,10.048874,-1.0486,0.512,10.20096,0.00000
3066.00,10.20104,10.224274,0.000449,10.048874,-1.0485,0.512,10.20104,0.00000
3067.00,10.20045,10.224311,0.000447,10.048854,-1.0485,0.512,10.20045,0.00000
3068.00,10.20030,10.224333,0.000444,10.048791,-1.0485,0.512,10.20030,0.00000
3069.00,10.19930,10.224428,0.000444,10.048793,-1.0485,0.512,10.19930,0.00000
3070.00,10.19901,10.224512,0.000441,10.048775,-1.0484,0.513,10.19901,0.00000
3071.00,10.19891,10.224574,0.000440,10.048740,-1.0484,0.513,10.19891,0.00000
3072.00,10.19925,10.224636,0.000440,10.048719,-1.0484,0.513,10.19925,0.00000
3073.00,10.19879,10.224741,0.000444,10.048758,-1.0484,0.513,10.19879,0.00000
3074.00,10.19963,10.224858,0.000445,10.048809,-1.0483,0.513,10.19963,0.00000
3075.00,10.19873,10.225002,0.000446,10.048920,-1.0483,0.513,10.19873,0.00000
3076.00,10.19874,10.225041,0.000446,10.048891,-1.0482,0.513,10.19874,0.00000
3077.00,10.19776,10.225135,0.000444,10.048930,-1.0481,0.514,10.19776,0.00000
3078.00,10.19815,10.225275,0.000439,10.048995,-1.0481,0.514,10.19815,0.00000
3079.00,10.19881,10.225239,0.000436,10.048899,-1.0480,0.514,10.19881,0.00000
3080.00,10.19946,10.225300,0.000439,10.048869,-1.0480,0.514,10.19946,0.00000
3081.00,10.19977,10.225414,0.000441,10.048944,-1.0479,0.515,10.19977,0.00000
3082.00,10.20085,10.225530,0.000444,10.049008,-1.0479,0.515,10.20085,0.00000
3083.00,10.20064,10.225585,0.000445,10.048996,-1.0479,0.515,10.20064,0.00000
3084.00,10.20012,10.225667,0.000445,10.049004,-1.0479,0.515,10.20012,0.00000
3085.00,10.20118,10.225737,0.000445,10.049039,-1.0479,0.515,10.20118,0.00000
3086.00,10.20129,10.225803,0.000448,10.049034,-1.0478,0.515,10.20129,0.00000
3087.00,10.20143,10.225846,0.000446,10.049039,-1.0478,0.516,10.20143,0.00000
3088.00,10.20169,10.225866,0.000448,10.049030,-1.0478,0.516,10.20169,0.00000
3089.00,10.20142,10.225945,0.000452,10.049019,-1.0477,0.516,10.20142,0.00000
3090.00,10.20029,10.225926,0.000450,10.048924,-1.0477,0.516,10.20029,0.00000
3091.00,10.20034,10.225980,0.000447,10.048898,-1.0476,0.516,10.20034,0.00000
3092.00,10.20063,10.226049,0.000447,10.048886,-1.0476,0.516,10.20063,0.00000
3093.00,10.20071,10.226123,0.000445,10.048849,-1.0476,0.516,10.20071,0.00000
3094.00,10.20054,10.226208,0.000441,10.048903,-1.0475,0.517,10.20054,0.00000
3095.00,10.20025,10.226309,0.000441,10.048955,-1.0475,0.517,10.20025,0.00000
3096.00,10.20016,10.226352,0.000444,10.048961,-1.0475,0.517,10.20016,0.00000
3097.00,10.19912,10.226359,0.000442,10.048920,-1.0474,0.517,10.19912,0.00000
3098.00,10.19953,10.226331,0.000443,10.048848,-1.0474,0.517,10.19953,0.00000
3099.00,10.19981,10.226387,0.000444,10.048855,-1.0474,0.518,10.19981,0.00000
3100.00,10.20083,10.226435,0.000445,10.048822,-1.0473,0.518,10.20083,0.00000
3101.00,10.20033,10.226530,0.000440,10.048865,-1.0473,0.518,10.20033,0.00000
3102.00,10.20167,10.226646,0.000441,10.048881,-1.0473,0.518,10.20167,0.00000
3103.00,10.20165,10.226785,0.000443,10.048971,-1.0473,0.518,10.20165,0.00000
3104.00,10.20140,10.226828,0.000445,10.048931,-1.0472,0.519,10.20140,0.00000
3105.00,10.20111,10.226944,0.000446,10.048966,-1.0472,0.519,10.20111,0.00000
3106.00,10.20178,10.226974,0.000447,10.048928,-1.0471,0.519,10.20178,0.00000
3107.00,10.20168,10.227044,0.000448,10.048928,-1.0471,0.519,10.20168,0.00000
3108.00,10.20138,10.227088,0.000446,10.048929,-1.0471,0.519,10.20138,0.00000
3109.00,10.20216,10.227172,0.000444,10.048937,-1.0471,0.519,10.20216,0.00000
3110.00,10.20264,10.227198,0.000445,10.048923,-1.0471,0.520,10.20264,0.00000
3111.00,10.20331,10.227282,0.000443,10.048909,-1.0471,0.520,10.20331,0.00000
3112.00,10.20409,10.227260,0.000443,10.048832,-1.0471,0.520,10.20409,0.00000
3113.00,10.20469,10.227253,0.000444,10.048770,-1.0471,0.520,10.20469,0.00000
3114.00,10.20429,10.227225,0.000441,10.048711,-1.0471,0.520,10.20429,0.00000
3115.00,10.20368,10.227265,0.000440,10.048723,-1.0470,0.521,10.20368,0.00000
3116.00,10.20328,10.227345,0.000442,10.048718,-1.0470,0.521,10.20328,0.00000
3117.00,10.20256,10.227523,0.000444,10.048773,-1.0469,0.521,10.20256,0.00000
3118.00,10.20180,10.227646,0.000446,10.048774,-1.0469,0.521,10.20180,0.00000
3119.00,10.20134,10.227828,0.000447,10.048803,-1.0469,0.521,10.20134,0.00000
3120.00,10.20239,10.227890,0.000447,10.048759,-1.0468,0.521,10.20239,0.00000
3121.00,10.20267,10.227939,0.000447,10.048802,-1.0468,0.521,10.20267,0.00000
3122.00,10.20386,10.227925,0.000444,10.048794,-1.0468,0.522,10.20386,0.00000
@11,1.0000,2.0, 3120.034 
3123.00,10.20514,10.227977,0.000442,10.048825,-1.0467,0.522,10.20514,0.00000
3124.00,10.20611,10.227945,0.000444,10.048808,-1.0467,0.522,10.20611,0.00000
3125.00,10.19826,10.227979,0.000442,10.048838,-1.0467,0.522,10.19826,0.00000
3126.00,10.16364,10.227980,0.000443,10.048792,-1.0466,0.522,10.16364,0.00000
3127.00,10.10108,10.227970,0.000443,10.048767,-1.0466,0.523,10.10108,0.00000
3128.00,10.03398,10.228099,0.000442,10.048856,-1.0466,0.523,10.03398,0.00000
3129.00,9.97778,10.228129,0.000444,10.048833,-1.0465,0.523,9.97778,0.00000
3130.00,9.94188,10.228177,0.000447,10.048772,-1.0465,0.523,9.94188,0.00000
3131.00,9.94189,10.228235,0.000445,10.048788,-1.0465,0.523,9.94189,0.00000
3132.00,9.96913,10.228358,0.000445,10.048782,-1.0464,0.523,9.96913,0.00000
3133.00,9.99820,10.228319,0.000444,10.048658,-1.0464,0.524,9.99820,0.00000
3134.00,10.01416,10.228433,0.000444,10.048677,-1.0464,0.524,10.01416,0.00000
3135.00,10.01656,10.228440,0.000442,10.048618,-1.0464,0.524,10.01656,0.00000
3136.00,10.01239,10.228523,0.000440,10.048603,-1.0463,0.525,10.01239,0.00000
3137.00,10.01111,10.228582,0.000440,10.048616,-1.0463,0.525,10.01111,0.00000
3138.00,10.01659,10.228690,0.000442,10.048704,-1.0463,0.525,10.01659,0.00000
3139.00,10.02877,10.228700,0.000439,10.048711,-1.0463,0.525,10.02877,0.00000
3140.00,10.04618,10.228851,0.000437,10.048856,-1.0462,0.525,10.04618,0.00000
3141.00,10.06624,10.228928,0.000441,10.048848,-1.0462,0.525,10.06624,0.00000
3142.00,10.08771,10.228982,0.000442,10.048848,-1.0461,0.525,10.08771,0.00000
3143.00,10.10986,10.229011,0.000443,10.048779,-1.0461,0.526,10.10986,0.00000
3144.00,10.13232,10.229130,0.000448,10.048797,-1.0461,0.526,10.13232,0.00000
3145.00,10.15373,10.229332,0.000451,10.048853,-1.0460,0.526,10.15373,0.00000
3146.00,10.17222,10.229482,0.000449,10.048920,-1.0460,0.526,10.17222,0.00000
3147.00,10.18672,10.229688,0.000450,10.049028,-1.0460,0.526,10.18672,0.00000
3148.00,10.19876,10.229827,0.000449,10.049064,-1.0460,0.526,10.19876,0.00000
3149.00,10.20796,10.229927,0.000448,10.049091,-1.0459,0.526,10.20796,0.00000
3150.00,10.21435,10.229821,0.000448,10.048961,-1.0459,0.527,10.21435,0.00000
3151.00,10.21899,10.229853,0.000451,10.048955,-1.0459,0.526,10.21899,0.00000
3152.00,10.22270,10.229831,0.000451,10.048869,-1.0459,0.527,10.22270,0.00000
3153.00,10.22525,10.229868,0.000451,10.048848,-1.0459,0.527,10.22525,0.00000
3154.00,10.22635,10.229884,0.000452,10.048819,-1.0459,0.527,10.22635,0.00000
3155.00,10.22675,10.230057,0.000451,10.048938,-1.0458,0.527,10.22675,0.00000
3156.00,10.22666,10.230049,0.000448,10.048878,-1.0458,0.527,10.22666,0.00000
3157.00,10.22706,10.230008,0.000446,10.048809,-1.0458,0.527,10.22706,0.00000
3158.00,10.22636,10.230051,0.000449,10.048817,-1.0457,0.528,10.22636,0.00000
3159.00,10.22554,10.230145,0.000448,10.048846,-1.0457,0.528,10.22554,0.00000
3160.00,10.22463,10.230095,0.000449,10.048745,-1.0457,0.528,10.22463,0.00000
3161.00,10.22347,10.230212,0.000450,10.048819,-1.0456,0.528,10.22347,0.00000
3162.00,10.22222,10.230296,0.000449,10.048852,-1.0456,0.528,10.22222,0.00000
3163.00,10.22177,10.230354,0.000446,10.048855,-1.0455,0.529,10.22177,0.00000
3164.00,10.22020,10.230383,0.000445,10.048841,-1.0454,0.529,10.22020,0.00000
3165.00,10.21802,10.230458,0.000446,10.048869,-1.0454,0.529,10.21802,0.00000
3166.00,10.21580,10.230583,0.000448,10.048909,-1.0454,0.529,10.21580,0.00000
3167.00,10.21296,10.230748,0.000447,10.048965,-1.0453,0.530,10.21296,0.00000
3168.00,10.20954,10.230839,0.000445,10.048991,-1.0453,0.530,10.20954,0.00000
3169.00,10.20667,10.230943,0.000444,10.049007,-1.0452,0.530,10.20667,0.00000
3170.00,10.20446,10.230991,0.000442,10.048927,-1.0452,0.530,10.20446,0.00000
3171.00,10.20249,10.230950,0.000439,10.048837,-1.0451,0.530,10.20249,0.00000
3172.00,10.19994,10.230989,0.000441,10.048828,-1.0451,0.530,10.19994,0.00000
3173.00,10.19713,10.231019,0.000442,10.048786,-1.0451,0.531,10.19713,0.00000
3174.00,10.19441,10.231018,0.000438,10.048730,-1.0450,0.531,10.19441,0.00000
3175.00,10.19136,10.231093,0.000440,10.048769,-1.0450,0.531,10.19136,0.00000
3176.00,10.19043,10.231125,0.000441,10.048745,-1.0450,0.531,10.19043,0.00000
3177.00,10.19011,10.231146,0.000438,10.048707,-1.0449,0.531,10.19011,0.00000
3178.00,10.19090,10.231135,0.000439,10.048674,-1.0449,0.532,10.19090,0.00000
3179.00,10.19152,10.231314,0.000444,10.048813,-1.0449,0.532,10.19152,0.00000
3180.00,10.19217,10.231403,0.000444,10.048810,-1.0448,0.532,10.19217,0.00000
3181.00,10.19189,10.231527,0.000444,10.048850,-1.0448,0.532,10.19189,0.00000
3182.00,10.19230,10.231579,0.000446,10.048843,-1.0447,0.532,10.19230,0.00000
3183.00,10.19240,10.231698,0.000445,10.048906,-1.0447,0.532,10.19240,0.00000
3184.00,10.19242,10.231671,0.000444,10.048785,-1.0446,0.532,10.19242,0.00000
3185.00,10.19365,10.231732,0.000443,10.048825,-1.0446,0.533,10.19365,0.00000
3186.00,10.19494,10.231779,0.000442,10.048792,-1.0446,0.533,10.19494,0.00000
3187.00,10.19579,10.231878,0.000442,10.048843,-1.0445,0.533,10.19579,0.00000
3188.00,10.19637,10.231964,0.000443,10.048839,-1.0445,0.533,10.19637,0.00000
3189.00,10.19830,10.232021,0.000441,10.048856,-1.0445,0.533,10.19830,0.00000
3190.00,10.19995,10.232047,0.000440,10.048808,-1.0444,0.534,10.19995,0.00000
3191.00,10.20096,10.232091,0.000441,10.048831,-1.0444,0.534,10.20096,0.00000
3192.00,10.20242,10.232097,0.000442,10.048765,-1.0444,0.534,10.20242,0.00000
3193.00,10.20460,10.232146,0.000442,10.048725,-1.0444,0.534,10.20460,0.00000
3194.00,10.20487,10.232203,0.000444,10.048702,-1.0444,0.534,10.20487,0.00000
3195.00,10.20421,10.232354,0.000447,10.048811,-1.0444,0.534,10.20421,0.00000
3196.00,10.20426,10.232421,0.000449,10.048817,-1.0443,0.534,10.20426,0.00000
3197.00,10.20498,10.232551,0.000450,10.048885,-1.0443,0.535,10.20498,0.00000
3198.00,10.20527,10.232614,0.000446,10.048876,-1.0443,0.535,10.20527,0.00000
3199.00,10.20686,10.232707,0.000443,10.048926,-1.0442,0.535,10.20686,0.00000
3200.00,10.20819,10.232774,0.000441,10.048906,-1.0442,0.535,10.20819,0.00000
3201.00,10.20902,10.232848,0.000444,10.048861,-1.0442,0.536,10.20902,0.00000
3202.00,10.20994,10.232899,0.000442,10.048813,-1.0441,0.536,10.20994,0.00000
3203.00,10.20939,10.232960,0.000442,10.048811,-1.0441,0.536,10.20939,0.00000
3204.00,10.20932,10.232957,0.000444,10.048751,-1.0441,0.536,10.20932,0.00000
3205.00,10.20988,10.232951,0.000443,10.048726,-1.0440,0.536,10.20988,0.00000
3206.00,10.20969,10.233009,0.000438,10.048790,-1.0440,0.537,10.20969,0.00000
3207.00,10.20952,10.233053,0.000438,10.048799,-1.0439,0.537,10.20952,0.00000
3208.00,10.20989,10.233159,0.000441,10.048829,-1.0439,0.537,10.20989,0.00000
3209.00,10.20967,10.233281,0.000442,10.048860,-1.0439,0.537,10.20967,0.00000
3210.00,10.21096,10.233352,0.000445,10.048841,-1.0439,0.537,10.21096,0.00000
3211.00,10.21228,10.233463,0.000447,10.048836,-1.0439,0.537,10.21228,0.00000
3212.00,10.21171,10.233568,0.000448,10.048903,-1.0439,0.537,10.21171,0.00000
3213.00,10.21261,10.233633,0.000445,10.048898,-1.0439,0.538,10.21261,0.00000
3214.00,10.21218,10.233771,0.000443,10.048916,-1.0438,0.538,10.21218,0.00000
3215.00,10.21099,10.233823,0.000440,10.048887,-1.0438,0.538,10.21099,0.00000
3216.00,10.20958,10.233866,0.000439,10.048871,-1.0437,0.539,10.20958,0.00000
3217.00,10.20982,10.233922,0.000440,10.048840,-1.0437,0.539,10.20982,0.00000
3218.00,10.20935,10.233961,0.000444,10.048877,-1.0437,0.539,10.20935,0.00000
3219.00,10.20915,10.233985,0.000447,10.048938,-1.0436,0.539,10.20915,0.00000
3220.00,10.20948,10.234075,0.000447,10.048971,-1.0436,0.539,10.20948,0.00000
3221.00,10.20990,10.234120,0.000449,10.048942,-1.0436,0.539,10.20990,0.00000
3222.00,10.20850,10.234229,0.000447,10.049016,-1.0436,0.539,10.20850,0.00000
3223.00,10.20814,10.234311,0.000449,10.049011,-1.0435,0.540,10.20814,0.00000
3224.00,10.20888,10.234309,0.000448,10.048898,-1.0435,0.540,10.20888,0.00000
3225.00,10.20888,10.234376,0.000452,10.048873,-1.0434,0.540,10.20888,0.00000
3226.00,10.20793,10.234464,0.000453,10.048952,-1.0434,0.540,10.20793,0.00000
3227.00,10.20766,10.234523,0.000453,10.048884,-1.0434,0.540,10.20766,0.00000
3228.00,10.20753,10.234586,0.000446,10.048881,-1.0433,0.540,10.20753,0.00000
3229.00,10.20690,10.234699,0.000445,10.048912,-1.0433,0.540,10.20690,0.00000
3230.00,10.20604,10.234641,0.000441,10.048838,-1.0433,0.541,10.20604,0.00000
3231.00,10.20693,10.234660,0.000439,10.048714,-1.0432,0.541,10.20693,0.00000
3232.00,10.20808,10.234682,0.000440,10.048708,-1.0432,0.541,10.20808,0.00000
3233.00,10.20802,10.234701,0.000444,10.048666,-1.0431,0.541,10.20802,0.00000
3234.00,10.20837,10.234742,0.000448,10.048676,-1.0431,0.541,10.20837,0.00000
3235.00,10.20885,10.234864,0.000447,10.048701,-1.0431,0.541,10.20885,0.00000
3236.00,10.20851,10.234895,0.000447,10.048732,-1.0430,0.542,10.20851,0.00000
3237.00,10.20842,10.234980,0.000447,10.048740,-1.0430,0.542,10.20842,0.00000
3238.00,10.20937,10.235098,0.000444,10.048783,-1.0429,0.542,10.20937,0.00000
3239.00,10.20920,10.235158,0.000445,10.048771,-1.0429,0.542,10.20920,0.00000
3240.00,10.20890,10.235249,0.000447,10.048860,-1.0429,0.542,10.20890,0.00000
3241.00,10.20984,10.235359,0.000446,10.048896,-1.0428,0.543,10.20984,0.00000
3242.00,10.21053,10.235335,0.000445,10.048838,-1.0428,0.543,10.21053,0.00000
3243.00,10.20976,10.235412,0.000447,10.048842,-1.0428,0.543,10.20976,0.00000
3244.00,10.21046,10.235487,0.000445,10.048850,-1.0427,0.543,10.21046,0.00000
3245.00,10.21029,10.235558,0.000447,10.048851,-1.0427,0.543,10.21029,0.00000
3246.00,10.20923,10.235583,0.000449,10.048830,-1.0427,0.544,10.20923,0.00000
3247.00,10.20854,10.235758,0.000449,10.048899,-1.0426,0.544,10.20854,0.00000
3248.00,10.20898,10.235815,0.000450,10.048936,-1.0426,0.544,10.20898,0.00000
3249.00,10.20928,10.235832,0.000451,10.048924,-1.0425,0.544,10.20928,0.00000
3250.00,10.21075,10.235863,0.000452,10.048872,-1.0425,0.544,10.21075,0.00000
3251.00,10.21184,10.235897,0.000451,10.048823,-1.0424,0.544,10.21184,0.00000
3252.00,10.21224,10.235868,0.000452,10.048795,-1.0424,0.544,10.21224,0.00000
3253.00,10.21116,10.236021,0.000456,10.048851,-1.0424,0.544,10.21116,0.00000
3254.00,10.21083,10.236101,0.000458,10.048869,-1.0423,0.544,10.21083,0.00000
3255.00,10.21100,10.236140,0.000460,10.048828,-1.0423,0.545,10.21100,0.00000
3256.00,10.21024,10.236199,0.000461,10.048849,-1.0423,0.545,10.21024,0.00000
3257.00,10.20996,10.236342,0.000459,10.048881,-1.0422,0.545,10.20996,0.00000
3258.00,10.21151,10.236276,0.000454,10.048810,-1.0422,0.545,10.21151,0.00000
3259.00,10.21159,10.236356,0.000450,10.048832,-1.0422,0.545,10.21159,0.00000
3260.00,10.21095,10.236414,0.000446,10.048898,-1.0422,0.546,10.21095,0.00000
3261.00,10.21177,10.236524,0.000445,10.048940,-1.0421,0.546,10.21177,0.00000
3262.00,10.21219,10.236554,0.000447,10.048954,-1.0421,0.546,10.21219,0.00000
3263.00,10.21165,10.236657,0.000448,10.048897,-1.0420,0.546,10.21165,0.00000
3264.00,10.21162,10.236757,0.000448,10.048934,-1.0419,0.546,10.21162,0.00000
3265.00,10.21135,10.236897,0.000449,10.048940,-1.0418,0.546,10.21135,0.00000
3266.00,10.21143,10.237044,0.000447,10.049041,-1.0417,0.547,10.21143,0.00000
3267.00,10.21199,10.237111,0.000447,10.049033,-1.0416,0.547,10.21199,0.00000
3268.00,10.21157,10.237137,0.000447,10.049049,-1.0416,0.547,10.21157,0.00000
3269.00,10.21142,10.237108,0.000446,10.048990,-1.0415,0.547,10.21142,0.00000
3270.00,10.21129,10.237129,0.000444,10.048967,-1.0415,0.548,10.21129,0.00000
3271.00,10.21001,10.237196,0.000450,10.048941,-1.0415,0.548,10.21001,0.00000
3272.00,10.20938,10.237211,0.000450,10.048942,-1.0414,0.548,10.20938,0.00000
3273.00,10.21067,10.237255,0.000451,10.048975,-1.0414,0.548,10.21067,0.00000
3274.00,10.21079,10.237399,0.000454,10.049007,-1.0414,0.548,10.21079,0.00000
3275.00,10.21128,10.237404,0.000458,10.048998,-1.0413,0.548,10.21128,0.00000
3276.00,10.21180,10.237421,0.000455,10.048973,-1.0413,0.548,10.21180,0.00000
3277.00,10.21124,10.237483,0.000454,10.048918,-1.0413,0.548,10.21124,0.00000
3278.00,10.20965,10.237592,0.000454,10.048938,-1.0413,0.549,10.20965,0.00000
3279.00,10.21011,10.237638,0.000454,10.048963,-1.0412,0.549,10.21011,0.00000
3280.00,10.20991,10.237820,0.000453,10.049006,-1.0412,0.549,10.20991,0.00000
3281.00,10.21114,10.237812,0.000455,10.048943,-1.0411,0.549,10.21114,0.00000
3282.00,10.21204,10.237872,0.000460,10.048901,-1.0411,0.549,10.21204,0.00000
3283.00,10.21235,10.237942,0.000460,10.048876,-1.0410,0.549,10.21235,0.00000
3284.00,10.21247,10.238008,0.000456,10.048837,-1.0410,0.549,10.21247,0.00000
3285.00,10.21329,10.237966,0.000455,10.048777,-1.0410,0.550,10.21329,0.00000
3286.00,10.21214,10.238119,0.000454,10.048869,-1.0409,0.550,10.21214,0.00000
3287.00,10.21181,10.238187,0.000449,10.048908,-1.0409,0.550,10.21181,0.00000
3288.00,10.21210,10.238280,0.000450,10.048932,-1.0409,0.550,10.21210,0.00000
3289.00,10.21148,10.238348,0.000450,10.048968,-1.0409,0.551,10.21148,0.00000
3290.00,10.21171,10.238516,0.000448,10.049031,-1.0409,0.551,10.21171,0.00000
3291.00,10.21286,10.238583,0.000445,10.048984,-1.0409,0.551,10.21286,0.00000
3292.00,10.21327,10.238732,0.000443,10.049022,-1.0408,0.551,10.21327,0.00000
3293.00,10.21376,10.238735,0.000443,10.048961,-1.0408,0.552,10.21376,0.00000
3294.00,10.21439,10.238779,0.000442,10.048934,-1.0407,0.552,10.21439,0.00000
3295.00,10.21350,10.238816,0.000444,10.048933,-1.0407,0.552,10.21350,0.00000
3296.00,10.21296,10.238854,0.000447,10.048917,-1.0406,0.552,10.21296,0.00000
3297.00,10.21233,10.238866,0.000447,10.048885,-1.0406,0.552,10.21233,0.00000
3298.00,10.21263,10.238967,0.000446,10.048905,-1.0405,0.552,10.21263,0.00000
3299.00,10.21267,10.239019,0.000447,10.048857,-1.0405,0.552,10.21267,0.00000
3300.00,10.21266,10.239064,0.000448,10.048826,-1.0405,0.553,10.21266,0.00000
3301.00,10.21218,10.239180,0.000447,10.048865,-1.0404,0.553,10.21218,0.00000
3302.00,10.21222,10.239257,0.000450,10.048913,-1.0404,0.553,10.21222,0.00000
3303.00,10.21229,10.239295,0.000451,10.048931,-1.0404,0.553,10.21229,0.00000
3304.00,10.21216,10.239434,0.000452,10.049011,-1.0404,0.553,10.21216,0.00000
3305.00,10.21264,10.239525,0.000450,10.049016,-1.0403,0.553,10.21264,0.00000
3306.00,10.21453,10.239456,0.000450,10.048940,-1.0403,0.553,10.21453,0.00000
3307.00,10.21545,10.239497,0.000448,10.048940,-1.0402,0.554,10.21545,0.00000
3308.00,10.21533,10.239598,0.000443,10.048958,-1.0402,0.554,10.21533,0.00000
3309.00,10.21571,10.239588,0.000442,10.048891,-1.0402,0.554,10.21571,0.00000
3310.00,10.21594,10.239601,0.000443,10.048874,-1.0402,0.555,10.21594,0.00000
3311.00,10.21537,10.239712,0.000444,10.048900,-1.0401,0.555,10.21537,0.00000
3312.00,10.21527,10.239701,0.000448,10.048828,-1.0401,0.555,10.21527,0.00000
3313.00,10.21456,10.239699,0.000452,10.048840,-1.0401,0.555,10.21456,0.00000
3314.00,10.21423,10.239724,0.000451,10.048837,-1.0400,0.555,10.21423,0.00000
3315.00,10.21404,10.239754,0.000451,10.048856,-1.0400,0.555,10.21404,0.00000
3316.00,10.21303,10.239765,0.000448,10.048819,-1.0400,0.555,10.21303,0.00000
3317.00,10.21281,10.239873,0.000447,10.048851,-1.0399,0.555,10.21281,0.00000
3318.00,10.21386,10.239951,0.000445,10.048816,-1.0399,0.556,10.21386,0.00000
3319.00,10.21387,10.240002,0.000444,10.048771,-1.0399,0.556,10.21387,0.00000
3320.00,10.21412,10.240159,0.000445,10.048799,-1.0399,0.556,10.21412,0.00000
3321.00,10.21412,10.240340,0.000446,10.048881,-1.0399,0.556,10.21412,0.00000
3322.00,10.21435,10.240388,0.000446,10.048835,-1.0398,0.556,10.21435,0.00000
3323.00,10.21394,10.240474,0.000447,10.048828,-1.0398,0.557,10.21394,0.00000
3324.00,10.21432,10.240599,0.000446,10.048861,-1.0398,0.557,10.21432,0.00000
3325.00,10.21229,10.240683,0.000444,10.048817,-1.0397,0.557,10.21229,0.00000
3326.00,10.21218,10.240675,0.000446,10.048734,-1.0397,0.557,10.21218,0.00000
3327.00,10.21214,10.240726,0.000448,10.048762,-1.0396,0.557,10.21214,0.00000
3328.00,10.21227,10.240828,0.000449,10.048832,-1.0396,0.557,10.21227,0.00000
3329.00,10.21253,10.240898,0.000450,10.048871,-1.0396,0.557,10.21253,0.00000
3330.00,10.21454,10.240889,0.000451,10.048884,-1.0396,0.557,10.21454,0.00000
3331.00,10.21636,10.241010,0.000451,10.048983,-1.0395,0.558,10.21636,0.00000
3332.00,10.21792,10.241138,0.000447,10.049043,-1.0395,0.558,10.21792,0.00000
3333.00,10.21816,10.241104,0.000445,10.048956,-1.0394,0.558,10.21816,0.00000
3334.00,10.21826,10.241103,0.000446,10.048924,-1.0394,0.558,10.21826,0.00000
3335.00,10.21766,10.241144,0.000444,10.048900,-1.0394,0.559,10.21766,0.00000
3336.00,10.21640,10.241119,0.000444,10.048836,-1.0394,0.559,10.21640,0.00000
3337.00,10.21464,10.241151,0.000445,10.048824,-1.0394,0.559,10.21464,0.00000
3338.00,10.21423,10.241236,0.000442,10.048823,-1.0394,0.559,10.21423,0.00000
3339.00,10.21273,10.241303,0.000443,10.048815,-1.0394,0.559,10.21273,0.00000
3340.00,10.21279,10.241390,0.000447,10.048875,-1.0393,0.560,10.21279,0.00000
3341.00,10.21288,10.241418,0.000445,10.048824,-1.0393,0.560,10.21288,0.00000
3342.00,10.21386,10.241492,0.000446,10.048813,-1.0393,0.560,10.21386,0.00000
3343.00,10.21387,10.241590,0.000448,10.048864,-1.0392,0.560,10.21387,0.00000
3344.00,10.21451,10.241631,0.000446,10.048838,-1.0392,0.560,10.21451,0.00000
3345.00,10.21476,10.241694,0.000444,10.048778,-1.0391,0.560,10.21476,0.00000
3346.00,10.21538,10.241830,0.000442,10.048821,-1.0390,0.560,10.21538,0.00000
3347.00,10.21575,10.241871,0.000437,10.048777,-1.0390,0.561,10.21575,0.00000
3348.00,10.21592,10.241924,0.000438,10.048753,-1.0389,0.561,10.21592,0.00000
3349.00,10.21561,10.242001,0.000443,10.048735,-1.0389,0.561,10.21561,0.00000
3350.00,10.21530,10.242087,0.000445,10.048770,-1.0389,0.561,10.21530,0.00000
3351.00,10.21527,10.242167,0.000444,10.048802,-1.0388,0.561,10.21527,0.00000
3352.00,10.21424,10.242196,0.000446,10.048817,-1.0388,0.561,10.21424,0.00000
3353.00,10.21391,10.242251,0.000444,10.048841,-1.0388,0.562,10.21391,0.00000
3354.00,10.21413,10.242356,0.000440,10.048909,-1.0388,0.562,10.21413,0.00000
3355.00,10.21461,10.242346,0.000435,10.048862,-1.0388,0.562,10.21461,0.00000
3356.00,10.21439,10.242392,0.000435,10.048871,-1.0387,0.563,10.21439,0.00000
3357.00,10.21494,10.242529,0.000438,10.048915,-1.0387,0.563,10.21494,0.00000
3358.00,10.21606,10.242615,0.000441,10.048868,-1.0386,0.563,10.21606,0.00000
3359.00,10.21753,10.242693,0.000440,10.048857,-1.0386,0.563,10.21753,0.00000
3360.00,10.21741,10.242796,0.000442,10.048876,-1.0386,0.563,10.21741,0.00000
3361.00,10.21671,10.242815,0.000447,10.048812,-1.0386,0.563,10.21671,0.00000
3362.00,10.21584,10.242863,0.000445,10.048804,-1.0386,0.563,10.21584,0.00000
3363.00,10.21546,10.242877,0.000442,10.048783,-1.0385,0.564,10.21546,0.00000
3364.00,10.21468,10.242909,0.000446,10.048796,-1.0385,0.564,10.21468,0.00000
3365.00,10.21530,10.242934,0.000448,10.048782,-1.0384,0.564,10.21530,0.00000
3366.00,10.21698,10.243076,0.000446,10.048824,-1.0384,0.564,10.21698,0.00000
3367.00,10.21818,10.243156,0.000446,10.048802,-1.0383,0.564,10.21818,0.00000
3368.00,10.21865,10.243278,0.000448,10.048855,-1.0383,0.564,10.21865,0.00000
3369.00,10.21813,10.243332,0.000446,10.048909,-1.0382,0.565,10.21813,0.00000
3370.00,10.21754,10.243418,0.000448,10.048933,-1.0382,0.565,10.21754,0.00000
3371.00,10.21712,10.243399,0.000448,10.048919,-1.0381,0.565,10.21712,0.00000
3372.00,10.21734,10.243468,0.000447,10.048959,-1.0381,0.565,10.21734,0.00000
3373.00,10.21595,10.243470,0.000449,10.048886,-1.0381,0.565,10.21595,0.00000
3374.00,10.21642,10.243567,0.000448,10.048811,-1.0381,0.565,10.21642,0.00000
3375.00,10.21643,10.243600,0.000444,10.048793,-1.0381,0.566,10.21643,0.00000
3376.00,10.21526,10.243692,0.000443,10.048781,-1.0380,0.566,10.21526,0.00000
3377.00,10.21514,10.243741,0.000443,10.048755,-1.0380,0.566,10.21514,0.00000
3378.00,10.21673,10.243897,0.000441,10.048836,-1.0380,0.566,10.21673,0.00000
3379.00,10.21708,10.243970,0.000442,10.048886,-1.0379,0.566,10.21708,0.00000
3380.00,10.21788,10.244070,0.000444,10.048905,-1.0379,0.566,10.21788,0.00000
3381.00,10.21980,10.244112,0.000442,10.048936,-1.0378,0.567,10.21980,0.00000
3382.00,10.22034,10.244128,0.000442,10.048923,-1.0377,0.567,10.22034,0.00000
3383.00,10.22057,10.244104,0.000441,10.048889,-1.0377,0.567,10.22057,0.00000
3384.00,10.22111,10.244171,0.000442,10.048880,-1.0376,0.567,10.22111,0.00000
3385.00,10.22066,10.244273,0.000445,10.048911,-1.0376,0.567,10.22066,0.00000
3386.00,10.21936,10.244342,0.000446,10.048886,-1.0375,0.567,10.21936,0.00000
3387.00,10.21856,10.244438,0.000450,10.048865,-1.0375,0.567,10.21856,0.00000
3388.00,10.21810,10.244487,0.000451,10.048842,-1.0374,0.567,10.21810,0.00000
3389.00,10.21745,10.244468,0.000449,10.048773,-1.0374,0.568,10.21745,0.00000
3390.00,10.21809,10.244544,0.000443,10.048797,-1.0373,0.568,10.21809,0.00000
3391.00,10.21865,10.244630,0.000441,10.048803,-1.0373,0.568,10.21865,0.00000
3392.00,10.21893,10.244694,0.000440,10.048873,-1.0372,0.569,10.21893,0.00000
3393.00,10.21843,10.244772,0.000440,10.048928,-1.0372,0.569,10.21843,0.00000
3394.00,10.21783,10.244889,0.000442,10.049028,-1.0371,0.569,10.21783,0.00000
3395.00,10.21683,10.244857,0.000444,10.048955,-1.0371,0.569,10.21683,0.00000
3396.00,10.21607,10.244894,0.000446,10.048947,-1.0370,0.569,10.21607,0.00000
3397.00,10.21586,10.244904,0.000446,10.048887,-1.0370,0.569,10.21586,0.00000
3398.00,10.21658,10.244974,0.000447,10.048915,-1.0370,0.569,10.21658,0.00000
3399.00,10.21750,10.245061,0.000446,10.048920,-1.0369,0.570,10.21750,0.00000
3400.00,10.21774,10.245085,0.000442,10.048886,-1.0368,0.570,10.21774,0.00000
3401.00,10.21845,10.245164,0.000440,10.048908,-1.0368,0.570,10.21845,0.00000
3402.00,10.21878,10.245250,0.000441,10.048932,-1.0367,0.570,10.21878,0.00000
3403.00,10.21880,10.245234,0.000443,10.048856,-1.0366,0.570,10.21880,0.00000
3404.00,10.21905,10.245171,0.000442,10.048723,-1.0366,0.570,10.21905,0.00000
3405.00,10.22083,10.245310,0.000445,10.048815,-1.0365,0.570,10.22083,0.00000
3406.00,10.22120,10.245351,0.000446,10.048834,-1.0365,0.571,10.22120,0.00000
3407.00,10.22128,10.245394,0.000442,10.048834,-1.0364,0.571,10.22128,0.00000
3408.00,10.22077,10.245513,0.000440,10.048909,-1.0364,0.571,10.22077,0.00000
3409.00,10.22045,10.245606,0.000441,10.048965,-1.0363,0.571,10.22045,0.00000
3410.00,10.21878,10.245645,0.000440,10.048923,-1.0363,0.572,10.21878,0.00000
3411.00,10.21771,10.245705,0.000440,10.048890,-1.0362,0.572,10.21771,0.00000
3412.00,10.21749,10.245800,0.000441,10.048859,-1.0362,0.572,10.21749,0.00000
3413.00,10.21893,10.245924,0.000442,10.048868,-1.0361,0.572,10.21893,0.00000
3414.00,10.21945,10.245969,0.000442,10.048830,-1.0361,0.572,10.21945,0.00000
3415.00,10.21984,10.246062,0.000442,10.048864,-1.0360,0.572,10.21984,0.00000
3416.00,10.22067,10.246102,0.000442,10.048870,-1.0360,0.572,10.22067,0.00000
3417.00,10.22063,10.246143,0.000442,10.048928,-1.0359,0.573,10.22063,0.00000
3418.00,10.21885,10.246144,0.000440,10.048887,-1.0359,0.573,10.21885,0.00000
3419.00,10.21741,10.246234,0.000443,10.048955,-1.0358,0.573,10.21741,0.00000
3420.00,10.21788,10.246286,0.000444,10.048946,-1.0358,0.573,10.21788,0.00000
3421.00,10.21818,10.246352,0.000446,10.048931,-1.0357,0.573,10.21818,0.00000
3422.00,10.21905,10.246364,0.000444,10.048821,-1.0356,0.573,10.21905,0.00000
@12,1.0000,2.0, 3420.021 
3423.00,10.21973,10.246402,0.000446,10.048763,-1.0356,0.574,10.21973,0.00000
3424.00,10.22191,10.246476,0.000442,10.048770,-1.0355,0.574,10.22191,0.00000
3425.00,10.21848,10.246556,0.000447,10.048774,-1.0355,0.574,10.21848,0.00000
3426.00,10.19208,10.246643,0.000444,10.048783,-1.0354,0.574,10.19208,0.00000
3427.00,10.13600,10.246829,0.000443,10.048970,-1.0354,0.574,10.13600,0.00000
3428.00,10.07049,10.246973,0.000444,10.049077,-1.0353,0.574,10.07049,0.00000
3429.00,10.01183,10.247074,0.000442,10.049068,-1.0352,0.575,10.01183,0.00000
3430.00,9.97161,10.247082,0.000436,10.049039,-1.0352,0.575,9.97161,0.00000
3431.00,9.96453,10.247140,0.000436,10.049034,-1.0352,0.575,9.96453,0.00000
3432.00,9.98707,10.247208,0.000437,10.048940,-1.0352,0.575,9.98707,0.00000
3433.00,10.01768,10.247229,0.000434,10.048829,-1.0351,0.576,10.01768,0.00000
3434.00,10.03776,10.247350,0.000439,10.048874,-1.0351,0.576,10.03776,0.00000
3435.00,10.04317,10.247383,0.000440,10.048847,-1.0350,0.576,10.04317,0.00000
3436.00,10.03937,10.247456,0.000440,10.048859,-1.0350,0.576,10.03937,0.00000
3437.00,10.03750,10.247478,0.000439,10.048844,-1.0349,0.576,10.03750,0.00000
3438.00,10.04183,10.247541,0.000437,10.048919,-1.0349,0.576,10.04183,0.00000
3439.00,10.05188,10.247505,0.000435,10.048809,-1.0349,0.577,10.05188,0.00000
3440.00,10.06677,10.247626,0.000433,10.048834,-1.0349,0.577,10.06677,0.00000
3441.00,10.08509,10.247653,0.000435,10.048784,-1.0349,0.577,10.08509,0.00000
3442.00,10.10493,10.247687,0.000436,10.048737,-1.0348,0.577,10.10493,0.00000
3443.00,10.12562,10.247748,0.000438,10.048687,-1.0348,0.577,10.12562,0.00000
3444.00,10.14757,10.247920,0.000442,10.048838,-1.0348,0.577,10.14757,0.00000
3445.00,10.16843,10.247984,0.000443,10.048855,-1.0347,0.577,10.16843,0.00000
3446.00,10.18730,10.248014,0.000442,10.048837,-1.0347,0.577,10.18730,0.00000
3447.00,10.20310,10.248016,0.000443,10.048848,-1.0346,0.578,10.20310,0.00000
3448.00,10.21594,10.248005,0.000442,10.048821,-1.0346,0.578,10.21594,0.00000
3449.00,10.22461,10.247961,0.000441,10.048721,-1.0346,0.578,10.22461,0.00000
3450.00,10.23113,10.248085,0.000442,10.048739,-1.0345,0.578,10.23113,0.00000
3451.00,10.23572,10.248171,0.000442,10.048752,-1.0345,0.578,10.23572,0.00000
3452.00,10.24038,10.248322,0.000440,10.048837,-1.0345,0.579,10.24038,0.00000
3453.00,10.24273,10.248450,0.000442,10.048864,-1.0344,0.579,10.24273,0.00000
3454.00,10.24465,10.248565,0.000439,10.048886,-1.0344,0.579,10.24465,0.00000
3455.00,10.24623,10.248667,0.000439,10.048908,-1.0343,0.579,10.24623,0.00000
3456.00,10.24677,10.248797,0.000439,10.048971,-1.0343,0.579,10.24677,0.00000
3457.00,10.24632,10.248822,0.000439,10.048884,-1.0343,0.580,10.24632,0.00000
3458.00,10.24527,10.248893,0.000436,10.048881,-1.0342,0.580,10.24527,0.00000
3459.00,10.24418,10.248911,0.000437,10.048839,-1.0342,0.580,10.24418,0.00000
3460.00,10.24268,10.248938,0.000433,10.048842,-1.0341,0.580,10.24268,0.00000
3461.00,10.24142,10.249075,0.000434,10.048907,-1.0340,0.580,10.24142,0.00000
3462.00,10.24015,10.249133,0.000435,10.048897,-1.0340,0.580,10.24015,0.00000
3463.00,10.23845,10.249200,0.000433,10.048922,-1.0339,0.581,10.23845,0.00000
3464.00,10.23680,10.249314,0.000432,10.048964,-1.0339,0.581,10.23680,0.00000
3465.00,10.23339,10.249286,0.000435,10.048841,-1.0338,0.581,10.23339,0.00000
3466.00,10.23028,10.249280,0.000435,10.048804,-1.0338,0.581,10.23028,0.00000
3467.00,10.22810,10.249362,0.000437,10.048883,-1.0337,0.581,10.22810,0.00000
3468.00,10.22697,10.249465,0.000439,10.048916,-1.0337,0.581,10.22697,0.00000
3469.00,10.22494,10.249475,0.000440,10.048877,-1.0336,0.582,10.22494,0.00000
3470.00,10.22376,10.249566,0.000441,10.048949,-1.0336,0.582,10.22376,0.00000
3471.00,10.22142,10.249603,0.000439,10.048905,-1.0336,0.582,10.22142,0.00000
3472.00,10.21810,10.249664,0.000438,10.048897,-1.0335,0.582,10.21810,0.00000
3473.00,10.21452,10.249644,0.000439,10.048845,-1.0335,0.582,10.21452,0.00000
3474.00,10.21225,10.249804,0.000441,10.048929,-1.0334,0.583,10.21225,0.00000
3475.00,10.21110,10.249886,0.000442,10.048937,-1.0334,0.583,10.21110,0.00000
3476.00,10.21110,10.249982,0.000444,10.048977,-1.0333,0.583,10.21110,0.00000
3477.00,10.21054,10.250041,0.000446,10.048919,-1.0333,0.583,10.21054,0.00000
3478.00,10.21061,10.250158,0.000447,10.048948,-1.0333,0.583,10.21061,0.00000
3479.00,10.21095,10.250181,0.000448,10.048902,-1.0332,0.583,10.21095,0.00000
3480.00,10.21127,10.250247,0.000446,10.048874,-1.0332,0.584,10.21127,0.00000
3481.00,10.21117,10.250217,0.000447,10.048814,-1.0332,0.584,10.21117,0.00000
3482.00,10.21148,10.250308,0.000445,10.048862,-1.0331,0.584,10.21148,0.00000
3483.00,10.21252,10.250286,0.000442,10.048754,-1.0331,0.584,10.21252,0.00000
3484.00,10.21199,10.250378,0.000437,10.048779,-1.0330,0.584,10.21199,0.00000
3485.00,10.21218,10.250462,0.000437,10.048791,-1.0330,0.585,10.21218,0.00000
3486.00,10.21234,10.250566,0.000436,10.048812,-1.0329,0.585,10.21234,0.00000
3487.00,10.21357,10.250544,0.000441,10.048771,-1.0329,0.585,10.21357,0.00000
3488.00,10.21461,10.250664,0.000441,10.048874,-1.0328,0.585,10.21461,0.00000
3489.00,10.21643,10.250558,0.000441,10.048795,-1.0327,0.585,10.21643,0.00000
3490.00,10.21688,10.250627,0.000443,10.048861,-1.0327,0.585,10.21688,0.00000
3491.00,10.21868,10.250706,0.000441,10.048850,-1.0326,0.586,10.21868,0.00000
3492.00,10.21941,10.250795,0.000436,10.048883,-1.0325,0.586,10.21941,0.00000
3493.00,10.21996,10.250869,0.000441,10.048914,-1.0325,0.586,10.21996,0.00000
3494.00,10.22127,10.250960,0.000444,10.048917,-1.0324,0.586,10.22127,0.00000
3495.00,10.22250,10.250966,0.000445,10.048888,-1.0323,0.586,10.22250,0.00000
3496.00,10.22235,10.251046,0.000447,10.048947,-1.0323,0.586,10.22235,0.00000
3497.00,10.22350,10.251137,0.000448,10.048952,-1.0322,0.586,10.22350,0.00000
3498.00,10.22395,10.251192,0.000445,10.048956,-1.0321,0.587,10.22395,0.00000
3499.00,10.22393,10.251207,0.000445,10.048981,-1.0321,0.587,10.22393,0.00000
3500.00,10.22452,10.251253,0.000442,10.049005,-1.0320,0.587,10.22452,0.00000
3501.00,10.22557,10.251263,0.000442,10.048967,-1.0320,0.587,10.22557,0.00000
3502.00,10.22576,10.251232,0.000442,10.048904,-1.0320,0.588,10.22576,0.00000
3503.00,10.22703,10.251239,0.000441,10.048861,-1.0320,0.588,10.22703,0.00000
3504.00,10.22850,10.251417,0.000438,10.048882,-1.0319,0.588,10.22850,0.00000
3505.00,10.22963,10.251490,0.000439,10.048903,-1.0318,0.588,10.22963,0.00000
3506.00,10.23002,10.251535,0.000439,10.048893,-1.0318,0.588,10.23002,0.00000
3507.00,10.23052,10.251639,0.000438,10.048940,-1.0317,0.589,10.23052,0.00000
3508.00,10.22994,10.251753,0.000440,10.048977,-1.0317,0.589,10.22994,0.00000
3509.00,10.22905,10.251846,0.000444,10.049025,-1.0317,0.589,10.22905,0.00000
3510.00,10.22826,10.251915,0.000443,10.048995,-1.0317,0.589,10.22826,0.00000
3511.00,10.22817,10.252041,0.000442,10.049047,-1.0316,0.589,10.22817,0.00000
3512.00,10.22841,10.252102,0.000441,10.049020,-1.0316,0.589,10.22841,0.00000
3513.00,10.22941,10.252097,0.000439,10.048910,-1.0315,0.589,10.22941,0.00000
3514.00,10.23020,10.252093,0.000434,10.048857,-1.0314,0.590,10.23020,0.00000
3515.00,10.23030,10.252153,0.000436,10.048809,-1.0314,0.590,10.23030,0.00000
3516.00,10.22930,10.252198,0.000433,10.048778,-1.0313,0.590,10.22930,0.00000
3517.00,10.22847,10.252232,0.000433,10.048746,-1.0313,0.590,10.22847,0.00000
3518.00,10.22744,10.252335,0.000434,10.048848,-1.0312,0.590,10.22744,0.00000
3519.00,10.22803,10.252411,0.000436,10.048859,-1.0312,0.591,10.22803,0.00000
3520.00,10.22827,10.252440,0.000438,10.048841,-1.0311,0.591,10.22827,0.00000
3521.00,10.22840,10.252510,0.000442,10.048844,-1.0311,0.591,10.22840,0.00000
3522.00,10.22826,10.252664,0.000441,10.048915,-1.0310,0.591,10.22826,0.00000
3523.00,10.22687,10.252685,0.000439,10.048844,-1.0310,0.591,10.22687,0.00000
3524.00,10.22462,10.252695,0.000442,10.048810,-1.0309,0.591,10.22462,0.00000
3525.00,10.22372,10.252788,0.000439,10.048789,-1.0308,0.592,10.22372,0.00000
3526.00,10.22367,10.252844,0.000440,10.048840,-1.0308,0.592,10.22367,0.00000
3527.00,10.22406,10.252817,0.000442,10.048768,-1.0307,0.592,10.22406,0.00000
3528.00,10.22581,10.252887,0.000445,10.048822,-1.0306,0.592,10.22581,0.00000
3529.00,10.22733,10.253053,0.000445,10.048903,-1.0306,0.592,10.22733,0.00000
3530.00,10.22715,10.253104,0.000449,10.048976,-1.0305,0.592,10.22715,0.00000
3531.00,10.22603,10.253175,0.000447,10.048935,-1.0305,0.592,10.22603,0.00000
3532.00,10.22495,10.253344,0.000451,10.049041,-1.0305,0.592,10.22495,0.00000
3533.00,10.22430,10.253438,0.000451,10.049013,-1.0305,0.592,10.22430,0.00000
3534.00,10.22343,10.253417,0.000446,10.048922,-1.0304,0.593,10.22343,0.00000
3535.00,10.22378,10.253392,0.000443,10.048788,-1.0304,0.593,10.22378,0.00000
3536.00,10.22547,10.253343,0.000441,10.048706,-1.0303,0.593,10.22547,0.00000
3537.00,10.22643,10.253384,0.000438,10.048697,-1.0303,0.594,10.22643,0.00000
3538.00,10.22720,10.253378,0.000436,10.048661,-1.0302,0.594,10.22720,0.00000
3539.00,10.22807,10.253491,0.000441,10.048726,-1.0302,0.594,10.22807,0.00000
3540.00,10.22731,10.253571,0.000441,10.048788,-1.0301,0.594,10.22731,0.00000
3541.00,10.22670,10.253687,0.000443,10.048845,-1.0301,0.594,10.22670,0.00000
3542.00,10.22720,10.253594,0.000442,10.048737,-1.0300,0.594,10.22720,0.00000
3543.00,10.22604,10.253781,0.000442,10.048858,-1.0299,0.595,10.22604,0.00000
3544.00,10.22621,10.253774,0.000439,10.048774,-1.0299,0.595,10.22621,0.00000
3545.00,10.22636,10.253914,0.000440,10.048844,-1.0299,0.595,10.22636,0.00000
3546.00,10.22631,10.253986,0.000440,10.048801,-1.0298,0.595,10.22631,0.00000
3547.00,10.22594,10.254129,0.000440,10.048823,-1.0298,0.595,10.22594,0.00000
3548.00,10.22710,10.254106,0.000440,10.048755,-1.0298,0.595,10.22710,0.00000
3549.00,10.22756,10.254127,0.000438,10.048751,-1.0297,0.596,10.22756,0.00000
3550.00,10.22908,10.254226,0.000436,10.048758,-1.0296,0.596,10.22908,0.00000
3551.00,10.23004,10.254386,0.000437,10.048834,-1.0296,0.596,10.23004,0.00000
3552.00,10.22966,10.254488,0.000440,10.048902,-1.0295,0.596,10.22966,0.00000
3553.00,10.23023,10.254614,0.000440,10.048912,-1.0294,0.596,10.23023,0.00000
3554.00,10.22844,10.254764,0.000442,10.048952,-1.0294,0.596,10.22844,0.00000
3555.00,10.22762,10.254798,0.000443,10.048926,-1.0293,0.596,10.22762,0.00000
3556.00,10.22751,10.254731,0.000443,10.048853,-1.0293,0.597,10.22751,0.00000
3557.00,10.22827,10.254839,0.000443,10.048890,-1.0292,0.597,10.22827,0.00000
3558.00,10.22751,10.254849,0.000443,10.048874,-1.0292,0.597,10.22751,0.00000
3559.00,10.22772,10.255014,0.000442,10.048972,-1.0291,0.597,10.22772,0.00000
3560.00,10.22743,10.255076,0.000442,10.048936,-1.0291,0.597,10.22743,0.00000
3561.00,10.22759,10.255192,0.000440,10.048972,-1.0290,0.598,10.22759,0.00000
3562.00,10.22710,10.255218,0.000439,10.048961,-1.0290,0.598,10.22710,0.00000
3563.00,10.22702,10.255303,0.000437,10.048991,-1.0290,0.598,10.22702,0.00000
3564.00,10.22759,10.255253,0.000440,10.048871,-1.0289,0.598,10.22759,0.00000
3565.00,10.22847,10.255358,0.000440,10.048938,-1.0289,0.598,10.22847,0.00000
3566.00,10.22883,10.255446,0.000444,10.048974,-1.0288,0.598,10.22883,0.00000
3567.00,10.22844,10.255446,0.000444,10.048932,-1.0288,0.598,10.22844,0.00000
3568.00,10.22879,10.255447,0.000444,10.048895,-1.0287,0.599,10.22879,0.00000
3569.00,10.22990,10.255497,0.000441,10.048942,-1.0286,0.599,10.22990,0.00000
3570.00,10.22996,10.255527,0.000443,10.048996,-1.0286,0.599,10.22996,0.00000
3571.00,10.22905,10.255527,0.000438,10.048982,-1.0285,0.599,10.22905,0.00000
3572.00,10.22921,10.255503,0.000436,10.048920,-1.0285,0.600,10.22921,0.00000
3573.00,10.22927,10.255534,0.000436,10.048902,-1.0285,0.600,10.22927,0.00000
3574.00,10.22852,10.255581,0.000437,10.048860,-1.0284,0.600,10.22852,0.00000
3575.00,10.22806,10.255596,0.000435,10.048773,-1.0284,0.600,10.22806,0.00000
3576.00,10.22891,10.255669,0.000437,10.048768,-1.0284,0.600,10.22891,0.00000
3577.00,10.22962,10.255798,0.000435,10.048842,-1.0283,0.601,10.22962,0.00000
3578.00,10.22954,10.255937,0.000434,10.048885,-1.0283,0.601,10.22954,0.00000
3579.00,10.22922,10.255982,0.000436,10.048897,-1.0282,0.601,10.22922,0.00000
3580.00,10.23006,10.256054,0.000436,10.048938,-1.0282,0.601,10.23006,0.00000
3581.00,10.22976,10.256080,0.000440,10.048901,-1.0281,0.601,10.22976,0.00000
3582.00,10.22993,10.256180,0.000443,10.048843,-1.0281,0.601,10.22993,0.00000
3583.00,10.23037,10.256282,0.000445,10.048834,-1.0281,0.601,10.23037,0.00000
3584.00,10.23036,10.256310,0.000443,10.048813,-1.0280,0.602,10.23036,0.00000
3585.00,10.22979,10.256385,0.000444,10.048755,-1.0280,0.602,10.22979,0.00000
3586.00,10.23030,10.256503,0.000443,10.048761,-1.0279,0.602,10.23030,0.00000
3587.00,10.23034,10.256606,0.000447,10.048797,-1.0279,0.602,10.23034,0.00000
3588.00,10.23030,10.256618,0.000447,10.048752,-1.0278,0.602,10.23030,0.00000
3589.00,10.23012,10.256782,0.000445,10.048800,-1.0277,0.602,10.23012,0.00000
3590.00,10.23050,10.256841,0.000440,10.048774,-1.0276,0.603,10.23050,0.00000
3591.00,10.23080,10.256955,0.000438,10.048828,-1.0276,0.603,10.23080,0.00000
3592.00,10.23106,10.256950,0.000435,10.048737,-1.0275,0.603,10.23106,0.00000
3593.00,10.23070,10.257022,0.000435,10.048747,-1.0275,0.604,10.23070,0.00000
3594.00,10.23183,10.257129,0.000434,10.048785,-1.0275,0.604,10.23183,0.00000
3595.00,10.23201,10.257182,0.000435,10.048787,-1.0274,0.604,10.23201,0.00000
3596.00,10.23199,10.257229,0.000434,10.048772,-1.0273,0.604,10.23199,0.00000
3597.00,10.23216,10.257287,0.000435,10.048816,-1.0273,0.604,10.23216,0.00000
3598.00,10.23273,10.257360,0.000433,10.048870,-1.0272,0.604,10.23273,0.00000
3599.00,10.23123,10.257456,0.000437,10.048917,-1.0272,0.605,10.23123,0.00000
3600.00,10.23091,10.257565,0.000442,10.048986,-1.0271,0.604,10.23091,0.00000
3601.00,10.23136,10.257579,0.000444,10.048935,-1.0271,0.604,10.23136,0.00000
3602.00,10.23178,10.257654,0.000443,10.048929,-1.0270,0.605,10.23178,0.00000
3603.00,10.23184,10.257678,0.000444,10.048860,-1.0270,0.605,10.23184,0.00000
3604.00,10.23293,10.257613,0.000443,10.048732,-1.0269,0.605,10.23293,0.00000
3605.00,10.23268,10.257689,0.000441,10.048736,-1.0269,0.605,10.23268,0.00000
3606.00,10.23229,10.257792,0.000438,10.048779,-1.0268,0.606,10.23229,0.00000
3607.00,10.23119,10.257884,0.000437,10.048830,-1.0268,0.606,10.23119,0.00000
3608.00,10.23069,10.257946,0.000439,10.048840,-1.0267,0.606,10.23069,0.00000
3609.00,10.23078,10.258006,0.000436,10.048859,-1.0267,0.606,10.23078,0.00000
3610.00,10.23051,10.257952,0.000434,10.048757,-1.0266,0.607,10.23051,0.00000
3611.00,10.22955,10.257871,0.000432,10.048617,-1.0265,0.607,10.22955,0.00000
3612.00,10.22991,10.257952,0.000433,10.048608,-1.0265,0.607,10.22991,0.00000
3613.00,10.22935,10.258095,0.000433,10.048691,-1.0264,0.607,10.22935,0.00000
3614.00,10.22999,10.258176,0.000436,10.048693,-1.0263,0.607,10.22999,0.00000
3615.00,10.23129,10.258319,0.000437,10.048763,-1.0262,0.607,10.23129,0.00000
3616.00,10.23295,10.258516,0.000436,10.048904,-1.0262,0.608,10.23295,0.00000
3617.00,10.23362,10.258543,0.000437,10.048910,-1.0261,0.608,10.23362,0.00000
3618.00,10.23403,10.258553,0.000438,10.048857,-1.0261,0.608,10.23403,0.00000
3619.00,10.23271,10.258541,0.000435,10.048759,-1.0260,0.608,10.23271,0.00000
3620.00,10.23159,10.258602,0.000436,10.048771,-1.0260,0.608,10.23159,0.00000
3621.00,10.23185,10.258678,0.000439,10.048788,-1.0259,0.609,10.23185,0.00000
3622.00,10.23228,10.258752,0.000438,10.048761,-1.0259,0.609,10.23228,0.00000
3623.00,10.23380,10.258843,0.000437,10.048778,-1.0258,0.609,10.23380,0.00000
3624.00,10.23501,10.258968,0.000439,10.048850,-1.0257,0.609,10.23501,0.00000
3625.00,10.23663,10.259013,0.000442,10.048836,-1.0257,0.609,10.23663,0.00000
3626.00,10.23485,10.259020,0.000443,10.048754,-1.0256,0.609,10.23485,0.00000
3627.00,10.23413,10.259125,0.000445,10.048788,-1.0256,0.609,10.23413,0.00000
3628.00,10.23337,10.259215,0.000447,10.048817,-1.0255,0.609,10.23337,0.00000
3629.00,10.23282,10.259337,0.000447,10.048868,-1.0255,0.609,10.23282,0.00000
3630.00,10.23197,10.259400,0.000444,10.048843,-1.0254,0.610,10.23197,0.00000
3631.00,10.23263,10.259466,0.000443,10.048845,-1.0254,0.610,10.23263,0.00000
3632.00,10.23378,10.259501,0.000441,10.048842,-1.0253,0.610,10.23378,0.00000
3633.00,10.23349,10.259527,0.000438,10.048818,-1.0252,0.611,10.23349,0.00000
3634.00,10.23373,10.259558,0.000436,10.048802,-1.0252,0.611,10.23373,0.00000
3635.00,10.23353,10.259619,0.000436,10.048818,-1.0251,0.611,10.23353,0.00000
3636.00,10.23353,10.259705,0.000436,10.048833,-1.0251,0.611,10.23353,0.00000
3637.00,10.23367,10.259733,0.000437,10.048812,-1.0250,0.611,10.23367,0.00000
3638.00,10.23342,10.259840,0.000443,10.048850,-1.0250,0.611,10.23342,0.00000
3639.00,10.23294,10.259856,0.000449,10.048814,-1.0249,0.611,10.23294,0.00000
3640.00,10.23321,10.259877,0.000449,10.048760,-1.0249,0.611,10.23321,0.00000
3641.00,10.23400,10.260002,0.000448,10.048853,-1.0248,0.612,10.23400,0.00000
3642.00,10.23267,10.260067,0.000445,10.048787,-1.0247,0.612,10.23267,0.00000
3643.00,10.23292,10.260085,0.000441,10.048713,-1.0247,0.612,10.23292,0.00000
3644.00,10.23348,10.260209,0.000439,10.048740,-1.0246,0.613,10.23348,0.00000
3645.00,10.23301,10.260258,0.000441,10.048744,-1.0245,0.613,10.23301,0.00000
3646.00,10.23252,10.260217,0.000443,10.048668,-1.0245,0.613,10.23252,0.00000
3647.00,10.23214,10.260293,0.000445,10.048729,-1.0244,0.613,10.23214,0.00000
3648.00,10.23237,10.260366,0.000446,10.048740,-1.0244,0.613,10.23237,0.00000
3649.00,10.23217,10.260364,0.000446,10.048716,-1.0243,0.613,10.23217,0.00000
3650.00,10.23321,10.260543,0.000443,10.048813,-1.0243,0.613,10.23321,0.00000
3651.00,10.23343,10.260640,0.000440,10.048788,-1.0242,0.614,10.23343,0.00000
3652.00,10.23442,10.260669,0.000439,10.048755,-1.0242,0.614,10.23442,0.00000
3653.00,10.23442,10.260707,0.000440,10.048745,-1.0241,0.614,10.23442,0.00000
3654.00,10.23525,10.260796,0.000439,10.048774,-1.0240,0.614,10.23525,0.00000
3655.00,10.23506,10.260789,0.000438,10.048683,-1.0240,0.614,10.23506,0.00000
3656.00,10.23539,10.260830,0.000442,10.048683,-1.0239,0.614,10.23539,0.00000
3657.00,10.23525,10.260910,0.000441,10.048694,-1.0239,0.614,10.23525,0.00000
3658.00,10.23579,10.261012,0.000442,10.048734,-1.0238,0.615,10.23579,0.00000
3659.00,10.23537,10.260984,0.000442,10.048678,-1.0238,0.615,10.23537,0.00000
3660.00,10.23554,10.261105,0.000441,10.048772,-1.0237,0.615,10.23554,0.00000
3661.00,10.23497,10.261168,0.000442,10.048790,-1.0236,0.615,10.23497,0.00000
3662.00,10.23474,10.261295,0.000445,10.048848,-1.0236,0.615,10.23474,0.00000
3663.00,10.23404,10.261361,0.000447,10.048871,-1.0235,0.615,10.23404,0.00000
3664.00,10.23409,10.261465,0.000445,10.048869,-1.0234,0.615,10.23409,0.00000
3665.00,10.23421,10.261504,0.000445,10.048849,-1.0234,0.616,10.23421,0.00000
3666.00,10.23481,10.261586,0.000443,10.048880,-1.0233,0.616,10.23481,0.00000
3667.00,10.23554,10.261595,0.000441,10.048825,-1.0232,0.616,10.23554,0.00000
3668.00,10.23638,10.261654,0.000438,10.048796,-1.0232,0.616,10.23638,0.00000
3669.00,10.23533,10.261777,0.000440,10.048829,-1.0231,0.617,10.23533,0.00000
3670.00,10.23477,10.261828,0.000443,10.048822,-1.0231,0.617,10.23477,0.00000
3671.00,10.23428,10.261928,0.000444,10.048833,-1.0231,0.617,10.23428,0.00000
3672.00,10.23395,10.262091,0.000441,10.048902,-1.0230,0.617,10.23395,0.00000
3673.00,10.23396,10.262087,0.000441,10.048861,-1.0229,0.617,10.23396,0.00000
3674.00,10.23558,10.262200,0.000440,10.048916,-1.0228,0.618,10.23558,0.00000
3675.00,10.23649,10.262306,0.000440,10.048938,-1.0228,0.618,10.23649,0.00000
3676.00,10.23668,10.262389,0.000441,10.048942,-1.0227,0.618,10.23668,0.00000
3677.00,10.23677,10.262320,0.000441,10.048851,-1.0227,0.618,10.23677,0.00000
3678.00,10.23644,10.262396,0.000444,10.048856,-1.0226,0.618,10.23644,0.00000
3679.00,10.23597,10.262433,0.000445,10.048787,-1.0226,0.618,10.23597,0.00000
3680.00,10.23482,10.262481,0.000444,10.048757,-1.0225,0.618,10.23482,0.00000
3681.00,10.23410,10.262493,0.000444,10.048710,-1.0225,0.619,10.23410,0.00000
3682.00,10.23362,10.262615,0.000447,10.048775,-1.0224,0.619,10.23362,0.00000
3683.00,10.23293,10.262711,0.000448,10.048818,-1.0223,0.619,10.23293,0.00000
3684.00,10.23311,10.262822,0.000444,10.048924,-1.0223,0.619,10.23311,0.00000
3685.00,10.23357,10.262832,0.000441,10.048885,-1.0222,0.619,10.23357,0.00000
3686.00,10.23343,10.262863,0.000437,10.048868,-1.0221,0.620,10.23343,0.00000
3687.00,10.23334,10.262922,0.000436,10.048893,-1.0221,0.620,10.23334,0.00000
3688.00,10.23412,10.262961,0.000437,10.048882,-1.0220,0.620,10.23412,0.00000
3689.00,10.23412,10.262979,0.000442,10.048841,-1.0220,0.620,10.23412,0.00000
3690.00,10.23434,10.263077,0.000442,10.048903,-1.0219,0.620,10.23434,0.00000
3691.00,10.23629,10.263190,0.000445,10.048986,-1.0219,0.620,10.23629,0.00000
3692.00,10.23703,10.263229,0.000445,10.048936,-1.0218,0.620,10.23703,0.00000
3693.00,10.23642,10.263302,0.000441,10.048976,-1.0217,0.621,10.23642,0.00000
3694.00,10.23614,10.263300,0.000441,10.048913,-1.0217,0.621,10.23614,0.00000
3695.00,10.23718,10.263363,0.000445,10.048852,-1.0216,0.621,10.23718,0.00000
3696.00,10.23720,10.263411,0.000447,10.048810,-1.0216,0.621,10.23720,0.00000
3697.00,10.23828,10.263500,0.000449,10.048870,-1.0215,0.621,10.23828,0.00000
3698.00,10.23940,10.263494,0.000452,10.048768,-1.0215,0.621,10.23940,0.00000
3699.00,10.23915,10.263702,0.000451,10.048893,-1.0214,0.621,10.23915,0.00000
3700.00,10.23750,10.263784,0.000448,10.048949,-1.0214,0.622,10.23750,0.00000
3701.00,10.23699,10.263808,0.000449,10.048950,-1.0213,0.622,10.23699,0.00000
3702.00,10.23503,10.263840,0.000450,10.048914,-1.0213,0.622,10.23503,0.00000
3703.00,10.23497,10.263958,0.000451,10.048981,-1.0212,0.622,10.23497,0.00000
3704.00,10.23602,10.263904,0.000450,10.048898,-1.0212,0.622,10.23602,0.00000
3705.00,10.23825,10.263904,0.000449,10.048913,-1.0211,0.623,10.23825,0.00000
3706.00,10.23887,10.263968,0.000445,10.048861,-1.0210,0.623,10.23887,0.00000
3707.00,10.24003,10.263999,0.000443,10.048846,-1.0210,0.623,10.24003,0.00000
3708.00,10.23998,10.263978,0.000441,10.048778,-1.0209,0.623,10.23998,0.00000
3709.00,10.24013,10.264046,0.000440,10.048792,-1.0209,0.624,10.24013,0.00000
3710.00,10.23794,10.264166,0.000445,10.048795,-1.0208,0.623,10.23794,0.00000
3711.00,10.23733,10.264257,0.000449,10.048858,-1.0208,0.623,10.23733,0.00000
3712.00,10.23750,10.264325,0.000449,10.048848,-1.0207,0.624,10.23750,0.00000
3713.00,10.23703,10.264502,0.000447,10.048909,-1.0206,0.624,10.23703,0.00000
3714.00,10.23619,10.264534,0.000446,10.048904,-1.0206,0.624,10.23619,0.00000
3715.00,10.23713,10.264495,0.000444,10.048842,-1.0205,0.624,10.23713,0.00000
3716.00,10.23772,10.264517,0.000443,10.048818,-1.0205,0.625,10.23772,0.00000
3717.00,10.23693,10.264554,0.000442,10.048810,-1.0204,0.625,10.23693,0.00000
3718.00,10.23689,10.264600,0.000444,10.048802,-1.0204,0.625,10.23689,0.00000
3719.00,10.23723,10.264677,0.000447,10.048767,-1.0203,0.625,10.23723,0.00000
3720.00,10.23868,10.264719,0.000449,10.048675,-1.0203,0.625,10.23868,0.00000
3721.00,10.23764,10.264774,0.000448,10.048698,-1.0203,0.625,10.23764,0.00000
3722.00,10.23846,10.264889,0.000450,10.048748,-1.0202,0.626,10.23846,0.00000
@13,1.0000,2.0, 3720.012 
3723.00,10.23865,10.264893,0.000449,10.048676,-1.0201,0.626,10.23865,0.00000
3724.00,10.24000,10.264959,0.000447,10.048696,-1.0201,0.626,10.24000,0.00000
3725.00,10.23793,10.265133,0.000448,10.048855,-1.0200,0.626,10.23793,0.00000
3726.00,10.21926,10.265251,0.000448,10.048877,-1.0199,0.626,10.21926,0.00000
3727.00,10.17050,10.265268,0.000449,10.048874,-1.0199,0.627,10.17050,0.00000
3728.00,10.10693,10.265317,0.000451,10.048959,-1.0198,0.627,10.10693,0.00000
3729.00,10.04694,10.265350,0.000450,10.048926,-1.0198,0.627,10.04694,0.00000
3730.00,10.00242,10.265441,0.000446,10.048946,-1.0197,0.627,10.00242,0.00000
3731.00,9.98687,10.265485,0.000447,10.048935,-1.0196,0.627,9.98687,0.00000
3732.00,10.00499,10.265594,0.000445,10.048930,-1.0195,0.628,10.00499,0.00000
3733.00,10.03692,10.265660,0.000444,10.048880,-1.0194,0.628,10.03692,0.00000
3734.00,10.06008,10.265731,0.000448,10.048897,-1.0193,0.628,10.06008,0.00000
3735.00,10.06830,10.265711,0.000447,10.048798,-1.0193,0.628,10.06830,0.00000
3736.00,10.06648,10.265768,0.000441,10.048760,-1.0192,0.628,10.06648,0.00000
3737.00,10.06270,10.265854,0.000440,10.048727,-1.0192,0.629,10.06270,0.00000
3738.00,10.06370,10.265925,0.000439,10.048731,-1.0191,0.629,10.06370,0.00000
3739.00,10.07225,10.266029,0.000437,10.048725,-1.0191,0.629,10.07225,0.00000
3740.00,10.08624,10.266092,0.000439,10.048720,-1.0191,0.629,10.08624,0.00000
3741.00,10.10374,10.266117,0.000445,10.048703,-1.0190,0.629,10.10374,0.00000
3742.00,10.12312,10.266157,0.000443,10.048729,-1.0190,0.629,10.12312,0.00000
3743.00,10.14409,10.266301,0.000442,10.048801,-1.0189,0.630,10.14409,0.00000
3744.00,10.16414,10.266327,0.000441,10.048821,-1.0188,0.630,10.16414,0.00000
3745.00,10.18311,10.266385,0.000440,10.048851,-1.0188,0.630,10.18311,0.00000
3746.00,10.20198,10.266507,0.000442,10.048882,-1.0187,0.630,10.20198,0.00000
3747.00,10.21804,10.266594,0.000445,10.048881,-1.0186,0.630,10.21804,0.00000
3748.00,10.23147,10.266624,0.000446,10.048839,-1.0186,0.630,10.23147,0.00000
3749.00,10.24293,10.266683,0.000447,10.048806,-1.0186,0.630,10.24293,0.00000
3750.00,10.25160,10.266790,0.000448,10.048826,-1.0185,0.631,10.25160,0.00000
3751.00,10.25730,10.266790,0.000444,10.048793,-1.0184,0.631,10.25730,0.00000
3752.00,10.26098,10.266789,0.000441,10.048766,-1.0184,0.631,10.26098,0.00000
3753.00,10.26324,10.266873,0.000441,10.048764,-1.0183,0.632,10.26324,0.00000
3754.00,10.26473,10.266982,0.000444,10.048798,-1.0182,0.632,10.26473,0.00000
3755.00,10.26581,10.267031,0.000442,10.048777,-1.0182,0.632,10.26581,0.00000
3756.00,10.26570,10.267115,0.000444,10.048802,-1.0182,0.632,10.26570,0.00000
3757.00,10.26564,10.267268,0.000448,10.048871,-1.0181,0.632,10.26564,0.00000
3758.00,10.26420,10.267349,0.000448,10.048940,-1.0181,0.632,10.26420,0.00000
3759.00,10.26292,10.267292,0.000446,10.048878,-1.0180,0.632,10.26292,0.00000
3760.00,10.26183,10.267317,0.000445,10.048879,-1.0180,0.633,10.26183,0.00000
3761.00,10.26086,10.267424,0.000446,10.048892,-1.0179,0.633,10.26086,0.00000
3762.00,10.26007,10.267340,0.000445,10.048769,-1.0178,0.633,10.26007,0.00000
3763.00,10.25853,10.267312,0.000442,10.048671,-1.0178,0.633,10.25853,0.00000
3764.00,10.25583,10.267468,0.000445,10.048707,-1.0177,0.633,10.25583,0.00000
3765.00,10.25292,10.267485,0.000444,10.048664,-1.0177,0.633,10.25292,0.00000
3766.00,10.24883,10.267512,0.000445,10.048677,-1.0177,0.634,10.24883,0.00000
3767.00,10.24485,10.267709,0.000444,10.048824,-1.0176,0.634,10.24485,0.00000
3768.00,10.24209,10.267847,0.000444,10.048854,-1.0176,0.634,10.24209,0.00000
3769.00,10.24097,10.267875,0.000440,10.048855,-1.0175,0.634,10.24097,0.00000
3770.00,10.24029,10.268015,0.000442,10.048900,-1.0175,0.634,10.24029,0.00000
3771.00,10.23890,10.268093,0.000440,10.048897,-1.0174,0.634,10.23890,0.00000
3772.00,10.23817,10.268120,0.000438,10.048825,-1.0173,0.635,10.23817,0.00000
3773.00,10.23635,10.268088,0.000437,10.048805,-1.0173,0.635,10.23635,0.00000
3774.00,10.23298,10.268129,0.000438,10.048757,-1.0172,0.635,10.23298,0.00000
3775.00,10.23070,10.268170,0.000436,10.048720,-1.0172,0.635,10.23070,0.00000
3776.00,10.22979,10.268172,0.000437,10.048664,-1.0171,0.636,10.22979,0.00000
3777.00,10.22802,10.268195,0.000440,10.048621,-1.0170,0.636,10.22802,0.00000
3778.00,10.22766,10.268349,0.000441,10.048709,-1.0170,0.636,10.22766,0.00000
3779.00,10.22872,10.268392,0.000440,10.048711,-1.0169,0.636,10.22872,0.00000
3780.00,10.22903,10.268434,0.000442,10.048732,-1.0168,0.636,10.22903,0.00000
3781.00,10.22963,10.268512,0.000442,10.048754,-1.0168,0.636,10.22963,0.00000
3782.00,10.23032,10.268564,0.000441,10.048763,-1.0167,0.637,10.23032,0.00000
3783.00,10.23094,10.268571,0.000444,10.048689,-1.0167,0.637,10.23094,0.00000
3784.00,10.23213,10.268602,0.000445,10.048662,-1.0167,0.637,10.23213,0.00000
3785.00,10.23170,10.268728,0.000446,10.048748,-1.0166,0.637,10.23170,0.00000
3786.00,10.23250,10.268775,0.000449,10.048755,-1.0165,0.637,10.23250,0.00000
3787.00,10.23284,10.268857,0.000448,10.048822,-1.0165,0.637,10.23284,0.00000
3788.00,10.23384,10.268842,0.000447,10.048768,-1.0165,0.637,10.23384,0.00000
3789.00,10.23416,10.268959,0.000445,10.048809,-1.0164,0.638,10.23416,0.00000
3790.00,10.23589,10.268877,0.000446,10.048634,-1.0164,0.638,10.23589,0.00000
3791.00,10.23610,10.269001,0.000445,10.048613,-1.0164,0.638,10.23610,0.00000
3792.00,10.23796,10.269096,0.000446,10.048567,-1.0164,0.638,10.23796,0.00000
3793.00,10.23906,10.269236,0.000447,10.048667,-1.0163,0.638,10.23906,0.00000
3794.00,10.23963,10.269221,0.000449,10.048641,-1.0163,0.638,10.23963,0.00000
3795.00,10.23988,10.269376,0.000445,10.048726,-1.0162,0.638,10.23988,0.00000
3796.00,10.24127,10.269436,0.000444,10.048772,-1.0162,0.639,10.24127,0.00000
3797.00,10.24220,10.269450,0.000443,10.048789,-1.0161,0.639,10.24220,0.00000
3798.00,10.24349,10.269538,0.000443,10.048726,-1.0161,0.639,10.24349,0.00000
3799.00,10.24452,10.269743,0.000444,10.048854,-1.0160,0.639,10.24452,0.00000
3800.00,10.24557,10.269833,0.000445,10.048899,-1.0159,0.639,10.24557,0.00000
3801.00,10.24594,10.269851,0.000444,10.048854,-1.0159,0.639,10.24594,0.00000
3802.00,10.24647,10.269974,0.000444,10.048809,-1.0158,0.640,10.24647,0.00000
3803.00,10.24668,10.270048,0.000444,10.048839,-1.0158,0.640,10.24668,0.00000
3804.00,10.24652,10.270076,0.000443,10.048779,-1.0157,0.640,10.24652,0.00000
3805.00,10.24829,10.270115,0.000438,10.048762,-1.0156,0.640,10.24829,0.00000
3806.00,10.24929,10.270199,0.000439,10.048814,-1.0156,0.641,10.24929,0.00000
3807.00,10.24920,10.270259,0.000440,10.048889,-1.0155,0.641,10.24920,0.00000
3808.00,10.24879,10.270324,0.000441,10.048895,-1.0155,0.641,10.24879,0.00000
3809.00,10.24913,10.270393,0.000440,10.048908,-1.0155,0.641,10.24913,0.00000
3810.00,10.24741,10.270431,0.000445,10.048862,-1.0154,0.641,10.24741,0.00000
3811.00,10.24743,10.270459,0.000444,10.048795,-1.0154,0.641,10.24743,0.00000
3812.00,10.24808,10.270442,0.000444,10.048703,-1.0154,0.642,10.24808,0.00000
3813.00,10.24872,10.270491,0.000445,10.048685,-1.0153,0.642,10.24872,0.00000
3814.00,10.24841,10.270537,0.000445,10.048646,-1.0153,0.642,10.24841,0.00000
3815.00,10.24858,10.270626,0.000443,10.048703,-1.0153,0.642,10.24858,0.00000
3816.00,10.24767,10.270729,0.000444,10.048727,-1.0153,0.642,10.24767,0.00000
3817.00,10.24727,10.270873,0.000444,10.048788,-1.0152,0.642,10.24727,0.00000
3818.00,10.24675,10.270892,0.000444,10.048730,-1.0152,0.643,10.24675,0.00000
3819.00,10.24711,10.270971,0.000444,10.048758,-1.0152,0.643,10.24711,0.00000
3820.00,10.24736,10.270960,0.000445,10.048671,-1.0152,0.643,10.24736,0.00000
3821.00,10.24737,10.271015,0.000444,10.048670,-1.0151,0.643,10.24737,0.00000
3822.00,10.24734,10.271009,0.000442,10.048630,-1.0151,0.643,10.24734,0.00000
3823.00,10.24720,10.271018,0.000439,10.048603,-1.0150,0.643,10.24720,0.00000
3824.00,10.24668,10.271102,0.000438,10.048558,-1.0150,0.643,10.24668,0.00000
3825.00,10.24480,10.271310,0.000438,10.048658,-1.0149,0.644,10.24480,0.00000
3826.00,10.24393,10.271366,0.000438,10.048634,-1.0149,0.644,10.24393,0.00000
3827.00,10.24269,10.271529,0.000438,10.048717,-1.0148,0.644,10.24269,0.00000
3828.00,10.24293,10.271633,0.000440,10.048735,-1.0148,0.644,10.24293,0.00000
3829.00,10.24365,10.271708,0.000440,10.048800,-1.0147,0.644,10.24365,0.00000
3830.00,10.24544,10.271601,0.000438,10.048685,-1.0147,0.645,10.24544,0.00000
3831.00,10.24611,10.271727,0.000436,10.048725,-1.0146,0.645,10.24611,0.00000
3832.00,10.24614,10.271727,0.000435,10.048686,-1.0146,0.645,10.24614,0.00000
3833.00,10.24574,10.271851,0.000433,10.048772,-1.0145,0.645,10.24574,0.00000
3834.00,10.24564,10.271887,0.000431,10.048733,-1.0144,0.646,10.24564,0.00000
3835.00,10.24557,10.272021,0.000430,10.048736,-1.0144,0.646,10.24557,0.00000
3836.00,10.24564,10.272011,0.000433,10.048695,-1.0144,0.646,10.24564,0.00000
3837.00,10.24683,10.272107,0.000435,10.048699,-1.0143,0.646,10.24683,0.00000
3838.00,10.24674,10.272145,0.000438,10.048637,-1.0143,0.646,10.24674,0.00000
3839.00,10.24643,10.272222,0.000443,10.048674,-1.0143,0.646,10.24643,0.00000
3840.00,10.24563,10.272248,0.000447,10.048684,-1.0143,0.646,10.24563,0.00000
3841.00,10.24578,10.272326,0.000446,10.048703,-1.0142,0.647,10.24578,0.00000
3842.00,10.24581,10.272341,0.000447,10.048677,-1.0142,0.647,10.24581,0.00000
3843.00,10.24606,10.272383,0.000446,10.048708,-1.0141,0.647,10.24606,0.00000
3844.00,10.24608,10.272449,0.000442,10.048713,-1.0141,0.647,10.24608,0.00000
3845.00,10.24692,10.272644,0.000440,10.048808,-1.0141,0.648,10.24692,0.00000
3846.00,10.24742,10.272677,0.000440,10.048778,-1.0141,0.648,10.24742,0.00000
3847.00,10.24657,10.272760,0.000438,10.048761,-1.0140,0.648,10.24657,0.00000
3848.00,10.24631,10.272859,0.000436,10.048807,-1.0140,0.648,10.24631,0.00000
3849.00,10.24559,10.272926,0.000439,10.048797,-1.0139,0.648,10.24559,0.00000
3850.00,10.24441,10.272967,0.000439,10.048794,-1.0138,0.648,10.24441,0.00000
3851.00,10.24390,10.273041,0.000441,10.048785,-1.0138,0.648,10.24390,0.00000
3852.00,10.24498,10.273115,0.000441,10.048851,-1.0137,0.648,10.24498,0.00000
3853.00,10.24552,10.273184,0.000442,10.048803,-1.0137,0.649,10.24552,0.00000
3854.00,10.24719,10.273256,0.000442,10.048824,-1.0137,0.649,10.24719,0.00000
3855.00,10.24806,10.273367,0.000441,10.048916,-1.0136,0.649,10.24806,0.00000
3856.00,10.24833,10.273424,0.000439,10.048973,-1.0136,0.649,10.24833,0.00000
3857.00,10.24748,10.273523,0.000437,10.048953,-1.0136,0.649,10.24748,0.00000
3858.00,10.24858,10.273552,0.000437,10.048948,-1.0135,0.650,10.24858,0.00000
3859.00,10.24793,10.273599,0.000437,10.048939,-1.0134,0.650,10.24793,0.00000
3860.00,10.24880,10.273538,0.000436,10.048815,-1.0133,0.650,10.24880,0.00000
3861.00,10.24857,10.273673,0.000440,10.048848,-1.0132,0.650,10.24857,0.00000
3862.00,10.24850,10.273643,0.000440,10.048831,-1.0132,0.650,10.24850,0.00000
3863.00,10.24696,10.273742,0.000439,10.048857,-1.0131,0.651,10.24696,0.00000
3864.00,10.24692,10.273800,0.000439,10.048862,-1.0131,0.651,10.24692,0.00000
3865.00,10.24641,10.273953,0.000442,10.048945,-1.0131,0.651,10.24641,0.00000
3866.00,10.24714,10.273990,0.000440,10.048916,-1.0130,0.651,10.24714,0.00000
3867.00,10.24744,10.274120,0.000444,10.048938,-1.0130,0.651,10.24744,0.00000
3868.00,10.24824,10.274220,0.000446,10.048990,-1.0129,0.651,10.24824,0.00000
3869.00,10.24888,10.274340,0.000449,10.049016,-1.0128,0.651,10.24888,0.00000
3870.00,10.24884,10.274346,0.000447,10.048953,-1.0127,0.651,10.24884,0.00000
3871.00,10.24828,10.274371,0.000446,10.048946,-1.0127,0.652,10.24828,0.00000
3872.00,10.24838,10.274338,0.000446,10.048876,-1.0126,0.652,10.24838,0.00000
3873.00,10.24792,10.274293,0.000444,10.048760,-1.0125,0.652,10.24792,0.00000
3874.00,10.24745,10.274164,0.000443,10.048630,-1.0125,0.652,10.24745,0.00000
3875.00,10.24689,10.274155,0.000440,10.048602,-1.0124,0.653,10.24689,0.00000
3876.00,10.24788,10.274135,0.000440,10.048521,-1.0124,0.653,10.24788,0.00000
3877.00,10.24864,10.274279,0.000441,10.048588,-1.0123,0.653,10.24864,0.00000
3878.00,10.24890,10.274372,0.000442,10.048631,-1.0123,0.653,10.24890,0.00000
3879.00,10.24860,10.274480,0.000441,10.048662,-1.0122,0.653,10.24860,0.00000
3880.00,10.24997,10.274583,0.000444,10.048655,-1.0122,0.653,10.24997,0.00000
3881.00,10.24914,10.274704,0.000443,10.048697,-1.0122,0.653,10.24914,0.00000
3882.00,10.24854,10.274777,0.000441,10.048686,-1.0122,0.654,10.24854,0.00000
3883.00,10.24829,10.274832,0.000440,10.048647,-1.0121,0.654,10.24829,0.00000
3884.00,10.24800,10.275007,0.000440,10.048757,-1.0121,0.654,10.24800,0.00000
3885.00,10.24805,10.275036,0.000439,10.048717,-1.0120,0.654,10.24805,0.00000
3886.00,10.24903,10.275112,0.000441,10.048730,-1.0119,0.654,10.24903,0.00000
3887.00,10.24945,10.275146,0.000443,10.048716,-1.0119,0.654,10.24945,0.00000
3888.00,10.24916,10.275224,0.000442,10.048743,-1.0118,0.655,10.24916,0.00000
3889.00,10.24930,10.275225,0.000441,10.048677,-1.0117,0.655,10.24930,0.00000
3890.00,10.24872,10.275329,0.000441,10.048736,-1.0116,0.655,10.24872,0.00000
3891.00,10.24816,10.275411,0.000439,10.048761,-1.0115,0.655,10.24816,0.00000
3892.00,10.24787,10.275568,0.000436,10.048812,-1.0114,0.656,10.24787,0.00000
3893.00,10.24876,10.275616,0.000437,10.048824,-1.0113,0.656,10.24876,0.00000
3894.00,10.25018,10.275735,0.000437,10.048867,-1.0113,0.656,10.25018,0.00000
3895.00,10.25092,10.275839,0.000440,10.048904,-1.0112,0.656,10.25092,0.00000
3896.00,10.25132,10.275946,0.000443,10.048928,-1.0111,0.656,10.25132,0.00000
3897.00,10.25138,10.275908,0.000447,10.048883,-1.0111,0.656,10.25138,0.00000
3898.00,10.25086,10.275937,0.000447,10.048849,-1.0110,0.656,10.25086,0.00000
3899.00,10.25020,10.275873,0.000447,10.048712,-1.0109,0.657,10.25020,0.00000
3900.00,10.25011,10.275916,0.000445,10.048681,-1.0108,0.657,10.25011,0.00000
3901.00,10.25050,10.275895,0.000441,10.048626,-1.0108,0.657,10.25050,0.00000
3902.00,10.25120,10.275924,0.000438,10.048611,-1.0107,0.657,10.25120,0.00000
3903.00,10.25153,10.276063,0.000440,10.048670,-1.0106,0.658,10.25153,0.00000
3904.00,10.25116,10.276166,0.000441,10.048728,-1.0106,0.658,10.25116,0.00000
3905.00,10.24998,10.276196,0.000444,10.048712,-1.0105,0.658,10.24998,0.00000
3906.00,10.24963,10.276263,0.000445,10.048685,-1.0104,0.658,10.24963,0.00000
3907.00,10.24918,10.276365,0.000444,10.048707,-1.0103,0.658,10.24918,0.00000
3908.00,10.24870,10.276361,0.000439,10.048618,-1.0103,0.658,10.24870,0.00000
3909.00,10.24847,10.276512,0.000438,10.048702,-1.0102,0.659,10.24847,0.00000
3910.00,10.24890,10.276498,0.000437,10.048652,-1.0101,0.659,10.24890,0.00000
3911.00,10.24891,10.276538,0.000440,10.048656,-1.0100,0.659,10.24891,0.00000
3912.00,10.24893,10.276554,0.000440,10.048606,-1.0100,0.659,10.24893,0.00000
3913.00,10.24940,10.276680,0.000445,10.048699,-1.0099,0.659,10.24940,0.00000
3914.00,10.25005,10.276688,0.000448,10.048660,-1.0099,0.659,10.25005,0.00000
3915.00,10.25037,10.276838,0.000449,10.048689,-1.0098,0.659,10.25037,0.00000
3916.00,10.25041,10.276882,0.000446,10.048701,-1.0098,0.659,10.25041,0.00000
3917.00,10.24999,10.276949,0.000444,10.048759,-1.0097,0.660,10.24999,0.00000
3918.00,10.24976,10.277071,0.000443,10.048803,-1.0097,0.660,10.24976,0.00000
3919.00,10.25004,10.277179,0.000443,10.048843,-1.0096,0.660,10.25004,0.00000
3920.00,10.25084,10.277258,0.000440,10.048833,-1.0095,0.660,10.25084,0.00000
3921.00,10.25093,10.277343,0.000443,10.048826,-1.0095,0.661,10.25093,0.00000
3922.00,10.25187,10.277408,0.000448,10.048798,-1.0094,0.661,10.25187,0.00000
3923.00,10.25206,10.277338,0.000449,10.048699,-1.0093,0.661,10.25206,0.00000
3924.00,10.25104,10.277325,0.000447,10.048642,-1.0093,0.661,10.25104,0.00000
3925.00,10.25007,10.277390,0.000445,10.048745,-1.0092,0.661,10.25007,0.00000
3926.00,10.25045,10.277451,0.000446,10.048793,-1.0091,0.661,10.25045,0.00000
3927.00,10.24986,10.277449,0.000444,10.048747,-1.0091,0.661,10.24986,0.00000
3928.00,10.24983,10.277539,0.000443,10.048818,-1.0090,0.661,10.24983,0.00000
3929.00,10.25018,10.277653,0.000446,10.048810,-1.0089,0.662,10.25018,0.00000
3930.00,10.25074,10.277619,0.000444,10.048704,-1.0088,0.662,10.25074,0.00000
3931.00,10.24989,10.277709,0.000441,10.048657,-1.0088,0.662,10.24989,0.00000
3932.00,10.25034,10.277839,0.000441,10.048697,-1.0087,0.662,10.25034,0.00000
3933.00,10.25173,10.277906,0.000440,10.048660,-1.0087,0.662,10.25173,0.00000
3934.00,10.25393,10.277959,0.000439,10.048695,-1.0086,0.663,10.25393,0.00000
3935.00,10.25457,10.278093,0.000440,10.048744,-1.0086,0.663,10.25457,0.00000
3936.00,10.25430,10.278085,0.000442,10.048710,-1.0085,0.663,10.25430,0.00000
3937.00,10.25363,10.278240,0.000442,10.048773,-1.0084,0.663,10.25363,0.00000
3938.00,10.25254,10.278281,0.000442,10.048752,-1.0083,0.663,10.25254,0.00000
3939.00,10.25159,10.278297,0.000442,10.048727,-1.0083,0.663,10.25159,0.00000
3940.00,10.25064,10.278303,0.000442,10.048716,-1.0082,0.664,10.25064,0.00000
3941.00,10.25065,10.278462,0.000440,10.048818,-1.0081,0.664,10.25065,0.00000
3942.00,10.25212,10.278466,0.000442,10.048775,-1.0080,0.664,10.25212,0.00000
3943.00,10.25313,10.278543,0.000443,10.048740,-1.0080,0.664,10.25313,0.00000
3944.00,10.25365,10.278595,0.000442,10.048746,-1.0079,0.664,10.25365,0.00000
3945.00,10.25557,10.278653,0.000446,10.048716,-1.0079,0.664,10.25557,0.00000
3946.00,10.25588,10.278730,0.000447,10.048714,-1.0078,0.664,10.25588,0.00000
3947.00,10.25535,10.278738,0.000445,10.048692,-1.0078,0.665,10.25535,0.00000
3948.00,10.25534,10.278758,0.000445,10.048685,-1.0077,0.665,10.25534,0.00000
3949.00,10.25424,10.278849,0.000445,10.048667,-1.0077,0.665,10.25424,0.00000
3950.00,10.25321,10.278907,0.000445,10.048649,-1.0076,0.665,10.25321,0.00000
3951.00,10.25387,10.278912,0.000447,10.048620,-1.0076,0.665,10.25387,0.00000
3952.00,10.25404,10.278988,0.000448,10.048647,-1.0075,0.666,10.25404,0.00000
3953.00,10.25309,10.279060,0.000449,10.048736,-1.0074,0.666,10.25309,0.00000
3954.00,10.25277,10.279122,0.000450,10.048813,-1.0073,0.666,10.25277,0.00000
3955.00,10.25172,10.279128,0.000448,10.048769,-1.0073,0.666,10.25172,0.00000
3956.00,10.25122,10.279255,0.000446,10.048814,-1.0072,0.667,10.25122,0.00000
3957.00,10.25137,10.279285,0.000450,10.048793,-1.0071,0.667,10.25137,0.00000
3958.00,10.25159,10.279352,0.000453,10.048726,-1.0071,0.667,10.25159,0.00000
3959.00,10.25190,10.279364,0.000453,10.048673,-1.0071,0.667,10.25190,0.00000
3960.00,10.25165,10.279449,0.000453,10.048706,-1.0070,0.667,10.25165,0.00000
3961.00,10.25194,10.279464,0.000452,10.048664,-1.0069,0.667,10.25194,0.00000
3962.00,10.25103,10.279550,0.000447,10.048679,-1.0069,0.667,10.25103,0.00000
3963.00,10.25123,10.279584,0.000441,10.048690,-1.0068,0.668,10.25123,0.00000
3964.00,10.25243,10.279677,0.000442,10.048625,-1.0067,0.668,10.25243,0.00000
3965.00,10.25388,10.279811,0.000442,10.048693,-1.0067,0.668,10.25388,0.00000
3966.00,10.25360,10.279830,0.000441,10.048666,-1.0066,0.668,10.25360,0.00000
3967.00,10.25415,10.279850,0.000439,10.048599,-1.0066,0.669,10.25415,0.00000
3968.00,10.25411,10.279901,0.000444,10.048595,-1.0065,0.669,10.25411,0.00000
3969.00,10.25398,10.279989,0.000442,10.048698,-1.0065,0.669,10.25398,0.00000
3970.00,10.25365,10.280044,0.000442,10.048673,-1.0064,0.669,10.25365,0.00000
3971.00,10.25459,10.280135,0.000443,10.048653,-1.0064,0.669,10.25459,0.00000
3972.00,10.25504,10.280227,0.000443,10.048696,-1.0063,0.669,10.25504,0.00000
3973.00,10.25560,10.280332,0.000439,10.048721,-1.0063,0.670,10.25560,0.00000
3974.00,10.25364,10.280369,0.000440,10.048659,-1.0062,0.670,10.25364,0.00000
3975.00,10.25335,10.280439,0.000439,10.048641,-1.0062,0.670,10.25335,0.00000
3976.00,10.25411,10.280561,0.000442,10.048713,-1.0061,0.670,10.25411,0.00000
3977.00,10.25376,10.280678,0.000445,10.048739,-1.0061,0.670,10.25376,0.00000
3978.00,10.25356,10.280768,0.000444,10.048736,-1.0060,0.670,10.25356,0.00000
3979.00,10.25559,10.280823,0.000442,10.048744,-1.0059,0.671,10.25559,0.00000
3980.00,10.25728,10.280867,0.000442,10.048789,-1.0059,0.671,10.25728,0.00000
3981.00,10.25784,10.280843,0.000441,10.048763,-1.0059,0.671,10.25784,0.00000
3982.00,10.25989,10.280830,0.000437,10.048712,-1.0058,0.671,10.25989,0.00000
3983.00,10.26187,10.280864,0.000433,10.048681,-1.0058,0.672,10.26187,0.00000
3984.00,10.26417,10.280928,0.000433,10.048645,-1.0058,0.672,10.26417,0.00000
3985.00,10.26524,10.281013,0.000433,10.048641,-1.0057,0.672,10.26524,0.00000
3986.00,10.26631,10.281060,0.000429,10.048598,-1.0056,0.673,10.26631,0.00000
3987.00,10.26624,10.281080,0.000432,10.048576,-1.0055,0.673,10.26624,0.00000
3988.00,10.26643,10.281176,0.000433,10.048608,-1.0055,0.673,10.26643,0.00000
3989.00,10.26413,10.281199,0.000435,10.048583,-1.0054,0.673,10.26413,0.00000
3990.00,10.26194,10.281253,0.000434,10.048565,-1.0053,0.673,10.26194,0.00000
3991.00,10.26062,10.281356,0.000437,10.048577,-1.0053,0.673,10.26062,0.00000
3992.00,10.25889,10.281449,0.000439,10.048578,-1.0052,0.673,10.25889,0.00000
3993.00,10.25590,10.281454,0.000441,10.048540,-1.0051,0.673,10.25590,0.00000
3994.00,10.25387,10.281525,0.000438,10.048575,-1.0050,0.674,10.25387,0.00000
3995.00,10.25229,10.281601,0.000439,10.048570,-1.0050,0.674,10.25229,0.00000
3996.00,10.24937,10.281666,0.000439,10.048600,-1.0049,0.674,10.24937,0.00000
3997.00,10.24826,10.281775,0.000435,10.048669,-1.0048,0.675,10.24826,0.00000
3998.00,10.24828,10.281848,0.000436,10.048695,-1.0048,0.675,10.24828,0.00000
3999.00,10.24935,10.281883,0.000442,10.048689,-1.0047,0.675,10.24935,0.00000
4000.00,10.24936,10.281929,0.000444,10.048708,-1.0047,0.675,10.24936,0.00000
4001.00,10.25015,10.281994,0.000447,10.048726,-1.0046,0.675,10.25015,0.00000
4002.00,10.25120,10.282080,0.000449,10.048694,-1.0045,0.675,10.25120,0.00000
4003.00,10.25197,10.282142,0.000451,10.048706,-1.0044,0.675,10.25197,0.00000
4004.00,10.25251,10.282276,0.000451,10.048745,-1.0044,0.675,10.25251,0.00000
4005.00,10.25456,10.282264,0.000451,10.048696,-1.0043,0.675,10.25456,0.00000
4006.00,10.25583,10.282280,0.000450,10.048635,-1.0043,0.675,10.25583,0.00000
4007.00,10.25625,10.282346,0.000454,10.048655,-1.0042,0.675,10.25625,0.00000
4008.00,10.25594,10.282397,0.000456,10.048632,-1.0042,0.676,10.25594,0.00000
4009.00,10.25568,10.282436,0.000456,10.048651,-1.0041,0.676,10.25568,0.00000
4010.00,10.25512,10.282546,0.000457,10.048664,-1.0040,0.676,10.25512,0.00000
4011.00,10.25486,10.282655,0.000457,10.048687,-1.0040,0.676,10.25486,0.00000
4012.00,10.25480,10.282726,0.000455,10.048703,-1.0039,0.676,10.25480,0.00000
4013.00,10.25543,10.282898,0.000452,10.048795,-1.0039,0.676,10.25543,0.00000
4014.00,10.25632,10.282971,0.000450,10.048759,-1.0038,0.677,10.25632,0.00000
4015.00,10.25661,10.283075,0.000448,10.048805,-1.0037,0.677,10.25661,0.00000
4016.00,10.25681,10.283074,0.000448,10.048808,-1.0036,0.677,10.25681,0.00000
4017.00,10.25757,10.283066,0.000444,10.048791,-1.0036,0.677,10.25757,0.00000
4018.00,10.25829,10.283032,0.000443,10.048688,-1.0035,0.677,10.25829,0.00000
4019.00,10.25842,10.283039,0.000444,10.048656,-1.0034,0.677,10.25842,0.00000
4020.00,10.25825,10.283071,0.000445,10.048593,-1.0034,0.678,10.25825,0.00000
4021.00,10.25778,10.283188,0.000448,10.048591,-1.0033,0.678,10.25778,0.00000
4022.00,10.25701,10.283303,0.000451,10.048610,-1.0032,0.678,10.25701,0.00000
4023.00,10.25711,10.283357,0.000451,10.048650,-1.0032,0.678,10.25711,0.00000
@14,1.0000,2.0, 4020.107 
4024.00,10.25744,10.283388,0.000452,10.048634,-1.0031,0.678,10.25744,0.00000
4025.00,10.25896,10.283433,0.000451,10.048648,-1.0030,0.678,10.25896,0.00000
4026.00,10.24883,10.283429,0.000453,10.048616,-1.0030,0.678,10.24883,0.00000
4027.00,10.21009,10.283399,0.000453,10.048580,-1.0030,0.678,10.21009,0.00000
4028.00,10.14901,10.283493,0.000450,10.048593,-1.0029,0.679,10.14901,0.00000
4029.00,10.08833,10.283617,0.000446,10.048637,-1.0029,0.679,10.08833,0.00000
4030.00,10.03828,10.283673,0.000443,10.048685,-1.0028,0.679,10.03828,0.00000
4031.00,10.01240,10.283822,0.000437,10.048748,-1.0028,0.680,10.01240,0.00000
4032.00,10.02124,10.284040,0.000435,10.048773,-1.0027,0.680,10.02124,0.00000
4033.00,10.05163,10.284024,0.000438,10.048665,-1.0027,0.680,10.05163,0.00000
4034.00,10.07901,10.284039,0.000439,10.048603,-1.0026,0.680,10.07901,0.00000
4035.00,10.09268,10.284125,0.000441,10.048550,-1.0025,0.680,10.09268,0.00000
4036.00,10.09364,10.284091,0.000442,10.048477,-1.0025,0.681,10.09364,0.00000
4037.00,10.09011,10.284061,0.000443,10.048439,-1.0024,0.681,10.09011,0.00000
4038.00,10.08926,10.284184,0.000442,10.048458,-1.0024,0.681,10.08926,0.00000
4039.00,10.09469,10.284296,0.000443,10.048486,-1.0023,0.681,10.09469,0.00000
4040.00,10.10618,10.284399,0.000445,10.048561,-1.0022,0.681,10.10618,0.00000
4041.00,10.12369,10.284547,0.000443,10.048611,-1.0021,0.681,10.12369,0.00000
4042.00,10.14243,10.284694,0.000443,10.048723,-1.0021,0.682,10.14243,0.00000
4043.00,10.16213,10.284693,0.000446,10.048734,-1.0020,0.682,10.16213,0.00000
4044.00,10.18252,10.284731,0.000450,10.048754,-1.0019,0.682,10.18252,0.00000
4045.00,10.20243,10.284756,0.000449,10.048745,-1.0019,0.682,10.20243,0.00000
4046.00,10.22005,10.284714,0.000452,10.048678,-1.0018,0.682,10.22005,0.00000
4047.00,10.23681,10.284631,0.000454,10.048523,-1.0018,0.682,10.23681,0.00000
4048.00,10.25261,10.284694,0.000453,10.048530,-1.0017,0.682,10.25261,0.00000
4049.00,10.26483,10.284782,0.000448,10.048527,-1.0017,0.682,10.26483,0.00000
4050.00,10.27440,10.284840,0.000449,10.048502,-1.0016,0.682,10.27440,0.00000
4051.00,10.27994,10.285005,0.000449,10.048561,-1.0016,0.683,10.27994,0.00000
4052.00,10.28317,10.285087,0.000443,10.048577,-1.0015,0.683,10.28317,0.00000
4053.00,10.28449,10.285187,0.000441,10.048597,-1.0015,0.683,10.28449,0.00000
4054.00,10.28518,10.285300,0.000443,10.048666,-1.0014,0.683,10.28518,0.00000
4055.00,10.28565,10.285365,0.000442,10.048651,-1.0014,0.684,10.28565,0.00000
4056.00,10.28604,10.285390,0.000439,10.048675,-1.0013,0.684,10.28604,0.00000
4057.00,10.28659,10.285516,0.000443,10.048717,-1.0013,0.684,10.28659,0.00000
4058.00,10.28490,10.285560,0.000443,10.048687,-1.0012,0.684,10.28490,0.00000
4059.00,10.28253,10.285606,0.000444,10.048652,-1.0012,0.684,10.28253,0.00000
4060.00,10.28064,10.285615,0.000446,10.048613,-1.0011,0.684,10.28064,0.00000
4061.00,10.27938,10.285715,0.000450,10.048620,-1.0010,0.684,10.27938,0.00000
4062.00,10.27761,10.285691,0.000450,10.048593,-1.0010,0.684,10.27761,0.00000
4063.00,10.27655,10.285787,0.000450,10.048657,-1.0009,0.685,10.27655,0.00000
4064.00,10.27618,10.285807,0.000448,10.048584,-1.0008,0.685,10.27618,0.00000
4065.00,10.27467,10.285953,0.000446,10.048599,-1.0007,0.685,10.27467,0.00000
4066.00,10.27320,10.285997,0.000444,10.048530,-1.0007,0.685,10.27320,0.00000
4067.00,10.27101,10.286145,0.000444,10.048579,-1.0006,0.686,10.27101,0.00000
4068.00,10.26883,10.286241,0.000444,10.048578,-1.0006,0.686,10.26883,0.00000
4069.00,10.26542,10.286408,0.000446,10.048700,-1.0005,0.686,10.26542,0.00000
4070.00,10.26105,10.286453,0.000445,10.048748,-1.0004,0.686,10.26105,0.00000
4071.00,10.25763,10.286507,0.000444,10.048797,-1.0004,0.686,10.25763,0.00000
4072.00,10.25444,10.286510,0.000439,10.048735,-1.0003,0.686,10.25444,0.00000
4073.00,10.25287,10.286555,0.000436,10.048770,-1.0003,0.687,10.25287,0.00000
4074.00,10.25153,10.286512,0.000438,10.048727,-1.0002,0.687,10.25153,0.00000
4075.00,10.25053,10.286598,0.000438,10.048724,-1.0001,0.687,10.25053,0.00000
4076.00,10.24911,10.286660,0.000441,10.048742,-1.0000,0.687,10.24911,0.00000
4077.00,10.24813,10.286745,0.000447,10.048794,-0.9999,0.687,10.24813,0.00000
4078.00,10.24656,10.286762,0.000448,10.048696,-0.9999,0.687,10.24656,0.00000
4079.00,10.24690,10.286779,0.000442,10.048663,-0.9998,0.688,10.24690,0.00000
4080.00,10.24847,10.286790,0.000440,10.048657,-0.9998,0.688,10.24847,0.00000
4081.00,10.24957,10.286844,0.000437,10.048644,-0.9997,0.688,10.24957,0.00000
4082.00,10.24984,10.286886,0.000434,10.048644,-0.9997,0.688,10.24984,0.00000
4083.00,10.25051,10.286965,0.000432,10.048699,-0.9996,0.689,10.25051,0.00000
4084.00,10.25055,10.287150,0.000434,10.048744,-0.9995,0.689,10.25055,0.00000
4085.00,10.24988,10.287198,0.000435,10.048735,-0.9995,0.689,10.24988,0.00000
4086.00,10.25027,10.287328,0.000435,10.048776,-0.9994,0.689,10.25027,0.00000
4087.00,10.25275,10.287398,0.000435,10.048761,-0.9993,0.689,10.25275,0.00000
4088.00,10.25407,10.287466,0.000439,10.048710,-0.9993,0.689,10.25407,0.00000
4089.00,10.25414,10.287474,0.000442,10.048707,-0.9992,0.689,10.25414,0.00000
4090.00,10.25555,10.287535,0.000444,10.048713,-0.9992,0.689,10.25555,0.00000
4091.00,10.25627,10.287526,0.000443,10.048690,-0.9991,0.690,10.25627,0.00000
4092.00,10.25603,10.287572,0.000443,10.048715,-0.9991,0.690,10.25603,0.00000
4093.00,10.25739,10.287621,0.000442,10.048779,-0.9990,0.690,10.25739,0.00000
4094.00,10.25852,10.287636,0.000441,10.048711,-0.9989,0.690,10.25852,0.00000
4095.00,10.25927,10.287701,0.000442,10.048699,-0.9988,0.690,10.25927,0.00000
4096.00,10.26078,10.287822,0.000441,10.048737,-0.9988,0.690,10.26078,0.00000
4097.00,10.26267,10.287914,0.000445,10.048749,-0.9987,0.691,10.26267,0.00000
4098.00,10.26277,10.287982,0.000445,10.048727,-0.9987,0.691,10.26277,0.00000
4099.00,10.26428,10.288028,0.000446,10.048734,-0.9986,0.691,10.26428,0.00000
4100.00,10.26488,10.288131,0.000441,10.048776,-0.9985,0.691,10.26488,0.00000
4101.00,10.26445,10.288195,0.000436,10.048747,-0.9985,0.691,10.26445,0.00000
4102.00,10.26501,10.288313,0.000428,10.048732,-0.9984,0.692,10.26501,0.00000
4103.00,10.26591,10.288348,0.000424,10.048713,-0.9983,0.692,10.26591,0.00000
4104.00,10.26588,10.288536,0.000423,10.048814,-0.9983,0.693,10.26588,0.00000
4105.00,10.26713,10.288577,0.000424,10.048817,-0.9982,0.693,10.26713,0.00000
4106.00,10.26760,10.288609,0.000428,10.048778,-0.9982,0.693,10.26760,0.00000
4107.00,10.26634,10.288675,0.000432,10.048765,-0.9981,0.693,10.26634,0.00000
4108.00,10.26531,10.288778,0.000432,10.048749,-0.9980,0.693,10.26531,0.00000
4109.00,10.26560,10.288664,0.000433,10.048602,-0.9979,0.693,10.26560,0.00000
4110.00,10.26588,10.288761,0.000432,10.048572,-0.9978,0.693,10.26588,0.00000
4111.00,10.26666,10.288798,0.000435,10.048567,-0.9977,0.694,10.26666,0.00000
4112.00,10.26725,10.288793,0.000437,10.048550,-0.9977,0.694,10.26725,0.00000
4113.00,10.26788,10.288806,0.000440,10.048569,-0.9976,0.694,10.26788,0.00000
4114.00,10.26735,10.289000,0.000444,10.048672,-0.9976,0.694,10.26735,0.00000
4115.00,10.26544,10.288979,0.000445,10.048600,-0.9975,0.694,10.26544,0.00000
4116.00,10.26428,10.289082,0.000442,10.048655,-0.9975,0.694,10.26428,0.00000
4117.00,10.26400,10.289155,0.000442,10.048647,-0.9974,0.694,10.26400,0.00000
4118.00,10.26371,10.289262,0.000438,10.048650,-0.9974,0.694,10.26371,0.00000
4119.00,10.26399,10.289271,0.000436,10.048627,-0.9973,0.695,10.26399,0.00000
4120.00,10.26500,10.289329,0.000435,10.048665,-0.9973,0.695,10.26500,0.00000
4121.00,10.26558,10.289267,0.000432,10.048571,-0.9972,0.695,10.26558,0.00000
4122.00,10.26521,10.289361,0.000428,10.048647,-0.9971,0.696,10.26521,0.00000
4123.00,10.26494,10.289423,0.000430,10.048687,-0.9970,0.696,10.26494,0.00000
4124.00,10.26449,10.289489,0.000428,10.048681,-0.9970,0.696,10.26449,0.00000
4125.00,10.26389,10.289531,0.000431,10.048669,-0.9969,0.696,10.26389,0.00000
4126.00,10.26390,10.289704,0.000436,10.048665,-0.9969,0.696,10.26390,0.00000
4127.00,10.26462,10.289777,0.000439,10.048635,-0.9968,0.696,10.26462,0.00000
4128.00,10.26529,10.289859,0.000438,10.048636,-0.9967,0.696,10.26529,0.00000
4129.00,10.26565,10.289946,0.000438,10.048660,-0.9967,0.697,10.26565,0.00000
4130.00,10.26615,10.290078,0.000438,10.048700,-0.9966,0.697,10.26615,0.00000
4131.00,10.26586,10.290107,0.000438,10.048741,-0.9965,0.697,10.26586,0.00000
4132.00,10.26443,10.290201,0.000437,10.048806,-0.9964,0.697,10.26443,0.00000
4133.00,10.26274,10.290278,0.000440,10.048812,-0.9964,0.697,10.26274,0.00000
4134.00,10.26241,10.290344,0.000439,10.048798,-0.9963,0.697,10.26241,0.00000
4135.00,10.26194,10.290397,0.000438,10.048754,-0.9962,0.697,10.26194,0.00000
4136.00,10.26212,10.290422,0.000438,10.048734,-0.9962,0.698,10.26212,0.00000
4137.00,10.26299,10.290379,0.000439,10.048626,-0.9961,0.698,10.26299,0.00000
4138.00,10.26453,10.290456,0.000438,10.048612,-0.9961,0.698,10.26453,0.00000
4139.00,10.26551,10.290491,0.000437,10.048602,-0.9960,0.698,10.26551,0.00000
4140.00,10.26548,10.290614,0.000436,10.048689,-0.9960,0.698,10.26548,0.00000
4141.00,10.26454,10.290705,0.000434,10.048698,-0.9959,0.699,10.26454,0.00000
4142.00,10.26460,10.290864,0.000433,10.048775,-0.9959,0.699,10.26460,0.00000
4143.00,10.26499,10.290895,0.000432,10.048800,-0.9958,0.699,10.26499,0.00000
4144.00,10.26549,10.290948,0.000433,10.048783,-0.9958,0.699,10.26549,0.00000
4145.00,10.26656,10.290967,0.000435,10.048716,-0.9957,0.699,10.26656,0.00000
4146.00,10.26894,10.291041,0.000436,10.048733,-0.9957,0.699,10.26894,0.00000
4147.00,10.27035,10.291027,0.000437,10.048686,-0.9956,0.699,10.27035,0.00000
4148.00,10.26963,10.291071,0.000437,10.048668,-0.9956,0.700,10.26963,0.00000
4149.00,10.26800,10.291205,0.000441,10.048715,-0.9955,0.700,10.26800,0.00000
4150.00,10.26754,10.291287,0.000439,10.048759,-0.9954,0.700,10.26754,0.00000
4151.00,10.26665,10.291385,0.000440,10.048761,-0.9954,0.700,10.26665,0.00000
4152.00,10.26539,10.291434,0.000442,10.048702,-0.9953,0.700,10.26539,0.00000
4153.00,10.26558,10.291450,0.000444,10.048667,-0.9952,0.700,10.26558,0.00000
4154.00,10.26601,10.291565,0.000440,10.048705,-0.9951,0.700,10.26601,0.00000
4155.00,10.26520,10.291594,0.000442,10.048669,-0.9951,0.701,10.26520,0.00000
4156.00,10.26376,10.291627,0.000439,10.048632,-0.9950,0.701,10.26376,0.00000
4157.00,10.26401,10.291749,0.000437,10.048686,-0.9950,0.701,10.26401,0.00000
4158.00,10.26412,10.291847,0.000436,10.048687,-0.9949,0.701,10.26412,0.00000
4159.00,10.26508,10.291901,0.000439,10.048676,-0.9949,0.701,10.26508,0.00000
4160.00,10.26611,10.292005,0.000434,10.048724,-0.9948,0.702,10.26611,0.00000
4161.00,10.26760,10.292054,0.000434,10.048738,-0.9948,0.702,10.26760,0.00000
4162.00,10.26825,10.292064,0.000433,10.048722,-0.9947,0.702,10.26825,0.00000
4163.00,10.26847,10.292147,0.000433,10.048748,-0.9947,0.702,10.26847,0.00000
4164.00,10.26846,10.292135,0.000430,10.048703,-0.9946,0.703,10.26846,0.00000
4165.00,10.26887,10.292194,0.000435,10.048663,-0.9946,0.703,10.26887,0.00000
4166.00,10.26846,10.292277,0.000438,10.048751,-0.9945,0.703,10.26846,0.00000
4167.00,10.26770,10.292282,0.000437,10.048735,-0.9945,0.703,10.26770,0.00000
4168.00,10.26725,10.292336,0.000438,10.048764,-0.9944,0.703,10.26725,0.00000
4169.00,10.26677,10.292325,0.000436,10.048699,-0.9943,0.703,10.26677,0.00000
4170.00,10.26638,10.292401,0.000434,10.048790,-0.9942,0.704,10.26638,0.00000
4171.00,10.26654,10.292447,0.000435,10.048720,-0.9942,0.704,10.26654,0.00000
4172.00,10.26728,10.292561,0.000438,10.048744,-0.9942,0.704,10.26728,0.00000
4173.00,10.26751,10.292624,0.000439,10.048730,-0.9941,0.704,10.26751,0.00000
4174.00,10.26724,10.292722,0.000443,10.048758,-0.9941,0.704,10.26724,0.00000
4175.00,10.26676,10.292736,0.000444,10.048681,-0.9941,0.704,10.26676,0.00000
4176.00,10.26705,10.292876,0.000445,10.048737,-0.9940,0.704,10.26705,0.00000
4177.00,10.26714,10.292974,0.000445,10.048763,-0.9940,0.704,10.26714,0.00000
4178.00,10.26726,10.293035,0.000445,10.048734,-0.9939,0.704,10.26726,0.00000
4179.00,10.26807,10.293023,0.000445,10.048695,-0.9939,0.705,10.26807,0.00000
4180.00,10.26836,10.293060,0.000446,10.048671,-0.9938,0.705,10.26836,0.00000
4181.00,10.26687,10.293080,0.000447,10.048700,-0.9938,0.705,10.26687,0.00000
4182.00,10.26637,10.293165,0.000444,10.048736,-0.9937,0.705,10.26637,0.00000
4183.00,10.26681,10.293223,0.000445,10.048731,-0.9937,0.705,10.26681,0.00000
4184.00,10.26630,10.293382,0.000446,10.048792,-0.9936,0.706,10.26630,0.00000
4185.00,10.26644,10.293404,0.000445,10.048776,-0.9936,0.706,10.26644,0.00000
4186.00,10.26729,10.293284,0.000445,10.048603,-0.9935,0.706,10.26729,0.00000
4187.00,10.26750,10.293291,0.000446,10.048548,-0.9935,0.706,10.26750,0.00000
4188.00,10.26740,10.293300,0.000443,10.048530,-0.9934,0.706,10.26740,0.00000
4189.00,10.26814,10.293320,0.000440,10.048503,-0.9934,0.706,10.26814,0.00000
4190.00,10.26820,10.293415,0.000440,10.048506,-0.9934,0.706,10.26820,0.00000
4191.00,10.26820,10.293641,0.000440,10.048652,-0.9933,0.707,10.26820,0.00000
4192.00,10.26721,10.293703,0.000437,10.048654,-0.9933,0.707,10.26721,0.00000
4193.00,10.26702,10.293731,0.000438,10.048660,-0.9932,0.707,10.26702,0.00000
4194.00,10.26609,10.293782,0.000438,10.048689,-0.9932,0.707,10.26609,0.00000
4195.00,10.26732,10.293863,0.000435,10.048765,-0.9931,0.708,10.26732,0.00000
4196.00,10.26853,10.293877,0.000430,10.048711,-0.9931,0.708,10.26853,0.00000
4197.00,10.26983,10.293946,0.000432,10.048728,-0.9931,0.708,10.26983,0.00000
4198.00,10.27005,10.294144,0.000433,10.048796,-0.9931,0.708,10.27005,0.00000
4199.00,10.27066,10.294234,0.000432,10.048805,-0.9930,0.709,10.27066,0.00000
4200.00,10.26967,10.294312,0.000434,10.048792,-0.9930,0.709,10.26967,0.00000
4201.00,10.26871,10.294451,0.000436,10.048862,-0.9929,0.709,10.26871,0.00000
4202.00,10.26874,10.294448,0.000434,10.048809,-0.9928,0.709,10.26874,0.00000
4203.00,10.26912,10.294497,0.000436,10.048777,-0.9928,0.709,10.26912,0.00000
4204.00,10.26907,10.294528,0.000436,10.048741,-0.9928,0.709,10.26907,0.00000
4205.00,10.26893,10.294531,0.000434,10.048655,-0.9927,0.710,10.26893,0.00000
4206.00,10.26872,10.294502,0.000436,10.048570,-0.9927,0.710,10.26872,0.00000
4207.00,10.26913,10.294567,0.000439,10.048527,-0.9926,0.710,10.26913,0.00000
4208.00,10.26844,10.294553,0.000439,10.048457,-0.9926,0.710,10.26844,0.00000
4209.00,10.26902,10.294659,0.000441,10.048464,-0.9926,0.710,10.26902,0.00000
4210.00,10.26971,10.294714,0.000444,10.048489,-0.9925,0.710,10.26971,0.00000
4211.00,10.27081,10.294791,0.000443,10.048549,-0.9925,0.710,10.27081,0.00000
4212.00,10.26971,10.294911,0.000444,10.048616,-0.9925,0.710,10.26971,0.00000
4213.00,10.27011,10.294959,0.000441,10.048621,-0.9924,0.710,10.27011,0.00000
4214.00,10.26983,10.294952,0.000438,10.048621,-0.9924,0.711,10.26983,0.00000
4215.00,10.27026,10.295131,0.000435,10.048689,-0.9924,0.711,10.27026,0.00000
4216.00,10.26992,10.295234,0.000434,10.048722,-0.9923,0.711,10.26992,0.00000
4217.00,10.27094,10.295279,0.000432,10.048761,-0.9923,0.711,10.27094,0.00000
4218.00,10.27034,10.295476,0.000432,10.048871,-0.9922,0.712,10.27034,0.00000
4219.00,10.26970,10.295608,0.000431,10.048913,-0.9922,0.712,10.26970,0.00000
4220.00,10.26876,10.295659,0.000434,10.048912,-0.9921,0.712,10.26876,0.00000
4221.00,10.26938,10.295737,0.000436,10.048876,-0.9921,0.712,10.26938,0.00000
4222.00,10.26890,10.295825,0.000437,10.048848,-0.9920,0.712,10.26890,0.00000
4223.00,10.26962,10.295740,0.000439,10.048757,-0.9920,0.712,10.26962,0.00000
4224.00,10.26968,10.295819,0.000441,10.048768,-0.9919,0.712,10.26968,0.00000
4225.00,10.26952,10.295818,0.000439,10.048741,-0.9919,0.713,10.26952,0.00000
4226.00,10.26941,10.295845,0.000435,10.048679,-0.9919,0.713,10.26941,0.00000
4227.00,10.26916,10.295914,0.000432,10.048712,-0.9918,0.713,10.26916,0.00000
4228.00,10.26876,10.296096,0.000429,10.048722,-0.9918,0.714,10.26876,0.00000
4229.00,10.26912,10.296117,0.000429,10.048661,-0.9917,0.714,10.26912,0.00000
4230.00,10.26936,10.296107,0.000432,10.048588,-0.9917,0.714,10.26936,0.00000
4231.00,10.26905,10.296236,0.000432,10.048681,-0.9916,0.714,10.26905,0.00000
4232.00,10.26986,10.296314,0.000433,10.048692,-0.9916,0.714,10.26986,0.00000
4233.00,10.26979,10.296266,0.000437,10.048659,-0.9916,0.714,10.26979,0.00000
4234.00,10.27035,10.296353,0.000437,10.048707,-0.9916,0.714,10.27035,0.00000
4235.00,10.27018,10.296418,0.000437,10.048745,-0.9916,0.715,10.27018,0.00000
4236.00,10.27053,10.296399,0.000438,10.048692,-0.9916,0.715,10.27053,0.00000
4237.00,10.27119,10.296424,0.000438,10.048704,-0.9916,0.715,10.27119,0.00000
4238.00,10.27266,10.296552,0.000440,10.048785,-0.9915,0.715,10.27266,0.00000
4239.00,10.27202,10.296591,0.000443,10.048763,-0.9915,0.715,10.27202,0.00000
4240.00,10.27206,10.296690,0.000436,10.048771,-0.9915,0.715,10.27206,0.00000
4241.00,10.27122,10.296714,0.000432,10.048746,-0.9914,0.716,10.27122,0.00000
4242.00,10.27113,10.296732,0.000430,10.048694,-0.9914,0.716,10.27113,0.00000
4243.00,10.27137,10.296811,0.000430,10.048683,-0.9914,0.716,10.27137,0.00000
4244.00,10.27240,10.296829,0.000430,10.048629,-0.9914,0.716,10.27240,0.00000
4245.00,10.27379,10.296849,0.000437,10.048633,-0.9913,0.716,10.27379,0.00000
4246.00,10.27346,10.296912,0.000441,10.048591,-0.9913,0.716,10.27346,0.00000
4247.00,10.27209,10.297038,0.000443,10.048619,-0.9913,0.716,10.27209,0.00000
4248.00,10.27124,10.297043,0.000442,10.048597,-0.9913,0.716,10.27124,0.00000
4249.00,10.27086,10.297142,0.000437,10.048652,-0.9912,0.717,10.27086,0.00000
4250.00,10.26972,10.297297,0.000435,10.048634,-0.9912,0.717,10.26972,0.00000
4251.00,10.27115,10.297440,0.000432,10.048710,-0.9912,0.717,10.27115,0.00000
4252.00,10.27102,10.297526,0.000433,10.048738,-0.9912,0.718,10.27102,0.00000
4253.00,10.27107,10.297580,0.000433,10.048745,-0.9911,0.718,10.27107,0.00000
4254.00,10.27045,10.297630,0.000435,10.048741,-0.9911,0.718,10.27045,0.00000
4255.00,10.27044,10.297721,0.000435,10.048783,-0.9910,0.718,10.27044,0.00000
4256.00,10.26945,10.297761,0.000437,10.048802,-0.9910,0.718,10.26945,0.00000
4257.00,10.27070,10.297784,0.000438,10.048783,-0.9910,0.718,10.27070,0.00000
4258.00,10.27088,10.297847,0.000434,10.048733,-0.9910,0.718,10.27088,0.00000
4259.00,10.27091,10.297909,0.000434,10.048727,-0.9909,0.719,10.27091,0.00000
4260.00,10.27113,10.297885,0.000432,10.048691,-0.9909,0.719,10.27113,0.00000
4261.00,10.27268,10.297959,0.000431,10.048691,-0.9908,0.719,10.27268,0.00000
4262.00,10.27183,10.297974,0.000431,10.048585,-0.9908,0.719,10.27183,0.00000
4263.00,10.27172,10.298085,0.000434,10.048613,-0.9908,0.720,10.27172,0.00000
4264.00,10.27265,10.298129,0.000435,10.048598,-0.9908,0.720,10.27265,0.00000
4265.00,10.27378,10.298175,0.000435,10.048612,-0.9907,0.720,10.27378,0.00000
4266.00,10.27405,10.298214,0.000436,10.048606,-0.9907,0.720,10.27405,0.00000
4267.00,10.27481,10.298276,0.000438,10.048719,-0.9907,0.720,10.27481,0.00000
4268.00,10.27534,10.298246,0.000438,10.048703,-0.9907,0.720,10.27534,0.00000
4269.00,10.27560,10.298298,0.000439,10.048735,-0.9906,0.720,10.27560,0.00000
4270.00,10.27506,10.298372,0.000441,10.048692,-0.9906,0.720,10.27506,0.00000
4271.00,10.27410,10.298352,0.000442,10.048596,-0.9905,0.720,10.27410,0.00000
4272.00,10.27485,10.298430,0.000440,10.048538,-0.9905,0.721,10.27485,0.00000
4273.00,10.27577,10.298508,0.000441,10.048501,-0.9904,0.721,10.27577,0.00000
4274.00,10.27546,10.298568,0.000437,10.048451,-0.9904,0.721,10.27546,0.00000
4275.00,10.27559,10.298575,0.000435,10.048472,-0.9903,0.721,10.27559,0.00000
4276.00,10.27539,10.298642,0.000433,10.048473,-0.9903,0.722,10.27539,0.00000
4277.00,10.27486,10.298656,0.000430,10.048484,-0.9903,0.722,10.27486,0.00000
4278.00,10.27334,10.298740,0.000429,10.048567,-0.9902,0.722,10.27334,0.00000
4279.00,10.27289,10.298836,0.000430,10.048645,-0.9902,0.722,10.27289,0.00000
4280.00,10.27159,10.298942,0.000429,10.048632,-0.9901,0.723,10.27159,0.00000
4281.00,10.27166,10.299063,0.000430,10.048689,-0.9901,0.723,10.27166,0.00000
4282.00,10.27153,10.299192,0.000433,10.048732,-0.9900,0.723,10.27153,0.00000
4283.00,10.27284,10.299297,0.000433,10.048786,-0.9900,0.723,10.27284,0.00000
4284.00,10.27405,10.299332,0.000434,10.048748,-0.9900,0.723,10.27405,0.00000
4285.00,10.27481,10.299407,0.000437,10.048769,-0.9900,0.723,10.27481,0.00000
4286.00,10.27597,10.299433,0.000438,10.048735,-0.9900,0.724,10.27597,0.00000
4287.00,10.27750,10.299456,0.000438,10.048657,-0.9899,0.724,10.27750,0.00000
4288.00,10.27705,10.299477,0.000440,10.048591,-0.9899,0.724,10.27705,0.00000
4289.00,10.27671,10.299544,0.000444,10.048581,-0.9899,0.724,10.27671,0.00000
4290.00,10.27724,10.299596,0.000446,10.048611,-0.9898,0.724,10.27724,0.00000
4291.00,10.27646,10.299668,0.000447,10.048651,-0.9897,0.724,10.27646,0.00000
4292.00,10.27568,10.299796,0.000449,10.048684,-0.9897,0.724,10.27568,0.00000
4293.00,10.27503,10.299863,0.000449,10.048658,-0.9896,0.724,10.27503,0.00000
4294.00,10.27430,10.299997,0.000446,10.048728,-0.9895,0.725,10.27430,0.00000
4295.00,10.27374,10.300124,0.000445,10.048821,-0.9894,0.725,10.27374,0.00000
4296.00,10.27248,10.300198,0.000445,10.048802,-0.9894,0.725,10.27248,0.00000
4297.00,10.27188,10.300224,0.000443,10.048781,-0.9894,0.725,10.27188,0.00000
4298.00,10.27277,10.300295,0.000442,10.048857,-0.9893,0.725,10.27277,0.00000
4299.00,10.27263,10.300338,0.000441,10.048821,-0.9893,0.726,10.27263,0.00000
4300.00,10.27219,10.300396,0.000441,10.048757,-0.9893,0.726,10.27219,0.00000
4301.00,10.27318,10.300436,0.000443,10.048751,-0.9893,0.726,10.27318,0.00000
4302.00,10.27424,10.300509,0.000444,10.048805,-0.9893,0.726,10.27424,0.00000
4303.00,10.27370,10.300539,0.000445,10.048722,-0.9892,0.726,10.27370,0.00000
4304.00,10.27402,10.300553,0.000445,10.048720,-0.9892,0.726,10.27402,0.00000
4305.00,10.27617,10.300609,0.000445,10.048734,-0.9892,0.726,10.27617,0.00000
4306.00,10.27619,10.300677,0.000443,10.048757,-0.9891,0.727,10.27619,0.00000
4307.00,10.27531,10.300732,0.000445,10.048786,-0.9890,0.727,10.27531,0.00000
4308.00,10.27617,10.300713,0.000445,10.048722,-0.9890,0.727,10.27617,0.00000
4309.00,10.27699,10.300757,0.000443,10.048671,-0.9890,0.727,10.27699,0.00000
4310.00,10.27649,10.300759,0.000441,10.048592,-0.9889,0.727,10.27649,0.00000
4311.00,10.27723,10.300836,0.000442,10.048573,-0.9889,0.727,10.27723,0.00000
4312.00,10.27676,10.300900,0.000440,10.048536,-0.9889,0.728,10.27676,0.00000
4313.00,10.27614,10.301069,0.000439,10.048656,-0.9888,0.728,10.27614,0.00000
4314.00,10.27560,10.301139,0.000440,10.048704,-0.9888,0.728,10.27560,0.00000
4315.00,10.27481,10.301278,0.000445,10.048802,-0.9887,0.728,10.27481,0.00000
4316.00,10.27442,10.301317,0.000447,10.048782,-0.9887,0.728,10.27442,0.00000
4317.00,10.27547,10.301423,0.000449,10.048787,-0.9886,0.728,10.27547,0.00000
4318.00,10.27559,10.301506,0.000450,10.048771,-0.9886,0.728,10.27559,0.00000
4319.00,10.27527,10.301560,0.000449,10.048750,-0.9885,0.728,10.27527,0.00000
4320.00,10.27569,10.301601,0.000446,10.048703,-0.9885,0.729,10.27569,0.00000
4321.00,10.27632,10.301628,0.000441,10.048671,-0.9885,0.729,10.27632,0.00000
4322.00,10.27575,10.301649,0.000440,10.048672,-0.9884,0.729,10.27575,0.00000
4323.00,10.27599,10.301717,0.000440,10.048622,-0.9884,0.729,10.27599,0.00000
@15,1.0000,2.0, 4320.097 
4324.00,10.27674,10.301743,0.000443,10.048577,-0.9883,0.729,10.27674,0.00000
4325.00,10.27823,10.301727,0.000442,10.048498,-0.9883,0.730,10.27823,0.00000
4326.00,10.27039,10.301847,0.000444,10.048580,-0.9882,0.730,10.27039,0.00000
4327.00,10.23814,10.301968,0.000443,10.048657,-0.9882,0.730,10.23814,0.00000
4328.00,10.18182,10.301956,0.000441,10.048731,-0.9881,0.730,10.18182,0.00000
4329.00,10.12214,10.301997,0.000438,10.048769,-0.9881,0.731,10.12214,0.00000
4330.00,10.06983,10.302124,0.000438,10.048833,-0.9880,0.731,10.06983,0.00000
4331.00,10.03953,10.302192,0.000435,10.048825,-0.9880,0.731,10.03953,0.00000
4332.00,10.04234,10.302191,0.000434,10.048733,-0.9879,0.731,10.04234,0.00000
4333.00,10.07083,10.302276,0.000434,10.048685,-0.9879,0.732,10.07083,0.00000
4334.00,10.10024,10.302440,0.000435,10.048710,-0.9879,0.732,10.10024,0.00000
4335.00,10.11797,10.302432,0.000433,10.048686,-0.9878,0.732,10.11797,0.00000
4336.00,10.12190,10.302508,0.000437,10.048668,-0.9878,0.732,10.12190,0.00000
4337.00,10.11850,10.302456,0.000439,10.048602,-0.9877,0.732,10.11850,0.00000
4338.00,10.11584,10.302507,0.000442,10.048615,-0.9876,0.732,10.11584,0.00000
4339.00,10.11942,10.302565,0.000443,10.048592,-0.9875,0.732,10.11942,0.00000
4340.00,10.12927,10.302634,0.000443,10.048591,-0.9874,0.733,10.12927,0.00000
4341.00,10.14324,10.302731,0.000440,10.048669,-0.9874,0.733,10.14324,0.00000
4342.00,10.16081,10.302876,0.000442,10.048726,-0.9873,0.733,10.16081,0.00000
4343.00,10.18009,10.302962,0.000439,10.048727,-0.9873,0.733,10.18009,0.00000
4344.00,10.19937,10.302994,0.000440,10.048759,-0.9872,0.733,10.19937,0.00000
4345.00,10.21866,10.303118,0.000441,10.048797,-0.9872,0.733,10.21866,0.00000
4346.00,10.23724,10.303119,0.000442,10.048731,-0.9871,0.734,10.23724,0.00000
4347.00,10.25393,10.303129,0.000441,10.048705,-0.9871,0.734,10.25393,0.00000
4348.00,10.26863,10.303223,0.000444,10.048741,-0.9870,0.734,10.26863,0.00000
4349.00,10.28040,10.303271,0.000443,10.048719,-0.9870,0.734,10.28040,0.00000
4350.00,10.28893,10.303312,0.000445,10.048673,-0.9869,0.734,10.28893,0.00000
4351.00,10.29571,10.303364,0.000448,10.048682,-0.9869,0.734,10.29571,0.00000
4352.00,10.29917,10.303456,0.000448,10.048719,-0.9868,0.734,10.29917,0.00000
4353.00,10.30077,10.303486,0.000445,10.048703,-0.9867,0.734,10.30077,0.00000
4354.00,10.30209,10.303612,0.000443,10.048777,-0.9866,0.735,10.30209,0.00000
4355.00,10.30343,10.303681,0.000443,10.048813,-0.9866,0.735,10.30343,0.00000
4356.00,10.30216,10.303735,0.000440,10.048786,-0.9865,0.735,10.30216,0.00000
4357.00,10.30264,10.303777,0.000438,10.048702,-0.9864,0.736,10.30264,0.00000
4358.00,10.30246,10.303857,0.000436,10.048722,-0.9864,0.736,10.30246,0.00000
4359.00,10.30079,10.303813,0.000434,10.048659,-0.9863,0.736,10.30079,0.00000
4360.00,10.29894,10.303819,0.000428,10.048635,-0.9863,0.736,10.29894,0.00000
4361.00,10.29812,10.303929,0.000428,10.048681,-0.9863,0.737,10.29812,0.00000
4362.00,10.29664,10.303987,0.000431,10.048701,-0.9862,0.737,10.29664,0.00000
4363.00,10.29510,10.304072,0.000433,10.048717,-0.9862,0.737,10.29510,0.00000
4364.00,10.29409,10.304158,0.000435,10.048724,-0.9862,0.737,10.29409,0.00000
4365.00,10.29187,10.304244,0.000436,10.048768,-0.9862,0.737,10.29187,0.00000
4366.00,10.28996,10.304290,0.000437,10.048745,-0.9861,0.737,10.28996,0.00000
4367.00,10.28636,10.304431,0.000435,10.048848,-0.9861,0.738,10.28636,0.00000
4368.00,10.28217,10.304434,0.000434,10.048831,-0.9860,0.738,10.28217,0.00000
4369.00,10.27822,10.304538,0.000439,10.048839,-0.9859,0.738,10.27822,0.00000
4370.00,10.27560,10.304591,0.000440,10.048788,-0.9859,0.738,10.27560,0.00000
4371.00,10.27282,10.304598,0.000441,10.048758,-0.9858,0.738,10.27282,0.00000
4372.00,10.27155,10.304577,0.000443,10.048709,-0.9858,0.738,10.27155,0.00000
4373.00,10.27026,10.304694,0.000447,10.048693,-0.9857,0.738,10.27026,0.00000
4374.00,10.26923,10.304697,0.000447,10.048644,-0.9857,0.739,10.26923,0.00000
4375.00,10.26700,10.304819,0.000450,10.048702,-0.9856,0.739,10.26700,0.00000
4376.00,10.26474,10.304964,0.000450,10.048785,-0.9855,0.739,10.26474,0.00000
4377.00,10.26249,10.305104,0.000451,10.048771,-0.9855,0.739,10.26249,0.00000
4378.00,10.26171,10.305085,0.000449,10.048696,-0.9854,0.739,10.26171,0.00000
4379.00,10.26084,10.305217,0.000450,10.048768,-0.9853,0.739,10.26084,0.00000
4380.00,10.26145,10.305243,0.000450,10.048718,-0.9853,0.740,10.26145,0.00000
4381.00,10.26243,10.305305,0.000447,10.048694,-0.9852,0.740,10.26243,0.00000
4382.00,10.26483,10.305383,0.000447,10.048710,-0.9851,0.740,10.26483,0.00000
4383.00,10.26604,10.305551,0.000448,10.048818,-0.9851,0.740,10.26604,0.00000
4384.00,10.26675,10.305579,0.000448,10.048778,-0.9850,0.740,10.26675,0.00000
4385.00,10.26784,10.305661,0.000447,10.048805,-0.9850,0.740,10.26784,0.00000
4386.00,10.26861,10.305647,0.000447,10.048754,-0.9849,0.740,10.26861,0.00000
4387.00,10.26793,10.305644,0.000444,10.048751,-0.9849,0.741,10.26793,0.00000
4388.00,10.26920,10.305637,0.000443,10.048684,-0.9848,0.741,10.26920,0.00000
4389.00,10.27111,10.305741,0.000442,10.048701,-0.9847,0.741,10.27111,0.00000
4390.00,10.27167,10.305808,0.000441,10.048692,-0.9847,0.741,10.27167,0.00000
4391.00,10.27150,10.305937,0.000441,10.048742,-0.9846,0.742,10.27150,0.00000
4392.00,10.27202,10.306057,0.000439,10.048777,-0.9846,0.742,10.27202,0.00000
4393.00,10.27164,10.306137,0.000441,10.048817,-0.9845,0.742,10.27164,0.00000
4394.00,10.27112,10.306171,0.000438,10.048791,-0.9845,0.742,10.27112,0.00000
4395.00,10.27154,10.306240,0.000438,10.048774,-0.9844,0.743,10.27154,0.00000
4396.00,10.27313,10.306262,0.000439,10.048713,-0.9844,0.743,10.27313,0.00000
4397.00,10.27416,10.306268,0.000442,10.048661,-0.9844,0.743,10.27416,0.00000
4398.00,10.27462,10.306364,0.000441,10.048660,-0.9843,0.743,10.27462,0.00000
4399.00,10.27571,10.306381,0.000443,10.048609,-0.9843,0.743,10.27571,0.00000
4400.00,10.27594,10.306422,0.000445,10.048603,-0.9843,0.743,10.27594,0.00000
4401.00,10.27600,10.306540,0.000446,10.048657,-0.9843,0.743,10.27600,0.00000
4402.00,10.27704,10.306696,0.000449,10.048724,-0.9843,0.743,10.27704,0.00000
4403.00,10.27824,10.306707,0.000451,10.048729,-0.9843,0.743,10.27824,0.00000
4404.00,10.27930,10.306780,0.000448,10.048777,-0.9843,0.744,10.27930,0.00000
4405.00,10.28021,10.306904,0.000449,10.048846,-0.9842,0.744,10.28021,0.00000
4406.00,10.28172,10.307019,0.000452,10.048861,-0.9842,0.744,10.28172,0.00000
4407.00,10.28131,10.306997,0.000450,10.048818,-0.9842,0.744,10.28131,0.00000
4408.00,10.28204,10.307051,0.000448,10.048785,-0.9842,0.744,10.28204,0.00000
4409.00,10.28195,10.307173,0.000451,10.048871,-0.9842,0.745,10.28195,0.00000
4410.00,10.28282,10.307185,0.000450,10.048873,-0.9841,0.745,10.28282,0.00000
4411.00,10.28259,10.307225,0.000450,10.048887,-0.9841,0.745,10.28259,0.00000
4412.00,10.28369,10.307317,0.000449,10.048901,-0.9841,0.745,10.28369,0.00000
4413.00,10.28309,10.307403,0.000446,10.048897,-0.9841,0.745,10.28309,0.00000
4414.00,10.28296,10.307454,0.000441,10.048801,-0.9841,0.746,10.28296,0.00000
4415.00,10.28316,10.307441,0.000439,10.048762,-0.9841,0.746,10.28316,0.00000
4416.00,10.28300,10.307412,0.000439,10.048720,-0.9841,0.746,10.28300,0.00000
4417.00,10.28258,10.307480,0.000440,10.048691,-0.9840,0.746,10.28258,0.00000
4418.00,10.28201,10.307563,0.000442,10.048726,-0.9840,0.746,10.28201,0.00000
4419.00,10.28209,10.307617,0.000447,10.048739,-0.9839,0.746,10.28209,0.00000
4420.00,10.28104,10.307766,0.000447,10.048708,-0.9839,0.747,10.28104,0.00000
4421.00,10.28152,10.307850,0.000447,10.048723,-0.9838,0.747,10.28152,0.00000
4422.00,10.28097,10.307890,0.000449,10.048762,-0.9838,0.747,10.28097,0.00000
4423.00,10.28161,10.307937,0.000451,10.048772,-0.9837,0.747,10.28161,0.00000
4424.00,10.28122,10.307970,0.000448,10.048760,-0.9837,0.747,10.28122,0.00000
4425.00,10.28081,10.307982,0.000450,10.048823,-0.9836,0.747,10.28081,0.00000
4426.00,10.28002,10.308077,0.000451,10.048831,-0.9836,0.747,10.28002,0.00000
4427.00,10.27978,10.308151,0.000450,10.048825,-0.9835,0.748,10.27978,0.00000
4428.00,10.27950,10.308179,0.000451,10.048776,-0.9835,0.748,10.27950,0.00000
4429.00,10.27970,10.308230,0.000451,10.048788,-0.9834,0.748,10.27970,0.00000
4430.00,10.27900,10.308306,0.000450,10.048751,-0.9834,0.748,10.27900,0.00000
4431.00,10.27826,10.308277,0.000449,10.048745,-0.9833,0.748,10.27826,0.00000
4432.00,10.27846,10.308341,0.000447,10.048755,-0.9833,0.748,10.27846,0.00000
4433.00,10.27829,10.308352,0.000443,10.048730,-0.9832,0.749,10.27829,0.00000
4434.00,10.27792,10.308481,0.000444,10.048755,-0.9832,0.749,10.27792,0.00000
4435.00,10.27845,10.308556,0.000446,10.048748,-0.9831,0.749,10.27845,0.00000
4436.00,10.27996,10.308668,0.000450,10.048693,-0.9831,0.749,10.27996,0.00000
4437.00,10.27941,10.308663,0.000450,10.048624,-0.9830,0.749,10.27941,0.00000
4438.00,10.27940,10.308780,0.000455,10.048665,-0.9829,0.749,10.27940,0.00000
4439.00,10.27936,10.308843,0.000454,10.048689,-0.9828,0.750,10.27936,0.00000
4440.00,10.28018,10.308889,0.000451,10.048719,-0.9828,0.750,10.28018,0.00000
4441.00,10.27881,10.308941,0.000446,10.048800,-0.9828,0.750,10.27881,0.00000
4442.00,10.28019,10.309060,0.000446,10.048811,-0.9827,0.750,10.28019,0.00000
4443.00,10.28028,10.309137,0.000443,10.048832,-0.9827,0.751,10.28028,0.00000
4444.00,10.28078,10.309172,0.000445,10.048817,-0.9826,0.751,10.28078,0.00000
4445.00,10.28137,10.309196,0.000446,10.048772,-0.9826,0.751,10.28137,0.00000
4446.00,10.28316,10.309257,0.000447,10.048742,-0.9825,0.751,10.28316,0.00000
4447.00,10.28305,10.309378,0.000446,10.048793,-0.9824,0.751,10.28305,0.00000
4448.00,10.28334,10.309412,0.000445,10.048752,-0.9824,0.751,10.28334,0.00000
4449.00,10.28294,10.309452,0.000443,10.048754,-0.9823,0.751,10.28294,0.00000
4450.00,10.28199,10.309554,0.000444,10.048773,-0.9822,0.752,10.28199,0.00000
4451.00,10.28209,10.309560,0.000444,10.048707,-0.9822,0.752,10.28209,0.00000
4452.00,10.28211,10.309514,0.000443,10.048703,-0.9822,0.752,10.28211,0.00000
4453.00,10.28190,10.309554,0.000443,10.048706,-0.9821,0.752,10.28190,0.00000
4454.00,10.28270,10.309647,0.000443,10.048697,-0.9821,0.752,10.28270,0.00000
4455.00,10.28360,10.309687,0.000443,10.048678,-0.9820,0.753,10.28360,0.00000
4456.00,10.28332,10.309758,0.000444,10.048707,-0.9819,0.753,10.28332,0.00000
4457.00,10.28333,10.309780,0.000450,10.048668,-0.9819,0.753,10.28333,0.00000
4458.00,10.28282,10.309889,0.000452,10.048718,-0.9818,0.753,10.28282,0.00000
4459.00,10.28252,10.309938,0.000458,10.048689,-0.9818,0.753,10.28252,0.00000
4460.00,10.28167,10.309974,0.000460,10.048687,-0.9817,0.753,10.28167,0.00000
4461.00,10.28096,10.310043,0.000459,10.048715,-0.9817,0.753,10.28096,0.00000
4462.00,10.28130,10.310167,0.000456,10.048776,-0.9816,0.753,10.28130,0.00000
4463.00,10.28229,10.310162,0.000456,10.048739,-0.9816,0.753,10.28229,0.00000
4464.00,10.28306,10.310212,0.000453,10.048768,-0.9815,0.754,10.28306,0.00000
4465.00,10.28368,10.310300,0.000452,10.048764,-0.9815,0.754,10.28368,0.00000
4466.00,10.28305,10.310424,0.000451,10.048789,-0.9815,0.754,10.28305,0.00000
4467.00,10.28127,10.310507,0.000449,10.048746,-0.9814,0.754,10.28127,0.00000
4468.00,10.28067,10.310579,0.000450,10.048743,-0.9814,0.755,10.28067,0.00000
4469.00,10.27990,10.310701,0.000449,10.048761,-0.9813,0.755,10.27990,0.00000
4470.00,10.28004,10.310775,0.000445,10.048819,-0.9813,0.755,10.28004,0.00000
4471.00,10.28051,10.310828,0.000445,10.048799,-0.9813,0.755,10.28051,0.00000
4472.00,10.28189,10.310899,0.000446,10.048833,-0.9812,0.755,10.28189,0.00000
4473.00,10.28236,10.311020,0.000444,10.048833,-0.9812,0.755,10.28236,0.00000
4474.00,10.28148,10.311036,0.000441,10.048829,-0.9811,0.756,10.28148,0.00000
4475.00,10.28127,10.311044,0.000440,10.048740,-0.9810,0.756,10.28127,0.00000
4476.00,10.28229,10.311051,0.000444,10.048689,-0.9809,0.756,10.28229,0.00000
4477.00,10.28294,10.311101,0.000444,10.048665,-0.9809,0.756,10.28294,0.00000
4478.00,10.28237,10.311092,0.000445,10.048675,-0.9808,0.756,10.28237,0.00000
4479.00,10.28240,10.311152,0.000445,10.048709,-0.9808,0.756,10.28240,0.00000
4480.00,10.28205,10.311237,0.000447,10.048723,-0.9807,0.756,10.28205,0.00000
4481.00,10.28106,10.311344,0.000442,10.048779,-0.9806,0.757,10.28106,0.00000
4482.00,10.28020,10.311357,0.000441,10.048742,-0.9806,0.757,10.28020,0.00000
4483.00,10.28020,10.311453,0.000438,10.048701,-0.9805,0.757,10.28020,0.00000
4484.00,10.28030,10.311500,0.000439,10.048628,-0.9805,0.758,10.28030,0.00000
4485.00,10.28046,10.311571,0.000437,10.048633,-0.9804,0.758,10.28046,0.00000
4486.00,10.28192,10.311664,0.000437,10.048623,-0.9803,0.758,10.28192,0.00000
4487.00,10.28161,10.311805,0.000441,10.048679,-0.9802,0.758,10.28161,0.00000
4488.00,10.28243,10.311914,0.000443,10.048745,-0.9801,0.758,10.28243,0.00000
4489.00,10.28317,10.311971,0.000442,10.048756,-0.9801,0.758,10.28317,0.00000
4490.00,10.28338,10.312003,0.000444,10.048764,-0.9800,0.759,10.28338,0.00000
4491.00,10.28220,10.312019,0.000445,10.048722,-0.9799,0.759,10.28220,0.00000
4492.00,10.28158,10.312005,0.000444,10.048697,-0.9798,0.759,10.28158,0.00000
4493.00,10.28080,10.312094,0.000446,10.048688,-0.9798,0.759,10.28080,0.00000
4494.00,10.28129,10.312144,0.000451,10.048669,-0.9797,0.759,10.28129,0.00000
4495.00,10.28166,10.312216,0.000449,10.048675,-0.9796,0.759,10.28166,0.00000
4496.00,10.28195,10.312301,0.000449,10.048735,-0.9795,0.759,10.28195,0.00000
4497.00,10.28297,10.312360,0.000451,10.048672,-0.9794,0.759,10.28297,0.00000
4498.00,10.28292,10.312344,0.000449,10.048658,-0.9793,0.760,10.28292,0.00000
4499.00,10.28207,10.312443,0.000446,10.048721,-0.9792,0.760,10.28207,0.00000
4500.00,10.28169,10.312538,0.000447,10.048747,-0.9791,0.760,10.28169,0.00000
4501.00,10.28128,10.312538,0.000447,10.048665,-0.9790,0.760,10.28128,0.00000
4502.00,10.28033,10.312604,0.000443,10.048717,-0.9789,0.760,10.28033,0.00000
4503.00,10.28151,10.312680,0.000441,10.048702,-0.9788,0.761,10.28151,0.00000
4504.00,10.28275,10.312657,0.000442,10.048606,-0.9788,0.761,10.28275,0.00000
4505.00,10.28295,10.312660,0.000442,10.048553,-0.9787,0.761,10.28295,0.00000
4506.00,10.28382,10.312757,0.000441,10.048604,-0.9786,0.761,10.28382,0.00000
4507.00,10.28485,10.312831,0.000441,10.048573,-0.9785,0.761,10.28485,0.00000
4508.00,10.28366,10.312920,0.000443,10.048563,-0.9785,0.761,10.28366,0.00000
4509.00,10.28224,10.313015,0.000442,10.048574,-0.9784,0.762,10.28224,0.00000
4510.00,10.28174,10.313113,0.000442,10.048627,-0.9783,0.762,10.28174,0.00000
4511.00,10.28209,10.313071,0.000443,10.048627,-0.9782,0.762,10.28209,0.00000
4512.00,10.28279,10.313105,0.000445,10.048667,-0.9782,0.762,10.28279,0.00000
4513.00,10.28443,10.313083,0.000443,10.048657,-0.9781,0.762,10.28443,0.00000
4514.00,10.28562,10.313136,0.000442,10.048677,-0.9780,0.763,10.28562,0.00000
4515.00,10.28633,10.313191,0.000440,10.048662,-0.9779,0.763,10.28633,0.00000
4516.00,10.28636,10.313313,0.000440,10.048631,-0.9778,0.763,10.28636,0.00000
4517.00,10.28570,10.313392,0.000437,10.048617,-0.9777,0.763,10.28570,0.00000
4518.00,10.28484,10.313517,0.000440,10.048611,-0.9776,0.764,10.28484,0.00000
4519.00,10.28475,10.313589,0.000439,10.048630,-0.9775,0.764,10.28475,0.00000
4520.00,10.28430,10.313667,0.000441,10.048651,-0.9774,0.764,10.28430,0.00000
4521.00,10.28376,10.313764,0.000442,10.048682,-0.9774,0.764,10.28376,0.00000
4522.00,10.28422,10.313816,0.000443,10.048666,-0.9773,0.764,10.28422,0.00000
4523.00,10.28503,10.313819,0.000444,10.048672,-0.9773,0.764,10.28503,0.00000
4524.00,10.28527,10.313891,0.000445,10.048628,-0.9772,0.764,10.28527,0.00000
4525.00,10.28608,10.313937,0.000444,10.048607,-0.9771,0.764,10.28608,0.00000
4526.00,10.28654,10.314057,0.000442,10.048649,-0.9770,0.765,10.28654,0.00000
4527.00,10.28675,10.314131,0.000440,10.048681,-0.9769,0.765,10.28675,0.00000
4528.00,10.28547,10.314249,0.000437,10.048762,-0.9769,0.765,10.28547,0.00000
4529.00,10.28594,10.314273,0.000436,10.048801,-0.9768,0.765,10.28594,0.00000
4530.00,10.28568,10.314346,0.000437,10.048815,-0.9767,0.765,10.28568,0.00000
4531.00,10.28548,10.314250,0.000438,10.048745,-0.9766,0.766,10.28548,0.00000
4532.00,10.28572,10.314316,0.000440,10.048730,-0.9765,0.766,10.28572,0.00000
4533.00,10.28627,10.314396,0.000445,10.048724,-0.9764,0.766,10.28627,0.00000
4534.00,10.28593,10.314478,0.000445,10.048730,-0.9764,0.766,10.28593,0.00000
4535.00,10.28592,10.314545,0.000445,10.048708,-0.9763,0.766,10.28592,0.00000
4536.00,10.28630,10.314726,0.000446,10.048735,-0.9763,0.766,10.28630,0.00000
4537.00,10.28544,10.314811,0.000444,10.048741,-0.9762,0.766,10.28544,0.00000
4538.00,10.28609,10.314824,0.000439,10.048639,-0.9762,0.767,10.28609,0.00000
4539.00,10.28570,10.314898,0.000439,10.048649,-0.9761,0.767,10.28570,0.00000
4540.00,10.28608,10.314935,0.000438,10.048640,-0.9760,0.767,10.28608,0.00000
4541.00,10.28570,10.314907,0.000439,10.048588,-0.9760,0.767,10.28570,0.00000
4542.00,10.28595,10.314932,0.000441,10.048601,-0.9759,0.767,10.28595,0.00000
4543.00,10.28638,10.314992,0.000442,10.048626,-0.9759,0.767,10.28638,0.00000
4544.00,10.28700,10.315042,0.000440,10.048586,-0.9758,0.768,10.28700,0.00000
4545.00,10.28782,10.315164,0.000440,10.048612,-0.9757,0.768,10.28782,0.00000
4546.00,10.28788,10.315331,0.000440,10.048663,-0.9756,0.768,10.28788,0.00000
4547.00,10.28758,10.315428,0.000438,10.048681,-0.9755,0.769,10.28758,0.00000
4548.00,10.28646,10.315514,0.000440,10.048699,-0.9754,0.769,10.28646,0.00000
4549.00,10.28609,10.315647,0.000442,10.048737,-0.9754,0.769,10.28609,0.00000
4550.00,10.28555,10.315690,0.000440,10.048771,-0.9753,0.769,10.28555,0.00000
4551.00,10.28611,10.315678,0.000436,10.048742,-0.9752,0.769,10.28611,0.00000
4552.00,10.28619,10.315646,0.000435,10.048651,-0.9752,0.770,10.28619,0.00000
4553.00,10.28729,10.315708,0.000430,10.048659,-0.9751,0.770,10.28729,0.00000
4554.00,10.28766,10.315704,0.000428,10.048653,-0.9750,0.770,10.28766,0.00000
4555.00,10.28762,10.315763,0.000430,10.048611,-0.9750,0.771,10.28762,0.00000
4556.00,10.28687,10.315882,0.000434,10.048652,-0.9749,0.771,10.28687,0.00000
4557.00,10.28801,10.316070,0.000435,10.048761,-0.9748,0.771,10.28801,0.00000
4558.00,10.28706,10.316064,0.000439,10.048728,-0.9748,0.771,10.28706,0.00000
4559.00,10.28611,10.316081,0.000444,10.048689,-0.9747,0.771,10.28611,0.00000
4560.00,10.28542,10.316068,0.000447,10.048618,-0.9747,0.771,10.28542,0.00000
4561.00,10.28648,10.316187,0.000445,10.048652,-0.9746,0.771,10.28648,0.00000
4562.00,10.28636,10.316261,0.000444,10.048627,-0.9746,0.771,10.28636,0.00000
4563.00,10.28678,10.316368,0.000444,10.048637,-0.9746,0.771,10.28678,0.00000
4564.00,10.28675,10.316507,0.000444,10.048711,-0.9745,0.771,10.28675,0.00000
4565.00,10.28549,10.316676,0.000445,10.048835,-0.9744,0.772,10.28549,0.00000
4566.00,10.28453,10.316611,0.000448,10.048738,-0.9744,0.772,10.28453,0.00000
4567.00,10.28420,10.316649,0.000450,10.048760,-0.9743,0.772,10.28420,0.00000
4568.00,10.28414,10.316653,0.000448,10.048744,-0.9743,0.772,10.28414,0.00000
4569.00,10.28471,10.316716,0.000444,10.048737,-0.9742,0.772,10.28471,0.00000
4570.00,10.28639,10.316780,0.000442,10.048734,-0.9741,0.773,10.28639,0.00000
4571.00,10.28679,10.316909,0.000444,10.048787,-0.9741,0.773,10.28679,0.00000
4572.00,10.28721,10.316923,0.000444,10.048757,-0.9740,0.773,10.28721,0.00000
4573.00,10.28750,10.317055,0.000449,10.048784,-0.9740,0.773,10.28750,0.00000
4574.00,10.28731,10.317164,0.000449,10.048791,-0.9739,0.773,10.28731,0.00000
4575.00,10.28770,10.317136,0.000449,10.048762,-0.9738,0.773,10.28770,0.00000
4576.00,10.28760,10.317173,0.000445,10.048768,-0.9738,0.774,10.28760,0.00000
4577.00,10.28758,10.317205,0.000444,10.048753,-0.9737,0.774,10.28758,0.00000
4578.00,10.28734,10.317291,0.000438,10.048843,-0.9737,0.774,10.28734,0.00000
4579.00,10.28812,10.317278,0.000442,10.048815,-0.9736,0.774,10.28812,0.00000
4580.00,10.28817,10.317369,0.000446,10.048793,-0.9736,0.774,10.28817,0.00000
4581.00,10.28875,10.317463,0.000451,10.048812,-0.9735,0.774,10.28875,0.00000
4582.00,10.28911,10.317597,0.000454,10.048848,-0.9735,0.774,10.28911,0.00000
4583.00,10.28934,10.317650,0.000461,10.048806,-0.9734,0.774,10.28934,0.00000
4584.00,10.28928,10.317711,0.000458,10.048819,-0.9733,0.774,10.28928,0.00000
4585.00,10.28922,10.317757,0.000452,10.048798,-0.9733,0.775,10.28922,0.00000
4586.00,10.29000,10.317813,0.000447,10.048760,-0.9732,0.775,10.29000,0.00000
4587.00,10.28995,10.317825,0.000444,10.048692,-0.9732,0.775,10.28995,0.00000
4588.00,10.29054,10.317864,0.000443,10.048657,-0.9731,0.775,10.29054,0.00000
4589.00,10.29042,10.317941,0.000444,10.048630,-0.9731,0.776,10.29042,0.00000
4590.00,10.29018,10.318028,0.000448,10.048611,-0.9731,0.776,10.29018,0.00000
4591.00,10.28890,10.318106,0.000446,10.048596,-0.9731,0.776,10.28890,0.00000
4592.00,10.28886,10.318145,0.000446,10.048632,-0.9731,0.776,10.28886,0.00000
4593.00,10.28802,10.318108,0.000447,10.048537,-0.9730,0.776,10.28802,0.00000
4594.00,10.28793,10.318173,0.000447,10.048529,-0.9729,0.776,10.28793,0.00000
4595.00,10.28840,10.318219,0.000446,10.048567,-0.9728,0.776,10.28840,0.00000
4596.00,10.28851,10.318297,0.000446,10.048633,-0.9727,0.777,10.28851,0.00000
4597.00,10.28785,10.318459,0.000444,10.048644,-0.9726,0.777,10.28785,0.00000
4598.00,10.28879,10.318601,0.000443,10.048721,-0.9725,0.777,10.28879,0.00000
4599.00,10.28951,10.318610,0.000441,10.048730,-0.9725,0.777,10.28951,0.00000
4600.00,10.28933,10.318636,0.000441,10.048661,-0.9724,0.778,10.28933,0.00000
4601.00,10.29007,10.318722,0.000439,10.048674,-0.9724,0.778,10.29007,0.00000
4602.00,10.29174,10.318724,0.000435,10.048620,-0.9723,0.778,10.29174,0.00000
4603.00,10.29194,10.318850,0.000436,10.048665,-0.9722,0.778,10.29194,0.00000
4604.00,10.29157,10.318932,0.000438,10.048655,-0.9721,0.779,10.29157,0.00000
4605.00,10.29232,10.319092,0.000441,10.048801,-0.9721,0.779,10.29232,0.00000
4606.00,10.29213,10.319072,0.000443,10.048746,-0.9720,0.779,10.29213,0.00000
4607.00,10.29099,10.319177,0.000447,10.048789,-0.9719,0.779,10.29099,0.00000
4608.00,10.29129,10.319191,0.000444,10.048752,-0.9719,0.779,10.29129,0.00000
4609.00,10.29103,10.319329,0.000437,10.048818,-0.9719,0.780,10.29103,0.00000
4610.00,10.29107,10.319357,0.000436,10.048768,-0.9718,0.780,10.29107,0.00000
4611.00,10.29072,10.319446,0.000439,10.048750,-0.9717,0.780,10.29072,0.00000
4612.00,10.28989,10.319483,0.000439,10.048757,-0.9716,0.780,10.28989,0.00000
4613.00,10.28830,10.319637,0.000442,10.048805,-0.9715,0.780,10.28830,0.00000
4614.00,10.28859,10.319688,0.000447,10.048801,-0.9714,0.780,10.28859,0.00000
4615.00,10.28879,10.319788,0.000447,10.048807,-0.9713,0.780,10.28879,0.00000
4616.00,10.29001,10.319832,0.000447,10.048794,-0.9713,0.780,10.29001,0.00000
4617.00,10.29141,10.319877,0.000449,10.048750,-0.9712,0.781,10.29141,0.00000
4618.00,10.29200,10.319959,0.000448,10.048784,-0.9711,0.781,10.29200,0.00000
4619.00,10.29244,10.320030,0.000447,10.048771,-0.9710,0.781,10.29244,0.00000
4620.00,10.29197,10.320163,0.000446,10.048821,-0.9709,0.781,10.29197,0.00000
4621.00,10.29078,10.320273,0.000445,10.048911,-0.9708,0.781,10.29078,0.00000
4622.00,10.29085,10.320359,0.000445,10.048943,-0.9707,0.782,10.29085,0.00000
4623.00,10.29120,10.320403,0.000446,10.048945,-0.9707,0.782,10.29120,0.00000
@16,1.0000,2.0, 4620.087 
4624.00,10.29161,10.320448,0.000449,10.048906,-0.9706,0.782,10.29161,0.00000
4625.00,10.29387,10.320456,0.000451,10.048885,-0.9705,0.782,10.29387,0.00000
4626.00,10.29081,10.320471,0.000452,10.048853,-0.9704,0.782,10.29081,0.00000
4627.00,10.26598,10.320542,0.000450,10.048887,-0.9704,0.782,10.26598,0.00000
4628.00,10.21586,10.320587,0.000451,10.048888,-0.9703,0.783,10.21586,0.00000
4629.00,10.15582,10.320571,0.000452,10.048894,-0.9702,0.783,10.15582,0.00000
4630.00,10.10169,10.320654,0.000452,10.048940,-0.9702,0.783,10.10169,0.00000
4631.00,10.06606,10.320800,0.000452,10.049013,-0.9701,0.783,10.06606,0.00000
4632.00,10.06135,10.320874,0.000453,10.049001,-0.9700,0.783,10.06135,0.00000
4633.00,10.08461,10.320919,0.000452,10.048928,-0.9699,0.784,10.08461,0.00000
4634.00,10.11494,10.321123,0.000453,10.049010,-0.9698,0.784,10.11494,0.00000
4635.00,10.13568,10.321155,0.000455,10.048932,-0.9697,0.784,10.13568,0.00000
4636.00,10.14242,10.321165,0.000456,10.048842,-0.9696,0.784,10.14242,0.00000
4637.00,10.13991,10.321240,0.000458,10.048863,-0.9695,0.784,10.13991,0.00000
4638.00,10.13632,10.321297,0.000459,10.048884,-0.9694,0.784,10.13632,0.00000
4639.00,10.13801,10.321293,0.000460,10.048783,-0.9693,0.784,10.13801,0.00000
4640.00,10.14631,10.321406,0.000457,10.048833,-0.9692,0.784,10.14631,0.00000
4641.00,10.15926,10.321479,0.000456,10.048863,-0.9691,0.785,10.15926,0.00000
4642.00,10.17526,10.321531,0.000456,10.048845,-0.9690,0.785,10.17526,0.00000
4643.00,10.19374,10.321560,0.000454,10.048787,-0.9690,0.785,10.19374,0.00000
4644.00,10.21343,10.321594,0.000453,10.048799,-0.9689,0.785,10.21343,0.00000
4645.00,10.23227,10.321542,0.000454,10.048708,-0.9689,0.785,10.23227,0.00000
4646.00,10.25116,10.321526,0.000453,10.048623,-0.9688,0.785,10.25116,0.00000
4647.00,10.26825,10.321539,0.000449,10.048576,-0.9687,0.786,10.26825,0.00000
4648.00,10.28349,10.321650,0.000448,10.048698,-0.9686,0.786,10.28349,0.00000
4649.00,10.29578,10.321757,0.000445,10.048717,-0.9684,0.786,10.29578,0.00000
4650.00,10.30557,10.321893,0.000444,10.048774,-0.9683,0.786,10.30557,0.00000
4651.00,10.31292,10.322046,0.000442,10.048895,-0.9682,0.787,10.31292,0.00000
4652.00,10.31765,10.322168,0.000447,10.048990,-0.9682,0.787,10.31765,0.00000
4653.00,10.31974,10.322158,0.000450,10.048933,-0.9681,0.787,10.31974,0.00000
4654.00,10.32122,10.322107,0.000451,10.048857,-0.9680,0.787,10.32122,0.00000
4655.00,10.32119,10.322101,0.000452,10.048773,-0.9680,0.787,10.32119,0.00000
4656.00,10.32017,10.322066,0.000453,10.048678,-0.9679,0.787,10.32017,0.00000
4657.00,10.32000,10.322186,0.000451,10.048662,-0.9678,0.787,10.32000,0.00000
4658.00,10.32018,10.322283,0.000452,10.048597,-0.9677,0.788,10.32018,0.00000
4659.00,10.31874,10.322408,0.000455,10.048639,-0.9677,0.788,10.31874,0.00000
4660.00,10.31727,10.322490,0.000456,10.048700,-0.9676,0.788,10.31727,0.00000
4661.00,10.31505,10.322595,0.000458,10.048740,-0.9675,0.788,10.31505,0.00000
4662.00,10.31152,10.322535,0.000458,10.048674,-0.9674,0.788,10.31152,0.00000
4663.00,10.30930,10.322504,0.000455,10.048685,-0.9673,0.788,10.30930,0.00000
4664.00,10.30775,10.322523,0.000452,10.048668,-0.9672,0.789,10.30775,0.00000
4665.00,10.30553,10.322555,0.000452,10.048624,-0.9672,0.789,10.30553,0.00000
4666.00,10.30445,10.322604,0.000450,10.048601,-0.9671,0.789,10.30445,0.00000
4667.00,10.30347,10.322666,0.000452,10.048606,-0.9671,0.789,10.30347,0.00000
4668.00,10.30107,10.322752,0.000457,10.048575,-0.9670,0.789,10.30107,0.00000
4669.00,10.29905,10.322906,0.000459,10.048627,-0.9670,0.789,10.29905,0.00000
4670.00,10.29606,10.322948,0.000458,10.048625,-0.9669,0.789,10.29606,0.00000
4671.00,10.29343,10.322971,0.000458,10.048588,-0.9668,0.789,10.29343,0.00000
4672.00,10.29088,10.323045,0.000456,10.048618,-0.9668,0.790,10.29088,0.00000
4673.00,10.28881,10.323231,0.000453,10.048771,-0.9667,0.790,10.28881,0.00000
4674.00,10.28581,10.323286,0.000451,10.048798,-0.9666,0.790,10.28581,0.00000
4675.00,10.28486,10.323406,0.000451,10.048836,-0.9666,0.790,10.28486,0.00000
4676.00,10.28331,10.323595,0.000453,10.048929,-0.9665,0.790,10.28331,0.00000
4677.00,10.28305,10.323726,0.000452,10.048978,-0.9664,0.791,10.28305,0.00000
4678.00,10.28206,10.323705,0.000450,10.048860,-0.9663,0.791,10.28206,0.00000
4679.00,10.28213,10.323813,0.000451,10.048851,-0.9663,0.791,10.28213,0.00000
4680.00,10.28270,10.323857,0.000452,10.048814,-0.9662,0.791,10.28270,0.00000
4681.00,10.28314,10.323863,0.000453,10.048753,-0.9662,0.791,10.28314,0.00000
4682.00,10.28291,10.323886,0.000452,10.048692,-0.9661,0.792,10.28291,0.00000
4683.00,10.28365,10.323939,0.000454,10.048688,-0.9660,0.792,10.28365,0.00000
4684.00,10.28469,10.323953,0.000454,10.048706,-0.9659,0.792,10.28469,0.00000
4685.00,10.28489,10.324059,0.000450,10.048749,-0.9659,0.792,10.28489,0.00000
4686.00,10.28592,10.324110,0.000448,10.048751,-0.9658,0.793,10.28592,0.00000
4687.00,10.28710,10.324111,0.000450,10.048726,-0.9657,0.793,10.28710,0.00000
4688.00,10.28804,10.324219,0.000452,10.048746,-0.9657,0.793,10.28804,0.00000
4689.00,10.28855,10.324249,0.000449,10.048643,-0.9656,0.793,10.28855,0.00000
4690.00,10.28871,10.324198,0.000451,10.048561,-0.9655,0.793,10.28871,0.00000
4691.00,10.28933,10.324251,0.000453,10.048555,-0.9654,0.793,10.28933,0.00000
4692.00,10.29020,10.324370,0.000454,10.048619,-0.9654,0.793,10.29020,0.00000
4693.00,10.29064,10.324428,0.000453,10.048659,-0.9653,0.793,10.29064,0.00000
4694.00,10.29082,10.324500,0.000457,10.048722,-0.9652,0.793,10.29082,0.00000
4695.00,10.29216,10.324681,0.000457,10.048815,-0.9652,0.794,10.29216,0.00000
4696.00,10.29226,10.324778,0.000456,10.048887,-0.9651,0.794,10.29226,0.00000
4697.00,10.29251,10.324825,0.000455,10.048883,-0.9650,0.794,10.29251,0.00000
4698.00,10.29359,10.324853,0.000453,10.048816,-0.9650,0.794,10.29359,0.00000
4699.00,10.29543,10.324877,0.000451,10.048779,-0.9650,0.794,10.29543,0.00000
4700.00,10.29643,10.324966,0.000448,10.048790,-0.9649,0.795,10.29643,0.00000
4701.00,10.29756,10.325017,0.000446,10.048765,-0.9649,0.795,10.29756,0.00000
4702.00,10.29893,10.325108,0.000443,10.048797,-0.9648,0.795,10.29893,0.00000
4703.00,10.29864,10.325137,0.000440,10.048761,-0.9648,0.795,10.29864,0.00000
4704.00,10.29792,10.325289,0.000442,10.048808,-0.9647,0.796,10.29792,0.00000
4705.00,10.29762,10.325235,0.000446,10.048714,-0.9646,0.796,10.29762,0.00000
4706.00,10.29806,10.325366,0.000447,10.048759,-0.9646,0.796,10.29806,0.00000
4707.00,10.29767,10.325429,0.000446,10.048716,-0.9645,0.796,10.29767,0.00000
4708.00,10.29918,10.325487,0.000447,10.048739,-0.9645,0.796,10.29918,0.00000
4709.00,10.29902,10.325509,0.000444,10.048699,-0.9644,0.797,10.29902,0.00000
4710.00,10.29900,10.325585,0.000442,10.048731,-0.9644,0.797,10.29900,0.00000
4711.00,10.29892,10.325558,0.000443,10.048695,-0.9644,0.797,10.29892,0.00000
4712.00,10.29887,10.325560,0.000444,10.048655,-0.9644,0.797,10.29887,0.00000
4713.00,10.29814,10.325647,0.000446,10.048637,-0.9644,0.797,10.29814,0.00000
4714.00,10.29969,10.325701,0.000449,10.048695,-0.9643,0.797,10.29969,0.00000
4715.00,10.30036,10.325832,0.000449,10.048758,-0.9643,0.797,10.30036,0.00000
4716.00,10.29990,10.325916,0.000448,10.048761,-0.9643,0.798,10.29990,0.00000
4717.00,10.29901,10.325986,0.000453,10.048752,-0.9642,0.798,10.29901,0.00000
4718.00,10.29805,10.326106,0.000452,10.048824,-0.9642,0.798,10.29805,0.00000
4719.00,10.29606,10.326118,0.000450,10.048751,-0.9642,0.798,10.29606,0.00000
4720.00,10.29555,10.326071,0.000447,10.048712,-0.9642,0.798,10.29555,0.00000
4721.00,10.29552,10.326080,0.000447,10.048670,-0.9641,0.798,10.29552,0.00000
4722.00,10.29593,10.326206,0.000444,10.048748,-0.9641,0.799,10.29593,0.00000
4723.00,10.29714,10.326360,0.000445,10.048849,-0.9641,0.799,10.29714,0.00000
4724.00,10.29955,10.326381,0.000446,10.048831,-0.9640,0.799,10.29955,0.00000
4725.00,10.29950,10.326479,0.000449,10.048809,-0.9640,0.799,10.29950,0.00000
4726.00,10.29920,10.326678,0.000445,10.048838,-0.9639,0.799,10.29920,0.00000
4727.00,10.29915,10.326604,0.000443,10.048718,-0.9639,0.800,10.29915,0.00000
4728.00,10.29818,10.326511,0.000442,10.048607,-0.9638,0.800,10.29818,0.00000
4729.00,10.29583,10.326713,0.000439,10.048766,-0.9638,0.800,10.29583,0.00000
4730.00,10.29460,10.326841,0.000437,10.048804,-0.9637,0.801,10.29460,0.00000
4731.00,10.29354,10.326780,0.000440,10.048779,-0.9637,0.801,10.29354,0.00000
4732.00,10.29334,10.326902,0.000441,10.048782,-0.9636,0.801,10.29334,0.00000
4733.00,10.29386,10.326944,0.000442,10.048774,-0.9636,0.801,10.29386,0.00000
4734.00,10.29427,10.326935,0.000445,10.048697,-0.9635,0.801,10.29427,0.00000
4735.00,10.29436,10.326853,0.000445,10.048672,-0.9635,0.801,10.29436,0.00000
4736.00,10.29521,10.326905,0.000444,10.048675,-0.9634,0.801,10.29521,0.00000
4737.00,10.29545,10.326993,0.000443,10.048757,-0.9634,0.802,10.29545,0.00000
4738.00,10.29549,10.327125,0.000446,10.048783,-0.9634,0.802,10.29549,0.00000
4739.00,10.29618,10.327154,0.000444,10.048754,-0.9634,0.802,10.29618,0.00000
4740.00,10.29769,10.327268,0.000447,10.048763,-0.9633,0.802,10.29769,0.00000
4741.00,10.29744,10.327376,0.000448,10.048776,-0.9633,0.802,10.29744,0.00000
4742.00,10.29738,10.327394,0.000448,10.048729,-0.9632,0.802,10.29738,0.00000
4743.00,10.29747,10.327353,0.000447,10.048623,-0.9632,0.803,10.29747,0.00000
4744.00,10.29732,10.327411,0.000449,10.048606,-0.9632,0.803,10.29732,0.00000
4745.00,10.29653,10.327563,0.000449,10.048632,-0.9631,0.803,10.29653,0.00000
4746.00,10.29693,10.327539,0.000451,10.048615,-0.9631,0.803,10.29693,0.00000
4747.00,10.29670,10.327637,0.000456,10.048681,-0.9631,0.803,10.29670,0.00000
4748.00,10.29708,10.327736,0.000457,10.048759,-0.9631,0.803,10.29708,0.00000
4749.00,10.29742,10.327875,0.000457,10.048835,-0.9631,0.803,10.29742,0.00000
4750.00,10.29787,10.327931,0.000453,10.048830,-0.9630,0.803,10.29787,0.00000
4751.00,10.29807,10.328063,0.000452,10.048802,-0.9630,0.803,10.29807,0.00000
4752.00,10.29809,10.328070,0.000450,10.048734,-0.9629,0.804,10.29809,0.00000
4753.00,10.29755,10.328196,0.000448,10.048810,-0.9628,0.804,10.29755,0.00000
4754.00,10.29696,10.328197,0.000446,10.048785,-0.9628,0.804,10.29696,0.00000
4755.00,10.29719,10.328170,0.000448,10.048760,-0.9627,0.804,10.29719,0.00000
4756.00,10.29781,10.328166,0.000448,10.048767,-0.9626,0.804,10.29781,0.00000
4757.00,10.29931,10.328255,0.000446,10.048816,-0.9626,0.805,10.29931,0.00000
4758.00,10.30021,10.328304,0.000444,10.048763,-0.9626,0.805,10.30021,0.00000
4759.00,10.30041,10.328374,0.000445,10.048726,-0.9625,0.805,10.30041,0.00000
4760.00,10.30019,10.328484,0.000444,10.048741,-0.9625,0.805,10.30019,0.00000
4761.00,10.30021,10.328567,0.000444,10.048759,-0.9625,0.806,10.30021,0.00000
4762.00,10.30019,10.328625,0.000445,10.048718,-0.9624,0.806,10.30019,0.00000
4763.00,10.30017,10.328693,0.000446,10.048737,-0.9624,0.806,10.30017,0.00000
4764.00,10.30086,10.328725,0.000447,10.048719,-0.9623,0.806,10.30086,0.00000
4765.00,10.30135,10.328781,0.000451,10.048688,-0.9623,0.806,10.30135,0.00000
4766.00,10.30062,10.328909,0.000451,10.048667,-0.9623,0.806,10.30062,0.00000
4767.00,10.30081,10.329060,0.000453,10.048746,-0.9622,0.806,10.30081,0.00000
4768.00,10.30151,10.329109,0.000452,10.048749,-0.9622,0.806,10.30151,0.00000
4769.00,10.30053,10.329169,0.000451,10.048771,-0.9622,0.806,10.30053,0.00000
4770.00,10.29998,10.329241,0.000448,10.048819,-0.9622,0.807,10.29998,0.00000
4771.00,10.30037,10.329294,0.000447,10.048855,-0.9621,0.807,10.30037,0.00000
4772.00,10.29963,10.329317,0.000447,10.048847,-0.9621,0.807,10.29963,0.00000
4773.00,10.29958,10.329293,0.000448,10.048728,-0.9621,0.807,10.29958,0.00000
4774.00,10.30066,10.329466,0.000446,10.048769,-0.9621,0.808,10.30066,0.00000
4775.00,10.30051,10.329464,0.000444,10.048717,-0.9620,0.808,10.30051,0.00000
4776.00,10.29995,10.329503,0.000445,10.048703,-0.9620,0.808,10.29995,0.00000
4777.00,10.29976,10.329498,0.000442,10.048606,-0.9620,0.808,10.29976,0.00000
4778.00,10.29935,10.329594,0.000440,10.048671,-0.9620,0.809,10.29935,0.00000
4779.00,10.29925,10.329618,0.000442,10.048673,-0.9619,0.809,10.29925,0.00000
4780.00,10.30150,10.329748,0.000444,10.048685,-0.9619,0.809,10.30150,0.00000
4781.00,10.30355,10.329849,0.000442,10.048712,-0.9618,0.809,10.30355,0.00000
4782.00,10.30362,10.329980,0.000444,10.048756,-0.9618,0.809,10.30362,0.00000
4783.00,10.30276,10.330078,0.000446,10.048798,-0.9617,0.809,10.30276,0.00000
4784.00,10.30287,10.330089,0.000448,10.048747,-0.9617,0.809,10.30287,0.00000
4785.00,10.30116,10.330132,0.000448,10.048779,-0.9617,0.809,10.30116,0.00000
4786.00,10.29939,10.330132,0.000450,10.048718,-0.9616,0.810,10.29939,0.00000
4787.00,10.29987,10.330170,0.000450,10.048716,-0.9615,0.810,10.29987,0.00000
4788.00,10.30095,10.330171,0.000445,10.048686,-0.9615,0.810,10.30095,0.00000
4789.00,10.30126,10.330309,0.000441,10.048743,-0.9614,0.810,10.30126,0.00000
4790.00,10.30152,10.330286,0.000443,10.048668,-0.9613,0.811,10.30152,0.00000
4791.00,10.30153,10.330349,0.000442,10.048719,-0.9613,0.811,10.30153,0.00000
4792.00,10.30129,10.330377,0.000440,10.048726,-0.9613,0.811,10.30129,0.00000
4793.00,10.30203,10.330492,0.000445,10.048745,-0.9612,0.811,10.30203,0.00000
4794.00,10.30093,10.330492,0.000446,10.048676,-0.9612,0.811,10.30093,0.00000
4795.00,10.30020,10.330599,0.000443,10.048702,-0.9612,0.811,10.30020,0.00000
4796.00,10.30042,10.330637,0.000443,10.048697,-0.9611,0.812,10.30042,0.00000
4797.00,10.30091,10.330679,0.000445,10.048727,-0.9611,0.812,10.30091,0.00000
4798.00,10.29985,10.330663,0.000447,10.048683,-0.9611,0.812,10.29985,0.00000
4799.00,10.30108,10.330718,0.000449,10.048716,-0.9610,0.812,10.30108,0.00000
4800.00,10.30153,10.330865,0.000452,10.048807,-0.9610,0.812,10.30153,0.00000
4801.00,10.30105,10.330912,0.000454,10.048769,-0.9609,0.812,10.30105,0.00000
4802.00,10.30017,10.330960,0.000455,10.048691,-0.9609,0.812,10.30017,0.00000
4803.00,10.29993,10.331106,0.000452,10.048756,-0.9609,0.812,10.29993,0.00000
4804.00,10.29998,10.331125,0.000448,10.048732,-0.9609,0.813,10.29998,0.00000
4805.00,10.30015,10.331152,0.000447,10.048688,-0.9608,0.813,10.30015,0.00000
4806.00,10.30161,10.331234,0.000446,10.048719,-0.9608,0.813,10.30161,0.00000
4807.00,10.30221,10.331337,0.000443,10.048776,-0.9608,0.813,10.30221,0.00000
4808.00,10.30201,10.331363,0.000438,10.048733,-0.9607,0.814,10.30201,0.00000
4809.00,10.30097,10.331391,0.000440,10.048709,-0.9607,0.814,10.30097,0.00000
4810.00,10.30122,10.331395,0.000441,10.048680,-0.9606,0.814,10.30122,0.00000
4811.00,10.30174,10.331411,0.000444,10.048648,-0.9606,0.814,10.30174,0.00000
4812.00,10.30237,10.331547,0.000444,10.048686,-0.9606,0.814,10.30237,0.00000
4813.00,10.30289,10.331629,0.000447,10.048689,-0.9605,0.814,10.30289,0.00000
4814.00,10.30363,10.331851,0.000446,10.048776,-0.9604,0.814,10.30363,0.00000
4815.00,10.30398,10.331968,0.000444,10.048788,-0.9604,0.815,10.30398,0.00000
4816.00,10.30321,10.332098,0.000441,10.048848,-0.9603,0.815,10.30321,0.00000
4817.00,10.30205,10.332060,0.000439,10.048828,-0.9603,0.815,10.30205,0.00000
4818.00,10.30225,10.332087,0.000440,10.048890,-0.9602,0.815,10.30225,0.00000
4819.00,10.30221,10.331960,0.000441,10.048785,-0.9602,0.815,10.30221,0.00000
4820.00,10.30218,10.332012,0.000442,10.048867,-0.9602,0.816,10.30218,0.00000
4821.00,10.30377,10.332073,0.000443,10.048835,-0.9601,0.816,10.30377,0.00000
4822.00,10.30563,10.332138,0.000446,10.048816,-0.9601,0.816,10.30563,0.00000
4823.00,10.30556,10.332225,0.000446,10.048787,-0.9601,0.816,10.30556,0.00000
4824.00,10.30552,10.332395,0.000447,10.048877,-0.9600,0.816,10.30552,0.00000
4825.00,10.30518,10.332389,0.000444,10.048795,-0.9600,0.816,10.30518,0.00000
4826.00,10.30355,10.332493,0.000446,10.048855,-0.9600,0.816,10.30355,0.00000
4827.00,10.30277,10.332572,0.000445,10.048872,-0.9599,0.817,10.30277,0.00000
4828.00,10.30325,10.332649,0.000443,10.048876,-0.9599,0.817,10.30325,0.00000
4829.00,10.30215,10.332643,0.000445,10.048803,-0.9598,0.817,10.30215,0.00000
4830.00,10.30263,10.332744,0.000445,10.048802,-0.9598,0.817,10.30263,0.00000
4831.00,10.30310,10.332775,0.000440,10.048787,-0.9598,0.818,10.30310,0.00000
4832.00,10.30298,10.332838,0.000440,10.048802,-0.9598,0.818,10.30298,0.00000
4833.00,10.30216,10.332888,0.000440,10.048789,-0.9597,0.818,10.30216,0.00000
4834.00,10.30340,10.333002,0.000441,10.048852,-0.9597,0.818,10.30340,0.00000
4835.00,10.30367,10.333034,0.000442,10.048866,-0.9596,0.818,10.30367,0.00000
4836.00,10.30444,10.333086,0.000447,10.048850,-0.9596,0.818,10.30444,0.00000
4837.00,10.30524,10.333087,0.000449,10.048804,-0.9596,0.818,10.30524,0.00000
4838.00,10.30515,10.333101,0.000447,10.048788,-0.9595,0.818,10.30515,0.00000
4839.00,10.30544,10.333153,0.000447,10.048799,-0.9595,0.819,10.30544,0.00000
4840.00,10.30510,10.333255,0.000447,10.048806,-0.9595,0.819,10.30510,0.00000
4841.00,10.30521,10.333184,0.000442,10.048739,-0.9595,0.819,10.30521,0.00000
4842.00,10.30477,10.333327,0.000442,10.048785,-0.9595,0.819,10.30477,0.00000
4843.00,10.30604,10.333366,0.000449,10.048823,-0.9595,0.819,10.30604,0.00000
4844.00,10.30663,10.333396,0.000447,10.048784,-0.9594,0.819,10.30663,0.00000
4845.00,10.30648,10.333442,0.000445,10.048758,-0.9594,0.819,10.30648,0.00000
4846.00,10.30518,10.333615,0.000445,10.048827,-0.9593,0.820,10.30518,0.00000
4847.00,10.30425,10.333637,0.000443,10.048809,-0.9593,0.820,10.30425,0.00000
4848.00,10.30310,10.333773,0.000440,10.048805,-0.9593,0.820,10.30310,0.00000
4849.00,10.30187,10.333850,0.000440,10.048794,-0.9593,0.820,10.30187,0.00000
4850.00,10.30112,10.333953,0.000439,10.048852,-0.9592,0.821,10.30112,0.00000
4851.00,10.30118,10.334085,0.000441,10.048913,-0.9592,0.821,10.30118,0.00000
4852.00,10.30247,10.334116,0.000440,10.048853,-0.9592,0.821,10.30247,0.00000
4853.00,10.30327,10.334130,0.000441,10.048785,-0.9591,0.821,10.30327,0.00000
4854.00,10.30462,10.334203,0.000440,10.048796,-0.9591,0.821,10.30462,0.00000
4855.00,10.30614,10.334271,0.000440,10.048803,-0.9590,0.821,10.30614,0.00000
4856.00,10.30616,10.334300,0.000440,10.048789,-0.9590,0.822,10.30616,0.00000
4857.00,10.30526,10.334418,0.000443,10.048857,-0.9589,0.822,10.30526,0.00000
4858.00,10.30455,10.334455,0.000444,10.048856,-0.9589,0.822,10.30455,0.00000
4859.00,10.30415,10.334505,0.000446,10.048887,-0.9589,0.822,10.30415,0.00000
4860.00,10.30387,10.334407,0.000446,10.048732,-0.9589,0.822,10.30387,0.00000
4861.00,10.30448,10.334418,0.000446,10.048647,-0.9589,0.822,10.30448,0.00000
4862.00,10.30431,10.334455,0.000445,10.048584,-0.9588,0.823,10.30431,0.00000
4863.00,10.30427,10.334639,0.000447,10.048676,-0.9588,0.823,10.30427,0.00000
4864.00,10.30367,10.334702,0.000449,10.048710,-0.9587,0.823,10.30367,0.00000
4865.00,10.30365,10.334883,0.000452,10.048812,-0.9587,0.823,10.30365,0.00000
4866.00,10.30379,10.334866,0.000453,10.048762,-0.9587,0.823,10.30379,0.00000
4867.00,10.30508,10.334955,0.000451,10.048847,-0.9587,0.823,10.30508,0.00000
4868.00,10.30646,10.334972,0.000447,10.048865,-0.9586,0.823,10.30646,0.00000
4869.00,10.30683,10.335026,0.000444,10.048845,-0.9586,0.824,10.30683,0.00000
4870.00,10.30691,10.335066,0.000438,10.048874,-0.9586,0.824,10.30691,0.00000
4871.00,10.30653,10.335197,0.000434,10.048937,-0.9586,0.824,10.30653,0.00000
4872.00,10.30623,10.335206,0.000433,10.048853,-0.9586,0.825,10.30623,0.00000
4873.00,10.30532,10.335244,0.000435,10.048790,-0.9586,0.825,10.30532,0.00000
4874.00,10.30555,10.335430,0.000433,10.048857,-0.9586,0.825,10.30555,0.00000
4875.00,10.30455,10.335496,0.000437,10.048838,-0.9586,0.825,10.30455,0.00000
4876.00,10.30449,10.335522,0.000437,10.048781,-0.9586,0.825,10.30449,0.00000
4877.00,10.30429,10.335581,0.000438,10.048772,-0.9586,0.826,10.30429,0.00000
4878.00,10.30481,10.335652,0.000437,10.048781,-0.9586,0.826,10.30481,0.00000
4879.00,10.30513,10.335577,0.000437,10.048698,-0.9586,0.826,10.30513,0.00000
4880.00,10.30669,10.335622,0.000439,10.048695,-0.9585,0.826,10.30669,0.00000
4881.00,10.30690,10.335636,0.000440,10.048713,-0.9585,0.826,10.30690,0.00000
4882.00,10.30659,10.335731,0.000444,10.048770,-0.9585,0.826,10.30659,0.00000
4883.00,10.30635,10.335848,0.000444,10.048846,-0.9585,0.826,10.30635,0.00000
4884.00,10.30670,10.335980,0.000446,10.048867,-0.9584,0.826,10.30670,0.00000
4885.00,10.30689,10.336101,0.000444,10.048835,-0.9584,0.827,10.30689,0.00000
4886.00,10.30670,10.336283,0.000441,10.048845,-0.9584,0.827,10.30670,0.00000
4887.00,10.30663,10.336424,0.000439,10.048897,-0.9583,0.827,10.30663,0.00000
4888.00,10.30669,10.336401,0.000440,10.048788,-0.9583,0.827,10.30669,0.00000
4889.00,10.30510,10.336406,0.000439,10.048707,-0.9583,0.828,10.30510,0.00000
4890.00,10.30401,10.336531,0.000438,10.048783,-0.9583,0.828,10.30401,0.00000
4891.00,10.30436,10.336632,0.000441,10.048833,-0.9582,0.828,10.30436,0.00000
4892.00,10.30436,10.336621,0.000440,10.048761,-0.9582,0.828,10.30436,0.00000
4893.00,10.30445,10.336677,0.000438,10.048766,-0.9582,0.828,10.30445,0.00000
4894.00,10.30565,10.336808,0.000438,10.048819,-0.9582,0.829,10.30565,0.00000
4895.00,10.30666,10.336790,0.000440,10.048794,-0.9582,0.829,10.30666,0.00000
4896.00,10.30793,10.336814,0.000437,10.048794,-0.9582,0.829,10.30793,0.00000
4897.00,10.30934,10.336852,0.000437,10.048771,-0.9582,0.829,10.30934,0.00000
4898.00,10.30953,10.336888,0.000440,10.048738,-0.9582,0.829,10.30953,0.00000
4899.00,10.30957,10.336886,0.000441,10.048724,-0.9581,0.829,10.30957,0.00000
4900.00,10.30838,10.337000,0.000441,10.048708,-0.9581,0.829,10.30838,0.00000
4901.00,10.30719,10.337034,0.000443,10.048688,-0.9580,0.829,10.30719,0.00000
4902.00,10.30754,10.337118,0.000442,10.048722,-0.9580,0.830,10.30754,0.00000
4903.00,10.30766,10.337247,0.000438,10.048792,-0.9579,0.830,10.30766,0.00000
4904.00,10.30777,10.337298,0.000434,10.048779,-0.9579,0.830,10.30777,0.00000
4905.00,10.30810,10.337292,0.000436,10.048789,-0.9579,0.830,10.30810,0.00000
4906.00,10.30834,10.337357,0.000441,10.048797,-0.9579,0.830,10.30834,0.00000
4907.00,10.30709,10.337409,0.000441,10.048773,-0.9578,0.831,10.30709,0.00000
4908.00,10.30673,10.337404,0.000441,10.048726,-0.9578,0.831,10.30673,0.00000
4909.00,10.30615,10.337470,0.000445,10.048708,-0.9578,0.831,10.30615,0.00000
4910.00,10.30652,10.337533,0.000443,10.048660,-0.9578,0.831,10.30652,0.00000
4911.00,10.30662,10.337520,0.000441,10.048623,-0.9578,0.831,10.30662,0.00000
4912.00,10.30675,10.337580,0.000442,10.048642,-0.9578,0.831,10.30675,0.00000
4913.00,10.30666,10.337724,0.000445,10.048735,-0.9578,0.831,10.30666,0.00000
4914.00,10.30683,10.337872,0.000446,10.048836,-0.9578,0.832,10.30683,0.00000
4915.00,10.30748,10.337932,0.000444,10.048888,-0.9577,0.832,10.30748,0.00000
4916.00,10.30825,10.338061,0.000444,10.048926,-0.9577,0.832,10.30825,0.00000
4917.00,10.30918,10.338132,0.000444,10.048930,-0.9576,0.832,10.30918,0.00000
4918.00,10.30962,10.338145,0.000441,10.048841,-0.9576,0.832,10.30962,0.00000
4919.00,10.30963,10.338164,0.000440,10.048782,-0.9575,0.833,10.30963,0.00000
4920.00,10.30969,10.338237,0.000438,10.048806,-0.9575,0.833,10.30969,0.00000
4921.00,10.30940,10.338299,0.000440,10.048780,-0.9575,0.833,10.30940,0.00000
4922.00,10.30943,10.338364,0.000441,10.048783,-0.9574,0.833,10.30943,0.00000
4923.00,10.30911,10.338367,0.000442,10.048771,-0.9574,0.833,10.30911,0.00000
@17,1.0000,2.0, 4920.078 
4924.00,10.30959,10.338385,0.000441,10.048712,-0.9573,0.833,10.30959,0.00000
4925.00,10.30981,10.338387,0.000439,10.048597,-0.9573,0.834,10.30981,0.00000
4926.00,10.30838,10.338416,0.000436,10.048549,-0.9573,0.834,10.30838,0.00000
4927.00,10.28972,10.338487,0.000435,10.048562,-0.9572,0.834,10.28972,0.00000
4928.00,10.24502,10.338623,0.000433,10.048685,-0.9572,0.834,10.24502,0.00000
4929.00,10.18638,10.338723,0.000431,10.048803,-0.9571,0.835,10.18638,0.00000
4930.00,10.13196,10.338788,0.000433,10.048890,-0.9571,0.835,10.13196,0.00000
4931.00,10.09289,10.338783,0.000431,10.048905,-0.9570,0.835,10.09289,0.00000
4932.00,10.08155,10.338807,0.000430,10.048895,-0.9569,0.835,10.08155,0.00000
4933.00,10.10084,10.338902,0.000432,10.048862,-0.9569,0.835,10.10084,0.00000
4934.00,10.13263,10.338979,0.000435,10.048810,-0.9568,0.835,10.13263,0.00000
4935.00,10.15721,10.339110,0.000437,10.048786,-0.9568,0.836,10.15721,0.00000
4936.00,10.16707,10.339345,0.000439,10.048898,-0.9568,0.836,10.16707,0.00000
4937.00,10.16543,10.339494,0.000439,10.048925,-0.9568,0.836,10.16543,0.00000
4938.00,10.16079,10.339539,0.000440,10.048882,-0.9567,0.836,10.16079,0.00000
4939.00,10.16095,10.339606,0.000442,10.048884,-0.9567,0.836,10.16095,0.00000
4940.00,10.16729,10.339637,0.000440,10.048878,-0.9567,0.837,10.16729,0.00000
4941.00,10.17684,10.339552,0.000442,10.048814,-0.9567,0.837,10.17684,0.00000
4942.00,10.19198,10.339546,0.000444,10.048790,-0.9566,0.837,10.19198,0.00000
4943.00,10.20987,10.339578,0.000445,10.048772,-0.9566,0.837,10.20987,0.00000
4944.00,10.22894,10.339623,0.000444,10.048784,-0.9565,0.837,10.22894,0.00000
4945.00,10.24755,10.339781,0.000447,10.048911,-0.9565,0.837,10.24755,0.00000
4946.00,10.26715,10.339873,0.000449,10.048887,-0.9564,0.837,10.26715,0.00000
4947.00,10.28463,10.339881,0.000446,10.048845,-0.9564,0.837,10.28463,0.00000
4948.00,10.30101,10.339980,0.000443,10.048892,-0.9563,0.838,10.30101,0.00000
4949.00,10.31289,10.339947,0.000441,10.048816,-0.9563,0.838,10.31289,0.00000
4950.00,10.32283,10.339905,0.000440,10.048706,-0.9562,0.838,10.32283,0.00000
4951.00,10.33009,10.339950,0.000436,10.048679,-0.9562,0.838,10.33009,0.00000
4952.00,10.33509,10.340028,0.000439,10.048709,-0.9562,0.838,10.33509,0.00000
4953.00,10.33728,10.340071,0.000440,10.048706,-0.9562,0.839,10.33728,0.00000
4954.00,10.33824,10.340231,0.000440,10.048787,-0.9561,0.839,10.33824,0.00000
4955.00,10.33780,10.340224,0.000436,10.048686,-0.9561,0.839,10.33780,0.00000
4956.00,10.33701,10.340345,0.000435,10.048757,-0.9560,0.839,10.33701,0.00000
4957.00,10.33537,10.340442,0.000435,10.048740,-0.9560,0.839,10.33537,0.00000
4958.00,10.33477,10.340480,0.000435,10.048659,-0.9559,0.840,10.33477,0.00000
4959.00,10.33424,10.340460,0.000438,10.048590,-0.9558,0.840,10.33424,0.00000
4960.00,10.33252,10.340609,0.000443,10.048714,-0.9558,0.840,10.33252,0.00000
4961.00,10.33100,10.340658,0.000447,10.048708,-0.9557,0.840,10.33100,0.00000
4962.00,10.33033,10.340756,0.000445,10.048762,-0.9557,0.840,10.33033,0.00000
4963.00,10.32848,10.340836,0.000447,10.048785,-0.9556,0.840,10.32848,0.00000
4964.00,10.32713,10.340918,0.000445,10.048774,-0.9556,0.840,10.32713,0.00000
4965.00,10.32618,10.341012,0.000442,10.048789,-0.9555,0.840,10.32618,0.00000
4966.00,10.32540,10.341115,0.000441,10.048775,-0.9555,0.841,10.32540,0.00000
4967.00,10.32252,10.341144,0.000441,10.048735,-0.9555,0.841,10.32252,0.00000
4968.00,10.31993,10.341210,0.000438,10.048793,-0.9554,0.841,10.31993,0.00000
4969.00,10.31755,10.341260,0.000439,10.048831,-0.9554,0.841,10.31755,0.00000
4970.00,10.31474,10.341221,0.000442,10.048792,-0.9554,0.841,10.31474,0.00000
4971.00,10.31085,10.341299,0.000441,10.048848,-0.9553,0.842,10.31085,0.00000
4972.00,10.30859,10.341268,0.000443,10.048782,-0.9553,0.842,10.30859,0.00000
4973.00,10.30565,10.341269,0.000448,10.048723,-0.9553,0.842,10.30565,0.00000
4974.00,10.30377,10.341318,0.000448,10.048719,-0.9553,0.842,10.30377,0.00000
4975.00,10.30247,10.341363,0.000448,10.048690,-0.9553,0.842,10.30247,0.00000
4976.00,10.30131,10.341377,0.000451,10.048665,-0.9552,0.842,10.30131,0.00000
4977.00,10.29915,10.341576,0.000448,10.048772,-0.9552,0.842,10.29915,0.00000
4978.00,10.29916,10.341687,0.000444,10.048796,-0.9551,0.842,10.29916,0.00000
4979.00,10.29797,10.341757,0.000445,10.048760,-0.9551,0.843,10.29797,0.00000
4980.00,10.29855,10.341843,0.000444,10.048729,-0.9550,0.843,10.29855,0.00000
4981.00,10.30008,10.341877,0.000439,10.048693,-0.9550,0.843,10.30008,0.00000
4982.00,10.30184,10.341856,0.000440,10.048665,-0.9550,0.843,10.30184,0.00000
4983.00,10.30222,10.341906,0.000443,10.048647,-0.9549,0.843,10.30222,0.00000
4984.00,10.30290,10.342001,0.000442,10.048714,-0.9549,0.843,10.30290,0.00000
4985.00,10.30304,10.342117,0.000441,10.048776,-0.9548,0.844,10.30304,0.00000
4986.00,10.30197,10.342207,0.000441,10.048764,-0.9548,0.844,10.30197,0.00000
4987.00,10.30135,10.342339,0.000438,10.048775,-0.9548,0.844,10.30135,0.00000
4988.00,10.30199,10.342420,0.000433,10.048799,-0.9547,0.845,10.30199,0.00000
4989.00,10.30321,10.342525,0.000433,10.048779,-0.9547,0.845,10.30321,0.00000
4990.00,10.30399,10.342583,0.000433,10.048748,-0.9546,0.845,10.30399,0.00000
4991.00,10.30511,10.342699,0.000435,10.048784,-0.9546,0.845,10.30511,0.00000
4992.00,10.30717,10.342729,0.000437,10.048793,-0.9546,0.845,10.30717,0.00000
4993.00,10.30815,10.342787,0.000440,10.048837,-0.9546,0.845,10.30815,0.00000
4994.00,10.30838,10.342776,0.000438,10.048824,-0.9546,0.845,10.30838,0.00000
4995.00,10.30925,10.342836,0.000439,10.048851,-0.9545,0.846,10.30925,0.00000
4996.00,10.31104,10.342890,0.000441,10.048927,-0.9545,0.846,10.31104,0.00000
4997.00,10.31143,10.342939,0.000439,10.048885,-0.9544,0.846,10.31143,0.00000
4998.00,10.31235,10.343072,0.000439,10.048849,-0.9544,0.846,10.31235,0.00000
4999.00,10.31334,10.343221,0.000443,10.048913,-0.9543,0.846,10.31334,0.00000
5000.00,10.31371,10.343170,0.000445,10.048859,-0.9543,0.846,10.31371,0.00000
5001.00,10.31376,10.343135,0.000444,10.048740,-0.9543,0.847,10.31376,0.00000
5002.00,10.31393,10.343152,0.000445,10.048729,-0.9543,0.847,10.31393,0.00000
5003.00,10.31381,10.343071,0.000443,10.048655,-0.9543,0.847,10.31381,0.00000
5004.00,10.31438,10.343083,0.000442,10.048609,-0.9542,0.847,10.31438,0.00000
5005.00,10.31477,10.343295,0.000443,10.048689,-0.9543,0.847,10.31477,0.00000
5006.00,10.31491,10.343364,0.000447,10.048651,-0.9543,0.847,10.31491,0.00000
5007.00,10.31563,10.343492,0.000450,10.048689,-0.9542,0.847,10.31563,0.00000
5008.00,10.31612,10.343495,0.000451,10.048705,-0.9542,0.847,10.31612,0.00000
5009.00,10.31573,10.343635,0.000449,10.048800,-0.9541,0.848,10.31573,0.00000
5010.00,10.31597,10.343715,0.000447,10.048805,-0.9541,0.848,10.31597,0.00000
5011.00,10.31576,10.343885,0.000445,10.048923,-0.9540,0.848,10.31576,0.00000
5012.00,10.31529,10.343961,0.000440,10.048926,-0.9540,0.848,10.31529,0.00000
5013.00,10.31589,10.344159,0.000441,10.048993,-0.9539,0.849,10.31589,0.00000
5014.00,10.31667,10.344119,0.000441,10.048845,-0.9539,0.849,10.31667,0.00000
5015.00,10.31673,10.344117,0.000439,10.048788,-0.9539,0.849,10.31673,0.00000
5016.00,10.31794,10.344114,0.000436,10.048715,-0.9538,0.849,10.31794,0.00000
5017.00,10.31915,10.344133,0.000439,10.048715,-0.9538,0.849,10.31915,0.00000
5018.00,10.31903,10.344161,0.000437,10.048689,-0.9537,0.849,10.31903,0.00000
5019.00,10.31833,10.344178,0.000435,10.048660,-0.9537,0.850,10.31833,0.00000
5020.00,10.31746,10.344235,0.000434,10.048685,-0.9537,0.850,10.31746,0.00000
5021.00,10.31629,10.344265,0.000436,10.048691,-0.9536,0.850,10.31629,0.00000
5022.00,10.31512,10.344400,0.000434,10.048725,-0.9536,0.850,10.31512,0.00000
5023.00,10.31524,10.344498,0.000432,10.048774,-0.9536,0.851,10.31524,0.00000
5024.00,10.31495,10.344578,0.000434,10.048838,-0.9535,0.851,10.31495,0.00000
5025.00,10.31533,10.344667,0.000439,10.048864,-0.9535,0.851,10.31533,0.00000
5026.00,10.31485,10.344739,0.000440,10.048856,-0.9535,0.851,10.31485,0.00000
5027.00,10.31356,10.344737,0.000441,10.048803,-0.9535,0.851,10.31356,0.00000
5028.00,10.31231,10.344839,0.000444,10.048798,-0.9534,0.851,10.31231,0.00000
5029.00,10.31200,10.344928,0.000446,10.048783,-0.9534,0.851,10.31200,0.00000
5030.00,10.31228,10.345009,0.000441,10.048732,-0.9534,0.852,10.31228,0.00000
5031.00,10.31294,10.345081,0.000442,10.048755,-0.9533,0.852,10.31294,0.00000
5032.00,10.31435,10.345125,0.000441,10.048774,-0.9532,0.852,10.31435,0.00000
5033.00,10.31444,10.345187,0.000440,10.048797,-0.9531,0.852,10.31444,0.00000
5034.00,10.31463,10.345276,0.000435,10.048846,-0.9530,0.853,10.31463,0.00000
5035.00,10.31390,10.345211,0.000435,10.048794,-0.9530,0.853,10.31390,0.00000
5036.00,10.31303,10.345210,0.000436,10.048770,-0.9530,0.853,10.31303,0.00000
5037.00,10.31417,10.345275,0.000438,10.048786,-0.9530,0.853,10.31417,0.00000
5038.00,10.31512,10.345188,0.000435,10.048668,-0.9529,0.853,10.31512,0.00000
5039.00,10.31565,10.345262,0.000441,10.048689,-0.9529,0.853,10.31565,0.00000
5040.00,10.31581,10.345471,0.000447,10.048779,-0.9528,0.853,10.31581,0.00000
5041.00,10.31746,10.345612,0.000448,10.048791,-0.9527,0.853,10.31746,0.00000
5042.00,10.31735,10.345624,0.000447,10.048708,-0.9527,0.853,10.31735,0.00000
5043.00,10.31643,10.345735,0.000448,10.048759,-0.9526,0.853,10.31643,0.00000
5044.00,10.31651,10.345812,0.000444,10.048752,-0.9526,0.854,10.31651,0.00000
5045.00,10.31657,10.345846,0.000440,10.048759,-0.9526,0.854,10.31657,0.00000
5046.00,10.31553,10.345881,0.000439,10.048781,-0.9526,0.854,10.31553,0.00000
5047.00,10.31442,10.346005,0.000439,10.048829,-0.9526,0.854,10.31442,0.00000
5048.00,10.31518,10.346165,0.000442,10.048913,-0.9525,0.854,10.31518,0.00000
5049.00,10.31551,10.346160,0.000444,10.048897,-0.9525,0.854,10.31551,0.00000
5050.00,10.31533,10.346160,0.000444,10.048864,-0.9525,0.855,10.31533,0.00000
5051.00,10.31520,10.346237,0.000441,10.048901,-0.9525,0.855,10.31520,0.00000
5052.00,10.31561,10.346298,0.000440,10.048926,-0.9525,0.855,10.31561,0.00000
5053.00,10.31474,10.346308,0.000441,10.048905,-0.9525,0.855,10.31474,0.00000
5054.00,10.31496,10.346433,0.000441,10.048926,-0.9525,0.856,10.31496,0.00000
5055.00,10.31508,10.346553,0.000444,10.048991,-0.9525,0.856,10.31508,0.00000
5056.00,10.31531,10.346603,0.000445,10.048925,-0.9524,0.856,10.31531,0.00000
5057.00,10.31520,10.346669,0.000447,10.048881,-0.9525,0.856,10.31520,0.00000
5058.00,10.31672,10.346697,0.000445,10.048807,-0.9525,0.856,10.31672,0.00000
5059.00,10.31618,10.346692,0.000446,10.048743,-0.9525,0.856,10.31618,0.00000
5060.00,10.31581,10.346712,0.000446,10.048711,-0.9525,0.856,10.31581,0.00000
5061.00,10.31615,10.346719,0.000445,10.048662,-0.9524,0.857,10.31615,0.00000
5062.00,10.31703,10.346734,0.000443,10.048639,-0.9524,0.857,10.31703,0.00000
5063.00,10.31639,10.346792,0.000441,10.048651,-0.9524,0.857,10.31639,0.00000
5064.00,10.31618,10.346846,0.000438,10.048630,-0.9523,0.858,10.31618,0.00000
5065.00,10.31644,10.346871,0.000435,10.048540,-0.9523,0.858,10.31644,0.00000
5066.00,10.31559,10.346935,0.000435,10.048567,-0.9523,0.858,10.31559,0.00000
5067.00,10.31598,10.346969,0.000434,10.048518,-0.9523,0.858,10.31598,0.00000
5068.00,10.31582,10.347063,0.000436,10.048534,-0.9523,0.858,10.31582,0.00000
5069.00,10.31636,10.347121,0.000437,10.048561,-0.9522,0.858,10.31636,0.00000
5070.00,10.31721,10.347177,0.000436,10.048590,-0.9522,0.859,10.31721,0.00000
5071.00,10.31724,10.347272,0.000439,10.048595,-0.9522,0.859,10.31724,0.00000
5072.00,10.31647,10.347420,0.000440,10.048654,-0.9521,0.859,10.31647,0.00000
5073.00,10.31706,10.347539,0.000442,10.048700,-0.9521,0.859,10.31706,0.00000
5074.00,10.31704,10.347662,0.000442,10.048757,-0.9521,0.859,10.31704,0.00000
5075.00,10.31662,10.347844,0.000443,10.048872,-0.9520,0.859,10.31662,0.00000
5076.00,10.31635,10.348056,0.000440,10.048970,-0.9520,0.860,10.31635,0.00000
5077.00,10.31537,10.348193,0.000441,10.049069,-0.9519,0.860,10.31537,0.00000
5078.00,10.31538,10.348164,0.000440,10.048956,-0.9519,0.860,10.31538,0.00000
5079.00,10.31569,10.348176,0.000442,10.048892,-0.9519,0.860,10.31569,0.00000
5080.00,10.31653,10.348193,0.000445,10.048835,-0.9518,0.860,10.31653,0.00000
5081.00,10.31776,10.348152,0.000448,10.048757,-0.9518,0.860,10.31776,0.00000
5082.00,10.31827,10.348174,0.000446,10.048758,-0.9518,0.861,10.31827,0.00000
5083.00,10.31776,10.348229,0.000448,10.048785,-0.9517,0.861,10.31776,0.00000
5084.00,10.31703,10.348293,0.000449,10.048783,-0.9517,0.861,10.31703,0.00000
5085.00,10.31717,10.348317,0.000447,10.048730,-0.9517,0.861,10.31717,0.00000
5086.00,10.31725,10.348375,0.000445,10.048743,-0.9517,0.861,10.31725,0.00000
5087.00,10.31655,10.348383,0.000447,10.048665,-0.9517,0.862,10.31655,0.00000
5088.00,10.31632,10.348522,0.000445,10.048708,-0.9516,0.862,10.31632,0.00000
5089.00,10.31774,10.348645,0.000445,10.048768,-0.9516,0.862,10.31774,0.00000
5090.00,10.31824,10.348825,0.000446,10.048881,-0.9516,0.862,10.31824,0.00000
5091.00,10.31823,10.348863,0.000444,10.048848,-0.9516,0.862,10.31823,0.00000
5092.00,10.31983,10.348938,0.000446,10.048859,-0.9516,0.862,10.31983,0.00000
5093.00,10.32048,10.348966,0.000448,10.048848,-0.9516,0.862,10.32048,0.00000
5094.00,10.31903,10.348990,0.000449,10.048794,-0.9515,0.863,10.31903,0.00000
5095.00,10.31802,10.348995,0.000449,10.048760,-0.9515,0.863,10.31802,0.00000
5096.00,10.31740,10.349074,0.000453,10.048799,-0.9515,0.863,10.31740,0.00000
5097.00,10.31620,10.349147,0.000451,10.048829,-0.9515,0.863,10.31620,0.00000
5098.00,10.31614,10.349179,0.000448,10.048816,-0.9515,0.863,10.31614,0.00000
5099.00,10.31754,10.349239,0.000447,10.048809,-0.9514,0.863,10.31754,0.00000
5100.00,10.31756,10.349264,0.000445,10.048798,-0.9514,0.864,10.31756,0.00000
5101.00,10.31754,10.349384,0.000443,10.048865,-0.9513,0.864,10.31754,0.00000
5102.00,10.31836,10.349392,0.000443,10.048844,-0.9513,0.864,10.31836,0.00000
5103.00,10.31816,10.349449,0.000445,10.048832,-0.9513,0.864,10.31816,0.00000
5104.00,10.31794,10.349418,0.000445,10.048793,-0.9513,0.864,10.31794,0.00000
5105.00,10.31927,10.349457,0.000447,10.048779,-0.9512,0.864,10.31927,0.00000
5106.00,10.32069,10.349455,0.000449,10.048743,-0.9512,0.865,10.32069,0.00000
5107.00,10.32065,10.349612,0.000450,10.048795,-0.9512,0.865,10.32065,0.00000
5108.00,10.32016,10.349644,0.000450,10.048821,-0.9513,0.865,10.32016,0.00000
5109.00,10.31917,10.349790,0.000449,10.048908,-0.9513,0.865,10.31917,0.00000
5110.00,10.31799,10.349882,0.000448,10.048888,-0.9513,0.865,10.31799,0.00000
5111.00,10.31694,10.349868,0.000448,10.048756,-0.9513,0.865,10.31694,0.00000
5112.00,10.31614,10.349890,0.000449,10.048726,-0.9513,0.865,10.31614,0.00000
5113.00,10.31692,10.349956,0.000449,10.048705,-0.9512,0.866,10.31692,0.00000
5114.00,10.31878,10.350103,0.000448,10.048740,-0.9512,0.866,10.31878,0.00000
5115.00,10.31947,10.350242,0.000448,10.048836,-0.9511,0.866,10.31947,0.00000
5116.00,10.31984,10.350361,0.000448,10.048936,-0.9511,0.866,10.31984,0.00000
5117.00,10.32020,10.350359,0.000446,10.048884,-0.9511,0.866,10.32020,0.00000
5118.00,10.32066,10.350502,0.000450,10.048949,-0.9510,0.867,10.32066,0.00000
5119.00,10.31950,10.350514,0.000452,10.048912,-0.9510,0.867,10.31950,0.00000
5120.00,10.31826,10.350477,0.000452,10.048821,-0.9510,0.867,10.31826,0.00000
5121.00,10.31798,10.350565,0.000457,10.048860,-0.9509,0.867,10.31798,0.00000
5122.00,10.31915,10.350721,0.000461,10.048959,-0.9509,0.867,10.31915,0.00000
5123.00,10.31977,10.350682,0.000457,10.048882,-0.9508,0.867,10.31977,0.00000
5124.00,10.32021,10.350710,0.000456,10.048911,-0.9508,0.867,10.32021,0.00000
5125.00,10.32104,10.350723,0.000457,10.048890,-0.9508,0.867,10.32104,0.00000
5126.00,10.32202,10.350708,0.000450,10.048796,-0.9507,0.868,10.32202,0.00000
5127.00,10.32133,10.350672,0.000447,10.048686,-0.9507,0.868,10.32133,0.00000
5128.00,10.31987,10.350803,0.000447,10.048712,-0.9507,0.868,10.31987,0.00000
5129.00,10.31916,10.350908,0.000444,10.048653,-0.9507,0.868,10.31916,0.00000
5130.00,10.31985,10.351027,0.000441,10.048694,-0.9507,0.868,10.31985,0.00000
5131.00,10.31872,10.351083,0.000440,10.048677,-0.9506,0.869,10.31872,0.00000
5132.00,10.31953,10.351189,0.000440,10.048729,-0.9506,0.869,10.31953,0.00000
5133.00,10.31937,10.351214,0.000441,10.048721,-0.9506,0.869,10.31937,0.00000
5134.00,10.31933,10.351131,0.000446,10.048659,-0.9505,0.869,10.31933,0.00000
5135.00,10.31893,10.351169,0.000447,10.048648,-0.9505,0.869,10.31893,0.00000
5136.00,10.31983,10.351265,0.000447,10.048705,-0.9505,0.869,10.31983,0.00000
5137.00,10.31901,10.351236,0.000447,10.048651,-0.9505,0.869,10.31901,0.00000
5138.00,10.32004,10.351308,0.000445,10.048693,-0.9505,0.869,10.32004,0.00000
5139.00,10.31948,10.351516,0.000442,10.048768,-0.9504,0.870,10.31948,0.00000
5140.00,10.31879,10.351568,0.000440,10.048747,-0.9504,0.870,10.31879,0.00000
5141.00,10.31907,10.351656,0.000443,10.048710,-0.9504,0.870,10.31907,0.00000
5142.00,10.32062,10.351792,0.000443,10.048723,-0.9503,0.870,10.32062,0.00000
5143.00,10.32023,10.351872,0.000444,10.048682,-0.9503,0.871,10.32023,0.00000
5144.00,10.32035,10.351885,0.000448,10.048636,-0.9503,0.871,10.32035,0.00000
5145.00,10.32077,10.351973,0.000448,10.048668,-0.9503,0.871,10.32077,0.00000
5146.00,10.32057,10.352069,0.000446,10.048730,-0.9502,0.871,10.32057,0.00000
5147.00,10.31897,10.352181,0.000446,10.048790,-0.9502,0.871,10.31897,0.00000
5148.00,10.31861,10.352240,0.000445,10.048808,-0.9502,0.871,10.31861,0.00000
5149.00,10.31984,10.352292,0.000446,10.048861,-0.9501,0.872,10.31984,0.00000
5150.00,10.31971,10.352330,0.000445,10.048852,-0.9501,0.872,10.31971,0.00000
5151.00,10.31956,10.352368,0.000442,10.048872,-0.9501,0.872,10.31956,0.00000
5152.00,10.32038,10.352384,0.000442,10.048829,-0.9500,0.872,10.32038,0.00000
5153.00,10.32168,10.352438,0.000444,10.048830,-0.9500,0.872,10.32168,0.00000
5154.00,10.32179,10.352450,0.000443,10.048768,-0.9500,0.872,10.32179,0.00000
5155.00,10.32259,10.352496,0.000441,10.048769,-0.9499,0.873,10.32259,0.00000
5156.00,10.32182,10.352543,0.000444,10.048738,-0.9499,0.873,10.32182,0.00000
5157.00,10.32104,10.352653,0.000442,10.048817,-0.9499,0.873,10.32104,0.00000
5158.00,10.32050,10.352711,0.000435,10.048795,-0.9499,0.873,10.32050,0.00000
5159.00,10.32004,10.352822,0.000431,10.048821,-0.9498,0.874,10.32004,0.00000
5160.00,10.31957,10.352856,0.000433,10.048761,-0.9498,0.874,10.31957,0.00000
5161.00,10.32104,10.352922,0.000436,10.048763,-0.9498,0.874,10.32104,0.00000
5162.00,10.32229,10.352983,0.000438,10.048752,-0.9497,0.874,10.32229,0.00000
5163.00,10.32286,10.353022,0.000440,10.048751,-0.9497,0.874,10.32286,0.00000
5164.00,10.32398,10.353105,0.000444,10.048773,-0.9496,0.874,10.32398,0.00000
5165.00,10.32401,10.353263,0.000446,10.048887,-0.9496,0.874,10.32401,0.00000
5166.00,10.32331,10.353360,0.000444,10.048909,-0.9495,0.875,10.32331,0.00000
5167.00,10.32237,10.353371,0.000443,10.048856,-0.9495,0.875,10.32237,0.00000
5168.00,10.32206,10.353480,0.000448,10.048868,-0.9494,0.875,10.32206,0.00000
5169.00,10.32189,10.353543,0.000448,10.048923,-0.9494,0.875,10.32189,0.00000
5170.00,10.32192,10.353534,0.000448,10.048866,-0.9494,0.875,10.32192,0.00000
5171.00,10.32254,10.353505,0.000451,10.048809,-0.9494,0.875,10.32254,0.00000
5172.00,10.32275,10.353521,0.000452,10.048801,-0.9494,0.875,10.32275,0.00000
5173.00,10.32201,10.353543,0.000446,10.048798,-0.9493,0.876,10.32201,0.00000
5174.00,10.32119,10.353586,0.000444,10.048729,-0.9493,0.876,10.32119,0.00000
5175.00,10.32118,10.353610,0.000443,10.048703,-0.9493,0.876,10.32118,0.00000
5176.00,10.32071,10.353696,0.000438,10.048708,-0.9493,0.877,10.32071,0.00000
5177.00,10.32247,10.353853,0.000440,10.048737,-0.9492,0.877,10.32247,0.00000
5178.00,10.32295,10.353904,0.000443,10.048720,-0.9492,0.877,10.32295,0.00000
5179.00,10.32333,10.353899,0.000447,10.048751,-0.9491,0.877,10.32333,0.00000
5180.00,10.32304,10.354036,0.000450,10.048795,-0.9491,0.877,10.32304,0.00000
5181.00,10.32272,10.354113,0.000453,10.048823,-0.9491,0.877,10.32272,0.00000
5182.00,10.32103,10.354074,0.000456,10.048712,-0.9490,0.877,10.32103,0.00000
5183.00,10.32205,10.354108,0.000456,10.048677,-0.9489,0.877,10.32205,0.00000
5184.00,10.32124,10.354266,0.000453,10.048665,-0.9489,0.877,10.32124,0.00000
5185.00,10.32212,10.354375,0.000448,10.048702,-0.9488,0.878,10.32212,0.00000
5186.00,10.32256,10.354466,0.000448,10.048693,-0.9488,0.878,10.32256,0.00000
5187.00,10.32354,10.354630,0.000445,10.048829,-0.9488,0.878,10.32354,0.00000
5188.00,10.32244,10.354771,0.000447,10.048892,-0.9487,0.878,10.32244,0.00000
5189.00,10.32332,10.354807,0.000448,10.048878,-0.9486,0.878,10.32332,0.00000
5190.00,10.32386,10.354851,0.000453,10.048833,-0.9486,0.878,10.32386,0.00000
5191.00,10.32373,10.354926,0.000456,10.048843,-0.9485,0.878,10.32373,0.00000
5192.00,10.32239,10.354928,0.000457,10.048815,-0.9485,0.879,10.32239,0.00000
5193.00,10.32218,10.354977,0.000452,10.048798,-0.9484,0.879,10.32218,0.00000
5194.00,10.32185,10.354963,0.000452,10.048756,-0.9484,0.879,10.32185,0.00000
5195.00,10.32151,10.354994,0.000448,10.048754,-0.9484,0.879,10.32151,0.00000
5196.00,10.32128,10.355077,0.000444,10.048812,-0.9484,0.880,10.32128,0.00000
5197.00,10.32193,10.355167,0.000442,10.048825,-0.9484,0.880,10.32193,0.00000
5198.00,10.32234,10.355159,0.000445,10.048811,-0.9483,0.880,10.32234,0.00000
5199.00,10.32345,10.355285,0.000446,10.048857,-0.9483,0.880,10.32345,0.00000
5200.00,10.32331,10.355370,0.000448,10.048855,-0.9483,0.880,10.32331,0.00000
5201.00,10.32459,10.355361,0.000449,10.048789,-0.9483,0.880,10.32459,0.00000
5202.00,10.32527,10.355400,0.000448,10.048749,-0.9482,0.880,10.32527,0.00000
5203.00,10.32497,10.355520,0.000445,10.048778,-0.9482,0.881,10.32497,0.00000
5204.00,10.32388,10.355604,0.000445,10.048781,-0.9482,0.881,10.32388,0.00000
5205.00,10.32400,10.355583,0.000446,10.048717,-0.9481,0.881,10.32400,0.00000
5206.00,10.32351,10.355678,0.000450,10.048730,-0.9480,0.881,10.32351,0.00000
[truncated: 535,806 more chars]
