# Supplementary material for: Mechanism of the small ATP-independent chaperone Spy is substrate specific
Source: Nat Commun. 2021 Feb 8;12:851. doi: 10.1038/s41467-021-21120-8 (PMC7870927; doi:10.1038/s41467-021-21120-8)
Supplement: Supplementary file 4 — Supplementary Data 2 [file 41467_2021_21120_MOESM4_ESM.zip › sFig 3f/AnFld2A_Cell_Spy_5C.DH]

10
0,40,0,0,0
5.04719,0.1,1.2,0.2034,0
0
0
0.4,-3.51662
1,-9.97648
1,-10.42233
1,-10.40182
1,-10.04278
1,-9.86662
1,-9.19736
1,-8.92001
1,-8.67552
1,-8.52769
1,-8.14933
1,-8.328
1,-7.86968
1,-7.37611
1,-7.04722
1,-6.78424
1,-6.03127
1,-5.65182
1,-4.27898
1,-2.98997
1,-1.85841
1,-1.41157
1,-1.21587
1,-1.04238
1,-1.07412
1,-0.99696
1,-0.97424
1,-0.89302
1,-0.92897
1,-0.91192
1,-0.97335
1,-0.87555
1,-0.72392
1,-0.85754
1,-0.83207
1,-0.88201
1,-0.85629
1,-0.81465
1,-0.8616
1,-0.77448
