# Supplementary material for: Mechanism of the small ATP-independent chaperone Spy is substrate specific
Source: Nat Commun. 2021 Feb 8;12:851. doi: 10.1038/s41467-021-21120-8 (PMC7870927; doi:10.1038/s41467-021-21120-8)
Supplement: Supplementary file 4 — Supplementary Data 2 [file 41467_2021_21120_MOESM4_ESM.zip › sFig 3f/Bfr-Spy5C.itc]

$ITC
$ 40 
$NOT
$ 5 
$ 120 
$ 500 
$ 10 
$ 2 
$ADCGainCode:  0 
$False,True,True
$ 0.4 , 0.8 , 300 , 5 
$ 1 , 2 , 300 , 5 
$ 1 , 2 , 300 , 5 
$ 1 , 2 , 300 , 5 
$ 1 , 2 , 300 , 5 
$ 1 , 2 , 300 , 5 
$ 1 , 2 , 300 , 5 
$ 1 , 2 , 300 , 5 
$ 1 , 2 , 300 , 5 
$ 1 , 2 , 300 , 5 
$ 1 , 2 , 300 , 5 
$ 1 , 2 , 300 , 5 
$ 1 , 2 , 300 , 5 
$ 1 , 2 , 300 , 5 
$ 1 , 2 , 300 , 5 
$ 1 , 2 , 300 , 5 
$ 1 , 2 , 300 , 5 
$ 1 , 2 , 300 , 5 
$ 1 , 2 , 300 , 5 
$ 1 , 2 , 300 , 5 
$ 1 , 2 , 300 , 5 
$ 1 , 2 , 300 , 5 
$ 1 , 2 , 300 , 5 
$ 1 , 2 , 300 , 5 
$ 1 , 2 , 300 , 5 
$ 1 , 2 , 300 , 5 
$ 1 , 2 , 300 , 5 
$ 1 , 2 , 300 , 5 
$ 1 , 2 , 300 , 5 
$ 1 , 2 , 300 , 5 
$ 1 , 2 , 300 , 5 
$ 1 , 2 , 300 , 5 
$ 1 , 2 , 300 , 5 
$ 1 , 2 , 300 , 5 
$ 1 , 2 , 300 , 5 
$ 1 , 2 , 300 , 5 
$ 1 , 2 , 300 , 5 
$ 1 , 2 , 300 , 5 
$ 1 , 2 , 300 , 5 
$ 1 , 2 , 300 , 5 
# 0 
# 1.2 
# 0.1 
# 0.2034 
# 5 
# 3.8147 
# 9 
?
% ITC200_11.13.904
% 0.2034 
% 3.8147 
%-0.477733 , 29.72575 
% 0.115913 , 29.40457 
% 0.8333333 
% 168160 , 168170 
% 0.25 , 81 
% 0.003911 ,-0.034007 
%-20 , 8 
% 0 , 0 
% 0 
% 128000       127978 
% 43.1 
% 500 , 750 , 1000 , 750 
% 0.09373 ,-0.00597 , 0.000136435 ,-0.00000159561 , 0.00000000744261 
% ITC200 Ver: 1.26.4
@0
5.00,9.62168,5.339750,0.000189,5.441400,-1.1666,-0.270,9.62168,0.00000
6.00,9.62185,5.339860,0.000188,5.441441,-1.1657,-0.270,9.62185,0.00000
7.00,9.62113,5.339944,0.000185,5.441467,-1.1648,-0.269,9.62113,0.00000
8.00,9.62018,5.339939,0.000184,5.441403,-1.1639,-0.269,9.62018,0.00000
9.00,9.61951,5.340039,0.000183,5.441423,-1.1630,-0.269,9.61951,0.00000
10.00,9.62026,5.340098,0.000186,5.441470,-1.1621,-0.268,9.62026,0.00000
11.00,9.62090,5.340136,0.000186,5.441473,-1.1612,-0.268,9.62090,0.00000
12.00,9.62138,5.340152,0.000190,5.441438,-1.1603,-0.268,9.62138,0.00000
13.00,9.62243,5.340290,0.000189,5.441524,-1.1595,-0.268,9.62243,0.00000
14.00,9.62264,5.340288,0.000184,5.441473,-1.1586,-0.267,9.62264,0.00000
15.00,9.62145,5.340351,0.000183,5.441414,-1.1577,-0.267,9.62145,0.00000
16.00,9.62149,5.340442,0.000181,5.441407,-1.1569,-0.267,9.62149,0.00000
17.00,9.62254,5.340512,0.000177,5.441398,-1.1560,-0.266,9.62254,0.00000
18.00,9.62335,5.340580,0.000178,5.441344,-1.1551,-0.266,9.62335,0.00000
19.00,9.62407,5.340696,0.000182,5.441325,-1.1542,-0.266,9.62407,0.00000
20.00,9.62580,5.340847,0.000179,5.441414,-1.1533,-0.265,9.62580,0.00000
21.00,9.62625,5.340988,0.000180,5.441421,-1.1524,-0.265,9.62625,0.00000
22.00,9.62610,5.341118,0.000180,5.441468,-1.1516,-0.265,9.62610,0.00000
23.00,9.62605,5.341287,0.000178,5.441560,-1.1507,-0.264,9.62605,0.00000
24.00,9.62616,5.341292,0.000178,5.441546,-1.1498,-0.264,9.62616,0.00000
25.00,9.62476,5.341294,0.000180,5.441510,-1.1489,-0.264,9.62476,0.00000
26.00,9.62464,5.341322,0.000182,5.441512,-1.1481,-0.264,9.62464,0.00000
27.00,9.62575,5.341402,0.000186,5.441496,-1.1472,-0.263,9.62575,0.00000
28.00,9.62656,5.341425,0.000188,5.441479,-1.1463,-0.263,9.62656,0.00000
29.00,9.62747,5.341457,0.000186,5.441419,-1.1454,-0.263,9.62747,0.00000
30.00,9.62869,5.341595,0.000188,5.441416,-1.1446,-0.263,9.62869,0.00000
31.00,9.62857,5.341627,0.000185,5.441370,-1.1437,-0.262,9.62857,0.00000
32.00,9.62843,5.341706,0.000184,5.441417,-1.1428,-0.262,9.62843,0.00000
33.00,9.62804,5.341758,0.000186,5.441390,-1.1420,-0.261,9.62804,0.00000
34.00,9.62798,5.341941,0.000190,5.441469,-1.1411,-0.261,9.62798,0.00000
35.00,9.62854,5.341904,0.000188,5.441425,-1.1402,-0.261,9.62854,0.00000
36.00,9.62984,5.341936,0.000188,5.441360,-1.1394,-0.261,9.62984,0.00000
37.00,9.63006,5.342016,0.000189,5.441356,-1.1385,-0.261,9.63006,0.00000
38.00,9.63083,5.342026,0.000188,5.441219,-1.1377,-0.260,9.63083,0.00000
39.00,9.63149,5.342082,0.000187,5.441274,-1.1368,-0.260,9.63149,0.00000
40.00,9.63153,5.342196,0.000185,5.441304,-1.1360,-0.260,9.63153,0.00000
41.00,9.63176,5.342294,0.000186,5.441355,-1.1351,-0.259,9.63176,0.00000
42.00,9.63168,5.342245,0.000182,5.441225,-1.1343,-0.259,9.63168,0.00000
43.00,9.63185,5.342303,0.000180,5.441343,-1.1335,-0.259,9.63185,0.00000
44.00,9.63197,5.342349,0.000182,5.441323,-1.1327,-0.258,9.63197,0.00000
45.00,9.63262,5.342391,0.000187,5.441292,-1.1318,-0.258,9.63262,0.00000
46.00,9.63365,5.342436,0.000188,5.441312,-1.1310,-0.258,9.63365,0.00000
47.00,9.63514,5.342605,0.000188,5.441386,-1.1301,-0.258,9.63514,0.00000
48.00,9.63488,5.342774,0.000189,5.441434,-1.1292,-0.257,9.63488,0.00000
49.00,9.63519,5.342877,0.000187,5.441436,-1.1283,-0.257,9.63519,0.00000
50.00,9.63524,5.342936,0.000189,5.441430,-1.1275,-0.257,9.63524,0.00000
51.00,9.63442,5.342999,0.000192,5.441365,-1.1267,-0.256,9.63442,0.00000
52.00,9.63365,5.343013,0.000196,5.441393,-1.1258,-0.256,9.63365,0.00000
53.00,9.63478,5.343005,0.000197,5.441312,-1.1250,-0.256,9.63478,0.00000
54.00,9.63560,5.342998,0.000198,5.441278,-1.1242,-0.256,9.63560,0.00000
55.00,9.63515,5.343102,0.000195,5.441295,-1.1233,-0.255,9.63515,0.00000
56.00,9.63536,5.343203,0.000191,5.441387,-1.1225,-0.255,9.63536,0.00000
57.00,9.63641,5.343280,0.000186,5.441308,-1.1217,-0.255,9.63641,0.00000
58.00,9.63644,5.343394,0.000182,5.441333,-1.1209,-0.254,9.63644,0.00000
59.00,9.63699,5.343553,0.000183,5.441352,-1.1201,-0.254,9.63699,0.00000
60.00,9.63874,5.343696,0.000185,5.441394,-1.1192,-0.254,9.63874,0.00000
61.00,9.63971,5.343741,0.000187,5.441329,-1.1184,-0.253,9.63971,0.00000
62.00,9.64016,5.343773,0.000191,5.441338,-1.1176,-0.253,9.64016,0.00000
63.00,9.64023,5.343799,0.000195,5.441360,-1.1167,-0.253,9.64023,0.00000
64.00,9.63947,5.343891,0.000193,5.441384,-1.1159,-0.253,9.63947,0.00000
65.00,9.63867,5.343841,0.000193,5.441289,-1.1150,-0.253,9.63867,0.00000
66.00,9.63778,5.343936,0.000193,5.441257,-1.1142,-0.252,9.63778,0.00000
67.00,9.63786,5.344084,0.000192,5.441280,-1.1133,-0.252,9.63786,0.00000
68.00,9.63750,5.344177,0.000192,5.441245,-1.1125,-0.252,9.63750,0.00000
69.00,9.63789,5.344206,0.000193,5.441263,-1.1117,-0.252,9.63789,0.00000
70.00,9.63872,5.344325,0.000190,5.441303,-1.1109,-0.251,9.63872,0.00000
71.00,9.64067,5.344327,0.000190,5.441306,-1.1101,-0.251,9.64067,0.00000
72.00,9.64057,5.344367,0.000186,5.441320,-1.1093,-0.250,9.64057,0.00000
73.00,9.64138,5.344401,0.000186,5.441287,-1.1085,-0.250,9.64138,0.00000
74.00,9.64154,5.344488,0.000186,5.441233,-1.1077,-0.250,9.64154,0.00000
75.00,9.64185,5.344590,0.000190,5.441304,-1.1069,-0.250,9.64185,0.00000
76.00,9.64128,5.344748,0.000190,5.441442,-1.1061,-0.249,9.64128,0.00000
77.00,9.64205,5.344784,0.000194,5.441383,-1.1053,-0.249,9.64205,0.00000
78.00,9.64231,5.344858,0.000193,5.441407,-1.1045,-0.249,9.64231,0.00000
79.00,9.64290,5.344875,0.000195,5.441368,-1.1037,-0.249,9.64290,0.00000
80.00,9.64328,5.344837,0.000194,5.441192,-1.1030,-0.248,9.64328,0.00000
81.00,9.64402,5.344848,0.000193,5.441060,-1.1022,-0.248,9.64402,0.00000
82.00,9.64476,5.344948,0.000194,5.441096,-1.1014,-0.248,9.64476,0.00000
83.00,9.64614,5.345084,0.000194,5.441140,-1.1006,-0.248,9.64614,0.00000
84.00,9.64732,5.345150,0.000192,5.441190,-1.0998,-0.247,9.64732,0.00000
85.00,9.64757,5.345310,0.000191,5.441302,-1.0989,-0.247,9.64757,0.00000
86.00,9.64787,5.345439,0.000192,5.441316,-1.0981,-0.247,9.64787,0.00000
87.00,9.64800,5.345510,0.000191,5.441315,-1.0973,-0.246,9.64800,0.00000
88.00,9.64661,5.345570,0.000190,5.441249,-1.0965,-0.246,9.64661,0.00000
89.00,9.64584,5.345685,0.000191,5.441256,-1.0958,-0.246,9.64584,0.00000
90.00,9.64583,5.345798,0.000191,5.441228,-1.0950,-0.245,9.64583,0.00000
91.00,9.64555,5.345869,0.000192,5.441252,-1.0942,-0.245,9.64555,0.00000
92.00,9.64570,5.345966,0.000192,5.441242,-1.0934,-0.245,9.64570,0.00000
93.00,9.64755,5.346051,0.000194,5.441288,-1.0926,-0.245,9.64755,0.00000
94.00,9.64876,5.346146,0.000194,5.441269,-1.0918,-0.244,9.64876,0.00000
95.00,9.64960,5.346161,0.000198,5.441323,-1.0910,-0.244,9.64960,0.00000
96.00,9.65049,5.346238,0.000197,5.441327,-1.0902,-0.244,9.65049,0.00000
97.00,9.64966,5.346294,0.000198,5.441305,-1.0895,-0.244,9.64966,0.00000
98.00,9.64900,5.346277,0.000197,5.441263,-1.0887,-0.243,9.64900,0.00000
99.00,9.64768,5.346348,0.000199,5.441245,-1.0879,-0.243,9.64768,0.00000
100.00,9.64712,5.346449,0.000198,5.441222,-1.0871,-0.243,9.64712,0.00000
101.00,9.64698,5.346526,0.000199,5.441266,-1.0863,-0.243,9.64698,0.00000
102.00,9.64887,5.346580,0.000201,5.441285,-1.0855,-0.242,9.64887,0.00000
103.00,9.65009,5.346700,0.000203,5.441308,-1.0847,-0.242,9.65009,0.00000
104.00,9.65151,5.346715,0.000202,5.441290,-1.0839,-0.242,9.65151,0.00000
105.00,9.65216,5.346778,0.000201,5.441305,-1.0832,-0.242,9.65216,0.00000
106.00,9.65263,5.346861,0.000199,5.441325,-1.0824,-0.241,9.65263,0.00000
107.00,9.65215,5.347054,0.000198,5.441385,-1.0816,-0.241,9.65215,0.00000
108.00,9.65249,5.347129,0.000195,5.441331,-1.0808,-0.241,9.65249,0.00000
109.00,9.65362,5.347265,0.000196,5.441416,-1.0801,-0.240,9.65362,0.00000
110.00,9.65476,5.347337,0.000194,5.441382,-1.0793,-0.240,9.65476,0.00000
111.00,9.65554,5.347327,0.000193,5.441231,-1.0786,-0.240,9.65554,0.00000
112.00,9.65683,5.347272,0.000190,5.441197,-1.0779,-0.240,9.65683,0.00000
113.00,9.65710,5.347352,0.000191,5.441266,-1.0771,-0.239,9.65710,0.00000
114.00,9.65605,5.347408,0.000190,5.441278,-1.0764,-0.239,9.65605,0.00000
115.00,9.65529,5.347425,0.000188,5.441225,-1.0756,-0.239,9.65529,0.00000
116.00,9.65482,5.347529,0.000190,5.441293,-1.0748,-0.238,9.65482,0.00000
117.00,9.65438,5.347617,0.000194,5.441277,-1.0741,-0.238,9.65438,0.00000
118.00,9.65474,5.347678,0.000198,5.441262,-1.0733,-0.238,9.65474,0.00000
119.00,9.65606,5.347714,0.000198,5.441205,-1.0725,-0.238,9.65606,0.00000
120.00,9.65638,5.347916,0.000200,5.441347,-1.0717,-0.238,9.65638,0.00000
@1,0.4000,0.8, 120.089 
121.00,9.65758,5.347947,0.000197,5.441330,-1.0710,-0.237,9.65758,0.00000
122.00,9.65866,5.348030,0.000195,5.441329,-1.0702,-0.237,9.65866,0.00000
123.00,9.65345,5.348099,0.000192,5.441312,-1.0695,-0.236,9.65345,0.00000
124.00,9.64158,5.348112,0.000191,5.441272,-1.0688,-0.236,9.64158,0.00000
125.00,9.62615,5.348098,0.000190,5.441193,-1.0681,-0.236,9.62615,0.00000
126.00,9.60930,5.348197,0.000189,5.441212,-1.0674,-0.235,9.60930,0.00000
127.00,9.59403,5.348285,0.000188,5.441225,-1.0666,-0.235,9.59403,0.00000
128.00,9.58553,5.348363,0.000191,5.441234,-1.0659,-0.235,9.58553,0.00000
129.00,9.58490,5.348489,0.000194,5.441268,-1.0652,-0.235,9.58490,0.00000
130.00,9.58913,5.348590,0.000194,5.441287,-1.0645,-0.235,9.58913,0.00000
131.00,9.59558,5.348661,0.000196,5.441285,-1.0637,-0.234,9.59558,0.00000
132.00,9.60177,5.348787,0.000196,5.441322,-1.0630,-0.234,9.60177,0.00000
133.00,9.60882,5.348908,0.000195,5.441368,-1.0622,-0.234,9.60882,0.00000
134.00,9.61513,5.349003,0.000194,5.441357,-1.0615,-0.233,9.61513,0.00000
135.00,9.62134,5.349052,0.000197,5.441350,-1.0607,-0.233,9.62134,0.00000
136.00,9.62690,5.349169,0.000198,5.441393,-1.0600,-0.233,9.62690,0.00000
137.00,9.63249,5.349150,0.000200,5.441310,-1.0593,-0.233,9.63249,0.00000
138.00,9.63905,5.349146,0.000198,5.441231,-1.0586,-0.232,9.63905,0.00000
139.00,9.64710,5.349218,0.000196,5.441299,-1.0579,-0.232,9.64710,0.00000
140.00,9.65710,5.349210,0.000195,5.441222,-1.0572,-0.232,9.65710,0.00000
141.00,9.66798,5.349261,0.000195,5.441217,-1.0565,-0.231,9.66798,0.00000
142.00,9.67756,5.349291,0.000197,5.441270,-1.0558,-0.231,9.67756,0.00000
143.00,9.68429,5.349295,0.000199,5.441264,-1.0551,-0.231,9.68429,0.00000
144.00,9.68919,5.349367,0.000200,5.441266,-1.0544,-0.231,9.68919,0.00000
145.00,9.69137,5.349414,0.000199,5.441262,-1.0537,-0.231,9.69137,0.00000
146.00,9.69080,5.349543,0.000198,5.441277,-1.0530,-0.230,9.69080,0.00000
147.00,9.69097,5.349603,0.000196,5.441244,-1.0524,-0.230,9.69097,0.00000
148.00,9.69061,5.349797,0.000194,5.441292,-1.0517,-0.230,9.69061,0.00000
149.00,9.69022,5.349829,0.000194,5.441250,-1.0510,-0.229,9.69022,0.00000
150.00,9.68963,5.349925,0.000194,5.441317,-1.0502,-0.229,9.68963,0.00000
151.00,9.68964,5.349893,0.000192,5.441273,-1.0495,-0.229,9.68964,0.00000
152.00,9.68787,5.349939,0.000191,5.441251,-1.0487,-0.228,9.68787,0.00000
153.00,9.68605,5.349982,0.000192,5.441264,-1.0480,-0.228,9.68605,0.00000
154.00,9.68451,5.350049,0.000195,5.441218,-1.0473,-0.228,9.68451,0.00000
155.00,9.68410,5.350145,0.000195,5.441259,-1.0466,-0.227,9.68410,0.00000
156.00,9.68269,5.350290,0.000198,5.441321,-1.0459,-0.227,9.68269,0.00000
157.00,9.68152,5.350401,0.000198,5.441354,-1.0452,-0.227,9.68152,0.00000
158.00,9.68081,5.350439,0.000197,5.441342,-1.0445,-0.227,9.68081,0.00000
159.00,9.67970,5.350541,0.000199,5.441395,-1.0438,-0.226,9.67970,0.00000
160.00,9.67729,5.350653,0.000198,5.441381,-1.0431,-0.226,9.67729,0.00000
161.00,9.67523,5.350612,0.000197,5.441285,-1.0424,-0.226,9.67523,0.00000
162.00,9.67293,5.350697,0.000197,5.441296,-1.0417,-0.226,9.67293,0.00000
163.00,9.67053,5.350723,0.000197,5.441228,-1.0411,-0.225,9.67053,0.00000
164.00,9.66845,5.350634,0.000195,5.441113,-1.0404,-0.225,9.66845,0.00000
165.00,9.66648,5.350698,0.000197,5.441096,-1.0397,-0.225,9.66648,0.00000
166.00,9.66585,5.350810,0.000194,5.441126,-1.0390,-0.225,9.66585,0.00000
167.00,9.66476,5.350916,0.000196,5.441146,-1.0383,-0.224,9.66476,0.00000
168.00,9.66423,5.351053,0.000196,5.441213,-1.0376,-0.224,9.66423,0.00000
169.00,9.66327,5.351235,0.000196,5.441281,-1.0369,-0.224,9.66327,0.00000
170.00,9.66326,5.351323,0.000193,5.441299,-1.0362,-0.223,9.66326,0.00000
171.00,9.66156,5.351426,0.000197,5.441335,-1.0355,-0.223,9.66156,0.00000
172.00,9.66056,5.351433,0.000195,5.441268,-1.0348,-0.223,9.66056,0.00000
173.00,9.66065,5.351463,0.000195,5.441242,-1.0340,-0.223,9.66065,0.00000
174.00,9.66139,5.351537,0.000194,5.441285,-1.0333,-0.222,9.66139,0.00000
175.00,9.66228,5.351615,0.000197,5.441298,-1.0326,-0.222,9.66228,0.00000
176.00,9.66406,5.351494,0.000197,5.441140,-1.0319,-0.222,9.66406,0.00000
177.00,9.66562,5.351645,0.000201,5.441179,-1.0312,-0.222,9.66562,0.00000
178.00,9.66589,5.351740,0.000205,5.441220,-1.0305,-0.222,9.66589,0.00000
179.00,9.66664,5.351755,0.000208,5.441158,-1.0298,-0.222,9.66664,0.00000
180.00,9.66705,5.351833,0.000207,5.441167,-1.0291,-0.221,9.66705,0.00000
181.00,9.66791,5.352072,0.000209,5.441296,-1.0284,-0.221,9.66791,0.00000
182.00,9.66930,5.352090,0.000205,5.441335,-1.0277,-0.221,9.66930,0.00000
183.00,9.67152,5.352144,0.000201,5.441284,-1.0270,-0.220,9.67152,0.00000
184.00,9.67287,5.352292,0.000197,5.441332,-1.0262,-0.220,9.67287,0.00000
185.00,9.67378,5.352309,0.000195,5.441290,-1.0255,-0.219,9.67378,0.00000
186.00,9.67377,5.352377,0.000189,5.441247,-1.0248,-0.219,9.67377,0.00000
187.00,9.67463,5.352423,0.000192,5.441142,-1.0241,-0.219,9.67463,0.00000
188.00,9.67453,5.352495,0.000194,5.441144,-1.0234,-0.219,9.67453,0.00000
189.00,9.67391,5.352586,0.000197,5.441132,-1.0227,-0.218,9.67391,0.00000
190.00,9.67415,5.352739,0.000199,5.441170,-1.0220,-0.218,9.67415,0.00000
191.00,9.67561,5.352858,0.000202,5.441254,-1.0213,-0.218,9.67561,0.00000
192.00,9.67684,5.353019,0.000200,5.441347,-1.0206,-0.218,9.67684,0.00000
193.00,9.67878,5.353109,0.000201,5.441367,-1.0199,-0.218,9.67878,0.00000
194.00,9.67986,5.353121,0.000197,5.441340,-1.0192,-0.217,9.67986,0.00000
195.00,9.68131,5.353052,0.000196,5.441218,-1.0185,-0.217,9.68131,0.00000
196.00,9.68157,5.353059,0.000196,5.441138,-1.0177,-0.217,9.68157,0.00000
197.00,9.68197,5.353067,0.000197,5.441129,-1.0170,-0.216,9.68197,0.00000
198.00,9.68219,5.353147,0.000193,5.441164,-1.0163,-0.216,9.68219,0.00000
199.00,9.68324,5.353235,0.000198,5.441186,-1.0156,-0.216,9.68324,0.00000
200.00,9.68360,5.353275,0.000201,5.441243,-1.0149,-0.216,9.68360,0.00000
201.00,9.68339,5.353380,0.000198,5.441309,-1.0143,-0.215,9.68339,0.00000
202.00,9.68368,5.353465,0.000201,5.441286,-1.0136,-0.215,9.68368,0.00000
203.00,9.68314,5.353493,0.000202,5.441216,-1.0129,-0.215,9.68314,0.00000
204.00,9.68268,5.353564,0.000201,5.441168,-1.0122,-0.215,9.68268,0.00000
205.00,9.68191,5.353727,0.000200,5.441154,-1.0115,-0.214,9.68191,0.00000
206.00,9.68218,5.353771,0.000202,5.441112,-1.0108,-0.214,9.68218,0.00000
207.00,9.68126,5.353782,0.000203,5.441074,-1.0101,-0.214,9.68126,0.00000
208.00,9.68107,5.353932,0.000203,5.441174,-1.0094,-0.214,9.68107,0.00000
209.00,9.68205,5.353934,0.000201,5.441168,-1.0087,-0.213,9.68205,0.00000
210.00,9.68252,5.353998,0.000203,5.441209,-1.0080,-0.213,9.68252,0.00000
211.00,9.68355,5.354135,0.000206,5.441315,-1.0073,-0.213,9.68355,0.00000
212.00,9.68346,5.354259,0.000206,5.441377,-1.0066,-0.213,9.68346,0.00000
213.00,9.68336,5.354248,0.000208,5.441318,-1.0059,-0.212,9.68336,0.00000
214.00,9.68269,5.354402,0.000208,5.441392,-1.0051,-0.212,9.68269,0.00000
215.00,9.68255,5.354484,0.000206,5.441380,-1.0044,-0.212,9.68255,0.00000
216.00,9.68191,5.354515,0.000203,5.441305,-1.0037,-0.211,9.68191,0.00000
217.00,9.68201,5.354600,0.000203,5.441298,-1.0031,-0.211,9.68201,0.00000
218.00,9.68136,5.354733,0.000200,5.441275,-1.0024,-0.211,9.68136,0.00000
219.00,9.68150,5.354772,0.000200,5.441249,-1.0016,-0.211,9.68150,0.00000
220.00,9.68201,5.354855,0.000202,5.441291,-1.0009,-0.210,9.68201,0.00000
221.00,9.68217,5.354918,0.000203,5.441292,-1.0002,-0.210,9.68217,0.00000
222.00,9.68305,5.354869,0.000201,5.441212,-0.9994,-0.210,9.68305,0.00000
223.00,9.68392,5.354901,0.000202,5.441236,-0.9987,-0.210,9.68392,0.00000
224.00,9.68353,5.354985,0.000202,5.441226,-0.9981,-0.209,9.68353,0.00000
225.00,9.68317,5.354931,0.000200,5.441143,-0.9974,-0.209,9.68317,0.00000
226.00,9.68340,5.354894,0.000197,5.441056,-0.9968,-0.209,9.68340,0.00000
227.00,9.68408,5.355097,0.000198,5.441163,-0.9962,-0.209,9.68408,0.00000
228.00,9.68481,5.355119,0.000197,5.441147,-0.9955,-0.208,9.68481,0.00000
229.00,9.68553,5.355198,0.000197,5.441158,-0.9948,-0.208,9.68553,0.00000
230.00,9.68571,5.355380,0.000194,5.441245,-0.9941,-0.208,9.68571,0.00000
231.00,9.68545,5.355543,0.000194,5.441307,-0.9934,-0.207,9.68545,0.00000
232.00,9.68484,5.355498,0.000191,5.441233,-0.9928,-0.207,9.68484,0.00000
233.00,9.68513,5.355548,0.000191,5.441262,-0.9921,-0.207,9.68513,0.00000
234.00,9.68582,5.355544,0.000191,5.441264,-0.9914,-0.206,9.68582,0.00000
235.00,9.68611,5.355568,0.000193,5.441189,-0.9908,-0.206,9.68611,0.00000
236.00,9.68610,5.355569,0.000197,5.441153,-0.9901,-0.206,9.68610,0.00000
237.00,9.68691,5.355659,0.000196,5.441159,-0.9894,-0.206,9.68691,0.00000
238.00,9.68770,5.355782,0.000198,5.441171,-0.9887,-0.205,9.68770,0.00000
239.00,9.68787,5.355921,0.000199,5.441174,-0.9880,-0.205,9.68787,0.00000
240.00,9.68845,5.355967,0.000203,5.441243,-0.9873,-0.205,9.68845,0.00000
241.00,9.68966,5.356076,0.000205,5.441286,-0.9866,-0.205,9.68966,0.00000
242.00,9.68948,5.356104,0.000209,5.441241,-0.9860,-0.205,9.68948,0.00000
243.00,9.68863,5.356098,0.000207,5.441140,-0.9853,-0.204,9.68863,0.00000
244.00,9.68905,5.356241,0.000206,5.441245,-0.9847,-0.204,9.68905,0.00000
245.00,9.68878,5.356349,0.000202,5.441242,-0.9840,-0.204,9.68878,0.00000
246.00,9.68948,5.356394,0.000196,5.441229,-0.9834,-0.203,9.68948,0.00000
247.00,9.68981,5.356596,0.000197,5.441358,-0.9827,-0.203,9.68981,0.00000
248.00,9.69055,5.356696,0.000202,5.441437,-0.9821,-0.203,9.69055,0.00000
249.00,9.69056,5.356685,0.000203,5.441334,-0.9814,-0.203,9.69056,0.00000
250.00,9.69135,5.356680,0.000204,5.441246,-0.9807,-0.202,9.69135,0.00000
251.00,9.69108,5.356787,0.000210,5.441281,-0.9800,-0.202,9.69108,0.00000
252.00,9.69102,5.356905,0.000208,5.441349,-0.9794,-0.202,9.69102,0.00000
253.00,9.69112,5.357020,0.000206,5.441377,-0.9788,-0.202,9.69112,0.00000
254.00,9.69158,5.357075,0.000207,5.441378,-0.9782,-0.202,9.69158,0.00000
255.00,9.69258,5.357206,0.000207,5.441453,-0.9775,-0.201,9.69258,0.00000
256.00,9.69341,5.357217,0.000203,5.441413,-0.9769,-0.201,9.69341,0.00000
257.00,9.69459,5.357185,0.000203,5.441342,-0.9763,-0.201,9.69459,0.00000
258.00,9.69608,5.357180,0.000202,5.441284,-0.9757,-0.200,9.69608,0.00000
259.00,9.69655,5.357263,0.000204,5.441303,-0.9751,-0.200,9.69655,0.00000
260.00,9.69608,5.357262,0.000203,5.441253,-0.9744,-0.200,9.69608,0.00000
261.00,9.69604,5.357265,0.000204,5.441199,-0.9738,-0.200,9.69604,0.00000
262.00,9.69708,5.357311,0.000203,5.441115,-0.9732,-0.199,9.69708,0.00000
263.00,9.69644,5.357528,0.000205,5.441240,-0.9726,-0.199,9.69644,0.00000
264.00,9.69585,5.357598,0.000207,5.441241,-0.9720,-0.199,9.69585,0.00000
265.00,9.69555,5.357734,0.000210,5.441254,-0.9714,-0.199,9.69555,0.00000
266.00,9.69649,5.357877,0.000209,5.441302,-0.9708,-0.198,9.69649,0.00000
267.00,9.69557,5.357974,0.000210,5.441353,-0.9701,-0.198,9.69557,0.00000
268.00,9.69569,5.357993,0.000207,5.441328,-0.9695,-0.198,9.69569,0.00000
269.00,9.69669,5.357991,0.000204,5.441239,-0.9689,-0.198,9.69669,0.00000
270.00,9.69744,5.358014,0.000204,5.441252,-0.9682,-0.197,9.69744,0.00000
271.00,9.69645,5.358137,0.000209,5.441303,-0.9676,-0.197,9.69645,0.00000
272.00,9.69740,5.358234,0.000208,5.441357,-0.9670,-0.197,9.69740,0.00000
273.00,9.69847,5.358279,0.000207,5.441302,-0.9664,-0.197,9.69847,0.00000
274.00,9.69859,5.358382,0.000209,5.441343,-0.9658,-0.196,9.69859,0.00000
275.00,9.69852,5.358524,0.000206,5.441371,-0.9652,-0.196,9.69852,0.00000
276.00,9.69839,5.358678,0.000204,5.441450,-0.9646,-0.196,9.69839,0.00000
277.00,9.69842,5.358740,0.000203,5.441414,-0.9640,-0.195,9.69842,0.00000
278.00,9.69798,5.358830,0.000205,5.441425,-0.9633,-0.195,9.69798,0.00000
279.00,9.69888,5.358972,0.000202,5.441493,-0.9627,-0.195,9.69888,0.00000
280.00,9.69953,5.359007,0.000202,5.441501,-0.9622,-0.194,9.69953,0.00000
281.00,9.70045,5.359047,0.000202,5.441408,-0.9616,-0.194,9.70045,0.00000
282.00,9.70056,5.359097,0.000201,5.441410,-0.9610,-0.194,9.70056,0.00000
283.00,9.70115,5.359141,0.000201,5.441373,-0.9604,-0.194,9.70115,0.00000
284.00,9.70080,5.359168,0.000202,5.441363,-0.9598,-0.194,9.70080,0.00000
285.00,9.70158,5.359268,0.000203,5.441300,-0.9592,-0.193,9.70158,0.00000
286.00,9.70172,5.359259,0.000201,5.441280,-0.9586,-0.193,9.70172,0.00000
287.00,9.70212,5.359347,0.000202,5.441268,-0.9580,-0.193,9.70212,0.00000
288.00,9.70262,5.359482,0.000202,5.441361,-0.9574,-0.193,9.70262,0.00000
289.00,9.70303,5.359507,0.000205,5.441327,-0.9568,-0.192,9.70303,0.00000
290.00,9.70224,5.359578,0.000203,5.441391,-0.9562,-0.192,9.70224,0.00000
291.00,9.70204,5.359600,0.000203,5.441315,-0.9556,-0.192,9.70204,0.00000
292.00,9.70166,5.359677,0.000205,5.441283,-0.9550,-0.192,9.70166,0.00000
293.00,9.70068,5.359675,0.000206,5.441195,-0.9544,-0.191,9.70068,0.00000
294.00,9.70018,5.359837,0.000206,5.441228,-0.9538,-0.191,9.70018,0.00000
295.00,9.70086,5.359852,0.000208,5.441165,-0.9533,-0.191,9.70086,0.00000
296.00,9.70279,5.359957,0.000207,5.441275,-0.9527,-0.191,9.70279,0.00000
297.00,9.70413,5.360040,0.000209,5.441311,-0.9521,-0.190,9.70413,0.00000
298.00,9.70497,5.360135,0.000207,5.441314,-0.9515,-0.190,9.70497,0.00000
299.00,9.70559,5.360111,0.000207,5.441274,-0.9509,-0.190,9.70559,0.00000
300.00,9.70584,5.360134,0.000204,5.441233,-0.9502,-0.189,9.70584,0.00000
301.00,9.70535,5.360188,0.000206,5.441184,-0.9496,-0.189,9.70535,0.00000
302.00,9.70385,5.360220,0.000202,5.441132,-0.9490,-0.189,9.70385,0.00000
303.00,9.70443,5.360221,0.000202,5.441098,-0.9484,-0.188,9.70443,0.00000
304.00,9.70424,5.360293,0.000204,5.441083,-0.9478,-0.188,9.70424,0.00000
305.00,9.70439,5.360402,0.000207,5.441157,-0.9472,-0.188,9.70439,0.00000
306.00,9.70393,5.360555,0.000206,5.441240,-0.9466,-0.188,9.70393,0.00000
307.00,9.70517,5.360600,0.000208,5.441260,-0.9460,-0.188,9.70517,0.00000
308.00,9.70578,5.360710,0.000210,5.441296,-0.9455,-0.188,9.70578,0.00000
309.00,9.70671,5.360704,0.000208,5.441272,-0.9449,-0.187,9.70671,0.00000
310.00,9.70728,5.360806,0.000208,5.441263,-0.9443,-0.187,9.70728,0.00000
311.00,9.70696,5.360738,0.000207,5.441138,-0.9437,-0.187,9.70696,0.00000
312.00,9.70677,5.360786,0.000210,5.441151,-0.9431,-0.187,9.70677,0.00000
313.00,9.70626,5.360859,0.000210,5.441143,-0.9425,-0.186,9.70626,0.00000
314.00,9.70582,5.361056,0.000208,5.441198,-0.9419,-0.186,9.70582,0.00000
315.00,9.70673,5.361145,0.000205,5.441221,-0.9413,-0.186,9.70673,0.00000
316.00,9.70824,5.361324,0.000203,5.441333,-0.9407,-0.185,9.70824,0.00000
317.00,9.70769,5.361446,0.000198,5.441330,-0.9401,-0.185,9.70769,0.00000
318.00,9.70841,5.361526,0.000197,5.441359,-0.9395,-0.184,9.70841,0.00000
319.00,9.70959,5.361548,0.000197,5.441360,-0.9389,-0.184,9.70959,0.00000
320.00,9.70999,5.361569,0.000199,5.441355,-0.9383,-0.184,9.70999,0.00000
321.00,9.71063,5.361607,0.000198,5.441275,-0.9377,-0.184,9.71063,0.00000
322.00,9.71182,5.361630,0.000199,5.441260,-0.9372,-0.183,9.71182,0.00000
323.00,9.71183,5.361672,0.000198,5.441245,-0.9366,-0.183,9.71183,0.00000
324.00,9.71187,5.361663,0.000197,5.441138,-0.9361,-0.183,9.71187,0.00000
325.00,9.71178,5.361781,0.000201,5.441132,-0.9355,-0.182,9.71178,0.00000
326.00,9.71045,5.361901,0.000206,5.441208,-0.9349,-0.182,9.71045,0.00000
327.00,9.71046,5.362028,0.000211,5.441266,-0.9343,-0.182,9.71046,0.00000
328.00,9.71031,5.362060,0.000211,5.441195,-0.9337,-0.182,9.71031,0.00000
329.00,9.71016,5.362226,0.000211,5.441307,-0.9331,-0.182,9.71016,0.00000
330.00,9.70946,5.362338,0.000209,5.441352,-0.9326,-0.182,9.70946,0.00000
331.00,9.71029,5.362300,0.000206,5.441259,-0.9320,-0.181,9.71029,0.00000
332.00,9.71155,5.362347,0.000203,5.441217,-0.9314,-0.181,9.71155,0.00000
333.00,9.71244,5.362418,0.000203,5.441264,-0.9309,-0.181,9.71244,0.00000
334.00,9.71173,5.362479,0.000206,5.441245,-0.9303,-0.180,9.71173,0.00000
335.00,9.71231,5.362516,0.000211,5.441242,-0.9297,-0.180,9.71231,0.00000
336.00,9.71244,5.362674,0.000214,5.441314,-0.9291,-0.180,9.71244,0.00000
337.00,9.71228,5.362762,0.000214,5.441343,-0.9285,-0.180,9.71228,0.00000
338.00,9.71202,5.362936,0.000218,5.441442,-0.9279,-0.180,9.71202,0.00000
339.00,9.71242,5.363155,0.000218,5.441545,-0.9274,-0.180,9.71242,0.00000
340.00,9.71257,5.363203,0.000214,5.441508,-0.9268,-0.179,9.71257,0.00000
341.00,9.71354,5.363275,0.000212,5.441543,-0.9263,-0.179,9.71354,0.00000
342.00,9.71323,5.363298,0.000214,5.441460,-0.9257,-0.179,9.71323,0.00000
343.00,9.71323,5.363290,0.000211,5.441362,-0.9251,-0.178,9.71323,0.00000
344.00,9.71428,5.363171,0.000213,5.441221,-0.9246,-0.178,9.71428,0.00000
345.00,9.71475,5.363205,0.000211,5.441190,-0.9240,-0.178,9.71475,0.00000
346.00,9.71394,5.363138,0.000215,5.441044,-0.9234,-0.178,9.71394,0.00000
347.00,9.71432,5.363208,0.000215,5.441070,-0.9228,-0.178,9.71432,0.00000
348.00,9.71397,5.363284,0.000216,5.441052,-0.9222,-0.177,9.71397,0.00000
349.00,9.71367,5.363418,0.000215,5.441091,-0.9216,-0.177,9.71367,0.00000
350.00,9.71404,5.363542,0.000216,5.441103,-0.9210,-0.177,9.71404,0.00000
351.00,9.71514,5.363736,0.000212,5.441197,-0.9204,-0.177,9.71514,0.00000
352.00,9.71566,5.363878,0.000208,5.441218,-0.9199,-0.176,9.71566,0.00000
353.00,9.71762,5.364093,0.000207,5.441345,-0.9193,-0.176,9.71762,0.00000
354.00,9.71790,5.364157,0.000207,5.441299,-0.9187,-0.176,9.71790,0.00000
355.00,9.71761,5.364230,0.000208,5.441294,-0.9182,-0.175,9.71761,0.00000
356.00,9.71782,5.364351,0.000210,5.441317,-0.9177,-0.175,9.71782,0.00000
357.00,9.71762,5.364410,0.000208,5.441315,-0.9172,-0.175,9.71762,0.00000
358.00,9.71719,5.364348,0.000207,5.441200,-0.9167,-0.175,9.71719,0.00000
359.00,9.71769,5.364418,0.000205,5.441232,-0.9161,-0.174,9.71769,0.00000
360.00,9.71795,5.364581,0.000202,5.441307,-0.9156,-0.174,9.71795,0.00000
361.00,9.71802,5.364544,0.000203,5.441187,-0.9151,-0.174,9.71802,0.00000
362.00,9.71904,5.364567,0.000205,5.441178,-0.9145,-0.173,9.71904,0.00000
363.00,9.71938,5.364643,0.000202,5.441170,-0.9140,-0.173,9.71938,0.00000
364.00,9.72019,5.364685,0.000202,5.441131,-0.9134,-0.173,9.72019,0.00000
365.00,9.72084,5.364673,0.000204,5.441092,-0.9129,-0.173,9.72084,0.00000
366.00,9.72192,5.364890,0.000206,5.441244,-0.9123,-0.172,9.72192,0.00000
367.00,9.72173,5.365031,0.000208,5.441281,-0.9117,-0.172,9.72173,0.00000
368.00,9.72119,5.365157,0.000211,5.441319,-0.9112,-0.172,9.72119,0.00000
369.00,9.72100,5.365275,0.000210,5.441384,-0.9106,-0.172,9.72100,0.00000
370.00,9.72080,5.365336,0.000210,5.441337,-0.9101,-0.172,9.72080,0.00000
371.00,9.71969,5.365329,0.000208,5.441240,-0.9096,-0.171,9.71969,0.00000
372.00,9.72013,5.365448,0.000208,5.441268,-0.9090,-0.171,9.72013,0.00000
373.00,9.72008,5.365477,0.000211,5.441246,-0.9085,-0.171,9.72008,0.00000
374.00,9.71985,5.365542,0.000216,5.441272,-0.9080,-0.171,9.71985,0.00000
375.00,9.72014,5.365653,0.000215,5.441345,-0.9074,-0.171,9.72014,0.00000
376.00,9.72058,5.365768,0.000215,5.441444,-0.9068,-0.170,9.72058,0.00000
377.00,9.72070,5.365777,0.000214,5.441380,-0.9062,-0.170,9.72070,0.00000
378.00,9.72151,5.365875,0.000214,5.441389,-0.9057,-0.170,9.72151,0.00000
379.00,9.72232,5.365878,0.000211,5.441315,-0.9051,-0.169,9.72232,0.00000
380.00,9.72354,5.365835,0.000214,5.441199,-0.9046,-0.169,9.72354,0.00000
381.00,9.72445,5.365854,0.000213,5.441088,-0.9041,-0.169,9.72445,0.00000
382.00,9.72396,5.365914,0.000210,5.441090,-0.9036,-0.169,9.72396,0.00000
383.00,9.72364,5.365902,0.000208,5.441031,-0.9030,-0.168,9.72364,0.00000
384.00,9.72339,5.366029,0.000204,5.441037,-0.9025,-0.168,9.72339,0.00000
385.00,9.72313,5.366178,0.000202,5.441090,-0.9019,-0.168,9.72313,0.00000
386.00,9.72229,5.366244,0.000202,5.441138,-0.9014,-0.167,9.72229,0.00000
387.00,9.72340,5.366273,0.000206,5.441120,-0.9009,-0.167,9.72340,0.00000
388.00,9.72431,5.366426,0.000204,5.441223,-0.9004,-0.167,9.72431,0.00000
389.00,9.72477,5.366458,0.000206,5.441199,-0.8999,-0.167,9.72477,0.00000
390.00,9.72495,5.366597,0.000208,5.441262,-0.8994,-0.167,9.72495,0.00000
391.00,9.72518,5.366728,0.000209,5.441263,-0.8989,-0.167,9.72518,0.00000
392.00,9.72576,5.366867,0.000211,5.441290,-0.8984,-0.166,9.72576,0.00000
393.00,9.72613,5.366955,0.000215,5.441280,-0.8979,-0.166,9.72613,0.00000
394.00,9.72609,5.367040,0.000213,5.441325,-0.8974,-0.166,9.72609,0.00000
395.00,9.72613,5.366965,0.000212,5.441257,-0.8969,-0.166,9.72613,0.00000
396.00,9.72685,5.366951,0.000212,5.441242,-0.8964,-0.165,9.72685,0.00000
397.00,9.72693,5.367047,0.000211,5.441327,-0.8959,-0.165,9.72693,0.00000
398.00,9.72725,5.366987,0.000208,5.441289,-0.8955,-0.165,9.72725,0.00000
399.00,9.72788,5.367044,0.000210,5.441311,-0.8950,-0.164,9.72788,0.00000
400.00,9.72843,5.367118,0.000211,5.441287,-0.8945,-0.164,9.72843,0.00000
401.00,9.72829,5.367246,0.000212,5.441325,-0.8940,-0.164,9.72829,0.00000
402.00,9.72803,5.367277,0.000213,5.441279,-0.8935,-0.164,9.72803,0.00000
403.00,9.72873,5.367465,0.000215,5.441332,-0.8929,-0.164,9.72873,0.00000
404.00,9.72919,5.367655,0.000217,5.441404,-0.8924,-0.163,9.72919,0.00000
405.00,9.72952,5.367778,0.000217,5.441419,-0.8919,-0.163,9.72952,0.00000
406.00,9.72994,5.367867,0.000214,5.441424,-0.8914,-0.163,9.72994,0.00000
407.00,9.72967,5.367918,0.000213,5.441411,-0.8909,-0.163,9.72967,0.00000
408.00,9.72933,5.367933,0.000210,5.441333,-0.8904,-0.162,9.72933,0.00000
409.00,9.72884,5.367907,0.000206,5.441187,-0.8900,-0.162,9.72884,0.00000
410.00,9.72827,5.368017,0.000204,5.441241,-0.8894,-0.161,9.72827,0.00000
411.00,9.72932,5.367952,0.000205,5.441172,-0.8889,-0.161,9.72932,0.00000
412.00,9.73007,5.367917,0.000208,5.441112,-0.8884,-0.161,9.73007,0.00000
413.00,9.73077,5.367949,0.000208,5.441141,-0.8879,-0.161,9.73077,0.00000
414.00,9.73175,5.368088,0.000212,5.441250,-0.8874,-0.161,9.73175,0.00000
415.00,9.73288,5.368088,0.000216,5.441219,-0.8869,-0.161,9.73288,0.00000
416.00,9.73272,5.368234,0.000215,5.441253,-0.8864,-0.160,9.73272,0.00000
417.00,9.73293,5.368350,0.000211,5.441305,-0.8859,-0.160,9.73293,0.00000
418.00,9.73200,5.368408,0.000209,5.441265,-0.8854,-0.160,9.73200,0.00000
419.00,9.73124,5.368452,0.000211,5.441278,-0.8849,-0.159,9.73124,0.00000
420.00,9.73005,5.368527,0.000210,5.441292,-0.8844,-0.159,9.73005,0.00000
@2,1.0000,2.0, 420.092000000001 
421.00,9.72960,5.368584,0.000211,5.441300,-0.8840,-0.159,9.72960,0.00000
422.00,9.73115,5.368670,0.000214,5.441342,-0.8835,-0.159,9.73115,0.00000
423.00,9.73114,5.368781,0.000217,5.441372,-0.8830,-0.159,9.73114,0.00000
424.00,9.71694,5.368812,0.000214,5.441328,-0.8825,-0.159,9.71694,0.00000
425.00,9.68653,5.368955,0.000211,5.441413,-0.8820,-0.158,9.68653,0.00000
426.00,9.64780,5.369141,0.000211,5.441498,-0.8815,-0.158,9.64780,0.00000
427.00,9.60987,5.369278,0.000211,5.441477,-0.8810,-0.158,9.60987,0.00000
428.00,9.58322,5.369364,0.000208,5.441468,-0.8805,-0.157,9.58322,0.00000
429.00,9.58097,5.369416,0.000210,5.441419,-0.8801,-0.157,9.58097,0.00000
430.00,9.59853,5.369438,0.000212,5.441331,-0.8796,-0.157,9.59853,0.00000
431.00,9.62257,5.369430,0.000213,5.441222,-0.8792,-0.157,9.62257,0.00000
432.00,9.64020,5.369478,0.000213,5.441187,-0.8787,-0.157,9.64020,0.00000
433.00,9.64573,5.369603,0.000214,5.441283,-0.8782,-0.156,9.64573,0.00000
434.00,9.64067,5.369727,0.000212,5.441330,-0.8777,-0.156,9.64067,0.00000
435.00,9.63294,5.369829,0.000210,5.441374,-0.8772,-0.156,9.63294,0.00000
436.00,9.62758,5.369991,0.000209,5.441457,-0.8767,-0.155,9.62758,0.00000
437.00,9.62658,5.369997,0.000207,5.441415,-0.8762,-0.155,9.62658,0.00000
438.00,9.63121,5.370011,0.000211,5.441363,-0.8757,-0.155,9.63121,0.00000
439.00,9.64043,5.370113,0.000211,5.441363,-0.8753,-0.155,9.64043,0.00000
440.00,9.65212,5.370240,0.000212,5.441408,-0.8748,-0.154,9.65212,0.00000
441.00,9.66809,5.370216,0.000213,5.441380,-0.8743,-0.154,9.66809,0.00000
442.00,9.68722,5.370355,0.000215,5.441442,-0.8738,-0.154,9.68722,0.00000
443.00,9.70564,5.370458,0.000215,5.441470,-0.8733,-0.154,9.70564,0.00000
444.00,9.72363,5.370366,0.000215,5.441392,-0.8728,-0.153,9.72363,0.00000
445.00,9.74001,5.370296,0.000219,5.441275,-0.8724,-0.153,9.74001,0.00000
446.00,9.75302,5.370346,0.000220,5.441258,-0.8719,-0.153,9.75302,0.00000
447.00,9.76294,5.370415,0.000221,5.441286,-0.8715,-0.153,9.76294,0.00000
448.00,9.77204,5.370428,0.000221,5.441235,-0.8710,-0.153,9.77204,0.00000
449.00,9.77726,5.370671,0.000223,5.441363,-0.8706,-0.153,9.77726,0.00000
450.00,9.78079,5.370788,0.000218,5.441414,-0.8701,-0.152,9.78079,0.00000
451.00,9.78180,5.370842,0.000214,5.441406,-0.8697,-0.152,9.78180,0.00000
452.00,9.78192,5.370872,0.000209,5.441348,-0.8694,-0.151,9.78192,0.00000
453.00,9.78181,5.370896,0.000205,5.441312,-0.8690,-0.151,9.78181,0.00000
454.00,9.78262,5.370930,0.000204,5.441286,-0.8686,-0.151,9.78262,0.00000
455.00,9.78172,5.370888,0.000207,5.441172,-0.8682,-0.150,9.78172,0.00000
456.00,9.78132,5.370948,0.000208,5.441135,-0.8677,-0.150,9.78132,0.00000
457.00,9.77992,5.370968,0.000207,5.441137,-0.8672,-0.150,9.77992,0.00000
458.00,9.77671,5.371091,0.000209,5.441133,-0.8667,-0.150,9.77671,0.00000
459.00,9.77300,5.371106,0.000209,5.441078,-0.8662,-0.149,9.77300,0.00000
460.00,9.77038,5.371270,0.000211,5.441174,-0.8658,-0.149,9.77038,0.00000
461.00,9.76685,5.371343,0.000215,5.441198,-0.8653,-0.149,9.76685,0.00000
462.00,9.76415,5.371520,0.000219,5.441215,-0.8649,-0.149,9.76415,0.00000
463.00,9.76163,5.371595,0.000218,5.441228,-0.8645,-0.149,9.76163,0.00000
464.00,9.75856,5.371744,0.000215,5.441277,-0.8640,-0.149,9.75856,0.00000
465.00,9.75526,5.371923,0.000212,5.441315,-0.8636,-0.148,9.75526,0.00000
466.00,9.75221,5.371957,0.000210,5.441235,-0.8632,-0.148,9.75221,0.00000
467.00,9.74877,5.371977,0.000209,5.441207,-0.8628,-0.148,9.74877,0.00000
468.00,9.74535,5.372036,0.000206,5.441187,-0.8624,-0.147,9.74535,0.00000
469.00,9.74127,5.372033,0.000211,5.441150,-0.8619,-0.147,9.74127,0.00000
470.00,9.73716,5.371972,0.000214,5.441138,-0.8614,-0.147,9.73716,0.00000
471.00,9.73314,5.372156,0.000212,5.441251,-0.8609,-0.147,9.73314,0.00000
472.00,9.73027,5.372259,0.000211,5.441344,-0.8604,-0.147,9.73027,0.00000
473.00,9.72817,5.372417,0.000213,5.441446,-0.8600,-0.146,9.72817,0.00000
474.00,9.72701,5.372494,0.000212,5.441454,-0.8595,-0.146,9.72701,0.00000
475.00,9.72708,5.372558,0.000207,5.441363,-0.8590,-0.146,9.72708,0.00000
476.00,9.72790,5.372560,0.000209,5.441296,-0.8585,-0.145,9.72790,0.00000
477.00,9.72890,5.372630,0.000213,5.441263,-0.8580,-0.145,9.72890,0.00000
478.00,9.72913,5.372567,0.000214,5.441133,-0.8575,-0.145,9.72913,0.00000
479.00,9.72978,5.372567,0.000215,5.441098,-0.8571,-0.145,9.72978,0.00000
480.00,9.72984,5.372628,0.000219,5.441147,-0.8566,-0.145,9.72984,0.00000
481.00,9.72881,5.372702,0.000216,5.441213,-0.8561,-0.145,9.72881,0.00000
482.00,9.72917,5.372700,0.000213,5.441194,-0.8557,-0.144,9.72917,0.00000
483.00,9.73054,5.372861,0.000212,5.441319,-0.8552,-0.144,9.73054,0.00000
484.00,9.73220,5.372963,0.000210,5.441314,-0.8547,-0.143,9.73220,0.00000
485.00,9.73441,5.373026,0.000208,5.441306,-0.8543,-0.143,9.73441,0.00000
486.00,9.73782,5.373100,0.000208,5.441298,-0.8538,-0.143,9.73782,0.00000
487.00,9.73910,5.373248,0.000208,5.441342,-0.8533,-0.143,9.73910,0.00000
488.00,9.74074,5.373366,0.000209,5.441374,-0.8529,-0.142,9.74074,0.00000
489.00,9.74244,5.373525,0.000208,5.441463,-0.8524,-0.142,9.74244,0.00000
490.00,9.74341,5.373607,0.000205,5.441450,-0.8520,-0.142,9.74341,0.00000
491.00,9.74426,5.373714,0.000208,5.441505,-0.8516,-0.142,9.74426,0.00000
492.00,9.74624,5.373779,0.000208,5.441474,-0.8511,-0.141,9.74624,0.00000
493.00,9.74738,5.373816,0.000207,5.441437,-0.8507,-0.141,9.74738,0.00000
494.00,9.74780,5.373880,0.000208,5.441391,-0.8502,-0.141,9.74780,0.00000
495.00,9.74833,5.373886,0.000207,5.441341,-0.8498,-0.140,9.74833,0.00000
496.00,9.74909,5.373864,0.000207,5.441205,-0.8493,-0.140,9.74909,0.00000
497.00,9.74871,5.373865,0.000207,5.441167,-0.8489,-0.140,9.74871,0.00000
498.00,9.74923,5.373907,0.000211,5.441128,-0.8485,-0.140,9.74923,0.00000
499.00,9.75082,5.373934,0.000213,5.441183,-0.8480,-0.140,9.75082,0.00000
500.00,9.75231,5.374077,0.000214,5.441236,-0.8476,-0.139,9.75231,0.00000
501.00,9.75387,5.374349,0.000210,5.441456,-0.8471,-0.139,9.75387,0.00000
502.00,9.75488,5.374378,0.000210,5.441444,-0.8467,-0.139,9.75488,0.00000
503.00,9.75545,5.374392,0.000205,5.441414,-0.8463,-0.138,9.75545,0.00000
504.00,9.75510,5.374371,0.000204,5.441297,-0.8459,-0.138,9.75510,0.00000
505.00,9.75547,5.374403,0.000208,5.441227,-0.8454,-0.138,9.75547,0.00000
506.00,9.75501,5.374333,0.000212,5.441071,-0.8450,-0.138,9.75501,0.00000
507.00,9.75486,5.374389,0.000212,5.440981,-0.8445,-0.138,9.75486,0.00000
508.00,9.75475,5.374469,0.000216,5.440982,-0.8441,-0.138,9.75475,0.00000
509.00,9.75423,5.374602,0.000217,5.441002,-0.8436,-0.138,9.75423,0.00000
510.00,9.75407,5.374753,0.000217,5.441124,-0.8432,-0.137,9.75407,0.00000
511.00,9.75439,5.374847,0.000216,5.441193,-0.8427,-0.137,9.75439,0.00000
512.00,9.75476,5.375026,0.000219,5.441298,-0.8423,-0.137,9.75476,0.00000
513.00,9.75515,5.375063,0.000215,5.441248,-0.8419,-0.137,9.75515,0.00000
514.00,9.75445,5.375193,0.000213,5.441339,-0.8415,-0.136,9.75445,0.00000
515.00,9.75320,5.375324,0.000213,5.441398,-0.8411,-0.136,9.75320,0.00000
516.00,9.75264,5.375359,0.000213,5.441372,-0.8407,-0.136,9.75264,0.00000
517.00,9.75277,5.375383,0.000210,5.441363,-0.8403,-0.135,9.75277,0.00000
518.00,9.75244,5.375528,0.000213,5.441483,-0.8399,-0.135,9.75244,0.00000
519.00,9.75200,5.375505,0.000211,5.441341,-0.8395,-0.135,9.75200,0.00000
520.00,9.75175,5.375526,0.000210,5.441264,-0.8391,-0.135,9.75175,0.00000
521.00,9.75179,5.375532,0.000213,5.441161,-0.8387,-0.135,9.75179,0.00000
522.00,9.75109,5.375652,0.000213,5.441150,-0.8383,-0.134,9.75109,0.00000
523.00,9.75057,5.375720,0.000211,5.441121,-0.8379,-0.134,9.75057,0.00000
524.00,9.75164,5.375773,0.000210,5.441138,-0.8375,-0.134,9.75164,0.00000
525.00,9.75220,5.375808,0.000209,5.441121,-0.8371,-0.133,9.75220,0.00000
526.00,9.75238,5.375920,0.000209,5.441148,-0.8367,-0.133,9.75238,0.00000
527.00,9.75273,5.375932,0.000208,5.441146,-0.8363,-0.133,9.75273,0.00000
528.00,9.75281,5.376003,0.000209,5.441148,-0.8359,-0.133,9.75281,0.00000
529.00,9.75264,5.376169,0.000211,5.441249,-0.8354,-0.132,9.75264,0.00000
530.00,9.75279,5.376192,0.000215,5.441204,-0.8350,-0.132,9.75279,0.00000
531.00,9.75193,5.376352,0.000212,5.441281,-0.8346,-0.132,9.75193,0.00000
532.00,9.75110,5.376517,0.000216,5.441364,-0.8342,-0.132,9.75110,0.00000
533.00,9.75085,5.376643,0.000215,5.441404,-0.8338,-0.132,9.75085,0.00000
534.00,9.75151,5.376639,0.000215,5.441344,-0.8334,-0.132,9.75151,0.00000
535.00,9.75147,5.376705,0.000213,5.441326,-0.8330,-0.131,9.75147,0.00000
536.00,9.75136,5.376657,0.000212,5.441229,-0.8326,-0.131,9.75136,0.00000
537.00,9.75221,5.376696,0.000211,5.441182,-0.8322,-0.131,9.75221,0.00000
538.00,9.75141,5.376718,0.000215,5.441094,-0.8318,-0.130,9.75141,0.00000
539.00,9.75117,5.376886,0.000216,5.441141,-0.8314,-0.130,9.75117,0.00000
540.00,9.75169,5.377065,0.000216,5.441195,-0.8310,-0.130,9.75169,0.00000
541.00,9.75282,5.377162,0.000217,5.441214,-0.8306,-0.130,9.75282,0.00000
542.00,9.75301,5.377206,0.000214,5.441177,-0.8301,-0.129,9.75301,0.00000
543.00,9.75481,5.377320,0.000213,5.441243,-0.8297,-0.129,9.75481,0.00000
544.00,9.75525,5.377484,0.000212,5.441312,-0.8293,-0.129,9.75525,0.00000
545.00,9.75534,5.377491,0.000211,5.441266,-0.8289,-0.128,9.75534,0.00000
546.00,9.75547,5.377576,0.000216,5.441298,-0.8285,-0.128,9.75547,0.00000
547.00,9.75595,5.377602,0.000215,5.441259,-0.8281,-0.128,9.75595,0.00000
548.00,9.75583,5.377652,0.000215,5.441197,-0.8276,-0.128,9.75583,0.00000
549.00,9.75567,5.377594,0.000215,5.441083,-0.8272,-0.128,9.75567,0.00000
550.00,9.75600,5.377649,0.000212,5.441142,-0.8268,-0.127,9.75600,0.00000
551.00,9.75708,5.377737,0.000208,5.441181,-0.8264,-0.127,9.75708,0.00000
552.00,9.75796,5.377900,0.000210,5.441302,-0.8260,-0.127,9.75796,0.00000
553.00,9.75939,5.377927,0.000206,5.441340,-0.8256,-0.126,9.75939,0.00000
554.00,9.76056,5.377958,0.000206,5.441365,-0.8252,-0.126,9.76056,0.00000
555.00,9.76054,5.378061,0.000211,5.441352,-0.8247,-0.126,9.76054,0.00000
556.00,9.76019,5.378148,0.000213,5.441312,-0.8243,-0.126,9.76019,0.00000
557.00,9.76023,5.378086,0.000212,5.441215,-0.8239,-0.126,9.76023,0.00000
558.00,9.75975,5.378190,0.000213,5.441261,-0.8235,-0.125,9.75975,0.00000
559.00,9.75908,5.378248,0.000214,5.441220,-0.8231,-0.125,9.75908,0.00000
560.00,9.75891,5.378352,0.000214,5.441277,-0.8227,-0.125,9.75891,0.00000
561.00,9.75845,5.378451,0.000213,5.441331,-0.8224,-0.124,9.75845,0.00000
562.00,9.75724,5.378652,0.000215,5.441339,-0.8220,-0.124,9.75724,0.00000
563.00,9.75693,5.378765,0.000214,5.441290,-0.8216,-0.124,9.75693,0.00000
564.00,9.75783,5.378810,0.000210,5.441307,-0.8212,-0.124,9.75783,0.00000
565.00,9.75934,5.378789,0.000209,5.441267,-0.8209,-0.123,9.75934,0.00000
566.00,9.76032,5.378835,0.000209,5.441271,-0.8205,-0.123,9.76032,0.00000
567.00,9.76170,5.378890,0.000210,5.441353,-0.8201,-0.123,9.76170,0.00000
568.00,9.76264,5.378861,0.000214,5.441337,-0.8197,-0.123,9.76264,0.00000
569.00,9.76262,5.379069,0.000219,5.441422,-0.8192,-0.123,9.76262,0.00000
570.00,9.76318,5.379255,0.000217,5.441486,-0.8188,-0.123,9.76318,0.00000
571.00,9.76337,5.379260,0.000219,5.441385,-0.8184,-0.122,9.76337,0.00000
572.00,9.76278,5.379283,0.000218,5.441339,-0.8179,-0.122,9.76278,0.00000
573.00,9.76199,5.379453,0.000217,5.441407,-0.8175,-0.122,9.76199,0.00000
574.00,9.76247,5.379471,0.000217,5.441356,-0.8170,-0.122,9.76247,0.00000
575.00,9.76141,5.379524,0.000220,5.441328,-0.8166,-0.121,9.76141,0.00000
576.00,9.76002,5.379611,0.000221,5.441375,-0.8162,-0.121,9.76002,0.00000
577.00,9.76039,5.379690,0.000221,5.441328,-0.8158,-0.121,9.76039,0.00000
578.00,9.76114,5.379734,0.000223,5.441316,-0.8154,-0.121,9.76114,0.00000
579.00,9.76058,5.379674,0.000220,5.441185,-0.8150,-0.120,9.76058,0.00000
580.00,9.76083,5.379710,0.000219,5.441168,-0.8146,-0.120,9.76083,0.00000
581.00,9.76234,5.379799,0.000217,5.441192,-0.8141,-0.120,9.76234,0.00000
582.00,9.76314,5.379896,0.000216,5.441248,-0.8137,-0.120,9.76314,0.00000
583.00,9.76380,5.379910,0.000214,5.441251,-0.8133,-0.119,9.76380,0.00000
584.00,9.76450,5.380113,0.000215,5.441426,-0.8129,-0.119,9.76450,0.00000
585.00,9.76438,5.380139,0.000217,5.441404,-0.8124,-0.119,9.76438,0.00000
586.00,9.76410,5.380232,0.000218,5.441428,-0.8120,-0.119,9.76410,0.00000
587.00,9.76360,5.380239,0.000220,5.441365,-0.8115,-0.118,9.76360,0.00000
588.00,9.76304,5.380368,0.000221,5.441350,-0.8111,-0.118,9.76304,0.00000
589.00,9.76273,5.380340,0.000223,5.441228,-0.8107,-0.118,9.76273,0.00000
590.00,9.76368,5.380435,0.000223,5.441246,-0.8103,-0.118,9.76368,0.00000
591.00,9.76450,5.380533,0.000222,5.441248,-0.8098,-0.118,9.76450,0.00000
592.00,9.76403,5.380578,0.000218,5.441213,-0.8093,-0.117,9.76403,0.00000
593.00,9.76433,5.380605,0.000218,5.441187,-0.8089,-0.117,9.76433,0.00000
594.00,9.76366,5.380768,0.000218,5.441225,-0.8084,-0.117,9.76366,0.00000
595.00,9.76298,5.380839,0.000220,5.441192,-0.8080,-0.117,9.76298,0.00000
596.00,9.76220,5.380920,0.000221,5.441191,-0.8076,-0.116,9.76220,0.00000
597.00,9.76308,5.380960,0.000227,5.441238,-0.8072,-0.117,9.76308,0.00000
598.00,9.76277,5.381004,0.000227,5.441182,-0.8069,-0.116,9.76277,0.00000
599.00,9.76446,5.381021,0.000224,5.441251,-0.8065,-0.116,9.76446,0.00000
600.00,9.76518,5.381173,0.000226,5.441352,-0.8061,-0.116,9.76518,0.00000
601.00,9.76604,5.381126,0.000225,5.441312,-0.8057,-0.115,9.76604,0.00000
602.00,9.76696,5.381257,0.000222,5.441335,-0.8053,-0.115,9.76696,0.00000
603.00,9.76731,5.381368,0.000224,5.441365,-0.8049,-0.115,9.76731,0.00000
604.00,9.76728,5.381436,0.000226,5.441320,-0.8044,-0.115,9.76728,0.00000
605.00,9.76733,5.381406,0.000223,5.441237,-0.8040,-0.115,9.76733,0.00000
606.00,9.76791,5.381430,0.000222,5.441163,-0.8037,-0.115,9.76791,0.00000
607.00,9.76793,5.381588,0.000221,5.441242,-0.8033,-0.114,9.76793,0.00000
608.00,9.76915,5.381657,0.000220,5.441254,-0.8029,-0.114,9.76915,0.00000
609.00,9.76847,5.381805,0.000222,5.441295,-0.8025,-0.114,9.76847,0.00000
610.00,9.76795,5.381909,0.000223,5.441298,-0.8021,-0.114,9.76795,0.00000
611.00,9.76688,5.382125,0.000222,5.441378,-0.8017,-0.113,9.76688,0.00000
612.00,9.76727,5.382143,0.000222,5.441344,-0.8013,-0.113,9.76727,0.00000
613.00,9.76714,5.382283,0.000220,5.441368,-0.8009,-0.113,9.76714,0.00000
614.00,9.76951,5.382316,0.000215,5.441340,-0.8006,-0.112,9.76951,0.00000
615.00,9.77017,5.382522,0.000214,5.441425,-0.8003,-0.112,9.77017,0.00000
616.00,9.77094,5.382561,0.000216,5.441372,-0.7999,-0.112,9.77094,0.00000
617.00,9.77022,5.382607,0.000217,5.441307,-0.7995,-0.112,9.77022,0.00000
618.00,9.76976,5.382687,0.000216,5.441319,-0.7992,-0.112,9.76976,0.00000
619.00,9.76832,5.382760,0.000215,5.441274,-0.7988,-0.111,9.76832,0.00000
620.00,9.76818,5.382634,0.000216,5.441107,-0.7985,-0.111,9.76818,0.00000
621.00,9.76887,5.382727,0.000214,5.441179,-0.7981,-0.111,9.76887,0.00000
622.00,9.76912,5.382961,0.000215,5.441291,-0.7977,-0.111,9.76912,0.00000
623.00,9.77005,5.382901,0.000216,5.441285,-0.7974,-0.110,9.77005,0.00000
624.00,9.77041,5.382960,0.000219,5.441350,-0.7970,-0.110,9.77041,0.00000
625.00,9.77118,5.382999,0.000218,5.441355,-0.7966,-0.110,9.77118,0.00000
626.00,9.77166,5.383101,0.000218,5.441347,-0.7962,-0.110,9.77166,0.00000
627.00,9.77239,5.383046,0.000218,5.441259,-0.7958,-0.109,9.77239,0.00000
628.00,9.77235,5.383201,0.000218,5.441246,-0.7955,-0.109,9.77235,0.00000
629.00,9.77268,5.383322,0.000217,5.441244,-0.7951,-0.109,9.77268,0.00000
630.00,9.77199,5.383430,0.000219,5.441284,-0.7948,-0.109,9.77199,0.00000
631.00,9.77040,5.383493,0.000218,5.441319,-0.7944,-0.108,9.77040,0.00000
632.00,9.76980,5.383551,0.000220,5.441297,-0.7941,-0.108,9.76980,0.00000
633.00,9.76913,5.383650,0.000221,5.441314,-0.7937,-0.108,9.76913,0.00000
634.00,9.76844,5.383743,0.000222,5.441319,-0.7933,-0.108,9.76844,0.00000
635.00,9.76883,5.383870,0.000223,5.441328,-0.7929,-0.108,9.76883,0.00000
636.00,9.76952,5.383884,0.000224,5.441288,-0.7925,-0.108,9.76952,0.00000
637.00,9.77005,5.383940,0.000226,5.441319,-0.7921,-0.107,9.77005,0.00000
638.00,9.77109,5.383964,0.000225,5.441307,-0.7918,-0.107,9.77109,0.00000
639.00,9.77242,5.383920,0.000224,5.441268,-0.7914,-0.107,9.77242,0.00000
640.00,9.77334,5.383986,0.000221,5.441302,-0.7910,-0.107,9.77334,0.00000
641.00,9.77453,5.384110,0.000224,5.441333,-0.7906,-0.107,9.77453,0.00000
642.00,9.77549,5.384207,0.000222,5.441312,-0.7903,-0.106,9.77549,0.00000
643.00,9.77568,5.384222,0.000221,5.441320,-0.7899,-0.106,9.77568,0.00000
644.00,9.77510,5.384281,0.000220,5.441271,-0.7895,-0.106,9.77510,0.00000
645.00,9.77470,5.384305,0.000221,5.441183,-0.7891,-0.105,9.77470,0.00000
646.00,9.77457,5.384298,0.000220,5.441092,-0.7888,-0.105,9.77457,0.00000
647.00,9.77421,5.384395,0.000217,5.441135,-0.7884,-0.105,9.77421,0.00000
648.00,9.77462,5.384502,0.000214,5.441107,-0.7880,-0.105,9.77462,0.00000
649.00,9.77465,5.384532,0.000216,5.441100,-0.7877,-0.105,9.77465,0.00000
650.00,9.77489,5.384550,0.000214,5.441149,-0.7873,-0.104,9.77489,0.00000
651.00,9.77532,5.384603,0.000208,5.441123,-0.7870,-0.104,9.77532,0.00000
652.00,9.77521,5.384589,0.000207,5.441070,-0.7866,-0.103,9.77521,0.00000
653.00,9.77439,5.384699,0.000206,5.441100,-0.7863,-0.103,9.77439,0.00000
654.00,9.77507,5.384905,0.000203,5.441205,-0.7859,-0.103,9.77507,0.00000
655.00,9.77592,5.385081,0.000205,5.441197,-0.7855,-0.103,9.77592,0.00000
656.00,9.77658,5.385159,0.000211,5.441245,-0.7852,-0.103,9.77658,0.00000
657.00,9.77771,5.385297,0.000211,5.441295,-0.7848,-0.102,9.77771,0.00000
658.00,9.77802,5.385355,0.000216,5.441267,-0.7845,-0.102,9.77802,0.00000
659.00,9.77772,5.385377,0.000216,5.441220,-0.7842,-0.102,9.77772,0.00000
660.00,9.77788,5.385442,0.000216,5.441251,-0.7839,-0.102,9.77788,0.00000
661.00,9.77717,5.385490,0.000211,5.441247,-0.7836,-0.101,9.77717,0.00000
662.00,9.77639,5.385475,0.000210,5.441195,-0.7833,-0.101,9.77639,0.00000
663.00,9.77694,5.385546,0.000209,5.441222,-0.7830,-0.101,9.77694,0.00000
664.00,9.77682,5.385613,0.000209,5.441202,-0.7826,-0.101,9.77682,0.00000
665.00,9.77615,5.385637,0.000210,5.441135,-0.7822,-0.100,9.77615,0.00000
666.00,9.77571,5.385752,0.000215,5.441158,-0.7819,-0.100,9.77571,0.00000
667.00,9.77601,5.385890,0.000218,5.441185,-0.7815,-0.100,9.77601,0.00000
668.00,9.77575,5.385920,0.000217,5.441175,-0.7811,-0.100,9.77575,0.00000
669.00,9.77652,5.386018,0.000218,5.441212,-0.7808,-0.100,9.77652,0.00000
670.00,9.77714,5.386143,0.000216,5.441257,-0.7804,-0.099,9.77714,0.00000
671.00,9.77775,5.386190,0.000215,5.441183,-0.7801,-0.099,9.77775,0.00000
672.00,9.77760,5.386200,0.000214,5.441138,-0.7798,-0.099,9.77760,0.00000
673.00,9.77842,5.386242,0.000216,5.441098,-0.7794,-0.099,9.77842,0.00000
674.00,9.77831,5.386348,0.000217,5.441138,-0.7791,-0.099,9.77831,0.00000
675.00,9.77842,5.386330,0.000219,5.441121,-0.7788,-0.099,9.77842,0.00000
676.00,9.77887,5.386420,0.000218,5.441177,-0.7785,-0.098,9.77887,0.00000
677.00,9.77922,5.386550,0.000221,5.441182,-0.7782,-0.098,9.77922,0.00000
678.00,9.77837,5.386633,0.000219,5.441187,-0.7778,-0.098,9.77837,0.00000
679.00,9.77875,5.386687,0.000215,5.441165,-0.7775,-0.097,9.77875,0.00000
680.00,9.77953,5.386796,0.000216,5.441181,-0.7772,-0.097,9.77953,0.00000
681.00,9.78041,5.386898,0.000216,5.441246,-0.7768,-0.097,9.78041,0.00000
682.00,9.78110,5.386936,0.000214,5.441265,-0.7764,-0.097,9.78110,0.00000
683.00,9.78119,5.387029,0.000213,5.441240,-0.7760,-0.096,9.78119,0.00000
684.00,9.78054,5.387091,0.000213,5.441202,-0.7757,-0.096,9.78054,0.00000
685.00,9.77966,5.387121,0.000212,5.441164,-0.7753,-0.096,9.77966,0.00000
686.00,9.77821,5.387260,0.000213,5.441180,-0.7749,-0.095,9.77821,0.00000
687.00,9.77840,5.387369,0.000216,5.441187,-0.7746,-0.095,9.77840,0.00000
688.00,9.77925,5.387451,0.000219,5.441260,-0.7743,-0.095,9.77925,0.00000
689.00,9.77965,5.387497,0.000224,5.441290,-0.7739,-0.095,9.77965,0.00000
690.00,9.77956,5.387686,0.000226,5.441376,-0.7736,-0.095,9.77956,0.00000
691.00,9.78031,5.387628,0.000225,5.441306,-0.7733,-0.095,9.78031,0.00000
692.00,9.77968,5.387746,0.000220,5.441347,-0.7730,-0.094,9.77968,0.00000
693.00,9.77952,5.387794,0.000216,5.441292,-0.7726,-0.094,9.77952,0.00000
694.00,9.77969,5.387882,0.000215,5.441270,-0.7723,-0.094,9.77969,0.00000
695.00,9.78047,5.387897,0.000210,5.441268,-0.7719,-0.093,9.78047,0.00000
696.00,9.78118,5.388026,0.000214,5.441330,-0.7716,-0.093,9.78118,0.00000
697.00,9.78153,5.388038,0.000222,5.441317,-0.7712,-0.093,9.78153,0.00000
698.00,9.78238,5.388085,0.000225,5.441361,-0.7709,-0.093,9.78238,0.00000
699.00,9.78310,5.388113,0.000221,5.441368,-0.7706,-0.093,9.78310,0.00000
700.00,9.78214,5.388267,0.000224,5.441399,-0.7702,-0.093,9.78214,0.00000
701.00,9.78159,5.388319,0.000221,5.441345,-0.7699,-0.092,9.78159,0.00000
702.00,9.78162,5.388406,0.000214,5.441363,-0.7695,-0.092,9.78162,0.00000
703.00,9.78142,5.388619,0.000216,5.441442,-0.7692,-0.092,9.78142,0.00000
704.00,9.78206,5.388739,0.000221,5.441456,-0.7688,-0.092,9.78206,0.00000
705.00,9.78347,5.388738,0.000221,5.441400,-0.7685,-0.091,9.78347,0.00000
706.00,9.78324,5.388895,0.000224,5.441491,-0.7682,-0.091,9.78324,0.00000
707.00,9.78322,5.388994,0.000226,5.441546,-0.7678,-0.091,9.78322,0.00000
708.00,9.78255,5.388996,0.000225,5.441517,-0.7675,-0.091,9.78255,0.00000
709.00,9.78152,5.388967,0.000224,5.441495,-0.7671,-0.091,9.78152,0.00000
710.00,9.78201,5.388972,0.000222,5.441458,-0.7668,-0.090,9.78201,0.00000
711.00,9.78334,5.388973,0.000223,5.441410,-0.7665,-0.090,9.78334,0.00000
712.00,9.78425,5.389005,0.000224,5.441355,-0.7661,-0.090,9.78425,0.00000
713.00,9.78530,5.388985,0.000222,5.441289,-0.7658,-0.090,9.78530,0.00000
714.00,9.78556,5.389150,0.000224,5.441348,-0.7655,-0.090,9.78556,0.00000
715.00,9.78538,5.389342,0.000226,5.441453,-0.7652,-0.090,9.78538,0.00000
716.00,9.78476,5.389364,0.000223,5.441427,-0.7649,-0.089,9.78476,0.00000
717.00,9.78461,5.389434,0.000223,5.441428,-0.7646,-0.089,9.78461,0.00000
718.00,9.78427,5.389603,0.000224,5.441474,-0.7642,-0.089,9.78427,0.00000
719.00,9.78497,5.389694,0.000219,5.441443,-0.7639,-0.088,9.78497,0.00000
720.00,9.78538,5.389601,0.000216,5.441312,-0.7636,-0.088,9.78538,0.00000
@3,1.0000,2.0, 720.069000000003 
721.00,9.78624,5.389660,0.000216,5.441287,-0.7633,-0.088,9.78624,0.00000
722.00,9.78986,5.389709,0.000213,5.441249,-0.7630,-0.087,9.78986,0.00000
723.00,9.79108,5.389716,0.000212,5.441231,-0.7627,-0.087,9.79108,0.00000
724.00,9.77886,5.389703,0.000216,5.441211,-0.7624,-0.087,9.77886,0.00000
725.00,9.75055,5.389952,0.000221,5.441413,-0.7620,-0.087,9.75055,0.00000
726.00,9.71108,5.390118,0.000220,5.441555,-0.7617,-0.087,9.71108,0.00000
727.00,9.66950,5.390216,0.000220,5.441569,-0.7614,-0.087,9.66950,0.00000
728.00,9.63879,5.390297,0.000221,5.441557,-0.7610,-0.086,9.63879,0.00000
729.00,9.63075,5.390357,0.000224,5.441515,-0.7607,-0.086,9.63075,0.00000
730.00,9.64379,5.390300,0.000223,5.441341,-0.7604,-0.086,9.64379,0.00000
731.00,9.66711,5.390328,0.000225,5.441225,-0.7601,-0.086,9.66711,0.00000
732.00,9.68712,5.390308,0.000230,5.441194,-0.7598,-0.086,9.68712,0.00000
733.00,9.69690,5.390427,0.000231,5.441222,-0.7595,-0.086,9.69690,0.00000
734.00,9.69530,5.390620,0.000225,5.441309,-0.7592,-0.085,9.69530,0.00000
735.00,9.68869,5.390765,0.000222,5.441351,-0.7589,-0.085,9.68869,0.00000
736.00,9.68260,5.390833,0.000219,5.441335,-0.7586,-0.085,9.68260,0.00000
737.00,9.68061,5.391037,0.000212,5.441343,-0.7584,-0.084,9.68061,0.00000
738.00,9.68304,5.391103,0.000210,5.441344,-0.7581,-0.084,9.68304,0.00000
739.00,9.68998,5.391173,0.000208,5.441364,-0.7578,-0.084,9.68998,0.00000
740.00,9.69974,5.391231,0.000207,5.441380,-0.7575,-0.083,9.69974,0.00000
741.00,9.71471,5.391295,0.000207,5.441349,-0.7572,-0.083,9.71471,0.00000
742.00,9.73282,5.391363,0.000211,5.441436,-0.7569,-0.083,9.73282,0.00000
743.00,9.75098,5.391382,0.000213,5.441390,-0.7566,-0.083,9.75098,0.00000
744.00,9.76984,5.391398,0.000219,5.441342,-0.7563,-0.083,9.76984,0.00000
745.00,9.78769,5.391442,0.000221,5.441331,-0.7560,-0.083,9.78769,0.00000
746.00,9.80291,5.391447,0.000222,5.441348,-0.7557,-0.082,9.80291,0.00000
747.00,9.81424,5.391474,0.000223,5.441248,-0.7554,-0.082,9.81424,0.00000
748.00,9.82423,5.391482,0.000224,5.441175,-0.7552,-0.082,9.82423,0.00000
749.00,9.83053,5.391655,0.000222,5.441267,-0.7549,-0.082,9.83053,0.00000
750.00,9.83446,5.391730,0.000223,5.441277,-0.7546,-0.082,9.83446,0.00000
751.00,9.83615,5.391891,0.000222,5.441285,-0.7543,-0.081,9.83615,0.00000
752.00,9.83620,5.391901,0.000219,5.441267,-0.7540,-0.081,9.83620,0.00000
753.00,9.83473,5.392034,0.000219,5.441358,-0.7537,-0.081,9.83473,0.00000
754.00,9.83382,5.392033,0.000220,5.441277,-0.7534,-0.080,9.83382,0.00000
755.00,9.83261,5.392149,0.000222,5.441276,-0.7531,-0.080,9.83261,0.00000
756.00,9.83020,5.392124,0.000221,5.441247,-0.7528,-0.080,9.83020,0.00000
757.00,9.82892,5.392190,0.000223,5.441262,-0.7525,-0.080,9.82892,0.00000
758.00,9.82741,5.392341,0.000222,5.441301,-0.7522,-0.080,9.82741,0.00000
759.00,9.82448,5.392453,0.000221,5.441332,-0.7518,-0.079,9.82448,0.00000
760.00,9.82204,5.392491,0.000217,5.441290,-0.7515,-0.079,9.82204,0.00000
761.00,9.82015,5.392622,0.000216,5.441294,-0.7512,-0.079,9.82015,0.00000
762.00,9.81700,5.392786,0.000214,5.441361,-0.7508,-0.078,9.81700,0.00000
763.00,9.81383,5.392755,0.000217,5.441324,-0.7505,-0.078,9.81383,0.00000
764.00,9.81093,5.392725,0.000217,5.441245,-0.7502,-0.078,9.81093,0.00000
765.00,9.80796,5.392842,0.000220,5.441287,-0.7499,-0.078,9.80796,0.00000
766.00,9.80525,5.392969,0.000222,5.441354,-0.7496,-0.078,9.80525,0.00000
767.00,9.80212,5.392935,0.000223,5.441286,-0.7493,-0.078,9.80212,0.00000
768.00,9.79959,5.393039,0.000221,5.441271,-0.7490,-0.077,9.79959,0.00000
769.00,9.79714,5.393088,0.000221,5.441239,-0.7487,-0.077,9.79714,0.00000
770.00,9.79410,5.393158,0.000223,5.441246,-0.7484,-0.077,9.79410,0.00000
771.00,9.79006,5.393163,0.000223,5.441230,-0.7480,-0.077,9.79006,0.00000
772.00,9.78684,5.393163,0.000223,5.441218,-0.7477,-0.076,9.78684,0.00000
773.00,9.78353,5.393107,0.000222,5.441130,-0.7474,-0.076,9.78353,0.00000
774.00,9.78044,5.393197,0.000220,5.441157,-0.7470,-0.076,9.78044,0.00000
775.00,9.77861,5.393199,0.000214,5.441110,-0.7467,-0.076,9.77861,0.00000
776.00,9.77868,5.393257,0.000214,5.441033,-0.7464,-0.075,9.77868,0.00000
777.00,9.77851,5.393505,0.000214,5.441149,-0.7461,-0.075,9.77851,0.00000
778.00,9.77863,5.393667,0.000213,5.441254,-0.7458,-0.075,9.77863,0.00000
779.00,9.77959,5.393713,0.000214,5.441292,-0.7455,-0.075,9.77959,0.00000
780.00,9.78067,5.393885,0.000216,5.441421,-0.7451,-0.074,9.78067,0.00000
781.00,9.78068,5.393995,0.000213,5.441529,-0.7448,-0.074,9.78068,0.00000
782.00,9.78171,5.394076,0.000214,5.441482,-0.7445,-0.074,9.78171,0.00000
783.00,9.78355,5.394170,0.000216,5.441506,-0.7441,-0.074,9.78355,0.00000
784.00,9.78595,5.394271,0.000215,5.441502,-0.7437,-0.073,9.78595,0.00000
785.00,9.78808,5.394204,0.000215,5.441309,-0.7434,-0.073,9.78808,0.00000
786.00,9.79046,5.394265,0.000216,5.441256,-0.7431,-0.073,9.79046,0.00000
787.00,9.79133,5.394341,0.000215,5.441260,-0.7427,-0.073,9.79133,0.00000
788.00,9.79109,5.394431,0.000216,5.441213,-0.7424,-0.072,9.79109,0.00000
789.00,9.79038,5.394484,0.000217,5.441192,-0.7421,-0.072,9.79038,0.00000
790.00,9.79027,5.394625,0.000217,5.441282,-0.7417,-0.072,9.79027,0.00000
791.00,9.79156,5.394716,0.000217,5.441301,-0.7414,-0.072,9.79156,0.00000
792.00,9.79417,5.394797,0.000216,5.441322,-0.7410,-0.072,9.79417,0.00000
793.00,9.79707,5.394811,0.000215,5.441289,-0.7407,-0.071,9.79707,0.00000
794.00,9.80059,5.394935,0.000215,5.441356,-0.7403,-0.071,9.80059,0.00000
795.00,9.80230,5.394983,0.000213,5.441367,-0.7400,-0.071,9.80230,0.00000
796.00,9.80349,5.394978,0.000213,5.441362,-0.7396,-0.070,9.80349,0.00000
797.00,9.80380,5.395011,0.000214,5.441361,-0.7393,-0.070,9.80380,0.00000
798.00,9.80472,5.395194,0.000215,5.441512,-0.7390,-0.070,9.80472,0.00000
799.00,9.80454,5.395242,0.000214,5.441544,-0.7387,-0.070,9.80454,0.00000
800.00,9.80526,5.395328,0.000217,5.441536,-0.7384,-0.070,9.80526,0.00000
801.00,9.80546,5.395424,0.000217,5.441512,-0.7381,-0.069,9.80546,0.00000
802.00,9.80647,5.395384,0.000216,5.441382,-0.7378,-0.069,9.80647,0.00000
803.00,9.80618,5.395357,0.000219,5.441256,-0.7374,-0.069,9.80618,0.00000
804.00,9.80578,5.395386,0.000221,5.441099,-0.7371,-0.069,9.80578,0.00000
805.00,9.80568,5.395463,0.000220,5.441123,-0.7368,-0.069,9.80568,0.00000
806.00,9.80601,5.395503,0.000223,5.441108,-0.7365,-0.069,9.80601,0.00000
807.00,9.80563,5.395664,0.000225,5.441255,-0.7362,-0.068,9.80563,0.00000
808.00,9.80570,5.395766,0.000221,5.441289,-0.7359,-0.068,9.80570,0.00000
809.00,9.80589,5.395936,0.000217,5.441401,-0.7355,-0.068,9.80589,0.00000
810.00,9.80660,5.396009,0.000216,5.441400,-0.7352,-0.067,9.80660,0.00000
811.00,9.80573,5.396152,0.000216,5.441519,-0.7348,-0.067,9.80573,0.00000
812.00,9.80497,5.396257,0.000217,5.441517,-0.7345,-0.067,9.80497,0.00000
813.00,9.80486,5.396321,0.000219,5.441524,-0.7342,-0.067,9.80486,0.00000
814.00,9.80423,5.396322,0.000221,5.441454,-0.7339,-0.067,9.80423,0.00000
815.00,9.80354,5.396413,0.000222,5.441464,-0.7336,-0.067,9.80354,0.00000
816.00,9.80354,5.396530,0.000222,5.441454,-0.7333,-0.066,9.80354,0.00000
817.00,9.80372,5.396540,0.000220,5.441382,-0.7330,-0.066,9.80372,0.00000
818.00,9.80308,5.396627,0.000218,5.441404,-0.7327,-0.066,9.80308,0.00000
819.00,9.80295,5.396661,0.000218,5.441399,-0.7324,-0.066,9.80295,0.00000
820.00,9.80245,5.396704,0.000217,5.441375,-0.7321,-0.065,9.80245,0.00000
821.00,9.80172,5.396758,0.000217,5.441357,-0.7317,-0.065,9.80172,0.00000
822.00,9.80104,5.396877,0.000219,5.441387,-0.7314,-0.065,9.80104,0.00000
823.00,9.80126,5.397046,0.000220,5.441401,-0.7311,-0.065,9.80126,0.00000
824.00,9.80042,5.397146,0.000220,5.441435,-0.7308,-0.064,9.80042,0.00000
825.00,9.79977,5.397221,0.000223,5.441385,-0.7305,-0.064,9.79977,0.00000
826.00,9.80022,5.397301,0.000220,5.441370,-0.7302,-0.064,9.80022,0.00000
827.00,9.80059,5.397275,0.000219,5.441300,-0.7299,-0.064,9.80059,0.00000
828.00,9.80028,5.397221,0.000219,5.441201,-0.7297,-0.064,9.80028,0.00000
829.00,9.80044,5.397249,0.000219,5.441197,-0.7294,-0.063,9.80044,0.00000
830.00,9.80047,5.397428,0.000218,5.441354,-0.7291,-0.063,9.80047,0.00000
831.00,9.80011,5.397454,0.000219,5.441390,-0.7288,-0.063,9.80011,0.00000
832.00,9.79929,5.397567,0.000219,5.441425,-0.7285,-0.063,9.79929,0.00000
833.00,9.79872,5.397652,0.000220,5.441482,-0.7282,-0.062,9.79872,0.00000
834.00,9.79953,5.397790,0.000221,5.441521,-0.7280,-0.062,9.79953,0.00000
835.00,9.80004,5.397740,0.000217,5.441386,-0.7277,-0.062,9.80004,0.00000
836.00,9.80029,5.397754,0.000215,5.441254,-0.7274,-0.062,9.80029,0.00000
837.00,9.80095,5.397809,0.000215,5.441224,-0.7272,-0.061,9.80095,0.00000
838.00,9.80099,5.397825,0.000215,5.441177,-0.7270,-0.061,9.80099,0.00000
839.00,9.80151,5.397842,0.000215,5.441137,-0.7267,-0.061,9.80151,0.00000
840.00,9.80183,5.397940,0.000216,5.441204,-0.7264,-0.061,9.80183,0.00000
841.00,9.80167,5.398124,0.000215,5.441346,-0.7261,-0.060,9.80167,0.00000
842.00,9.80223,5.398248,0.000218,5.441390,-0.7258,-0.060,9.80223,0.00000
843.00,9.80391,5.398387,0.000218,5.441465,-0.7256,-0.060,9.80391,0.00000
844.00,9.80480,5.398519,0.000219,5.441477,-0.7253,-0.060,9.80480,0.00000
845.00,9.80515,5.398549,0.000220,5.441437,-0.7250,-0.060,9.80515,0.00000
846.00,9.80625,5.398622,0.000220,5.441406,-0.7247,-0.060,9.80625,0.00000
847.00,9.80646,5.398634,0.000216,5.441356,-0.7245,-0.059,9.80646,0.00000
848.00,9.80617,5.398648,0.000213,5.441269,-0.7242,-0.059,9.80617,0.00000
849.00,9.80519,5.398662,0.000212,5.441274,-0.7239,-0.059,9.80519,0.00000
850.00,9.80561,5.398791,0.000211,5.441363,-0.7236,-0.058,9.80561,0.00000
851.00,9.80564,5.398791,0.000211,5.441319,-0.7233,-0.058,9.80564,0.00000
852.00,9.80661,5.398844,0.000214,5.441341,-0.7230,-0.058,9.80661,0.00000
853.00,9.80722,5.399027,0.000217,5.441457,-0.7227,-0.058,9.80722,0.00000
854.00,9.80743,5.399132,0.000216,5.441459,-0.7224,-0.058,9.80743,0.00000
855.00,9.80684,5.399143,0.000218,5.441347,-0.7221,-0.057,9.80684,0.00000
856.00,9.80585,5.399259,0.000218,5.441402,-0.7218,-0.057,9.80585,0.00000
857.00,9.80572,5.399373,0.000216,5.441431,-0.7216,-0.057,9.80572,0.00000
858.00,9.80681,5.399360,0.000215,5.441384,-0.7213,-0.057,9.80681,0.00000
859.00,9.80773,5.399425,0.000214,5.441376,-0.7210,-0.056,9.80773,0.00000
860.00,9.80805,5.399460,0.000213,5.441395,-0.7207,-0.056,9.80805,0.00000
861.00,9.80886,5.399464,0.000217,5.441363,-0.7204,-0.056,9.80886,0.00000
862.00,9.80864,5.399445,0.000222,5.441339,-0.7202,-0.056,9.80864,0.00000
863.00,9.80778,5.399504,0.000223,5.441345,-0.7199,-0.056,9.80778,0.00000
864.00,9.80738,5.399565,0.000225,5.441391,-0.7197,-0.056,9.80738,0.00000
865.00,9.80798,5.399649,0.000226,5.441442,-0.7194,-0.056,9.80798,0.00000
866.00,9.80868,5.399767,0.000220,5.441424,-0.7191,-0.055,9.80868,0.00000
867.00,9.80895,5.399870,0.000217,5.441415,-0.7188,-0.055,9.80895,0.00000
868.00,9.80902,5.399938,0.000216,5.441394,-0.7185,-0.055,9.80902,0.00000
869.00,9.80928,5.400005,0.000212,5.441389,-0.7183,-0.054,9.80928,0.00000
870.00,9.80872,5.400087,0.000214,5.441350,-0.7180,-0.054,9.80872,0.00000
871.00,9.80845,5.400120,0.000216,5.441366,-0.7177,-0.054,9.80845,0.00000
872.00,9.80756,5.400205,0.000213,5.441431,-0.7175,-0.054,9.80756,0.00000
873.00,9.80703,5.400283,0.000213,5.441420,-0.7172,-0.054,9.80703,0.00000
874.00,9.80707,5.400416,0.000211,5.441431,-0.7170,-0.053,9.80707,0.00000
875.00,9.80830,5.400451,0.000208,5.441378,-0.7168,-0.053,9.80830,0.00000
876.00,9.80927,5.400471,0.000208,5.441339,-0.7166,-0.053,9.80927,0.00000
877.00,9.81042,5.400639,0.000211,5.441378,-0.7163,-0.052,9.81042,0.00000
878.00,9.81120,5.400690,0.000211,5.441364,-0.7161,-0.052,9.81120,0.00000
879.00,9.81133,5.400732,0.000215,5.441344,-0.7159,-0.052,9.81133,0.00000
880.00,9.81105,5.400801,0.000219,5.441369,-0.7157,-0.052,9.81105,0.00000
881.00,9.81034,5.400925,0.000219,5.441395,-0.7154,-0.052,9.81034,0.00000
882.00,9.81008,5.400963,0.000217,5.441355,-0.7152,-0.051,9.81008,0.00000
883.00,9.80999,5.401067,0.000220,5.441407,-0.7149,-0.051,9.80999,0.00000
884.00,9.81063,5.401161,0.000219,5.441463,-0.7147,-0.051,9.81063,0.00000
885.00,9.81075,5.401330,0.000212,5.441550,-0.7144,-0.051,9.81075,0.00000
886.00,9.81057,5.401387,0.000212,5.441557,-0.7142,-0.050,9.81057,0.00000
887.00,9.81095,5.401500,0.000211,5.441642,-0.7139,-0.050,9.81095,0.00000
888.00,9.81115,5.401546,0.000211,5.441613,-0.7137,-0.050,9.81115,0.00000
889.00,9.81052,5.401647,0.000213,5.441582,-0.7134,-0.050,9.81052,0.00000
890.00,9.81001,5.401624,0.000212,5.441511,-0.7132,-0.049,9.81001,0.00000
891.00,9.81117,5.401737,0.000212,5.441506,-0.7129,-0.049,9.81117,0.00000
892.00,9.81128,5.401750,0.000212,5.441423,-0.7127,-0.049,9.81128,0.00000
893.00,9.81138,5.401813,0.000215,5.441428,-0.7124,-0.049,9.81138,0.00000
894.00,9.81105,5.401807,0.000217,5.441392,-0.7122,-0.049,9.81105,0.00000
895.00,9.81131,5.401960,0.000221,5.441478,-0.7119,-0.049,9.81131,0.00000
896.00,9.81019,5.401906,0.000225,5.441424,-0.7117,-0.049,9.81019,0.00000
897.00,9.80971,5.401990,0.000223,5.441450,-0.7114,-0.048,9.80971,0.00000
898.00,9.80921,5.402129,0.000222,5.441503,-0.7112,-0.048,9.80921,0.00000
899.00,9.81031,5.402088,0.000220,5.441460,-0.7109,-0.048,9.81031,0.00000
900.00,9.81083,5.402096,0.000219,5.441384,-0.7106,-0.048,9.81083,0.00000
901.00,9.81151,5.402257,0.000215,5.441442,-0.7104,-0.047,9.81151,0.00000
902.00,9.81255,5.402315,0.000215,5.441400,-0.7101,-0.047,9.81255,0.00000
903.00,9.81380,5.402402,0.000212,5.441404,-0.7099,-0.047,9.81380,0.00000
904.00,9.81409,5.402634,0.000209,5.441422,-0.7095,-0.046,9.81409,0.00000
905.00,9.81461,5.402699,0.000208,5.441434,-0.7093,-0.046,9.81461,0.00000
906.00,9.81527,5.402687,0.000208,5.441402,-0.7090,-0.046,9.81527,0.00000
907.00,9.81503,5.402741,0.000210,5.441399,-0.7087,-0.046,9.81503,0.00000
908.00,9.81457,5.402707,0.000210,5.441349,-0.7084,-0.046,9.81457,0.00000
909.00,9.81474,5.402796,0.000210,5.441425,-0.7082,-0.045,9.81474,0.00000
910.00,9.81439,5.402823,0.000209,5.441328,-0.7079,-0.045,9.81439,0.00000
911.00,9.81345,5.402926,0.000210,5.441294,-0.7077,-0.045,9.81345,0.00000
912.00,9.81325,5.403007,0.000213,5.441305,-0.7075,-0.045,9.81325,0.00000
913.00,9.81341,5.403032,0.000215,5.441247,-0.7073,-0.045,9.81341,0.00000
914.00,9.81321,5.403111,0.000217,5.441277,-0.7071,-0.045,9.81321,0.00000
915.00,9.81275,5.403232,0.000217,5.441380,-0.7068,-0.044,9.81275,0.00000
916.00,9.81323,5.403264,0.000217,5.441396,-0.7066,-0.044,9.81323,0.00000
917.00,9.81376,5.403272,0.000215,5.441330,-0.7063,-0.044,9.81376,0.00000
918.00,9.81342,5.403453,0.000217,5.441404,-0.7060,-0.044,9.81342,0.00000
919.00,9.81369,5.403452,0.000219,5.441325,-0.7058,-0.044,9.81369,0.00000
920.00,9.81513,5.403629,0.000220,5.441351,-0.7055,-0.043,9.81513,0.00000
921.00,9.81624,5.403708,0.000219,5.441325,-0.7052,-0.043,9.81624,0.00000
922.00,9.81624,5.403824,0.000215,5.441367,-0.7050,-0.043,9.81624,0.00000
923.00,9.81633,5.403914,0.000213,5.441342,-0.7047,-0.042,9.81633,0.00000
924.00,9.81645,5.404024,0.000210,5.441390,-0.7045,-0.042,9.81645,0.00000
925.00,9.81571,5.403985,0.000210,5.441334,-0.7042,-0.042,9.81571,0.00000
926.00,9.81503,5.404119,0.000211,5.441359,-0.7040,-0.042,9.81503,0.00000
927.00,9.81470,5.404262,0.000212,5.441449,-0.7038,-0.041,9.81470,0.00000
928.00,9.81565,5.404287,0.000212,5.441428,-0.7036,-0.041,9.81565,0.00000
929.00,9.81591,5.404328,0.000215,5.441380,-0.7034,-0.041,9.81591,0.00000
930.00,9.81594,5.404557,0.000214,5.441481,-0.7031,-0.041,9.81594,0.00000
931.00,9.81569,5.404701,0.000213,5.441577,-0.7029,-0.040,9.81569,0.00000
932.00,9.81661,5.404742,0.000214,5.441548,-0.7027,-0.040,9.81661,0.00000
933.00,9.81701,5.404829,0.000216,5.441588,-0.7024,-0.040,9.81701,0.00000
934.00,9.81780,5.404901,0.000215,5.441634,-0.7022,-0.040,9.81780,0.00000
935.00,9.81730,5.404772,0.000216,5.441486,-0.7019,-0.040,9.81730,0.00000
936.00,9.81764,5.404772,0.000218,5.441430,-0.7017,-0.039,9.81764,0.00000
937.00,9.81734,5.404817,0.000216,5.441408,-0.7015,-0.039,9.81734,0.00000
938.00,9.81719,5.404904,0.000214,5.441436,-0.7012,-0.039,9.81719,0.00000
939.00,9.81687,5.404878,0.000209,5.441307,-0.7010,-0.038,9.81687,0.00000
940.00,9.81864,5.405019,0.000210,5.441361,-0.7007,-0.038,9.81864,0.00000
941.00,9.81949,5.405092,0.000213,5.441343,-0.7005,-0.038,9.81949,0.00000
942.00,9.81943,5.405213,0.000218,5.441385,-0.7001,-0.038,9.81943,0.00000
943.00,9.81986,5.405243,0.000219,5.441278,-0.6998,-0.038,9.81986,0.00000
944.00,9.81877,5.405435,0.000225,5.441396,-0.6995,-0.038,9.81877,0.00000
945.00,9.81852,5.405523,0.000225,5.441429,-0.6993,-0.038,9.81852,0.00000
946.00,9.81793,5.405648,0.000220,5.441457,-0.6990,-0.037,9.81793,0.00000
947.00,9.81847,5.405727,0.000220,5.441449,-0.6988,-0.037,9.81847,0.00000
948.00,9.81731,5.405834,0.000220,5.441499,-0.6985,-0.037,9.81731,0.00000
949.00,9.81791,5.405801,0.000220,5.441406,-0.6983,-0.037,9.81791,0.00000
950.00,9.81771,5.405760,0.000219,5.441319,-0.6981,-0.036,9.81771,0.00000
951.00,9.81832,5.405811,0.000224,5.441321,-0.6978,-0.037,9.81832,0.00000
952.00,9.81847,5.405850,0.000224,5.441276,-0.6976,-0.036,9.81847,0.00000
953.00,9.81904,5.405879,0.000218,5.441297,-0.6974,-0.036,9.81904,0.00000
954.00,9.81901,5.405993,0.000214,5.441340,-0.6971,-0.036,9.81901,0.00000
955.00,9.81907,5.406176,0.000216,5.441397,-0.6968,-0.035,9.81907,0.00000
956.00,9.81825,5.406165,0.000212,5.441345,-0.6965,-0.035,9.81825,0.00000
957.00,9.81810,5.406311,0.000209,5.441405,-0.6963,-0.035,9.81810,0.00000
958.00,9.81845,5.406360,0.000209,5.441370,-0.6960,-0.034,9.81845,0.00000
959.00,9.81850,5.406433,0.000211,5.441284,-0.6957,-0.034,9.81850,0.00000
960.00,9.81800,5.406489,0.000211,5.441264,-0.6954,-0.034,9.81800,0.00000
961.00,9.81836,5.406656,0.000211,5.441327,-0.6952,-0.034,9.81836,0.00000
962.00,9.81947,5.406669,0.000210,5.441263,-0.6949,-0.033,9.81947,0.00000
963.00,9.81962,5.406806,0.000212,5.441314,-0.6946,-0.033,9.81962,0.00000
964.00,9.82046,5.406862,0.000212,5.441395,-0.6943,-0.033,9.82046,0.00000
965.00,9.82082,5.406860,0.000212,5.441376,-0.6940,-0.033,9.82082,0.00000
966.00,9.82110,5.406927,0.000214,5.441395,-0.6938,-0.033,9.82110,0.00000
967.00,9.82089,5.406924,0.000218,5.441367,-0.6936,-0.033,9.82089,0.00000
968.00,9.82063,5.407020,0.000220,5.441364,-0.6933,-0.032,9.82063,0.00000
969.00,9.82047,5.407088,0.000220,5.441348,-0.6931,-0.032,9.82047,0.00000
970.00,9.82030,5.407340,0.000220,5.441474,-0.6929,-0.032,9.82030,0.00000
971.00,9.81998,5.407350,0.000218,5.441406,-0.6926,-0.032,9.81998,0.00000
972.00,9.82017,5.407525,0.000214,5.441513,-0.6923,-0.031,9.82017,0.00000
973.00,9.82156,5.407590,0.000214,5.441508,-0.6921,-0.031,9.82156,0.00000
974.00,9.82217,5.407667,0.000212,5.441513,-0.6918,-0.031,9.82217,0.00000
975.00,9.82289,5.407647,0.000211,5.441438,-0.6915,-0.031,9.82289,0.00000
976.00,9.82389,5.407818,0.000218,5.441465,-0.6913,-0.031,9.82389,0.00000
977.00,9.82339,5.407799,0.000220,5.441350,-0.6910,-0.030,9.82339,0.00000
978.00,9.82232,5.407883,0.000218,5.441366,-0.6908,-0.030,9.82232,0.00000
979.00,9.82145,5.408030,0.000218,5.441445,-0.6905,-0.030,9.82145,0.00000
980.00,9.82097,5.408133,0.000220,5.441445,-0.6903,-0.030,9.82097,0.00000
981.00,9.82065,5.408163,0.000215,5.441431,-0.6901,-0.030,9.82065,0.00000
982.00,9.82109,5.408343,0.000214,5.441519,-0.6898,-0.029,9.82109,0.00000
983.00,9.82110,5.408416,0.000216,5.441499,-0.6896,-0.029,9.82110,0.00000
984.00,9.82050,5.408492,0.000217,5.441429,-0.6894,-0.029,9.82050,0.00000
985.00,9.82098,5.408446,0.000214,5.441371,-0.6891,-0.029,9.82098,0.00000
986.00,9.82128,5.408448,0.000212,5.441297,-0.6889,-0.028,9.82128,0.00000
987.00,9.82125,5.408487,0.000210,5.441228,-0.6887,-0.028,9.82125,0.00000
988.00,9.82233,5.408561,0.000211,5.441201,-0.6884,-0.028,9.82233,0.00000
989.00,9.82401,5.408572,0.000211,5.441216,-0.6882,-0.027,9.82401,0.00000
990.00,9.82478,5.408735,0.000212,5.441226,-0.6880,-0.027,9.82478,0.00000
991.00,9.82613,5.408879,0.000214,5.441317,-0.6877,-0.027,9.82613,0.00000
992.00,9.82661,5.408889,0.000216,5.441319,-0.6875,-0.027,9.82661,0.00000
993.00,9.82685,5.408940,0.000214,5.441361,-0.6873,-0.027,9.82685,0.00000
994.00,9.82661,5.409112,0.000217,5.441444,-0.6871,-0.027,9.82661,0.00000
995.00,9.82666,5.409203,0.000217,5.441524,-0.6869,-0.026,9.82666,0.00000
996.00,9.82570,5.409220,0.000215,5.441482,-0.6867,-0.026,9.82570,0.00000
997.00,9.82531,5.409325,0.000214,5.441494,-0.6865,-0.026,9.82531,0.00000
998.00,9.82507,5.409360,0.000217,5.441439,-0.6862,-0.026,9.82507,0.00000
999.00,9.82506,5.409429,0.000214,5.441407,-0.6860,-0.026,9.82506,0.00000
1000.00,9.82403,5.409514,0.000216,5.441398,-0.6858,-0.025,9.82403,0.00000
1001.00,9.82391,5.409639,0.000214,5.441444,-0.6855,-0.025,9.82391,0.00000
1002.00,9.82374,5.409724,0.000210,5.441458,-0.6853,-0.025,9.82374,0.00000
1003.00,9.82336,5.409809,0.000206,5.441527,-0.6851,-0.024,9.82336,0.00000
1004.00,9.82340,5.409824,0.000206,5.441453,-0.6848,-0.024,9.82340,0.00000
1005.00,9.82440,5.409831,0.000209,5.441406,-0.6846,-0.024,9.82440,0.00000
1006.00,9.82467,5.409878,0.000212,5.441374,-0.6843,-0.024,9.82467,0.00000
1007.00,9.82506,5.409938,0.000215,5.441363,-0.6841,-0.024,9.82506,0.00000
1008.00,9.82489,5.409962,0.000217,5.441311,-0.6839,-0.024,9.82489,0.00000
1009.00,9.82448,5.410024,0.000216,5.441322,-0.6837,-0.024,9.82448,0.00000
1010.00,9.82472,5.410069,0.000212,5.441298,-0.6834,-0.023,9.82472,0.00000
1011.00,9.82518,5.410152,0.000210,5.441356,-0.6832,-0.023,9.82518,0.00000
1012.00,9.82643,5.410199,0.000214,5.441340,-0.6830,-0.023,9.82643,0.00000
1013.00,9.82770,5.410343,0.000216,5.441379,-0.6827,-0.022,9.82770,0.00000
1014.00,9.82843,5.410351,0.000219,5.441387,-0.6825,-0.022,9.82843,0.00000
1015.00,9.82929,5.410446,0.000224,5.441426,-0.6822,-0.022,9.82929,0.00000
1016.00,9.82983,5.410515,0.000225,5.441426,-0.6820,-0.022,9.82983,0.00000
1017.00,9.82883,5.410581,0.000218,5.441383,-0.6818,-0.022,9.82883,0.00000
1018.00,9.82776,5.410625,0.000214,5.441352,-0.6816,-0.021,9.82776,0.00000
1019.00,9.82789,5.410769,0.000213,5.441358,-0.6814,-0.021,9.82789,0.00000
1020.00,9.82633,5.410842,0.000209,5.441295,-0.6811,-0.021,9.82633,0.00000
@4,1.0000,2.0, 1020.056 
1021.00,9.82585,5.410889,0.000207,5.441229,-0.6809,-0.020,9.82585,0.00000
1022.00,9.82828,5.411075,0.000209,5.441346,-0.6807,-0.020,9.82828,0.00000
1023.00,9.83017,5.411101,0.000213,5.441274,-0.6804,-0.020,9.83017,0.00000
1024.00,9.82226,5.411138,0.000212,5.441235,-0.6802,-0.020,9.82226,0.00000
1025.00,9.79933,5.411251,0.000213,5.441329,-0.6800,-0.020,9.79933,0.00000
1026.00,9.76274,5.411344,0.000214,5.441439,-0.6797,-0.019,9.76274,0.00000
1027.00,9.72143,5.411355,0.000213,5.441450,-0.6795,-0.019,9.72143,0.00000
1028.00,9.68780,5.411453,0.000213,5.441496,-0.6792,-0.019,9.68780,0.00000
1029.00,9.67386,5.411577,0.000213,5.441556,-0.6789,-0.019,9.67386,0.00000
1030.00,9.68191,5.411582,0.000216,5.441480,-0.6787,-0.019,9.68191,0.00000
1031.00,9.70280,5.411624,0.000217,5.441367,-0.6785,-0.019,9.70280,0.00000
1032.00,9.72405,5.411693,0.000219,5.441320,-0.6782,-0.019,9.72405,0.00000
1033.00,9.73581,5.411699,0.000214,5.441291,-0.6780,-0.018,9.73581,0.00000
1034.00,9.73691,5.411750,0.000211,5.441206,-0.6777,-0.018,9.73691,0.00000
1035.00,9.73125,5.411962,0.000208,5.441278,-0.6775,-0.017,9.73125,0.00000
1036.00,9.72532,5.412092,0.000209,5.441371,-0.6773,-0.017,9.72532,0.00000
1037.00,9.72271,5.412141,0.000207,5.441330,-0.6770,-0.017,9.72271,0.00000
1038.00,9.72523,5.412318,0.000211,5.441395,-0.6768,-0.017,9.72523,0.00000
1039.00,9.73065,5.412342,0.000215,5.441406,-0.6766,-0.017,9.73065,0.00000
1040.00,9.74056,5.412287,0.000216,5.441385,-0.6763,-0.017,9.74056,0.00000
1041.00,9.75453,5.412246,0.000213,5.441280,-0.6761,-0.016,9.75453,0.00000
1042.00,9.77075,5.412295,0.000213,5.441291,-0.6759,-0.016,9.77075,0.00000
1043.00,9.78813,5.412349,0.000215,5.441291,-0.6757,-0.016,9.78813,0.00000
1044.00,9.80607,5.412421,0.000214,5.441287,-0.6755,-0.016,9.80607,0.00000
1045.00,9.82234,5.412513,0.000213,5.441265,-0.6753,-0.015,9.82234,0.00000
1046.00,9.83692,5.412634,0.000215,5.441310,-0.6751,-0.015,9.83692,0.00000
1047.00,9.85016,5.412592,0.000214,5.441220,-0.6749,-0.015,9.85016,0.00000
1048.00,9.86035,5.412645,0.000211,5.441242,-0.6747,-0.015,9.86035,0.00000
1049.00,9.86749,5.412767,0.000210,5.441345,-0.6746,-0.014,9.86749,0.00000
1050.00,9.87192,5.412839,0.000212,5.441365,-0.6744,-0.014,9.87192,0.00000
1051.00,9.87519,5.412916,0.000212,5.441383,-0.6742,-0.014,9.87519,0.00000
1052.00,9.87547,5.413118,0.000214,5.441467,-0.6740,-0.014,9.87547,0.00000
1053.00,9.87493,5.413149,0.000216,5.441440,-0.6737,-0.014,9.87493,0.00000
1054.00,9.87378,5.413224,0.000216,5.441398,-0.6735,-0.014,9.87378,0.00000
1055.00,9.87332,5.413290,0.000214,5.441408,-0.6733,-0.013,9.87332,0.00000
1056.00,9.87075,5.413420,0.000211,5.441453,-0.6731,-0.013,9.87075,0.00000
1057.00,9.86885,5.413490,0.000212,5.441514,-0.6729,-0.013,9.86885,0.00000
1058.00,9.86723,5.413598,0.000218,5.441542,-0.6727,-0.013,9.86723,0.00000
1059.00,9.86596,5.413626,0.000220,5.441510,-0.6725,-0.013,9.86596,0.00000
1060.00,9.86317,5.413652,0.000221,5.441489,-0.6723,-0.012,9.86317,0.00000
1061.00,9.86110,5.413758,0.000220,5.441522,-0.6721,-0.012,9.86110,0.00000
1062.00,9.85875,5.413827,0.000217,5.441526,-0.6718,-0.012,9.85875,0.00000
1063.00,9.85592,5.413900,0.000209,5.441506,-0.6716,-0.011,9.85592,0.00000
1064.00,9.85328,5.413988,0.000205,5.441539,-0.6714,-0.011,9.85328,0.00000
1065.00,9.85151,5.414089,0.000206,5.441595,-0.6712,-0.011,9.85151,0.00000
1066.00,9.84767,5.414077,0.000211,5.441546,-0.6711,-0.011,9.84767,0.00000
1067.00,9.84368,5.414055,0.000215,5.441481,-0.6709,-0.011,9.84368,0.00000
1068.00,9.84014,5.414122,0.000219,5.441504,-0.6707,-0.011,9.84014,0.00000
1069.00,9.83643,5.414062,0.000224,5.441418,-0.6706,-0.011,9.83643,0.00000
1070.00,9.83184,5.414126,0.000224,5.441357,-0.6704,-0.011,9.83184,0.00000
1071.00,9.82853,5.414231,0.000223,5.441326,-0.6701,-0.011,9.82853,0.00000
1072.00,9.82662,5.414393,0.000219,5.441382,-0.6699,-0.010,9.82662,0.00000
1073.00,9.82456,5.414434,0.000217,5.441346,-0.6696,-0.010,9.82456,0.00000
1074.00,9.82216,5.414580,0.000217,5.441406,-0.6693,-0.010,9.82216,0.00000
1075.00,9.82065,5.414673,0.000216,5.441416,-0.6691,-0.009,9.82065,0.00000
1076.00,9.81997,5.414732,0.000211,5.441425,-0.6689,-0.009,9.81997,0.00000
1077.00,9.82006,5.414815,0.000212,5.441428,-0.6687,-0.009,9.82006,0.00000
1078.00,9.81964,5.414931,0.000213,5.441499,-0.6685,-0.009,9.81964,0.00000
1079.00,9.82012,5.415053,0.000208,5.441554,-0.6684,-0.008,9.82012,0.00000
1080.00,9.82160,5.415075,0.000207,5.441574,-0.6682,-0.008,9.82160,0.00000
1081.00,9.82268,5.415106,0.000209,5.441585,-0.6680,-0.008,9.82268,0.00000
1082.00,9.82211,5.415065,0.000208,5.441546,-0.6678,-0.008,9.82211,0.00000
1083.00,9.82409,5.415163,0.000207,5.441556,-0.6677,-0.007,9.82409,0.00000
1084.00,9.82509,5.415129,0.000212,5.441522,-0.6675,-0.007,9.82509,0.00000
1085.00,9.82540,5.415159,0.000215,5.441477,-0.6674,-0.007,9.82540,0.00000
1086.00,9.82753,5.415204,0.000211,5.441466,-0.6672,-0.007,9.82753,0.00000
1087.00,9.83029,5.415303,0.000213,5.441499,-0.6671,-0.007,9.83029,0.00000
1088.00,9.83034,5.415287,0.000213,5.441450,-0.6669,-0.007,9.83034,0.00000
1089.00,9.83210,5.415335,0.000209,5.441400,-0.6667,-0.006,9.83210,0.00000
1090.00,9.83362,5.415540,0.000204,5.441485,-0.6665,-0.006,9.83362,0.00000
1091.00,9.83452,5.415645,0.000208,5.441491,-0.6664,-0.006,9.83452,0.00000
1092.00,9.83481,5.415779,0.000206,5.441494,-0.6662,-0.005,9.83481,0.00000
1093.00,9.83587,5.415929,0.000206,5.441522,-0.6660,-0.005,9.83587,0.00000
1094.00,9.83671,5.416062,0.000204,5.441552,-0.6659,-0.005,9.83671,0.00000
1095.00,9.83724,5.416074,0.000205,5.441537,-0.6656,-0.005,9.83724,0.00000
1096.00,9.83747,5.416111,0.000201,5.441537,-0.6654,-0.004,9.83747,0.00000
1097.00,9.83874,5.416153,0.000200,5.441532,-0.6652,-0.004,9.83874,0.00000
1098.00,9.83987,5.416196,0.000200,5.441511,-0.6650,-0.004,9.83987,0.00000
1099.00,9.84033,5.416329,0.000204,5.441619,-0.6648,-0.004,9.84033,0.00000
1100.00,9.84255,5.416415,0.000204,5.441617,-0.6646,-0.003,9.84255,0.00000
1101.00,9.84420,5.416496,0.000207,5.441614,-0.6644,-0.003,9.84420,0.00000
1102.00,9.84520,5.416536,0.000207,5.441582,-0.6642,-0.003,9.84520,0.00000
1103.00,9.84644,5.416580,0.000203,5.441597,-0.6641,-0.003,9.84644,0.00000
1104.00,9.84766,5.416588,0.000203,5.441528,-0.6639,-0.003,9.84766,0.00000
1105.00,9.84705,5.416664,0.000204,5.441547,-0.6637,-0.003,9.84705,0.00000
1106.00,9.84620,5.416785,0.000201,5.441596,-0.6636,-0.002,9.84620,0.00000
1107.00,9.84503,5.416861,0.000205,5.441583,-0.6634,-0.002,9.84503,0.00000
1108.00,9.84447,5.416993,0.000206,5.441597,-0.6631,-0.002,9.84447,0.00000
1109.00,9.84386,5.417075,0.000198,5.441609,-0.6629,-0.002,9.84386,0.00000
1110.00,9.84385,5.417141,0.000191,5.441637,-0.6627,-0.001,9.84385,0.00000
1111.00,9.84488,5.417151,0.000191,5.441562,-0.6625,-0.001,9.84488,0.00000
1112.00,9.84540,5.417269,0.000184,5.441610,-0.6623,-0.001,9.84540,0.00000
1113.00,9.84574,5.417314,0.000182,5.441599,-0.6621,0.000,9.84574,0.00000
1114.00,9.84517,5.417373,0.000186,5.441554,-0.6619,0.000,9.84517,0.00000
1115.00,9.84476,5.417470,0.000187,5.441529,-0.6617,0.000,9.84476,0.00000
1116.00,9.84344,5.417507,0.000187,5.441552,-0.6615,0.000,9.84344,0.00000
1117.00,9.84343,5.417543,0.000192,5.441560,-0.6614,0.000,9.84343,0.00000
1118.00,9.84218,5.417694,0.000194,5.441650,-0.6612,0.000,9.84218,0.00000
1119.00,9.84206,5.417828,0.000197,5.441715,-0.6610,0.001,9.84206,0.00000
1120.00,9.84133,5.417908,0.000199,5.441702,-0.6608,0.001,9.84133,0.00000
1121.00,9.84070,5.418119,0.000201,5.441772,-0.6606,0.001,9.84070,0.00000
1122.00,9.83986,5.418234,0.000201,5.441777,-0.6605,0.001,9.83986,0.00000
1123.00,9.83934,5.418206,0.000204,5.441702,-0.6603,0.002,9.83934,0.00000
1124.00,9.83903,5.418272,0.000205,5.441661,-0.6601,0.002,9.83903,0.00000
1125.00,9.83847,5.418307,0.000205,5.441637,-0.6599,0.002,9.83847,0.00000
1126.00,9.83912,5.418326,0.000207,5.441633,-0.6598,0.002,9.83912,0.00000
1127.00,9.83893,5.418370,0.000211,5.441585,-0.6596,0.002,9.83893,0.00000
1128.00,9.83875,5.418440,0.000210,5.441553,-0.6594,0.003,9.83875,0.00000
1129.00,9.83819,5.418463,0.000212,5.441523,-0.6593,0.003,9.83819,0.00000
1130.00,9.83738,5.418474,0.000217,5.441488,-0.6591,0.003,9.83738,0.00000
1131.00,9.83648,5.418501,0.000216,5.441418,-0.6589,0.003,9.83648,0.00000
1132.00,9.83648,5.418587,0.000212,5.441475,-0.6586,0.003,9.83648,0.00000
1133.00,9.83732,5.418588,0.000213,5.441453,-0.6584,0.004,9.83732,0.00000
1134.00,9.83784,5.418600,0.000209,5.441459,-0.6582,0.004,9.83784,0.00000
1135.00,9.83855,5.418698,0.000208,5.441501,-0.6580,0.004,9.83855,0.00000
1136.00,9.83950,5.418794,0.000209,5.441487,-0.6578,0.004,9.83950,0.00000
1137.00,9.83968,5.418801,0.000211,5.441440,-0.6577,0.005,9.83968,0.00000
1138.00,9.83982,5.418958,0.000213,5.441480,-0.6575,0.005,9.83982,0.00000
1139.00,9.84004,5.419137,0.000215,5.441518,-0.6573,0.005,9.84004,0.00000
1140.00,9.84178,5.419235,0.000218,5.441536,-0.6571,0.005,9.84178,0.00000
1141.00,9.84099,5.419279,0.000216,5.441573,-0.6569,0.005,9.84099,0.00000
1142.00,9.84076,5.419376,0.000214,5.441545,-0.6568,0.006,9.84076,0.00000
1143.00,9.84110,5.419374,0.000216,5.441478,-0.6566,0.006,9.84110,0.00000
1144.00,9.84266,5.419462,0.000216,5.441478,-0.6565,0.006,9.84266,0.00000
1145.00,9.84272,5.419602,0.000215,5.441543,-0.6563,0.007,9.84272,0.00000
1146.00,9.84413,5.419680,0.000217,5.441508,-0.6562,0.007,9.84413,0.00000
1147.00,9.84444,5.419794,0.000220,5.441566,-0.6561,0.007,9.84444,0.00000
1148.00,9.84384,5.419923,0.000220,5.441604,-0.6559,0.007,9.84384,0.00000
1149.00,9.84204,5.420024,0.000221,5.441606,-0.6557,0.007,9.84204,0.00000
1150.00,9.84182,5.420051,0.000223,5.441524,-0.6556,0.007,9.84182,0.00000
1151.00,9.84143,5.420094,0.000223,5.441545,-0.6554,0.008,9.84143,0.00000
1152.00,9.84205,5.420077,0.000227,5.441475,-0.6553,0.008,9.84205,0.00000
1153.00,9.84292,5.420080,0.000228,5.441438,-0.6551,0.008,9.84292,0.00000
1154.00,9.84357,5.420110,0.000227,5.441459,-0.6549,0.008,9.84357,0.00000
1155.00,9.84276,5.420192,0.000230,5.441477,-0.6547,0.008,9.84276,0.00000
1156.00,9.84331,5.420291,0.000234,5.441495,-0.6546,0.008,9.84331,0.00000
1157.00,9.84432,5.420388,0.000228,5.441517,-0.6544,0.008,9.84432,0.00000
1158.00,9.84374,5.420487,0.000225,5.441574,-0.6542,0.009,9.84374,0.00000
1159.00,9.84347,5.420485,0.000223,5.441513,-0.6540,0.009,9.84347,0.00000
1160.00,9.84564,5.420464,0.000222,5.441442,-0.6538,0.009,9.84564,0.00000
1161.00,9.84640,5.420479,0.000219,5.441369,-0.6536,0.010,9.84640,0.00000
1162.00,9.84615,5.420610,0.000221,5.441393,-0.6535,0.010,9.84615,0.00000
1163.00,9.84669,5.420753,0.000223,5.441429,-0.6533,0.010,9.84669,0.00000
1164.00,9.84697,5.420798,0.000223,5.441406,-0.6532,0.010,9.84697,0.00000
1165.00,9.84483,5.420925,0.000219,5.441486,-0.6531,0.011,9.84483,0.00000
1166.00,9.84450,5.421059,0.000221,5.441558,-0.6529,0.011,9.84450,0.00000
1167.00,9.84452,5.421134,0.000221,5.441580,-0.6527,0.011,9.84452,0.00000
1168.00,9.84487,5.421130,0.000220,5.441472,-0.6526,0.011,9.84487,0.00000
1169.00,9.84619,5.421258,0.000217,5.441542,-0.6524,0.011,9.84619,0.00000
1170.00,9.84784,5.421280,0.000220,5.441454,-0.6522,0.012,9.84784,0.00000
1171.00,9.84819,5.421290,0.000218,5.441415,-0.6521,0.012,9.84819,0.00000
1172.00,9.84806,5.421327,0.000215,5.441361,-0.6519,0.012,9.84806,0.00000
1173.00,9.84769,5.421361,0.000210,5.441366,-0.6518,0.013,9.84769,0.00000
1174.00,9.84734,5.421365,0.000211,5.441288,-0.6516,0.013,9.84734,0.00000
1175.00,9.84747,5.421447,0.000213,5.441359,-0.6514,0.013,9.84747,0.00000
1176.00,9.84752,5.421577,0.000214,5.441426,-0.6512,0.013,9.84752,0.00000
1177.00,9.84729,5.421587,0.000216,5.441407,-0.6510,0.013,9.84729,0.00000
1178.00,9.84750,5.421732,0.000221,5.441469,-0.6508,0.013,9.84750,0.00000
1179.00,9.84680,5.421821,0.000223,5.441504,-0.6506,0.013,9.84680,0.00000
1180.00,9.84556,5.421826,0.000220,5.441468,-0.6505,0.014,9.84556,0.00000
1181.00,9.84503,5.421830,0.000216,5.441443,-0.6503,0.014,9.84503,0.00000
1182.00,9.84491,5.421932,0.000214,5.441483,-0.6502,0.014,9.84491,0.00000
1183.00,9.84510,5.421964,0.000215,5.441485,-0.6500,0.015,9.84510,0.00000
1184.00,9.84563,5.422086,0.000214,5.441500,-0.6499,0.015,9.84563,0.00000
1185.00,9.84640,5.422242,0.000214,5.441510,-0.6497,0.015,9.84640,0.00000
1186.00,9.84658,5.422321,0.000214,5.441471,-0.6496,0.015,9.84658,0.00000
1187.00,9.84671,5.422328,0.000216,5.441424,-0.6494,0.016,9.84671,0.00000
1188.00,9.84724,5.422333,0.000216,5.441363,-0.6493,0.016,9.84724,0.00000
1189.00,9.84682,5.422351,0.000221,5.441319,-0.6491,0.016,9.84682,0.00000
1190.00,9.84677,5.422371,0.000223,5.441301,-0.6490,0.016,9.84677,0.00000
1191.00,9.84619,5.422459,0.000229,5.441319,-0.6488,0.016,9.84619,0.00000
1192.00,9.84661,5.422643,0.000228,5.441404,-0.6487,0.016,9.84661,0.00000
1193.00,9.84623,5.422795,0.000225,5.441436,-0.6485,0.016,9.84623,0.00000
1194.00,9.84639,5.422924,0.000218,5.441484,-0.6483,0.017,9.84639,0.00000
1195.00,9.84683,5.423003,0.000217,5.441444,-0.6482,0.017,9.84683,0.00000
1196.00,9.84811,5.423126,0.000214,5.441440,-0.6480,0.018,9.84811,0.00000
1197.00,9.84862,5.423195,0.000216,5.441422,-0.6479,0.018,9.84862,0.00000
1198.00,9.84854,5.423333,0.000222,5.441517,-0.6477,0.018,9.84854,0.00000
1199.00,9.84892,5.423421,0.000228,5.441522,-0.6476,0.018,9.84892,0.00000
1200.00,9.84928,5.423499,0.000229,5.441514,-0.6474,0.018,9.84928,0.00000
1201.00,9.84886,5.423601,0.000228,5.441557,-0.6472,0.018,9.84886,0.00000
1202.00,9.84826,5.423677,0.000226,5.441578,-0.6470,0.018,9.84826,0.00000
1203.00,9.84875,5.423712,0.000222,5.441525,-0.6469,0.019,9.84875,0.00000
1204.00,9.84844,5.423666,0.000222,5.441430,-0.6467,0.019,9.84844,0.00000
1205.00,9.84765,5.423765,0.000220,5.441459,-0.6466,0.019,9.84765,0.00000
1206.00,9.84742,5.423848,0.000223,5.441443,-0.6464,0.019,9.84742,0.00000
1207.00,9.84791,5.423915,0.000224,5.441430,-0.6463,0.020,9.84791,0.00000
1208.00,9.84861,5.423990,0.000224,5.441395,-0.6461,0.020,9.84861,0.00000
1209.00,9.85011,5.424167,0.000222,5.441450,-0.6460,0.020,9.85011,0.00000
1210.00,9.85142,5.424279,0.000222,5.441507,-0.6458,0.020,9.85142,0.00000
1211.00,9.85163,5.424315,0.000223,5.441495,-0.6457,0.020,9.85163,0.00000
1212.00,9.85218,5.424280,0.000224,5.441390,-0.6455,0.021,9.85218,0.00000
1213.00,9.85188,5.424356,0.000224,5.441396,-0.6454,0.021,9.85188,0.00000
1214.00,9.85029,5.424441,0.000224,5.441408,-0.6453,0.021,9.85029,0.00000
1215.00,9.84899,5.424529,0.000223,5.441401,-0.6451,0.021,9.84899,0.00000
1216.00,9.84964,5.424554,0.000219,5.441349,-0.6450,0.022,9.84964,0.00000
1217.00,9.84969,5.424761,0.000219,5.441437,-0.6448,0.022,9.84969,0.00000
1218.00,9.84999,5.424830,0.000222,5.441447,-0.6446,0.022,9.84999,0.00000
1219.00,9.85091,5.424875,0.000224,5.441461,-0.6444,0.022,9.85091,0.00000
1220.00,9.85209,5.424871,0.000228,5.441408,-0.6443,0.022,9.85209,0.00000
1221.00,9.85201,5.424916,0.000230,5.441410,-0.6441,0.022,9.85201,0.00000
1222.00,9.85210,5.425030,0.000229,5.441472,-0.6440,0.022,9.85210,0.00000
1223.00,9.85262,5.425048,0.000227,5.441479,-0.6438,0.023,9.85262,0.00000
1224.00,9.85288,5.425058,0.000223,5.441479,-0.6437,0.023,9.85288,0.00000
1225.00,9.85240,5.425197,0.000220,5.441572,-0.6435,0.023,9.85240,0.00000
1226.00,9.85216,5.425322,0.000220,5.441613,-0.6433,0.024,9.85216,0.00000
1227.00,9.85170,5.425317,0.000219,5.441545,-0.6431,0.024,9.85170,0.00000
1228.00,9.85134,5.425392,0.000218,5.441489,-0.6430,0.024,9.85134,0.00000
1229.00,9.85145,5.425480,0.000222,5.441458,-0.6428,0.024,9.85145,0.00000
1230.00,9.85121,5.425521,0.000225,5.441419,-0.6426,0.024,9.85121,0.00000
1231.00,9.85101,5.425571,0.000226,5.441390,-0.6424,0.024,9.85101,0.00000
1232.00,9.85111,5.425620,0.000228,5.441418,-0.6422,0.024,9.85111,0.00000
1233.00,9.85047,5.425629,0.000227,5.441429,-0.6421,0.025,9.85047,0.00000
1234.00,9.84944,5.425744,0.000225,5.441453,-0.6419,0.025,9.84944,0.00000
1235.00,9.85027,5.425810,0.000222,5.441469,-0.6417,0.025,9.85027,0.00000
1236.00,9.85041,5.425866,0.000220,5.441468,-0.6416,0.026,9.85041,0.00000
1237.00,9.85077,5.425927,0.000220,5.441402,-0.6415,0.026,9.85077,0.00000
1238.00,9.85164,5.426133,0.000221,5.441455,-0.6413,0.026,9.85164,0.00000
1239.00,9.85274,5.426278,0.000220,5.441489,-0.6411,0.026,9.85274,0.00000
1240.00,9.85339,5.426292,0.000223,5.441456,-0.6410,0.027,9.85339,0.00000
1241.00,9.85449,5.426462,0.000224,5.441519,-0.6408,0.027,9.85449,0.00000
1242.00,9.85498,5.426533,0.000223,5.441524,-0.6406,0.027,9.85498,0.00000
1243.00,9.85521,5.426659,0.000221,5.441590,-0.6404,0.027,9.85521,0.00000
1244.00,9.85590,5.426689,0.000221,5.441571,-0.6403,0.027,9.85590,0.00000
1245.00,9.85486,5.426893,0.000221,5.441590,-0.6401,0.028,9.85486,0.00000
1246.00,9.85426,5.426901,0.000222,5.441552,-0.6400,0.028,9.85426,0.00000
1247.00,9.85366,5.427057,0.000222,5.441602,-0.6398,0.028,9.85366,0.00000
1248.00,9.85401,5.427050,0.000224,5.441541,-0.6397,0.028,9.85401,0.00000
1249.00,9.85423,5.427120,0.000224,5.441570,-0.6396,0.028,9.85423,0.00000
1250.00,9.85527,5.427141,0.000224,5.441583,-0.6394,0.029,9.85527,0.00000
1251.00,9.85576,5.427221,0.000220,5.441622,-0.6393,0.029,9.85576,0.00000
1252.00,9.85597,5.427208,0.000218,5.441593,-0.6391,0.029,9.85597,0.00000
1253.00,9.85407,5.427186,0.000219,5.441492,-0.6389,0.030,9.85407,0.00000
1254.00,9.85385,5.427174,0.000218,5.441443,-0.6387,0.030,9.85385,0.00000
1255.00,9.85405,5.427256,0.000218,5.441440,-0.6385,0.030,9.85405,0.00000
1256.00,9.85492,5.427226,0.000222,5.441301,-0.6384,0.030,9.85492,0.00000
1257.00,9.85547,5.427292,0.000227,5.441307,-0.6382,0.030,9.85547,0.00000
1258.00,9.85758,5.427465,0.000228,5.441403,-0.6381,0.030,9.85758,0.00000
1259.00,9.85868,5.427550,0.000230,5.441381,-0.6379,0.030,9.85868,0.00000
1260.00,9.85884,5.427542,0.000230,5.441324,-0.6377,0.031,9.85884,0.00000
1261.00,9.85839,5.427629,0.000229,5.441366,-0.6376,0.031,9.85839,0.00000
1262.00,9.85803,5.427720,0.000229,5.441395,-0.6374,0.031,9.85803,0.00000
1263.00,9.85742,5.427743,0.000230,5.441363,-0.6373,0.031,9.85742,0.00000
1264.00,9.85547,5.427793,0.000227,5.441373,-0.6371,0.032,9.85547,0.00000
1265.00,9.85461,5.427867,0.000228,5.441387,-0.6370,0.032,9.85461,0.00000
1266.00,9.85473,5.427962,0.000227,5.441403,-0.6368,0.032,9.85473,0.00000
1267.00,9.85588,5.428069,0.000228,5.441416,-0.6367,0.032,9.85588,0.00000
1268.00,9.85654,5.428143,0.000224,5.441397,-0.6365,0.032,9.85654,0.00000
1269.00,9.85722,5.428261,0.000225,5.441438,-0.6363,0.033,9.85722,0.00000
1270.00,9.85751,5.428345,0.000225,5.441420,-0.6361,0.033,9.85751,0.00000
1271.00,9.85790,5.428431,0.000227,5.441440,-0.6359,0.033,9.85790,0.00000
1272.00,9.85795,5.428477,0.000225,5.441386,-0.6357,0.033,9.85795,0.00000
1273.00,9.85789,5.428506,0.000228,5.441385,-0.6356,0.033,9.85789,0.00000
1274.00,9.85911,5.428579,0.000229,5.441394,-0.6354,0.034,9.85911,0.00000
1275.00,9.85994,5.428662,0.000230,5.441403,-0.6353,0.034,9.85994,0.00000
1276.00,9.85931,5.428736,0.000226,5.441448,-0.6351,0.034,9.85931,0.00000
1277.00,9.85898,5.428694,0.000226,5.441394,-0.6349,0.034,9.85898,0.00000
1278.00,9.85928,5.428773,0.000226,5.441398,-0.6348,0.035,9.85928,0.00000
1279.00,9.85825,5.428810,0.000226,5.441327,-0.6346,0.035,9.85825,0.00000
1280.00,9.85808,5.428906,0.000224,5.441342,-0.6345,0.035,9.85808,0.00000
1281.00,9.85851,5.428957,0.000226,5.441288,-0.6343,0.035,9.85851,0.00000
1282.00,9.85796,5.429072,0.000224,5.441337,-0.6341,0.036,9.85796,0.00000
1283.00,9.85808,5.429102,0.000226,5.441337,-0.6340,0.036,9.85808,0.00000
1284.00,9.85798,5.429093,0.000226,5.441322,-0.6338,0.036,9.85798,0.00000
1285.00,9.85802,5.429137,0.000229,5.441345,-0.6337,0.036,9.85802,0.00000
1286.00,9.85766,5.429209,0.000232,5.441318,-0.6336,0.036,9.85766,0.00000
1287.00,9.85852,5.429341,0.000235,5.441337,-0.6334,0.036,9.85852,0.00000
1288.00,9.85802,5.429418,0.000233,5.441323,-0.6332,0.036,9.85802,0.00000
1289.00,9.85861,5.429562,0.000232,5.441365,-0.6331,0.037,9.85861,0.00000
1290.00,9.85935,5.429551,0.000230,5.441370,-0.6329,0.037,9.85935,0.00000
1291.00,9.86034,5.429631,0.000230,5.441457,-0.6327,0.037,9.86034,0.00000
1292.00,9.85999,5.429641,0.000229,5.441465,-0.6326,0.037,9.85999,0.00000
1293.00,9.86000,5.429784,0.000227,5.441568,-0.6324,0.038,9.86000,0.00000
1294.00,9.86015,5.429767,0.000227,5.441542,-0.6323,0.038,9.86015,0.00000
1295.00,9.85891,5.429896,0.000230,5.441544,-0.6321,0.038,9.85891,0.00000
1296.00,9.85833,5.429982,0.000229,5.441522,-0.6319,0.038,9.85833,0.00000
1297.00,9.85833,5.430078,0.000230,5.441522,-0.6318,0.038,9.85833,0.00000
1298.00,9.85990,5.430105,0.000231,5.441442,-0.6316,0.039,9.85990,0.00000
1299.00,9.86125,5.430297,0.000229,5.441518,-0.6315,0.039,9.86125,0.00000
1300.00,9.86134,5.430385,0.000226,5.441532,-0.6313,0.039,9.86134,0.00000
1301.00,9.86031,5.430408,0.000226,5.441526,-0.6311,0.040,9.86031,0.00000
1302.00,9.86045,5.430466,0.000226,5.441517,-0.6310,0.040,9.86045,0.00000
1303.00,9.85974,5.430494,0.000229,5.441461,-0.6308,0.040,9.85974,0.00000
1304.00,9.85910,5.430547,0.000232,5.441413,-0.6306,0.040,9.85910,0.00000
1305.00,9.85963,5.430582,0.000233,5.441349,-0.6304,0.040,9.85963,0.00000
1306.00,9.86094,5.430706,0.000232,5.441366,-0.6302,0.041,9.86094,0.00000
1307.00,9.86139,5.430738,0.000232,5.441291,-0.6301,0.041,9.86139,0.00000
1308.00,9.86188,5.430869,0.000232,5.441381,-0.6299,0.041,9.86188,0.00000
1309.00,9.86183,5.430962,0.000234,5.441412,-0.6298,0.041,9.86183,0.00000
1310.00,9.86219,5.431102,0.000235,5.441469,-0.6296,0.041,9.86219,0.00000
1311.00,9.86204,5.431170,0.000235,5.441419,-0.6295,0.041,9.86204,0.00000
1312.00,9.86219,5.431310,0.000236,5.441480,-0.6293,0.042,9.86219,0.00000
1313.00,9.86182,5.431389,0.000235,5.441479,-0.6291,0.042,9.86182,0.00000
1314.00,9.86251,5.431482,0.000232,5.441479,-0.6290,0.042,9.86251,0.00000
1315.00,9.86257,5.431581,0.000233,5.441521,-0.6289,0.042,9.86257,0.00000
1316.00,9.86230,5.431666,0.000235,5.441590,-0.6287,0.042,9.86230,0.00000
1317.00,9.86153,5.431675,0.000233,5.441534,-0.6286,0.043,9.86153,0.00000
1318.00,9.86036,5.431714,0.000232,5.441514,-0.6284,0.043,9.86036,0.00000
1319.00,9.85895,5.431667,0.000230,5.441421,-0.6283,0.043,9.85895,0.00000
1320.00,9.85964,5.431558,0.000226,5.441284,-0.6282,0.043,9.85964,0.00000
1321.00,9.86066,5.431604,0.000224,5.441250,-0.6280,0.044,9.86066,0.00000
@5,1.0000,2.0, 1320.046 
1322.00,9.86253,5.431700,0.000225,5.441276,-0.6279,0.044,9.86253,0.00000
1323.00,9.86539,5.431742,0.000224,5.441209,-0.6277,0.044,9.86539,0.00000
1324.00,9.86088,5.431887,0.000225,5.441268,-0.6276,0.044,9.86088,0.00000
1325.00,9.83983,5.432064,0.000225,5.441366,-0.6274,0.045,9.83983,0.00000
1326.00,9.80616,5.432112,0.000228,5.441332,-0.6272,0.045,9.80616,0.00000
1327.00,9.76677,5.432215,0.000230,5.441403,-0.6270,0.045,9.76677,0.00000
1328.00,9.73109,5.432362,0.000229,5.441487,-0.6268,0.045,9.73109,0.00000
1329.00,9.71304,5.432411,0.000231,5.441466,-0.6267,0.045,9.71304,0.00000
1330.00,9.71739,5.432471,0.000235,5.441417,-0.6265,0.045,9.71739,0.00000
1331.00,9.73704,5.432629,0.000229,5.441478,-0.6264,0.046,9.73704,0.00000
1332.00,9.75996,5.432704,0.000227,5.441443,-0.6262,0.046,9.75996,0.00000
1333.00,9.77499,5.432822,0.000229,5.441426,-0.6261,0.046,9.77499,0.00000
1334.00,9.77735,5.432865,0.000228,5.441420,-0.6260,0.046,9.77735,0.00000
1335.00,9.77104,5.432913,0.000224,5.441400,-0.6258,0.047,9.77104,0.00000
1336.00,9.76267,5.432969,0.000227,5.441371,-0.6256,0.047,9.76267,0.00000
1337.00,9.75751,5.433027,0.000225,5.441376,-0.6255,0.047,9.75751,0.00000
1338.00,9.75853,5.432948,0.000224,5.441336,-0.6253,0.047,9.75853,0.00000
1339.00,9.76342,5.433072,0.000224,5.441388,-0.6252,0.048,9.76342,0.00000
1340.00,9.77269,5.433210,0.000228,5.441475,-0.6250,0.048,9.77269,0.00000
1341.00,9.78613,5.433177,0.000227,5.441399,-0.6248,0.048,9.78613,0.00000
1342.00,9.80147,5.433239,0.000229,5.441386,-0.6247,0.048,9.80147,0.00000
1343.00,9.81860,5.433417,0.000231,5.441424,-0.6245,0.048,9.81860,0.00000
1344.00,9.83638,5.433563,0.000232,5.441443,-0.6243,0.048,9.83638,0.00000
1345.00,9.85405,5.433650,0.000229,5.441424,-0.6242,0.049,9.85405,0.00000
1346.00,9.87011,5.433804,0.000231,5.441487,-0.6241,0.049,9.87011,0.00000
1347.00,9.88320,5.433885,0.000231,5.441490,-0.6239,0.049,9.88320,0.00000
1348.00,9.89351,5.433926,0.000231,5.441477,-0.6238,0.049,9.89351,0.00000
1349.00,9.90092,5.433910,0.000232,5.441463,-0.6236,0.049,9.90092,0.00000
1350.00,9.90665,5.433973,0.000233,5.441447,-0.6235,0.050,9.90665,0.00000
1351.00,9.90917,5.434036,0.000232,5.441446,-0.6233,0.050,9.90917,0.00000
1352.00,9.91014,5.433971,0.000231,5.441331,-0.6232,0.050,9.91014,0.00000
1353.00,9.90948,5.433976,0.000229,5.441332,-0.6230,0.050,9.90948,0.00000
1354.00,9.90862,5.434033,0.000229,5.441284,-0.6229,0.051,9.90862,0.00000
1355.00,9.90675,5.434078,0.000228,5.441309,-0.6227,0.051,9.90675,0.00000
1356.00,9.90553,5.434069,0.000227,5.441295,-0.6225,0.051,9.90553,0.00000
1357.00,9.90492,5.434288,0.000227,5.441421,-0.6223,0.051,9.90492,0.00000
1358.00,9.90294,5.434436,0.000229,5.441446,-0.6222,0.052,9.90294,0.00000
1359.00,9.90211,5.434530,0.000229,5.441501,-0.6221,0.052,9.90211,0.00000
1360.00,9.89958,5.434632,0.000229,5.441458,-0.6219,0.052,9.89958,0.00000
1361.00,9.89646,5.434769,0.000229,5.441441,-0.6218,0.052,9.89646,0.00000
1362.00,9.89362,5.434813,0.000232,5.441421,-0.6217,0.052,9.89362,0.00000
1363.00,9.89201,5.434910,0.000231,5.441392,-0.6216,0.053,9.89201,0.00000
1364.00,9.88819,5.434907,0.000229,5.441270,-0.6214,0.053,9.88819,0.00000
1365.00,9.88520,5.434976,0.000231,5.441266,-0.6213,0.053,9.88520,0.00000
1366.00,9.88128,5.435045,0.000235,5.441287,-0.6211,0.053,9.88128,0.00000
1367.00,9.87582,5.435120,0.000236,5.441250,-0.6210,0.053,9.87582,0.00000
1368.00,9.87012,5.435183,0.000237,5.441308,-0.6208,0.053,9.87012,0.00000
1369.00,9.86724,5.435389,0.000239,5.441453,-0.6206,0.054,9.86724,0.00000
1370.00,9.86414,5.435384,0.000238,5.441434,-0.6205,0.054,9.86414,0.00000
1371.00,9.86141,5.435406,0.000232,5.441384,-0.6204,0.054,9.86141,0.00000
1372.00,9.85987,5.435497,0.000229,5.441457,-0.6202,0.055,9.85987,0.00000
1373.00,9.85892,5.435479,0.000230,5.441328,-0.6200,0.055,9.85892,0.00000
1374.00,9.85628,5.435530,0.000233,5.441330,-0.6199,0.055,9.85628,0.00000
1375.00,9.85547,5.435611,0.000232,5.441272,-0.6197,0.055,9.85547,0.00000
1376.00,9.85462,5.435746,0.000238,5.441358,-0.6196,0.055,9.85462,0.00000
1377.00,9.85401,5.435805,0.000240,5.441363,-0.6194,0.055,9.85401,0.00000
1378.00,9.85265,5.435913,0.000241,5.441428,-0.6193,0.055,9.85265,0.00000
1379.00,9.85268,5.435959,0.000239,5.441389,-0.6192,0.055,9.85268,0.00000
1380.00,9.85176,5.435994,0.000239,5.441455,-0.6191,0.056,9.85176,0.00000
1381.00,9.85304,5.436057,0.000239,5.441455,-0.6190,0.056,9.85304,0.00000
1382.00,9.85455,5.436043,0.000238,5.441373,-0.6189,0.056,9.85455,0.00000
1383.00,9.85680,5.436186,0.000235,5.441422,-0.6187,0.056,9.85680,0.00000
1384.00,9.85820,5.436267,0.000234,5.441426,-0.6186,0.057,9.85820,0.00000
1385.00,9.86013,5.436362,0.000234,5.441351,-0.6185,0.057,9.86013,0.00000
1386.00,9.86011,5.436445,0.000235,5.441345,-0.6184,0.057,9.86011,0.00000
1387.00,9.86030,5.436610,0.000236,5.441380,-0.6182,0.057,9.86030,0.00000
1388.00,9.86124,5.436624,0.000236,5.441289,-0.6181,0.057,9.86124,0.00000
1389.00,9.86252,5.436621,0.000234,5.441187,-0.6180,0.058,9.86252,0.00000
1390.00,9.86408,5.436771,0.000236,5.441261,-0.6178,0.058,9.86408,0.00000
1391.00,9.86604,5.436822,0.000235,5.441235,-0.6177,0.058,9.86604,0.00000
1392.00,9.86739,5.436911,0.000236,5.441282,-0.6175,0.058,9.86739,0.00000
1393.00,9.86803,5.436968,0.000235,5.441303,-0.6174,0.059,9.86803,0.00000
1394.00,9.86972,5.437129,0.000239,5.441384,-0.6173,0.059,9.86972,0.00000
1395.00,9.87130,5.437146,0.000236,5.441353,-0.6172,0.059,9.87130,0.00000
1396.00,9.87262,5.437298,0.000235,5.441411,-0.6171,0.059,9.87262,0.00000
1397.00,9.87525,5.437312,0.000230,5.441359,-0.6170,0.060,9.87525,0.00000
1398.00,9.87687,5.437376,0.000231,5.441344,-0.6169,0.060,9.87687,0.00000
1399.00,9.87736,5.437427,0.000231,5.441375,-0.6168,0.060,9.87736,0.00000
1400.00,9.87717,5.437470,0.000231,5.441391,-0.6166,0.060,9.87717,0.00000
1401.00,9.87777,5.437460,0.000229,5.441366,-0.6165,0.061,9.87777,0.00000
1402.00,9.87729,5.437605,0.000231,5.441450,-0.6163,0.061,9.87729,0.00000
1403.00,9.87822,5.437740,0.000233,5.441559,-0.6162,0.061,9.87822,0.00000
1404.00,9.87871,5.437749,0.000231,5.441512,-0.6161,0.061,9.87871,0.00000
1405.00,9.87961,5.437853,0.000230,5.441551,-0.6160,0.062,9.87961,0.00000
1406.00,9.88096,5.437902,0.000235,5.441549,-0.6159,0.062,9.88096,0.00000
1407.00,9.88187,5.437929,0.000235,5.441539,-0.6159,0.062,9.88187,0.00000
1408.00,9.88197,5.437954,0.000235,5.441459,-0.6158,0.062,9.88197,0.00000
1409.00,9.88073,5.438129,0.000237,5.441508,-0.6158,0.062,9.88073,0.00000
1410.00,9.87905,5.438260,0.000237,5.441518,-0.6157,0.062,9.87905,0.00000
1411.00,9.87741,5.438386,0.000233,5.441522,-0.6155,0.063,9.87741,0.00000
1412.00,9.87717,5.438430,0.000233,5.441442,-0.6154,0.063,9.87717,0.00000
1413.00,9.87613,5.438474,0.000237,5.441400,-0.6152,0.063,9.87613,0.00000
1414.00,9.87664,5.438530,0.000233,5.441393,-0.6150,0.063,9.87664,0.00000
1415.00,9.87684,5.438600,0.000234,5.441410,-0.6148,0.064,9.87684,0.00000
1416.00,9.87588,5.438661,0.000236,5.441411,-0.6147,0.064,9.87588,0.00000
1417.00,9.87371,5.438683,0.000234,5.441405,-0.6146,0.064,9.87371,0.00000
1418.00,9.87346,5.438799,0.000228,5.441494,-0.6145,0.064,9.87346,0.00000
1419.00,9.87287,5.438840,0.000230,5.441437,-0.6144,0.065,9.87287,0.00000
1420.00,9.87295,5.438936,0.000232,5.441454,-0.6143,0.065,9.87295,0.00000
1421.00,9.87344,5.439057,0.000235,5.441431,-0.6142,0.065,9.87344,0.00000
1422.00,9.87302,5.439154,0.000239,5.441442,-0.6141,0.065,9.87302,0.00000
1423.00,9.87221,5.439260,0.000241,5.441423,-0.6139,0.065,9.87221,0.00000
1424.00,9.87136,5.439269,0.000241,5.441402,-0.6138,0.065,9.87136,0.00000
1425.00,9.87078,5.439185,0.000237,5.441280,-0.6137,0.066,9.87078,0.00000
1426.00,9.87082,5.439209,0.000233,5.441318,-0.6137,0.066,9.87082,0.00000
1427.00,9.87097,5.439400,0.000230,5.441381,-0.6135,0.066,9.87097,0.00000
1428.00,9.87116,5.439454,0.000229,5.441415,-0.6134,0.067,9.87116,0.00000
1429.00,9.87200,5.439596,0.000228,5.441438,-0.6133,0.067,9.87200,0.00000
1430.00,9.87263,5.439672,0.000229,5.441464,-0.6131,0.067,9.87263,0.00000
1431.00,9.87212,5.439690,0.000231,5.441412,-0.6130,0.067,9.87212,0.00000
1432.00,9.87335,5.439675,0.000232,5.441373,-0.6129,0.067,9.87335,0.00000
1433.00,9.87401,5.439773,0.000234,5.441355,-0.6127,0.067,9.87401,0.00000
1434.00,9.87416,5.439838,0.000236,5.441381,-0.6126,0.067,9.87416,0.00000
1435.00,9.87361,5.439935,0.000238,5.441376,-0.6125,0.068,9.87361,0.00000
1436.00,9.87389,5.440052,0.000238,5.441415,-0.6123,0.068,9.87389,0.00000
1437.00,9.87407,5.440092,0.000237,5.441377,-0.6122,0.068,9.87407,0.00000
1438.00,9.87447,5.440142,0.000235,5.441367,-0.6120,0.068,9.87447,0.00000
1439.00,9.87339,5.440225,0.000237,5.441410,-0.6119,0.068,9.87339,0.00000
1440.00,9.87324,5.440358,0.000236,5.441474,-0.6118,0.069,9.87324,0.00000
1441.00,9.87309,5.440449,0.000236,5.441468,-0.6116,0.069,9.87309,0.00000
1442.00,9.87263,5.440557,0.000237,5.441507,-0.6115,0.069,9.87263,0.00000
1443.00,9.87239,5.440635,0.000241,5.441500,-0.6114,0.069,9.87239,0.00000
1444.00,9.87366,5.440664,0.000241,5.441461,-0.6113,0.069,9.87366,0.00000
1445.00,9.87475,5.440700,0.000239,5.441460,-0.6112,0.070,9.87475,0.00000
1446.00,9.87557,5.440720,0.000240,5.441451,-0.6111,0.070,9.87557,0.00000
1447.00,9.87717,5.440734,0.000242,5.441439,-0.6109,0.070,9.87717,0.00000
1448.00,9.87796,5.440794,0.000237,5.441466,-0.6108,0.070,9.87796,0.00000
1449.00,9.87805,5.440827,0.000236,5.441438,-0.6107,0.071,9.87805,0.00000
1450.00,9.87792,5.440855,0.000240,5.441384,-0.6106,0.071,9.87792,0.00000
1451.00,9.87847,5.440923,0.000240,5.441376,-0.6104,0.071,9.87847,0.00000
1452.00,9.87684,5.441076,0.000238,5.441385,-0.6103,0.071,9.87684,0.00000
1453.00,9.87618,5.441150,0.000237,5.441370,-0.6101,0.071,9.87618,0.00000
1454.00,9.87727,5.441224,0.000237,5.441391,-0.6100,0.072,9.87727,0.00000
1455.00,9.87814,5.441354,0.000234,5.441403,-0.6098,0.072,9.87814,0.00000
1456.00,9.87819,5.441399,0.000234,5.441355,-0.6097,0.072,9.87819,0.00000
1457.00,9.87927,5.441447,0.000234,5.441335,-0.6096,0.072,9.87927,0.00000
1458.00,9.87945,5.441469,0.000234,5.441287,-0.6094,0.073,9.87945,0.00000
1459.00,9.87938,5.441613,0.000233,5.441344,-0.6093,0.073,9.87938,0.00000
1460.00,9.87949,5.441678,0.000236,5.441361,-0.6091,0.073,9.87949,0.00000
1461.00,9.88001,5.441786,0.000234,5.441448,-0.6090,0.073,9.88001,0.00000
1462.00,9.88006,5.441874,0.000236,5.441483,-0.6089,0.073,9.88006,0.00000
1463.00,9.88093,5.441930,0.000235,5.441490,-0.6087,0.073,9.88093,0.00000
1464.00,9.88027,5.441898,0.000233,5.441419,-0.6086,0.074,9.88027,0.00000
1465.00,9.87983,5.441994,0.000231,5.441449,-0.6085,0.074,9.87983,0.00000
1466.00,9.87893,5.442028,0.000234,5.441380,-0.6083,0.074,9.87893,0.00000
1467.00,9.87892,5.442085,0.000232,5.441391,-0.6082,0.075,9.87892,0.00000
1468.00,9.87871,5.442121,0.000236,5.441412,-0.6081,0.075,9.87871,0.00000
1469.00,9.87916,5.442280,0.000241,5.441454,-0.6079,0.075,9.87916,0.00000
1470.00,9.87891,5.442329,0.000244,5.441467,-0.6078,0.075,9.87891,0.00000
1471.00,9.87867,5.442382,0.000243,5.441465,-0.6076,0.075,9.87867,0.00000
1472.00,9.87926,5.442496,0.000246,5.441498,-0.6074,0.075,9.87926,0.00000
1473.00,9.87815,5.442628,0.000247,5.441499,-0.6073,0.075,9.87815,0.00000
1474.00,9.87871,5.442630,0.000245,5.441444,-0.6071,0.075,9.87871,0.00000
1475.00,9.87950,5.442680,0.000242,5.441420,-0.6070,0.076,9.87950,0.00000
1476.00,9.88052,5.442827,0.000238,5.441429,-0.6069,0.076,9.88052,0.00000
1477.00,9.88032,5.442818,0.000231,5.441358,-0.6069,0.076,9.88032,0.00000
1478.00,9.88184,5.442865,0.000229,5.441344,-0.6068,0.077,9.88184,0.00000
1479.00,9.88210,5.442948,0.000227,5.441396,-0.6067,0.077,9.88210,0.00000
1480.00,9.88157,5.443013,0.000229,5.441402,-0.6066,0.077,9.88157,0.00000
1481.00,9.88143,5.443047,0.000231,5.441414,-0.6065,0.077,9.88143,0.00000
1482.00,9.88061,5.443133,0.000231,5.441389,-0.6064,0.078,9.88061,0.00000
1483.00,9.88027,5.443160,0.000233,5.441384,-0.6063,0.078,9.88027,0.00000
1484.00,9.87955,5.443272,0.000236,5.441403,-0.6062,0.078,9.87955,0.00000
1485.00,9.88067,5.443422,0.000238,5.441436,-0.6060,0.078,9.88067,0.00000
1486.00,9.88028,5.443483,0.000242,5.441427,-0.6059,0.078,9.88028,0.00000
1487.00,9.88053,5.443587,0.000245,5.441455,-0.6058,0.078,9.88053,0.00000
1488.00,9.88019,5.443736,0.000243,5.441461,-0.6056,0.078,9.88019,0.00000
1489.00,9.88073,5.443763,0.000242,5.441434,-0.6055,0.079,9.88073,0.00000
1490.00,9.87953,5.443815,0.000241,5.441446,-0.6054,0.079,9.87953,0.00000
1491.00,9.87976,5.443910,0.000239,5.441430,-0.6053,0.079,9.87976,0.00000
1492.00,9.88052,5.443915,0.000242,5.441404,-0.6052,0.079,9.88052,0.00000
1493.00,9.88064,5.443983,0.000245,5.441409,-0.6051,0.079,9.88064,0.00000
1494.00,9.88006,5.444069,0.000247,5.441423,-0.6050,0.080,9.88006,0.00000
1495.00,9.88066,5.444090,0.000247,5.441365,-0.6049,0.080,9.88066,0.00000
1496.00,9.88073,5.444176,0.000246,5.441433,-0.6047,0.080,9.88073,0.00000
1497.00,9.88024,5.444277,0.000244,5.441475,-0.6046,0.080,9.88024,0.00000
1498.00,9.88021,5.444319,0.000243,5.441438,-0.6045,0.080,9.88021,0.00000
1499.00,9.88113,5.444458,0.000241,5.441467,-0.6043,0.081,9.88113,0.00000
1500.00,9.88165,5.444467,0.000240,5.441405,-0.6042,0.081,9.88165,0.00000
1501.00,9.88235,5.444542,0.000240,5.441373,-0.6041,0.081,9.88235,0.00000
1502.00,9.88258,5.444618,0.000235,5.441363,-0.6039,0.081,9.88258,0.00000
1503.00,9.88411,5.444670,0.000232,5.441370,-0.6038,0.082,9.88411,0.00000
1504.00,9.88352,5.444710,0.000231,5.441334,-0.6037,0.082,9.88352,0.00000
1505.00,9.88338,5.444832,0.000230,5.441382,-0.6037,0.082,9.88338,0.00000
1506.00,9.88309,5.444860,0.000229,5.441373,-0.6036,0.083,9.88309,0.00000
1507.00,9.88301,5.444956,0.000234,5.441373,-0.6035,0.083,9.88301,0.00000
1508.00,9.88106,5.444948,0.000232,5.441297,-0.6034,0.083,9.88106,0.00000
1509.00,9.88172,5.444959,0.000233,5.441248,-0.6032,0.083,9.88172,0.00000
1510.00,9.88096,5.445034,0.000232,5.441237,-0.6031,0.083,9.88096,0.00000
1511.00,9.88107,5.445077,0.000232,5.441197,-0.6030,0.084,9.88107,0.00000
1512.00,9.88092,5.445117,0.000234,5.441226,-0.6029,0.084,9.88092,0.00000
1513.00,9.88141,5.445309,0.000237,5.441385,-0.6027,0.084,9.88141,0.00000
1514.00,9.88021,5.445419,0.000240,5.441466,-0.6026,0.084,9.88021,0.00000
1515.00,9.88009,5.445524,0.000240,5.441493,-0.6025,0.084,9.88009,0.00000
1516.00,9.87981,5.445621,0.000244,5.441553,-0.6024,0.084,9.87981,0.00000
1517.00,9.88077,5.445690,0.000243,5.441550,-0.6023,0.084,9.88077,0.00000
1518.00,9.88180,5.445670,0.000242,5.441490,-0.6022,0.084,9.88180,0.00000
1519.00,9.88300,5.445670,0.000238,5.441426,-0.6021,0.085,9.88300,0.00000
1520.00,9.88428,5.445698,0.000237,5.441371,-0.6019,0.085,9.88428,0.00000
1521.00,9.88435,5.445737,0.000235,5.441331,-0.6018,0.085,9.88435,0.00000
1522.00,9.88423,5.445824,0.000236,5.441332,-0.6017,0.086,9.88423,0.00000
1523.00,9.88309,5.445897,0.000237,5.441280,-0.6015,0.086,9.88309,0.00000
1524.00,9.88190,5.445940,0.000240,5.441219,-0.6014,0.086,9.88190,0.00000
1525.00,9.88086,5.446027,0.000244,5.441272,-0.6012,0.086,9.88086,0.00000
1526.00,9.88161,5.446099,0.000246,5.441316,-0.6011,0.086,9.88161,0.00000
1527.00,9.88105,5.446137,0.000244,5.441312,-0.6010,0.086,9.88105,0.00000
1528.00,9.88214,5.446303,0.000243,5.441428,-0.6009,0.086,9.88214,0.00000
1529.00,9.88342,5.446406,0.000240,5.441431,-0.6008,0.087,9.88342,0.00000
1530.00,9.88465,5.446469,0.000238,5.441407,-0.6007,0.087,9.88465,0.00000
1531.00,9.88467,5.446579,0.000234,5.441378,-0.6006,0.087,9.88467,0.00000
1532.00,9.88483,5.446608,0.000233,5.441338,-0.6005,0.088,9.88483,0.00000
1533.00,9.88455,5.446632,0.000234,5.441288,-0.6004,0.088,9.88455,0.00000
1534.00,9.88468,5.446739,0.000234,5.441371,-0.6003,0.088,9.88468,0.00000
1535.00,9.88488,5.446758,0.000233,5.441342,-0.6002,0.088,9.88488,0.00000
1536.00,9.88489,5.446809,0.000231,5.441362,-0.6001,0.089,9.88489,0.00000
1537.00,9.88609,5.446906,0.000231,5.441380,-0.6000,0.089,9.88609,0.00000
1538.00,9.88643,5.447016,0.000232,5.441413,-0.5998,0.089,9.88643,0.00000
1539.00,9.88626,5.447063,0.000231,5.441381,-0.5997,0.089,9.88626,0.00000
1540.00,9.88505,5.447067,0.000231,5.441322,-0.5996,0.089,9.88505,0.00000
1541.00,9.88518,5.447147,0.000236,5.441264,-0.5995,0.090,9.88518,0.00000
1542.00,9.88553,5.447240,0.000236,5.441227,-0.5994,0.090,9.88553,0.00000
1543.00,9.88528,5.447287,0.000237,5.441176,-0.5993,0.090,9.88528,0.00000
1544.00,9.88493,5.447437,0.000238,5.441233,-0.5993,0.090,9.88493,0.00000
1545.00,9.88515,5.447692,0.000239,5.441389,-0.5992,0.090,9.88515,0.00000
1546.00,9.88518,5.447775,0.000239,5.441431,-0.5991,0.091,9.88518,0.00000
1547.00,9.88480,5.447849,0.000240,5.441431,-0.5991,0.091,9.88480,0.00000
1548.00,9.88573,5.447874,0.000240,5.441439,-0.5990,0.091,9.88573,0.00000
1549.00,9.88634,5.447890,0.000242,5.441406,-0.5989,0.091,9.88634,0.00000
1550.00,9.88811,5.447898,0.000245,5.441367,-0.5989,0.091,9.88811,0.00000
1551.00,9.88798,5.447954,0.000243,5.441347,-0.5988,0.091,9.88798,0.00000
1552.00,9.88770,5.447979,0.000243,5.441336,-0.5987,0.092,9.88770,0.00000
1553.00,9.88690,5.448135,0.000243,5.441419,-0.5986,0.092,9.88690,0.00000
1554.00,9.88704,5.448177,0.000239,5.441454,-0.5985,0.092,9.88704,0.00000
1555.00,9.88658,5.448243,0.000238,5.441434,-0.5985,0.092,9.88658,0.00000
1556.00,9.88717,5.448232,0.000238,5.441376,-0.5984,0.092,9.88717,0.00000
1557.00,9.88722,5.448397,0.000236,5.441446,-0.5984,0.093,9.88722,0.00000
1558.00,9.88702,5.448384,0.000235,5.441341,-0.5983,0.093,9.88702,0.00000
1559.00,9.88694,5.448449,0.000236,5.441281,-0.5982,0.093,9.88694,0.00000
1560.00,9.88596,5.448492,0.000238,5.441276,-0.5981,0.093,9.88596,0.00000
1561.00,9.88535,5.448624,0.000238,5.441368,-0.5980,0.093,9.88535,0.00000
1562.00,9.88509,5.448619,0.000239,5.441387,-0.5979,0.094,9.88509,0.00000
1563.00,9.88513,5.448777,0.000238,5.441424,-0.5978,0.094,9.88513,0.00000
1564.00,9.88474,5.448859,0.000234,5.441419,-0.5978,0.094,9.88474,0.00000
1565.00,9.88622,5.448867,0.000234,5.441411,-0.5977,0.095,9.88622,0.00000
1566.00,9.88708,5.448915,0.000233,5.441385,-0.5976,0.095,9.88708,0.00000
1567.00,9.88736,5.449013,0.000233,5.441377,-0.5976,0.095,9.88736,0.00000
1568.00,9.88829,5.448991,0.000234,5.441315,-0.5975,0.095,9.88829,0.00000
1569.00,9.88907,5.449005,0.000239,5.441322,-0.5974,0.095,9.88907,0.00000
1570.00,9.88762,5.449031,0.000238,5.441275,-0.5974,0.095,9.88762,0.00000
1571.00,9.88732,5.449097,0.000239,5.441252,-0.5973,0.096,9.88732,0.00000
1572.00,9.88789,5.449136,0.000241,5.441193,-0.5972,0.096,9.88789,0.00000
1573.00,9.88840,5.449225,0.000241,5.441166,-0.5971,0.096,9.88840,0.00000
1574.00,9.88865,5.449371,0.000241,5.441200,-0.5970,0.096,9.88865,0.00000
1575.00,9.89018,5.449525,0.000239,5.441259,-0.5969,0.096,9.89018,0.00000
1576.00,9.89056,5.449620,0.000237,5.441287,-0.5968,0.097,9.89056,0.00000
1577.00,9.89074,5.449672,0.000236,5.441278,-0.5967,0.097,9.89074,0.00000
1578.00,9.89074,5.449732,0.000237,5.441344,-0.5966,0.097,9.89074,0.00000
1579.00,9.88946,5.449782,0.000238,5.441343,-0.5965,0.097,9.88946,0.00000
1580.00,9.88815,5.449790,0.000241,5.441312,-0.5964,0.097,9.88815,0.00000
1581.00,9.88756,5.449866,0.000242,5.441333,-0.5964,0.098,9.88756,0.00000
1582.00,9.88659,5.449908,0.000244,5.441348,-0.5963,0.098,9.88659,0.00000
1583.00,9.88703,5.449955,0.000245,5.441314,-0.5962,0.098,9.88703,0.00000
1584.00,9.88869,5.449931,0.000244,5.441269,-0.5961,0.098,9.88869,0.00000
1585.00,9.88930,5.450070,0.000242,5.441255,-0.5960,0.098,9.88930,0.00000
1586.00,9.89075,5.450086,0.000244,5.441170,-0.5959,0.098,9.89075,0.00000
1587.00,9.89117,5.450130,0.000239,5.441141,-0.5958,0.099,9.89117,0.00000
1588.00,9.89074,5.450202,0.000236,5.441174,-0.5956,0.099,9.89074,0.00000
1589.00,9.89011,5.450323,0.000235,5.441219,-0.5955,0.099,9.89011,0.00000
1590.00,9.89100,5.450345,0.000235,5.441243,-0.5953,0.100,9.89100,0.00000
1591.00,9.89039,5.450426,0.000237,5.441259,-0.5952,0.100,9.89039,0.00000
1592.00,9.89156,5.450470,0.000240,5.441231,-0.5950,0.100,9.89156,0.00000
1593.00,9.89156,5.450537,0.000245,5.441236,-0.5949,0.100,9.89156,0.00000
1594.00,9.89164,5.450647,0.000247,5.441265,-0.5948,0.100,9.89164,0.00000
1595.00,9.89112,5.450723,0.000245,5.441271,-0.5947,0.100,9.89112,0.00000
1596.00,9.89106,5.450774,0.000239,5.441300,-0.5946,0.101,9.89106,0.00000
1597.00,9.88982,5.450958,0.000239,5.441408,-0.5945,0.101,9.88982,0.00000
1598.00,9.88987,5.451035,0.000234,5.441442,-0.5944,0.101,9.88987,0.00000
1599.00,9.88977,5.451113,0.000234,5.441415,-0.5943,0.101,9.88977,0.00000
1600.00,9.89066,5.451176,0.000234,5.441370,-0.5942,0.101,9.89066,0.00000
1601.00,9.89091,5.451281,0.000238,5.441402,-0.5941,0.102,9.89091,0.00000
1602.00,9.89287,5.451291,0.000237,5.441380,-0.5941,0.102,9.89287,0.00000
1603.00,9.89310,5.451376,0.000241,5.441356,-0.5940,0.102,9.89310,0.00000
1604.00,9.89318,5.451436,0.000242,5.441343,-0.5939,0.102,9.89318,0.00000
1605.00,9.89272,5.451502,0.000240,5.441327,-0.5938,0.102,9.89272,0.00000
1606.00,9.89259,5.451600,0.000239,5.441334,-0.5937,0.102,9.89259,0.00000
1607.00,9.89148,5.451732,0.000242,5.441357,-0.5936,0.103,9.89148,0.00000
1608.00,9.89164,5.451837,0.000241,5.441367,-0.5935,0.103,9.89164,0.00000
1609.00,9.89196,5.451876,0.000239,5.441329,-0.5935,0.103,9.89196,0.00000
1610.00,9.89186,5.451973,0.000240,5.441380,-0.5934,0.103,9.89186,0.00000
1611.00,9.89144,5.451964,0.000240,5.441319,-0.5933,0.104,9.89144,0.00000
1612.00,9.89125,5.452044,0.000239,5.441287,-0.5932,0.104,9.89125,0.00000
1613.00,9.89119,5.452011,0.000240,5.441165,-0.5930,0.104,9.89119,0.00000
1614.00,9.89183,5.452146,0.000238,5.441236,-0.5929,0.104,9.89183,0.00000
1615.00,9.89189,5.452231,0.000240,5.441230,-0.5928,0.105,9.89189,0.00000
1616.00,9.89251,5.452424,0.000238,5.441310,-0.5927,0.105,9.89251,0.00000
1617.00,9.89302,5.452483,0.000238,5.441334,-0.5926,0.105,9.89302,0.00000
1618.00,9.89283,5.452635,0.000233,5.441408,-0.5926,0.105,9.89283,0.00000
1619.00,9.89279,5.452695,0.000235,5.441392,-0.5925,0.106,9.89279,0.00000
1620.00,9.89220,5.452757,0.000232,5.441417,-0.5924,0.106,9.89220,0.00000
1621.00,9.89206,5.452777,0.000232,5.441348,-0.5923,0.106,9.89206,0.00000
@6,1.0000,2.0, 1620.018 
1622.00,9.89319,5.452879,0.000234,5.441341,-0.5922,0.106,9.89319,0.00000
1623.00,9.89607,5.452993,0.000238,5.441375,-0.5921,0.106,9.89607,0.00000
1624.00,9.89358,5.453031,0.000238,5.441375,-0.5920,0.106,9.89358,0.00000
1625.00,9.87727,5.453164,0.000240,5.441441,-0.5919,0.106,9.87727,0.00000
1626.00,9.84603,5.453238,0.000238,5.441518,-0.5918,0.107,9.84603,0.00000
1627.00,9.80700,5.453246,0.000232,5.441513,-0.5917,0.107,9.80700,0.00000
1628.00,9.76942,5.453311,0.000231,5.441488,-0.5916,0.107,9.76942,0.00000
1629.00,9.74692,5.453325,0.000233,5.441387,-0.5915,0.108,9.74692,0.00000
1630.00,9.74722,5.453294,0.000234,5.441248,-0.5914,0.108,9.74722,0.00000
1631.00,9.76370,5.453253,0.000237,5.441133,-0.5914,0.108,9.76370,0.00000
1632.00,9.78624,5.453270,0.000241,5.441040,-0.5913,0.108,9.78624,0.00000
1633.00,9.80244,5.453290,0.000240,5.441058,-0.5913,0.108,9.80244,0.00000
1634.00,9.80584,5.453370,0.000236,5.441121,-0.5912,0.108,9.80584,0.00000
1635.00,9.80120,5.453542,0.000238,5.441245,-0.5912,0.109,9.80120,0.00000
1636.00,9.79462,5.453686,0.000237,5.441309,-0.5910,0.109,9.79462,0.00000
1637.00,9.78887,5.453786,0.000234,5.441360,-0.5910,0.109,9.78887,0.00000
1638.00,9.78904,5.453834,0.000236,5.441341,-0.5908,0.109,9.78904,0.00000
1639.00,9.79361,5.453955,0.000236,5.441337,-0.5907,0.109,9.79361,0.00000
1640.00,9.80181,5.454000,0.000229,5.441272,-0.5907,0.110,9.80181,0.00000
1641.00,9.81341,5.454138,0.000229,5.441309,-0.5906,0.110,9.81341,0.00000
1642.00,9.82786,5.454191,0.000232,5.441293,-0.5905,0.110,9.82786,0.00000
1643.00,9.84379,5.454251,0.000231,5.441235,-0.5905,0.110,9.84379,0.00000
1644.00,9.86165,5.454363,0.000232,5.441298,-0.5904,0.111,9.86165,0.00000
1645.00,9.87950,5.454430,0.000239,5.441310,-0.5903,0.111,9.87950,0.00000
1646.00,9.89593,5.454455,0.000238,5.441276,-0.5902,0.111,9.89593,0.00000
1647.00,9.91064,5.454611,0.000235,5.441333,-0.5902,0.111,9.91064,0.00000
1648.00,9.92148,5.454788,0.000235,5.441419,-0.5901,0.112,9.92148,0.00000
1649.00,9.93030,5.454789,0.000233,5.441308,-0.5900,0.112,9.93030,0.00000
1650.00,9.93566,5.454874,0.000232,5.441331,-0.5900,0.112,9.93566,0.00000
1651.00,9.93929,5.454902,0.000233,5.441249,-0.5899,0.112,9.93929,0.00000
1652.00,9.93964,5.454917,0.000234,5.441165,-0.5898,0.112,9.93964,0.00000
1653.00,9.94050,5.454922,0.000234,5.441156,-0.5897,0.113,9.94050,0.00000
1654.00,9.93961,5.455041,0.000236,5.441236,-0.5896,0.113,9.93961,0.00000
1655.00,9.93704,5.455088,0.000237,5.441197,-0.5895,0.113,9.93704,0.00000
1656.00,9.93448,5.455250,0.000237,5.441320,-0.5894,0.113,9.93448,0.00000
1657.00,9.93331,5.455352,0.000239,5.441387,-0.5893,0.113,9.93331,0.00000
1658.00,9.93171,5.455392,0.000240,5.441362,-0.5892,0.113,9.93171,0.00000
1659.00,9.92985,5.455389,0.000240,5.441303,-0.5891,0.113,9.92985,0.00000
1660.00,9.92826,5.455448,0.000239,5.441293,-0.5890,0.114,9.92826,0.00000
1661.00,9.92546,5.455528,0.000242,5.441321,-0.5889,0.114,9.92546,0.00000
1662.00,9.92225,5.455611,0.000244,5.441325,-0.5888,0.114,9.92225,0.00000
1663.00,9.91795,5.455630,0.000245,5.441267,-0.5887,0.114,9.91795,0.00000
1664.00,9.91442,5.455746,0.000247,5.441342,-0.5886,0.114,9.91442,0.00000
1665.00,9.91168,5.455824,0.000249,5.441388,-0.5885,0.114,9.91168,0.00000
1666.00,9.90842,5.455798,0.000247,5.441268,-0.5884,0.115,9.90842,0.00000
1667.00,9.90528,5.455929,0.000244,5.441314,-0.5883,0.115,9.90528,0.00000
1668.00,9.90295,5.456126,0.000240,5.441436,-0.5882,0.115,9.90295,0.00000
1669.00,9.89851,5.456253,0.000238,5.441436,-0.5881,0.116,9.89851,0.00000
1670.00,9.89459,5.456415,0.000234,5.441464,-0.5879,0.116,9.89459,0.00000
1671.00,9.89299,5.456470,0.000235,5.441435,-0.5878,0.116,9.89299,0.00000
1672.00,9.89064,5.456418,0.000237,5.441372,-0.5877,0.116,9.89064,0.00000
1673.00,9.88820,5.456385,0.000240,5.441267,-0.5876,0.116,9.88820,0.00000
1674.00,9.88708,5.456432,0.000237,5.441258,-0.5875,0.116,9.88708,0.00000
1675.00,9.88517,5.456334,0.000239,5.441148,-0.5874,0.117,9.88517,0.00000
1676.00,9.88286,5.456442,0.000237,5.441203,-0.5874,0.117,9.88286,0.00000
1677.00,9.88211,5.456536,0.000238,5.441219,-0.5873,0.117,9.88211,0.00000
1678.00,9.88183,5.456655,0.000238,5.441292,-0.5873,0.117,9.88183,0.00000
1679.00,9.88230,5.456789,0.000241,5.441328,-0.5872,0.117,9.88230,0.00000
1680.00,9.88380,5.456963,0.000239,5.441396,-0.5871,0.118,9.88380,0.00000
1681.00,9.88473,5.457021,0.000240,5.441419,-0.5870,0.118,9.88473,0.00000
1682.00,9.88571,5.457137,0.000235,5.441435,-0.5869,0.118,9.88571,0.00000
1683.00,9.88582,5.457203,0.000236,5.441381,-0.5868,0.118,9.88582,0.00000
1684.00,9.88633,5.457221,0.000240,5.441356,-0.5868,0.119,9.88633,0.00000
1685.00,9.88627,5.457271,0.000238,5.441342,-0.5867,0.119,9.88627,0.00000
1686.00,9.88781,5.457375,0.000237,5.441330,-0.5866,0.119,9.88781,0.00000
1687.00,9.88944,5.457457,0.000240,5.441280,-0.5865,0.119,9.88944,0.00000
1688.00,9.89089,5.457576,0.000241,5.441366,-0.5864,0.119,9.89089,0.00000
1689.00,9.89232,5.457623,0.000240,5.441347,-0.5863,0.120,9.89232,0.00000
1690.00,9.89454,5.457717,0.000240,5.441383,-0.5862,0.120,9.89454,0.00000
1691.00,9.89466,5.457755,0.000239,5.441388,-0.5861,0.120,9.89466,0.00000
1692.00,9.89527,5.457779,0.000236,5.441430,-0.5861,0.120,9.89527,0.00000
1693.00,9.89764,5.457827,0.000234,5.441359,-0.5860,0.121,9.89764,0.00000
1694.00,9.89980,5.457914,0.000231,5.441320,-0.5860,0.121,9.89980,0.00000
1695.00,9.90048,5.457979,0.000233,5.441245,-0.5860,0.121,9.90048,0.00000
1696.00,9.90281,5.458043,0.000232,5.441164,-0.5859,0.121,9.90281,0.00000
1697.00,9.90435,5.458160,0.000237,5.441189,-0.5859,0.122,9.90435,0.00000
1698.00,9.90432,5.458180,0.000241,5.441221,-0.5858,0.122,9.90432,0.00000
1699.00,9.90395,5.458241,0.000244,5.441256,-0.5857,0.122,9.90395,0.00000
1700.00,9.90480,5.458292,0.000246,5.441304,-0.5857,0.122,9.90480,0.00000
1701.00,9.90382,5.458360,0.000247,5.441380,-0.5856,0.122,9.90382,0.00000
1702.00,9.90318,5.458456,0.000246,5.441412,-0.5855,0.122,9.90318,0.00000
1703.00,9.90249,5.458552,0.000246,5.441375,-0.5854,0.122,9.90249,0.00000
1704.00,9.90264,5.458589,0.000247,5.441346,-0.5854,0.123,9.90264,0.00000
1705.00,9.90355,5.458716,0.000247,5.441374,-0.5853,0.123,9.90355,0.00000
1706.00,9.90438,5.458813,0.000246,5.441368,-0.5852,0.123,9.90438,0.00000
1707.00,9.90463,5.458875,0.000248,5.441346,-0.5851,0.123,9.90463,0.00000
1708.00,9.90494,5.458961,0.000246,5.441373,-0.5850,0.123,9.90494,0.00000
1709.00,9.90499,5.459016,0.000245,5.441333,-0.5849,0.124,9.90499,0.00000
1710.00,9.90433,5.459007,0.000244,5.441269,-0.5848,0.124,9.90433,0.00000
1711.00,9.90428,5.459057,0.000247,5.441255,-0.5847,0.124,9.90428,0.00000
1712.00,9.90533,5.459167,0.000248,5.441293,-0.5847,0.124,9.90533,0.00000
1713.00,9.90618,5.459297,0.000247,5.441316,-0.5846,0.124,9.90618,0.00000
1714.00,9.90580,5.459434,0.000245,5.441441,-0.5845,0.125,9.90580,0.00000
1715.00,9.90516,5.459585,0.000246,5.441503,-0.5844,0.125,9.90516,0.00000
1716.00,9.90445,5.459659,0.000243,5.441442,-0.5843,0.125,9.90445,0.00000
1717.00,9.90290,5.459642,0.000243,5.441331,-0.5842,0.125,9.90290,0.00000
1718.00,9.90122,5.459591,0.000242,5.441289,-0.5841,0.125,9.90122,0.00000
1719.00,9.89975,5.459646,0.000242,5.441216,-0.5840,0.126,9.89975,0.00000
1720.00,9.89921,5.459599,0.000241,5.441152,-0.5840,0.126,9.89921,0.00000
1721.00,9.89911,5.459735,0.000245,5.441237,-0.5839,0.126,9.89911,0.00000
1722.00,9.89850,5.459758,0.000247,5.441241,-0.5838,0.126,9.89850,0.00000
1723.00,9.89833,5.459896,0.000250,5.441263,-0.5837,0.126,9.89833,0.00000
1724.00,9.89912,5.459952,0.000250,5.441224,-0.5837,0.126,9.89912,0.00000
1725.00,9.89913,5.460078,0.000247,5.441231,-0.5836,0.126,9.89913,0.00000
1726.00,9.89847,5.460083,0.000244,5.441240,-0.5835,0.127,9.89847,0.00000
1727.00,9.89798,5.460205,0.000241,5.441286,-0.5834,0.127,9.89798,0.00000
1728.00,9.89849,5.460275,0.000239,5.441311,-0.5833,0.127,9.89849,0.00000
1729.00,9.89958,5.460367,0.000240,5.441362,-0.5832,0.128,9.89958,0.00000
1730.00,9.90000,5.460429,0.000244,5.441369,-0.5832,0.128,9.90000,0.00000
1731.00,9.90070,5.460486,0.000242,5.441292,-0.5831,0.128,9.90070,0.00000
1732.00,9.90229,5.460634,0.000242,5.441306,-0.5831,0.128,9.90229,0.00000
1733.00,9.90176,5.460706,0.000242,5.441240,-0.5830,0.128,9.90176,0.00000
1734.00,9.90038,5.460814,0.000241,5.441272,-0.5829,0.128,9.90038,0.00000
1735.00,9.90049,5.460946,0.000240,5.441323,-0.5828,0.129,9.90049,0.00000
1736.00,9.90111,5.461133,0.000239,5.441405,-0.5827,0.129,9.90111,0.00000
1737.00,9.90065,5.461172,0.000236,5.441401,-0.5826,0.129,9.90065,0.00000
1738.00,9.90165,5.461346,0.000235,5.441496,-0.5825,0.130,9.90165,0.00000
1739.00,9.90228,5.461387,0.000233,5.441438,-0.5824,0.130,9.90228,0.00000
1740.00,9.90156,5.461441,0.000232,5.441393,-0.5824,0.130,9.90156,0.00000
1741.00,9.90199,5.461510,0.000234,5.441348,-0.5824,0.130,9.90199,0.00000
1742.00,9.90202,5.461573,0.000237,5.441327,-0.5823,0.131,9.90202,0.00000
1743.00,9.90257,5.461520,0.000238,5.441278,-0.5823,0.131,9.90257,0.00000
1744.00,9.90387,5.461532,0.000243,5.441283,-0.5822,0.131,9.90387,0.00000
1745.00,9.90472,5.461591,0.000242,5.441301,-0.5821,0.131,9.90472,0.00000
1746.00,9.90392,5.461586,0.000247,5.441330,-0.5821,0.131,9.90392,0.00000
1747.00,9.90451,5.461618,0.000244,5.441245,-0.5820,0.131,9.90451,0.00000
1748.00,9.90527,5.461771,0.000240,5.441276,-0.5819,0.132,9.90527,0.00000
1749.00,9.90452,5.461875,0.000240,5.441270,-0.5818,0.132,9.90452,0.00000
1750.00,9.90392,5.461967,0.000243,5.441288,-0.5818,0.132,9.90392,0.00000
1751.00,9.90401,5.462112,0.000242,5.441333,-0.5817,0.132,9.90401,0.00000
1752.00,9.90378,5.462156,0.000244,5.441353,-0.5817,0.132,9.90378,0.00000
1753.00,9.90343,5.462201,0.000245,5.441356,-0.5816,0.133,9.90343,0.00000
1754.00,9.90429,5.462241,0.000246,5.441378,-0.5815,0.133,9.90429,0.00000
1755.00,9.90475,5.462255,0.000245,5.441350,-0.5814,0.133,9.90475,0.00000
1756.00,9.90624,5.462240,0.000244,5.441285,-0.5813,0.133,9.90624,0.00000
1757.00,9.90593,5.462334,0.000248,5.441365,-0.5812,0.133,9.90593,0.00000
1758.00,9.90471,5.462393,0.000250,5.441374,-0.5812,0.133,9.90471,0.00000
1759.00,9.90414,5.462461,0.000249,5.441346,-0.5811,0.133,9.90414,0.00000
1760.00,9.90486,5.462494,0.000251,5.441265,-0.5810,0.134,9.90486,0.00000
1761.00,9.90400,5.462547,0.000250,5.441300,-0.5809,0.134,9.90400,0.00000
1762.00,9.90512,5.462567,0.000248,5.441236,-0.5808,0.134,9.90512,0.00000
1763.00,9.90597,5.462621,0.000248,5.441211,-0.5807,0.134,9.90597,0.00000
1764.00,9.90516,5.462696,0.000245,5.441222,-0.5806,0.135,9.90516,0.00000
1765.00,9.90389,5.462920,0.000245,5.441398,-0.5804,0.135,9.90389,0.00000
1766.00,9.90352,5.463008,0.000247,5.441362,-0.5803,0.135,9.90352,0.00000
1767.00,9.90379,5.463172,0.000243,5.441457,-0.5802,0.135,9.90379,0.00000
1768.00,9.90579,5.463228,0.000243,5.441430,-0.5801,0.136,9.90579,0.00000
1769.00,9.90765,5.463368,0.000245,5.441471,-0.5800,0.136,9.90765,0.00000
1770.00,9.90900,5.463288,0.000240,5.441327,-0.5800,0.136,9.90900,0.00000
1771.00,9.91046,5.463356,0.000237,5.441343,-0.5799,0.137,9.91046,0.00000
1772.00,9.91035,5.463411,0.000240,5.441321,-0.5799,0.137,9.91035,0.00000
1773.00,9.90902,5.463479,0.000239,5.441314,-0.5797,0.137,9.90902,0.00000
1774.00,9.90837,5.463552,0.000240,5.441319,-0.5796,0.137,9.90837,0.00000
1775.00,9.90808,5.463680,0.000247,5.441364,-0.5795,0.137,9.90808,0.00000
1776.00,9.90712,5.463739,0.000251,5.441339,-0.5794,0.137,9.90712,0.00000
1777.00,9.90581,5.463808,0.000255,5.441306,-0.5793,0.137,9.90581,0.00000
1778.00,9.90513,5.463896,0.000256,5.441304,-0.5792,0.137,9.90513,0.00000
1779.00,9.90500,5.464012,0.000256,5.441335,-0.5791,0.137,9.90500,0.00000
1780.00,9.90548,5.464123,0.000256,5.441398,-0.5790,0.138,9.90548,0.00000
1781.00,9.90579,5.464210,0.000252,5.441420,-0.5790,0.138,9.90579,0.00000
1782.00,9.90744,5.464277,0.000248,5.441462,-0.5789,0.138,9.90744,0.00000
1783.00,9.90749,5.464346,0.000247,5.441491,-0.5788,0.139,9.90749,0.00000
1784.00,9.90695,5.464318,0.000247,5.441432,-0.5788,0.139,9.90695,0.00000
1785.00,9.90686,5.464386,0.000244,5.441411,-0.5787,0.139,9.90686,0.00000
1786.00,9.90593,5.464447,0.000246,5.441464,-0.5787,0.139,9.90593,0.00000
1787.00,9.90463,5.464455,0.000246,5.441405,-0.5786,0.139,9.90463,0.00000
1788.00,9.90496,5.464502,0.000243,5.441409,-0.5785,0.140,9.90496,0.00000
1789.00,9.90504,5.464500,0.000242,5.441381,-0.5784,0.140,9.90504,0.00000
1790.00,9.90509,5.464492,0.000242,5.441347,-0.5783,0.140,9.90509,0.00000
1791.00,9.90653,5.464516,0.000238,5.441247,-0.5782,0.141,9.90653,0.00000
1792.00,9.90794,5.464614,0.000238,5.441272,-0.5782,0.141,9.90794,0.00000
1793.00,9.90840,5.464694,0.000240,5.441265,-0.5781,0.141,9.90840,0.00000
1794.00,9.90886,5.464807,0.000242,5.441288,-0.5780,0.141,9.90886,0.00000
1795.00,9.90794,5.464931,0.000241,5.441320,-0.5779,0.141,9.90794,0.00000
1796.00,9.90711,5.465006,0.000245,5.441354,-0.5778,0.141,9.90711,0.00000
1797.00,9.90638,5.465060,0.000245,5.441324,-0.5777,0.142,9.90638,0.00000
1798.00,9.90610,5.465093,0.000243,5.441317,-0.5776,0.142,9.90610,0.00000
1799.00,9.90646,5.465177,0.000240,5.441340,-0.5775,0.142,9.90646,0.00000
1800.00,9.90794,5.465302,0.000240,5.441391,-0.5774,0.142,9.90794,0.00000
1801.00,9.90877,5.465398,0.000237,5.441366,-0.5773,0.143,9.90877,0.00000
1802.00,9.90926,5.465484,0.000237,5.441381,-0.5772,0.143,9.90926,0.00000
1803.00,9.90966,5.465564,0.000237,5.441360,-0.5772,0.143,9.90966,0.00000
1804.00,9.90984,5.465687,0.000241,5.441398,-0.5771,0.143,9.90984,0.00000
1805.00,9.90955,5.465744,0.000243,5.441386,-0.5770,0.144,9.90955,0.00000
1806.00,9.90831,5.465801,0.000244,5.441434,-0.5768,0.144,9.90831,0.00000
1807.00,9.90805,5.465937,0.000247,5.441487,-0.5767,0.144,9.90805,0.00000
1808.00,9.90796,5.465919,0.000250,5.441390,-0.5766,0.144,9.90796,0.00000
1809.00,9.90822,5.465921,0.000249,5.441363,-0.5765,0.144,9.90822,0.00000
1810.00,9.90789,5.465894,0.000252,5.441284,-0.5764,0.144,9.90789,0.00000
1811.00,9.90828,5.465973,0.000254,5.441287,-0.5764,0.144,9.90828,0.00000
1812.00,9.90890,5.465897,0.000252,5.441211,-0.5764,0.144,9.90890,0.00000
1813.00,9.90887,5.466055,0.000250,5.441326,-0.5763,0.145,9.90887,0.00000
1814.00,9.90798,5.466192,0.000250,5.441330,-0.5762,0.145,9.90798,0.00000
1815.00,9.90787,5.466370,0.000249,5.441412,-0.5761,0.145,9.90787,0.00000
1816.00,9.90807,5.466450,0.000250,5.441347,-0.5761,0.145,9.90807,0.00000
1817.00,9.90732,5.466572,0.000254,5.441318,-0.5760,0.145,9.90732,0.00000
1818.00,9.90691,5.466687,0.000256,5.441333,-0.5759,0.145,9.90691,0.00000
1819.00,9.90736,5.466738,0.000254,5.441351,-0.5759,0.145,9.90736,0.00000
1820.00,9.90828,5.466799,0.000254,5.441340,-0.5758,0.146,9.90828,0.00000
1821.00,9.90996,5.466971,0.000250,5.441466,-0.5757,0.146,9.90996,0.00000
1822.00,9.91068,5.467059,0.000244,5.441552,-0.5756,0.146,9.91068,0.00000
1823.00,9.91158,5.467086,0.000243,5.441557,-0.5754,0.147,9.91158,0.00000
1824.00,9.91132,5.467072,0.000243,5.441479,-0.5752,0.147,9.91132,0.00000
1825.00,9.91089,5.467028,0.000242,5.441398,-0.5751,0.147,9.91089,0.00000
1826.00,9.91007,5.466960,0.000242,5.441287,-0.5750,0.148,9.91007,0.00000
1827.00,9.90992,5.467012,0.000245,5.441241,-0.5749,0.148,9.90992,0.00000
1828.00,9.90945,5.467099,0.000242,5.441208,-0.5749,0.148,9.90945,0.00000
1829.00,9.91013,5.467312,0.000242,5.441292,-0.5748,0.148,9.91013,0.00000
1830.00,9.90922,5.467429,0.000241,5.441331,-0.5748,0.148,9.90922,0.00000
1831.00,9.90865,5.467457,0.000242,5.441336,-0.5747,0.149,9.90865,0.00000
1832.00,9.90942,5.467522,0.000242,5.441367,-0.5746,0.149,9.90942,0.00000
1833.00,9.91018,5.467455,0.000247,5.441279,-0.5746,0.149,9.91018,0.00000
1834.00,9.91033,5.467408,0.000249,5.441237,-0.5745,0.149,9.91033,0.00000
1835.00,9.91065,5.467490,0.000251,5.441235,-0.5744,0.149,9.91065,0.00000
1836.00,9.91131,5.467624,0.000250,5.441248,-0.5743,0.149,9.91131,0.00000
1837.00,9.91112,5.467712,0.000247,5.441233,-0.5743,0.150,9.91112,0.00000
1838.00,9.91048,5.467950,0.000246,5.441360,-0.5742,0.150,9.91048,0.00000
1839.00,9.90979,5.468103,0.000246,5.441416,-0.5741,0.150,9.90979,0.00000
1840.00,9.91084,5.468227,0.000244,5.441475,-0.5741,0.150,9.91084,0.00000
1841.00,9.91041,5.468291,0.000246,5.441496,-0.5740,0.150,9.91041,0.00000
1842.00,9.90916,5.468344,0.000249,5.441473,-0.5739,0.151,9.90916,0.00000
1843.00,9.90974,5.468441,0.000249,5.441485,-0.5738,0.151,9.90974,0.00000
1844.00,9.91064,5.468535,0.000250,5.441493,-0.5737,0.151,9.91064,0.00000
1845.00,9.91055,5.468462,0.000251,5.441383,-0.5736,0.151,9.91055,0.00000
1846.00,9.91079,5.468609,0.000249,5.441457,-0.5735,0.151,9.91079,0.00000
1847.00,9.91145,5.468735,0.000246,5.441532,-0.5735,0.152,9.91145,0.00000
1848.00,9.91147,5.468782,0.000247,5.441519,-0.5734,0.152,9.91147,0.00000
1849.00,9.91140,5.468640,0.000244,5.441376,-0.5734,0.152,9.91140,0.00000
1850.00,9.91162,5.468732,0.000244,5.441368,-0.5733,0.152,9.91162,0.00000
1851.00,9.91213,5.468737,0.000245,5.441302,-0.5733,0.152,9.91213,0.00000
1852.00,9.91303,5.468829,0.000246,5.441294,-0.5733,0.153,9.91303,0.00000
1853.00,9.91272,5.468849,0.000244,5.441268,-0.5732,0.153,9.91272,0.00000
1854.00,9.91178,5.469106,0.000246,5.441432,-0.5732,0.153,9.91178,0.00000
1855.00,9.91125,5.469093,0.000244,5.441414,-0.5731,0.153,9.91125,0.00000
1856.00,9.91038,5.469121,0.000246,5.441359,-0.5730,0.154,9.91038,0.00000
1857.00,9.90995,5.469136,0.000250,5.441307,-0.5729,0.154,9.90995,0.00000
1858.00,9.91051,5.469145,0.000252,5.441306,-0.5729,0.154,9.91051,0.00000
1859.00,9.91125,5.469174,0.000251,5.441234,-0.5728,0.154,9.91125,0.00000
1860.00,9.91151,5.469335,0.000252,5.441318,-0.5727,0.154,9.91151,0.00000
1861.00,9.91222,5.469467,0.000251,5.441380,-0.5726,0.154,9.91222,0.00000
1862.00,9.91234,5.469516,0.000247,5.441371,-0.5725,0.154,9.91234,0.00000
1863.00,9.91247,5.469649,0.000245,5.441392,-0.5724,0.155,9.91247,0.00000
1864.00,9.91270,5.469725,0.000242,5.441409,-0.5723,0.155,9.91270,0.00000
1865.00,9.91323,5.469820,0.000242,5.441405,-0.5722,0.155,9.91323,0.00000
1866.00,9.91418,5.469895,0.000242,5.441415,-0.5721,0.155,9.91418,0.00000
1867.00,9.91482,5.469953,0.000240,5.441426,-0.5720,0.156,9.91482,0.00000
1868.00,9.91531,5.470005,0.000238,5.441431,-0.5720,0.156,9.91531,0.00000
1869.00,9.91535,5.470043,0.000243,5.441421,-0.5719,0.156,9.91535,0.00000
1870.00,9.91544,5.470182,0.000246,5.441449,-0.5718,0.156,9.91544,0.00000
1871.00,9.91490,5.470276,0.000246,5.441478,-0.5717,0.156,9.91490,0.00000
1872.00,9.91448,5.470427,0.000251,5.441585,-0.5716,0.156,9.91448,0.00000
1873.00,9.91417,5.470556,0.000257,5.441622,-0.5715,0.156,9.91417,0.00000
1874.00,9.91439,5.470572,0.000253,5.441530,-0.5715,0.156,9.91439,0.00000
1875.00,9.91427,5.470640,0.000251,5.441536,-0.5714,0.157,9.91427,0.00000
1876.00,9.91413,5.470651,0.000251,5.441453,-0.5713,0.157,9.91413,0.00000
1877.00,9.91396,5.470682,0.000249,5.441388,-0.5712,0.157,9.91396,0.00000
1878.00,9.91395,5.470684,0.000246,5.441321,-0.5710,0.158,9.91395,0.00000
1879.00,9.91497,5.470861,0.000248,5.441410,-0.5709,0.158,9.91497,0.00000
1880.00,9.91526,5.470872,0.000244,5.441379,-0.5708,0.158,9.91526,0.00000
1881.00,9.91455,5.470935,0.000243,5.441409,-0.5707,0.158,9.91455,0.00000
1882.00,9.91458,5.471066,0.000242,5.441453,-0.5706,0.159,9.91458,0.00000
1883.00,9.91515,5.471121,0.000240,5.441485,-0.5706,0.159,9.91515,0.00000
1884.00,9.91455,5.471173,0.000237,5.441495,-0.5705,0.159,9.91455,0.00000
1885.00,9.91443,5.471261,0.000242,5.441505,-0.5704,0.159,9.91443,0.00000
1886.00,9.91529,5.471379,0.000241,5.441533,-0.5704,0.160,9.91529,0.00000
1887.00,9.91574,5.471375,0.000243,5.441492,-0.5703,0.160,9.91574,0.00000
1888.00,9.91587,5.471523,0.000244,5.441536,-0.5702,0.160,9.91587,0.00000
1889.00,9.91621,5.471618,0.000244,5.441539,-0.5701,0.160,9.91621,0.00000
1890.00,9.91661,5.471704,0.000243,5.441539,-0.5700,0.160,9.91661,0.00000
1891.00,9.91670,5.471751,0.000244,5.441519,-0.5699,0.161,9.91670,0.00000
1892.00,9.91639,5.471788,0.000244,5.441474,-0.5698,0.161,9.91639,0.00000
1893.00,9.91602,5.471743,0.000248,5.441366,-0.5697,0.161,9.91602,0.00000
1894.00,9.91561,5.471727,0.000245,5.441323,-0.5697,0.161,9.91561,0.00000
1895.00,9.91586,5.471758,0.000247,5.441249,-0.5696,0.161,9.91586,0.00000
1896.00,9.91601,5.471888,0.000246,5.441233,-0.5695,0.162,9.91601,0.00000
1897.00,9.91647,5.472031,0.000245,5.441321,-0.5694,0.162,9.91647,0.00000
1898.00,9.91615,5.472138,0.000242,5.441345,-0.5693,0.162,9.91615,0.00000
1899.00,9.91551,5.472269,0.000244,5.441418,-0.5692,0.162,9.91551,0.00000
1900.00,9.91530,5.472375,0.000247,5.441515,-0.5691,0.162,9.91530,0.00000
1901.00,9.91534,5.472411,0.000247,5.441521,-0.5690,0.163,9.91534,0.00000
1902.00,9.91573,5.472478,0.000246,5.441454,-0.5689,0.163,9.91573,0.00000
1903.00,9.91593,5.472586,0.000243,5.441485,-0.5688,0.163,9.91593,0.00000
1904.00,9.91709,5.472590,0.000245,5.441372,-0.5687,0.163,9.91709,0.00000
1905.00,9.91711,5.472639,0.000242,5.441323,-0.5686,0.164,9.91711,0.00000
1906.00,9.91732,5.472718,0.000243,5.441300,-0.5685,0.164,9.91732,0.00000
1907.00,9.91640,5.472753,0.000245,5.441299,-0.5684,0.164,9.91640,0.00000
1908.00,9.91631,5.472830,0.000246,5.441267,-0.5683,0.164,9.91631,0.00000
1909.00,9.91612,5.472903,0.000248,5.441279,-0.5682,0.164,9.91612,0.00000
1910.00,9.91600,5.472921,0.000245,5.441234,-0.5682,0.164,9.91600,0.00000
1911.00,9.91548,5.472937,0.000242,5.441228,-0.5681,0.165,9.91548,0.00000
1912.00,9.91556,5.473053,0.000238,5.441268,-0.5679,0.165,9.91556,0.00000
1913.00,9.91532,5.473037,0.000237,5.441216,-0.5678,0.165,9.91532,0.00000
1914.00,9.91617,5.473173,0.000235,5.441302,-0.5677,0.166,9.91617,0.00000
1915.00,9.91594,5.473276,0.000239,5.441343,-0.5676,0.166,9.91594,0.00000
1916.00,9.91643,5.473343,0.000241,5.441355,-0.5675,0.166,9.91643,0.00000
1917.00,9.91737,5.473349,0.000244,5.441308,-0.5674,0.166,9.91737,0.00000
1918.00,9.91888,5.473442,0.000247,5.441347,-0.5673,0.166,9.91888,0.00000
1919.00,9.91904,5.473489,0.000250,5.441293,-0.5672,0.166,9.91904,0.00000
1920.00,9.92054,5.473608,0.000251,5.441359,-0.5672,0.166,9.92054,0.00000
1921.00,9.92111,5.473758,0.000253,5.441455,-0.5671,0.166,9.92111,0.00000
@7,1.0000,2.0, 1920.025 
1922.00,9.92052,5.473759,0.000254,5.441397,-0.5670,0.167,9.92052,0.00000
1923.00,9.92061,5.473850,0.000255,5.441391,-0.5669,0.167,9.92061,0.00000
1924.00,9.91915,5.473833,0.000254,5.441312,-0.5668,0.167,9.91915,0.00000
1925.00,9.90537,5.473751,0.000253,5.441168,-0.5668,0.167,9.90537,0.00000
1926.00,9.87679,5.473721,0.000252,5.441087,-0.5667,0.167,9.87679,0.00000
1927.00,9.84002,5.473862,0.000248,5.441145,-0.5666,0.168,9.84002,0.00000
1928.00,9.80312,5.473924,0.000245,5.441183,-0.5665,0.168,9.80312,0.00000
1929.00,9.77578,5.474073,0.000243,5.441265,-0.5664,0.168,9.77578,0.00000
1930.00,9.76955,5.474261,0.000241,5.441367,-0.5662,0.168,9.76955,0.00000
1931.00,9.78399,5.474378,0.000239,5.441375,-0.5662,0.169,9.78399,0.00000
1932.00,9.80637,5.474386,0.000240,5.441324,-0.5660,0.169,9.80637,0.00000
1933.00,9.82422,5.474428,0.000238,5.441256,-0.5659,0.169,9.82422,0.00000
1934.00,9.83189,5.474434,0.000238,5.441219,-0.5658,0.169,9.83189,0.00000
1935.00,9.82902,5.474430,0.000240,5.441133,-0.5658,0.170,9.82902,0.00000
1936.00,9.82110,5.474493,0.000240,5.441144,-0.5657,0.170,9.82110,0.00000
1937.00,9.81426,5.474663,0.000242,5.441245,-0.5656,0.170,9.81426,0.00000
1938.00,9.81305,5.474761,0.000246,5.441326,-0.5655,0.170,9.81305,0.00000
1939.00,9.81575,5.474857,0.000248,5.441344,-0.5654,0.170,9.81575,0.00000
1940.00,9.82336,5.474936,0.000248,5.441411,-0.5652,0.170,9.82336,0.00000
1941.00,9.83359,5.474950,0.000247,5.441353,-0.5651,0.170,9.83359,0.00000
1942.00,9.84854,5.474958,0.000247,5.441307,-0.5650,0.170,9.84854,0.00000
1943.00,9.86661,5.475028,0.000245,5.441259,-0.5649,0.171,9.86661,0.00000
1944.00,9.88597,5.475093,0.000243,5.441258,-0.5648,0.171,9.88597,0.00000
1945.00,9.90355,5.475165,0.000243,5.441216,-0.5647,0.171,9.90355,0.00000
1946.00,9.92074,5.475154,0.000242,5.441127,-0.5647,0.172,9.92074,0.00000
1947.00,9.93522,5.475207,0.000242,5.441059,-0.5646,0.172,9.93522,0.00000
1948.00,9.94454,5.475316,0.000245,5.441072,-0.5646,0.172,9.94454,0.00000
1949.00,9.95276,5.475318,0.000246,5.440991,-0.5645,0.172,9.95276,0.00000
1950.00,9.95961,5.475327,0.000246,5.440938,-0.5644,0.172,9.95961,0.00000
1951.00,9.96385,5.475429,0.000248,5.441019,-0.5643,0.172,9.96385,0.00000
1952.00,9.96555,5.475537,0.000248,5.441097,-0.5642,0.172,9.96555,0.00000
1953.00,9.96633,5.475555,0.000246,5.441078,-0.5641,0.173,9.96633,0.00000
1954.00,9.96502,5.475624,0.000244,5.441136,-0.5640,0.173,9.96502,0.00000
1955.00,9.96284,5.475785,0.000242,5.441216,-0.5639,0.173,9.96284,0.00000
1956.00,9.96107,5.475883,0.000240,5.441209,-0.5638,0.174,9.96107,0.00000
1957.00,9.96015,5.475906,0.000236,5.441184,-0.5638,0.174,9.96015,0.00000
1958.00,9.95916,5.475982,0.000234,5.441185,-0.5637,0.174,9.95916,0.00000
1959.00,9.95657,5.476037,0.000236,5.441122,-0.5635,0.174,9.95657,0.00000
1960.00,9.95427,5.476137,0.000236,5.441100,-0.5634,0.175,9.95427,0.00000
1961.00,9.95146,5.476171,0.000238,5.441026,-0.5633,0.175,9.95146,0.00000
1962.00,9.94829,5.476247,0.000238,5.440990,-0.5632,0.175,9.94829,0.00000
1963.00,9.94495,5.476293,0.000237,5.440957,-0.5631,0.175,9.94495,0.00000
1964.00,9.94211,5.476462,0.000239,5.441039,-0.5630,0.176,9.94211,0.00000
1965.00,9.93865,5.476533,0.000241,5.441064,-0.5630,0.176,9.93865,0.00000
1966.00,9.93570,5.476636,0.000243,5.441119,-0.5629,0.176,9.93570,0.00000
1967.00,9.93199,5.476797,0.000245,5.441159,-0.5628,0.176,9.93199,0.00000
1968.00,9.92826,5.476877,0.000248,5.441176,-0.5627,0.176,9.92826,0.00000
1969.00,9.92483,5.476877,0.000245,5.441129,-0.5626,0.176,9.92483,0.00000
1970.00,9.92098,5.476896,0.000243,5.441132,-0.5625,0.177,9.92098,0.00000
1971.00,9.91696,5.476949,0.000242,5.441142,-0.5624,0.177,9.91696,0.00000
1972.00,9.91300,5.476941,0.000242,5.441089,-0.5623,0.177,9.91300,0.00000
1973.00,9.91145,5.477122,0.000240,5.441214,-0.5623,0.177,9.91145,0.00000
1974.00,9.91050,5.477361,0.000240,5.441315,-0.5622,0.178,9.91050,0.00000
1975.00,9.90960,5.477417,0.000243,5.441260,-0.5621,0.178,9.90960,0.00000
1976.00,9.90833,5.477489,0.000240,5.441252,-0.5620,0.178,9.90833,0.00000
1977.00,9.90815,5.477535,0.000240,5.441252,-0.5619,0.178,9.90815,0.00000
1978.00,9.90791,5.477510,0.000243,5.441146,-0.5619,0.178,9.90791,0.00000
1979.00,9.90807,5.477521,0.000244,5.441157,-0.5618,0.179,9.90807,0.00000
1980.00,9.90969,5.477616,0.000247,5.441196,-0.5617,0.179,9.90969,0.00000
1981.00,9.91130,5.477671,0.000251,5.441197,-0.5616,0.179,9.91130,0.00000
1982.00,9.91183,5.477825,0.000252,5.441283,-0.5616,0.179,9.91183,0.00000
1983.00,9.91134,5.477910,0.000250,5.441348,-0.5615,0.179,9.91134,0.00000
1984.00,9.91207,5.477996,0.000253,5.441335,-0.5614,0.179,9.91207,0.00000
1985.00,9.91262,5.478036,0.000249,5.441306,-0.5613,0.179,9.91262,0.00000
1986.00,9.91338,5.478163,0.000248,5.441302,-0.5612,0.180,9.91338,0.00000
1987.00,9.91500,5.478171,0.000247,5.441224,-0.5611,0.180,9.91500,0.00000
1988.00,9.91701,5.478215,0.000248,5.441208,-0.5610,0.180,9.91701,0.00000
1989.00,9.91761,5.478267,0.000248,5.441225,-0.5610,0.180,9.91761,0.00000
1990.00,9.91906,5.478346,0.000248,5.441272,-0.5609,0.180,9.91906,0.00000
1991.00,9.92103,5.478466,0.000246,5.441365,-0.5608,0.181,9.92103,0.00000
1992.00,9.92292,5.478534,0.000247,5.441403,-0.5607,0.181,9.92292,0.00000
1993.00,9.92352,5.478548,0.000249,5.441308,-0.5606,0.181,9.92352,0.00000
1994.00,9.92442,5.478586,0.000247,5.441268,-0.5605,0.181,9.92442,0.00000
1995.00,9.92505,5.478687,0.000248,5.441265,-0.5604,0.181,9.92505,0.00000
1996.00,9.92566,5.478740,0.000247,5.441261,-0.5603,0.181,9.92566,0.00000
1997.00,9.92631,5.478852,0.000246,5.441312,-0.5602,0.182,9.92631,0.00000
1998.00,9.92660,5.478959,0.000243,5.441385,-0.5601,0.182,9.92660,0.00000
1999.00,9.92810,5.478911,0.000245,5.441336,-0.5600,0.182,9.92810,0.00000
2000.00,9.92997,5.478922,0.000249,5.441319,-0.5600,0.182,9.92997,0.00000
2001.00,9.93091,5.478926,0.000254,5.441288,-0.5599,0.182,9.93091,0.00000
2002.00,9.93202,5.478938,0.000254,5.441242,-0.5598,0.182,9.93202,0.00000
2003.00,9.93386,5.479052,0.000256,5.441247,-0.5597,0.182,9.93386,0.00000
2004.00,9.93364,5.479199,0.000254,5.441249,-0.5597,0.183,9.93364,0.00000
2005.00,9.93208,5.479340,0.000252,5.441303,-0.5596,0.183,9.93208,0.00000
2006.00,9.93093,5.479436,0.000251,5.441271,-0.5596,0.183,9.93093,0.00000
2007.00,9.93041,5.479480,0.000253,5.441233,-0.5596,0.183,9.93041,0.00000
2008.00,9.92975,5.479479,0.000254,5.441131,-0.5595,0.183,9.92975,0.00000
2009.00,9.92975,5.479528,0.000254,5.441126,-0.5594,0.184,9.92975,0.00000
2010.00,9.93019,5.479569,0.000251,5.441076,-0.5593,0.184,9.93019,0.00000
2011.00,9.93103,5.479694,0.000249,5.441150,-0.5592,0.184,9.93103,0.00000
2012.00,9.93074,5.479793,0.000248,5.441171,-0.5591,0.184,9.93074,0.00000
2013.00,9.93015,5.479951,0.000246,5.441280,-0.5590,0.185,9.93015,0.00000
2014.00,9.92935,5.480050,0.000245,5.441306,-0.5589,0.185,9.92935,0.00000
2015.00,9.92885,5.480133,0.000243,5.441297,-0.5588,0.185,9.92885,0.00000
2016.00,9.92808,5.480172,0.000243,5.441239,-0.5588,0.185,9.92808,0.00000
2017.00,9.92804,5.480305,0.000245,5.441336,-0.5587,0.186,9.92804,0.00000
2018.00,9.92738,5.480380,0.000245,5.441324,-0.5587,0.186,9.92738,0.00000
2019.00,9.92720,5.480546,0.000243,5.441384,-0.5586,0.186,9.92720,0.00000
2020.00,9.92589,5.480650,0.000245,5.441409,-0.5585,0.186,9.92589,0.00000
2021.00,9.92516,5.480723,0.000245,5.441448,-0.5583,0.186,9.92516,0.00000
2022.00,9.92466,5.480715,0.000244,5.441295,-0.5582,0.187,9.92466,0.00000
2023.00,9.92582,5.480705,0.000245,5.441260,-0.5581,0.187,9.92582,0.00000
2024.00,9.92608,5.480631,0.000245,5.441152,-0.5581,0.187,9.92608,0.00000
2025.00,9.92720,5.480566,0.000247,5.441065,-0.5580,0.187,9.92720,0.00000
2026.00,9.92796,5.480563,0.000247,5.441007,-0.5580,0.187,9.92796,0.00000
2027.00,9.92760,5.480562,0.000247,5.441003,-0.5579,0.187,9.92760,0.00000
2028.00,9.92636,5.480669,0.000246,5.441041,-0.5578,0.188,9.92636,0.00000
2029.00,9.92596,5.480850,0.000247,5.441149,-0.5577,0.188,9.92596,0.00000
2030.00,9.92559,5.480899,0.000243,5.441130,-0.5576,0.188,9.92559,0.00000
2031.00,9.92537,5.481036,0.000244,5.441161,-0.5575,0.188,9.92537,0.00000
2032.00,9.92530,5.481186,0.000244,5.441201,-0.5575,0.189,9.92530,0.00000
2033.00,9.92504,5.481305,0.000245,5.441206,-0.5574,0.189,9.92504,0.00000
2034.00,9.92413,5.481292,0.000248,5.441120,-0.5573,0.189,9.92413,0.00000
2035.00,9.92406,5.481490,0.000249,5.441204,-0.5573,0.189,9.92406,0.00000
2036.00,9.92372,5.481541,0.000246,5.441173,-0.5572,0.189,9.92372,0.00000
2037.00,9.92362,5.481601,0.000243,5.441165,-0.5571,0.190,9.92362,0.00000
2038.00,9.92399,5.481641,0.000241,5.441155,-0.5570,0.190,9.92399,0.00000
2039.00,9.92531,5.481838,0.000237,5.441232,-0.5569,0.191,9.92531,0.00000
2040.00,9.92593,5.481880,0.000238,5.441209,-0.5568,0.191,9.92593,0.00000
2041.00,9.92693,5.481991,0.000241,5.441243,-0.5567,0.191,9.92693,0.00000
2042.00,9.92737,5.482093,0.000245,5.441255,-0.5566,0.191,9.92737,0.00000
2043.00,9.92822,5.482201,0.000247,5.441269,-0.5566,0.191,9.92822,0.00000
2044.00,9.92819,5.482106,0.000248,5.441183,-0.5565,0.191,9.92819,0.00000
2045.00,9.92801,5.482212,0.000248,5.441249,-0.5564,0.191,9.92801,0.00000
2046.00,9.92791,5.482281,0.000246,5.441263,-0.5562,0.191,9.92791,0.00000
2047.00,9.92881,5.482321,0.000244,5.441324,-0.5561,0.192,9.92881,0.00000
2048.00,9.92885,5.482365,0.000244,5.441309,-0.5560,0.192,9.92885,0.00000
2049.00,9.92907,5.482536,0.000244,5.441408,-0.5559,0.192,9.92907,0.00000
2050.00,9.92960,5.482575,0.000242,5.441404,-0.5559,0.193,9.92960,0.00000
2051.00,9.92979,5.482608,0.000241,5.441409,-0.5558,0.193,9.92979,0.00000
2052.00,9.92927,5.482744,0.000240,5.441433,-0.5557,0.193,9.92927,0.00000
2053.00,9.92938,5.482787,0.000240,5.441420,-0.5556,0.193,9.92938,0.00000
2054.00,9.92979,5.482816,0.000237,5.441380,-0.5555,0.194,9.92979,0.00000
2055.00,9.93012,5.482854,0.000239,5.441357,-0.5554,0.194,9.93012,0.00000
2056.00,9.92915,5.482942,0.000241,5.441368,-0.5554,0.194,9.92915,0.00000
2057.00,9.92900,5.482972,0.000243,5.441346,-0.5553,0.194,9.92900,0.00000
2058.00,9.92922,5.482965,0.000244,5.441294,-0.5552,0.194,9.92922,0.00000
2059.00,9.92947,5.482953,0.000249,5.441255,-0.5551,0.194,9.92947,0.00000
2060.00,9.92961,5.483034,0.000249,5.441251,-0.5550,0.194,9.92961,0.00000
2061.00,9.93118,5.483009,0.000248,5.441179,-0.5550,0.195,9.93118,0.00000
2062.00,9.93199,5.483030,0.000244,5.441098,-0.5549,0.195,9.93199,0.00000
2063.00,9.93165,5.483225,0.000241,5.441197,-0.5548,0.195,9.93165,0.00000
2064.00,9.93222,5.483415,0.000241,5.441224,-0.5546,0.196,9.93222,0.00000
2065.00,9.93285,5.483522,0.000243,5.441247,-0.5545,0.196,9.93285,0.00000
2066.00,9.93278,5.483664,0.000243,5.441278,-0.5544,0.196,9.93278,0.00000
2067.00,9.93304,5.483718,0.000246,5.441293,-0.5544,0.196,9.93304,0.00000
2068.00,9.93311,5.483745,0.000249,5.441254,-0.5543,0.196,9.93311,0.00000
2069.00,9.93217,5.483709,0.000248,5.441217,-0.5542,0.196,9.93217,0.00000
2070.00,9.93174,5.483799,0.000246,5.441255,-0.5541,0.197,9.93174,0.00000
2071.00,9.93192,5.483928,0.000247,5.441326,-0.5540,0.197,9.93192,0.00000
2072.00,9.93064,5.484016,0.000248,5.441330,-0.5539,0.197,9.93064,0.00000
2073.00,9.93074,5.484022,0.000246,5.441294,-0.5538,0.197,9.93074,0.00000
2074.00,9.93044,5.484152,0.000244,5.441345,-0.5537,0.198,9.93044,0.00000
2075.00,9.92959,5.484181,0.000243,5.441265,-0.5536,0.198,9.92959,0.00000
2076.00,9.92883,5.484216,0.000241,5.441229,-0.5535,0.198,9.92883,0.00000
2077.00,9.92957,5.484326,0.000242,5.441242,-0.5534,0.198,9.92957,0.00000
2078.00,9.93009,5.484500,0.000246,5.441314,-0.5533,0.198,9.93009,0.00000
2079.00,9.93091,5.484594,0.000250,5.441288,-0.5532,0.198,9.93091,0.00000
2080.00,9.93209,5.484640,0.000254,5.441285,-0.5532,0.198,9.93209,0.00000
2081.00,9.93219,5.484710,0.000256,5.441297,-0.5531,0.198,9.93219,0.00000
2082.00,9.93224,5.484837,0.000256,5.441382,-0.5531,0.199,9.93224,0.00000
2083.00,9.93151,5.484883,0.000253,5.441406,-0.5530,0.199,9.93151,0.00000
2084.00,9.93144,5.484893,0.000246,5.441393,-0.5530,0.199,9.93144,0.00000
2085.00,9.93165,5.484962,0.000239,5.441389,-0.5529,0.200,9.93165,0.00000
2086.00,9.93166,5.485014,0.000236,5.441332,-0.5529,0.200,9.93166,0.00000
2087.00,9.93205,5.485073,0.000233,5.441272,-0.5528,0.201,9.93205,0.00000
2088.00,9.93189,5.485144,0.000235,5.441242,-0.5527,0.201,9.93189,0.00000
2089.00,9.93209,5.485278,0.000239,5.441280,-0.5526,0.201,9.93209,0.00000
2090.00,9.93141,5.485359,0.000244,5.441328,-0.5525,0.201,9.93141,0.00000
2091.00,9.93150,5.485382,0.000249,5.441325,-0.5525,0.201,9.93150,0.00000
2092.00,9.93152,5.485427,0.000249,5.441345,-0.5524,0.201,9.93152,0.00000
2093.00,9.93310,5.485473,0.000251,5.441321,-0.5524,0.201,9.93310,0.00000
2094.00,9.93354,5.485529,0.000252,5.441274,-0.5524,0.201,9.93354,0.00000
2095.00,9.93385,5.485743,0.000249,5.441353,-0.5523,0.202,9.93385,0.00000
2096.00,9.93431,5.485886,0.000246,5.441418,-0.5522,0.202,9.93431,0.00000
2097.00,9.93378,5.485937,0.000248,5.441392,-0.5522,0.202,9.93378,0.00000
2098.00,9.93282,5.485962,0.000248,5.441360,-0.5521,0.202,9.93282,0.00000
2099.00,9.93249,5.486002,0.000249,5.441352,-0.5520,0.202,9.93249,0.00000
2100.00,9.93170,5.485969,0.000249,5.441229,-0.5520,0.202,9.93170,0.00000
2101.00,9.93083,5.486037,0.000249,5.441176,-0.5519,0.203,9.93083,0.00000
2102.00,9.93112,5.486047,0.000251,5.441114,-0.5519,0.203,9.93112,0.00000
2103.00,9.93172,5.486161,0.000249,5.441181,-0.5518,0.203,9.93172,0.00000
2104.00,9.93227,5.486278,0.000246,5.441252,-0.5517,0.203,9.93227,0.00000
2105.00,9.93264,5.486280,0.000245,5.441260,-0.5517,0.204,9.93264,0.00000
2106.00,9.93302,5.486327,0.000246,5.441276,-0.5516,0.204,9.93302,0.00000
2107.00,9.93235,5.486415,0.000243,5.441293,-0.5515,0.204,9.93235,0.00000
2108.00,9.93206,5.486444,0.000242,5.441231,-0.5515,0.204,9.93206,0.00000
2109.00,9.93179,5.486485,0.000245,5.441172,-0.5514,0.204,9.93179,0.00000
2110.00,9.93289,5.486601,0.000251,5.441158,-0.5513,0.204,9.93289,0.00000
2111.00,9.93355,5.486629,0.000250,5.441112,-0.5512,0.204,9.93355,0.00000
2112.00,9.93519,5.486810,0.000250,5.441196,-0.5511,0.205,9.93519,0.00000
2113.00,9.93539,5.486988,0.000251,5.441254,-0.5510,0.205,9.93539,0.00000
2114.00,9.93519,5.487055,0.000249,5.441312,-0.5509,0.205,9.93519,0.00000
2115.00,9.93415,5.487151,0.000248,5.441351,-0.5509,0.205,9.93415,0.00000
2116.00,9.93431,5.487282,0.000249,5.441386,-0.5508,0.206,9.93431,0.00000
2117.00,9.93418,5.487267,0.000247,5.441307,-0.5507,0.206,9.93418,0.00000
2118.00,9.93469,5.487323,0.000244,5.441288,-0.5506,0.206,9.93469,0.00000
2119.00,9.93459,5.487424,0.000243,5.441258,-0.5505,0.207,9.93459,0.00000
2120.00,9.93595,5.487465,0.000239,5.441174,-0.5504,0.207,9.93595,0.00000
2121.00,9.93648,5.487573,0.000235,5.441212,-0.5503,0.207,9.93648,0.00000
2122.00,9.93658,5.487673,0.000236,5.441191,-0.5502,0.208,9.93658,0.00000
2123.00,9.93611,5.487747,0.000239,5.441192,-0.5501,0.208,9.93611,0.00000
2124.00,9.93636,5.487851,0.000237,5.441214,-0.5500,0.208,9.93636,0.00000
2125.00,9.93566,5.487946,0.000236,5.441318,-0.5499,0.208,9.93566,0.00000
2126.00,9.93556,5.487975,0.000240,5.441278,-0.5498,0.208,9.93556,0.00000
2127.00,9.93529,5.488079,0.000243,5.441365,-0.5498,0.208,9.93529,0.00000
2128.00,9.93559,5.488065,0.000243,5.441312,-0.5497,0.208,9.93559,0.00000
2129.00,9.93555,5.488164,0.000248,5.441319,-0.5496,0.208,9.93555,0.00000
2130.00,9.93569,5.488262,0.000249,5.441299,-0.5495,0.209,9.93569,0.00000
2131.00,9.93519,5.488395,0.000250,5.441323,-0.5494,0.209,9.93519,0.00000
2132.00,9.93513,5.488464,0.000247,5.441321,-0.5493,0.209,9.93513,0.00000
2133.00,9.93475,5.488574,0.000245,5.441331,-0.5492,0.209,9.93475,0.00000
2134.00,9.93591,5.488485,0.000242,5.441222,-0.5491,0.210,9.93591,0.00000
2135.00,9.93572,5.488491,0.000245,5.441208,-0.5490,0.210,9.93572,0.00000
2136.00,9.93623,5.488548,0.000242,5.441240,-0.5489,0.210,9.93623,0.00000
2137.00,9.93603,5.488539,0.000240,5.441158,-0.5487,0.210,9.93603,0.00000
2138.00,9.93650,5.488565,0.000244,5.441112,-0.5486,0.210,9.93650,0.00000
2139.00,9.93591,5.488678,0.000246,5.441145,-0.5485,0.210,9.93591,0.00000
2140.00,9.93663,5.488778,0.000247,5.441158,-0.5484,0.211,9.93663,0.00000
2141.00,9.93577,5.488769,0.000247,5.441138,-0.5483,0.211,9.93577,0.00000
2142.00,9.93611,5.488841,0.000251,5.441151,-0.5483,0.211,9.93611,0.00000
2143.00,9.93627,5.488898,0.000249,5.441193,-0.5482,0.211,9.93627,0.00000
2144.00,9.93613,5.488979,0.000248,5.441182,-0.5481,0.211,9.93613,0.00000
2145.00,9.93623,5.489046,0.000245,5.441154,-0.5481,0.212,9.93623,0.00000
2146.00,9.93735,5.489148,0.000245,5.441113,-0.5480,0.212,9.93735,0.00000
2147.00,9.93743,5.489242,0.000246,5.441118,-0.5478,0.212,9.93743,0.00000
2148.00,9.93683,5.489406,0.000244,5.441190,-0.5477,0.212,9.93683,0.00000
2149.00,9.93651,5.489511,0.000245,5.441221,-0.5476,0.212,9.93651,0.00000
2150.00,9.93675,5.489578,0.000248,5.441221,-0.5475,0.213,9.93675,0.00000
2151.00,9.93678,5.489633,0.000249,5.441227,-0.5475,0.213,9.93678,0.00000
2152.00,9.93710,5.489785,0.000249,5.441303,-0.5474,0.213,9.93710,0.00000
2153.00,9.93764,5.489834,0.000250,5.441293,-0.5473,0.213,9.93764,0.00000
2154.00,9.93809,5.489892,0.000245,5.441302,-0.5472,0.213,9.93809,0.00000
2155.00,9.93793,5.489920,0.000241,5.441295,-0.5471,0.214,9.93793,0.00000
2156.00,9.93768,5.489948,0.000236,5.441236,-0.5470,0.214,9.93768,0.00000
2157.00,9.93740,5.489927,0.000234,5.441123,-0.5470,0.214,9.93740,0.00000
2158.00,9.93773,5.489999,0.000233,5.441092,-0.5469,0.215,9.93773,0.00000
2159.00,9.93765,5.490088,0.000236,5.441143,-0.5468,0.215,9.93765,0.00000
2160.00,9.93676,5.490241,0.000237,5.441202,-0.5467,0.215,9.93676,0.00000
2161.00,9.93701,5.490341,0.000239,5.441252,-0.5466,0.215,9.93701,0.00000
2162.00,9.93793,5.490420,0.000241,5.441289,-0.5466,0.215,9.93793,0.00000
2163.00,9.93837,5.490492,0.000241,5.441294,-0.5465,0.216,9.93837,0.00000
2164.00,9.93958,5.490484,0.000243,5.441227,-0.5464,0.216,9.93958,0.00000
2165.00,9.94047,5.490462,0.000244,5.441151,-0.5463,0.216,9.94047,0.00000
2166.00,9.94038,5.490511,0.000244,5.441144,-0.5462,0.216,9.94038,0.00000
2167.00,9.93942,5.490591,0.000245,5.441176,-0.5462,0.216,9.93942,0.00000
2168.00,9.93864,5.490636,0.000248,5.441168,-0.5461,0.216,9.93864,0.00000
2169.00,9.93824,5.490733,0.000247,5.441150,-0.5460,0.217,9.93824,0.00000
2170.00,9.93816,5.490782,0.000249,5.441162,-0.5459,0.217,9.93816,0.00000
2171.00,9.93775,5.490823,0.000252,5.441138,-0.5458,0.217,9.93775,0.00000
2172.00,9.93843,5.490904,0.000251,5.441115,-0.5458,0.217,9.93843,0.00000
2173.00,9.93876,5.491026,0.000246,5.441140,-0.5457,0.217,9.93876,0.00000
2174.00,9.93904,5.491100,0.000246,5.441165,-0.5457,0.218,9.93904,0.00000
2175.00,9.93923,5.491274,0.000246,5.441193,-0.5456,0.218,9.93923,0.00000
2176.00,9.93962,5.491414,0.000245,5.441237,-0.5455,0.218,9.93962,0.00000
2177.00,9.93932,5.491516,0.000245,5.441251,-0.5454,0.218,9.93932,0.00000
2178.00,9.93912,5.491531,0.000248,5.441212,-0.5452,0.218,9.93912,0.00000
2179.00,9.93837,5.491603,0.000247,5.441173,-0.5452,0.219,9.93837,0.00000
2180.00,9.93802,5.491665,0.000245,5.441190,-0.5451,0.219,9.93802,0.00000
2181.00,9.93814,5.491789,0.000246,5.441225,-0.5450,0.219,9.93814,0.00000
2182.00,9.93844,5.491821,0.000248,5.441221,-0.5449,0.219,9.93844,0.00000
2183.00,9.93905,5.491881,0.000249,5.441192,-0.5449,0.219,9.93905,0.00000
2184.00,9.93980,5.491911,0.000249,5.441163,-0.5448,0.219,9.93980,0.00000
2185.00,9.94117,5.492020,0.000247,5.441193,-0.5447,0.220,9.94117,0.00000
2186.00,9.94204,5.492050,0.000243,5.441161,-0.5447,0.220,9.94204,0.00000
2187.00,9.94239,5.492102,0.000241,5.441141,-0.5446,0.221,9.94239,0.00000
2188.00,9.94203,5.492193,0.000240,5.441188,-0.5445,0.221,9.94203,0.00000
2189.00,9.94160,5.492266,0.000238,5.441218,-0.5445,0.221,9.94160,0.00000
2190.00,9.94017,5.492259,0.000239,5.441199,-0.5444,0.221,9.94017,0.00000
2191.00,9.93976,5.492310,0.000242,5.441243,-0.5443,0.221,9.93976,0.00000
2192.00,9.94026,5.492352,0.000242,5.441226,-0.5442,0.222,9.94026,0.00000
2193.00,9.94125,5.492422,0.000243,5.441221,-0.5441,0.222,9.94125,0.00000
2194.00,9.94139,5.492604,0.000244,5.441276,-0.5441,0.222,9.94139,0.00000
2195.00,9.94168,5.492688,0.000247,5.441253,-0.5440,0.222,9.94168,0.00000
2196.00,9.94094,5.492699,0.000246,5.441162,-0.5439,0.222,9.94094,0.00000
2197.00,9.93983,5.492840,0.000243,5.441219,-0.5438,0.223,9.93983,0.00000
2198.00,9.93982,5.492871,0.000243,5.441181,-0.5437,0.223,9.93982,0.00000
2199.00,9.94030,5.492929,0.000245,5.441225,-0.5436,0.223,9.94030,0.00000
2200.00,9.94104,5.492948,0.000243,5.441171,-0.5436,0.223,9.94104,0.00000
2201.00,9.94225,5.493129,0.000245,5.441241,-0.5435,0.223,9.94225,0.00000
2202.00,9.94282,5.493118,0.000246,5.441208,-0.5435,0.223,9.94282,0.00000
2203.00,9.94221,5.493177,0.000242,5.441191,-0.5435,0.224,9.94221,0.00000
2204.00,9.94195,5.493243,0.000238,5.441223,-0.5434,0.224,9.94195,0.00000
2205.00,9.94085,5.493372,0.000236,5.441267,-0.5433,0.225,9.94085,0.00000
2206.00,9.94028,5.493385,0.000236,5.441203,-0.5432,0.225,9.94028,0.00000
2207.00,9.94032,5.493460,0.000238,5.441197,-0.5432,0.225,9.94032,0.00000
2208.00,9.94011,5.493606,0.000242,5.441289,-0.5431,0.225,9.94011,0.00000
2209.00,9.93960,5.493563,0.000247,5.441195,-0.5430,0.225,9.93960,0.00000
2210.00,9.94119,5.493603,0.000249,5.441231,-0.5430,0.225,9.94119,0.00000
2211.00,9.94155,5.493671,0.000249,5.441262,-0.5429,0.225,9.94155,0.00000
2212.00,9.94256,5.493782,0.000249,5.441300,-0.5428,0.226,9.94256,0.00000
2213.00,9.94430,5.493764,0.000249,5.441237,-0.5427,0.226,9.94430,0.00000
2214.00,9.94505,5.493957,0.000248,5.441285,-0.5427,0.226,9.94505,0.00000
2215.00,9.94415,5.493997,0.000249,5.441270,-0.5426,0.226,9.94415,0.00000
2216.00,9.94411,5.494071,0.000250,5.441270,-0.5426,0.226,9.94411,0.00000
2217.00,9.94358,5.494088,0.000251,5.441239,-0.5426,0.226,9.94358,0.00000
2218.00,9.94259,5.494231,0.000253,5.441327,-0.5426,0.226,9.94259,0.00000
2219.00,9.94283,5.494255,0.000255,5.441314,-0.5425,0.227,9.94283,0.00000
2220.00,9.94367,5.494379,0.000253,5.441312,-0.5425,0.227,9.94367,0.00000
2221.00,9.94375,5.494414,0.000254,5.441336,-0.5424,0.227,9.94375,0.00000
@8,1.0000,2.0, 2220.016 
2222.00,9.94284,5.494564,0.000254,5.441393,-0.5423,0.227,9.94284,0.00000
2223.00,9.94408,5.494558,0.000255,5.441291,-0.5422,0.227,9.94408,0.00000
2224.00,9.94506,5.494631,0.000253,5.441276,-0.5421,0.228,9.94506,0.00000
2225.00,9.93653,5.494675,0.000255,5.441293,-0.5420,0.228,9.93653,0.00000
2226.00,9.91209,5.494736,0.000256,5.441302,-0.5420,0.228,9.91209,0.00000
2227.00,9.87803,5.494840,0.000254,5.441361,-0.5419,0.228,9.87803,0.00000
2228.00,9.84034,5.494902,0.000252,5.441418,-0.5418,0.228,9.84034,0.00000
2229.00,9.80963,5.494990,0.000254,5.441436,-0.5417,0.229,9.80963,0.00000
2230.00,9.79811,5.495085,0.000252,5.441405,-0.5417,0.229,9.79811,0.00000
2231.00,9.80876,5.495247,0.000247,5.441396,-0.5416,0.229,9.80876,0.00000
2232.00,9.82961,5.495252,0.000246,5.441297,-0.5415,0.229,9.82961,0.00000
2233.00,9.85009,5.495386,0.000248,5.441301,-0.5414,0.230,9.85009,0.00000
2234.00,9.86091,5.495453,0.000250,5.441284,-0.5413,0.230,9.86091,0.00000
2235.00,9.86019,5.495492,0.000253,5.441277,-0.5412,0.230,9.86019,0.00000
2236.00,9.85310,5.495452,0.000255,5.441209,-0.5411,0.230,9.85310,0.00000
2237.00,9.84599,5.495561,0.000256,5.441237,-0.5410,0.230,9.84599,0.00000
2238.00,9.84143,5.495674,0.000253,5.441243,-0.5409,0.230,9.84143,0.00000
2239.00,9.84229,5.495753,0.000251,5.441256,-0.5408,0.231,9.84229,0.00000
2240.00,9.84769,5.495947,0.000252,5.441339,-0.5408,0.231,9.84769,0.00000
2241.00,9.85796,5.496157,0.000252,5.441410,-0.5407,0.231,9.85796,0.00000
2242.00,9.87230,5.496170,0.000255,5.441370,-0.5407,0.231,9.87230,0.00000
2243.00,9.89013,5.496223,0.000256,5.441378,-0.5406,0.231,9.89013,0.00000
2244.00,9.90767,5.496317,0.000255,5.441390,-0.5405,0.231,9.90767,0.00000
2245.00,9.92491,5.496365,0.000254,5.441331,-0.5404,0.232,9.92491,0.00000
2246.00,9.94033,5.496336,0.000251,5.441293,-0.5403,0.232,9.94033,0.00000
2247.00,9.95429,5.496442,0.000247,5.441303,-0.5403,0.232,9.95429,0.00000
2248.00,9.96611,5.496369,0.000245,5.441187,-0.5402,0.233,9.96611,0.00000
2249.00,9.97649,5.496336,0.000243,5.441099,-0.5401,0.233,9.97649,0.00000
2250.00,9.98433,5.496300,0.000242,5.441081,-0.5400,0.233,9.98433,0.00000
2251.00,9.98897,5.496327,0.000244,5.441034,-0.5400,0.233,9.98897,0.00000
2252.00,9.98993,5.496402,0.000249,5.441034,-0.5399,0.233,9.98993,0.00000
2253.00,9.98965,5.496532,0.000251,5.441070,-0.5398,0.233,9.98965,0.00000
2254.00,9.98804,5.496708,0.000254,5.441167,-0.5397,0.233,9.98804,0.00000
2255.00,9.98737,5.496926,0.000255,5.441241,-0.5396,0.233,9.98737,0.00000
2256.00,9.98605,5.497083,0.000256,5.441324,-0.5395,0.234,9.98605,0.00000
2257.00,9.98550,5.497135,0.000253,5.441330,-0.5394,0.234,9.98550,0.00000
2258.00,9.98384,5.497323,0.000251,5.441406,-0.5392,0.234,9.98384,0.00000
2259.00,9.98246,5.497382,0.000248,5.441369,-0.5391,0.234,9.98246,0.00000
2260.00,9.97943,5.497397,0.000247,5.441348,-0.5390,0.235,9.97943,0.00000
2261.00,9.97737,5.497484,0.000247,5.441345,-0.5389,0.235,9.97737,0.00000
2262.00,9.97496,5.497534,0.000247,5.441319,-0.5388,0.235,9.97496,0.00000
2263.00,9.97243,5.497546,0.000243,5.441292,-0.5388,0.236,9.97243,0.00000
2264.00,9.96921,5.497566,0.000243,5.441287,-0.5387,0.236,9.96921,0.00000
2265.00,9.96602,5.497575,0.000244,5.441278,-0.5386,0.236,9.96602,0.00000
2266.00,9.96304,5.497616,0.000237,5.441271,-0.5385,0.237,9.96304,0.00000
2267.00,9.95921,5.497756,0.000236,5.441350,-0.5384,0.237,9.95921,0.00000
2268.00,9.95511,5.497806,0.000241,5.441353,-0.5384,0.237,9.95511,0.00000
2269.00,9.95222,5.497796,0.000246,5.441285,-0.5383,0.237,9.95222,0.00000
2270.00,9.94840,5.497937,0.000247,5.441300,-0.5382,0.237,9.94840,0.00000
2271.00,9.94488,5.497937,0.000256,5.441279,-0.5382,0.237,9.94488,0.00000
2272.00,9.94228,5.497985,0.000261,5.441255,-0.5382,0.237,9.94228,0.00000
2273.00,9.94032,5.498072,0.000258,5.441280,-0.5381,0.237,9.94032,0.00000
2274.00,9.93648,5.498236,0.000256,5.441351,-0.5380,0.238,9.93648,0.00000
2275.00,9.93472,5.498192,0.000254,5.441262,-0.5380,0.238,9.93472,0.00000
2276.00,9.93393,5.498386,0.000253,5.441278,-0.5379,0.238,9.93393,0.00000
2277.00,9.93195,5.498406,0.000250,5.441216,-0.5378,0.238,9.93195,0.00000
2278.00,9.93176,5.498496,0.000250,5.441190,-0.5378,0.239,9.93176,0.00000
2279.00,9.93300,5.498568,0.000250,5.441196,-0.5377,0.239,9.93300,0.00000
2280.00,9.93331,5.498697,0.000251,5.441203,-0.5376,0.239,9.93331,0.00000
2281.00,9.93297,5.498835,0.000247,5.441307,-0.5376,0.239,9.93297,0.00000
2282.00,9.93449,5.499064,0.000246,5.441420,-0.5375,0.240,9.93449,0.00000
2283.00,9.93495,5.499168,0.000246,5.441417,-0.5374,0.240,9.93495,0.00000
2284.00,9.93618,5.499296,0.000246,5.441448,-0.5374,0.240,9.93618,0.00000
2285.00,9.93791,5.499340,0.000245,5.441468,-0.5373,0.240,9.93791,0.00000
2286.00,9.93977,5.499271,0.000248,5.441369,-0.5372,0.240,9.93977,0.00000
2287.00,9.94138,5.499201,0.000248,5.441294,-0.5371,0.241,9.94138,0.00000
2288.00,9.94216,5.499252,0.000250,5.441313,-0.5371,0.241,9.94216,0.00000
2289.00,9.94325,5.499269,0.000254,5.441243,-0.5371,0.241,9.94325,0.00000
2290.00,9.94530,5.499377,0.000256,5.441268,-0.5370,0.241,9.94530,0.00000
2291.00,9.94717,5.499477,0.000257,5.441300,-0.5369,0.241,9.94717,0.00000
2292.00,9.94787,5.499524,0.000257,5.441253,-0.5368,0.241,9.94787,0.00000
2293.00,9.95019,5.499574,0.000257,5.441243,-0.5368,0.241,9.95019,0.00000
2294.00,9.95065,5.499646,0.000251,5.441282,-0.5367,0.242,9.95065,0.00000
2295.00,9.95005,5.499621,0.000249,5.441226,-0.5366,0.242,9.95005,0.00000
2296.00,9.94979,5.499718,0.000248,5.441237,-0.5366,0.242,9.94979,0.00000
2297.00,9.95068,5.499800,0.000247,5.441288,-0.5365,0.243,9.95068,0.00000
2298.00,9.95130,5.499835,0.000248,5.441284,-0.5364,0.243,9.95130,0.00000
2299.00,9.95290,5.499933,0.000249,5.441289,-0.5364,0.243,9.95290,0.00000
2300.00,9.95486,5.500006,0.000251,5.441312,-0.5363,0.243,9.95486,0.00000
2301.00,9.95543,5.500031,0.000250,5.441256,-0.5362,0.243,9.95543,0.00000
2302.00,9.95609,5.500153,0.000252,5.441305,-0.5362,0.243,9.95609,0.00000
2303.00,9.95656,5.500204,0.000255,5.441315,-0.5361,0.243,9.95656,0.00000
2304.00,9.95698,5.500265,0.000255,5.441334,-0.5360,0.243,9.95698,0.00000
2305.00,9.95631,5.500459,0.000252,5.441387,-0.5359,0.244,9.95631,0.00000
2306.00,9.95690,5.500556,0.000253,5.441406,-0.5358,0.244,9.95690,0.00000
2307.00,9.95706,5.500593,0.000253,5.441350,-0.5358,0.244,9.95706,0.00000
2308.00,9.95616,5.500706,0.000250,5.441371,-0.5357,0.244,9.95616,0.00000
2309.00,9.95534,5.500679,0.000249,5.441319,-0.5356,0.245,9.95534,0.00000
2310.00,9.95601,5.500694,0.000250,5.441269,-0.5355,0.245,9.95601,0.00000
2311.00,9.95545,5.500654,0.000252,5.441190,-0.5355,0.245,9.95545,0.00000
2312.00,9.95519,5.500646,0.000250,5.441125,-0.5354,0.245,9.95519,0.00000
2313.00,9.95511,5.500793,0.000250,5.441145,-0.5354,0.245,9.95511,0.00000
2314.00,9.95477,5.500895,0.000249,5.441158,-0.5353,0.246,9.95477,0.00000
2315.00,9.95409,5.500986,0.000250,5.441201,-0.5353,0.246,9.95409,0.00000
2316.00,9.95315,5.501065,0.000251,5.441230,-0.5352,0.246,9.95315,0.00000
2317.00,9.95294,5.501249,0.000251,5.441321,-0.5352,0.246,9.95294,0.00000
2318.00,9.95141,5.501271,0.000250,5.441323,-0.5352,0.246,9.95141,0.00000
2319.00,9.95027,5.501440,0.000249,5.441402,-0.5351,0.247,9.95027,0.00000
2320.00,9.95036,5.501548,0.000248,5.441375,-0.5351,0.247,9.95036,0.00000
2321.00,9.95073,5.501646,0.000247,5.441394,-0.5350,0.247,9.95073,0.00000
2322.00,9.95053,5.501644,0.000246,5.441384,-0.5350,0.248,9.95053,0.00000
2323.00,9.95208,5.501668,0.000245,5.441320,-0.5349,0.248,9.95208,0.00000
2324.00,9.95297,5.501692,0.000245,5.441254,-0.5349,0.248,9.95297,0.00000
2325.00,9.95158,5.501810,0.000247,5.441305,-0.5349,0.248,9.95158,0.00000
2326.00,9.95027,5.501923,0.000246,5.441302,-0.5348,0.248,9.95027,0.00000
2327.00,9.94869,5.502036,0.000245,5.441250,-0.5348,0.249,9.94869,0.00000
2328.00,9.94781,5.502090,0.000245,5.441220,-0.5348,0.249,9.94781,0.00000
2329.00,9.94802,5.502174,0.000245,5.441228,-0.5348,0.249,9.94802,0.00000
2330.00,9.94812,5.502141,0.000240,5.441142,-0.5347,0.249,9.94812,0.00000
2331.00,9.94926,5.502208,0.000239,5.441118,-0.5347,0.250,9.94926,0.00000
2332.00,9.95067,5.502277,0.000243,5.441151,-0.5346,0.250,9.95067,0.00000
2333.00,9.95126,5.502434,0.000243,5.441205,-0.5345,0.250,9.95126,0.00000
2334.00,9.95065,5.502491,0.000244,5.441226,-0.5345,0.250,9.95065,0.00000
2335.00,9.95075,5.502456,0.000248,5.441154,-0.5344,0.250,9.95075,0.00000
2336.00,9.95056,5.502607,0.000249,5.441234,-0.5343,0.250,9.95056,0.00000
2337.00,9.95079,5.502632,0.000244,5.441231,-0.5343,0.251,9.95079,0.00000
2338.00,9.95072,5.502777,0.000241,5.441259,-0.5342,0.251,9.95072,0.00000
2339.00,9.95172,5.502864,0.000244,5.441256,-0.5341,0.251,9.95172,0.00000
2340.00,9.95328,5.503035,0.000241,5.441360,-0.5340,0.252,9.95328,0.00000
2341.00,9.95457,5.503102,0.000240,5.441337,-0.5340,0.252,9.95457,0.00000
2342.00,9.95481,5.503241,0.000242,5.441331,-0.5339,0.252,9.95481,0.00000
2343.00,9.95483,5.503224,0.000247,5.441312,-0.5338,0.252,9.95483,0.00000
2344.00,9.95349,5.503244,0.000249,5.441253,-0.5338,0.252,9.95349,0.00000
2345.00,9.95229,5.503326,0.000253,5.441233,-0.5337,0.252,9.95229,0.00000
2346.00,9.95098,5.503411,0.000256,5.441295,-0.5336,0.252,9.95098,0.00000
2347.00,9.95006,5.503388,0.000256,5.441264,-0.5335,0.252,9.95006,0.00000
2348.00,9.95042,5.503471,0.000257,5.441267,-0.5335,0.252,9.95042,0.00000
2349.00,9.95101,5.503507,0.000253,5.441232,-0.5334,0.253,9.95101,0.00000
2350.00,9.95105,5.503566,0.000251,5.441215,-0.5333,0.253,9.95105,0.00000
2351.00,9.95128,5.503538,0.000251,5.441117,-0.5333,0.253,9.95128,0.00000
2352.00,9.95247,5.503663,0.000252,5.441133,-0.5332,0.253,9.95247,0.00000
2353.00,9.95310,5.503677,0.000249,5.441029,-0.5331,0.254,9.95310,0.00000
2354.00,9.95363,5.503840,0.000250,5.441149,-0.5330,0.254,9.95363,0.00000
2355.00,9.95399,5.503926,0.000252,5.441220,-0.5330,0.254,9.95399,0.00000
2356.00,9.95565,5.503950,0.000251,5.441209,-0.5329,0.254,9.95565,0.00000
2357.00,9.95577,5.504058,0.000252,5.441259,-0.5328,0.254,9.95577,0.00000
2358.00,9.95605,5.504172,0.000257,5.441330,-0.5328,0.254,9.95605,0.00000
2359.00,9.95651,5.504232,0.000259,5.441297,-0.5327,0.254,9.95651,0.00000
2360.00,9.95695,5.504355,0.000261,5.441294,-0.5326,0.254,9.95695,0.00000
2361.00,9.95560,5.504490,0.000265,5.441324,-0.5326,0.254,9.95560,0.00000
2362.00,9.95476,5.504464,0.000266,5.441241,-0.5326,0.255,9.95476,0.00000
2363.00,9.95334,5.504437,0.000265,5.441181,-0.5325,0.255,9.95334,0.00000
2364.00,9.95351,5.504475,0.000263,5.441177,-0.5324,0.255,9.95351,0.00000
2365.00,9.95398,5.504510,0.000260,5.441191,-0.5323,0.255,9.95398,0.00000
2366.00,9.95511,5.504615,0.000257,5.441214,-0.5323,0.256,9.95511,0.00000
2367.00,9.95598,5.504848,0.000251,5.441315,-0.5322,0.256,9.95598,0.00000
2368.00,9.95627,5.504986,0.000248,5.441332,-0.5322,0.256,9.95627,0.00000
2369.00,9.95571,5.505035,0.000246,5.441292,-0.5321,0.257,9.95571,0.00000
2370.00,9.95478,5.505119,0.000240,5.441278,-0.5320,0.257,9.95478,0.00000
2371.00,9.95405,5.505137,0.000241,5.441275,-0.5319,0.257,9.95405,0.00000
2372.00,9.95463,5.505135,0.000242,5.441283,-0.5318,0.258,9.95463,0.00000
2373.00,9.95589,5.505184,0.000239,5.441307,-0.5318,0.258,9.95589,0.00000
2374.00,9.95648,5.505260,0.000240,5.441355,-0.5317,0.258,9.95648,0.00000
2375.00,9.95655,5.505336,0.000245,5.441362,-0.5316,0.258,9.95655,0.00000
2376.00,9.95671,5.505451,0.000242,5.441351,-0.5316,0.258,9.95671,0.00000
2377.00,9.95644,5.505486,0.000243,5.441278,-0.5315,0.259,9.95644,0.00000
2378.00,9.95595,5.505498,0.000243,5.441207,-0.5315,0.259,9.95595,0.00000
2379.00,9.95538,5.505590,0.000245,5.441188,-0.5314,0.259,9.95538,0.00000
2380.00,9.95539,5.505594,0.000243,5.441182,-0.5313,0.259,9.95539,0.00000
2381.00,9.95604,5.505646,0.000245,5.441227,-0.5313,0.259,9.95604,0.00000
2382.00,9.95683,5.505676,0.000244,5.441265,-0.5312,0.260,9.95683,0.00000
2383.00,9.95733,5.505799,0.000244,5.441349,-0.5312,0.260,9.95733,0.00000
2384.00,9.95753,5.505855,0.000245,5.441353,-0.5312,0.260,9.95753,0.00000
2385.00,9.95733,5.505918,0.000243,5.441315,-0.5312,0.260,9.95733,0.00000
2386.00,9.95569,5.505975,0.000245,5.441303,-0.5311,0.260,9.95569,0.00000
2387.00,9.95432,5.506082,0.000248,5.441282,-0.5311,0.260,9.95432,0.00000
2388.00,9.95357,5.506176,0.000251,5.441285,-0.5311,0.260,9.95357,0.00000
2389.00,9.95415,5.506176,0.000248,5.441254,-0.5310,0.261,9.95415,0.00000
2390.00,9.95589,5.506169,0.000249,5.441214,-0.5310,0.261,9.95589,0.00000
2391.00,9.95699,5.506278,0.000248,5.441220,-0.5310,0.261,9.95699,0.00000
2392.00,9.95753,5.506294,0.000245,5.441160,-0.5309,0.262,9.95753,0.00000
2393.00,9.95734,5.506367,0.000250,5.441181,-0.5309,0.262,9.95734,0.00000
2394.00,9.95709,5.506495,0.000249,5.441189,-0.5308,0.262,9.95709,0.00000
2395.00,9.95671,5.506634,0.000249,5.441239,-0.5307,0.262,9.95671,0.00000
2396.00,9.95652,5.506694,0.000245,5.441203,-0.5306,0.262,9.95652,0.00000
2397.00,9.95658,5.506829,0.000243,5.441291,-0.5306,0.263,9.95658,0.00000
2398.00,9.95804,5.506853,0.000241,5.441313,-0.5306,0.263,9.95804,0.00000
2399.00,9.95801,5.506928,0.000243,5.441325,-0.5305,0.263,9.95801,0.00000
2400.00,9.95846,5.507079,0.000244,5.441440,-0.5305,0.263,9.95846,0.00000
2401.00,9.95937,5.507069,0.000246,5.441457,-0.5305,0.263,9.95937,0.00000
2402.00,9.95954,5.507112,0.000249,5.441403,-0.5304,0.263,9.95954,0.00000
2403.00,9.95923,5.507214,0.000249,5.441369,-0.5304,0.263,9.95923,0.00000
2404.00,9.95985,5.507272,0.000247,5.441343,-0.5304,0.264,9.95985,0.00000
2405.00,9.96030,5.507265,0.000247,5.441212,-0.5303,0.264,9.96030,0.00000
2406.00,9.96055,5.507425,0.000246,5.441193,-0.5303,0.264,9.96055,0.00000
2407.00,9.96146,5.507563,0.000245,5.441233,-0.5302,0.264,9.96146,0.00000
2408.00,9.96128,5.507631,0.000243,5.441219,-0.5302,0.265,9.96128,0.00000
2409.00,9.96118,5.507784,0.000246,5.441326,-0.5301,0.265,9.96118,0.00000
2410.00,9.96042,5.507887,0.000246,5.441394,-0.5300,0.265,9.96042,0.00000
2411.00,9.96016,5.507952,0.000246,5.441418,-0.5299,0.265,9.96016,0.00000
2412.00,9.95928,5.507969,0.000245,5.441427,-0.5299,0.265,9.95928,0.00000
2413.00,9.95887,5.508023,0.000246,5.441446,-0.5298,0.266,9.95887,0.00000
2414.00,9.95879,5.507953,0.000243,5.441282,-0.5298,0.266,9.95879,0.00000
2415.00,9.95879,5.508066,0.000244,5.441277,-0.5297,0.266,9.95879,0.00000
2416.00,9.95885,5.508106,0.000244,5.441278,-0.5297,0.266,9.95885,0.00000
2417.00,9.95879,5.508191,0.000242,5.441253,-0.5296,0.267,9.95879,0.00000
2418.00,9.95919,5.508290,0.000243,5.441267,-0.5295,0.267,9.95919,0.00000
2419.00,9.95818,5.508432,0.000245,5.441374,-0.5294,0.267,9.95818,0.00000
2420.00,9.95793,5.508500,0.000243,5.441382,-0.5294,0.267,9.95793,0.00000
2421.00,9.95834,5.508459,0.000241,5.441299,-0.5293,0.267,9.95834,0.00000
2422.00,9.95933,5.508499,0.000245,5.441284,-0.5292,0.267,9.95933,0.00000
2423.00,9.95980,5.508560,0.000247,5.441267,-0.5292,0.268,9.95980,0.00000
2424.00,9.96091,5.508618,0.000247,5.441225,-0.5291,0.268,9.96091,0.00000
2425.00,9.96072,5.508605,0.000248,5.441167,-0.5291,0.268,9.96072,0.00000
2426.00,9.96099,5.508789,0.000249,5.441220,-0.5290,0.268,9.96099,0.00000
2427.00,9.96084,5.508878,0.000248,5.441257,-0.5289,0.268,9.96084,0.00000
2428.00,9.96078,5.508924,0.000247,5.441254,-0.5289,0.268,9.96078,0.00000
2429.00,9.96185,5.508900,0.000244,5.441210,-0.5288,0.269,9.96185,0.00000
2430.00,9.96220,5.508899,0.000244,5.441193,-0.5288,0.269,9.96220,0.00000
2431.00,9.96146,5.508933,0.000249,5.441269,-0.5288,0.269,9.96146,0.00000
2432.00,9.96114,5.508934,0.000250,5.441223,-0.5288,0.269,9.96114,0.00000
2433.00,9.96087,5.508991,0.000248,5.441214,-0.5287,0.269,9.96087,0.00000
2434.00,9.96021,5.509208,0.000249,5.441305,-0.5287,0.270,9.96021,0.00000
2435.00,9.96015,5.509379,0.000251,5.441354,-0.5287,0.270,9.96015,0.00000
2436.00,9.95998,5.509459,0.000249,5.441276,-0.5287,0.270,9.95998,0.00000
2437.00,9.95996,5.509623,0.000247,5.441331,-0.5287,0.270,9.95996,0.00000
2438.00,9.96005,5.509701,0.000246,5.441308,-0.5287,0.271,9.96005,0.00000
2439.00,9.95971,5.509721,0.000246,5.441302,-0.5286,0.271,9.95971,0.00000
2440.00,9.96073,5.509721,0.000246,5.441202,-0.5286,0.271,9.96073,0.00000
2441.00,9.96141,5.509725,0.000248,5.441117,-0.5285,0.271,9.96141,0.00000
2442.00,9.96182,5.509780,0.000249,5.441100,-0.5285,0.271,9.96182,0.00000
2443.00,9.96217,5.509877,0.000254,5.441143,-0.5284,0.271,9.96217,0.00000
2444.00,9.96327,5.509971,0.000252,5.441157,-0.5284,0.271,9.96327,0.00000
2445.00,9.96209,5.510173,0.000251,5.441274,-0.5283,0.272,9.96209,0.00000
2446.00,9.96179,5.510239,0.000248,5.441317,-0.5283,0.272,9.96179,0.00000
2447.00,9.96144,5.510359,0.000245,5.441353,-0.5282,0.272,9.96144,0.00000
2448.00,9.96111,5.510486,0.000246,5.441360,-0.5282,0.272,9.96111,0.00000
2449.00,9.96000,5.510493,0.000246,5.441281,-0.5281,0.273,9.96000,0.00000
2450.00,9.96062,5.510490,0.000248,5.441229,-0.5281,0.273,9.96062,0.00000
2451.00,9.96053,5.510639,0.000251,5.441294,-0.5281,0.273,9.96053,0.00000
2452.00,9.96085,5.510702,0.000250,5.441295,-0.5280,0.273,9.96085,0.00000
2453.00,9.96114,5.510670,0.000245,5.441250,-0.5280,0.273,9.96114,0.00000
2454.00,9.96183,5.510852,0.000249,5.441361,-0.5280,0.274,9.96183,0.00000
2455.00,9.96247,5.510951,0.000248,5.441366,-0.5279,0.274,9.96247,0.00000
2456.00,9.96352,5.511086,0.000247,5.441415,-0.5279,0.274,9.96352,0.00000
2457.00,9.96426,5.511056,0.000248,5.441340,-0.5278,0.274,9.96426,0.00000
2458.00,9.96479,5.511181,0.000246,5.441383,-0.5278,0.274,9.96479,0.00000
2459.00,9.96469,5.511214,0.000241,5.441291,-0.5278,0.275,9.96469,0.00000
2460.00,9.96432,5.511237,0.000239,5.441286,-0.5278,0.275,9.96432,0.00000
2461.00,9.96451,5.511288,0.000236,5.441253,-0.5278,0.276,9.96451,0.00000
2462.00,9.96498,5.511402,0.000235,5.441220,-0.5277,0.276,9.96498,0.00000
2463.00,9.96516,5.511457,0.000239,5.441166,-0.5277,0.276,9.96516,0.00000
2464.00,9.96463,5.511512,0.000238,5.441188,-0.5277,0.276,9.96463,0.00000
2465.00,9.96543,5.511561,0.000238,5.441166,-0.5276,0.276,9.96543,0.00000
2466.00,9.96493,5.511626,0.000237,5.441207,-0.5276,0.277,9.96493,0.00000
2467.00,9.96490,5.511744,0.000239,5.441312,-0.5275,0.277,9.96490,0.00000
2468.00,9.96544,5.511851,0.000242,5.441402,-0.5275,0.277,9.96544,0.00000
2469.00,9.96634,5.511898,0.000244,5.441363,-0.5274,0.277,9.96634,0.00000
2470.00,9.96489,5.511948,0.000245,5.441350,-0.5274,0.277,9.96489,0.00000
2471.00,9.96367,5.511971,0.000245,5.441297,-0.5274,0.277,9.96367,0.00000
2472.00,9.96201,5.511960,0.000244,5.441238,-0.5274,0.277,9.96201,0.00000
2473.00,9.96082,5.512048,0.000244,5.441256,-0.5273,0.278,9.96082,0.00000
2474.00,9.96145,5.512154,0.000244,5.441317,-0.5272,0.278,9.96145,0.00000
2475.00,9.96301,5.512318,0.000246,5.441397,-0.5272,0.278,9.96301,0.00000
2476.00,9.96428,5.512370,0.000247,5.441346,-0.5271,0.278,9.96428,0.00000
2477.00,9.96499,5.512504,0.000248,5.441386,-0.5271,0.278,9.96499,0.00000
2478.00,9.96561,5.512560,0.000248,5.441370,-0.5270,0.279,9.96561,0.00000
2479.00,9.96551,5.512567,0.000248,5.441339,-0.5269,0.279,9.96551,0.00000
2480.00,9.96510,5.512578,0.000248,5.441271,-0.5268,0.279,9.96510,0.00000
2481.00,9.96431,5.512667,0.000250,5.441302,-0.5267,0.279,9.96431,0.00000
2482.00,9.96407,5.512747,0.000250,5.441329,-0.5266,0.279,9.96407,0.00000
2483.00,9.96444,5.512760,0.000246,5.441320,-0.5265,0.280,9.96444,0.00000
2484.00,9.96409,5.512892,0.000246,5.441395,-0.5266,0.280,9.96409,0.00000
2485.00,9.96441,5.512986,0.000245,5.441413,-0.5265,0.280,9.96441,0.00000
2486.00,9.96533,5.513051,0.000247,5.441405,-0.5265,0.280,9.96533,0.00000
2487.00,9.96493,5.513027,0.000248,5.441318,-0.5265,0.280,9.96493,0.00000
2488.00,9.96421,5.513136,0.000252,5.441298,-0.5265,0.280,9.96421,0.00000
2489.00,9.96277,5.513189,0.000254,5.441246,-0.5265,0.280,9.96277,0.00000
2490.00,9.96214,5.513208,0.000254,5.441246,-0.5265,0.281,9.96214,0.00000
2491.00,9.96217,5.513296,0.000250,5.441265,-0.5264,0.281,9.96217,0.00000
2492.00,9.96344,5.513464,0.000245,5.441345,-0.5263,0.281,9.96344,0.00000
2493.00,9.96432,5.513482,0.000241,5.441304,-0.5263,0.282,9.96432,0.00000
2494.00,9.96690,5.513578,0.000242,5.441327,-0.5262,0.282,9.96690,0.00000
2495.00,9.96725,5.513730,0.000241,5.441343,-0.5261,0.282,9.96725,0.00000
2496.00,9.96805,5.513752,0.000242,5.441316,-0.5260,0.282,9.96805,0.00000
2497.00,9.96774,5.513768,0.000245,5.441286,-0.5260,0.282,9.96774,0.00000
2498.00,9.96691,5.513780,0.000245,5.441240,-0.5260,0.282,9.96691,0.00000
2499.00,9.96623,5.513760,0.000244,5.441179,-0.5260,0.283,9.96623,0.00000
2500.00,9.96605,5.513763,0.000242,5.441167,-0.5259,0.283,9.96605,0.00000
2501.00,9.96484,5.513860,0.000242,5.441163,-0.5259,0.283,9.96484,0.00000
2502.00,9.96492,5.513968,0.000240,5.441153,-0.5258,0.284,9.96492,0.00000
2503.00,9.96555,5.514142,0.000244,5.441240,-0.5257,0.284,9.96555,0.00000
2504.00,9.96625,5.514235,0.000246,5.441258,-0.5257,0.284,9.96625,0.00000
2505.00,9.96715,5.514350,0.000248,5.441237,-0.5257,0.284,9.96715,0.00000
2506.00,9.96708,5.514407,0.000246,5.441207,-0.5257,0.284,9.96708,0.00000
2507.00,9.96611,5.514476,0.000247,5.441211,-0.5256,0.284,9.96611,0.00000
2508.00,9.96550,5.514484,0.000246,5.441118,-0.5256,0.284,9.96550,0.00000
2509.00,9.96397,5.514570,0.000244,5.441106,-0.5255,0.285,9.96397,0.00000
2510.00,9.96369,5.514761,0.000244,5.441219,-0.5255,0.285,9.96369,0.00000
2511.00,9.96433,5.514876,0.000246,5.441276,-0.5254,0.285,9.96433,0.00000
2512.00,9.96610,5.514926,0.000246,5.441266,-0.5254,0.285,9.96610,0.00000
2513.00,9.96713,5.515064,0.000245,5.441322,-0.5253,0.286,9.96713,0.00000
2514.00,9.96779,5.515149,0.000244,5.441307,-0.5251,0.286,9.96779,0.00000
2515.00,9.96769,5.515129,0.000242,5.441253,-0.5251,0.286,9.96769,0.00000
2516.00,9.96855,5.515164,0.000242,5.441243,-0.5250,0.287,9.96855,0.00000
2517.00,9.96946,5.515197,0.000241,5.441208,-0.5250,0.287,9.96946,0.00000
2518.00,9.96975,5.515241,0.000241,5.441199,-0.5251,0.287,9.96975,0.00000
2519.00,9.97039,5.515365,0.000242,5.441302,-0.5251,0.287,9.97039,0.00000
2520.00,9.97146,5.515412,0.000242,5.441313,-0.5250,0.287,9.97146,0.00000
2521.00,9.97072,5.515510,0.000244,5.441314,-0.5249,0.287,9.97072,0.00000
@9,1.0000,2.0, 2520.003 
2522.00,9.96917,5.515498,0.000248,5.441257,-0.5249,0.287,9.96917,0.00000
2523.00,9.96850,5.515583,0.000248,5.441280,-0.5248,0.288,9.96850,0.00000
2524.00,9.96966,5.515626,0.000246,5.441213,-0.5247,0.288,9.96966,0.00000
2525.00,9.96414,5.515719,0.000245,5.441188,-0.5247,0.288,9.96414,0.00000
2526.00,9.94560,5.515825,0.000244,5.441255,-0.5247,0.288,9.94560,0.00000
2527.00,9.91492,5.516052,0.000242,5.441427,-0.5247,0.289,9.91492,0.00000
2528.00,9.87991,5.516129,0.000242,5.441445,-0.5247,0.289,9.87991,0.00000
2529.00,9.84591,5.516190,0.000242,5.441418,-0.5247,0.289,9.84591,0.00000
2530.00,9.82700,5.516267,0.000245,5.441412,-0.5246,0.289,9.82700,0.00000
2531.00,9.83065,5.516356,0.000244,5.441333,-0.5245,0.290,9.83065,0.00000
2532.00,9.84783,5.516359,0.000245,5.441170,-0.5244,0.290,9.84783,0.00000
2533.00,9.86698,5.516558,0.000246,5.441200,-0.5243,0.290,9.86698,0.00000
2534.00,9.88029,5.516696,0.000249,5.441265,-0.5243,0.290,9.88029,0.00000
2535.00,9.88342,5.516706,0.000247,5.441243,-0.5242,0.290,9.88342,0.00000
2536.00,9.87632,5.516725,0.000243,5.441266,-0.5242,0.291,9.87632,0.00000
2537.00,9.86914,5.516889,0.000241,5.441392,-0.5241,0.291,9.86914,0.00000
2538.00,9.86527,5.516784,0.000239,5.441289,-0.5241,0.291,9.86527,0.00000
2539.00,9.86556,5.516758,0.000237,5.441224,-0.5241,0.291,9.86556,0.00000
2540.00,9.86869,5.516862,0.000241,5.441226,-0.5241,0.291,9.86869,0.00000
2541.00,9.87806,5.516932,0.000249,5.441225,-0.5241,0.291,9.87806,0.00000
2542.00,9.89050,5.517000,0.000253,5.441205,-0.5240,0.291,9.89050,0.00000
2543.00,9.90633,5.517149,0.000254,5.441266,-0.5239,0.291,9.90633,0.00000
2544.00,9.92403,5.517247,0.000255,5.441287,-0.5238,0.292,9.92403,0.00000
2545.00,9.94404,5.517301,0.000253,5.441255,-0.5237,0.292,9.94404,0.00000
2546.00,9.96174,5.517389,0.000249,5.441259,-0.5237,0.292,9.96174,0.00000
2547.00,9.97658,5.517399,0.000245,5.441207,-0.5236,0.292,9.97658,0.00000
2548.00,9.98878,5.517369,0.000249,5.441118,-0.5235,0.293,9.98878,0.00000
2549.00,9.99917,5.517455,0.000249,5.441122,-0.5235,0.293,9.99917,0.00000
2550.00,10.00598,5.517557,0.000250,5.441148,-0.5234,0.293,10.00598,0.00000
2551.00,10.01140,5.517577,0.000250,5.441116,-0.5234,0.293,10.01140,0.00000
2552.00,10.01363,5.517651,0.000249,5.441140,-0.5233,0.293,10.01363,0.00000
2553.00,10.01452,5.517842,0.000247,5.441241,-0.5233,0.294,10.01452,0.00000
2554.00,10.01331,5.517960,0.000244,5.441327,-0.5233,0.294,10.01331,0.00000
2555.00,10.01200,5.518025,0.000246,5.441348,-0.5232,0.294,10.01200,0.00000
2556.00,10.00989,5.518128,0.000246,5.441374,-0.5232,0.294,10.00989,0.00000
2557.00,10.00828,5.518237,0.000250,5.441454,-0.5231,0.294,10.00828,0.00000
2558.00,10.00580,5.518221,0.000252,5.441418,-0.5231,0.295,10.00580,0.00000
2559.00,10.00410,5.518228,0.000252,5.441323,-0.5230,0.295,10.00410,0.00000
2560.00,10.00266,5.518229,0.000252,5.441289,-0.5229,0.295,10.00266,0.00000
2561.00,10.00073,5.518322,0.000254,5.441335,-0.5229,0.295,10.00073,0.00000
2562.00,9.99880,5.518352,0.000255,5.441325,-0.5228,0.295,9.99880,0.00000
2563.00,9.99630,5.518457,0.000255,5.441351,-0.5228,0.295,9.99630,0.00000
2564.00,9.99392,5.518472,0.000253,5.441319,-0.5227,0.295,9.99392,0.00000
2565.00,9.99039,5.518577,0.000254,5.441344,-0.5227,0.296,9.99039,0.00000
2566.00,9.98731,5.518617,0.000254,5.441295,-0.5227,0.296,9.98731,0.00000
2567.00,9.98393,5.518619,0.000253,5.441197,-0.5226,0.296,9.98393,0.00000
2568.00,9.98144,5.518706,0.000251,5.441220,-0.5226,0.296,9.98144,0.00000
2569.00,9.97830,5.518775,0.000250,5.441273,-0.5225,0.297,9.97830,0.00000
2570.00,9.97432,5.518937,0.000248,5.441376,-0.5225,0.297,9.97432,0.00000
2571.00,9.96988,5.519046,0.000247,5.441389,-0.5224,0.297,9.96988,0.00000
2572.00,9.96630,5.519108,0.000246,5.441421,-0.5224,0.297,9.96630,0.00000
2573.00,9.96367,5.519137,0.000250,5.441407,-0.5224,0.297,9.96367,0.00000
2574.00,9.96099,5.519250,0.000251,5.441470,-0.5223,0.297,9.96099,0.00000
2575.00,9.95909,5.519246,0.000249,5.441412,-0.5222,0.298,9.95909,0.00000
2576.00,9.95867,5.519308,0.000251,5.441408,-0.5221,0.298,9.95867,0.00000
2577.00,9.95815,5.519556,0.000252,5.441522,-0.5220,0.298,9.95815,0.00000
2578.00,9.95683,5.519642,0.000249,5.441529,-0.5219,0.298,9.95683,0.00000
2579.00,9.95712,5.519714,0.000249,5.441465,-0.5219,0.298,9.95712,0.00000
2580.00,9.95824,5.519760,0.000248,5.441403,-0.5218,0.299,9.95824,0.00000
2581.00,9.95902,5.519741,0.000245,5.441400,-0.5218,0.299,9.95902,0.00000
2582.00,9.96018,5.519611,0.000243,5.441263,-0.5217,0.299,9.96018,0.00000
2583.00,9.96105,5.519667,0.000243,5.441249,-0.5217,0.300,9.96105,0.00000
2584.00,9.96029,5.519698,0.000245,5.441247,-0.5217,0.300,9.96029,0.00000
2585.00,9.95981,5.519829,0.000250,5.441321,-0.5216,0.300,9.95981,0.00000
2586.00,9.95941,5.519826,0.000253,5.441253,-0.5216,0.300,9.95941,0.00000
2587.00,9.95977,5.519940,0.000254,5.441279,-0.5216,0.300,9.95977,0.00000
2588.00,9.96046,5.520059,0.000251,5.441335,-0.5216,0.300,9.96046,0.00000
2589.00,9.96260,5.520128,0.000252,5.441346,-0.5216,0.301,9.96260,0.00000
2590.00,9.96518,5.520067,0.000250,5.441264,-0.5216,0.301,9.96518,0.00000
2591.00,9.96727,5.520327,0.000251,5.441410,-0.5216,0.301,9.96727,0.00000
2592.00,9.96872,5.520362,0.000252,5.441393,-0.5216,0.301,9.96872,0.00000
2593.00,9.97025,5.520382,0.000252,5.441332,-0.5216,0.301,9.97025,0.00000
2594.00,9.97030,5.520455,0.000253,5.441305,-0.5215,0.301,9.97030,0.00000
2595.00,9.97078,5.520657,0.000254,5.441391,-0.5215,0.301,9.97078,0.00000
2596.00,9.97185,5.520686,0.000252,5.441295,-0.5214,0.302,9.97185,0.00000
2597.00,9.97369,5.520797,0.000251,5.441314,-0.5214,0.302,9.97369,0.00000
2598.00,9.97578,5.520893,0.000251,5.441352,-0.5213,0.302,9.97578,0.00000
2599.00,9.97820,5.520942,0.000250,5.441374,-0.5213,0.302,9.97820,0.00000
2600.00,9.97920,5.520922,0.000247,5.441358,-0.5212,0.302,9.97920,0.00000
2601.00,9.97928,5.520893,0.000248,5.441343,-0.5212,0.303,9.97928,0.00000
2602.00,9.97938,5.520817,0.000247,5.441250,-0.5211,0.303,9.97938,0.00000
2603.00,9.97908,5.520792,0.000248,5.441168,-0.5211,0.303,9.97908,0.00000
2604.00,9.97892,5.520924,0.000248,5.441189,-0.5210,0.303,9.97892,0.00000
2605.00,9.97955,5.520969,0.000243,5.441149,-0.5210,0.304,9.97955,0.00000
2606.00,9.97937,5.521098,0.000237,5.441165,-0.5209,0.304,9.97937,0.00000
2607.00,9.97991,5.521311,0.000238,5.441294,-0.5209,0.304,9.97991,0.00000
2608.00,9.98027,5.521460,0.000239,5.441364,-0.5208,0.305,9.98027,0.00000
2609.00,9.98028,5.521438,0.000238,5.441299,-0.5208,0.305,9.98028,0.00000
2610.00,9.97955,5.521544,0.000243,5.441326,-0.5208,0.305,9.97955,0.00000
2611.00,9.98030,5.521641,0.000250,5.441368,-0.5208,0.305,9.98030,0.00000
2612.00,9.97876,5.521702,0.000251,5.441329,-0.5207,0.305,9.97876,0.00000
2613.00,9.97870,5.521725,0.000245,5.441322,-0.5207,0.305,9.97870,0.00000
2614.00,9.97864,5.521896,0.000244,5.441420,-0.5207,0.306,9.97864,0.00000
2615.00,9.97867,5.521948,0.000245,5.441402,-0.5206,0.306,9.97867,0.00000
2616.00,9.97798,5.521941,0.000244,5.441375,-0.5206,0.306,9.97798,0.00000
2617.00,9.97815,5.522046,0.000242,5.441428,-0.5206,0.306,9.97815,0.00000
2618.00,9.97698,5.522101,0.000249,5.441373,-0.5205,0.306,9.97698,0.00000
2619.00,9.97600,5.522121,0.000250,5.441312,-0.5205,0.306,9.97600,0.00000
2620.00,9.97579,5.522271,0.000251,5.441360,-0.5204,0.307,9.97579,0.00000
2621.00,9.97459,5.522403,0.000250,5.441383,-0.5203,0.307,9.97459,0.00000
2622.00,9.97375,5.522439,0.000251,5.441342,-0.5203,0.307,9.97375,0.00000
2623.00,9.97324,5.522572,0.000248,5.441421,-0.5202,0.307,9.97324,0.00000
2624.00,9.97274,5.522630,0.000250,5.441435,-0.5201,0.307,9.97274,0.00000
2625.00,9.97218,5.522689,0.000248,5.441430,-0.5200,0.308,9.97218,0.00000
2626.00,9.97306,5.522753,0.000244,5.441402,-0.5199,0.308,9.97306,0.00000
2627.00,9.97327,5.522798,0.000244,5.441378,-0.5199,0.308,9.97327,0.00000
2628.00,9.97378,5.522837,0.000242,5.441382,-0.5198,0.309,9.97378,0.00000
2629.00,9.97386,5.522915,0.000244,5.441400,-0.5197,0.309,9.97386,0.00000
2630.00,9.97356,5.522993,0.000243,5.441371,-0.5197,0.309,9.97356,0.00000
2631.00,9.97337,5.523019,0.000243,5.441359,-0.5196,0.309,9.97337,0.00000
2632.00,9.97345,5.523167,0.000245,5.441437,-0.5195,0.310,9.97345,0.00000
2633.00,9.97273,5.523194,0.000247,5.441361,-0.5195,0.310,9.97273,0.00000
2634.00,9.97262,5.523301,0.000246,5.441373,-0.5194,0.310,9.97262,0.00000
2635.00,9.97253,5.523253,0.000248,5.441289,-0.5194,0.310,9.97253,0.00000
2636.00,9.97223,5.523332,0.000254,5.441283,-0.5193,0.310,9.97223,0.00000
2637.00,9.97307,5.523338,0.000252,5.441224,-0.5192,0.310,9.97307,0.00000
2638.00,9.97463,5.523500,0.000256,5.441284,-0.5191,0.310,9.97463,0.00000
2639.00,9.97599,5.523600,0.000256,5.441252,-0.5190,0.310,9.97599,0.00000
2640.00,9.97625,5.523730,0.000253,5.441316,-0.5190,0.311,9.97625,0.00000
2641.00,9.97708,5.523824,0.000249,5.441379,-0.5189,0.311,9.97708,0.00000
2642.00,9.97712,5.523951,0.000249,5.441435,-0.5188,0.311,9.97712,0.00000
2643.00,9.97590,5.523934,0.000246,5.441388,-0.5188,0.312,9.97590,0.00000
2644.00,9.97528,5.523942,0.000246,5.441393,-0.5187,0.312,9.97528,0.00000
2645.00,9.97515,5.524019,0.000250,5.441412,-0.5186,0.312,9.97515,0.00000
2646.00,9.97495,5.524059,0.000255,5.441346,-0.5186,0.312,9.97495,0.00000
2647.00,9.97404,5.524093,0.000256,5.441308,-0.5185,0.312,9.97404,0.00000
2648.00,9.97383,5.524227,0.000257,5.441381,-0.5185,0.312,9.97383,0.00000
2649.00,9.97460,5.524265,0.000257,5.441363,-0.5184,0.313,9.97460,0.00000
2650.00,9.97619,5.524310,0.000261,5.441353,-0.5184,0.313,9.97619,0.00000
2651.00,9.97667,5.524345,0.000261,5.441348,-0.5184,0.313,9.97667,0.00000
2652.00,9.97769,5.524324,0.000261,5.441302,-0.5183,0.313,9.97769,0.00000
2653.00,9.97834,5.524327,0.000259,5.441212,-0.5182,0.313,9.97834,0.00000
2654.00,9.97839,5.524439,0.000258,5.441220,-0.5181,0.313,9.97839,0.00000
2655.00,9.97728,5.524531,0.000254,5.441214,-0.5180,0.314,9.97728,0.00000
2656.00,9.97763,5.524694,0.000254,5.441288,-0.5180,0.314,9.97763,0.00000
2657.00,9.97798,5.524804,0.000253,5.441297,-0.5179,0.314,9.97798,0.00000
2658.00,9.97874,5.524925,0.000256,5.441344,-0.5179,0.314,9.97874,0.00000
2659.00,9.97849,5.524916,0.000256,5.441300,-0.5178,0.315,9.97849,0.00000
2660.00,9.97975,5.524954,0.000257,5.441240,-0.5178,0.315,9.97975,0.00000
2661.00,9.97964,5.524952,0.000252,5.441173,-0.5178,0.315,9.97964,0.00000
2662.00,9.97918,5.525110,0.000255,5.441262,-0.5177,0.315,9.97918,0.00000
2663.00,9.97855,5.525105,0.000253,5.441175,-0.5177,0.315,9.97855,0.00000
2664.00,9.97943,5.525136,0.000252,5.441141,-0.5176,0.316,9.97943,0.00000
2665.00,9.97891,5.525242,0.000254,5.441241,-0.5176,0.316,9.97891,0.00000
2666.00,9.97862,5.525317,0.000261,5.441283,-0.5176,0.316,9.97862,0.00000
2667.00,9.97840,5.525330,0.000264,5.441220,-0.5175,0.316,9.97840,0.00000
2668.00,9.97827,5.525414,0.000264,5.441318,-0.5175,0.316,9.97827,0.00000
2669.00,9.97703,5.525614,0.000261,5.441420,-0.5174,0.316,9.97703,0.00000
2670.00,9.97711,5.525703,0.000258,5.441462,-0.5174,0.317,9.97711,0.00000
2671.00,9.97806,5.525762,0.000250,5.441440,-0.5173,0.317,9.97806,0.00000
2672.00,9.97932,5.525835,0.000248,5.441462,-0.5173,0.317,9.97932,0.00000
2673.00,9.97987,5.525935,0.000249,5.441440,-0.5172,0.318,9.97987,0.00000
2674.00,9.98050,5.525939,0.000251,5.441411,-0.5172,0.318,9.98050,0.00000
2675.00,9.98046,5.525984,0.000253,5.441305,-0.5171,0.318,9.98046,0.00000
2676.00,9.98023,5.526033,0.000256,5.441304,-0.5170,0.318,9.98023,0.00000
2677.00,9.98054,5.526142,0.000252,5.441266,-0.5170,0.318,9.98054,0.00000
2678.00,9.98076,5.526215,0.000253,5.441243,-0.5169,0.318,9.98076,0.00000
2679.00,9.97964,5.526357,0.000254,5.441281,-0.5169,0.319,9.97964,0.00000
2680.00,9.97857,5.526410,0.000252,5.441286,-0.5168,0.319,9.97857,0.00000
2681.00,9.97796,5.526548,0.000254,5.441296,-0.5168,0.319,9.97796,0.00000
2682.00,9.97694,5.526563,0.000256,5.441320,-0.5167,0.319,9.97694,0.00000
2683.00,9.97702,5.526638,0.000256,5.441359,-0.5167,0.319,9.97702,0.00000
2684.00,9.97805,5.526726,0.000257,5.441376,-0.5166,0.320,9.97805,0.00000
2685.00,9.97862,5.526800,0.000255,5.441406,-0.5166,0.320,9.97862,0.00000
2686.00,9.97837,5.526865,0.000253,5.441356,-0.5166,0.320,9.97837,0.00000
2687.00,9.97911,5.526979,0.000251,5.441407,-0.5165,0.320,9.97911,0.00000
2688.00,9.97951,5.527087,0.000248,5.441422,-0.5165,0.321,9.97951,0.00000
2689.00,9.98021,5.527133,0.000250,5.441402,-0.5164,0.321,9.98021,0.00000
2690.00,9.98083,5.527187,0.000250,5.441360,-0.5163,0.321,9.98083,0.00000
2691.00,9.98279,5.527278,0.000251,5.441360,-0.5163,0.321,9.98279,0.00000
2692.00,9.98153,5.527387,0.000253,5.441347,-0.5162,0.321,9.98153,0.00000
2693.00,9.97988,5.527441,0.000254,5.441331,-0.5162,0.321,9.97988,0.00000
2694.00,9.97888,5.527484,0.000253,5.441279,-0.5161,0.321,9.97888,0.00000
2695.00,9.97847,5.527541,0.000252,5.441282,-0.5161,0.322,9.97847,0.00000
2696.00,9.97736,5.527632,0.000250,5.441364,-0.5160,0.322,9.97736,0.00000
2697.00,9.97864,5.527679,0.000250,5.441281,-0.5160,0.322,9.97864,0.00000
2698.00,9.98027,5.527696,0.000249,5.441230,-0.5159,0.323,9.98027,0.00000
2699.00,9.98132,5.527816,0.000250,5.441295,-0.5159,0.323,9.98132,0.00000
2700.00,9.98176,5.527985,0.000253,5.441379,-0.5158,0.323,9.98176,0.00000
2701.00,9.98194,5.527984,0.000253,5.441339,-0.5157,0.323,9.98194,0.00000
2702.00,9.98196,5.527987,0.000251,5.441327,-0.5157,0.323,9.98196,0.00000
2703.00,9.98155,5.528055,0.000253,5.441309,-0.5157,0.323,9.98155,0.00000
2704.00,9.98111,5.528146,0.000253,5.441338,-0.5156,0.324,9.98111,0.00000
2705.00,9.98115,5.528183,0.000253,5.441297,-0.5156,0.324,9.98115,0.00000
2706.00,9.98171,5.528264,0.000255,5.441272,-0.5155,0.324,9.98171,0.00000
2707.00,9.98180,5.528414,0.000257,5.441312,-0.5155,0.324,9.98180,0.00000
2708.00,9.98196,5.528626,0.000255,5.441449,-0.5154,0.324,9.98196,0.00000
2709.00,9.98202,5.528674,0.000252,5.441381,-0.5154,0.325,9.98202,0.00000
2710.00,9.98092,5.528726,0.000251,5.441369,-0.5153,0.325,9.98092,0.00000
2711.00,9.98004,5.528829,0.000250,5.441389,-0.5153,0.325,9.98004,0.00000
2712.00,9.98021,5.528879,0.000249,5.441407,-0.5153,0.325,9.98021,0.00000
2713.00,9.98140,5.528798,0.000249,5.441243,-0.5152,0.325,9.98140,0.00000
2714.00,9.98224,5.528899,0.000250,5.441283,-0.5152,0.326,9.98224,0.00000
2715.00,9.98316,5.528945,0.000248,5.441268,-0.5151,0.326,9.98316,0.00000
2716.00,9.98313,5.528974,0.000246,5.441298,-0.5151,0.326,9.98313,0.00000
2717.00,9.98278,5.529006,0.000246,5.441268,-0.5151,0.326,9.98278,0.00000
2718.00,9.98163,5.529089,0.000247,5.441320,-0.5151,0.326,9.98163,0.00000
2719.00,9.98165,5.529004,0.000249,5.441223,-0.5151,0.326,9.98165,0.00000
2720.00,9.98266,5.529154,0.000251,5.441310,-0.5150,0.327,9.98266,0.00000
2721.00,9.98248,5.529246,0.000253,5.441299,-0.5150,0.327,9.98248,0.00000
2722.00,9.98262,5.529314,0.000253,5.441287,-0.5149,0.327,9.98262,0.00000
2723.00,9.98336,5.529455,0.000252,5.441328,-0.5149,0.327,9.98336,0.00000
2724.00,9.98335,5.529626,0.000248,5.441384,-0.5148,0.328,9.98335,0.00000
2725.00,9.98316,5.529533,0.000248,5.441220,-0.5148,0.328,9.98316,0.00000
2726.00,9.98366,5.529670,0.000247,5.441214,-0.5147,0.328,9.98366,0.00000
2727.00,9.98347,5.529761,0.000248,5.441251,-0.5146,0.328,9.98347,0.00000
2728.00,9.98303,5.529752,0.000246,5.441196,-0.5145,0.329,9.98303,0.00000
2729.00,9.98189,5.529786,0.000246,5.441212,-0.5145,0.329,9.98189,0.00000
2730.00,9.98160,5.529891,0.000247,5.441227,-0.5144,0.329,9.98160,0.00000
2731.00,9.98173,5.529865,0.000247,5.441216,-0.5144,0.329,9.98173,0.00000
2732.00,9.98222,5.529919,0.000250,5.441208,-0.5143,0.329,9.98222,0.00000
2733.00,9.98205,5.530025,0.000255,5.441269,-0.5143,0.329,9.98205,0.00000
2734.00,9.98268,5.530101,0.000260,5.441241,-0.5143,0.329,9.98268,0.00000
2735.00,9.98279,5.530157,0.000258,5.441260,-0.5142,0.329,9.98279,0.00000
2736.00,9.98296,5.530312,0.000260,5.441321,-0.5142,0.330,9.98296,0.00000
2737.00,9.98280,5.530390,0.000260,5.441321,-0.5141,0.330,9.98280,0.00000
2738.00,9.98393,5.530427,0.000260,5.441262,-0.5141,0.330,9.98393,0.00000
2739.00,9.98495,5.530497,0.000257,5.441267,-0.5141,0.330,9.98495,0.00000
2740.00,9.98430,5.530728,0.000260,5.441399,-0.5140,0.330,9.98430,0.00000
2741.00,9.98436,5.530715,0.000257,5.441298,-0.5139,0.331,9.98436,0.00000
2742.00,9.98438,5.530775,0.000255,5.441259,-0.5139,0.331,9.98438,0.00000
2743.00,9.98360,5.530925,0.000254,5.441354,-0.5139,0.331,9.98360,0.00000
2744.00,9.98310,5.530934,0.000254,5.441327,-0.5138,0.331,9.98310,0.00000
2745.00,9.98398,5.530903,0.000252,5.441215,-0.5137,0.331,9.98398,0.00000
2746.00,9.98431,5.531012,0.000253,5.441253,-0.5137,0.332,9.98431,0.00000
2747.00,9.98512,5.531116,0.000253,5.441309,-0.5136,0.332,9.98512,0.00000
2748.00,9.98611,5.531149,0.000255,5.441249,-0.5135,0.332,9.98611,0.00000
2749.00,9.98683,5.531296,0.000256,5.441256,-0.5135,0.332,9.98683,0.00000
2750.00,9.98698,5.531409,0.000257,5.441300,-0.5134,0.332,9.98698,0.00000
2751.00,9.98668,5.531437,0.000258,5.441274,-0.5133,0.332,9.98668,0.00000
2752.00,9.98604,5.531567,0.000253,5.441293,-0.5133,0.333,9.98604,0.00000
2753.00,9.98494,5.531575,0.000251,5.441260,-0.5133,0.333,9.98494,0.00000
2754.00,9.98424,5.531659,0.000248,5.441305,-0.5133,0.333,9.98424,0.00000
2755.00,9.98447,5.531631,0.000245,5.441260,-0.5133,0.334,9.98447,0.00000
2756.00,9.98479,5.531687,0.000244,5.441238,-0.5133,0.334,9.98479,0.00000
2757.00,9.98496,5.531710,0.000249,5.441234,-0.5132,0.334,9.98496,0.00000
2758.00,9.98505,5.531813,0.000247,5.441254,-0.5132,0.334,9.98505,0.00000
2759.00,9.98486,5.531860,0.000251,5.441190,-0.5132,0.334,9.98486,0.00000
2760.00,9.98469,5.531965,0.000253,5.441217,-0.5132,0.334,9.98469,0.00000
2761.00,9.98527,5.532076,0.000251,5.441272,-0.5131,0.334,9.98527,0.00000
2762.00,9.98446,5.532133,0.000251,5.441286,-0.5131,0.335,9.98446,0.00000
2763.00,9.98533,5.532182,0.000254,5.441291,-0.5130,0.335,9.98533,0.00000
2764.00,9.98648,5.532249,0.000250,5.441318,-0.5129,0.335,9.98648,0.00000
2765.00,9.98713,5.532291,0.000250,5.441255,-0.5129,0.335,9.98713,0.00000
2766.00,9.98638,5.532417,0.000254,5.441255,-0.5129,0.335,9.98638,0.00000
2767.00,9.98678,5.532439,0.000251,5.441138,-0.5129,0.336,9.98678,0.00000
2768.00,9.98578,5.532551,0.000249,5.441133,-0.5129,0.336,9.98578,0.00000
2769.00,9.98389,5.532611,0.000253,5.441145,-0.5129,0.336,9.98389,0.00000
2770.00,9.98337,5.532682,0.000251,5.441160,-0.5128,0.336,9.98337,0.00000
2771.00,9.98363,5.532679,0.000247,5.441122,-0.5128,0.336,9.98363,0.00000
2772.00,9.98440,5.532816,0.000250,5.441208,-0.5128,0.336,9.98440,0.00000
2773.00,9.98538,5.532890,0.000250,5.441236,-0.5127,0.337,9.98538,0.00000
2774.00,9.98690,5.532957,0.000249,5.441217,-0.5127,0.337,9.98690,0.00000
2775.00,9.98687,5.533113,0.000253,5.441332,-0.5126,0.337,9.98687,0.00000
2776.00,9.98777,5.533210,0.000253,5.441430,-0.5126,0.337,9.98777,0.00000
2777.00,9.98785,5.533164,0.000252,5.441372,-0.5126,0.337,9.98785,0.00000
2778.00,9.98797,5.533219,0.000254,5.441376,-0.5126,0.337,9.98797,0.00000
2779.00,9.98821,5.533341,0.000257,5.441400,-0.5125,0.337,9.98821,0.00000
2780.00,9.98910,5.533316,0.000252,5.441323,-0.5125,0.338,9.98910,0.00000
2781.00,9.98904,5.533310,0.000254,5.441206,-0.5124,0.338,9.98904,0.00000
2782.00,9.98895,5.533384,0.000252,5.441193,-0.5123,0.338,9.98895,0.00000
2783.00,9.98892,5.533481,0.000250,5.441221,-0.5122,0.339,9.98892,0.00000
2784.00,9.98825,5.533500,0.000245,5.441214,-0.5122,0.339,9.98825,0.00000
2785.00,9.98726,5.533624,0.000246,5.441221,-0.5121,0.339,9.98726,0.00000
2786.00,9.98666,5.533727,0.000247,5.441276,-0.5121,0.339,9.98666,0.00000
2787.00,9.98677,5.533851,0.000249,5.441323,-0.5120,0.340,9.98677,0.00000
2788.00,9.98596,5.533981,0.000248,5.441314,-0.5120,0.340,9.98596,0.00000
2789.00,9.98605,5.533983,0.000250,5.441241,-0.5119,0.340,9.98605,0.00000
2790.00,9.98620,5.534111,0.000252,5.441330,-0.5119,0.340,9.98620,0.00000
2791.00,9.98672,5.534204,0.000250,5.441290,-0.5118,0.340,9.98672,0.00000
2792.00,9.98632,5.534320,0.000250,5.441325,-0.5118,0.340,9.98632,0.00000
2793.00,9.98763,5.534321,0.000249,5.441294,-0.5118,0.341,9.98763,0.00000
2794.00,9.98910,5.534473,0.000249,5.441374,-0.5117,0.341,9.98910,0.00000
2795.00,9.98991,5.534497,0.000250,5.441314,-0.5117,0.341,9.98991,0.00000
2796.00,9.98953,5.534558,0.000251,5.441319,-0.5116,0.341,9.98953,0.00000
2797.00,9.98971,5.534662,0.000252,5.441376,-0.5116,0.341,9.98971,0.00000
2798.00,9.98968,5.534647,0.000252,5.441328,-0.5115,0.341,9.98968,0.00000
2799.00,9.98916,5.534699,0.000250,5.441339,-0.5115,0.342,9.98916,0.00000
2800.00,9.98784,5.534778,0.000248,5.441346,-0.5114,0.342,9.98784,0.00000
2801.00,9.98800,5.534887,0.000246,5.441402,-0.5114,0.342,9.98800,0.00000
2802.00,9.98783,5.534904,0.000248,5.441354,-0.5114,0.342,9.98783,0.00000
2803.00,9.98747,5.535113,0.000252,5.441467,-0.5113,0.342,9.98747,0.00000
2804.00,9.98724,5.535168,0.000250,5.441455,-0.5113,0.343,9.98724,0.00000
2805.00,9.98824,5.535160,0.000252,5.441422,-0.5113,0.343,9.98824,0.00000
2806.00,9.98823,5.535171,0.000253,5.441377,-0.5113,0.343,9.98823,0.00000
2807.00,9.98851,5.535231,0.000251,5.441344,-0.5112,0.343,9.98851,0.00000
2808.00,9.98823,5.535199,0.000249,5.441282,-0.5111,0.343,9.98823,0.00000
2809.00,9.98830,5.535214,0.000249,5.441224,-0.5111,0.344,9.98830,0.00000
2810.00,9.98882,5.535320,0.000246,5.441202,-0.5111,0.344,9.98882,0.00000
2811.00,9.98884,5.535472,0.000246,5.441259,-0.5110,0.344,9.98884,0.00000
2812.00,9.98908,5.535516,0.000246,5.441221,-0.5110,0.344,9.98908,0.00000
2813.00,9.98905,5.535685,0.000247,5.441285,-0.5109,0.345,9.98905,0.00000
2814.00,9.98885,5.535868,0.000248,5.441396,-0.5109,0.345,9.98885,0.00000
2815.00,9.98895,5.535894,0.000248,5.441398,-0.5108,0.345,9.98895,0.00000
2816.00,9.99006,5.535904,0.000249,5.441396,-0.5108,0.345,9.99006,0.00000
2817.00,9.99056,5.536039,0.000251,5.441480,-0.5108,0.345,9.99056,0.00000
2818.00,9.99218,5.536027,0.000252,5.441435,-0.5108,0.345,9.99218,0.00000
2819.00,9.99193,5.536016,0.000256,5.441328,-0.5107,0.345,9.99193,0.00000
2820.00,9.99155,5.536122,0.000257,5.441389,-0.5107,0.345,9.99155,0.00000
2821.00,9.98983,5.536102,0.000256,5.441310,-0.5106,0.346,9.98983,0.00000
2822.00,9.98965,5.536101,0.000251,5.441253,-0.5106,0.346,9.98965,0.00000
@10,1.0000,2.0, 2820.092 
2823.00,9.98898,5.536140,0.000250,5.441229,-0.5106,0.346,9.98898,0.00000
2824.00,9.99090,5.536174,0.000243,5.441231,-0.5106,0.347,9.99090,0.00000
2825.00,9.98900,5.536214,0.000242,5.441208,-0.5105,0.347,9.98900,0.00000
2826.00,9.97364,5.536354,0.000241,5.441291,-0.5105,0.347,9.97364,0.00000
2827.00,9.94331,5.536359,0.000238,5.441313,-0.5104,0.347,9.94331,0.00000
2828.00,9.90763,5.536387,0.000235,5.441306,-0.5103,0.348,9.90763,0.00000
2829.00,9.87257,5.536470,0.000237,5.441356,-0.5103,0.348,9.87257,0.00000
2830.00,9.84974,5.536591,0.000237,5.441364,-0.5102,0.348,9.84974,0.00000
2831.00,9.84888,5.536706,0.000241,5.441327,-0.5102,0.348,9.84888,0.00000
2832.00,9.86520,5.536842,0.000245,5.441319,-0.5101,0.348,9.86520,0.00000
2833.00,9.88546,5.537000,0.000245,5.441333,-0.5101,0.349,9.88546,0.00000
2834.00,9.90088,5.537099,0.000244,5.441271,-0.5100,0.349,9.90088,0.00000
2835.00,9.90669,5.537177,0.000245,5.441300,-0.5100,0.349,9.90669,0.00000
2836.00,9.90339,5.537252,0.000243,5.441300,-0.5100,0.349,9.90339,0.00000
2837.00,9.89573,5.537344,0.000243,5.441330,-0.5099,0.350,9.89573,0.00000
2838.00,9.89072,5.537362,0.000246,5.441320,-0.5099,0.350,9.89072,0.00000
2839.00,9.88964,5.537447,0.000246,5.441353,-0.5099,0.350,9.88964,0.00000
2840.00,9.89112,5.537558,0.000244,5.441363,-0.5098,0.350,9.89112,0.00000
2841.00,9.89813,5.537601,0.000241,5.441409,-0.5098,0.350,9.89813,0.00000
2842.00,9.91033,5.537700,0.000241,5.441454,-0.5097,0.351,9.91033,0.00000
2843.00,9.92516,5.537783,0.000239,5.441450,-0.5097,0.351,9.92516,0.00000
2844.00,9.94310,5.537776,0.000241,5.441406,-0.5096,0.351,9.94310,0.00000
2845.00,9.96209,5.537743,0.000242,5.441337,-0.5096,0.351,9.96209,0.00000
2846.00,9.98012,5.537818,0.000245,5.441314,-0.5095,0.351,9.98012,0.00000
2847.00,9.99575,5.537804,0.000244,5.441190,-0.5095,0.351,9.99575,0.00000
2848.00,10.00907,5.537880,0.000245,5.441222,-0.5094,0.352,10.00907,0.00000
2849.00,10.01898,5.538031,0.000245,5.441324,-0.5094,0.352,10.01898,0.00000
2850.00,10.02701,5.538149,0.000245,5.441355,-0.5093,0.352,10.02701,0.00000
2851.00,10.03233,5.538202,0.000244,5.441349,-0.5093,0.352,10.03233,0.00000
2852.00,10.03483,5.538311,0.000246,5.441402,-0.5093,0.353,10.03483,0.00000
2853.00,10.03650,5.538385,0.000245,5.441376,-0.5092,0.353,10.03650,0.00000
2854.00,10.03706,5.538398,0.000243,5.441308,-0.5092,0.353,10.03706,0.00000
2855.00,10.03563,5.538432,0.000242,5.441293,-0.5092,0.353,10.03563,0.00000
2856.00,10.03289,5.538538,0.000242,5.441280,-0.5091,0.354,10.03289,0.00000
2857.00,10.03206,5.538527,0.000240,5.441196,-0.5091,0.354,10.03206,0.00000
2858.00,10.02920,5.538602,0.000242,5.441168,-0.5090,0.354,10.02920,0.00000
2859.00,10.02757,5.538734,0.000243,5.441157,-0.5089,0.354,10.02757,0.00000
2860.00,10.02594,5.538783,0.000245,5.441095,-0.5089,0.354,10.02594,0.00000
2861.00,10.02374,5.538876,0.000245,5.441136,-0.5088,0.354,10.02374,0.00000
2862.00,10.01991,5.538968,0.000244,5.441173,-0.5088,0.355,10.01991,0.00000
2863.00,10.01706,5.539043,0.000246,5.441171,-0.5087,0.355,10.01706,0.00000
2864.00,10.01313,5.539135,0.000245,5.441238,-0.5087,0.355,10.01313,0.00000
2865.00,10.01030,5.539301,0.000244,5.441373,-0.5086,0.355,10.01030,0.00000
2866.00,10.00780,5.539245,0.000245,5.441325,-0.5086,0.355,10.00780,0.00000
2867.00,10.00571,5.539305,0.000245,5.441344,-0.5086,0.356,10.00571,0.00000
2868.00,10.00328,5.539297,0.000244,5.441309,-0.5086,0.356,10.00328,0.00000
2869.00,10.00033,5.539344,0.000245,5.441258,-0.5086,0.356,10.00033,0.00000
2870.00,9.99641,5.539336,0.000246,5.441200,-0.5085,0.356,9.99641,0.00000
2871.00,9.99281,5.539433,0.000247,5.441225,-0.5085,0.356,9.99281,0.00000
2872.00,9.98871,5.539520,0.000247,5.441240,-0.5084,0.357,9.98871,0.00000
2873.00,9.98444,5.539618,0.000245,5.441309,-0.5083,0.357,9.98444,0.00000
2874.00,9.98186,5.539662,0.000245,5.441363,-0.5082,0.357,9.98186,0.00000
2875.00,9.98009,5.539657,0.000245,5.441315,-0.5082,0.357,9.98009,0.00000
2876.00,9.97928,5.539685,0.000244,5.441245,-0.5081,0.357,9.97928,0.00000
2877.00,9.97916,5.539689,0.000244,5.441167,-0.5080,0.357,9.97916,0.00000
2878.00,9.97925,5.539717,0.000246,5.441102,-0.5080,0.358,9.97925,0.00000
2879.00,9.97922,5.539756,0.000247,5.441007,-0.5079,0.358,9.97922,0.00000
2880.00,9.97920,5.539881,0.000245,5.441021,-0.5078,0.358,9.97920,0.00000
2881.00,9.97856,5.540066,0.000243,5.441082,-0.5077,0.358,9.97856,0.00000
2882.00,9.97825,5.540135,0.000244,5.441075,-0.5077,0.359,9.97825,0.00000
2883.00,9.97908,5.540261,0.000243,5.441075,-0.5076,0.359,9.97908,0.00000
2884.00,9.97913,5.540409,0.000244,5.441181,-0.5076,0.359,9.97913,0.00000
2885.00,9.98034,5.540519,0.000244,5.441187,-0.5076,0.359,9.98034,0.00000
2886.00,9.98182,5.540475,0.000247,5.441159,-0.5076,0.359,9.98182,0.00000
2887.00,9.98347,5.540574,0.000250,5.441193,-0.5076,0.359,9.98347,0.00000
2888.00,9.98482,5.540584,0.000248,5.441188,-0.5076,0.360,9.98482,0.00000
2889.00,9.98689,5.540569,0.000245,5.441162,-0.5076,0.360,9.98689,0.00000
2890.00,9.98837,5.540626,0.000246,5.441200,-0.5076,0.360,9.98837,0.00000
2891.00,9.98992,5.540746,0.000244,5.441198,-0.5076,0.360,9.98992,0.00000
2892.00,9.99171,5.540914,0.000242,5.441271,-0.5075,0.361,9.99171,0.00000
2893.00,9.99394,5.541017,0.000243,5.441334,-0.5075,0.361,9.99394,0.00000
2894.00,9.99576,5.541163,0.000246,5.441316,-0.5075,0.361,9.99576,0.00000
2895.00,9.99702,5.541220,0.000247,5.441270,-0.5074,0.361,9.99702,0.00000
2896.00,9.99781,5.541339,0.000251,5.441294,-0.5074,0.361,9.99781,0.00000
2897.00,9.99840,5.541384,0.000251,5.441285,-0.5074,0.361,9.99840,0.00000
2898.00,9.99782,5.541457,0.000256,5.441259,-0.5073,0.361,9.99782,0.00000
2899.00,9.99792,5.541487,0.000257,5.441296,-0.5073,0.361,9.99792,0.00000
2900.00,9.99772,5.541512,0.000253,5.441250,-0.5072,0.362,9.99772,0.00000
2901.00,9.99855,5.541564,0.000254,5.441244,-0.5072,0.362,9.99855,0.00000
2902.00,9.99887,5.541593,0.000253,5.441219,-0.5072,0.362,9.99887,0.00000
2903.00,10.00015,5.541689,0.000246,5.441237,-0.5071,0.363,10.00015,0.00000
2904.00,10.00028,5.541815,0.000245,5.441273,-0.5071,0.363,10.00028,0.00000
2905.00,10.00104,5.541908,0.000245,5.441291,-0.5070,0.363,10.00104,0.00000
2906.00,10.00071,5.541919,0.000243,5.441262,-0.5070,0.363,10.00071,0.00000
2907.00,10.00114,5.542039,0.000241,5.441300,-0.5069,0.364,10.00114,0.00000
2908.00,10.00158,5.542137,0.000245,5.441297,-0.5069,0.364,10.00158,0.00000
2909.00,10.00223,5.542197,0.000244,5.441248,-0.5068,0.364,10.00223,0.00000
2910.00,10.00226,5.542314,0.000246,5.441314,-0.5068,0.364,10.00226,0.00000
2911.00,10.00255,5.542411,0.000247,5.441313,-0.5068,0.364,10.00255,0.00000
2912.00,10.00196,5.542574,0.000250,5.441402,-0.5067,0.364,10.00196,0.00000
2913.00,10.00084,5.542698,0.000251,5.441487,-0.5067,0.365,10.00084,0.00000
2914.00,9.99983,5.542762,0.000254,5.441490,-0.5067,0.365,9.99983,0.00000
2915.00,9.99886,5.542820,0.000253,5.441423,-0.5066,0.365,9.99886,0.00000
2916.00,9.99854,5.542915,0.000252,5.441471,-0.5066,0.365,9.99854,0.00000
2917.00,9.99868,5.542842,0.000253,5.441359,-0.5066,0.365,9.99868,0.00000
2918.00,9.99859,5.542898,0.000250,5.441348,-0.5066,0.365,9.99859,0.00000
2919.00,9.99775,5.542951,0.000248,5.441345,-0.5065,0.366,9.99775,0.00000
2920.00,9.99818,5.543126,0.000251,5.441465,-0.5065,0.366,9.99818,0.00000
2921.00,9.99752,5.543186,0.000252,5.441454,-0.5064,0.366,9.99752,0.00000
2922.00,9.99650,5.543250,0.000248,5.441445,-0.5063,0.366,9.99650,0.00000
2923.00,9.99606,5.543301,0.000250,5.441451,-0.5063,0.366,9.99606,0.00000
2924.00,9.99596,5.543302,0.000250,5.441383,-0.5062,0.367,9.99596,0.00000
2925.00,9.99441,5.543206,0.000245,5.441272,-0.5062,0.367,9.99441,0.00000
2926.00,9.99432,5.543273,0.000247,5.441261,-0.5061,0.367,9.99432,0.00000
2927.00,9.99419,5.543336,0.000249,5.441226,-0.5061,0.367,9.99419,0.00000
2928.00,9.99399,5.543313,0.000246,5.441092,-0.5061,0.367,9.99399,0.00000
2929.00,9.99366,5.543374,0.000245,5.441098,-0.5060,0.368,9.99366,0.00000
2930.00,9.99431,5.543493,0.000246,5.441085,-0.5060,0.368,9.99431,0.00000
2931.00,9.99422,5.543532,0.000244,5.441057,-0.5060,0.368,9.99422,0.00000
2932.00,9.99492,5.543542,0.000245,5.441016,-0.5059,0.368,9.99492,0.00000
2933.00,9.99476,5.543639,0.000247,5.441049,-0.5059,0.368,9.99476,0.00000
2934.00,9.99530,5.543712,0.000248,5.441044,-0.5058,0.369,9.99530,0.00000
2935.00,9.99548,5.543820,0.000251,5.441082,-0.5058,0.369,9.99548,0.00000
2936.00,9.99552,5.543881,0.000253,5.441092,-0.5057,0.369,9.99552,0.00000
2937.00,9.99505,5.544019,0.000253,5.441117,-0.5057,0.369,9.99505,0.00000
2938.00,9.99484,5.544076,0.000252,5.441100,-0.5056,0.369,9.99484,0.00000
2939.00,9.99557,5.544169,0.000249,5.441100,-0.5056,0.369,9.99557,0.00000
2940.00,9.99609,5.544173,0.000250,5.441050,-0.5056,0.370,9.99609,0.00000
2941.00,9.99677,5.544322,0.000247,5.441112,-0.5055,0.370,9.99677,0.00000
2942.00,9.99792,5.544435,0.000246,5.441170,-0.5055,0.370,9.99792,0.00000
2943.00,9.99886,5.544500,0.000247,5.441200,-0.5055,0.370,9.99886,0.00000
2944.00,9.99874,5.544582,0.000249,5.441277,-0.5054,0.371,9.99874,0.00000
2945.00,9.99872,5.544650,0.000248,5.441269,-0.5054,0.371,9.99872,0.00000
2946.00,9.99837,5.544659,0.000248,5.441212,-0.5053,0.371,9.99837,0.00000
2947.00,9.99837,5.544735,0.000246,5.441229,-0.5053,0.371,9.99837,0.00000
2948.00,9.99863,5.544855,0.000244,5.441234,-0.5052,0.372,9.99863,0.00000
2949.00,9.99904,5.544958,0.000245,5.441228,-0.5052,0.372,9.99904,0.00000
2950.00,9.99888,5.545159,0.000249,5.441348,-0.5051,0.372,9.99888,0.00000
2951.00,9.99958,5.545302,0.000252,5.441403,-0.5051,0.372,9.99958,0.00000
2952.00,10.00003,5.545384,0.000255,5.441390,-0.5050,0.372,10.00003,0.00000
2953.00,9.99939,5.545404,0.000253,5.441343,-0.5050,0.372,9.99939,0.00000
2954.00,9.99915,5.545474,0.000251,5.441263,-0.5050,0.373,9.99915,0.00000
2955.00,9.99897,5.545481,0.000249,5.441225,-0.5049,0.373,9.99897,0.00000
2956.00,9.99854,5.545471,0.000250,5.441181,-0.5049,0.373,9.99854,0.00000
2957.00,9.99794,5.545554,0.000247,5.441210,-0.5049,0.373,9.99794,0.00000
2958.00,9.99899,5.545700,0.000250,5.441307,-0.5048,0.373,9.99899,0.00000
2959.00,9.99985,5.545709,0.000250,5.441266,-0.5048,0.374,9.99985,0.00000
2960.00,10.00093,5.545757,0.000251,5.441275,-0.5048,0.374,10.00093,0.00000
2961.00,10.00093,5.545931,0.000251,5.441376,-0.5048,0.374,10.00093,0.00000
2962.00,10.00076,5.545931,0.000254,5.441321,-0.5047,0.374,10.00076,0.00000
2963.00,10.00057,5.545922,0.000254,5.441244,-0.5047,0.374,10.00057,0.00000
2964.00,9.99986,5.546020,0.000257,5.441297,-0.5047,0.374,9.99986,0.00000
2965.00,9.99985,5.546105,0.000258,5.441311,-0.5047,0.374,9.99985,0.00000
2966.00,10.00037,5.546163,0.000256,5.441286,-0.5047,0.374,10.00037,0.00000
2967.00,10.00108,5.546255,0.000252,5.441305,-0.5047,0.375,10.00108,0.00000
2968.00,10.00112,5.546464,0.000250,5.441388,-0.5047,0.375,10.00112,0.00000
2969.00,10.00182,5.546586,0.000249,5.441448,-0.5047,0.375,10.00182,0.00000
2970.00,10.00217,5.546651,0.000245,5.441405,-0.5047,0.376,10.00217,0.00000
2971.00,10.00286,5.546701,0.000247,5.441370,-0.5047,0.376,10.00286,0.00000
2972.00,10.00188,5.546760,0.000250,5.441352,-0.5047,0.376,10.00188,0.00000
2973.00,10.00188,5.546786,0.000254,5.441321,-0.5047,0.376,10.00188,0.00000
2974.00,10.00211,5.546857,0.000252,5.441327,-0.5047,0.376,10.00211,0.00000
2975.00,10.00193,5.546989,0.000253,5.441366,-0.5047,0.376,10.00193,0.00000
2976.00,10.00079,5.547093,0.000252,5.441392,-0.5047,0.376,10.00079,0.00000
2977.00,10.00120,5.547163,0.000252,5.441365,-0.5047,0.377,10.00120,0.00000
2978.00,10.00047,5.547227,0.000250,5.441333,-0.5047,0.377,10.00047,0.00000
2979.00,9.99821,5.547262,0.000249,5.441281,-0.5047,0.377,9.99821,0.00000
2980.00,9.99733,5.547319,0.000246,5.441274,-0.5047,0.377,9.99733,0.00000
2981.00,9.99786,5.547269,0.000245,5.441194,-0.5046,0.378,9.99786,0.00000
2982.00,9.99853,5.547385,0.000242,5.441212,-0.5045,0.378,9.99853,0.00000
2983.00,9.99957,5.547428,0.000244,5.441158,-0.5045,0.378,9.99957,0.00000
2984.00,10.00125,5.547542,0.000246,5.441188,-0.5044,0.378,10.00125,0.00000
2985.00,10.00198,5.547598,0.000251,5.441177,-0.5044,0.378,10.00198,0.00000
2986.00,10.00202,5.547761,0.000251,5.441217,-0.5043,0.378,10.00202,0.00000
2987.00,10.00195,5.547861,0.000255,5.441268,-0.5042,0.379,10.00195,0.00000
2988.00,10.00184,5.548042,0.000253,5.441449,-0.5042,0.379,10.00184,0.00000
2989.00,10.00113,5.548139,0.000253,5.441456,-0.5042,0.379,10.00113,0.00000
2990.00,10.00070,5.548167,0.000251,5.441441,-0.5041,0.379,10.00070,0.00000
2991.00,10.00037,5.548174,0.000253,5.441419,-0.5041,0.379,10.00037,0.00000
2992.00,10.00058,5.548138,0.000252,5.441363,-0.5040,0.380,10.00058,0.00000
2993.00,10.00093,5.548077,0.000251,5.441244,-0.5040,0.380,10.00093,0.00000
2994.00,10.00164,5.547987,0.000249,5.441185,-0.5039,0.380,10.00164,0.00000
2995.00,10.00112,5.548091,0.000250,5.441204,-0.5039,0.380,10.00112,0.00000
2996.00,10.00121,5.548193,0.000248,5.441201,-0.5039,0.380,10.00121,0.00000
2997.00,10.00097,5.548300,0.000248,5.441218,-0.5039,0.381,10.00097,0.00000
2998.00,10.00127,5.548394,0.000249,5.441233,-0.5039,0.381,10.00127,0.00000
2999.00,10.00144,5.548570,0.000249,5.441281,-0.5039,0.381,10.00144,0.00000
3000.00,10.00237,5.548565,0.000250,5.441194,-0.5038,0.381,10.00237,0.00000
3001.00,10.00165,5.548618,0.000250,5.441179,-0.5038,0.381,10.00165,0.00000
3002.00,10.00168,5.548696,0.000248,5.441181,-0.5038,0.382,10.00168,0.00000
3003.00,10.00013,5.548797,0.000245,5.441179,-0.5038,0.382,10.00013,0.00000
3004.00,9.99959,5.548883,0.000245,5.441183,-0.5038,0.382,9.99959,0.00000
3005.00,10.00057,5.548976,0.000243,5.441222,-0.5038,0.383,10.00057,0.00000
3006.00,10.00295,5.549087,0.000244,5.441265,-0.5038,0.383,10.00295,0.00000
3007.00,10.00303,5.549105,0.000249,5.441254,-0.5037,0.383,10.00303,0.00000
3008.00,10.00438,5.549164,0.000255,5.441280,-0.5037,0.383,10.00438,0.00000
3009.00,10.00443,5.549183,0.000257,5.441294,-0.5037,0.383,10.00443,0.00000
3010.00,10.00316,5.549225,0.000255,5.441325,-0.5036,0.383,10.00316,0.00000
3011.00,10.00141,5.549278,0.000251,5.441331,-0.5036,0.383,10.00141,0.00000
3012.00,10.00171,5.549333,0.000248,5.441301,-0.5036,0.384,10.00171,0.00000
3013.00,10.00233,5.549334,0.000242,5.441240,-0.5036,0.384,10.00233,0.00000
3014.00,10.00371,5.549412,0.000239,5.441196,-0.5036,0.385,10.00371,0.00000
3015.00,10.00360,5.549560,0.000239,5.441209,-0.5035,0.385,10.00360,0.00000
3016.00,10.00432,5.549586,0.000242,5.441153,-0.5035,0.385,10.00432,0.00000
3017.00,10.00437,5.549673,0.000243,5.441138,-0.5035,0.385,10.00437,0.00000
3018.00,10.00361,5.549724,0.000247,5.441136,-0.5035,0.385,10.00361,0.00000
3019.00,10.00298,5.549824,0.000246,5.441190,-0.5035,0.385,10.00298,0.00000
3020.00,10.00296,5.549865,0.000249,5.441198,-0.5035,0.385,10.00296,0.00000
3021.00,10.00202,5.549926,0.000252,5.441231,-0.5034,0.385,10.00202,0.00000
3022.00,10.00186,5.550043,0.000250,5.441305,-0.5034,0.386,10.00186,0.00000
3023.00,10.00260,5.550171,0.000248,5.441345,-0.5034,0.386,10.00260,0.00000
3024.00,10.00203,5.550199,0.000251,5.441334,-0.5034,0.386,10.00203,0.00000
3025.00,10.00228,5.550191,0.000247,5.441263,-0.5034,0.386,10.00228,0.00000
3026.00,10.00280,5.550265,0.000244,5.441229,-0.5034,0.387,10.00280,0.00000
3027.00,10.00279,5.550372,0.000245,5.441248,-0.5034,0.387,10.00279,0.00000
3028.00,10.00194,5.550468,0.000246,5.441241,-0.5034,0.387,10.00194,0.00000
3029.00,10.00294,5.550589,0.000246,5.441263,-0.5034,0.387,10.00294,0.00000
3030.00,10.00414,5.550710,0.000247,5.441317,-0.5034,0.387,10.00414,0.00000
3031.00,10.00482,5.550781,0.000248,5.441333,-0.5034,0.388,10.00482,0.00000
3032.00,10.00478,5.550804,0.000247,5.441288,-0.5034,0.388,10.00478,0.00000
3033.00,10.00412,5.550815,0.000246,5.441272,-0.5035,0.388,10.00412,0.00000
3034.00,10.00338,5.550853,0.000248,5.441210,-0.5035,0.388,10.00338,0.00000
3035.00,10.00284,5.550906,0.000249,5.441153,-0.5035,0.388,10.00284,0.00000
3036.00,10.00312,5.550903,0.000250,5.441094,-0.5036,0.389,10.00312,0.00000
3037.00,10.00408,5.550950,0.000249,5.441069,-0.5036,0.389,10.00408,0.00000
3038.00,10.00598,5.551017,0.000247,5.441047,-0.5036,0.389,10.00598,0.00000
3039.00,10.00593,5.551062,0.000244,5.441039,-0.5036,0.389,10.00593,0.00000
3040.00,10.00718,5.551172,0.000247,5.441091,-0.5036,0.390,10.00718,0.00000
3041.00,10.00798,5.551312,0.000246,5.441152,-0.5035,0.390,10.00798,0.00000
3042.00,10.00681,5.551461,0.000246,5.441215,-0.5035,0.390,10.00681,0.00000
3043.00,10.00556,5.551562,0.000247,5.441223,-0.5035,0.390,10.00556,0.00000
3044.00,10.00638,5.551662,0.000247,5.441232,-0.5035,0.390,10.00638,0.00000
3045.00,10.00481,5.551780,0.000244,5.441250,-0.5035,0.391,10.00481,0.00000
3046.00,10.00332,5.551893,0.000245,5.441281,-0.5035,0.391,10.00332,0.00000
3047.00,10.00436,5.551878,0.000248,5.441225,-0.5035,0.391,10.00436,0.00000
3048.00,10.00459,5.551902,0.000251,5.441223,-0.5035,0.391,10.00459,0.00000
3049.00,10.00436,5.552013,0.000255,5.441262,-0.5035,0.391,10.00436,0.00000
3050.00,10.00520,5.552045,0.000257,5.441256,-0.5036,0.391,10.00520,0.00000
3051.00,10.00621,5.552145,0.000258,5.441272,-0.5036,0.392,10.00621,0.00000
3052.00,10.00612,5.552251,0.000259,5.441357,-0.5036,0.392,10.00612,0.00000
3053.00,10.00605,5.552374,0.000257,5.441415,-0.5036,0.392,10.00605,0.00000
3054.00,10.00655,5.552425,0.000258,5.441451,-0.5036,0.392,10.00655,0.00000
3055.00,10.00616,5.552455,0.000260,5.441412,-0.5036,0.392,10.00616,0.00000
3056.00,10.00618,5.552434,0.000259,5.441356,-0.5036,0.392,10.00618,0.00000
3057.00,10.00713,5.552496,0.000257,5.441289,-0.5036,0.393,10.00713,0.00000
3058.00,10.00797,5.552577,0.000258,5.441286,-0.5035,0.393,10.00797,0.00000
3059.00,10.00658,5.552626,0.000256,5.441257,-0.5035,0.393,10.00658,0.00000
3060.00,10.00702,5.552785,0.000256,5.441336,-0.5035,0.393,10.00702,0.00000
3061.00,10.00643,5.552849,0.000258,5.441355,-0.5035,0.394,10.00643,0.00000
3062.00,10.00542,5.552883,0.000259,5.441335,-0.5035,0.394,10.00542,0.00000
3063.00,10.00535,5.552910,0.000260,5.441303,-0.5035,0.394,10.00535,0.00000
3064.00,10.00623,5.552892,0.000261,5.441255,-0.5035,0.394,10.00623,0.00000
3065.00,10.00660,5.552937,0.000255,5.441251,-0.5035,0.394,10.00660,0.00000
3066.00,10.00720,5.553069,0.000253,5.441254,-0.5035,0.395,10.00720,0.00000
3067.00,10.00750,5.553237,0.000255,5.441295,-0.5035,0.395,10.00750,0.00000
3068.00,10.00759,5.553318,0.000254,5.441267,-0.5035,0.395,10.00759,0.00000
3069.00,10.00767,5.553480,0.000255,5.441278,-0.5035,0.395,10.00767,0.00000
3070.00,10.00768,5.553475,0.000261,5.441201,-0.5035,0.395,10.00768,0.00000
3071.00,10.00800,5.553586,0.000261,5.441220,-0.5035,0.395,10.00800,0.00000
3072.00,10.00776,5.553590,0.000257,5.441207,-0.5035,0.396,10.00776,0.00000
3073.00,10.00690,5.553679,0.000259,5.441253,-0.5035,0.396,10.00690,0.00000
3074.00,10.00663,5.553726,0.000258,5.441248,-0.5035,0.396,10.00663,0.00000
3075.00,10.00663,5.553820,0.000258,5.441261,-0.5035,0.396,10.00663,0.00000
3076.00,10.00618,5.553812,0.000261,5.441207,-0.5034,0.396,10.00618,0.00000
3077.00,10.00635,5.553955,0.000265,5.441247,-0.5034,0.396,10.00635,0.00000
3078.00,10.00767,5.554088,0.000265,5.441292,-0.5034,0.396,10.00767,0.00000
3079.00,10.00913,5.554181,0.000265,5.441302,-0.5034,0.396,10.00913,0.00000
3080.00,10.00947,5.554278,0.000260,5.441286,-0.5034,0.397,10.00947,0.00000
3081.00,10.00980,5.554411,0.000259,5.441314,-0.5033,0.397,10.00980,0.00000
3082.00,10.00993,5.554490,0.000257,5.441334,-0.5033,0.397,10.00993,0.00000
3083.00,10.00888,5.554548,0.000256,5.441346,-0.5033,0.398,10.00888,0.00000
3084.00,10.00710,5.554588,0.000255,5.441348,-0.5033,0.398,10.00710,0.00000
3085.00,10.00643,5.554695,0.000258,5.441401,-0.5033,0.398,10.00643,0.00000
3086.00,10.00588,5.554722,0.000254,5.441372,-0.5033,0.398,10.00588,0.00000
3087.00,10.00623,5.554682,0.000252,5.441268,-0.5033,0.398,10.00623,0.00000
3088.00,10.00765,5.554744,0.000252,5.441203,-0.5033,0.399,10.00765,0.00000
3089.00,10.00970,5.554858,0.000252,5.441219,-0.5033,0.399,10.00970,0.00000
3090.00,10.00925,5.554928,0.000251,5.441205,-0.5033,0.399,10.00925,0.00000
3091.00,10.01047,5.555024,0.000256,5.441221,-0.5033,0.399,10.01047,0.00000
3092.00,10.01057,5.555092,0.000257,5.441212,-0.5033,0.399,10.01057,0.00000
3093.00,10.00997,5.555136,0.000257,5.441220,-0.5033,0.399,10.00997,0.00000
3094.00,10.00940,5.555219,0.000256,5.441193,-0.5033,0.399,10.00940,0.00000
3095.00,10.00997,5.555299,0.000256,5.441184,-0.5033,0.400,10.00997,0.00000
3096.00,10.00928,5.555358,0.000251,5.441214,-0.5033,0.400,10.00928,0.00000
3097.00,10.00935,5.555477,0.000250,5.441260,-0.5033,0.400,10.00935,0.00000
3098.00,10.00951,5.555571,0.000250,5.441260,-0.5033,0.400,10.00951,0.00000
3099.00,10.00922,5.555633,0.000253,5.441290,-0.5033,0.400,10.00922,0.00000
3100.00,10.00967,5.555629,0.000255,5.441279,-0.5032,0.401,10.00967,0.00000
3101.00,10.01029,5.555666,0.000253,5.441252,-0.5032,0.401,10.01029,0.00000
3102.00,10.01007,5.555677,0.000250,5.441253,-0.5032,0.401,10.01007,0.00000
3103.00,10.01023,5.555691,0.000249,5.441279,-0.5032,0.401,10.01023,0.00000
3104.00,10.01070,5.555679,0.000248,5.441220,-0.5032,0.402,10.01070,0.00000
3105.00,10.01053,5.555822,0.000248,5.441286,-0.5032,0.402,10.01053,0.00000
3106.00,10.01037,5.555991,0.000253,5.441356,-0.5032,0.402,10.01037,0.00000
3107.00,10.00978,5.556212,0.000259,5.441406,-0.5032,0.402,10.00978,0.00000
3108.00,10.00931,5.556238,0.000259,5.441357,-0.5032,0.402,10.00931,0.00000
3109.00,10.00899,5.556358,0.000255,5.441442,-0.5032,0.402,10.00899,0.00000
3110.00,10.00913,5.556291,0.000251,5.441304,-0.5032,0.403,10.00913,0.00000
3111.00,10.00955,5.556293,0.000247,5.441306,-0.5032,0.403,10.00955,0.00000
3112.00,10.00979,5.556248,0.000242,5.441255,-0.5032,0.403,10.00979,0.00000
3113.00,10.01015,5.556389,0.000243,5.441290,-0.5032,0.404,10.01015,0.00000
3114.00,10.01118,5.556427,0.000245,5.441218,-0.5032,0.404,10.01118,0.00000
3115.00,10.01221,5.556586,0.000248,5.441343,-0.5031,0.404,10.01221,0.00000
3116.00,10.01190,5.556670,0.000251,5.441362,-0.5031,0.404,10.01190,0.00000
3117.00,10.01260,5.556768,0.000256,5.441367,-0.5031,0.404,10.01260,0.00000
3118.00,10.01265,5.556826,0.000254,5.441387,-0.5031,0.404,10.01265,0.00000
3119.00,10.01036,5.556942,0.000254,5.441456,-0.5031,0.404,10.01036,0.00000
3120.00,10.00909,5.557012,0.000253,5.441482,-0.5031,0.404,10.00909,0.00000
3121.00,10.00980,5.557049,0.000249,5.441382,-0.5031,0.405,10.00980,0.00000
3122.00,10.00986,5.557087,0.000247,5.441384,-0.5031,0.405,10.00986,0.00000
@11,1.0000,2.0, 3120.079 
3123.00,10.00946,5.557086,0.000246,5.441284,-0.5031,0.405,10.00946,0.00000
3124.00,10.01267,5.557097,0.000246,5.441222,-0.5031,0.405,10.01267,0.00000
3125.00,10.01209,5.557145,0.000248,5.441139,-0.5031,0.406,10.01209,0.00000
3126.00,9.99828,5.557219,0.000247,5.441188,-0.5030,0.406,9.99828,0.00000
3127.00,9.97099,5.557261,0.000246,5.441220,-0.5030,0.406,9.97099,0.00000
3128.00,9.93639,5.557440,0.000245,5.441338,-0.5029,0.406,9.93639,0.00000
3129.00,9.89960,5.557571,0.000243,5.441426,-0.5029,0.407,9.89960,0.00000
3130.00,9.87444,5.557588,0.000243,5.441391,-0.5029,0.407,9.87444,0.00000
3131.00,9.86922,5.557684,0.000250,5.441365,-0.5028,0.407,9.86922,0.00000
3132.00,9.88292,5.557878,0.000251,5.441396,-0.5028,0.407,9.88292,0.00000
3133.00,9.90357,5.557930,0.000251,5.441339,-0.5028,0.407,9.90357,0.00000
3134.00,9.92116,5.558006,0.000253,5.441307,-0.5028,0.407,9.92116,0.00000
3135.00,9.92813,5.558124,0.000253,5.441337,-0.5028,0.408,9.92813,0.00000
3136.00,9.92611,5.558198,0.000248,5.441366,-0.5028,0.408,9.92611,0.00000
3137.00,9.91847,5.558237,0.000248,5.441346,-0.5027,0.408,9.91847,0.00000
3138.00,9.91211,5.558339,0.000253,5.441374,-0.5027,0.408,9.91211,0.00000
3139.00,9.91050,5.558358,0.000254,5.441329,-0.5028,0.408,9.91050,0.00000
3140.00,9.91210,5.558555,0.000254,5.441448,-0.5028,0.409,9.91210,0.00000
3141.00,9.91828,5.558628,0.000255,5.441478,-0.5028,0.409,9.91828,0.00000
3142.00,9.92852,5.558686,0.000252,5.441478,-0.5028,0.409,9.92852,0.00000
3143.00,9.94243,5.558669,0.000248,5.441392,-0.5029,0.409,9.94243,0.00000
3144.00,9.95861,5.558728,0.000247,5.441411,-0.5029,0.410,9.95861,0.00000
3145.00,9.97701,5.558643,0.000247,5.441344,-0.5029,0.410,9.97701,0.00000
3146.00,9.99459,5.558661,0.000248,5.441246,-0.5029,0.410,9.99459,0.00000
3147.00,10.01134,5.558653,0.000252,5.441197,-0.5029,0.410,10.01134,0.00000
3148.00,10.02522,5.558668,0.000255,5.441172,-0.5029,0.410,10.02522,0.00000
3149.00,10.03666,5.558862,0.000257,5.441238,-0.5029,0.410,10.03666,0.00000
3150.00,10.04364,5.558970,0.000262,5.441206,-0.5029,0.410,10.04364,0.00000
3151.00,10.04958,5.559127,0.000263,5.441323,-0.5029,0.410,10.04958,0.00000
3152.00,10.05283,5.559252,0.000264,5.441357,-0.5029,0.410,10.05283,0.00000
3153.00,10.05496,5.559395,0.000263,5.441451,-0.5028,0.411,10.05496,0.00000
3154.00,10.05364,5.559395,0.000260,5.441409,-0.5029,0.411,10.05364,0.00000
3155.00,10.05317,5.559583,0.000257,5.441534,-0.5028,0.411,10.05317,0.00000
3156.00,10.05140,5.559573,0.000258,5.441457,-0.5028,0.411,10.05140,0.00000
3157.00,10.04973,5.559644,0.000255,5.441447,-0.5028,0.412,10.04973,0.00000
3158.00,10.04801,5.559743,0.000254,5.441406,-0.5028,0.412,10.04801,0.00000
3159.00,10.04762,5.559743,0.000254,5.441335,-0.5028,0.412,10.04762,0.00000
3160.00,10.04732,5.559705,0.000255,5.441253,-0.5028,0.412,10.04732,0.00000
3161.00,10.04498,5.559772,0.000250,5.441266,-0.5028,0.413,10.04498,0.00000
3162.00,10.04257,5.559828,0.000247,5.441252,-0.5028,0.413,10.04257,0.00000
3163.00,10.04015,5.559894,0.000245,5.441294,-0.5028,0.413,10.04015,0.00000
3164.00,10.03741,5.560031,0.000246,5.441371,-0.5028,0.413,10.03741,0.00000
3165.00,10.03344,5.560052,0.000244,5.441308,-0.5029,0.414,10.03344,0.00000
3166.00,10.03024,5.560105,0.000249,5.441239,-0.5029,0.414,10.03024,0.00000
3167.00,10.02636,5.560138,0.000252,5.441187,-0.5029,0.414,10.02636,0.00000
3168.00,10.02164,5.560193,0.000255,5.441153,-0.5029,0.414,10.02164,0.00000
3169.00,10.01824,5.560261,0.000255,5.441139,-0.5029,0.414,10.01824,0.00000
3170.00,10.01449,5.560294,0.000258,5.441096,-0.5029,0.414,10.01449,0.00000
3171.00,10.01146,5.560373,0.000256,5.441141,-0.5029,0.414,10.01146,0.00000
3172.00,10.00894,5.560481,0.000254,5.441208,-0.5029,0.414,10.00894,0.00000
3173.00,10.00700,5.560423,0.000254,5.441172,-0.5029,0.415,10.00700,0.00000
3174.00,10.00430,5.560464,0.000254,5.441159,-0.5029,0.415,10.00430,0.00000
3175.00,10.00211,5.560647,0.000251,5.441223,-0.5029,0.415,10.00211,0.00000
3176.00,10.00050,5.560693,0.000248,5.441192,-0.5029,0.415,10.00050,0.00000
3177.00,9.99898,5.560766,0.000251,5.441220,-0.5029,0.415,9.99898,0.00000
3178.00,9.99844,5.560954,0.000252,5.441379,-0.5029,0.416,9.99844,0.00000
3179.00,9.99778,5.561018,0.000250,5.441400,-0.5028,0.416,9.99778,0.00000
3180.00,9.99802,5.561018,0.000252,5.441399,-0.5028,0.416,9.99802,0.00000
3181.00,9.99834,5.561098,0.000253,5.441461,-0.5028,0.416,9.99834,0.00000
3182.00,9.99875,5.561136,0.000250,5.441443,-0.5028,0.416,9.99875,0.00000
3183.00,9.99889,5.561186,0.000246,5.441365,-0.5028,0.417,9.99889,0.00000
3184.00,10.00085,5.561200,0.000247,5.441352,-0.5029,0.417,10.00085,0.00000
3185.00,10.00220,5.561255,0.000246,5.441366,-0.5029,0.417,10.00220,0.00000
3186.00,10.00337,5.561333,0.000245,5.441360,-0.5029,0.418,10.00337,0.00000
3187.00,10.00492,5.561391,0.000247,5.441327,-0.5028,0.418,10.00492,0.00000
3188.00,10.00652,5.561389,0.000249,5.441245,-0.5028,0.418,10.00652,0.00000
3189.00,10.00756,5.561529,0.000253,5.441232,-0.5028,0.418,10.00756,0.00000
3190.00,10.00894,5.561654,0.000255,5.441227,-0.5028,0.418,10.00894,0.00000
3191.00,10.00975,5.561730,0.000253,5.441213,-0.5028,0.418,10.00975,0.00000
3192.00,10.01075,5.561797,0.000251,5.441232,-0.5027,0.418,10.01075,0.00000
3193.00,10.01278,5.561935,0.000251,5.441295,-0.5027,0.419,10.01278,0.00000
3194.00,10.01359,5.562024,0.000249,5.441314,-0.5027,0.419,10.01359,0.00000
3195.00,10.01479,5.562052,0.000247,5.441332,-0.5027,0.419,10.01479,0.00000
3196.00,10.01635,5.562090,0.000250,5.441350,-0.5027,0.419,10.01635,0.00000
3197.00,10.01831,5.562193,0.000252,5.441402,-0.5028,0.419,10.01831,0.00000
3198.00,10.01830,5.562238,0.000250,5.441396,-0.5028,0.420,10.01830,0.00000
3199.00,10.01843,5.562279,0.000245,5.441406,-0.5029,0.420,10.01843,0.00000
3200.00,10.01896,5.562409,0.000245,5.441453,-0.5029,0.420,10.01896,0.00000
3201.00,10.01988,5.562552,0.000245,5.441461,-0.5029,0.421,10.01988,0.00000
3202.00,10.01978,5.562569,0.000245,5.441401,-0.5030,0.421,10.01978,0.00000
3203.00,10.01984,5.562631,0.000246,5.441361,-0.5030,0.421,10.01984,0.00000
3204.00,10.02064,5.562686,0.000250,5.441291,-0.5030,0.421,10.02064,0.00000
3205.00,10.02139,5.562709,0.000253,5.441228,-0.5031,0.421,10.02139,0.00000
3206.00,10.02099,5.562707,0.000255,5.441170,-0.5032,0.421,10.02099,0.00000
3207.00,10.02133,5.562838,0.000254,5.441207,-0.5032,0.421,10.02133,0.00000
3208.00,10.02172,5.562945,0.000256,5.441250,-0.5032,0.421,10.02172,0.00000
3209.00,10.02113,5.563018,0.000255,5.441306,-0.5033,0.422,10.02113,0.00000
3210.00,10.02068,5.563093,0.000253,5.441296,-0.5033,0.422,10.02068,0.00000
3211.00,10.02067,5.563126,0.000248,5.441287,-0.5033,0.422,10.02067,0.00000
3212.00,10.02039,5.563110,0.000249,5.441237,-0.5033,0.422,10.02039,0.00000
3213.00,10.02035,5.563143,0.000247,5.441225,-0.5034,0.423,10.02035,0.00000
3214.00,10.02055,5.563213,0.000246,5.441231,-0.5034,0.423,10.02055,0.00000
3215.00,10.01981,5.563297,0.000245,5.441287,-0.5034,0.423,10.01981,0.00000
3216.00,10.01945,5.563342,0.000245,5.441256,-0.5035,0.423,10.01945,0.00000
3217.00,10.01881,5.563514,0.000243,5.441302,-0.5035,0.424,10.01881,0.00000
3218.00,10.01796,5.563618,0.000243,5.441317,-0.5036,0.424,10.01796,0.00000
3219.00,10.01745,5.563709,0.000243,5.441305,-0.5036,0.424,10.01745,0.00000
3220.00,10.01682,5.563709,0.000242,5.441244,-0.5036,0.424,10.01682,0.00000
3221.00,10.01672,5.563825,0.000242,5.441344,-0.5036,0.424,10.01672,0.00000
3222.00,10.01638,5.563843,0.000241,5.441337,-0.5037,0.425,10.01638,0.00000
3223.00,10.01568,5.563888,0.000243,5.441323,-0.5037,0.425,10.01568,0.00000
3224.00,10.01566,5.563842,0.000242,5.441301,-0.5037,0.425,10.01566,0.00000
3225.00,10.01604,5.563884,0.000244,5.441300,-0.5038,0.425,10.01604,0.00000
3226.00,10.01506,5.563984,0.000244,5.441287,-0.5038,0.425,10.01506,0.00000
3227.00,10.01446,5.564074,0.000246,5.441279,-0.5038,0.426,10.01446,0.00000
3228.00,10.01525,5.564212,0.000247,5.441334,-0.5039,0.426,10.01525,0.00000
3229.00,10.01424,5.564384,0.000247,5.441361,-0.5039,0.426,10.01424,0.00000
3230.00,10.01240,5.564530,0.000253,5.441385,-0.5039,0.426,10.01240,0.00000
3231.00,10.01194,5.564537,0.000257,5.441239,-0.5039,0.426,10.01194,0.00000
3232.00,10.01190,5.564515,0.000259,5.441134,-0.5039,0.426,10.01190,0.00000
3233.00,10.01160,5.564482,0.000258,5.441042,-0.5039,0.426,10.01160,0.00000
3234.00,10.01171,5.564582,0.000260,5.441073,-0.5039,0.426,10.01171,0.00000
3235.00,10.01233,5.564674,0.000254,5.441137,-0.5039,0.427,10.01233,0.00000
3236.00,10.01358,5.564845,0.000253,5.441323,-0.5039,0.427,10.01358,0.00000
3237.00,10.01376,5.564978,0.000248,5.441396,-0.5039,0.427,10.01376,0.00000
3238.00,10.01404,5.565045,0.000249,5.441375,-0.5039,0.428,10.01404,0.00000
3239.00,10.01559,5.564969,0.000250,5.441259,-0.5039,0.428,10.01559,0.00000
3240.00,10.01686,5.565007,0.000250,5.441229,-0.5039,0.428,10.01686,0.00000
3241.00,10.01670,5.565062,0.000248,5.441209,-0.5039,0.428,10.01670,0.00000
3242.00,10.01646,5.565107,0.000251,5.441204,-0.5040,0.428,10.01646,0.00000
3243.00,10.01654,5.565197,0.000251,5.441221,-0.5040,0.428,10.01654,0.00000
3244.00,10.01607,5.565414,0.000250,5.441315,-0.5040,0.429,10.01607,0.00000
3245.00,10.01596,5.565486,0.000250,5.441247,-0.5041,0.429,10.01596,0.00000
3246.00,10.01627,5.565599,0.000251,5.441231,-0.5041,0.429,10.01627,0.00000
3247.00,10.01726,5.565666,0.000249,5.441230,-0.5041,0.429,10.01726,0.00000
3248.00,10.01671,5.565746,0.000250,5.441287,-0.5041,0.430,10.01671,0.00000
3249.00,10.01708,5.565849,0.000249,5.441374,-0.5041,0.430,10.01708,0.00000
3250.00,10.01757,5.565939,0.000250,5.441425,-0.5042,0.430,10.01757,0.00000
3251.00,10.01739,5.565942,0.000252,5.441418,-0.5042,0.430,10.01739,0.00000
3252.00,10.01755,5.566084,0.000255,5.441471,-0.5043,0.430,10.01755,0.00000
3253.00,10.01846,5.566157,0.000255,5.441443,-0.5043,0.430,10.01846,0.00000
3254.00,10.01753,5.566179,0.000254,5.441340,-0.5044,0.430,10.01753,0.00000
3255.00,10.01728,5.566273,0.000254,5.441348,-0.5044,0.431,10.01728,0.00000
3256.00,10.01830,5.566345,0.000252,5.441313,-0.5044,0.431,10.01830,0.00000
3257.00,10.01832,5.566379,0.000250,5.441262,-0.5045,0.431,10.01832,0.00000
3258.00,10.01779,5.566429,0.000252,5.441221,-0.5045,0.431,10.01779,0.00000
3259.00,10.01813,5.566458,0.000254,5.441254,-0.5045,0.432,10.01813,0.00000
3260.00,10.01847,5.566475,0.000255,5.441207,-0.5045,0.432,10.01847,0.00000
3261.00,10.01873,5.566642,0.000256,5.441314,-0.5045,0.432,10.01873,0.00000
3262.00,10.01957,5.566677,0.000258,5.441347,-0.5045,0.432,10.01957,0.00000
3263.00,10.02010,5.566736,0.000256,5.441385,-0.5046,0.432,10.02010,0.00000
3264.00,10.02019,5.566856,0.000256,5.441399,-0.5046,0.432,10.02019,0.00000
3265.00,10.01997,5.566984,0.000255,5.441455,-0.5046,0.433,10.01997,0.00000
3266.00,10.01851,5.566931,0.000253,5.441370,-0.5046,0.433,10.01851,0.00000
3267.00,10.01821,5.567015,0.000253,5.441362,-0.5046,0.433,10.01821,0.00000
3268.00,10.01883,5.567114,0.000250,5.441411,-0.5046,0.433,10.01883,0.00000
3269.00,10.01969,5.567066,0.000247,5.441333,-0.5047,0.434,10.01969,0.00000
3270.00,10.02016,5.567049,0.000247,5.441261,-0.5047,0.434,10.02016,0.00000
3271.00,10.02020,5.567165,0.000247,5.441273,-0.5048,0.434,10.02020,0.00000
3272.00,10.01980,5.567295,0.000246,5.441327,-0.5048,0.434,10.01980,0.00000
3273.00,10.01950,5.567367,0.000246,5.441284,-0.5049,0.434,10.01950,0.00000
3274.00,10.01965,5.567624,0.000250,5.441379,-0.5049,0.435,10.01965,0.00000
3275.00,10.02007,5.567764,0.000251,5.441417,-0.5049,0.435,10.02007,0.00000
3276.00,10.02061,5.567813,0.000254,5.441384,-0.5049,0.435,10.02061,0.00000
3277.00,10.02057,5.567787,0.000252,5.441231,-0.5049,0.435,10.02057,0.00000
3278.00,10.02116,5.567880,0.000253,5.441212,-0.5049,0.435,10.02116,0.00000
3279.00,10.02097,5.567851,0.000252,5.441145,-0.5048,0.435,10.02097,0.00000
3280.00,10.02064,5.567923,0.000253,5.441187,-0.5048,0.436,10.02064,0.00000
3281.00,10.02042,5.568001,0.000253,5.441243,-0.5048,0.436,10.02042,0.00000
3282.00,10.02018,5.568124,0.000253,5.441337,-0.5049,0.436,10.02018,0.00000
3283.00,10.01925,5.568091,0.000253,5.441293,-0.5049,0.436,10.01925,0.00000
3284.00,10.01863,5.568117,0.000253,5.441277,-0.5050,0.436,10.01863,0.00000
3285.00,10.01827,5.568107,0.000253,5.441209,-0.5050,0.437,10.01827,0.00000
3286.00,10.01907,5.568188,0.000251,5.441186,-0.5051,0.437,10.01907,0.00000
3287.00,10.01924,5.568286,0.000255,5.441210,-0.5051,0.437,10.01924,0.00000
3288.00,10.01896,5.568489,0.000256,5.441305,-0.5051,0.437,10.01896,0.00000
3289.00,10.01962,5.568607,0.000255,5.441314,-0.5051,0.437,10.01962,0.00000
3290.00,10.01969,5.568728,0.000253,5.441345,-0.5051,0.438,10.01969,0.00000
3291.00,10.02047,5.568755,0.000256,5.441366,-0.5050,0.438,10.02047,0.00000
3292.00,10.02114,5.568821,0.000254,5.441370,-0.5050,0.438,10.02114,0.00000
3293.00,10.02162,5.568846,0.000254,5.441272,-0.5050,0.438,10.02162,0.00000
3294.00,10.02133,5.568905,0.000252,5.441250,-0.5051,0.438,10.02133,0.00000
3295.00,10.02061,5.568986,0.000251,5.441237,-0.5051,0.438,10.02061,0.00000
3296.00,10.01880,5.569124,0.000248,5.441223,-0.5051,0.439,10.01880,0.00000
3297.00,10.01844,5.569164,0.000249,5.441167,-0.5051,0.439,10.01844,0.00000
3298.00,10.01877,5.569219,0.000247,5.441229,-0.5051,0.439,10.01877,0.00000
3299.00,10.01970,5.569247,0.000250,5.441210,-0.5051,0.439,10.01970,0.00000
3300.00,10.02050,5.569317,0.000249,5.441208,-0.5051,0.440,10.02050,0.00000
3301.00,10.02158,5.569387,0.000251,5.441209,-0.5051,0.440,10.02158,0.00000
3302.00,10.02130,5.569470,0.000249,5.441259,-0.5050,0.440,10.02130,0.00000
3303.00,10.02031,5.569538,0.000251,5.441238,-0.5050,0.440,10.02031,0.00000
3304.00,10.01933,5.569690,0.000253,5.441346,-0.5050,0.440,10.01933,0.00000
3305.00,10.01916,5.569690,0.000255,5.441305,-0.5050,0.440,10.01916,0.00000
3306.00,10.01922,5.569758,0.000255,5.441287,-0.5049,0.440,10.01922,0.00000
3307.00,10.01934,5.569778,0.000254,5.441243,-0.5049,0.441,10.01934,0.00000
3308.00,10.02051,5.569881,0.000251,5.441276,-0.5049,0.441,10.02051,0.00000
3309.00,10.02189,5.569996,0.000247,5.441245,-0.5049,0.441,10.02189,0.00000
3310.00,10.02278,5.570075,0.000245,5.441235,-0.5049,0.442,10.02278,0.00000
3311.00,10.02316,5.570119,0.000243,5.441213,-0.5049,0.442,10.02316,0.00000
3312.00,10.02397,5.570260,0.000245,5.441271,-0.5049,0.442,10.02397,0.00000
3313.00,10.02380,5.570341,0.000243,5.441288,-0.5049,0.442,10.02380,0.00000
3314.00,10.02300,5.570292,0.000244,5.441249,-0.5050,0.442,10.02300,0.00000
3315.00,10.02255,5.570423,0.000242,5.441323,-0.5050,0.443,10.02255,0.00000
3316.00,10.02170,5.570483,0.000242,5.441351,-0.5050,0.443,10.02170,0.00000
3317.00,10.02135,5.570513,0.000247,5.441324,-0.5050,0.443,10.02135,0.00000
3318.00,10.02123,5.570551,0.000251,5.441243,-0.5050,0.443,10.02123,0.00000
3319.00,10.02072,5.570596,0.000251,5.441177,-0.5050,0.443,10.02072,0.00000
3320.00,10.02051,5.570573,0.000251,5.441074,-0.5050,0.443,10.02051,0.00000
3321.00,10.02152,5.570657,0.000250,5.441036,-0.5050,0.444,10.02152,0.00000
3322.00,10.02243,5.570741,0.000244,5.441004,-0.5050,0.444,10.02243,0.00000
3323.00,10.02327,5.570774,0.000242,5.441004,-0.5050,0.444,10.02327,0.00000
3324.00,10.02314,5.570846,0.000246,5.441012,-0.5051,0.444,10.02314,0.00000
3325.00,10.02354,5.570916,0.000249,5.441060,-0.5051,0.444,10.02354,0.00000
3326.00,10.02248,5.571008,0.000250,5.441139,-0.5051,0.445,10.02248,0.00000
3327.00,10.02087,5.571041,0.000251,5.441183,-0.5051,0.445,10.02087,0.00000
3328.00,10.01945,5.571110,0.000251,5.441228,-0.5051,0.445,10.01945,0.00000
3329.00,10.02007,5.571140,0.000248,5.441240,-0.5051,0.445,10.02007,0.00000
3330.00,10.02008,5.571195,0.000245,5.441229,-0.5052,0.446,10.02008,0.00000
3331.00,10.02151,5.571117,0.000247,5.441139,-0.5053,0.446,10.02151,0.00000
3332.00,10.02301,5.571173,0.000247,5.441109,-0.5053,0.446,10.02301,0.00000
3333.00,10.02373,5.571293,0.000249,5.441143,-0.5053,0.446,10.02373,0.00000
3334.00,10.02293,5.571458,0.000249,5.441183,-0.5053,0.446,10.02293,0.00000
3335.00,10.02304,5.571670,0.000252,5.441285,-0.5053,0.446,10.02304,0.00000
3336.00,10.02199,5.571839,0.000252,5.441339,-0.5052,0.447,10.02199,0.00000
3337.00,10.02127,5.571925,0.000253,5.441322,-0.5052,0.447,10.02127,0.00000
3338.00,10.02149,5.571995,0.000253,5.441302,-0.5052,0.447,10.02149,0.00000
3339.00,10.02178,5.572019,0.000253,5.441271,-0.5052,0.447,10.02178,0.00000
3340.00,10.02201,5.572012,0.000256,5.441185,-0.5052,0.447,10.02201,0.00000
3341.00,10.02303,5.571973,0.000253,5.441057,-0.5052,0.447,10.02303,0.00000
3342.00,10.02361,5.572155,0.000248,5.441170,-0.5052,0.448,10.02361,0.00000
3343.00,10.02510,5.572221,0.000246,5.441190,-0.5053,0.448,10.02510,0.00000
3344.00,10.02556,5.572337,0.000249,5.441288,-0.5053,0.448,10.02556,0.00000
3345.00,10.02485,5.572467,0.000247,5.441360,-0.5053,0.448,10.02485,0.00000
3346.00,10.02434,5.572640,0.000250,5.441476,-0.5053,0.449,10.02434,0.00000
3347.00,10.02414,5.572642,0.000254,5.441448,-0.5053,0.449,10.02414,0.00000
3348.00,10.02327,5.572719,0.000256,5.441466,-0.5053,0.449,10.02327,0.00000
3349.00,10.02388,5.572813,0.000256,5.441403,-0.5053,0.449,10.02388,0.00000
3350.00,10.02444,5.572831,0.000255,5.441361,-0.5053,0.449,10.02444,0.00000
3351.00,10.02436,5.572906,0.000253,5.441328,-0.5054,0.449,10.02436,0.00000
3352.00,10.02394,5.572985,0.000255,5.441240,-0.5054,0.449,10.02394,0.00000
3353.00,10.02314,5.573027,0.000253,5.441166,-0.5054,0.450,10.02314,0.00000
3354.00,10.02299,5.573088,0.000252,5.441184,-0.5053,0.450,10.02299,0.00000
3355.00,10.02342,5.573190,0.000252,5.441181,-0.5053,0.450,10.02342,0.00000
3356.00,10.02352,5.573221,0.000251,5.441178,-0.5053,0.450,10.02352,0.00000
3357.00,10.02489,5.573291,0.000249,5.441227,-0.5053,0.451,10.02489,0.00000
3358.00,10.02565,5.573363,0.000250,5.441270,-0.5053,0.451,10.02565,0.00000
3359.00,10.02554,5.573351,0.000251,5.441213,-0.5053,0.451,10.02554,0.00000
3360.00,10.02476,5.573418,0.000251,5.441198,-0.5053,0.451,10.02476,0.00000
3361.00,10.02354,5.573515,0.000252,5.441265,-0.5053,0.451,10.02354,0.00000
3362.00,10.02207,5.573533,0.000249,5.441198,-0.5054,0.452,10.02207,0.00000
3363.00,10.02171,5.573598,0.000246,5.441153,-0.5054,0.452,10.02171,0.00000
3364.00,10.02233,5.573778,0.000248,5.441230,-0.5055,0.452,10.02233,0.00000
3365.00,10.02341,5.573871,0.000250,5.441310,-0.5055,0.452,10.02341,0.00000
3366.00,10.02571,5.573964,0.000251,5.441292,-0.5055,0.452,10.02571,0.00000
3367.00,10.02692,5.574027,0.000256,5.441285,-0.5055,0.452,10.02692,0.00000
3368.00,10.02723,5.574079,0.000256,5.441313,-0.5055,0.452,10.02723,0.00000
3369.00,10.02729,5.574124,0.000253,5.441307,-0.5055,0.452,10.02729,0.00000
3370.00,10.02610,5.574187,0.000249,5.441225,-0.5056,0.453,10.02610,0.00000
3371.00,10.02476,5.574194,0.000247,5.441146,-0.5056,0.453,10.02476,0.00000
3372.00,10.02401,5.574279,0.000245,5.441227,-0.5056,0.453,10.02401,0.00000
3373.00,10.02470,5.574373,0.000244,5.441243,-0.5057,0.454,10.02470,0.00000
3374.00,10.02449,5.574412,0.000244,5.441242,-0.5057,0.454,10.02449,0.00000
3375.00,10.02533,5.574367,0.000242,5.441220,-0.5057,0.454,10.02533,0.00000
3376.00,10.02525,5.574514,0.000245,5.441305,-0.5057,0.454,10.02525,0.00000
3377.00,10.02574,5.574668,0.000244,5.441366,-0.5057,0.454,10.02574,0.00000
3378.00,10.02513,5.574765,0.000245,5.441320,-0.5057,0.455,10.02513,0.00000
3379.00,10.02445,5.574881,0.000245,5.441320,-0.5057,0.455,10.02445,0.00000
3380.00,10.02475,5.575044,0.000245,5.441349,-0.5057,0.455,10.02475,0.00000
3381.00,10.02564,5.575074,0.000242,5.441260,-0.5058,0.455,10.02564,0.00000
3382.00,10.02505,5.575097,0.000240,5.441170,-0.5058,0.456,10.02505,0.00000
3383.00,10.02487,5.575225,0.000243,5.441233,-0.5058,0.456,10.02487,0.00000
3384.00,10.02594,5.575261,0.000245,5.441223,-0.5058,0.456,10.02594,0.00000
3385.00,10.02604,5.575358,0.000246,5.441252,-0.5058,0.456,10.02604,0.00000
3386.00,10.02619,5.575487,0.000248,5.441359,-0.5058,0.456,10.02619,0.00000
3387.00,10.02655,5.575574,0.000248,5.441381,-0.5058,0.456,10.02655,0.00000
3388.00,10.02684,5.575561,0.000248,5.441372,-0.5057,0.456,10.02684,0.00000
3389.00,10.02609,5.575618,0.000249,5.441385,-0.5058,0.457,10.02609,0.00000
3390.00,10.02545,5.575617,0.000251,5.441331,-0.5058,0.457,10.02545,0.00000
3391.00,10.02492,5.575653,0.000256,5.441272,-0.5058,0.457,10.02492,0.00000
3392.00,10.02598,5.575699,0.000257,5.441263,-0.5059,0.457,10.02598,0.00000
3393.00,10.02579,5.575725,0.000255,5.441184,-0.5059,0.457,10.02579,0.00000
3394.00,10.02658,5.575691,0.000252,5.441099,-0.5060,0.457,10.02658,0.00000
3395.00,10.02715,5.575793,0.000249,5.441164,-0.5060,0.458,10.02715,0.00000
3396.00,10.02890,5.575836,0.000245,5.441190,-0.5060,0.458,10.02890,0.00000
3397.00,10.02897,5.575887,0.000243,5.441204,-0.5060,0.458,10.02897,0.00000
3398.00,10.02944,5.576047,0.000241,5.441317,-0.5060,0.459,10.02944,0.00000
3399.00,10.02914,5.576215,0.000243,5.441406,-0.5060,0.459,10.02914,0.00000
3400.00,10.02928,5.576337,0.000244,5.441433,-0.5060,0.459,10.02928,0.00000
3401.00,10.02817,5.576398,0.000243,5.441444,-0.5061,0.459,10.02817,0.00000
3402.00,10.02835,5.576375,0.000246,5.441403,-0.5061,0.459,10.02835,0.00000
3403.00,10.02897,5.576417,0.000248,5.441398,-0.5061,0.459,10.02897,0.00000
3404.00,10.02860,5.576468,0.000251,5.441367,-0.5062,0.459,10.02860,0.00000
3405.00,10.02712,5.576450,0.000251,5.441272,-0.5062,0.460,10.02712,0.00000
3406.00,10.02732,5.576568,0.000253,5.441234,-0.5062,0.460,10.02732,0.00000
3407.00,10.02705,5.576773,0.000251,5.441292,-0.5062,0.460,10.02705,0.00000
3408.00,10.02648,5.576918,0.000251,5.441332,-0.5062,0.460,10.02648,0.00000
3409.00,10.02737,5.577024,0.000246,5.441374,-0.5063,0.461,10.02737,0.00000
3410.00,10.02917,5.577151,0.000245,5.441493,-0.5063,0.461,10.02917,0.00000
3411.00,10.02946,5.577226,0.000245,5.441594,-0.5063,0.461,10.02946,0.00000
3412.00,10.02893,5.577283,0.000247,5.441600,-0.5063,0.461,10.02893,0.00000
3413.00,10.02952,5.577279,0.000247,5.441540,-0.5063,0.461,10.02952,0.00000
3414.00,10.02933,5.577324,0.000248,5.441507,-0.5064,0.462,10.02933,0.00000
3415.00,10.02790,5.577305,0.000249,5.441449,-0.5064,0.462,10.02790,0.00000
3416.00,10.02703,5.577325,0.000251,5.441415,-0.5064,0.462,10.02703,0.00000
3417.00,10.02709,5.577315,0.000250,5.441353,-0.5064,0.462,10.02709,0.00000
3418.00,10.02654,5.577349,0.000250,5.441315,-0.5064,0.462,10.02654,0.00000
3419.00,10.02680,5.577327,0.000255,5.441270,-0.5064,0.462,10.02680,0.00000
3420.00,10.02868,5.577385,0.000256,5.441253,-0.5065,0.462,10.02868,0.00000
3421.00,10.02843,5.577421,0.000256,5.441200,-0.5065,0.462,10.02843,0.00000
3422.00,10.02771,5.577540,0.000257,5.441209,-0.5065,0.463,10.02771,0.00000
@12,1.0000,2.0, 3420.085 
3423.00,10.02670,5.577546,0.000256,5.441185,-0.5065,0.463,10.02670,0.00000
3424.00,10.02719,5.577705,0.000254,5.441227,-0.5065,0.463,10.02719,0.00000
3425.00,10.02747,5.577799,0.000254,5.441218,-0.5065,0.463,10.02747,0.00000
3426.00,10.01741,5.577850,0.000254,5.441212,-0.5065,0.463,10.01741,0.00000
3427.00,9.99394,5.577974,0.000252,5.441353,-0.5064,0.464,9.99394,0.00000
3428.00,9.96127,5.578162,0.000249,5.441452,-0.5064,0.464,9.96127,0.00000
3429.00,9.92595,5.578228,0.000246,5.441497,-0.5064,0.464,9.92595,0.00000
3430.00,9.89764,5.578306,0.000246,5.441553,-0.5064,0.465,9.89764,0.00000
3431.00,9.89003,5.578437,0.000246,5.441613,-0.5064,0.465,9.89003,0.00000
3432.00,9.90117,5.578485,0.000246,5.441486,-0.5065,0.465,9.90117,0.00000
3433.00,9.92132,5.578508,0.000250,5.441425,-0.5065,0.465,9.92132,0.00000
3434.00,9.93987,5.578527,0.000250,5.441324,-0.5065,0.465,9.93987,0.00000
3435.00,9.94854,5.578685,0.000249,5.441292,-0.5065,0.465,9.94854,0.00000
3436.00,9.94643,5.578804,0.000248,5.441310,-0.5065,0.466,9.94643,0.00000
3437.00,9.93868,5.578852,0.000253,5.441321,-0.5065,0.466,9.93868,0.00000
3438.00,9.93169,5.578987,0.000253,5.441359,-0.5065,0.466,9.93169,0.00000
3439.00,9.92805,5.579180,0.000253,5.441453,-0.5065,0.466,9.92805,0.00000
3440.00,9.92855,5.579258,0.000249,5.441485,-0.5065,0.467,9.92855,0.00000
3441.00,9.93376,5.579320,0.000251,5.441478,-0.5065,0.467,9.93376,0.00000
3442.00,9.94306,5.579359,0.000247,5.441454,-0.5065,0.467,9.94306,0.00000
3443.00,9.95706,5.579419,0.000243,5.441441,-0.5065,0.467,9.95706,0.00000
3444.00,9.97376,5.579435,0.000243,5.441410,-0.5065,0.467,9.97376,0.00000
3445.00,9.99216,5.579460,0.000245,5.441363,-0.5066,0.468,9.99216,0.00000
3446.00,10.01037,5.579477,0.000245,5.441279,-0.5066,0.468,10.01037,0.00000
3447.00,10.02598,5.579559,0.000244,5.441275,-0.5066,0.468,10.02598,0.00000
3448.00,10.03910,5.579592,0.000246,5.441291,-0.5066,0.468,10.03910,0.00000
3449.00,10.05006,5.579652,0.000245,5.441268,-0.5066,0.468,10.05006,0.00000
3450.00,10.05818,5.579655,0.000244,5.441233,-0.5066,0.469,10.05818,0.00000
3451.00,10.06536,5.579757,0.000242,5.441263,-0.5066,0.469,10.06536,0.00000
3452.00,10.07113,5.579886,0.000246,5.441312,-0.5067,0.469,10.07113,0.00000
3453.00,10.07368,5.579939,0.000248,5.441278,-0.5067,0.469,10.07368,0.00000
3454.00,10.07476,5.580049,0.000253,5.441355,-0.5067,0.469,10.07476,0.00000
3455.00,10.07508,5.580206,0.000256,5.441396,-0.5067,0.469,10.07508,0.00000
3456.00,10.07349,5.580227,0.000257,5.441387,-0.5067,0.469,10.07349,0.00000
3457.00,10.07130,5.580259,0.000256,5.441365,-0.5067,0.470,10.07130,0.00000
3458.00,10.07010,5.580368,0.000258,5.441365,-0.5066,0.470,10.07010,0.00000
3459.00,10.06721,5.580395,0.000257,5.441263,-0.5066,0.470,10.06721,0.00000
3460.00,10.06425,5.580398,0.000261,5.441211,-0.5066,0.470,10.06425,0.00000
3461.00,10.06098,5.580533,0.000262,5.441272,-0.5065,0.470,10.06098,0.00000
3462.00,10.05857,5.580660,0.000261,5.441315,-0.5065,0.470,10.05857,0.00000
3463.00,10.05638,5.580773,0.000257,5.441370,-0.5065,0.471,10.05638,0.00000
3464.00,10.05422,5.580898,0.000255,5.441449,-0.5065,0.471,10.05422,0.00000
3465.00,10.05181,5.581048,0.000253,5.441513,-0.5065,0.471,10.05181,0.00000
3466.00,10.04899,5.581033,0.000249,5.441418,-0.5066,0.472,10.04899,0.00000
3467.00,10.04549,5.581054,0.000246,5.441331,-0.5066,0.472,10.04549,0.00000
3468.00,10.04117,5.581052,0.000249,5.441286,-0.5067,0.472,10.04117,0.00000
3469.00,10.03690,5.581041,0.000252,5.441283,-0.5067,0.472,10.03690,0.00000
3470.00,10.03361,5.581035,0.000251,5.441245,-0.5067,0.472,10.03361,0.00000
3471.00,10.02994,5.581141,0.000257,5.441272,-0.5067,0.472,10.02994,0.00000
3472.00,10.02658,5.581162,0.000259,5.441253,-0.5067,0.472,10.02658,0.00000
3473.00,10.02344,5.581231,0.000258,5.441257,-0.5067,0.472,10.02344,0.00000
3474.00,10.02087,5.581358,0.000258,5.441249,-0.5067,0.473,10.02087,0.00000
3475.00,10.01868,5.581517,0.000257,5.441297,-0.5067,0.473,10.01868,0.00000
3476.00,10.01644,5.581607,0.000253,5.441286,-0.5067,0.473,10.01644,0.00000
3477.00,10.01434,5.581732,0.000255,5.441324,-0.5066,0.473,10.01434,0.00000
3478.00,10.01280,5.581755,0.000258,5.441242,-0.5067,0.473,10.01280,0.00000
3479.00,10.01297,5.581823,0.000260,5.441261,-0.5067,0.474,10.01297,0.00000
3480.00,10.01225,5.581881,0.000263,5.441300,-0.5066,0.474,10.01225,0.00000
3481.00,10.01422,5.581908,0.000265,5.441324,-0.5067,0.474,10.01422,0.00000
3482.00,10.01616,5.581954,0.000263,5.441308,-0.5067,0.474,10.01616,0.00000
3483.00,10.01730,5.582139,0.000259,5.441397,-0.5067,0.474,10.01730,0.00000
3484.00,10.01727,5.582209,0.000253,5.441353,-0.5067,0.475,10.01727,0.00000
3485.00,10.01872,5.582192,0.000252,5.441232,-0.5067,0.475,10.01872,0.00000
3486.00,10.01914,5.582361,0.000251,5.441213,-0.5067,0.475,10.01914,0.00000
3487.00,10.02029,5.582479,0.000255,5.441241,-0.5067,0.475,10.02029,0.00000
3488.00,10.02214,5.582500,0.000254,5.441195,-0.5067,0.475,10.02214,0.00000
3489.00,10.02445,5.582548,0.000256,5.441234,-0.5067,0.476,10.02445,0.00000
3490.00,10.02601,5.582709,0.000256,5.441336,-0.5067,0.476,10.02601,0.00000
3491.00,10.02755,5.582691,0.000257,5.441360,-0.5067,0.476,10.02755,0.00000
3492.00,10.02804,5.582705,0.000257,5.441382,-0.5067,0.476,10.02804,0.00000
3493.00,10.02823,5.582797,0.000256,5.441435,-0.5067,0.476,10.02823,0.00000
3494.00,10.02965,5.582917,0.000254,5.441426,-0.5067,0.476,10.02965,0.00000
3495.00,10.03083,5.582971,0.000251,5.441378,-0.5067,0.477,10.03083,0.00000
3496.00,10.03186,5.583067,0.000249,5.441404,-0.5066,0.477,10.03186,0.00000
3497.00,10.03306,5.583115,0.000246,5.441379,-0.5066,0.477,10.03306,0.00000
3498.00,10.03467,5.583171,0.000244,5.441375,-0.5066,0.478,10.03467,0.00000
3499.00,10.03525,5.583223,0.000246,5.441402,-0.5066,0.478,10.03525,0.00000
3500.00,10.03564,5.583250,0.000248,5.441420,-0.5066,0.478,10.03564,0.00000
3501.00,10.03607,5.583340,0.000252,5.441397,-0.5066,0.478,10.03607,0.00000
3502.00,10.03649,5.583409,0.000251,5.441366,-0.5066,0.478,10.03649,0.00000
3503.00,10.03708,5.583444,0.000251,5.441348,-0.5066,0.478,10.03708,0.00000
3504.00,10.03800,5.583546,0.000250,5.441331,-0.5066,0.479,10.03800,0.00000
3505.00,10.03869,5.583640,0.000251,5.441314,-0.5066,0.479,10.03869,0.00000
3506.00,10.03915,5.583710,0.000251,5.441339,-0.5066,0.479,10.03915,0.00000
3507.00,10.04002,5.583835,0.000248,5.441426,-0.5066,0.479,10.04002,0.00000
3508.00,10.04012,5.583948,0.000250,5.441469,-0.5067,0.479,10.04012,0.00000
3509.00,10.03927,5.584057,0.000249,5.441525,-0.5067,0.480,10.03927,0.00000
3510.00,10.03812,5.584112,0.000250,5.441528,-0.5067,0.480,10.03812,0.00000
3511.00,10.03689,5.584176,0.000247,5.441519,-0.5068,0.480,10.03689,0.00000
3512.00,10.03679,5.584269,0.000249,5.441528,-0.5068,0.480,10.03679,0.00000
3513.00,10.03621,5.584271,0.000245,5.441475,-0.5068,0.481,10.03621,0.00000
3514.00,10.03668,5.584299,0.000249,5.441384,-0.5068,0.481,10.03668,0.00000
3515.00,10.03639,5.584342,0.000246,5.441353,-0.5069,0.481,10.03639,0.00000
3516.00,10.03662,5.584420,0.000248,5.441386,-0.5069,0.481,10.03662,0.00000
3517.00,10.03516,5.584399,0.000248,5.441278,-0.5069,0.481,10.03516,0.00000
3518.00,10.03422,5.584511,0.000253,5.441300,-0.5068,0.481,10.03422,0.00000
3519.00,10.03303,5.584505,0.000250,5.441276,-0.5069,0.482,10.03303,0.00000
3520.00,10.03251,5.584625,0.000252,5.441283,-0.5069,0.482,10.03251,0.00000
3521.00,10.03134,5.584686,0.000249,5.441255,-0.5069,0.482,10.03134,0.00000
3522.00,10.03048,5.584818,0.000246,5.441338,-0.5069,0.482,10.03048,0.00000
3523.00,10.03024,5.584919,0.000248,5.441337,-0.5070,0.482,10.03024,0.00000
3524.00,10.03021,5.585019,0.000250,5.441349,-0.5070,0.482,10.03021,0.00000
3525.00,10.03022,5.585074,0.000249,5.441392,-0.5071,0.483,10.03022,0.00000
3526.00,10.03073,5.585131,0.000248,5.441369,-0.5071,0.483,10.03073,0.00000
3527.00,10.03154,5.585112,0.000250,5.441288,-0.5071,0.483,10.03154,0.00000
3528.00,10.03141,5.585091,0.000250,5.441222,-0.5072,0.483,10.03141,0.00000
3529.00,10.03130,5.585165,0.000252,5.441256,-0.5072,0.483,10.03130,0.00000
3530.00,10.03146,5.585106,0.000253,5.441167,-0.5072,0.484,10.03146,0.00000
3531.00,10.03093,5.585107,0.000257,5.441093,-0.5072,0.484,10.03093,0.00000
3532.00,10.03043,5.585272,0.000258,5.441149,-0.5072,0.484,10.03043,0.00000
3533.00,10.03092,5.585359,0.000259,5.441178,-0.5072,0.484,10.03092,0.00000
3534.00,10.03105,5.585363,0.000254,5.441111,-0.5073,0.484,10.03105,0.00000
3535.00,10.03158,5.585497,0.000255,5.441162,-0.5073,0.484,10.03158,0.00000
3536.00,10.03227,5.585619,0.000252,5.441265,-0.5073,0.485,10.03227,0.00000
3537.00,10.03266,5.585578,0.000251,5.441181,-0.5073,0.485,10.03266,0.00000
3538.00,10.03209,5.585651,0.000252,5.441190,-0.5073,0.485,10.03209,0.00000
3539.00,10.03152,5.585774,0.000252,5.441203,-0.5073,0.485,10.03152,0.00000
3540.00,10.03087,5.585842,0.000249,5.441148,-0.5073,0.486,10.03087,0.00000
3541.00,10.03030,5.585993,0.000248,5.441130,-0.5073,0.486,10.03030,0.00000
3542.00,10.03091,5.586157,0.000250,5.441192,-0.5074,0.486,10.03091,0.00000
3543.00,10.03155,5.586247,0.000248,5.441238,-0.5073,0.486,10.03155,0.00000
3544.00,10.03237,5.586365,0.000248,5.441360,-0.5074,0.486,10.03237,0.00000
3545.00,10.03367,5.586473,0.000250,5.441420,-0.5073,0.487,10.03367,0.00000
3546.00,10.03488,5.586527,0.000253,5.441456,-0.5074,0.487,10.03488,0.00000
3547.00,10.03481,5.586606,0.000251,5.441464,-0.5074,0.487,10.03481,0.00000
3548.00,10.03572,5.586706,0.000250,5.441437,-0.5074,0.487,10.03572,0.00000
3549.00,10.03600,5.586741,0.000252,5.441356,-0.5075,0.487,10.03600,0.00000
3550.00,10.03590,5.586791,0.000249,5.441345,-0.5076,0.487,10.03590,0.00000
3551.00,10.03501,5.586837,0.000245,5.441318,-0.5076,0.488,10.03501,0.00000
3552.00,10.03554,5.586860,0.000247,5.441309,-0.5077,0.488,10.03554,0.00000
3553.00,10.03502,5.586898,0.000249,5.441258,-0.5077,0.488,10.03502,0.00000
3554.00,10.03514,5.586952,0.000248,5.441214,-0.5077,0.488,10.03514,0.00000
3555.00,10.03548,5.587047,0.000253,5.441199,-0.5077,0.488,10.03548,0.00000
3556.00,10.03640,5.587129,0.000257,5.441210,-0.5078,0.488,10.03640,0.00000
3557.00,10.03656,5.587264,0.000257,5.441194,-0.5078,0.488,10.03656,0.00000
3558.00,10.03746,5.587367,0.000256,5.441267,-0.5078,0.489,10.03746,0.00000
3559.00,10.03775,5.587421,0.000255,5.441269,-0.5079,0.489,10.03775,0.00000
3560.00,10.03689,5.587498,0.000256,5.441307,-0.5079,0.489,10.03689,0.00000
3561.00,10.03693,5.587541,0.000258,5.441238,-0.5079,0.489,10.03693,0.00000
3562.00,10.03647,5.587624,0.000256,5.441269,-0.5080,0.489,10.03647,0.00000
3563.00,10.03632,5.587731,0.000257,5.441290,-0.5080,0.490,10.03632,0.00000
3564.00,10.03649,5.587833,0.000258,5.441334,-0.5081,0.490,10.03649,0.00000
3565.00,10.03729,5.587905,0.000258,5.441316,-0.5081,0.490,10.03729,0.00000
3566.00,10.03700,5.587970,0.000253,5.441305,-0.5082,0.490,10.03700,0.00000
3567.00,10.03704,5.587940,0.000255,5.441259,-0.5082,0.490,10.03704,0.00000
3568.00,10.03716,5.587951,0.000256,5.441201,-0.5083,0.491,10.03716,0.00000
3569.00,10.03731,5.588012,0.000256,5.441210,-0.5083,0.491,10.03731,0.00000
3570.00,10.03730,5.588149,0.000252,5.441244,-0.5083,0.491,10.03730,0.00000
3571.00,10.03727,5.588261,0.000254,5.441344,-0.5084,0.491,10.03727,0.00000
3572.00,10.03742,5.588430,0.000252,5.441413,-0.5084,0.492,10.03742,0.00000
3573.00,10.03749,5.588560,0.000246,5.441453,-0.5085,0.492,10.03749,0.00000
3574.00,10.03766,5.588687,0.000244,5.441449,-0.5086,0.492,10.03766,0.00000
3575.00,10.03846,5.588679,0.000247,5.441396,-0.5086,0.492,10.03846,0.00000
3576.00,10.03910,5.588769,0.000248,5.441339,-0.5086,0.493,10.03910,0.00000
3577.00,10.03945,5.588855,0.000250,5.441323,-0.5086,0.493,10.03945,0.00000
3578.00,10.03914,5.588938,0.000252,5.441277,-0.5087,0.493,10.03914,0.00000
3579.00,10.03812,5.588954,0.000253,5.441251,-0.5087,0.493,10.03812,0.00000
3580.00,10.03659,5.589049,0.000252,5.441264,-0.5088,0.493,10.03659,0.00000
3581.00,10.03659,5.589121,0.000248,5.441296,-0.5088,0.493,10.03659,0.00000
3582.00,10.03636,5.589125,0.000245,5.441287,-0.5089,0.494,10.03636,0.00000
3583.00,10.03654,5.589122,0.000245,5.441296,-0.5090,0.494,10.03654,0.00000
3584.00,10.03661,5.589230,0.000246,5.441325,-0.5091,0.494,10.03661,0.00000
3585.00,10.03628,5.589326,0.000247,5.441379,-0.5091,0.494,10.03628,0.00000
3586.00,10.03588,5.589398,0.000252,5.441392,-0.5092,0.494,10.03588,0.00000
3587.00,10.03489,5.589536,0.000253,5.441454,-0.5092,0.494,10.03489,0.00000
3588.00,10.03443,5.589626,0.000255,5.441503,-0.5093,0.495,10.03443,0.00000
3589.00,10.03490,5.589582,0.000253,5.441465,-0.5093,0.495,10.03490,0.00000
3590.00,10.03572,5.589608,0.000252,5.441409,-0.5094,0.495,10.03572,0.00000
3591.00,10.03598,5.589566,0.000248,5.441320,-0.5094,0.495,10.03598,0.00000
3592.00,10.03763,5.589601,0.000250,5.441240,-0.5095,0.496,10.03763,0.00000
3593.00,10.03789,5.589632,0.000250,5.441206,-0.5095,0.496,10.03789,0.00000
3594.00,10.03807,5.589717,0.000246,5.441173,-0.5096,0.496,10.03807,0.00000
3595.00,10.03765,5.589792,0.000246,5.441206,-0.5096,0.496,10.03765,0.00000
3596.00,10.03782,5.589928,0.000246,5.441260,-0.5096,0.497,10.03782,0.00000
3597.00,10.03729,5.589965,0.000247,5.441298,-0.5096,0.497,10.03729,0.00000
3598.00,10.03759,5.590109,0.000247,5.441330,-0.5096,0.497,10.03759,0.00000
3599.00,10.03699,5.590183,0.000255,5.441337,-0.5097,0.497,10.03699,0.00000
3600.00,10.03778,5.590256,0.000258,5.441327,-0.5097,0.497,10.03778,0.00000
3601.00,10.03777,5.590298,0.000258,5.441326,-0.5098,0.497,10.03777,0.00000
3602.00,10.03852,5.590337,0.000255,5.441312,-0.5098,0.497,10.03852,0.00000
3603.00,10.03837,5.590328,0.000253,5.441235,-0.5098,0.498,10.03837,0.00000
3604.00,10.03970,5.590446,0.000249,5.441289,-0.5099,0.498,10.03970,0.00000
3605.00,10.03910,5.590492,0.000246,5.441277,-0.5099,0.498,10.03910,0.00000
3606.00,10.03815,5.590559,0.000246,5.441260,-0.5100,0.498,10.03815,0.00000
3607.00,10.03750,5.590623,0.000245,5.441207,-0.5100,0.499,10.03750,0.00000
3608.00,10.03706,5.590795,0.000243,5.441318,-0.5100,0.499,10.03706,0.00000
3609.00,10.03638,5.590792,0.000244,5.441227,-0.5100,0.499,10.03638,0.00000
3610.00,10.03689,5.590881,0.000245,5.441192,-0.5101,0.499,10.03689,0.00000
3611.00,10.03840,5.590906,0.000248,5.441144,-0.5101,0.499,10.03840,0.00000
3612.00,10.03957,5.590993,0.000249,5.441202,-0.5101,0.500,10.03957,0.00000
3613.00,10.04064,5.590902,0.000252,5.441090,-0.5101,0.500,10.04064,0.00000
3614.00,10.04039,5.591142,0.000253,5.441245,-0.5101,0.500,10.04039,0.00000
3615.00,10.04023,5.591214,0.000257,5.441286,-0.5101,0.500,10.04023,0.00000
3616.00,10.03984,5.591398,0.000255,5.441393,-0.5101,0.500,10.03984,0.00000
3617.00,10.03860,5.591515,0.000259,5.441410,-0.5101,0.500,10.03860,0.00000
3618.00,10.03823,5.591657,0.000259,5.441476,-0.5102,0.500,10.03823,0.00000
3619.00,10.03920,5.591541,0.000260,5.441367,-0.5102,0.500,10.03920,0.00000
3620.00,10.03874,5.591536,0.000262,5.441342,-0.5102,0.500,10.03874,0.00000
3621.00,10.03846,5.591502,0.000264,5.441321,-0.5102,0.500,10.03846,0.00000
3622.00,10.03857,5.591543,0.000259,5.441344,-0.5102,0.501,10.03857,0.00000
3623.00,10.03798,5.591596,0.000256,5.441307,-0.5103,0.501,10.03798,0.00000
3624.00,10.03783,5.591748,0.000254,5.441323,-0.5103,0.501,10.03783,0.00000
3625.00,10.03931,5.591883,0.000251,5.441384,-0.5103,0.501,10.03931,0.00000
3626.00,10.04018,5.591944,0.000250,5.441289,-0.5103,0.502,10.04018,0.00000
3627.00,10.04019,5.592002,0.000250,5.441230,-0.5103,0.502,10.04019,0.00000
3628.00,10.04065,5.592057,0.000249,5.441185,-0.5103,0.502,10.04065,0.00000
3629.00,10.03963,5.592097,0.000249,5.441168,-0.5103,0.502,10.03963,0.00000
3630.00,10.03901,5.592164,0.000251,5.441173,-0.5103,0.502,10.03901,0.00000
3631.00,10.03856,5.592235,0.000252,5.441218,-0.5103,0.502,10.03856,0.00000
3632.00,10.03857,5.592313,0.000251,5.441246,-0.5104,0.503,10.03857,0.00000
3633.00,10.03938,5.592381,0.000255,5.441258,-0.5104,0.503,10.03938,0.00000
3634.00,10.04026,5.592443,0.000252,5.441270,-0.5104,0.503,10.04026,0.00000
3635.00,10.04016,5.592509,0.000249,5.441242,-0.5104,0.504,10.04016,0.00000
3636.00,10.03957,5.592608,0.000244,5.441273,-0.5104,0.504,10.03957,0.00000
3637.00,10.03899,5.592686,0.000245,5.441263,-0.5104,0.504,10.03899,0.00000
3638.00,10.03853,5.592747,0.000246,5.441280,-0.5104,0.504,10.03853,0.00000
3639.00,10.03908,5.592816,0.000249,5.441251,-0.5103,0.504,10.03908,0.00000
3640.00,10.03885,5.592874,0.000249,5.441235,-0.5103,0.505,10.03885,0.00000
3641.00,10.03968,5.592924,0.000251,5.441214,-0.5103,0.505,10.03968,0.00000
3642.00,10.04121,5.592950,0.000251,5.441163,-0.5103,0.505,10.04121,0.00000
3643.00,10.04077,5.593055,0.000253,5.441181,-0.5104,0.505,10.04077,0.00000
3644.00,10.04019,5.593176,0.000255,5.441268,-0.5103,0.505,10.04019,0.00000
3645.00,10.04137,5.593314,0.000254,5.441298,-0.5103,0.505,10.04137,0.00000
3646.00,10.04175,5.593371,0.000255,5.441296,-0.5103,0.506,10.04175,0.00000
3647.00,10.04198,5.593513,0.000255,5.441369,-0.5103,0.506,10.04198,0.00000
3648.00,10.04310,5.593643,0.000254,5.441390,-0.5103,0.506,10.04310,0.00000
3649.00,10.04214,5.593671,0.000252,5.441309,-0.5103,0.506,10.04214,0.00000
3650.00,10.04074,5.593670,0.000251,5.441292,-0.5102,0.506,10.04074,0.00000
3651.00,10.03949,5.593756,0.000250,5.441287,-0.5103,0.507,10.03949,0.00000
3652.00,10.03998,5.593774,0.000250,5.441231,-0.5103,0.507,10.03998,0.00000
3653.00,10.03968,5.593771,0.000250,5.441188,-0.5103,0.507,10.03968,0.00000
3654.00,10.04033,5.593848,0.000249,5.441242,-0.5103,0.507,10.04033,0.00000
3655.00,10.04057,5.593881,0.000251,5.441197,-0.5103,0.507,10.04057,0.00000
3656.00,10.04192,5.593999,0.000249,5.441220,-0.5102,0.508,10.04192,0.00000
3657.00,10.04056,5.594061,0.000252,5.441181,-0.5102,0.508,10.04056,0.00000
3658.00,10.04037,5.594216,0.000248,5.441234,-0.5102,0.508,10.04037,0.00000
3659.00,10.04030,5.594291,0.000250,5.441207,-0.5102,0.508,10.04030,0.00000
3660.00,10.04035,5.594459,0.000250,5.441281,-0.5102,0.509,10.04035,0.00000
3661.00,10.03935,5.594473,0.000253,5.441263,-0.5102,0.509,10.03935,0.00000
3662.00,10.03983,5.594542,0.000250,5.441310,-0.5102,0.509,10.03983,0.00000
3663.00,10.04006,5.594595,0.000251,5.441322,-0.5102,0.509,10.04006,0.00000
3664.00,10.04098,5.594664,0.000254,5.441341,-0.5102,0.509,10.04098,0.00000
3665.00,10.04194,5.594697,0.000254,5.441318,-0.5102,0.509,10.04194,0.00000
3666.00,10.04332,5.594768,0.000252,5.441297,-0.5103,0.510,10.04332,0.00000
3667.00,10.04366,5.594837,0.000255,5.441267,-0.5103,0.510,10.04366,0.00000
3668.00,10.04293,5.594918,0.000253,5.441291,-0.5103,0.510,10.04293,0.00000
3669.00,10.04167,5.595046,0.000251,5.441328,-0.5104,0.510,10.04167,0.00000
3670.00,10.04152,5.595151,0.000250,5.441356,-0.5104,0.511,10.04152,0.00000
3671.00,10.04184,5.595250,0.000251,5.441393,-0.5104,0.511,10.04184,0.00000
3672.00,10.04098,5.595340,0.000248,5.441420,-0.5104,0.511,10.04098,0.00000
3673.00,10.04010,5.595369,0.000250,5.441329,-0.5104,0.511,10.04010,0.00000
3674.00,10.04078,5.595468,0.000253,5.441310,-0.5104,0.511,10.04078,0.00000
3675.00,10.04077,5.595471,0.000255,5.441252,-0.5105,0.511,10.04077,0.00000
3676.00,10.04055,5.595601,0.000255,5.441302,-0.5105,0.512,10.04055,0.00000
3677.00,10.04121,5.595708,0.000262,5.441335,-0.5105,0.511,10.04121,0.00000
3678.00,10.04253,5.595779,0.000263,5.441349,-0.5105,0.512,10.04253,0.00000
3679.00,10.04285,5.595797,0.000259,5.441318,-0.5105,0.512,10.04285,0.00000
3680.00,10.04284,5.595882,0.000257,5.441308,-0.5105,0.512,10.04284,0.00000
3681.00,10.04221,5.595860,0.000258,5.441189,-0.5106,0.512,10.04221,0.00000
3682.00,10.04212,5.595874,0.000254,5.441145,-0.5106,0.512,10.04212,0.00000
3683.00,10.04310,5.595925,0.000250,5.441152,-0.5106,0.513,10.04310,0.00000
3684.00,10.04392,5.595947,0.000251,5.441131,-0.5106,0.513,10.04392,0.00000
3685.00,10.04416,5.596050,0.000250,5.441185,-0.5106,0.513,10.04416,0.00000
3686.00,10.04447,5.596119,0.000250,5.441222,-0.5107,0.513,10.04447,0.00000
3687.00,10.04468,5.596245,0.000252,5.441291,-0.5107,0.514,10.04468,0.00000
3688.00,10.04462,5.596339,0.000254,5.441287,-0.5107,0.514,10.04462,0.00000
3689.00,10.04504,5.596430,0.000252,5.441293,-0.5108,0.514,10.04504,0.00000
3690.00,10.04612,5.596463,0.000252,5.441208,-0.5108,0.514,10.04612,0.00000
3691.00,10.04595,5.596560,0.000252,5.441238,-0.5108,0.514,10.04595,0.00000
3692.00,10.04586,5.596633,0.000251,5.441213,-0.5108,0.515,10.04586,0.00000
3693.00,10.04479,5.596692,0.000255,5.441241,-0.5109,0.515,10.04479,0.00000
3694.00,10.04371,5.596782,0.000256,5.441249,-0.5109,0.515,10.04371,0.00000
3695.00,10.04261,5.596843,0.000254,5.441303,-0.5109,0.515,10.04261,0.00000
3696.00,10.04377,5.596894,0.000254,5.441312,-0.5109,0.515,10.04377,0.00000
3697.00,10.04428,5.596952,0.000253,5.441294,-0.5109,0.515,10.04428,0.00000
3698.00,10.04496,5.597050,0.000248,5.441279,-0.5110,0.516,10.04496,0.00000
3699.00,10.04569,5.597162,0.000249,5.441321,-0.5110,0.516,10.04569,0.00000
3700.00,10.04545,5.597227,0.000250,5.441262,-0.5110,0.516,10.04545,0.00000
3701.00,10.04455,5.597309,0.000250,5.441237,-0.5110,0.516,10.04455,0.00000
3702.00,10.04431,5.597381,0.000248,5.441286,-0.5110,0.517,10.04431,0.00000
3703.00,10.04427,5.597460,0.000252,5.441306,-0.5110,0.517,10.04427,0.00000
3704.00,10.04333,5.597475,0.000253,5.441264,-0.5110,0.517,10.04333,0.00000
3705.00,10.04470,5.597600,0.000256,5.441365,-0.5110,0.517,10.04470,0.00000
3706.00,10.04529,5.597743,0.000255,5.441422,-0.5110,0.517,10.04529,0.00000
3707.00,10.04548,5.597786,0.000255,5.441362,-0.5110,0.517,10.04548,0.00000
3708.00,10.04530,5.597856,0.000253,5.441350,-0.5110,0.517,10.04530,0.00000
3709.00,10.04586,5.597892,0.000253,5.441309,-0.5110,0.518,10.04586,0.00000
3710.00,10.04476,5.597924,0.000252,5.441250,-0.5110,0.518,10.04476,0.00000
3711.00,10.04364,5.597952,0.000251,5.441194,-0.5111,0.518,10.04364,0.00000
3712.00,10.04299,5.598037,0.000253,5.441226,-0.5111,0.518,10.04299,0.00000
3713.00,10.04314,5.598093,0.000253,5.441237,-0.5111,0.518,10.04314,0.00000
3714.00,10.04259,5.598208,0.000251,5.441303,-0.5111,0.519,10.04259,0.00000
3715.00,10.04302,5.598288,0.000249,5.441314,-0.5111,0.519,10.04302,0.00000
3716.00,10.04390,5.598329,0.000246,5.441294,-0.5111,0.519,10.04390,0.00000
3717.00,10.04380,5.598388,0.000245,5.441273,-0.5111,0.520,10.04380,0.00000
3718.00,10.04428,5.598483,0.000247,5.441305,-0.5112,0.520,10.04428,0.00000
3719.00,10.04457,5.598540,0.000249,5.441316,-0.5112,0.520,10.04457,0.00000
3720.00,10.04486,5.598667,0.000251,5.441389,-0.5113,0.520,10.04486,0.00000
3721.00,10.04387,5.598813,0.000256,5.441455,-0.5113,0.520,10.04387,0.00000
3722.00,10.04433,5.598897,0.000253,5.441461,-0.5113,0.520,10.04433,0.00000
@13,1.0000,2.0, 3720.058 
3723.00,10.04521,5.598924,0.000248,5.441430,-0.5114,0.520,10.04521,0.00000
3724.00,10.04680,5.598956,0.000246,5.441368,-0.5114,0.521,10.04680,0.00000
3725.00,10.04807,5.598918,0.000246,5.441216,-0.5114,0.521,10.04807,0.00000
3726.00,10.04334,5.598965,0.000242,5.441170,-0.5115,0.521,10.04334,0.00000
3727.00,10.02215,5.599006,0.000243,5.441201,-0.5115,0.521,10.02215,0.00000
3728.00,9.98855,5.599124,0.000244,5.441275,-0.5115,0.522,9.98855,0.00000
3729.00,9.95236,5.599227,0.000243,5.441309,-0.5116,0.522,9.95236,0.00000
3730.00,9.92170,5.599416,0.000243,5.441458,-0.5116,0.522,9.92170,0.00000
3731.00,9.90666,5.599471,0.000243,5.441463,-0.5116,0.522,9.90666,0.00000
3732.00,9.91387,5.599524,0.000243,5.441361,-0.5116,0.522,9.91387,0.00000
3733.00,9.93347,5.599572,0.000243,5.441289,-0.5116,0.523,9.93347,0.00000
3734.00,9.95318,5.599613,0.000242,5.441241,-0.5115,0.523,9.95318,0.00000
3735.00,9.96359,5.599579,0.000240,5.441139,-0.5115,0.523,9.96359,0.00000
3736.00,9.96434,5.599660,0.000243,5.441134,-0.5115,0.523,9.96434,0.00000
3737.00,9.95825,5.599808,0.000242,5.441213,-0.5115,0.524,9.95825,0.00000
3738.00,9.95103,5.599866,0.000246,5.441171,-0.5116,0.524,9.95103,0.00000
3739.00,9.94736,5.599974,0.000246,5.441193,-0.5116,0.524,9.94736,0.00000
3740.00,9.94822,5.600120,0.000248,5.441286,-0.5117,0.524,9.94822,0.00000
3741.00,9.95246,5.600151,0.000246,5.441321,-0.5117,0.524,9.95246,0.00000
3742.00,9.95966,5.600144,0.000249,5.441299,-0.5117,0.524,9.95966,0.00000
3743.00,9.97185,5.600221,0.000249,5.441317,-0.5117,0.525,9.97185,0.00000
3744.00,9.98681,5.600281,0.000250,5.441335,-0.5117,0.525,9.98681,0.00000
3745.00,10.00347,5.600266,0.000247,5.441214,-0.5117,0.525,10.00347,0.00000
3746.00,10.02070,5.600374,0.000248,5.441220,-0.5117,0.525,10.02070,0.00000
3747.00,10.03836,5.600476,0.000248,5.441228,-0.5118,0.525,10.03836,0.00000
3748.00,10.05304,5.600569,0.000248,5.441301,-0.5117,0.526,10.05304,0.00000
3749.00,10.06503,5.600707,0.000250,5.441362,-0.5117,0.526,10.06503,0.00000
3750.00,10.07490,5.600843,0.000255,5.441447,-0.5118,0.526,10.07490,0.00000
3751.00,10.08247,5.600884,0.000257,5.441415,-0.5118,0.526,10.08247,0.00000
3752.00,10.08691,5.601007,0.000258,5.441508,-0.5118,0.526,10.08691,0.00000
3753.00,10.08845,5.601031,0.000257,5.441459,-0.5119,0.526,10.08845,0.00000
3754.00,10.08832,5.601001,0.000254,5.441374,-0.5119,0.526,10.08832,0.00000
3755.00,10.08727,5.601130,0.000253,5.441394,-0.5120,0.527,10.08727,0.00000
3756.00,10.08608,5.601239,0.000252,5.441421,-0.5120,0.527,10.08608,0.00000
3757.00,10.08446,5.601325,0.000252,5.441368,-0.5119,0.527,10.08446,0.00000
3758.00,10.08304,5.601379,0.000256,5.441310,-0.5119,0.527,10.08304,0.00000
3759.00,10.08179,5.601545,0.000259,5.441363,-0.5119,0.527,10.08179,0.00000
3760.00,10.07991,5.601546,0.000258,5.441317,-0.5120,0.528,10.07991,0.00000
3761.00,10.07798,5.601578,0.000257,5.441281,-0.5121,0.528,10.07798,0.00000
3762.00,10.07627,5.601606,0.000255,5.441260,-0.5121,0.528,10.07627,0.00000
3763.00,10.07487,5.601709,0.000254,5.441283,-0.5122,0.528,10.07487,0.00000
3764.00,10.07255,5.601727,0.000251,5.441246,-0.5122,0.529,10.07255,0.00000
3765.00,10.07025,5.601794,0.000253,5.441247,-0.5122,0.529,10.07025,0.00000
3766.00,10.06665,5.601830,0.000254,5.441250,-0.5122,0.529,10.06665,0.00000
3767.00,10.06295,5.601818,0.000254,5.441209,-0.5122,0.529,10.06295,0.00000
3768.00,10.05970,5.601865,0.000252,5.441216,-0.5122,0.529,10.05970,0.00000
3769.00,10.05654,5.601910,0.000254,5.441217,-0.5122,0.530,10.05654,0.00000
3770.00,10.05266,5.601929,0.000253,5.441164,-0.5122,0.530,10.05266,0.00000
3771.00,10.04887,5.601994,0.000252,5.441132,-0.5122,0.530,10.04887,0.00000
3772.00,10.04550,5.602120,0.000254,5.441200,-0.5121,0.530,10.04550,0.00000
3773.00,10.04142,5.602143,0.000255,5.441151,-0.5121,0.530,10.04142,0.00000
3774.00,10.03916,5.602198,0.000253,5.441179,-0.5122,0.530,10.03916,0.00000
3775.00,10.03682,5.602260,0.000255,5.441194,-0.5122,0.530,10.03682,0.00000
3776.00,10.03473,5.602312,0.000254,5.441219,-0.5121,0.531,10.03473,0.00000
3777.00,10.03204,5.602374,0.000252,5.441186,-0.5122,0.531,10.03204,0.00000
3778.00,10.03101,5.602519,0.000253,5.441272,-0.5122,0.531,10.03101,0.00000
3779.00,10.02999,5.602626,0.000255,5.441263,-0.5122,0.531,10.02999,0.00000
3780.00,10.03085,5.602681,0.000255,5.441240,-0.5122,0.531,10.03085,0.00000
3781.00,10.03194,5.602778,0.000254,5.441283,-0.5123,0.531,10.03194,0.00000
3782.00,10.03271,5.602857,0.000255,5.441280,-0.5122,0.531,10.03271,0.00000
3783.00,10.03353,5.602858,0.000254,5.441172,-0.5123,0.532,10.03353,0.00000
3784.00,10.03319,5.602899,0.000252,5.441145,-0.5123,0.532,10.03319,0.00000
3785.00,10.03342,5.602981,0.000249,5.441197,-0.5123,0.532,10.03342,0.00000
3786.00,10.03375,5.603045,0.000251,5.441135,-0.5123,0.533,10.03375,0.00000
3787.00,10.03584,5.603140,0.000251,5.441148,-0.5124,0.533,10.03584,0.00000
3788.00,10.03663,5.603255,0.000252,5.441175,-0.5124,0.533,10.03663,0.00000
3789.00,10.03878,5.603359,0.000251,5.441199,-0.5124,0.533,10.03878,0.00000
3790.00,10.03987,5.603488,0.000253,5.441184,-0.5124,0.533,10.03987,0.00000
3791.00,10.04116,5.603670,0.000254,5.441270,-0.5123,0.533,10.04116,0.00000
3792.00,10.04282,5.603681,0.000257,5.441229,-0.5124,0.534,10.04282,0.00000
3793.00,10.04498,5.603766,0.000254,5.441284,-0.5124,0.534,10.04498,0.00000
3794.00,10.04628,5.603864,0.000252,5.441311,-0.5124,0.534,10.04628,0.00000
3795.00,10.04717,5.603944,0.000254,5.441343,-0.5124,0.534,10.04717,0.00000
3796.00,10.04865,5.603978,0.000251,5.441298,-0.5124,0.535,10.04865,0.00000
3797.00,10.04923,5.604073,0.000249,5.441290,-0.5124,0.535,10.04923,0.00000
3798.00,10.04990,5.604106,0.000251,5.441306,-0.5124,0.535,10.04990,0.00000
3799.00,10.05055,5.604188,0.000252,5.441317,-0.5125,0.535,10.05055,0.00000
3800.00,10.05159,5.604200,0.000249,5.441278,-0.5125,0.535,10.05159,0.00000
3801.00,10.05253,5.604266,0.000250,5.441291,-0.5125,0.536,10.05253,0.00000
3802.00,10.05378,5.604372,0.000249,5.441314,-0.5125,0.536,10.05378,0.00000
3803.00,10.05453,5.604487,0.000252,5.441294,-0.5125,0.536,10.05453,0.00000
3804.00,10.05505,5.604465,0.000256,5.441219,-0.5125,0.536,10.05505,0.00000
3805.00,10.05589,5.604565,0.000258,5.441259,-0.5124,0.536,10.05589,0.00000
3806.00,10.05612,5.604654,0.000259,5.441301,-0.5125,0.536,10.05612,0.00000
3807.00,10.05564,5.604646,0.000256,5.441271,-0.5125,0.536,10.05564,0.00000
3808.00,10.05488,5.604716,0.000253,5.441246,-0.5125,0.537,10.05488,0.00000
3809.00,10.05431,5.604802,0.000250,5.441276,-0.5125,0.537,10.05431,0.00000
3810.00,10.05433,5.604895,0.000251,5.441290,-0.5126,0.537,10.05433,0.00000
3811.00,10.05363,5.604935,0.000252,5.441240,-0.5126,0.537,10.05363,0.00000
3812.00,10.05326,5.604980,0.000253,5.441196,-0.5127,0.537,10.05326,0.00000
3813.00,10.05254,5.605027,0.000255,5.441260,-0.5127,0.538,10.05254,0.00000
3814.00,10.05164,5.605105,0.000256,5.441239,-0.5127,0.538,10.05164,0.00000
3815.00,10.05097,5.605210,0.000252,5.441251,-0.5127,0.538,10.05097,0.00000
3816.00,10.05104,5.605229,0.000251,5.441218,-0.5127,0.538,10.05104,0.00000
3817.00,10.05158,5.605373,0.000252,5.441335,-0.5127,0.539,10.05158,0.00000
3818.00,10.05290,5.605407,0.000251,5.441282,-0.5127,0.539,10.05290,0.00000
3819.00,10.05300,5.605528,0.000249,5.441329,-0.5128,0.539,10.05300,0.00000
3820.00,10.05237,5.605560,0.000255,5.441335,-0.5128,0.539,10.05237,0.00000
3821.00,10.05239,5.605620,0.000254,5.441361,-0.5128,0.539,10.05239,0.00000
3822.00,10.05267,5.605721,0.000255,5.441353,-0.5129,0.539,10.05267,0.00000
3823.00,10.05160,5.605785,0.000259,5.441307,-0.5129,0.539,10.05160,0.00000
3824.00,10.05148,5.605841,0.000262,5.441305,-0.5130,0.539,10.05148,0.00000
3825.00,10.05061,5.605939,0.000263,5.441304,-0.5130,0.539,10.05061,0.00000
3826.00,10.04872,5.606030,0.000263,5.441292,-0.5130,0.540,10.04872,0.00000
3827.00,10.04683,5.606051,0.000265,5.441299,-0.5130,0.540,10.04683,0.00000
3828.00,10.04586,5.606208,0.000263,5.441391,-0.5131,0.540,10.04586,0.00000
3829.00,10.04534,5.606255,0.000261,5.441372,-0.5131,0.540,10.04534,0.00000
3830.00,10.04493,5.606286,0.000256,5.441302,-0.5132,0.541,10.04493,0.00000
3831.00,10.04514,5.606348,0.000256,5.441326,-0.5132,0.541,10.04514,0.00000
3832.00,10.04473,5.606489,0.000251,5.441381,-0.5133,0.541,10.04473,0.00000
3833.00,10.04558,5.606432,0.000249,5.441314,-0.5133,0.541,10.04558,0.00000
3834.00,10.04633,5.606522,0.000250,5.441333,-0.5133,0.542,10.04633,0.00000
3835.00,10.04677,5.606508,0.000252,5.441371,-0.5134,0.542,10.04677,0.00000
3836.00,10.04739,5.606593,0.000252,5.441343,-0.5135,0.542,10.04739,0.00000
3837.00,10.04786,5.606620,0.000250,5.441289,-0.5135,0.542,10.04786,0.00000
3838.00,10.04843,5.606751,0.000251,5.441380,-0.5136,0.542,10.04843,0.00000
3839.00,10.04886,5.606782,0.000250,5.441373,-0.5136,0.543,10.04886,0.00000
3840.00,10.04965,5.606928,0.000251,5.441366,-0.5136,0.543,10.04965,0.00000
3841.00,10.04992,5.607106,0.000253,5.441470,-0.5136,0.543,10.04992,0.00000
3842.00,10.05077,5.607102,0.000259,5.441392,-0.5136,0.543,10.05077,0.00000
3843.00,10.05057,5.607160,0.000260,5.441303,-0.5137,0.543,10.05057,0.00000
3844.00,10.05059,5.607281,0.000263,5.441300,-0.5137,0.543,10.05059,0.00000
3845.00,10.05122,5.607366,0.000262,5.441287,-0.5137,0.543,10.05122,0.00000
3846.00,10.05190,5.607286,0.000262,5.441142,-0.5138,0.543,10.05190,0.00000
3847.00,10.05241,5.607420,0.000262,5.441214,-0.5138,0.543,10.05241,0.00000
3848.00,10.05306,5.607538,0.000261,5.441253,-0.5139,0.544,10.05306,0.00000
3849.00,10.05253,5.607599,0.000257,5.441259,-0.5139,0.544,10.05253,0.00000
3850.00,10.05225,5.607626,0.000255,5.441252,-0.5139,0.544,10.05225,0.00000
3851.00,10.05237,5.607733,0.000253,5.441305,-0.5139,0.545,10.05237,0.00000
3852.00,10.05227,5.607841,0.000250,5.441344,-0.5139,0.545,10.05227,0.00000
3853.00,10.05157,5.607867,0.000247,5.441351,-0.5139,0.545,10.05157,0.00000
3854.00,10.05250,5.607898,0.000252,5.441328,-0.5139,0.545,10.05250,0.00000
3855.00,10.05248,5.607955,0.000251,5.441280,-0.5140,0.545,10.05248,0.00000
3856.00,10.05249,5.608024,0.000250,5.441247,-0.5140,0.546,10.05249,0.00000
3857.00,10.05180,5.608036,0.000252,5.441138,-0.5141,0.546,10.05180,0.00000
3858.00,10.05200,5.608213,0.000256,5.441154,-0.5141,0.546,10.05200,0.00000
3859.00,10.05214,5.608310,0.000254,5.441200,-0.5142,0.546,10.05214,0.00000
3860.00,10.05273,5.608459,0.000255,5.441336,-0.5142,0.546,10.05273,0.00000
3861.00,10.05262,5.608536,0.000255,5.441378,-0.5142,0.546,10.05262,0.00000
3862.00,10.05385,5.608578,0.000252,5.441402,-0.5142,0.547,10.05385,0.00000
3863.00,10.05445,5.608561,0.000251,5.441369,-0.5142,0.547,10.05445,0.00000
3864.00,10.05308,5.608652,0.000251,5.441383,-0.5142,0.547,10.05308,0.00000
3865.00,10.05217,5.608681,0.000253,5.441325,-0.5142,0.547,10.05217,0.00000
3866.00,10.05098,5.608779,0.000254,5.441308,-0.5142,0.547,10.05098,0.00000
3867.00,10.04991,5.608924,0.000258,5.441373,-0.5143,0.547,10.04991,0.00000
3868.00,10.04991,5.608941,0.000260,5.441313,-0.5143,0.548,10.04991,0.00000
3869.00,10.05068,5.608987,0.000259,5.441296,-0.5144,0.548,10.05068,0.00000
3870.00,10.05221,5.609049,0.000255,5.441252,-0.5144,0.548,10.05221,0.00000
3871.00,10.05452,5.609040,0.000257,5.441220,-0.5144,0.548,10.05452,0.00000
3872.00,10.05512,5.609054,0.000258,5.441165,-0.5144,0.548,10.05512,0.00000
3873.00,10.05531,5.609207,0.000257,5.441253,-0.5144,0.549,10.05531,0.00000
3874.00,10.05650,5.609279,0.000257,5.441236,-0.5144,0.549,10.05650,0.00000
3875.00,10.05618,5.609301,0.000259,5.441231,-0.5144,0.549,10.05618,0.00000
3876.00,10.05550,5.609412,0.000256,5.441284,-0.5145,0.549,10.05550,0.00000
3877.00,10.05510,5.609465,0.000252,5.441238,-0.5145,0.550,10.05510,0.00000
3878.00,10.05472,5.609447,0.000251,5.441171,-0.5146,0.550,10.05472,0.00000
3879.00,10.05390,5.609494,0.000253,5.441202,-0.5146,0.550,10.05390,0.00000
3880.00,10.05336,5.609633,0.000254,5.441188,-0.5146,0.550,10.05336,0.00000
3881.00,10.05259,5.609686,0.000256,5.441176,-0.5147,0.550,10.05259,0.00000
3882.00,10.05235,5.609852,0.000259,5.441240,-0.5147,0.550,10.05235,0.00000
3883.00,10.05217,5.609992,0.000257,5.441281,-0.5147,0.550,10.05217,0.00000
3884.00,10.05301,5.610128,0.000251,5.441272,-0.5147,0.551,10.05301,0.00000
3885.00,10.05367,5.610229,0.000248,5.441383,-0.5147,0.551,10.05367,0.00000
3886.00,10.05470,5.610335,0.000247,5.441375,-0.5147,0.551,10.05470,0.00000
3887.00,10.05544,5.610305,0.000243,5.441288,-0.5147,0.552,10.05544,0.00000
3888.00,10.05524,5.610390,0.000243,5.441282,-0.5147,0.552,10.05524,0.00000
3889.00,10.05320,5.610373,0.000243,5.441264,-0.5147,0.552,10.05320,0.00000
3890.00,10.05220,5.610356,0.000242,5.441195,-0.5147,0.552,10.05220,0.00000
3891.00,10.05119,5.610409,0.000247,5.441292,-0.5147,0.552,10.05119,0.00000
3892.00,10.05104,5.610541,0.000249,5.441432,-0.5147,0.553,10.05104,0.00000
3893.00,10.05145,5.610530,0.000251,5.441433,-0.5147,0.553,10.05145,0.00000
3894.00,10.05290,5.610522,0.000252,5.441370,-0.5146,0.553,10.05290,0.00000
3895.00,10.05383,5.610579,0.000251,5.441335,-0.5146,0.553,10.05383,0.00000
3896.00,10.05522,5.610605,0.000249,5.441193,-0.5146,0.553,10.05522,0.00000
3897.00,10.05576,5.610610,0.000249,5.441119,-0.5146,0.554,10.05576,0.00000
3898.00,10.05585,5.610742,0.000251,5.441131,-0.5146,0.554,10.05585,0.00000
3899.00,10.05485,5.610886,0.000254,5.441149,-0.5146,0.554,10.05485,0.00000
3900.00,10.05444,5.610974,0.000260,5.441151,-0.5146,0.554,10.05444,0.00000
3901.00,10.05320,5.611079,0.000261,5.441200,-0.5146,0.554,10.05320,0.00000
3902.00,10.05333,5.611211,0.000261,5.441219,-0.5146,0.554,10.05333,0.00000
3903.00,10.05361,5.611243,0.000258,5.441190,-0.5146,0.554,10.05361,0.00000
3904.00,10.05476,5.611416,0.000255,5.441282,-0.5146,0.555,10.05476,0.00000
3905.00,10.05539,5.611547,0.000253,5.441334,-0.5146,0.555,10.05539,0.00000
3906.00,10.05609,5.611601,0.000251,5.441348,-0.5146,0.555,10.05609,0.00000
3907.00,10.05481,5.611658,0.000251,5.441380,-0.5146,0.555,10.05481,0.00000
3908.00,10.05395,5.611735,0.000248,5.441384,-0.5147,0.556,10.05395,0.00000
3909.00,10.05417,5.611680,0.000249,5.441308,-0.5147,0.556,10.05417,0.00000
3910.00,10.05433,5.611738,0.000248,5.441316,-0.5147,0.556,10.05433,0.00000
3911.00,10.05387,5.611678,0.000247,5.441185,-0.5147,0.556,10.05387,0.00000
3912.00,10.05368,5.611645,0.000245,5.441104,-0.5148,0.557,10.05368,0.00000
3913.00,10.05396,5.611784,0.000248,5.441155,-0.5148,0.557,10.05396,0.00000
3914.00,10.05412,5.611906,0.000246,5.441185,-0.5149,0.557,10.05412,0.00000
3915.00,10.05330,5.611892,0.000245,5.441114,-0.5149,0.557,10.05330,0.00000
3916.00,10.05389,5.612053,0.000247,5.441208,-0.5150,0.558,10.05389,0.00000
3917.00,10.05491,5.612201,0.000249,5.441291,-0.5150,0.558,10.05491,0.00000
3918.00,10.05566,5.612186,0.000250,5.441221,-0.5150,0.558,10.05566,0.00000
3919.00,10.05533,5.612221,0.000252,5.441204,-0.5150,0.558,10.05533,0.00000
3920.00,10.05579,5.612381,0.000250,5.441284,-0.5150,0.558,10.05579,0.00000
3921.00,10.05557,5.612508,0.000250,5.441331,-0.5150,0.559,10.05557,0.00000
3922.00,10.05508,5.612533,0.000248,5.441209,-0.5150,0.559,10.05508,0.00000
3923.00,10.05475,5.612646,0.000248,5.441260,-0.5150,0.559,10.05475,0.00000
3924.00,10.05412,5.612686,0.000248,5.441187,-0.5151,0.559,10.05412,0.00000
3925.00,10.05273,5.612714,0.000250,5.441154,-0.5151,0.559,10.05273,0.00000
3926.00,10.05209,5.612750,0.000250,5.441121,-0.5151,0.560,10.05209,0.00000
3927.00,10.05265,5.612941,0.000252,5.441259,-0.5151,0.560,10.05265,0.00000
3928.00,10.05234,5.612953,0.000251,5.441247,-0.5151,0.560,10.05234,0.00000
3929.00,10.05304,5.613089,0.000253,5.441338,-0.5151,0.560,10.05304,0.00000
3930.00,10.05373,5.613215,0.000259,5.441346,-0.5151,0.560,10.05373,0.00000
3931.00,10.05515,5.613293,0.000258,5.441356,-0.5152,0.560,10.05515,0.00000
3932.00,10.05497,5.613232,0.000256,5.441257,-0.5152,0.560,10.05497,0.00000
3933.00,10.05615,5.613337,0.000255,5.441252,-0.5152,0.561,10.05615,0.00000
3934.00,10.05582,5.613396,0.000255,5.441252,-0.5152,0.561,10.05582,0.00000
3935.00,10.05661,5.613422,0.000250,5.441230,-0.5152,0.561,10.05661,0.00000
3936.00,10.05586,5.613546,0.000253,5.441272,-0.5153,0.561,10.05586,0.00000
3937.00,10.05561,5.613667,0.000258,5.441314,-0.5153,0.561,10.05561,0.00000
3938.00,10.05405,5.613696,0.000260,5.441281,-0.5153,0.561,10.05405,0.00000
3939.00,10.05467,5.613798,0.000262,5.441296,-0.5153,0.562,10.05467,0.00000
3940.00,10.05497,5.613893,0.000264,5.441349,-0.5153,0.562,10.05497,0.00000
3941.00,10.05502,5.613890,0.000262,5.441286,-0.5153,0.562,10.05502,0.00000
3942.00,10.05499,5.613989,0.000260,5.441309,-0.5154,0.562,10.05499,0.00000
3943.00,10.05590,5.614082,0.000258,5.441338,-0.5154,0.562,10.05590,0.00000
3944.00,10.05642,5.614028,0.000258,5.441271,-0.5154,0.562,10.05642,0.00000
3945.00,10.05684,5.614046,0.000258,5.441214,-0.5154,0.563,10.05684,0.00000
3946.00,10.05710,5.614163,0.000259,5.441286,-0.5154,0.563,10.05710,0.00000
3947.00,10.05765,5.614182,0.000257,5.441265,-0.5154,0.563,10.05765,0.00000
3948.00,10.05811,5.614279,0.000259,5.441304,-0.5155,0.563,10.05811,0.00000
3949.00,10.05751,5.614414,0.000257,5.441308,-0.5155,0.563,10.05751,0.00000
3950.00,10.05695,5.614558,0.000256,5.441368,-0.5155,0.564,10.05695,0.00000
3951.00,10.05776,5.614571,0.000257,5.441260,-0.5155,0.564,10.05776,0.00000
3952.00,10.05847,5.614607,0.000258,5.441208,-0.5156,0.564,10.05847,0.00000
3953.00,10.05807,5.614654,0.000256,5.441168,-0.5156,0.564,10.05807,0.00000
3954.00,10.05759,5.614764,0.000256,5.441201,-0.5156,0.564,10.05759,0.00000
3955.00,10.05689,5.614731,0.000257,5.441147,-0.5156,0.564,10.05689,0.00000
3956.00,10.05577,5.614847,0.000257,5.441191,-0.5156,0.565,10.05577,0.00000
3957.00,10.05523,5.614982,0.000259,5.441290,-0.5156,0.565,10.05523,0.00000
3958.00,10.05526,5.615090,0.000260,5.441305,-0.5156,0.565,10.05526,0.00000
3959.00,10.05620,5.615093,0.000258,5.441258,-0.5156,0.565,10.05620,0.00000
3960.00,10.05643,5.615197,0.000257,5.441264,-0.5157,0.565,10.05643,0.00000
3961.00,10.05703,5.615256,0.000258,5.441257,-0.5157,0.565,10.05703,0.00000
3962.00,10.05715,5.615276,0.000257,5.441164,-0.5157,0.566,10.05715,0.00000
3963.00,10.05712,5.615306,0.000258,5.441153,-0.5157,0.566,10.05712,0.00000
3964.00,10.05715,5.615448,0.000258,5.441230,-0.5157,0.566,10.05715,0.00000
3965.00,10.05800,5.615558,0.000256,5.441234,-0.5157,0.566,10.05800,0.00000
3966.00,10.05838,5.615661,0.000253,5.441250,-0.5157,0.567,10.05838,0.00000
3967.00,10.05906,5.615768,0.000254,5.441267,-0.5158,0.567,10.05906,0.00000
3968.00,10.06002,5.615835,0.000255,5.441260,-0.5158,0.567,10.06002,0.00000
3969.00,10.05919,5.615890,0.000260,5.441232,-0.5158,0.567,10.05919,0.00000
3970.00,10.05849,5.615932,0.000261,5.441219,-0.5158,0.567,10.05849,0.00000
3971.00,10.05780,5.615947,0.000261,5.441208,-0.5159,0.567,10.05780,0.00000
3972.00,10.05763,5.615993,0.000257,5.441231,-0.5159,0.567,10.05763,0.00000
3973.00,10.05753,5.616119,0.000254,5.441256,-0.5159,0.568,10.05753,0.00000
3974.00,10.05849,5.616194,0.000252,5.441301,-0.5160,0.568,10.05849,0.00000
3975.00,10.06005,5.616264,0.000252,5.441317,-0.5160,0.568,10.06005,0.00000
3976.00,10.06060,5.616312,0.000254,5.441274,-0.5160,0.568,10.06060,0.00000
3977.00,10.06073,5.616441,0.000256,5.441282,-0.5161,0.568,10.06073,0.00000
3978.00,10.05995,5.616492,0.000253,5.441303,-0.5161,0.569,10.05995,0.00000
3979.00,10.05909,5.616547,0.000252,5.441250,-0.5161,0.569,10.05909,0.00000
3980.00,10.05785,5.616613,0.000249,5.441250,-0.5162,0.569,10.05785,0.00000
3981.00,10.05791,5.616674,0.000246,5.441278,-0.5162,0.570,10.05791,0.00000
3982.00,10.05768,5.616690,0.000244,5.441273,-0.5162,0.570,10.05768,0.00000
3983.00,10.05883,5.616684,0.000249,5.441224,-0.5163,0.570,10.05883,0.00000
3984.00,10.05948,5.616617,0.000251,5.441132,-0.5163,0.570,10.05948,0.00000
3985.00,10.06003,5.616714,0.000250,5.441218,-0.5164,0.570,10.06003,0.00000
3986.00,10.06067,5.616879,0.000256,5.441273,-0.5164,0.570,10.06067,0.00000
3987.00,10.06002,5.616879,0.000256,5.441228,-0.5164,0.570,10.06002,0.00000
3988.00,10.06016,5.616922,0.000251,5.441184,-0.5164,0.571,10.06016,0.00000
3989.00,10.06032,5.617063,0.000248,5.441276,-0.5164,0.571,10.06032,0.00000
3990.00,10.06025,5.617168,0.000248,5.441248,-0.5164,0.571,10.06025,0.00000
3991.00,10.05985,5.617210,0.000244,5.441206,-0.5165,0.572,10.05985,0.00000
3992.00,10.06132,5.617362,0.000244,5.441230,-0.5165,0.572,10.06132,0.00000
3993.00,10.06070,5.617506,0.000244,5.441275,-0.5165,0.572,10.06070,0.00000
3994.00,10.06136,5.617593,0.000247,5.441231,-0.5165,0.572,10.06136,0.00000
3995.00,10.06187,5.617657,0.000250,5.441223,-0.5164,0.572,10.06187,0.00000
3996.00,10.06173,5.617706,0.000252,5.441231,-0.5164,0.572,10.06173,0.00000
3997.00,10.06050,5.617766,0.000252,5.441208,-0.5164,0.573,10.06050,0.00000
3998.00,10.06006,5.617726,0.000254,5.441143,-0.5164,0.573,10.06006,0.00000
3999.00,10.05923,5.617816,0.000253,5.441201,-0.5164,0.573,10.05923,0.00000
4000.00,10.05849,5.617853,0.000251,5.441194,-0.5165,0.573,10.05849,0.00000
4001.00,10.05873,5.617926,0.000250,5.441170,-0.5165,0.573,10.05873,0.00000
4002.00,10.05908,5.617998,0.000247,5.441185,-0.5165,0.574,10.05908,0.00000
4003.00,10.05959,5.618153,0.000247,5.441238,-0.5165,0.574,10.05959,0.00000
4004.00,10.06022,5.618197,0.000250,5.441217,-0.5165,0.574,10.06022,0.00000
4005.00,10.06016,5.618148,0.000254,5.441087,-0.5165,0.574,10.06016,0.00000
4006.00,10.06032,5.618283,0.000257,5.441167,-0.5165,0.574,10.06032,0.00000
4007.00,10.06083,5.618355,0.000259,5.441174,-0.5164,0.574,10.06083,0.00000
4008.00,10.06062,5.618448,0.000257,5.441176,-0.5164,0.575,10.06062,0.00000
4009.00,10.06005,5.618511,0.000254,5.441141,-0.5164,0.575,10.06005,0.00000
4010.00,10.06031,5.618693,0.000254,5.441266,-0.5164,0.575,10.06031,0.00000
4011.00,10.05973,5.618692,0.000254,5.441225,-0.5164,0.575,10.05973,0.00000
4012.00,10.05947,5.618725,0.000255,5.441218,-0.5163,0.576,10.05947,0.00000
4013.00,10.05958,5.618804,0.000255,5.441247,-0.5163,0.576,10.05958,0.00000
4014.00,10.05960,5.618918,0.000257,5.441311,-0.5163,0.576,10.05960,0.00000
4015.00,10.06076,5.618937,0.000256,5.441284,-0.5163,0.576,10.06076,0.00000
4016.00,10.06209,5.618984,0.000254,5.441291,-0.5163,0.576,10.06209,0.00000
4017.00,10.06334,5.619090,0.000252,5.441295,-0.5162,0.577,10.06334,0.00000
4018.00,10.06419,5.619133,0.000251,5.441303,-0.5162,0.577,10.06419,0.00000
4019.00,10.06471,5.619182,0.000251,5.441254,-0.5163,0.577,10.06471,0.00000
4020.00,10.06358,5.619216,0.000247,5.441202,-0.5163,0.577,10.06358,0.00000
4021.00,10.06247,5.619300,0.000248,5.441205,-0.5163,0.578,10.06247,0.00000
4022.00,10.06129,5.619439,0.000254,5.441277,-0.5163,0.578,10.06129,0.00000
4023.00,10.06009,5.619523,0.000261,5.441275,-0.5163,0.577,10.06009,0.00000
@14,1.0000,2.0, 4020.048 
4024.00,10.05964,5.619600,0.000263,5.441303,-0.5163,0.577,10.05964,0.00000
4025.00,10.06121,5.619812,0.000266,5.441380,-0.5163,0.578,10.06121,0.00000
4026.00,10.05803,5.619901,0.000266,5.441371,-0.5163,0.578,10.05803,0.00000
4027.00,10.04028,5.619918,0.000264,5.441328,-0.5163,0.578,10.04028,0.00000
4028.00,10.01011,5.620031,0.000256,5.441397,-0.5163,0.578,10.01011,0.00000
4029.00,9.97531,5.620109,0.000252,5.441433,-0.5163,0.579,9.97531,0.00000
4030.00,9.94247,5.620163,0.000251,5.441408,-0.5163,0.579,9.94247,0.00000
4031.00,9.92434,5.620285,0.000250,5.441382,-0.5163,0.579,9.92434,0.00000
4032.00,9.92757,5.620403,0.000251,5.441410,-0.5164,0.579,9.92757,0.00000
4033.00,9.94547,5.620462,0.000256,5.441334,-0.5164,0.579,9.94547,0.00000
4034.00,9.96486,5.620564,0.000256,5.441260,-0.5164,0.579,9.96486,0.00000
4035.00,9.97894,5.620578,0.000255,5.441219,-0.5164,0.580,9.97894,0.00000
4036.00,9.98093,5.620569,0.000251,5.441183,-0.5165,0.580,9.98093,0.00000
4037.00,9.97482,5.620622,0.000251,5.441127,-0.5165,0.580,9.97482,0.00000
4038.00,9.96734,5.620695,0.000249,5.441129,-0.5165,0.580,9.96734,0.00000
4039.00,9.96268,5.620803,0.000249,5.441206,-0.5166,0.581,9.96268,0.00000
4040.00,9.96192,5.620978,0.000248,5.441302,-0.5166,0.581,9.96192,0.00000
4041.00,9.96571,5.621063,0.000253,5.441310,-0.5166,0.581,9.96571,0.00000
4042.00,9.97435,5.621142,0.000257,5.441352,-0.5166,0.581,9.97435,0.00000
4043.00,9.98580,5.621212,0.000257,5.441371,-0.5166,0.581,9.98580,0.00000
4044.00,10.00073,5.621212,0.000258,5.441324,-0.5166,0.581,10.00073,0.00000
4045.00,10.01679,5.621123,0.000259,5.441243,-0.5167,0.581,10.01679,0.00000
4046.00,10.03374,5.621219,0.000259,5.441303,-0.5167,0.581,10.03374,0.00000
4047.00,10.04931,5.621288,0.000253,5.441301,-0.5167,0.582,10.04931,0.00000
4048.00,10.06437,5.621250,0.000252,5.441204,-0.5167,0.582,10.06437,0.00000
4049.00,10.07749,5.621361,0.000249,5.441238,-0.5166,0.583,10.07749,0.00000
4050.00,10.08813,5.621516,0.000250,5.441285,-0.5166,0.583,10.08813,0.00000
4051.00,10.09568,5.621588,0.000252,5.441277,-0.5166,0.583,10.09568,0.00000
4052.00,10.09999,5.621663,0.000253,5.441318,-0.5166,0.583,10.09999,0.00000
4053.00,10.10145,5.621820,0.000254,5.441394,-0.5167,0.583,10.10145,0.00000
4054.00,10.10089,5.621861,0.000254,5.441414,-0.5167,0.583,10.10089,0.00000
4055.00,10.09979,5.621867,0.000253,5.441399,-0.5167,0.584,10.09979,0.00000
4056.00,10.09898,5.621893,0.000251,5.441391,-0.5167,0.584,10.09898,0.00000
4057.00,10.09869,5.621888,0.000251,5.441305,-0.5167,0.584,10.09869,0.00000
4058.00,10.09841,5.621955,0.000249,5.441321,-0.5167,0.584,10.09841,0.00000
4059.00,10.09816,5.622024,0.000253,5.441324,-0.5167,0.585,10.09816,0.00000
4060.00,10.09763,5.622181,0.000255,5.441357,-0.5168,0.585,10.09763,0.00000
4061.00,10.09594,5.622280,0.000255,5.441406,-0.5168,0.585,10.09594,0.00000
4062.00,10.09413,5.622330,0.000257,5.441423,-0.5168,0.585,10.09413,0.00000
4063.00,10.09146,5.622365,0.000262,5.441389,-0.5168,0.585,10.09146,0.00000
4064.00,10.08807,5.622404,0.000266,5.441354,-0.5168,0.585,10.08807,0.00000
4065.00,10.08497,5.622428,0.000263,5.441329,-0.5168,0.585,10.08497,0.00000
4066.00,10.08196,5.622469,0.000265,5.441306,-0.5168,0.585,10.08196,0.00000
4067.00,10.07821,5.622595,0.000264,5.441322,-0.5168,0.585,10.07821,0.00000
4068.00,10.07524,5.622674,0.000261,5.441337,-0.5168,0.586,10.07524,0.00000
4069.00,10.07333,5.622737,0.000258,5.441358,-0.5169,0.586,10.07333,0.00000
4070.00,10.06977,5.622743,0.000262,5.441332,-0.5169,0.586,10.06977,0.00000
4071.00,10.06541,5.622834,0.000260,5.441322,-0.5170,0.586,10.06541,0.00000
4072.00,10.06130,5.622957,0.000261,5.441366,-0.5171,0.586,10.06130,0.00000
4073.00,10.05781,5.623076,0.000260,5.441404,-0.5171,0.587,10.05781,0.00000
4074.00,10.05524,5.623159,0.000257,5.441387,-0.5171,0.587,10.05524,0.00000
4075.00,10.05224,5.623250,0.000255,5.441367,-0.5171,0.587,10.05224,0.00000
4076.00,10.05043,5.623363,0.000257,5.441404,-0.5171,0.587,10.05043,0.00000
4077.00,10.04908,5.623413,0.000256,5.441397,-0.5170,0.588,10.04908,0.00000
4078.00,10.04779,5.623452,0.000254,5.441361,-0.5170,0.588,10.04779,0.00000
4079.00,10.04634,5.623523,0.000254,5.441323,-0.5170,0.588,10.04634,0.00000
4080.00,10.04665,5.623615,0.000252,5.441354,-0.5170,0.588,10.04665,0.00000
4081.00,10.04712,5.623628,0.000249,5.441285,-0.5171,0.589,10.04712,0.00000
4082.00,10.04854,5.623606,0.000247,5.441243,-0.5171,0.589,10.04854,0.00000
4083.00,10.04977,5.623717,0.000246,5.441239,-0.5171,0.589,10.04977,0.00000
4084.00,10.05040,5.623796,0.000246,5.441275,-0.5172,0.589,10.05040,0.00000
4085.00,10.05053,5.623910,0.000247,5.441312,-0.5172,0.590,10.05053,0.00000
4086.00,10.05192,5.623956,0.000247,5.441285,-0.5172,0.590,10.05192,0.00000
4087.00,10.05209,5.624066,0.000251,5.441331,-0.5172,0.590,10.05209,0.00000
4088.00,10.05222,5.624082,0.000252,5.441307,-0.5173,0.590,10.05222,0.00000
4089.00,10.05265,5.624198,0.000253,5.441363,-0.5173,0.590,10.05265,0.00000
4090.00,10.05506,5.624216,0.000251,5.441311,-0.5174,0.590,10.05506,0.00000
4091.00,10.05687,5.624274,0.000255,5.441335,-0.5174,0.590,10.05687,0.00000
4092.00,10.05882,5.624298,0.000251,5.441265,-0.5174,0.591,10.05882,0.00000
4093.00,10.06030,5.624348,0.000248,5.441272,-0.5175,0.591,10.06030,0.00000
4094.00,10.06210,5.624382,0.000247,5.441205,-0.5175,0.591,10.06210,0.00000
4095.00,10.06265,5.624406,0.000248,5.441179,-0.5175,0.591,10.06265,0.00000
4096.00,10.06308,5.624520,0.000244,5.441174,-0.5175,0.592,10.06308,0.00000
4097.00,10.06431,5.624573,0.000245,5.441125,-0.5176,0.592,10.06431,0.00000
4098.00,10.06502,5.624646,0.000248,5.441112,-0.5176,0.592,10.06502,0.00000
4099.00,10.06521,5.624638,0.000249,5.441059,-0.5176,0.592,10.06521,0.00000
4100.00,10.06598,5.624770,0.000251,5.441108,-0.5177,0.592,10.06598,0.00000
4101.00,10.06647,5.624824,0.000255,5.441147,-0.5177,0.592,10.06647,0.00000
4102.00,10.06652,5.624889,0.000253,5.441200,-0.5177,0.593,10.06652,0.00000
4103.00,10.06758,5.624998,0.000252,5.441220,-0.5177,0.593,10.06758,0.00000
4104.00,10.06950,5.625163,0.000252,5.441273,-0.5178,0.593,10.06950,0.00000
4105.00,10.06997,5.625180,0.000255,5.441189,-0.5178,0.593,10.06997,0.00000
4106.00,10.06947,5.625250,0.000251,5.441170,-0.5178,0.594,10.06947,0.00000
4107.00,10.06941,5.625349,0.000253,5.441179,-0.5178,0.594,10.06941,0.00000
4108.00,10.06943,5.625398,0.000257,5.441181,-0.5179,0.594,10.06943,0.00000
4109.00,10.06858,5.625487,0.000260,5.441188,-0.5179,0.594,10.06858,0.00000
4110.00,10.06842,5.625652,0.000258,5.441316,-0.5179,0.594,10.06842,0.00000
4111.00,10.06856,5.625732,0.000258,5.441380,-0.5180,0.594,10.06856,0.00000
4112.00,10.06899,5.625835,0.000259,5.441430,-0.5180,0.594,10.06899,0.00000
4113.00,10.06912,5.625917,0.000257,5.441484,-0.5180,0.595,10.06912,0.00000
4114.00,10.06939,5.625983,0.000255,5.441532,-0.5180,0.595,10.06939,0.00000
4115.00,10.06873,5.626033,0.000257,5.441533,-0.5180,0.595,10.06873,0.00000
4116.00,10.06833,5.626101,0.000255,5.441497,-0.5180,0.595,10.06833,0.00000
4117.00,10.06717,5.626196,0.000253,5.441469,-0.5180,0.595,10.06717,0.00000
4118.00,10.06582,5.626206,0.000254,5.441371,-0.5180,0.596,10.06582,0.00000
4119.00,10.06417,5.626216,0.000256,5.441298,-0.5180,0.596,10.06417,0.00000
4120.00,10.06346,5.626275,0.000253,5.441291,-0.5180,0.596,10.06346,0.00000
4121.00,10.06386,5.626365,0.000255,5.441299,-0.5181,0.596,10.06386,0.00000
4122.00,10.06480,5.626405,0.000254,5.441326,-0.5181,0.596,10.06480,0.00000
4123.00,10.06494,5.626515,0.000254,5.441394,-0.5181,0.597,10.06494,0.00000
4124.00,10.06443,5.626600,0.000253,5.441376,-0.5181,0.597,10.06443,0.00000
4125.00,10.06463,5.626673,0.000255,5.441354,-0.5181,0.597,10.06463,0.00000
4126.00,10.06410,5.626715,0.000255,5.441341,-0.5182,0.597,10.06410,0.00000
4127.00,10.06195,5.626821,0.000255,5.441310,-0.5182,0.597,10.06195,0.00000
4128.00,10.06136,5.626838,0.000256,5.441266,-0.5183,0.597,10.06136,0.00000
4129.00,10.06100,5.626960,0.000256,5.441313,-0.5183,0.598,10.06100,0.00000
4130.00,10.05985,5.626957,0.000254,5.441253,-0.5183,0.598,10.05985,0.00000
4131.00,10.05886,5.627066,0.000256,5.441311,-0.5184,0.598,10.05886,0.00000
4132.00,10.05943,5.627151,0.000257,5.441392,-0.5184,0.598,10.05943,0.00000
4133.00,10.05929,5.627278,0.000253,5.441426,-0.5184,0.599,10.05929,0.00000
4134.00,10.06054,5.627194,0.000252,5.441365,-0.5185,0.599,10.06054,0.00000
4135.00,10.06166,5.627327,0.000256,5.441453,-0.5185,0.599,10.06166,0.00000
4136.00,10.06254,5.627323,0.000256,5.441353,-0.5185,0.599,10.06254,0.00000
4137.00,10.06367,5.627291,0.000258,5.441270,-0.5185,0.599,10.06367,0.00000
4138.00,10.06468,5.627302,0.000259,5.441240,-0.5185,0.599,10.06468,0.00000
4139.00,10.06431,5.627471,0.000260,5.441342,-0.5185,0.599,10.06431,0.00000
4140.00,10.06423,5.627530,0.000259,5.441324,-0.5185,0.599,10.06423,0.00000
4141.00,10.06423,5.627589,0.000257,5.441365,-0.5186,0.600,10.06423,0.00000
4142.00,10.06432,5.627682,0.000255,5.441359,-0.5186,0.600,10.06432,0.00000
4143.00,10.06402,5.627833,0.000255,5.441418,-0.5186,0.600,10.06402,0.00000
4144.00,10.06352,5.627819,0.000257,5.441319,-0.5186,0.600,10.06352,0.00000
4145.00,10.06374,5.627893,0.000256,5.441302,-0.5186,0.601,10.06374,0.00000
4146.00,10.06403,5.628065,0.000259,5.441355,-0.5185,0.601,10.06403,0.00000
4147.00,10.06400,5.628183,0.000261,5.441393,-0.5186,0.601,10.06400,0.00000
4148.00,10.06511,5.628230,0.000262,5.441378,-0.5186,0.601,10.06511,0.00000
4149.00,10.06625,5.628354,0.000260,5.441412,-0.5187,0.601,10.06625,0.00000
4150.00,10.06648,5.628443,0.000258,5.441417,-0.5187,0.601,10.06648,0.00000
4151.00,10.06651,5.628548,0.000258,5.441435,-0.5187,0.602,10.06651,0.00000
4152.00,10.06678,5.628611,0.000254,5.441436,-0.5187,0.602,10.06678,0.00000
4153.00,10.06638,5.628606,0.000253,5.441360,-0.5187,0.602,10.06638,0.00000
4154.00,10.06668,5.628715,0.000256,5.441414,-0.5187,0.602,10.06668,0.00000
4155.00,10.06688,5.628757,0.000258,5.441392,-0.5188,0.602,10.06688,0.00000
4156.00,10.06736,5.628782,0.000255,5.441369,-0.5188,0.603,10.06736,0.00000
4157.00,10.06713,5.628863,0.000257,5.441348,-0.5188,0.603,10.06713,0.00000
4158.00,10.06689,5.628995,0.000255,5.441421,-0.5188,0.603,10.06689,0.00000
4159.00,10.06653,5.628996,0.000254,5.441349,-0.5189,0.603,10.06653,0.00000
4160.00,10.06691,5.629094,0.000253,5.441345,-0.5189,0.603,10.06691,0.00000
4161.00,10.06767,5.629135,0.000252,5.441320,-0.5189,0.604,10.06767,0.00000
4162.00,10.06770,5.629176,0.000250,5.441314,-0.5189,0.604,10.06770,0.00000
4163.00,10.06810,5.629224,0.000252,5.441297,-0.5189,0.604,10.06810,0.00000
4164.00,10.06861,5.629409,0.000251,5.441371,-0.5189,0.604,10.06861,0.00000
4165.00,10.06829,5.629475,0.000252,5.441378,-0.5189,0.605,10.06829,0.00000
4166.00,10.06725,5.629588,0.000256,5.441401,-0.5189,0.605,10.06725,0.00000
4167.00,10.06776,5.629732,0.000257,5.441469,-0.5189,0.605,10.06776,0.00000
4168.00,10.06802,5.629823,0.000260,5.441462,-0.5189,0.605,10.06802,0.00000
4169.00,10.06786,5.629820,0.000262,5.441441,-0.5190,0.605,10.06786,0.00000
4170.00,10.06851,5.629798,0.000263,5.441363,-0.5189,0.605,10.06851,0.00000
4171.00,10.06937,5.629846,0.000259,5.441362,-0.5189,0.605,10.06937,0.00000
4172.00,10.07014,5.629831,0.000258,5.441321,-0.5189,0.605,10.07014,0.00000
4173.00,10.07013,5.629979,0.000255,5.441422,-0.5190,0.606,10.07013,0.00000
4174.00,10.07005,5.630047,0.000256,5.441429,-0.5190,0.606,10.07005,0.00000
4175.00,10.06918,5.630183,0.000254,5.441498,-0.5190,0.606,10.06918,0.00000
4176.00,10.06794,5.630200,0.000258,5.441480,-0.5190,0.606,10.06794,0.00000
4177.00,10.06676,5.630285,0.000259,5.441469,-0.5191,0.606,10.06676,0.00000
4178.00,10.06643,5.630307,0.000258,5.441447,-0.5191,0.607,10.06643,0.00000
4179.00,10.06692,5.630426,0.000254,5.441496,-0.5191,0.607,10.06692,0.00000
4180.00,10.06707,5.630388,0.000254,5.441444,-0.5191,0.607,10.06707,0.00000
4181.00,10.06759,5.630442,0.000254,5.441410,-0.5192,0.607,10.06759,0.00000
4182.00,10.06757,5.630434,0.000253,5.441365,-0.5192,0.608,10.06757,0.00000
4183.00,10.06826,5.630496,0.000251,5.441329,-0.5192,0.608,10.06826,0.00000
4184.00,10.06872,5.630514,0.000253,5.441315,-0.5192,0.608,10.06872,0.00000
4185.00,10.06998,5.630642,0.000253,5.441417,-0.5192,0.608,10.06998,0.00000
4186.00,10.07003,5.630708,0.000253,5.441414,-0.5193,0.609,10.07003,0.00000
4187.00,10.07054,5.630854,0.000256,5.441443,-0.5193,0.609,10.07054,0.00000
4188.00,10.07097,5.630871,0.000256,5.441420,-0.5193,0.609,10.07097,0.00000
4189.00,10.07061,5.630994,0.000251,5.441388,-0.5193,0.609,10.07061,0.00000
4190.00,10.06942,5.631134,0.000249,5.441390,-0.5193,0.609,10.06942,0.00000
4191.00,10.06990,5.631250,0.000247,5.441467,-0.5193,0.610,10.06990,0.00000
4192.00,10.06963,5.631281,0.000244,5.441442,-0.5193,0.610,10.06963,0.00000
4193.00,10.06845,5.631357,0.000245,5.441415,-0.5194,0.610,10.06845,0.00000
4194.00,10.06835,5.631350,0.000246,5.441396,-0.5194,0.610,10.06835,0.00000
4195.00,10.06855,5.631363,0.000245,5.441366,-0.5194,0.610,10.06855,0.00000
4196.00,10.06816,5.631433,0.000248,5.441362,-0.5194,0.611,10.06816,0.00000
4197.00,10.06856,5.631511,0.000251,5.441386,-0.5195,0.611,10.06856,0.00000
4198.00,10.06839,5.631602,0.000251,5.441419,-0.5195,0.611,10.06839,0.00000
4199.00,10.06822,5.631690,0.000255,5.441403,-0.5195,0.611,10.06822,0.00000
4200.00,10.06832,5.631709,0.000258,5.441328,-0.5196,0.611,10.06832,0.00000
4201.00,10.06927,5.631713,0.000260,5.441208,-0.5196,0.611,10.06927,0.00000
4202.00,10.06932,5.631774,0.000260,5.441236,-0.5196,0.611,10.06932,0.00000
4203.00,10.06996,5.631839,0.000262,5.441213,-0.5196,0.611,10.06996,0.00000
4204.00,10.06963,5.631895,0.000263,5.441239,-0.5196,0.611,10.06963,0.00000
4205.00,10.06901,5.632009,0.000261,5.441270,-0.5196,0.612,10.06901,0.00000
4206.00,10.06795,5.632139,0.000258,5.441343,-0.5197,0.612,10.06795,0.00000
4207.00,10.06793,5.632275,0.000263,5.441322,-0.5197,0.612,10.06793,0.00000
4208.00,10.06925,5.632376,0.000262,5.441396,-0.5197,0.612,10.06925,0.00000
4209.00,10.06966,5.632464,0.000262,5.441429,-0.5197,0.612,10.06966,0.00000
4210.00,10.07080,5.632565,0.000260,5.441524,-0.5197,0.613,10.07080,0.00000
4211.00,10.07123,5.632634,0.000259,5.441553,-0.5198,0.613,10.07123,0.00000
4212.00,10.07115,5.632623,0.000256,5.441539,-0.5198,0.613,10.07115,0.00000
4213.00,10.06984,5.632663,0.000256,5.441503,-0.5198,0.613,10.06984,0.00000
4214.00,10.06946,5.632737,0.000255,5.441489,-0.5198,0.613,10.06946,0.00000
4215.00,10.06983,5.632745,0.000255,5.441398,-0.5198,0.614,10.06983,0.00000
4216.00,10.06979,5.632765,0.000253,5.441337,-0.5198,0.614,10.06979,0.00000
4217.00,10.06944,5.632861,0.000251,5.441316,-0.5198,0.614,10.06944,0.00000
4218.00,10.06941,5.632915,0.000252,5.441309,-0.5199,0.614,10.06941,0.00000
4219.00,10.07045,5.632945,0.000252,5.441271,-0.5199,0.614,10.07045,0.00000
4220.00,10.07087,5.633106,0.000255,5.441352,-0.5199,0.614,10.07087,0.00000
4221.00,10.07096,5.633221,0.000257,5.441390,-0.5199,0.615,10.07096,0.00000
4222.00,10.07193,5.633369,0.000256,5.441463,-0.5199,0.615,10.07193,0.00000
4223.00,10.07181,5.633441,0.000255,5.441470,-0.5200,0.615,10.07181,0.00000
4224.00,10.07134,5.633596,0.000254,5.441530,-0.5200,0.615,10.07134,0.00000
4225.00,10.07078,5.633550,0.000251,5.441445,-0.5200,0.616,10.07078,0.00000
4226.00,10.07152,5.633529,0.000253,5.441444,-0.5200,0.616,10.07152,0.00000
4227.00,10.07161,5.633497,0.000253,5.441381,-0.5200,0.616,10.07161,0.00000
4228.00,10.07171,5.633550,0.000255,5.441368,-0.5200,0.616,10.07171,0.00000
4229.00,10.07110,5.633569,0.000256,5.441379,-0.5200,0.616,10.07110,0.00000
4230.00,10.07052,5.633724,0.000258,5.441465,-0.5200,0.616,10.07052,0.00000
4231.00,10.06978,5.633842,0.000258,5.441475,-0.5200,0.616,10.06978,0.00000
4232.00,10.06963,5.633895,0.000256,5.441481,-0.5200,0.617,10.06963,0.00000
4233.00,10.07014,5.633928,0.000252,5.441457,-0.5200,0.617,10.07014,0.00000
4234.00,10.07076,5.633919,0.000252,5.441362,-0.5200,0.617,10.07076,0.00000
4235.00,10.07028,5.633974,0.000251,5.441360,-0.5200,0.618,10.07028,0.00000
4236.00,10.07059,5.634108,0.000249,5.441415,-0.5200,0.618,10.07059,0.00000
4237.00,10.07099,5.634227,0.000252,5.441460,-0.5200,0.618,10.07099,0.00000
4238.00,10.07121,5.634313,0.000251,5.441458,-0.5201,0.618,10.07121,0.00000
4239.00,10.07162,5.634433,0.000249,5.441522,-0.5201,0.618,10.07162,0.00000
4240.00,10.07275,5.634454,0.000247,5.441456,-0.5201,0.619,10.07275,0.00000
4241.00,10.07312,5.634475,0.000250,5.441400,-0.5201,0.619,10.07312,0.00000
4242.00,10.07217,5.634491,0.000250,5.441348,-0.5202,0.619,10.07217,0.00000
4243.00,10.07183,5.634616,0.000253,5.441372,-0.5202,0.619,10.07183,0.00000
4244.00,10.07207,5.634734,0.000254,5.441378,-0.5202,0.619,10.07207,0.00000
4245.00,10.07190,5.634892,0.000257,5.441421,-0.5202,0.619,10.07190,0.00000
4246.00,10.07155,5.634950,0.000254,5.441368,-0.5202,0.620,10.07155,0.00000
4247.00,10.07165,5.635030,0.000249,5.441351,-0.5202,0.620,10.07165,0.00000
4248.00,10.07129,5.635032,0.000248,5.441306,-0.5202,0.620,10.07129,0.00000
4249.00,10.07132,5.634992,0.000250,5.441210,-0.5203,0.621,10.07132,0.00000
4250.00,10.07121,5.635024,0.000245,5.441204,-0.5203,0.621,10.07121,0.00000
4251.00,10.07191,5.635091,0.000249,5.441250,-0.5203,0.621,10.07191,0.00000
4252.00,10.07203,5.635226,0.000254,5.441333,-0.5203,0.621,10.07203,0.00000
4253.00,10.07186,5.635384,0.000254,5.441434,-0.5204,0.621,10.07186,0.00000
4254.00,10.07141,5.635530,0.000254,5.441496,-0.5204,0.621,10.07141,0.00000
4255.00,10.07108,5.635586,0.000257,5.441440,-0.5204,0.621,10.07108,0.00000
4256.00,10.06992,5.635708,0.000257,5.441428,-0.5204,0.621,10.06992,0.00000
4257.00,10.06976,5.635792,0.000255,5.441425,-0.5204,0.622,10.06976,0.00000
4258.00,10.07133,5.635805,0.000254,5.441327,-0.5205,0.622,10.07133,0.00000
4259.00,10.07141,5.635878,0.000253,5.441311,-0.5205,0.622,10.07141,0.00000
4260.00,10.07240,5.635913,0.000253,5.441326,-0.5205,0.623,10.07240,0.00000
4261.00,10.07338,5.635844,0.000251,5.441265,-0.5204,0.623,10.07338,0.00000
4262.00,10.07513,5.635845,0.000250,5.441216,-0.5204,0.623,10.07513,0.00000
4263.00,10.07442,5.635973,0.000251,5.441297,-0.5203,0.623,10.07442,0.00000
4264.00,10.07475,5.636051,0.000252,5.441346,-0.5203,0.623,10.07475,0.00000
4265.00,10.07414,5.636088,0.000254,5.441348,-0.5203,0.623,10.07414,0.00000
4266.00,10.07411,5.636233,0.000253,5.441433,-0.5203,0.624,10.07411,0.00000
4267.00,10.07250,5.636254,0.000254,5.441451,-0.5202,0.624,10.07250,0.00000
4268.00,10.07216,5.636292,0.000254,5.441409,-0.5202,0.624,10.07216,0.00000
4269.00,10.07236,5.636356,0.000254,5.441362,-0.5203,0.624,10.07236,0.00000
4270.00,10.07269,5.636482,0.000254,5.441386,-0.5203,0.624,10.07269,0.00000
4271.00,10.07263,5.636506,0.000255,5.441284,-0.5203,0.624,10.07263,0.00000
4272.00,10.07274,5.636603,0.000255,5.441285,-0.5203,0.625,10.07274,0.00000
4273.00,10.07233,5.636612,0.000253,5.441309,-0.5203,0.625,10.07233,0.00000
4274.00,10.07156,5.636550,0.000251,5.441334,-0.5202,0.625,10.07156,0.00000
4275.00,10.07181,5.636548,0.000250,5.441302,-0.5202,0.626,10.07181,0.00000
4276.00,10.07271,5.636632,0.000248,5.441392,-0.5202,0.626,10.07271,0.00000
4277.00,10.07343,5.636605,0.000247,5.441318,-0.5202,0.626,10.07343,0.00000
4278.00,10.07430,5.636632,0.000250,5.441292,-0.5202,0.627,10.07430,0.00000
4279.00,10.07456,5.636775,0.000255,5.441296,-0.5203,0.627,10.07456,0.00000
4280.00,10.07439,5.636859,0.000258,5.441311,-0.5203,0.627,10.07439,0.00000
4281.00,10.07376,5.636981,0.000261,5.441283,-0.5203,0.627,10.07376,0.00000
4282.00,10.07431,5.637142,0.000263,5.441330,-0.5203,0.627,10.07431,0.00000
4283.00,10.07429,5.637270,0.000262,5.441349,-0.5203,0.627,10.07429,0.00000
4284.00,10.07416,5.637366,0.000260,5.441324,-0.5203,0.627,10.07416,0.00000
4285.00,10.07413,5.637479,0.000261,5.441321,-0.5203,0.627,10.07413,0.00000
4286.00,10.07416,5.637559,0.000261,5.441382,-0.5203,0.628,10.07416,0.00000
4287.00,10.07355,5.637659,0.000259,5.441396,-0.5203,0.628,10.07355,0.00000
4288.00,10.07430,5.637715,0.000260,5.441369,-0.5203,0.628,10.07430,0.00000
4289.00,10.07545,5.637776,0.000262,5.441382,-0.5203,0.628,10.07545,0.00000
4290.00,10.07513,5.637815,0.000262,5.441421,-0.5203,0.628,10.07513,0.00000
4291.00,10.07417,5.637836,0.000265,5.441404,-0.5203,0.628,10.07417,0.00000
4292.00,10.07368,5.637869,0.000265,5.441380,-0.5204,0.629,10.07368,0.00000
4293.00,10.07341,5.637912,0.000264,5.441367,-0.5204,0.629,10.07341,0.00000
4294.00,10.07317,5.637951,0.000258,5.441355,-0.5204,0.629,10.07317,0.00000
4295.00,10.07374,5.638018,0.000257,5.441334,-0.5204,0.629,10.07374,0.00000
4296.00,10.07446,5.638017,0.000257,5.441288,-0.5205,0.630,10.07446,0.00000
4297.00,10.07423,5.638126,0.000259,5.441359,-0.5204,0.630,10.07423,0.00000
4298.00,10.07347,5.638217,0.000260,5.441387,-0.5204,0.630,10.07347,0.00000
4299.00,10.07296,5.638314,0.000267,5.441391,-0.5203,0.630,10.07296,0.00000
4300.00,10.07276,5.638510,0.000267,5.441485,-0.5203,0.630,10.07276,0.00000
4301.00,10.07223,5.638657,0.000262,5.441474,-0.5203,0.630,10.07223,0.00000
4302.00,10.07223,5.638714,0.000263,5.441400,-0.5203,0.630,10.07223,0.00000
4303.00,10.07288,5.638780,0.000262,5.441385,-0.5203,0.631,10.07288,0.00000
4304.00,10.07316,5.638797,0.000258,5.441387,-0.5203,0.631,10.07316,0.00000
4305.00,10.07366,5.638694,0.000258,5.441265,-0.5203,0.631,10.07366,0.00000
4306.00,10.07515,5.638728,0.000260,5.441266,-0.5203,0.631,10.07515,0.00000
4307.00,10.07593,5.638747,0.000258,5.441265,-0.5203,0.632,10.07593,0.00000
4308.00,10.07623,5.638767,0.000262,5.441226,-0.5203,0.632,10.07623,0.00000
4309.00,10.07726,5.638938,0.000259,5.441282,-0.5203,0.632,10.07726,0.00000
4310.00,10.07765,5.639078,0.000260,5.441350,-0.5203,0.632,10.07765,0.00000
4311.00,10.07740,5.639119,0.000261,5.441324,-0.5203,0.632,10.07740,0.00000
4312.00,10.07838,5.639209,0.000262,5.441401,-0.5204,0.632,10.07838,0.00000
4313.00,10.07871,5.639358,0.000260,5.441463,-0.5204,0.633,10.07871,0.00000
4314.00,10.07707,5.639370,0.000262,5.441434,-0.5204,0.633,10.07707,0.00000
4315.00,10.07645,5.639465,0.000260,5.441402,-0.5204,0.633,10.07645,0.00000
4316.00,10.07617,5.639633,0.000261,5.441499,-0.5205,0.633,10.07617,0.00000
4317.00,10.07559,5.639760,0.000261,5.441450,-0.5204,0.633,10.07559,0.00000
4318.00,10.07567,5.639854,0.000262,5.441456,-0.5204,0.633,10.07567,0.00000
4319.00,10.07643,5.639944,0.000262,5.441425,-0.5204,0.634,10.07643,0.00000
4320.00,10.07620,5.640002,0.000263,5.441431,-0.5204,0.634,10.07620,0.00000
4321.00,10.07588,5.639979,0.000260,5.441361,-0.5205,0.634,10.07588,0.00000
4322.00,10.07565,5.640060,0.000260,5.441389,-0.5205,0.634,10.07565,0.00000
4323.00,10.07422,5.640091,0.000258,5.441336,-0.5205,0.634,10.07422,0.00000
@15,1.0000,2.0, 4320.058 
4324.00,10.07495,5.640160,0.000254,5.441365,-0.5205,0.635,10.07495,0.00000
4325.00,10.07833,5.640209,0.000254,5.441357,-0.5205,0.635,10.07833,0.00000
4326.00,10.07907,5.640281,0.000257,5.441349,-0.5205,0.635,10.07907,0.00000
4327.00,10.06640,5.640285,0.000257,5.441315,-0.5205,0.635,10.06640,0.00000
4328.00,10.04140,5.640291,0.000260,5.441320,-0.5205,0.635,10.04140,0.00000
4329.00,10.00672,5.640390,0.000265,5.441350,-0.5205,0.635,10.00672,0.00000
4330.00,9.97052,5.640433,0.000264,5.441356,-0.5204,0.635,9.97052,0.00000
4331.00,9.94474,5.640498,0.000257,5.441362,-0.5204,0.636,9.94474,0.00000
4332.00,9.94038,5.640568,0.000257,5.441320,-0.5204,0.636,9.94038,0.00000
4333.00,9.95364,5.640760,0.000255,5.441348,-0.5204,0.636,9.95364,0.00000
4334.00,9.97547,5.640717,0.000252,5.441255,-0.5204,0.637,9.97547,0.00000
4335.00,9.99325,5.640810,0.000252,5.441237,-0.5205,0.637,9.99325,0.00000
4336.00,10.00092,5.640958,0.000255,5.441259,-0.5205,0.637,10.00092,0.00000
4337.00,9.99862,5.641009,0.000252,5.441263,-0.5205,0.637,9.99862,0.00000
4338.00,9.99057,5.641044,0.000252,5.441300,-0.5205,0.638,9.99057,0.00000
4339.00,9.98228,5.641204,0.000254,5.441363,-0.5204,0.638,9.98228,0.00000
4340.00,9.97836,5.641229,0.000254,5.441348,-0.5204,0.638,9.97836,0.00000
4341.00,9.97913,5.641251,0.000252,5.441344,-0.5204,0.638,9.97913,0.00000
4342.00,9.98485,5.641244,0.000256,5.441292,-0.5204,0.638,9.98485,0.00000
4343.00,9.99530,5.641242,0.000258,5.441231,-0.5204,0.638,9.99530,0.00000
4344.00,10.01018,5.641347,0.000257,5.441247,-0.5204,0.638,10.01018,0.00000
4345.00,10.02706,5.641451,0.000259,5.441240,-0.5204,0.639,10.02706,0.00000
4346.00,10.04411,5.641500,0.000262,5.441224,-0.5204,0.639,10.04411,0.00000
4347.00,10.06023,5.641623,0.000256,5.441294,-0.5204,0.639,10.06023,0.00000
4348.00,10.07515,5.641655,0.000256,5.441279,-0.5204,0.639,10.07515,0.00000
4349.00,10.08718,5.641721,0.000254,5.441291,-0.5204,0.639,10.08718,0.00000
4350.00,10.09730,5.641754,0.000252,5.441270,-0.5203,0.640,10.09730,0.00000
4351.00,10.10539,5.641874,0.000252,5.441279,-0.5203,0.640,10.10539,0.00000
4352.00,10.11026,5.641994,0.000256,5.441257,-0.5203,0.640,10.11026,0.00000
4353.00,10.11393,5.642152,0.000258,5.441259,-0.5203,0.640,10.11393,0.00000
4354.00,10.11637,5.642254,0.000260,5.441282,-0.5203,0.640,10.11637,0.00000
4355.00,10.11674,5.642341,0.000262,5.441320,-0.5203,0.640,10.11674,0.00000
4356.00,10.11510,5.642419,0.000262,5.441338,-0.5203,0.640,10.11510,0.00000
4357.00,10.11496,5.642517,0.000261,5.441416,-0.5203,0.641,10.11496,0.00000
4358.00,10.11317,5.642511,0.000259,5.441374,-0.5202,0.641,10.11317,0.00000
4359.00,10.11256,5.642459,0.000259,5.441241,-0.5202,0.641,10.11256,0.00000
4360.00,10.11133,5.642522,0.000258,5.441233,-0.5202,0.641,10.11133,0.00000
4361.00,10.11057,5.642591,0.000258,5.441205,-0.5202,0.641,10.11057,0.00000
4362.00,10.10884,5.642600,0.000260,5.441093,-0.5202,0.641,10.10884,0.00000
4363.00,10.10685,5.642777,0.000258,5.441194,-0.5202,0.642,10.10685,0.00000
4364.00,10.10218,5.642880,0.000258,5.441275,-0.5202,0.642,10.10218,0.00000
4365.00,10.10067,5.642991,0.000258,5.441263,-0.5203,0.642,10.10067,0.00000
4366.00,10.09862,5.643057,0.000260,5.441287,-0.5203,0.642,10.09862,0.00000
4367.00,10.09601,5.643167,0.000258,5.441385,-0.5202,0.642,10.09601,0.00000
4368.00,10.09295,5.643156,0.000258,5.441357,-0.5202,0.643,10.09295,0.00000
4369.00,10.09033,5.643196,0.000258,5.441308,-0.5202,0.643,10.09033,0.00000
4370.00,10.08532,5.643294,0.000256,5.441381,-0.5201,0.643,10.08532,0.00000
4371.00,10.08117,5.643373,0.000252,5.441370,-0.5201,0.643,10.08117,0.00000
4372.00,10.07773,5.643426,0.000249,5.441322,-0.5201,0.644,10.07773,0.00000
4373.00,10.07514,5.643516,0.000250,5.441310,-0.5201,0.644,10.07514,0.00000
4374.00,10.07249,5.643570,0.000246,5.441299,-0.5201,0.644,10.07249,0.00000
4375.00,10.07036,5.643580,0.000244,5.441242,-0.5201,0.645,10.07036,0.00000
4376.00,10.06762,5.643613,0.000245,5.441258,-0.5201,0.645,10.06762,0.00000
4377.00,10.06499,5.643662,0.000246,5.441262,-0.5201,0.645,10.06499,0.00000
4378.00,10.06293,5.643771,0.000245,5.441302,-0.5201,0.645,10.06293,0.00000
4379.00,10.06247,5.643849,0.000246,5.441313,-0.5201,0.645,10.06247,0.00000
4380.00,10.06203,5.643898,0.000245,5.441293,-0.5201,0.646,10.06203,0.00000
4381.00,10.06289,5.643981,0.000246,5.441281,-0.5201,0.646,10.06289,0.00000
4382.00,10.06386,5.644053,0.000247,5.441298,-0.5201,0.646,10.06386,0.00000
4383.00,10.06475,5.644099,0.000249,5.441267,-0.5201,0.646,10.06475,0.00000
4384.00,10.06482,5.644268,0.000249,5.441338,-0.5201,0.646,10.06482,0.00000
4385.00,10.06523,5.644368,0.000251,5.441351,-0.5201,0.646,10.06523,0.00000
4386.00,10.06515,5.644418,0.000254,5.441387,-0.5200,0.647,10.06515,0.00000
4387.00,10.06602,5.644558,0.000257,5.441457,-0.5200,0.647,10.06602,0.00000
4388.00,10.06550,5.644558,0.000257,5.441407,-0.5200,0.647,10.06550,0.00000
4389.00,10.06595,5.644534,0.000259,5.441334,-0.5200,0.647,10.06595,0.00000
4390.00,10.06704,5.644584,0.000258,5.441353,-0.5200,0.647,10.06704,0.00000
4391.00,10.06851,5.644606,0.000255,5.441332,-0.5200,0.647,10.06851,0.00000
4392.00,10.06895,5.644550,0.000256,5.441234,-0.5201,0.648,10.06895,0.00000
4393.00,10.07198,5.644718,0.000252,5.441304,-0.5201,0.648,10.07198,0.00000
4394.00,10.07295,5.644820,0.000249,5.441321,-0.5201,0.648,10.07295,0.00000
4395.00,10.07378,5.644916,0.000251,5.441343,-0.5201,0.648,10.07378,0.00000
4396.00,10.07584,5.645059,0.000251,5.441321,-0.5202,0.648,10.07584,0.00000
4397.00,10.07829,5.645221,0.000245,5.441371,-0.5202,0.649,10.07829,0.00000
4398.00,10.07941,5.645235,0.000248,5.441323,-0.5202,0.649,10.07941,0.00000
4399.00,10.08146,5.645307,0.000249,5.441340,-0.5202,0.649,10.08146,0.00000
4400.00,10.08339,5.645386,0.000249,5.441333,-0.5202,0.649,10.08339,0.00000
4401.00,10.08346,5.645431,0.000248,5.441358,-0.5203,0.650,10.08346,0.00000
4402.00,10.08365,5.645515,0.000250,5.441350,-0.5203,0.650,10.08365,0.00000
4403.00,10.08462,5.645612,0.000250,5.441339,-0.5203,0.650,10.08462,0.00000
4404.00,10.08467,5.645604,0.000252,5.441285,-0.5203,0.650,10.08467,0.00000
4405.00,10.08433,5.645621,0.000255,5.441222,-0.5203,0.650,10.08433,0.00000
4406.00,10.08524,5.645713,0.000256,5.441243,-0.5203,0.650,10.08524,0.00000
4407.00,10.08508,5.645750,0.000257,5.441238,-0.5203,0.651,10.08508,0.00000
4408.00,10.08365,5.645885,0.000258,5.441341,-0.5203,0.651,10.08365,0.00000
4409.00,10.08425,5.646048,0.000257,5.441402,-0.5203,0.651,10.08425,0.00000
4410.00,10.08492,5.646125,0.000256,5.441385,-0.5203,0.651,10.08492,0.00000
4411.00,10.08453,5.646194,0.000260,5.441388,-0.5203,0.651,10.08453,0.00000
4412.00,10.08366,5.646245,0.000261,5.441389,-0.5203,0.651,10.08366,0.00000
4413.00,10.08450,5.646191,0.000259,5.441308,-0.5203,0.652,10.08450,0.00000
4414.00,10.08428,5.646241,0.000257,5.441261,-0.5203,0.652,10.08428,0.00000
4415.00,10.08331,5.646428,0.000255,5.441365,-0.5203,0.652,10.08331,0.00000
4416.00,10.08339,5.646459,0.000250,5.441285,-0.5203,0.652,10.08339,0.00000
4417.00,10.08373,5.646508,0.000249,5.441231,-0.5203,0.653,10.08373,0.00000
4418.00,10.08339,5.646573,0.000246,5.441196,-0.5203,0.653,10.08339,0.00000
4419.00,10.08264,5.646641,0.000248,5.441272,-0.5203,0.653,10.08264,0.00000
4420.00,10.08166,5.646684,0.000249,5.441265,-0.5203,0.653,10.08166,0.00000
4421.00,10.07985,5.646710,0.000248,5.441260,-0.5203,0.654,10.07985,0.00000
4422.00,10.07940,5.646835,0.000249,5.441338,-0.5203,0.654,10.07940,0.00000
4423.00,10.07831,5.646965,0.000253,5.441376,-0.5203,0.654,10.07831,0.00000
4424.00,10.07794,5.647019,0.000254,5.441312,-0.5203,0.654,10.07794,0.00000
4425.00,10.07726,5.647066,0.000253,5.441254,-0.5203,0.654,10.07726,0.00000
4426.00,10.07794,5.647230,0.000255,5.441284,-0.5203,0.654,10.07794,0.00000
4427.00,10.07821,5.647304,0.000255,5.441251,-0.5203,0.655,10.07821,0.00000
4428.00,10.07864,5.647337,0.000256,5.441264,-0.5203,0.655,10.07864,0.00000
4429.00,10.07886,5.647346,0.000256,5.441243,-0.5203,0.655,10.07886,0.00000
4430.00,10.07958,5.647358,0.000257,5.441283,-0.5203,0.655,10.07958,0.00000
4431.00,10.07863,5.647333,0.000254,5.441280,-0.5203,0.655,10.07863,0.00000
4432.00,10.07844,5.647409,0.000253,5.441360,-0.5203,0.656,10.07844,0.00000
4433.00,10.07756,5.647445,0.000252,5.441346,-0.5203,0.656,10.07756,0.00000
4434.00,10.07700,5.647538,0.000254,5.441405,-0.5204,0.656,10.07700,0.00000
4435.00,10.07713,5.647579,0.000257,5.441360,-0.5204,0.656,10.07713,0.00000
4436.00,10.07849,5.647715,0.000259,5.441392,-0.5204,0.656,10.07849,0.00000
4437.00,10.07855,5.647710,0.000262,5.441303,-0.5204,0.656,10.07855,0.00000
4438.00,10.07908,5.647842,0.000262,5.441350,-0.5204,0.656,10.07908,0.00000
4439.00,10.08027,5.647963,0.000262,5.441352,-0.5204,0.656,10.08027,0.00000
4440.00,10.08086,5.648086,0.000260,5.441355,-0.5204,0.657,10.08086,0.00000
4441.00,10.08057,5.648167,0.000259,5.441315,-0.5204,0.657,10.08057,0.00000
4442.00,10.07999,5.648319,0.000259,5.441348,-0.5204,0.657,10.07999,0.00000
4443.00,10.08020,5.648398,0.000262,5.441311,-0.5205,0.657,10.08020,0.00000
4444.00,10.07874,5.648471,0.000261,5.441314,-0.5205,0.657,10.07874,0.00000
4445.00,10.07866,5.648540,0.000265,5.441335,-0.5206,0.657,10.07866,0.00000
4446.00,10.07895,5.648599,0.000265,5.441381,-0.5206,0.658,10.07895,0.00000
4447.00,10.08083,5.648591,0.000263,5.441321,-0.5206,0.658,10.08083,0.00000
4448.00,10.08232,5.648610,0.000259,5.441281,-0.5206,0.658,10.08232,0.00000
4449.00,10.08375,5.648704,0.000259,5.441246,-0.5207,0.658,10.08375,0.00000
4450.00,10.08378,5.648814,0.000254,5.441279,-0.5207,0.659,10.08378,0.00000
4451.00,10.08435,5.648880,0.000252,5.441274,-0.5207,0.659,10.08435,0.00000
4452.00,10.08442,5.649030,0.000253,5.441357,-0.5208,0.659,10.08442,0.00000
4453.00,10.08444,5.649110,0.000254,5.441391,-0.5208,0.659,10.08444,0.00000
4454.00,10.08520,5.649140,0.000254,5.441387,-0.5208,0.659,10.08520,0.00000
4455.00,10.08611,5.649109,0.000252,5.441305,-0.5208,0.660,10.08611,0.00000
4456.00,10.08551,5.649153,0.000255,5.441281,-0.5209,0.660,10.08551,0.00000
4457.00,10.08500,5.649224,0.000255,5.441264,-0.5209,0.660,10.08500,0.00000
4458.00,10.08464,5.649273,0.000253,5.441252,-0.5209,0.660,10.08464,0.00000
4459.00,10.08422,5.649409,0.000252,5.441305,-0.5210,0.661,10.08422,0.00000
4460.00,10.08389,5.649553,0.000255,5.441359,-0.5210,0.661,10.08389,0.00000
4461.00,10.08339,5.649635,0.000253,5.441376,-0.5210,0.661,10.08339,0.00000
4462.00,10.08398,5.649719,0.000252,5.441418,-0.5211,0.661,10.08398,0.00000
4463.00,10.08410,5.649840,0.000255,5.441429,-0.5211,0.661,10.08410,0.00000
4464.00,10.08442,5.649828,0.000256,5.441352,-0.5211,0.661,10.08442,0.00000
4465.00,10.08448,5.649925,0.000254,5.441392,-0.5211,0.662,10.08448,0.00000
4466.00,10.08582,5.649981,0.000257,5.441381,-0.5211,0.662,10.08582,0.00000
4467.00,10.08492,5.649895,0.000258,5.441248,-0.5211,0.662,10.08492,0.00000
4468.00,10.08416,5.649876,0.000254,5.441196,-0.5211,0.662,10.08416,0.00000
4469.00,10.08321,5.649903,0.000250,5.441195,-0.5212,0.662,10.08321,0.00000
4470.00,10.08303,5.649927,0.000251,5.441111,-0.5212,0.663,10.08303,0.00000
4471.00,10.08247,5.649979,0.000249,5.441070,-0.5212,0.663,10.08247,0.00000
4472.00,10.08215,5.650183,0.000248,5.441159,-0.5212,0.663,10.08215,0.00000
4473.00,10.08310,5.650340,0.000250,5.441262,-0.5212,0.663,10.08310,0.00000
4474.00,10.08430,5.650495,0.000253,5.441342,-0.5212,0.663,10.08430,0.00000
4475.00,10.08409,5.650616,0.000253,5.441391,-0.5212,0.663,10.08409,0.00000
4476.00,10.08345,5.650709,0.000253,5.441444,-0.5212,0.664,10.08345,0.00000
4477.00,10.08380,5.650777,0.000252,5.441446,-0.5212,0.664,10.08380,0.00000
4478.00,10.08357,5.650882,0.000253,5.441427,-0.5212,0.664,10.08357,0.00000
4479.00,10.08202,5.650972,0.000253,5.441436,-0.5212,0.664,10.08202,0.00000
4480.00,10.08280,5.650992,0.000255,5.441418,-0.5212,0.664,10.08280,0.00000
4481.00,10.08330,5.651111,0.000261,5.441406,-0.5213,0.664,10.08330,0.00000
4482.00,10.08397,5.651149,0.000262,5.441360,-0.5213,0.664,10.08397,0.00000
4483.00,10.08353,5.651204,0.000262,5.441392,-0.5213,0.665,10.08353,0.00000
4484.00,10.08421,5.651225,0.000261,5.441360,-0.5213,0.665,10.08421,0.00000
4485.00,10.08365,5.651298,0.000256,5.441357,-0.5213,0.665,10.08365,0.00000
4486.00,10.08352,5.651407,0.000253,5.441427,-0.5212,0.665,10.08352,0.00000
4487.00,10.08306,5.651448,0.000253,5.441456,-0.5213,0.666,10.08306,0.00000
4488.00,10.08385,5.651471,0.000253,5.441398,-0.5213,0.666,10.08385,0.00000
4489.00,10.08382,5.651537,0.000255,5.441409,-0.5213,0.666,10.08382,0.00000
4490.00,10.08441,5.651568,0.000259,5.441411,-0.5213,0.666,10.08441,0.00000
4491.00,10.08534,5.651552,0.000258,5.441342,-0.5213,0.666,10.08534,0.00000
4492.00,10.08538,5.651638,0.000259,5.441331,-0.5213,0.667,10.08538,0.00000
4493.00,10.08523,5.651709,0.000258,5.441322,-0.5213,0.667,10.08523,0.00000
4494.00,10.08525,5.651719,0.000254,5.441250,-0.5212,0.667,10.08525,0.00000
4495.00,10.08530,5.651807,0.000251,5.441275,-0.5212,0.667,10.08530,0.00000
4496.00,10.08562,5.651834,0.000251,5.441302,-0.5212,0.668,10.08562,0.00000
4497.00,10.08527,5.651882,0.000250,5.441338,-0.5213,0.668,10.08527,0.00000
4498.00,10.08466,5.651967,0.000251,5.441362,-0.5213,0.668,10.08466,0.00000
4499.00,10.08495,5.652086,0.000257,5.441392,-0.5213,0.668,10.08495,0.00000
4500.00,10.08395,5.652105,0.000256,5.441362,-0.5213,0.668,10.08395,0.00000
4501.00,10.08304,5.652183,0.000256,5.441301,-0.5213,0.668,10.08304,0.00000
4502.00,10.08346,5.652252,0.000258,5.441242,-0.5213,0.668,10.08346,0.00000
4503.00,10.08354,5.652302,0.000259,5.441229,-0.5213,0.668,10.08354,0.00000
4504.00,10.08439,5.652371,0.000255,5.441236,-0.5213,0.669,10.08439,0.00000
4505.00,10.08559,5.652470,0.000255,5.441234,-0.5213,0.669,10.08559,0.00000
4506.00,10.08714,5.652581,0.000254,5.441274,-0.5214,0.669,10.08714,0.00000
4507.00,10.08808,5.652733,0.000255,5.441326,-0.5213,0.669,10.08808,0.00000
4508.00,10.08845,5.652779,0.000253,5.441294,-0.5213,0.669,10.08845,0.00000
4509.00,10.08777,5.652831,0.000255,5.441302,-0.5213,0.670,10.08777,0.00000
4510.00,10.08654,5.652906,0.000256,5.441297,-0.5213,0.670,10.08654,0.00000
4511.00,10.08614,5.652910,0.000256,5.441272,-0.5213,0.670,10.08614,0.00000
4512.00,10.08564,5.652920,0.000254,5.441201,-0.5213,0.670,10.08564,0.00000
4513.00,10.08576,5.652941,0.000253,5.441181,-0.5213,0.670,10.08576,0.00000
4514.00,10.08594,5.652990,0.000253,5.441156,-0.5213,0.671,10.08594,0.00000
4515.00,10.08737,5.653070,0.000250,5.441168,-0.5213,0.671,10.08737,0.00000
4516.00,10.08740,5.653204,0.000250,5.441207,-0.5213,0.671,10.08740,0.00000
4517.00,10.08705,5.653236,0.000250,5.441190,-0.5213,0.671,10.08705,0.00000
4518.00,10.08643,5.653432,0.000248,5.441258,-0.5213,0.672,10.08643,0.00000
4519.00,10.08637,5.653497,0.000248,5.441221,-0.5213,0.672,10.08637,0.00000
4520.00,10.08724,5.653578,0.000253,5.441184,-0.5212,0.672,10.08724,0.00000
4521.00,10.08695,5.653594,0.000252,5.441156,-0.5212,0.672,10.08695,0.00000
4522.00,10.08746,5.653624,0.000253,5.441135,-0.5212,0.672,10.08746,0.00000
4523.00,10.08816,5.653633,0.000255,5.441094,-0.5211,0.672,10.08816,0.00000
4524.00,10.08793,5.653769,0.000253,5.441204,-0.5211,0.673,10.08793,0.00000
4525.00,10.08688,5.653891,0.000250,5.441256,-0.5211,0.673,10.08688,0.00000
4526.00,10.08781,5.653967,0.000251,5.441282,-0.5211,0.673,10.08781,0.00000
4527.00,10.08872,5.654127,0.000248,5.441376,-0.5210,0.673,10.08872,0.00000
4528.00,10.08835,5.654231,0.000245,5.441403,-0.5210,0.674,10.08835,0.00000
4529.00,10.08861,5.654290,0.000247,5.441307,-0.5210,0.674,10.08861,0.00000
4530.00,10.08842,5.654248,0.000249,5.441244,-0.5210,0.674,10.08842,0.00000
4531.00,10.08771,5.654305,0.000250,5.441172,-0.5210,0.674,10.08771,0.00000
4532.00,10.08766,5.654390,0.000247,5.441167,-0.5210,0.675,10.08766,0.00000
4533.00,10.08824,5.654492,0.000251,5.441203,-0.5210,0.675,10.08824,0.00000
4534.00,10.08855,5.654594,0.000251,5.441241,-0.5210,0.675,10.08855,0.00000
4535.00,10.08830,5.654764,0.000251,5.441359,-0.5210,0.675,10.08830,0.00000
4536.00,10.08783,5.654877,0.000249,5.441392,-0.5209,0.675,10.08783,0.00000
4537.00,10.08721,5.654886,0.000252,5.441332,-0.5209,0.675,10.08721,0.00000
4538.00,10.08708,5.654838,0.000251,5.441211,-0.5209,0.676,10.08708,0.00000
4539.00,10.08668,5.654860,0.000251,5.441181,-0.5208,0.676,10.08668,0.00000
4540.00,10.08732,5.654792,0.000251,5.441020,-0.5208,0.676,10.08732,0.00000
4541.00,10.08649,5.654871,0.000251,5.441020,-0.5208,0.676,10.08649,0.00000
4542.00,10.08575,5.654986,0.000252,5.441052,-0.5208,0.676,10.08575,0.00000
4543.00,10.08641,5.655142,0.000251,5.441154,-0.5208,0.677,10.08641,0.00000
4544.00,10.08636,5.655199,0.000250,5.441170,-0.5208,0.677,10.08636,0.00000
4545.00,10.08655,5.655398,0.000248,5.441300,-0.5207,0.677,10.08655,0.00000
4546.00,10.08824,5.655428,0.000249,5.441312,-0.5207,0.677,10.08824,0.00000
4547.00,10.08883,5.655451,0.000248,5.441266,-0.5207,0.677,10.08883,0.00000
4548.00,10.08788,5.655501,0.000253,5.441264,-0.5206,0.677,10.08788,0.00000
4549.00,10.08830,5.655534,0.000253,5.441269,-0.5206,0.678,10.08830,0.00000
4550.00,10.08842,5.655578,0.000253,5.441207,-0.5206,0.678,10.08842,0.00000
4551.00,10.08765,5.655656,0.000250,5.441167,-0.5206,0.678,10.08765,0.00000
4552.00,10.08639,5.655750,0.000250,5.441257,-0.5206,0.678,10.08639,0.00000
4553.00,10.08765,5.655792,0.000251,5.441217,-0.5206,0.679,10.08765,0.00000
4554.00,10.08861,5.655919,0.000249,5.441207,-0.5206,0.679,10.08861,0.00000
4555.00,10.08835,5.656012,0.000250,5.441257,-0.5206,0.679,10.08835,0.00000
4556.00,10.08884,5.656087,0.000255,5.441240,-0.5206,0.679,10.08884,0.00000
4557.00,10.09045,5.656149,0.000256,5.441185,-0.5206,0.679,10.09045,0.00000
4558.00,10.08938,5.656281,0.000250,5.441240,-0.5205,0.679,10.08938,0.00000
4559.00,10.08821,5.656334,0.000252,5.441234,-0.5205,0.679,10.08821,0.00000
4560.00,10.08912,5.656353,0.000254,5.441170,-0.5205,0.680,10.08912,0.00000
4561.00,10.08977,5.656423,0.000254,5.441201,-0.5205,0.680,10.08977,0.00000
4562.00,10.09022,5.656430,0.000257,5.441165,-0.5205,0.680,10.09022,0.00000
4563.00,10.09075,5.656475,0.000255,5.441141,-0.5205,0.680,10.09075,0.00000
4564.00,10.09079,5.656567,0.000255,5.441185,-0.5205,0.680,10.09079,0.00000
4565.00,10.08959,5.656686,0.000252,5.441237,-0.5205,0.681,10.08959,0.00000
4566.00,10.08861,5.656808,0.000249,5.441285,-0.5205,0.681,10.08861,0.00000
4567.00,10.08785,5.656944,0.000248,5.441300,-0.5205,0.681,10.08785,0.00000
4568.00,10.08794,5.656945,0.000249,5.441249,-0.5204,0.681,10.08794,0.00000
4569.00,10.08834,5.657040,0.000248,5.441255,-0.5204,0.682,10.08834,0.00000
4570.00,10.08875,5.657121,0.000250,5.441256,-0.5204,0.682,10.08875,0.00000
4571.00,10.08936,5.657150,0.000249,5.441274,-0.5204,0.682,10.08936,0.00000
4572.00,10.09000,5.657271,0.000250,5.441351,-0.5204,0.682,10.09000,0.00000
4573.00,10.09032,5.657414,0.000252,5.441362,-0.5204,0.682,10.09032,0.00000
4574.00,10.09094,5.657485,0.000250,5.441317,-0.5204,0.682,10.09094,0.00000
4575.00,10.09144,5.657440,0.000249,5.441199,-0.5204,0.683,10.09144,0.00000
4576.00,10.09074,5.657598,0.000251,5.441207,-0.5204,0.683,10.09074,0.00000
4577.00,10.09048,5.657603,0.000251,5.441162,-0.5203,0.683,10.09048,0.00000
4578.00,10.09064,5.657679,0.000250,5.441226,-0.5203,0.683,10.09064,0.00000
4579.00,10.09038,5.657724,0.000250,5.441289,-0.5203,0.683,10.09038,0.00000
4580.00,10.08974,5.657867,0.000251,5.441415,-0.5203,0.684,10.08974,0.00000
4581.00,10.09030,5.657876,0.000250,5.441361,-0.5203,0.684,10.09030,0.00000
4582.00,10.09062,5.657945,0.000245,5.441321,-0.5203,0.684,10.09062,0.00000
4583.00,10.08942,5.657962,0.000246,5.441275,-0.5203,0.684,10.08942,0.00000
4584.00,10.08830,5.658031,0.000247,5.441249,-0.5203,0.685,10.08830,0.00000
4585.00,10.08884,5.658095,0.000246,5.441250,-0.5203,0.685,10.08884,0.00000
4586.00,10.08944,5.658177,0.000246,5.441291,-0.5203,0.685,10.08944,0.00000
4587.00,10.09007,5.658301,0.000248,5.441382,-0.5203,0.685,10.09007,0.00000
4588.00,10.09097,5.658412,0.000250,5.441387,-0.5203,0.685,10.09097,0.00000
4589.00,10.09119,5.658484,0.000254,5.441385,-0.5203,0.686,10.09119,0.00000
4590.00,10.08982,5.658583,0.000255,5.441415,-0.5202,0.686,10.08982,0.00000
4591.00,10.08970,5.658615,0.000257,5.441402,-0.5202,0.686,10.08970,0.00000
4592.00,10.08878,5.658628,0.000259,5.441328,-0.5202,0.686,10.08878,0.00000
4593.00,10.08927,5.658732,0.000259,5.441339,-0.5202,0.686,10.08927,0.00000
4594.00,10.09056,5.658740,0.000257,5.441288,-0.5202,0.686,10.09056,0.00000
4595.00,10.09162,5.658757,0.000255,5.441224,-0.5202,0.686,10.09162,0.00000
4596.00,10.09140,5.658780,0.000252,5.441183,-0.5202,0.687,10.09140,0.00000
4597.00,10.09166,5.658824,0.000251,5.441194,-0.5203,0.687,10.09166,0.00000
4598.00,10.09124,5.658802,0.000252,5.441173,-0.5203,0.687,10.09124,0.00000
4599.00,10.09088,5.658929,0.000252,5.441195,-0.5202,0.687,10.09088,0.00000
4600.00,10.09045,5.659057,0.000254,5.441212,-0.5202,0.687,10.09045,0.00000
4601.00,10.09055,5.659174,0.000255,5.441215,-0.5203,0.687,10.09055,0.00000
4602.00,10.09156,5.659322,0.000254,5.441234,-0.5202,0.688,10.09156,0.00000
4603.00,10.09204,5.659518,0.000255,5.441308,-0.5202,0.688,10.09204,0.00000
4604.00,10.09304,5.659551,0.000258,5.441298,-0.5202,0.688,10.09304,0.00000
4605.00,10.09401,5.659563,0.000257,5.441253,-0.5203,0.688,10.09401,0.00000
4606.00,10.09347,5.659686,0.000256,5.441338,-0.5203,0.688,10.09347,0.00000
4607.00,10.09242,5.659737,0.000258,5.441311,-0.5203,0.688,10.09242,0.00000
4608.00,10.09197,5.659690,0.000256,5.441223,-0.5203,0.689,10.09197,0.00000
4609.00,10.09095,5.659748,0.000251,5.441240,-0.5202,0.689,10.09095,0.00000
4610.00,10.09161,5.659883,0.000251,5.441309,-0.5202,0.689,10.09161,0.00000
4611.00,10.09216,5.659886,0.000250,5.441237,-0.5202,0.690,10.09216,0.00000
4612.00,10.09256,5.659935,0.000248,5.441272,-0.5202,0.690,10.09256,0.00000
4613.00,10.09319,5.660075,0.000253,5.441301,-0.5202,0.690,10.09319,0.00000
4614.00,10.09381,5.660203,0.000257,5.441317,-0.5202,0.690,10.09381,0.00000
4615.00,10.09257,5.660199,0.000258,5.441246,-0.5202,0.690,10.09257,0.00000
4616.00,10.09222,5.660234,0.000258,5.441243,-0.5202,0.690,10.09222,0.00000
4617.00,10.09216,5.660368,0.000259,5.441303,-0.5202,0.690,10.09216,0.00000
4618.00,10.09219,5.660398,0.000254,5.441275,-0.5202,0.691,10.09219,0.00000
4619.00,10.09250,5.660440,0.000256,5.441272,-0.5202,0.691,10.09250,0.00000
4620.00,10.09326,5.660532,0.000257,5.441298,-0.5202,0.691,10.09326,0.00000
4621.00,10.09299,5.660620,0.000259,5.441280,-0.5202,0.691,10.09299,0.00000
4622.00,10.09256,5.660584,0.000259,5.441213,-0.5203,0.691,10.09256,0.00000
4623.00,10.09192,5.660589,0.000259,5.441171,-0.5203,0.691,10.09192,0.00000
@16,1.0000,2.0, 4620.047 
4624.00,10.09113,5.660618,0.000259,5.441161,-0.5203,0.692,10.09113,0.00000
4625.00,10.09284,5.660687,0.000258,5.441185,-0.5203,0.692,10.09284,0.00000
4626.00,10.09514,5.660718,0.000258,5.441134,-0.5203,0.692,10.09514,0.00000
4627.00,10.08768,5.660783,0.000256,5.441098,-0.5203,0.692,10.08768,0.00000
4628.00,10.06536,5.660872,0.000254,5.441189,-0.5203,0.692,10.06536,0.00000
4629.00,10.03373,5.660974,0.000251,5.441231,-0.5203,0.693,10.03373,0.00000
4630.00,9.99786,5.661086,0.000248,5.441311,-0.5203,0.693,9.99786,0.00000
4631.00,9.96836,5.661207,0.000243,5.441391,-0.5203,0.693,9.96836,0.00000
4632.00,9.95773,5.661304,0.000246,5.441390,-0.5204,0.694,9.95773,0.00000
4633.00,9.96674,5.661413,0.000246,5.441332,-0.5204,0.694,9.96674,0.00000
4634.00,9.98585,5.661481,0.000246,5.441277,-0.5204,0.694,9.98585,0.00000
4635.00,10.00509,5.661493,0.000249,5.441117,-0.5204,0.694,10.00509,0.00000
4636.00,10.01639,5.661576,0.000254,5.441096,-0.5204,0.694,10.01639,0.00000
4637.00,10.01606,5.661696,0.000254,5.441168,-0.5204,0.694,10.01606,0.00000
4638.00,10.01019,5.661742,0.000257,5.441209,-0.5204,0.694,10.01019,0.00000
4639.00,10.00192,5.661830,0.000259,5.441254,-0.5204,0.695,10.00192,0.00000
4640.00,9.99752,5.661842,0.000259,5.441288,-0.5204,0.695,9.99752,0.00000
4641.00,9.99794,5.661882,0.000258,5.441300,-0.5204,0.695,9.99794,0.00000
4642.00,10.00250,5.661871,0.000256,5.441268,-0.5204,0.695,10.00250,0.00000
4643.00,10.01182,5.662008,0.000256,5.441250,-0.5204,0.695,10.01182,0.00000
4644.00,10.02634,5.662068,0.000253,5.441222,-0.5204,0.696,10.02634,0.00000
4645.00,10.04245,5.662208,0.000255,5.441275,-0.5204,0.696,10.04245,0.00000
4646.00,10.05795,5.662293,0.000259,5.441295,-0.5204,0.696,10.05795,0.00000
4647.00,10.07431,5.662464,0.000262,5.441336,-0.5204,0.696,10.07431,0.00000
4648.00,10.08909,5.662531,0.000262,5.441400,-0.5204,0.696,10.08909,0.00000
4649.00,10.10150,5.662575,0.000262,5.441381,-0.5204,0.696,10.10150,0.00000
4650.00,10.11099,5.662623,0.000257,5.441325,-0.5204,0.697,10.11099,0.00000
4651.00,10.12035,5.662605,0.000251,5.441285,-0.5205,0.697,10.12035,0.00000
4652.00,10.12741,5.662615,0.000249,5.441280,-0.5205,0.697,10.12741,0.00000
4653.00,10.13065,5.662701,0.000249,5.441272,-0.5205,0.698,10.13065,0.00000
4654.00,10.13241,5.662797,0.000252,5.441320,-0.5205,0.698,10.13241,0.00000
4655.00,10.13317,5.662846,0.000252,5.441394,-0.5205,0.698,10.13317,0.00000
4656.00,10.13099,5.663043,0.000252,5.441462,-0.5205,0.698,10.13099,0.00000
4657.00,10.12871,5.663059,0.000252,5.441364,-0.5206,0.698,10.12871,0.00000
4658.00,10.12844,5.663069,0.000253,5.441355,-0.5205,0.698,10.12844,0.00000
4659.00,10.12848,5.663166,0.000249,5.441284,-0.5205,0.698,10.12848,0.00000
4660.00,10.12886,5.663315,0.000249,5.441283,-0.5205,0.699,10.12886,0.00000
4661.00,10.12843,5.663385,0.000251,5.441265,-0.5205,0.699,10.12843,0.00000
4662.00,10.12709,5.663489,0.000248,5.441328,-0.5205,0.699,10.12709,0.00000
4663.00,10.12460,5.663639,0.000245,5.441359,-0.5205,0.699,10.12460,0.00000
4664.00,10.12103,5.663693,0.000245,5.441401,-0.5205,0.700,10.12103,0.00000
4665.00,10.11848,5.663650,0.000248,5.441305,-0.5205,0.700,10.11848,0.00000
4666.00,10.11677,5.663661,0.000248,5.441264,-0.5205,0.700,10.11677,0.00000
4667.00,10.11461,5.663750,0.000249,5.441273,-0.5205,0.700,10.11461,0.00000
4668.00,10.11197,5.663695,0.000251,5.441176,-0.5205,0.700,10.11197,0.00000
4669.00,10.11028,5.663757,0.000254,5.441192,-0.5205,0.700,10.11028,0.00000
4670.00,10.10596,5.663848,0.000256,5.441218,-0.5205,0.700,10.10596,0.00000
4671.00,10.10152,5.663957,0.000259,5.441290,-0.5205,0.701,10.10152,0.00000
4672.00,10.09686,5.664047,0.000264,5.441350,-0.5205,0.701,10.09686,0.00000
4673.00,10.09324,5.664150,0.000262,5.441380,-0.5205,0.701,10.09324,0.00000
4674.00,10.08936,5.664205,0.000262,5.441372,-0.5206,0.701,10.08936,0.00000
4675.00,10.08697,5.664283,0.000259,5.441346,-0.5206,0.701,10.08697,0.00000
4676.00,10.08455,5.664307,0.000254,5.441279,-0.5206,0.702,10.08455,0.00000
4677.00,10.08321,5.664322,0.000249,5.441220,-0.5206,0.702,10.08321,0.00000
4678.00,10.08195,5.664393,0.000251,5.441228,-0.5206,0.702,10.08195,0.00000
4679.00,10.08107,5.664487,0.000250,5.441203,-0.5206,0.702,10.08107,0.00000
4680.00,10.08045,5.664602,0.000251,5.441254,-0.5206,0.703,10.08045,0.00000
4681.00,10.08071,5.664641,0.000250,5.441272,-0.5206,0.703,10.08071,0.00000
4682.00,10.08117,5.664838,0.000255,5.441337,-0.5206,0.703,10.08117,0.00000
4683.00,10.08202,5.665011,0.000255,5.441393,-0.5206,0.703,10.08202,0.00000
4684.00,10.08275,5.665036,0.000254,5.441420,-0.5206,0.703,10.08275,0.00000
4685.00,10.08237,5.665045,0.000252,5.441386,-0.5206,0.704,10.08237,0.00000
4686.00,10.08235,5.665209,0.000253,5.441389,-0.5206,0.704,10.08235,0.00000
4687.00,10.08249,5.665164,0.000251,5.441305,-0.5206,0.704,10.08249,0.00000
4688.00,10.08181,5.665146,0.000253,5.441283,-0.5206,0.704,10.08181,0.00000
4689.00,10.08244,5.665269,0.000256,5.441314,-0.5206,0.704,10.08244,0.00000
4690.00,10.08552,5.665399,0.000258,5.441370,-0.5207,0.704,10.08552,0.00000
4691.00,10.08749,5.665400,0.000260,5.441348,-0.5207,0.704,10.08749,0.00000
4692.00,10.08933,5.665457,0.000261,5.441346,-0.5207,0.705,10.08933,0.00000
4693.00,10.09116,5.665508,0.000262,5.441343,-0.5207,0.705,10.09116,0.00000
4694.00,10.09220,5.665552,0.000261,5.441345,-0.5207,0.705,10.09220,0.00000
4695.00,10.09175,5.665576,0.000261,5.441336,-0.5207,0.705,10.09175,0.00000
4696.00,10.09303,5.665673,0.000261,5.441355,-0.5207,0.705,10.09303,0.00000
4697.00,10.09420,5.665806,0.000260,5.441370,-0.5208,0.705,10.09420,0.00000
4698.00,10.09552,5.665816,0.000256,5.441294,-0.5208,0.706,10.09552,0.00000
4699.00,10.09652,5.665853,0.000252,5.441218,-0.5208,0.706,10.09652,0.00000
4700.00,10.09797,5.665967,0.000250,5.441229,-0.5209,0.706,10.09797,0.00000
4701.00,10.09826,5.666014,0.000247,5.441229,-0.5209,0.707,10.09826,0.00000
4702.00,10.09941,5.666077,0.000248,5.441246,-0.5209,0.707,10.09941,0.00000
4703.00,10.09973,5.666178,0.000247,5.441216,-0.5209,0.707,10.09973,0.00000
4704.00,10.09992,5.666331,0.000250,5.441280,-0.5209,0.707,10.09992,0.00000
4705.00,10.10003,5.666426,0.000248,5.441290,-0.5209,0.707,10.10003,0.00000
4706.00,10.10037,5.666570,0.000249,5.441300,-0.5209,0.707,10.10037,0.00000
4707.00,10.10106,5.666607,0.000245,5.441276,-0.5209,0.708,10.10106,0.00000
4708.00,10.10284,5.666722,0.000244,5.441336,-0.5209,0.708,10.10284,0.00000
4709.00,10.10398,5.666779,0.000246,5.441387,-0.5209,0.708,10.10398,0.00000
4710.00,10.10357,5.666808,0.000252,5.441404,-0.5209,0.708,10.10357,0.00000
4711.00,10.10426,5.666755,0.000251,5.441400,-0.5209,0.708,10.10426,0.00000
4712.00,10.10352,5.666803,0.000254,5.441438,-0.5209,0.708,10.10352,0.00000
4713.00,10.10240,5.666851,0.000253,5.441448,-0.5210,0.709,10.10240,0.00000
4714.00,10.10206,5.666858,0.000248,5.441347,-0.5210,0.709,10.10206,0.00000
4715.00,10.10282,5.666954,0.000245,5.441345,-0.5210,0.709,10.10282,0.00000
4716.00,10.10261,5.667086,0.000248,5.441335,-0.5210,0.710,10.10261,0.00000
4717.00,10.10229,5.667206,0.000249,5.441335,-0.5210,0.710,10.10229,0.00000
4718.00,10.10189,5.667283,0.000252,5.441363,-0.5210,0.710,10.10189,0.00000
4719.00,10.10026,5.667372,0.000255,5.441354,-0.5210,0.710,10.10026,0.00000
4720.00,10.09955,5.667429,0.000256,5.441316,-0.5210,0.710,10.09955,0.00000
4721.00,10.09843,5.667496,0.000257,5.441311,-0.5210,0.710,10.09843,0.00000
4722.00,10.09731,5.667509,0.000255,5.441295,-0.5210,0.710,10.09731,0.00000
4723.00,10.09688,5.667535,0.000256,5.441278,-0.5211,0.710,10.09688,0.00000
4724.00,10.09615,5.667542,0.000254,5.441272,-0.5211,0.711,10.09615,0.00000
4725.00,10.09569,5.667617,0.000251,5.441249,-0.5211,0.711,10.09569,0.00000
4726.00,10.09543,5.667683,0.000248,5.441223,-0.5211,0.711,10.09543,0.00000
4727.00,10.09518,5.667723,0.000245,5.441146,-0.5211,0.712,10.09518,0.00000
4728.00,10.09504,5.667886,0.000245,5.441187,-0.5210,0.712,10.09504,0.00000
4729.00,10.09659,5.667979,0.000246,5.441231,-0.5210,0.712,10.09659,0.00000
4730.00,10.09672,5.668054,0.000249,5.441286,-0.5211,0.712,10.09672,0.00000
4731.00,10.09735,5.668040,0.000249,5.441271,-0.5211,0.712,10.09735,0.00000
4732.00,10.09805,5.668088,0.000250,5.441262,-0.5211,0.712,10.09805,0.00000
4733.00,10.09812,5.668112,0.000248,5.441171,-0.5211,0.713,10.09812,0.00000
4734.00,10.09872,5.668293,0.000250,5.441244,-0.5211,0.713,10.09872,0.00000
4735.00,10.09920,5.668312,0.000252,5.441189,-0.5211,0.713,10.09920,0.00000
4736.00,10.09945,5.668448,0.000253,5.441227,-0.5211,0.713,10.09945,0.00000
4737.00,10.09829,5.668650,0.000254,5.441335,-0.5211,0.713,10.09829,0.00000
4738.00,10.09675,5.668752,0.000255,5.441392,-0.5212,0.713,10.09675,0.00000
4739.00,10.09614,5.668688,0.000251,5.441263,-0.5212,0.714,10.09614,0.00000
4740.00,10.09598,5.668741,0.000248,5.441226,-0.5212,0.714,10.09598,0.00000
4741.00,10.09512,5.668847,0.000247,5.441241,-0.5212,0.714,10.09512,0.00000
4742.00,10.09672,5.668836,0.000250,5.441169,-0.5212,0.714,10.09672,0.00000
4743.00,10.09842,5.668801,0.000252,5.441117,-0.5212,0.715,10.09842,0.00000
4744.00,10.09881,5.668923,0.000257,5.441173,-0.5212,0.714,10.09881,0.00000
4745.00,10.09952,5.669012,0.000260,5.441201,-0.5212,0.714,10.09952,0.00000
4746.00,10.09962,5.669095,0.000261,5.441181,-0.5212,0.715,10.09962,0.00000
4747.00,10.09961,5.669202,0.000258,5.441239,-0.5212,0.715,10.09961,0.00000
4748.00,10.09989,5.669228,0.000257,5.441225,-0.5212,0.715,10.09989,0.00000
4749.00,10.10024,5.669292,0.000255,5.441208,-0.5212,0.715,10.10024,0.00000
4750.00,10.10050,5.669414,0.000254,5.441242,-0.5212,0.716,10.10050,0.00000
4751.00,10.10212,5.669454,0.000252,5.441247,-0.5212,0.716,10.10212,0.00000
4752.00,10.10321,5.669499,0.000249,5.441217,-0.5212,0.716,10.10321,0.00000
4753.00,10.10363,5.669649,0.000251,5.441234,-0.5211,0.716,10.10363,0.00000
4754.00,10.10180,5.669713,0.000249,5.441223,-0.5211,0.717,10.10180,0.00000
4755.00,10.10097,5.669712,0.000251,5.441183,-0.5211,0.717,10.10097,0.00000
4756.00,10.10009,5.669827,0.000253,5.441214,-0.5211,0.717,10.10009,0.00000
4757.00,10.09976,5.669925,0.000258,5.441248,-0.5211,0.717,10.09976,0.00000
4758.00,10.10035,5.669965,0.000257,5.441264,-0.5211,0.717,10.10035,0.00000
4759.00,10.10224,5.670047,0.000257,5.441332,-0.5211,0.717,10.10224,0.00000
4760.00,10.10271,5.670199,0.000253,5.441377,-0.5211,0.717,10.10271,0.00000
4761.00,10.10283,5.670192,0.000250,5.441314,-0.5211,0.718,10.10283,0.00000
4762.00,10.10218,5.670261,0.000250,5.441268,-0.5211,0.718,10.10218,0.00000
4763.00,10.10114,5.670382,0.000252,5.441288,-0.5211,0.718,10.10114,0.00000
4764.00,10.10039,5.670469,0.000256,5.441237,-0.5211,0.718,10.10039,0.00000
4765.00,10.09988,5.670460,0.000257,5.441217,-0.5211,0.718,10.09988,0.00000
4766.00,10.09968,5.670602,0.000259,5.441288,-0.5211,0.718,10.09968,0.00000
4767.00,10.09939,5.670634,0.000262,5.441305,-0.5211,0.718,10.09939,0.00000
4768.00,10.09992,5.670713,0.000260,5.441311,-0.5211,0.718,10.09992,0.00000
4769.00,10.10054,5.670718,0.000258,5.441284,-0.5211,0.719,10.10054,0.00000
4770.00,10.10077,5.670847,0.000257,5.441332,-0.5211,0.719,10.10077,0.00000
4771.00,10.10130,5.670880,0.000256,5.441273,-0.5210,0.719,10.10130,0.00000
4772.00,10.10206,5.670909,0.000254,5.441249,-0.5210,0.719,10.10206,0.00000
4773.00,10.10158,5.670966,0.000253,5.441239,-0.5210,0.720,10.10158,0.00000
4774.00,10.10099,5.671107,0.000255,5.441329,-0.5210,0.720,10.10099,0.00000
4775.00,10.10087,5.671157,0.000255,5.441282,-0.5210,0.720,10.10087,0.00000
4776.00,10.10059,5.671163,0.000258,5.441250,-0.5210,0.720,10.10059,0.00000
4777.00,10.09942,5.671276,0.000258,5.441283,-0.5210,0.720,10.09942,0.00000
4778.00,10.09903,5.671268,0.000258,5.441245,-0.5210,0.720,10.09903,0.00000
4779.00,10.09894,5.671261,0.000256,5.441181,-0.5210,0.721,10.09894,0.00000
4780.00,10.10004,5.671294,0.000252,5.441174,-0.5210,0.721,10.10004,0.00000
4781.00,10.10063,5.671360,0.000249,5.441176,-0.5210,0.721,10.10063,0.00000
4782.00,10.10196,5.671381,0.000247,5.441104,-0.5210,0.721,10.10196,0.00000
4783.00,10.10337,5.671475,0.000246,5.441137,-0.5210,0.722,10.10337,0.00000
4784.00,10.10436,5.671585,0.000245,5.441157,-0.5210,0.722,10.10436,0.00000
4785.00,10.10393,5.671678,0.000247,5.441154,-0.5209,0.722,10.10393,0.00000
4786.00,10.10347,5.671740,0.000249,5.441195,-0.5209,0.722,10.10347,0.00000
4787.00,10.10390,5.671821,0.000248,5.441191,-0.5209,0.722,10.10390,0.00000
4788.00,10.10451,5.671922,0.000249,5.441208,-0.5209,0.723,10.10451,0.00000
4789.00,10.10441,5.671952,0.000250,5.441165,-0.5209,0.723,10.10441,0.00000
4790.00,10.10472,5.672005,0.000248,5.441174,-0.5210,0.723,10.10472,0.00000
4791.00,10.10463,5.672143,0.000246,5.441183,-0.5210,0.723,10.10463,0.00000
4792.00,10.10415,5.672181,0.000244,5.441150,-0.5210,0.724,10.10415,0.00000
4793.00,10.10275,5.672274,0.000244,5.441121,-0.5210,0.724,10.10275,0.00000
4794.00,10.10208,5.672333,0.000243,5.441112,-0.5211,0.724,10.10208,0.00000
4795.00,10.10194,5.672359,0.000246,5.441089,-0.5211,0.724,10.10194,0.00000
4796.00,10.10178,5.672399,0.000247,5.441119,-0.5211,0.724,10.10178,0.00000
4797.00,10.10075,5.672496,0.000249,5.441227,-0.5212,0.725,10.10075,0.00000
4798.00,10.10106,5.672541,0.000247,5.441218,-0.5212,0.725,10.10106,0.00000
4799.00,10.10169,5.672624,0.000248,5.441230,-0.5212,0.725,10.10169,0.00000
4800.00,10.10134,5.672718,0.000248,5.441240,-0.5212,0.725,10.10134,0.00000
4801.00,10.10226,5.672745,0.000249,5.441199,-0.5213,0.725,10.10226,0.00000
4802.00,10.10351,5.672790,0.000253,5.441144,-0.5213,0.725,10.10351,0.00000
4803.00,10.10312,5.672872,0.000253,5.441151,-0.5213,0.726,10.10312,0.00000
4804.00,10.10302,5.672956,0.000252,5.441135,-0.5213,0.726,10.10302,0.00000
4805.00,10.10360,5.673020,0.000253,5.441158,-0.5213,0.726,10.10360,0.00000
4806.00,10.10368,5.673123,0.000250,5.441172,-0.5213,0.726,10.10368,0.00000
4807.00,10.10346,5.673312,0.000247,5.441255,-0.5213,0.727,10.10346,0.00000
4808.00,10.10312,5.673358,0.000248,5.441293,-0.5213,0.727,10.10312,0.00000
4809.00,10.10240,5.673447,0.000250,5.441371,-0.5213,0.727,10.10240,0.00000
4810.00,10.10132,5.673472,0.000250,5.441329,-0.5213,0.727,10.10132,0.00000
4811.00,10.10100,5.673537,0.000251,5.441354,-0.5214,0.727,10.10100,0.00000
4812.00,10.10249,5.673470,0.000252,5.441261,-0.5214,0.727,10.10249,0.00000
4813.00,10.10405,5.673541,0.000255,5.441234,-0.5214,0.727,10.10405,0.00000
4814.00,10.10546,5.673580,0.000253,5.441214,-0.5214,0.727,10.10546,0.00000
4815.00,10.10675,5.673661,0.000251,5.441213,-0.5214,0.728,10.10675,0.00000
4816.00,10.10703,5.673709,0.000251,5.441164,-0.5214,0.728,10.10703,0.00000
4817.00,10.10635,5.673833,0.000252,5.441230,-0.5214,0.728,10.10635,0.00000
4818.00,10.10559,5.673931,0.000250,5.441229,-0.5215,0.728,10.10559,0.00000
4819.00,10.10505,5.674070,0.000253,5.441235,-0.5215,0.728,10.10505,0.00000
4820.00,10.10484,5.674210,0.000255,5.441272,-0.5215,0.728,10.10484,0.00000
4821.00,10.10383,5.674328,0.000252,5.441298,-0.5216,0.729,10.10383,0.00000
4822.00,10.10374,5.674428,0.000250,5.441268,-0.5217,0.729,10.10374,0.00000
4823.00,10.10519,5.674470,0.000250,5.441274,-0.5217,0.729,10.10519,0.00000
4824.00,10.10494,5.674449,0.000250,5.441249,-0.5217,0.730,10.10494,0.00000
4825.00,10.10470,5.674497,0.000249,5.441244,-0.5217,0.730,10.10470,0.00000
4826.00,10.10490,5.674531,0.000251,5.441202,-0.5217,0.730,10.10490,0.00000
4827.00,10.10401,5.674608,0.000253,5.441260,-0.5217,0.730,10.10401,0.00000
4828.00,10.10338,5.674643,0.000250,5.441256,-0.5216,0.730,10.10338,0.00000
4829.00,10.10478,5.674750,0.000249,5.441264,-0.5216,0.730,10.10478,0.00000
4830.00,10.10512,5.674839,0.000247,5.441299,-0.5216,0.731,10.10512,0.00000
4831.00,10.10572,5.674894,0.000245,5.441360,-0.5216,0.731,10.10572,0.00000
4832.00,10.10617,5.674904,0.000248,5.441290,-0.5216,0.731,10.10617,0.00000
4833.00,10.10473,5.674983,0.000251,5.441269,-0.5217,0.731,10.10473,0.00000
4834.00,10.10381,5.675008,0.000251,5.441249,-0.5217,0.731,10.10381,0.00000
4835.00,10.10408,5.675114,0.000252,5.441275,-0.5217,0.731,10.10408,0.00000
4836.00,10.10515,5.675198,0.000254,5.441263,-0.5217,0.732,10.10515,0.00000
4837.00,10.10567,5.675256,0.000249,5.441278,-0.5217,0.732,10.10567,0.00000
4838.00,10.10723,5.675319,0.000247,5.441294,-0.5217,0.732,10.10723,0.00000
4839.00,10.10758,5.675425,0.000249,5.441341,-0.5217,0.732,10.10758,0.00000
4840.00,10.10809,5.675345,0.000247,5.441208,-0.5217,0.733,10.10809,0.00000
4841.00,10.10668,5.675354,0.000246,5.441143,-0.5217,0.733,10.10668,0.00000
4842.00,10.10530,5.675451,0.000249,5.441180,-0.5218,0.733,10.10530,0.00000
4843.00,10.10409,5.675584,0.000254,5.441198,-0.5218,0.733,10.10409,0.00000
4844.00,10.10358,5.675572,0.000255,5.441108,-0.5218,0.733,10.10358,0.00000
4845.00,10.10348,5.675665,0.000256,5.441143,-0.5218,0.733,10.10348,0.00000
4846.00,10.10451,5.675778,0.000256,5.441187,-0.5218,0.733,10.10451,0.00000
4847.00,10.10592,5.675776,0.000256,5.441064,-0.5218,0.733,10.10592,0.00000
4848.00,10.10665,5.675771,0.000254,5.441025,-0.5219,0.734,10.10665,0.00000
4849.00,10.10726,5.675873,0.000252,5.441063,-0.5219,0.734,10.10726,0.00000
4850.00,10.10682,5.676053,0.000253,5.441139,-0.5219,0.734,10.10682,0.00000
4851.00,10.10587,5.676114,0.000253,5.441141,-0.5220,0.734,10.10587,0.00000
4852.00,10.10526,5.676296,0.000255,5.441236,-0.5220,0.734,10.10526,0.00000
4853.00,10.10617,5.676367,0.000254,5.441244,-0.5220,0.735,10.10617,0.00000
4854.00,10.10597,5.676422,0.000254,5.441199,-0.5220,0.735,10.10597,0.00000
4855.00,10.10546,5.676423,0.000255,5.441157,-0.5220,0.735,10.10546,0.00000
4856.00,10.10607,5.676542,0.000256,5.441164,-0.5220,0.735,10.10607,0.00000
4857.00,10.10607,5.676544,0.000255,5.441150,-0.5220,0.735,10.10607,0.00000
4858.00,10.10537,5.676617,0.000253,5.441129,-0.5220,0.736,10.10537,0.00000
4859.00,10.10584,5.676689,0.000249,5.441166,-0.5220,0.736,10.10584,0.00000
4860.00,10.10623,5.676683,0.000248,5.441079,-0.5221,0.736,10.10623,0.00000
4861.00,10.10662,5.676709,0.000245,5.441052,-0.5221,0.736,10.10662,0.00000
4862.00,10.10727,5.676781,0.000242,5.441086,-0.5221,0.737,10.10727,0.00000
4863.00,10.10696,5.676871,0.000244,5.441127,-0.5222,0.737,10.10696,0.00000
4864.00,10.10695,5.676934,0.000244,5.441123,-0.5222,0.737,10.10695,0.00000
4865.00,10.10633,5.677138,0.000245,5.441230,-0.5223,0.737,10.10633,0.00000
4866.00,10.10536,5.677193,0.000245,5.441261,-0.5223,0.737,10.10536,0.00000
4867.00,10.10525,5.677257,0.000247,5.441193,-0.5223,0.737,10.10525,0.00000
4868.00,10.10586,5.677270,0.000247,5.441155,-0.5224,0.738,10.10586,0.00000
4869.00,10.10617,5.677403,0.000247,5.441188,-0.5224,0.738,10.10617,0.00000
4870.00,10.10856,5.677466,0.000249,5.441166,-0.5224,0.738,10.10856,0.00000
4871.00,10.11111,5.677605,0.000252,5.441188,-0.5225,0.738,10.11111,0.00000
4872.00,10.11243,5.677673,0.000254,5.441210,-0.5225,0.738,10.11243,0.00000
4873.00,10.11269,5.677762,0.000254,5.441232,-0.5226,0.738,10.11269,0.00000
4874.00,10.11213,5.677780,0.000253,5.441192,-0.5226,0.739,10.11213,0.00000
4875.00,10.11090,5.677842,0.000254,5.441219,-0.5226,0.739,10.11090,0.00000
4876.00,10.10873,5.677893,0.000251,5.441214,-0.5227,0.739,10.10873,0.00000
4877.00,10.10632,5.677996,0.000250,5.441209,-0.5227,0.739,10.10632,0.00000
4878.00,10.10566,5.678111,0.000249,5.441214,-0.5227,0.739,10.10566,0.00000
4879.00,10.10560,5.678206,0.000250,5.441205,-0.5228,0.740,10.10560,0.00000
4880.00,10.10520,5.678216,0.000248,5.441135,-0.5227,0.740,10.10520,0.00000
4881.00,10.10610,5.678329,0.000249,5.441156,-0.5228,0.740,10.10610,0.00000
4882.00,10.10698,5.678332,0.000250,5.441130,-0.5228,0.740,10.10698,0.00000
4883.00,10.10661,5.678334,0.000253,5.441107,-0.5227,0.740,10.10661,0.00000
4884.00,10.10672,5.678440,0.000254,5.441171,-0.5227,0.740,10.10672,0.00000
4885.00,10.10712,5.678579,0.000254,5.441265,-0.5227,0.741,10.10712,0.00000
4886.00,10.10717,5.678601,0.000251,5.441223,-0.5227,0.741,10.10717,0.00000
4887.00,10.10724,5.678757,0.000251,5.441311,-0.5227,0.741,10.10724,0.00000
4888.00,10.10795,5.678886,0.000250,5.441338,-0.5227,0.741,10.10795,0.00000
4889.00,10.10819,5.678945,0.000249,5.441333,-0.5228,0.741,10.10819,0.00000
4890.00,10.10772,5.678925,0.000249,5.441297,-0.5228,0.742,10.10772,0.00000
4891.00,10.10753,5.679008,0.000248,5.441299,-0.5228,0.742,10.10753,0.00000
4892.00,10.10824,5.679060,0.000246,5.441282,-0.5228,0.742,10.10824,0.00000
4893.00,10.10955,5.679167,0.000246,5.441311,-0.5228,0.742,10.10955,0.00000
4894.00,10.11061,5.679307,0.000248,5.441306,-0.5228,0.743,10.11061,0.00000
4895.00,10.11100,5.679466,0.000248,5.441308,-0.5228,0.743,10.11100,0.00000
4896.00,10.11087,5.679481,0.000251,5.441294,-0.5229,0.743,10.11087,0.00000
4897.00,10.11053,5.679548,0.000251,5.441264,-0.5229,0.743,10.11053,0.00000
4898.00,10.10899,5.679608,0.000247,5.441262,-0.5229,0.743,10.10899,0.00000
4899.00,10.10836,5.679499,0.000246,5.441179,-0.5229,0.744,10.10836,0.00000
4900.00,10.10880,5.679516,0.000248,5.441140,-0.5230,0.744,10.10880,0.00000
4901.00,10.10888,5.679709,0.000248,5.441212,-0.5230,0.744,10.10888,0.00000
4902.00,10.10939,5.679835,0.000250,5.441262,-0.5230,0.744,10.10939,0.00000
4903.00,10.11022,5.679960,0.000252,5.441289,-0.5230,0.744,10.11022,0.00000
4904.00,10.11009,5.680154,0.000253,5.441338,-0.5230,0.744,10.11009,0.00000
4905.00,10.11042,5.680253,0.000252,5.441372,-0.5229,0.745,10.11042,0.00000
4906.00,10.11055,5.680245,0.000252,5.441316,-0.5229,0.745,10.11055,0.00000
4907.00,10.11058,5.680288,0.000252,5.441302,-0.5229,0.745,10.11058,0.00000
4908.00,10.10989,5.680307,0.000249,5.441251,-0.5230,0.745,10.10989,0.00000
4909.00,10.10957,5.680322,0.000245,5.441236,-0.5230,0.746,10.10957,0.00000
4910.00,10.10864,5.680288,0.000247,5.441197,-0.5230,0.746,10.10864,0.00000
4911.00,10.10914,5.680326,0.000247,5.441153,-0.5230,0.746,10.10914,0.00000
4912.00,10.10848,5.680389,0.000247,5.441110,-0.5231,0.746,10.10848,0.00000
4913.00,10.10892,5.680384,0.000253,5.441044,-0.5231,0.746,10.10892,0.00000
4914.00,10.10897,5.680502,0.000255,5.441068,-0.5231,0.746,10.10897,0.00000
4915.00,10.10983,5.680630,0.000253,5.441078,-0.5231,0.746,10.10983,0.00000
4916.00,10.10878,5.680720,0.000253,5.441067,-0.5232,0.747,10.10878,0.00000
4917.00,10.10842,5.680807,0.000251,5.441101,-0.5231,0.747,10.10842,0.00000
4918.00,10.10820,5.680924,0.000248,5.441167,-0.5231,0.747,10.10820,0.00000
4919.00,10.10878,5.680980,0.000248,5.441156,-0.5231,0.747,10.10878,0.00000
4920.00,10.10918,5.681160,0.000250,5.441241,-0.5231,0.747,10.10918,0.00000
4921.00,10.10990,5.681243,0.000250,5.441299,-0.5231,0.748,10.10990,0.00000
4922.00,10.11118,5.681279,0.000249,5.441284,-0.5231,0.748,10.11118,0.00000
4923.00,10.11178,5.681285,0.000247,5.441253,-0.5232,0.748,10.11178,0.00000
@17,1.0000,2.0, 4920.036 
4924.00,10.11246,5.681381,0.000246,5.441364,-0.5233,0.748,10.11246,0.00000
4925.00,10.11332,5.681381,0.000243,5.441313,-0.5233,0.749,10.11332,0.00000
4926.00,10.11555,5.681426,0.000241,5.441295,-0.5234,0.749,10.11555,0.00000
4927.00,10.10933,5.681453,0.000242,5.441252,-0.5234,0.749,10.10933,0.00000
4928.00,10.08823,5.681502,0.000247,5.441234,-0.5233,0.749,10.08823,0.00000
4929.00,10.05632,5.681550,0.000244,5.441172,-0.5233,0.750,10.05632,0.00000
4930.00,10.02044,5.681566,0.000243,5.441161,-0.5233,0.750,10.02044,0.00000
4931.00,9.98801,5.681612,0.000246,5.441180,-0.5233,0.750,9.98801,0.00000
4932.00,9.97333,5.681694,0.000249,5.441227,-0.5233,0.750,9.97333,0.00000
4933.00,9.98060,5.681787,0.000247,5.441222,-0.5233,0.750,9.98060,0.00000
4934.00,9.99934,5.681846,0.000250,5.441167,-0.5234,0.750,9.99934,0.00000
4935.00,10.01939,5.681907,0.000252,5.441149,-0.5234,0.750,10.01939,0.00000
4936.00,10.03253,5.682094,0.000250,5.441237,-0.5234,0.751,10.03253,0.00000
4937.00,10.03287,5.682210,0.000248,5.441256,-0.5234,0.751,10.03287,0.00000
4938.00,10.02729,5.682310,0.000247,5.441291,-0.5235,0.751,10.02729,0.00000
4939.00,10.02027,5.682377,0.000251,5.441260,-0.5235,0.751,10.02027,0.00000
4940.00,10.01603,5.682488,0.000253,5.441253,-0.5235,0.751,10.01603,0.00000
4941.00,10.01580,5.682540,0.000252,5.441138,-0.5236,0.751,10.01580,0.00000
4942.00,10.02053,5.682542,0.000250,5.441060,-0.5236,0.752,10.02053,0.00000
4943.00,10.02790,5.682621,0.000249,5.441034,-0.5236,0.752,10.02790,0.00000
4944.00,10.04018,5.682608,0.000249,5.441086,-0.5236,0.752,10.04018,0.00000
4945.00,10.05587,5.682600,0.000248,5.441083,-0.5236,0.752,10.05587,0.00000
4946.00,10.07329,5.682588,0.000250,5.441113,-0.5236,0.752,10.07329,0.00000
4947.00,10.08950,5.682674,0.000252,5.441145,-0.5236,0.752,10.08950,0.00000
4948.00,10.10481,5.682752,0.000250,5.441161,-0.5236,0.753,10.10481,0.00000
4949.00,10.11616,5.682866,0.000247,5.441149,-0.5237,0.753,10.11616,0.00000
4950.00,10.12539,5.683019,0.000246,5.441192,-0.5237,0.753,10.12539,0.00000
4951.00,10.13315,5.683103,0.000245,5.441164,-0.5238,0.753,10.13315,0.00000
4952.00,10.13987,5.683165,0.000247,5.441138,-0.5238,0.754,10.13987,0.00000
4953.00,10.14408,5.683205,0.000249,5.441141,-0.5239,0.754,10.14408,0.00000
4954.00,10.14763,5.683303,0.000250,5.441184,-0.5239,0.754,10.14763,0.00000
4955.00,10.14848,5.683275,0.000251,5.441115,-0.5239,0.754,10.14848,0.00000
4956.00,10.14752,5.683319,0.000250,5.441129,-0.5239,0.754,10.14752,0.00000
4957.00,10.14756,5.683415,0.000251,5.441194,-0.5239,0.754,10.14756,0.00000
4958.00,10.14704,5.683508,0.000251,5.441189,-0.5240,0.755,10.14704,0.00000
4959.00,10.14617,5.683553,0.000248,5.441152,-0.5240,0.755,10.14617,0.00000
4960.00,10.14563,5.683695,0.000246,5.441232,-0.5240,0.755,10.14563,0.00000
4961.00,10.14501,5.683796,0.000248,5.441242,-0.5241,0.755,10.14501,0.00000
4962.00,10.14322,5.683902,0.000246,5.441233,-0.5241,0.755,10.14322,0.00000
4963.00,10.14152,5.683940,0.000246,5.441266,-0.5241,0.756,10.14152,0.00000
4964.00,10.13965,5.683996,0.000245,5.441239,-0.5241,0.756,10.13965,0.00000
4965.00,10.13684,5.684096,0.000244,5.441262,-0.5242,0.756,10.13684,0.00000
4966.00,10.13429,5.684083,0.000241,5.441228,-0.5242,0.756,10.13429,0.00000
4967.00,10.13189,5.684155,0.000239,5.441286,-0.5243,0.757,10.13189,0.00000
4968.00,10.12874,5.684278,0.000241,5.441342,-0.5243,0.757,10.12874,0.00000
4969.00,10.12592,5.684314,0.000243,5.441290,-0.5243,0.757,10.12592,0.00000
4970.00,10.12357,5.684333,0.000244,5.441235,-0.5244,0.757,10.12357,0.00000
4971.00,10.12033,5.684463,0.000246,5.441241,-0.5244,0.757,10.12033,0.00000
4972.00,10.11630,5.684556,0.000247,5.441239,-0.5244,0.757,10.11630,0.00000
4973.00,10.11235,5.684625,0.000246,5.441224,-0.5244,0.758,10.11235,0.00000
4974.00,10.10755,5.684720,0.000247,5.441272,-0.5244,0.758,10.10755,0.00000
4975.00,10.10364,5.684765,0.000246,5.441262,-0.5245,0.758,10.10364,0.00000
4976.00,10.10062,5.684833,0.000248,5.441255,-0.5245,0.758,10.10062,0.00000
4977.00,10.09936,5.684812,0.000250,5.441193,-0.5245,0.758,10.09936,0.00000
4978.00,10.09814,5.684815,0.000249,5.441127,-0.5246,0.759,10.09814,0.00000
4979.00,10.09831,5.684882,0.000248,5.441153,-0.5246,0.759,10.09831,0.00000
4980.00,10.09786,5.685032,0.000251,5.441200,-0.5246,0.759,10.09786,0.00000
4981.00,10.09758,5.685116,0.000251,5.441194,-0.5247,0.759,10.09758,0.00000
4982.00,10.09625,5.685099,0.000249,5.441143,-0.5247,0.759,10.09625,0.00000
4983.00,10.09681,5.685169,0.000254,5.441123,-0.5248,0.759,10.09681,0.00000
4984.00,10.09624,5.685217,0.000256,5.441112,-0.5248,0.759,10.09624,0.00000
4985.00,10.09600,5.685197,0.000253,5.441033,-0.5249,0.760,10.09600,0.00000
4986.00,10.09694,5.685250,0.000253,5.441095,-0.5249,0.760,10.09694,0.00000
4987.00,10.09784,5.685373,0.000252,5.441095,-0.5250,0.760,10.09784,0.00000
4988.00,10.09760,5.685443,0.000249,5.441089,-0.5250,0.760,10.09760,0.00000
4989.00,10.09953,5.685480,0.000247,5.441005,-0.5251,0.761,10.09953,0.00000
4990.00,10.10175,5.685660,0.000248,5.441115,-0.5251,0.761,10.10175,0.00000
4991.00,10.10253,5.685700,0.000248,5.441058,-0.5251,0.761,10.10253,0.00000
4992.00,10.10419,5.685777,0.000248,5.441072,-0.5251,0.761,10.10419,0.00000
4993.00,10.10658,5.685885,0.000250,5.441132,-0.5251,0.761,10.10658,0.00000
4994.00,10.10718,5.686020,0.000252,5.441177,-0.5251,0.761,10.10718,0.00000
4995.00,10.10763,5.685995,0.000251,5.441075,-0.5251,0.762,10.10763,0.00000
4996.00,10.10925,5.686100,0.000249,5.441149,-0.5251,0.762,10.10925,0.00000
4997.00,10.11036,5.686148,0.000251,5.441199,-0.5251,0.762,10.11036,0.00000
4998.00,10.11101,5.686133,0.000247,5.441191,-0.5251,0.762,10.11101,0.00000
4999.00,10.11293,5.686162,0.000246,5.441233,-0.5251,0.762,10.11293,0.00000
5000.00,10.11426,5.686193,0.000244,5.441284,-0.5252,0.763,10.11426,0.00000
5001.00,10.11488,5.686154,0.000243,5.441203,-0.5252,0.763,10.11488,0.00000
5002.00,10.11624,5.686270,0.000241,5.441235,-0.5252,0.763,10.11624,0.00000
5003.00,10.11724,5.686402,0.000244,5.441230,-0.5253,0.763,10.11724,0.00000
5004.00,10.11751,5.686455,0.000246,5.441227,-0.5253,0.764,10.11751,0.00000
5005.00,10.11844,5.686550,0.000245,5.441239,-0.5254,0.764,10.11844,0.00000
5006.00,10.11899,5.686660,0.000247,5.441235,-0.5254,0.764,10.11899,0.00000
5007.00,10.11884,5.686691,0.000249,5.441126,-0.5255,0.764,10.11884,0.00000
5008.00,10.11933,5.686719,0.000249,5.441092,-0.5255,0.764,10.11933,0.00000
5009.00,10.11935,5.686831,0.000245,5.441129,-0.5255,0.765,10.11935,0.00000
5010.00,10.11937,5.686880,0.000247,5.441117,-0.5255,0.765,10.11937,0.00000
5011.00,10.11963,5.686983,0.000247,5.441163,-0.5255,0.765,10.11963,0.00000
5012.00,10.11970,5.687029,0.000246,5.441202,-0.5255,0.765,10.11970,0.00000
5013.00,10.11919,5.687019,0.000243,5.441151,-0.5256,0.765,10.11919,0.00000
5014.00,10.11898,5.687142,0.000245,5.441163,-0.5256,0.765,10.11898,0.00000
5015.00,10.11851,5.687309,0.000247,5.441181,-0.5257,0.766,10.11851,0.00000
5016.00,10.11770,5.687416,0.000249,5.441184,-0.5257,0.766,10.11770,0.00000
5017.00,10.11743,5.687557,0.000250,5.441275,-0.5257,0.766,10.11743,0.00000
5018.00,10.11724,5.687751,0.000253,5.441373,-0.5257,0.766,10.11724,0.00000
5019.00,10.11708,5.687805,0.000252,5.441397,-0.5257,0.766,10.11708,0.00000
5020.00,10.11652,5.687832,0.000250,5.441420,-0.5257,0.766,10.11652,0.00000
5021.00,10.11625,5.687822,0.000251,5.441414,-0.5258,0.767,10.11625,0.00000
5022.00,10.11589,5.687884,0.000253,5.441345,-0.5258,0.767,10.11589,0.00000
5023.00,10.11404,5.687933,0.000253,5.441308,-0.5258,0.767,10.11404,0.00000
5024.00,10.11291,5.687957,0.000254,5.441284,-0.5259,0.767,10.11291,0.00000
5025.00,10.11237,5.687996,0.000253,5.441256,-0.5259,0.767,10.11237,0.00000
5026.00,10.11309,5.688108,0.000250,5.441259,-0.5259,0.767,10.11309,0.00000
5027.00,10.11188,5.688213,0.000249,5.441314,-0.5259,0.768,10.11188,0.00000
5028.00,10.11259,5.688274,0.000250,5.441355,-0.5260,0.768,10.11259,0.00000
5029.00,10.11238,5.688348,0.000251,5.441312,-0.5260,0.768,10.11238,0.00000
5030.00,10.11274,5.688431,0.000252,5.441302,-0.5260,0.768,10.11274,0.00000
5031.00,10.11180,5.688495,0.000252,5.441304,-0.5260,0.768,10.11180,0.00000
5032.00,10.11404,5.688518,0.000252,5.441298,-0.5261,0.768,10.11404,0.00000
5033.00,10.11628,5.688591,0.000250,5.441284,-0.5261,0.769,10.11628,0.00000
5034.00,10.11725,5.688636,0.000248,5.441284,-0.5261,0.769,10.11725,0.00000
5035.00,10.11711,5.688649,0.000249,5.441204,-0.5262,0.769,10.11711,0.00000
5036.00,10.11664,5.688734,0.000248,5.441213,-0.5262,0.769,10.11664,0.00000
5037.00,10.11472,5.688781,0.000247,5.441153,-0.5261,0.770,10.11472,0.00000
5038.00,10.11324,5.688748,0.000246,5.441065,-0.5261,0.770,10.11324,0.00000
5039.00,10.11264,5.688826,0.000249,5.441082,-0.5261,0.770,10.11264,0.00000
5040.00,10.11293,5.688909,0.000250,5.441156,-0.5261,0.770,10.11293,0.00000
5041.00,10.11329,5.688928,0.000252,5.441157,-0.5261,0.770,10.11329,0.00000
5042.00,10.11412,5.688982,0.000250,5.441193,-0.5261,0.770,10.11412,0.00000
5043.00,10.11416,5.689164,0.000250,5.441287,-0.5261,0.770,10.11416,0.00000
5044.00,10.11400,5.689211,0.000248,5.441279,-0.5261,0.771,10.11400,0.00000
5045.00,10.11354,5.689262,0.000248,5.441215,-0.5261,0.771,10.11354,0.00000
5046.00,10.11362,5.689397,0.000245,5.441229,-0.5262,0.771,10.11362,0.00000
5047.00,10.11411,5.689518,0.000248,5.441213,-0.5262,0.771,10.11411,0.00000
5048.00,10.11436,5.689659,0.000246,5.441258,-0.5261,0.772,10.11436,0.00000
5049.00,10.11526,5.689718,0.000249,5.441264,-0.5261,0.772,10.11526,0.00000
5050.00,10.11685,5.689789,0.000250,5.441268,-0.5261,0.772,10.11685,0.00000
5051.00,10.11669,5.689844,0.000253,5.441280,-0.5261,0.772,10.11669,0.00000
5052.00,10.11644,5.689842,0.000252,5.441228,-0.5262,0.772,10.11644,0.00000
5053.00,10.11710,5.689808,0.000251,5.441151,-0.5262,0.772,10.11710,0.00000
5054.00,10.11693,5.689930,0.000249,5.441142,-0.5263,0.773,10.11693,0.00000
5055.00,10.11729,5.690001,0.000250,5.441163,-0.5263,0.773,10.11729,0.00000
5056.00,10.11860,5.689978,0.000254,5.441068,-0.5263,0.773,10.11860,0.00000
5057.00,10.11917,5.690053,0.000254,5.441106,-0.5264,0.773,10.11917,0.00000
5058.00,10.11851,5.690131,0.000257,5.441126,-0.5264,0.773,10.11851,0.00000
5059.00,10.11798,5.690244,0.000257,5.441214,-0.5264,0.773,10.11798,0.00000
5060.00,10.11766,5.690321,0.000255,5.441242,-0.5264,0.774,10.11766,0.00000
5061.00,10.11831,5.690421,0.000250,5.441243,-0.5265,0.774,10.11831,0.00000
5062.00,10.11834,5.690561,0.000246,5.441277,-0.5265,0.774,10.11834,0.00000
5063.00,10.11910,5.690606,0.000245,5.441249,-0.5265,0.775,10.11910,0.00000
5064.00,10.11947,5.690568,0.000245,5.441177,-0.5265,0.775,10.11947,0.00000
5065.00,10.11869,5.690642,0.000245,5.441213,-0.5265,0.775,10.11869,0.00000
5066.00,10.11753,5.690634,0.000246,5.441209,-0.5265,0.775,10.11753,0.00000
5067.00,10.11726,5.690638,0.000249,5.441187,-0.5266,0.775,10.11726,0.00000
5068.00,10.11732,5.690697,0.000248,5.441159,-0.5266,0.775,10.11732,0.00000
5069.00,10.11864,5.690722,0.000246,5.441052,-0.5266,0.776,10.11864,0.00000
5070.00,10.11791,5.690849,0.000249,5.441029,-0.5267,0.776,10.11791,0.00000
5071.00,10.11817,5.691014,0.000251,5.441088,-0.5267,0.776,10.11817,0.00000
5072.00,10.11766,5.691123,0.000252,5.441084,-0.5268,0.776,10.11766,0.00000
5073.00,10.11782,5.691247,0.000254,5.441164,-0.5268,0.776,10.11782,0.00000
5074.00,10.11825,5.691357,0.000260,5.441237,-0.5268,0.776,10.11825,0.00000
5075.00,10.11909,5.691324,0.000255,5.441168,-0.5269,0.777,10.11909,0.00000
5076.00,10.11956,5.691319,0.000250,5.441089,-0.5269,0.777,10.11956,0.00000
5077.00,10.11995,5.691384,0.000247,5.441114,-0.5270,0.777,10.11995,0.00000
5078.00,10.11939,5.691414,0.000248,5.441105,-0.5270,0.777,10.11939,0.00000
5079.00,10.11766,5.691517,0.000244,5.441143,-0.5271,0.778,10.11766,0.00000
5080.00,10.11862,5.691639,0.000246,5.441246,-0.5271,0.778,10.11862,0.00000
5081.00,10.11865,5.691747,0.000252,5.441360,-0.5271,0.778,10.11865,0.00000
5082.00,10.11871,5.691683,0.000251,5.441329,-0.5272,0.778,10.11871,0.00000
5083.00,10.11867,5.691702,0.000249,5.441283,-0.5273,0.778,10.11867,0.00000
5084.00,10.11958,5.691728,0.000251,5.441214,-0.5273,0.779,10.11958,0.00000
5085.00,10.11858,5.691798,0.000249,5.441192,-0.5274,0.779,10.11858,0.00000
5086.00,10.11742,5.691805,0.000246,5.441100,-0.5275,0.779,10.11742,0.00000
5087.00,10.11745,5.691883,0.000247,5.441082,-0.5275,0.779,10.11745,0.00000
5088.00,10.11834,5.691910,0.000248,5.441080,-0.5275,0.779,10.11834,0.00000
5089.00,10.11809,5.691988,0.000247,5.441138,-0.5276,0.779,10.11809,0.00000
5090.00,10.11849,5.692034,0.000244,5.441153,-0.5276,0.780,10.11849,0.00000
5091.00,10.11936,5.692196,0.000248,5.441194,-0.5276,0.780,10.11936,0.00000
5092.00,10.12042,5.692304,0.000248,5.441181,-0.5277,0.780,10.12042,0.00000
5093.00,10.12044,5.692399,0.000248,5.441185,-0.5277,0.780,10.12044,0.00000
5094.00,10.12096,5.692581,0.000248,5.441242,-0.5277,0.780,10.12096,0.00000
5095.00,10.12165,5.692647,0.000253,5.441217,-0.5278,0.780,10.12165,0.00000
5096.00,10.12202,5.692689,0.000253,5.441233,-0.5278,0.780,10.12202,0.00000
5097.00,10.12092,5.692824,0.000250,5.441330,-0.5278,0.781,10.12092,0.00000
5098.00,10.12058,5.692935,0.000248,5.441323,-0.5278,0.781,10.12058,0.00000
5099.00,10.11923,5.692958,0.000249,5.441326,-0.5278,0.781,10.11923,0.00000
5100.00,10.11771,5.693031,0.000249,5.441342,-0.5278,0.781,10.11771,0.00000
5101.00,10.11689,5.693104,0.000246,5.441340,-0.5279,0.782,10.11689,0.00000
5102.00,10.11672,5.693148,0.000246,5.441312,-0.5279,0.782,10.11672,0.00000
5103.00,10.11630,5.693200,0.000249,5.441330,-0.5279,0.782,10.11630,0.00000
5104.00,10.11770,5.693300,0.000251,5.441321,-0.5279,0.782,10.11770,0.00000
5105.00,10.11829,5.693448,0.000252,5.441373,-0.5279,0.782,10.11829,0.00000
5106.00,10.11948,5.693556,0.000255,5.441437,-0.5279,0.783,10.11948,0.00000
5107.00,10.12021,5.693623,0.000260,5.441418,-0.5279,0.783,10.12021,0.00000
5108.00,10.12032,5.693671,0.000257,5.441388,-0.5280,0.783,10.12032,0.00000
5109.00,10.11992,5.693701,0.000255,5.441399,-0.5280,0.783,10.11992,0.00000
5110.00,10.12004,5.693651,0.000256,5.441300,-0.5280,0.783,10.12004,0.00000
5111.00,10.11862,5.693658,0.000259,5.441282,-0.5281,0.783,10.11862,0.00000
5112.00,10.11823,5.693646,0.000258,5.441233,-0.5281,0.783,10.11823,0.00000
5113.00,10.11786,5.693730,0.000259,5.441267,-0.5282,0.784,10.11786,0.00000
5114.00,10.11716,5.693784,0.000256,5.441235,-0.5282,0.784,10.11716,0.00000
5115.00,10.11713,5.693850,0.000257,5.441250,-0.5282,0.784,10.11713,0.00000
5116.00,10.11808,5.693989,0.000255,5.441262,-0.5282,0.784,10.11808,0.00000
5117.00,10.11863,5.694125,0.000257,5.441293,-0.5282,0.784,10.11863,0.00000
5118.00,10.11917,5.694242,0.000261,5.441345,-0.5282,0.784,10.11917,0.00000
5119.00,10.12022,5.694274,0.000265,5.441323,-0.5282,0.784,10.12022,0.00000
5120.00,10.12026,5.694408,0.000262,5.441367,-0.5282,0.785,10.12026,0.00000
5121.00,10.12028,5.694406,0.000262,5.441278,-0.5283,0.785,10.12028,0.00000
5122.00,10.11964,5.694454,0.000256,5.441267,-0.5283,0.785,10.11964,0.00000
5123.00,10.11993,5.694528,0.000254,5.441235,-0.5283,0.785,10.11993,0.00000
5124.00,10.11975,5.694564,0.000251,5.441213,-0.5283,0.786,10.11975,0.00000
5125.00,10.12045,5.694541,0.000249,5.441143,-0.5283,0.786,10.12045,0.00000
5126.00,10.11993,5.694644,0.000248,5.441196,-0.5283,0.786,10.11993,0.00000
5127.00,10.11961,5.694755,0.000252,5.441182,-0.5283,0.786,10.11961,0.00000
5128.00,10.11896,5.694795,0.000254,5.441188,-0.5284,0.786,10.11896,0.00000
5129.00,10.11926,5.694915,0.000256,5.441239,-0.5284,0.786,10.11926,0.00000
5130.00,10.11961,5.695099,0.000258,5.441291,-0.5284,0.787,10.11961,0.00000
5131.00,10.12015,5.695194,0.000260,5.441249,-0.5285,0.787,10.12015,0.00000
5132.00,10.12180,5.695270,0.000260,5.441290,-0.5285,0.787,10.12180,0.00000
5133.00,10.12287,5.695349,0.000260,5.441312,-0.5285,0.787,10.12287,0.00000
5134.00,10.12259,5.695381,0.000260,5.441280,-0.5286,0.787,10.12259,0.00000
5135.00,10.12247,5.695423,0.000258,5.441291,-0.5286,0.787,10.12247,0.00000
5136.00,10.12309,5.695427,0.000256,5.441295,-0.5287,0.787,10.12309,0.00000
5137.00,10.12274,5.695437,0.000257,5.441243,-0.5287,0.788,10.12274,0.00000
5138.00,10.12278,5.695592,0.000256,5.441301,-0.5288,0.788,10.12278,0.00000
5139.00,10.12326,5.695691,0.000254,5.441273,-0.5288,0.788,10.12326,0.00000
5140.00,10.12271,5.695706,0.000255,5.441206,-0.5288,0.788,10.12271,0.00000
5141.00,10.12322,5.695821,0.000253,5.441215,-0.5288,0.788,10.12322,0.00000
5142.00,10.12298,5.695927,0.000250,5.441250,-0.5288,0.789,10.12298,0.00000
5143.00,10.12253,5.695902,0.000250,5.441190,-0.5288,0.789,10.12253,0.00000
5144.00,10.12178,5.695945,0.000250,5.441195,-0.5289,0.789,10.12178,0.00000
5145.00,10.12276,5.696024,0.000252,5.441215,-0.5289,0.789,10.12276,0.00000
5146.00,10.12237,5.696093,0.000253,5.441253,-0.5290,0.790,10.12237,0.00000
5147.00,10.12274,5.696132,0.000254,5.441190,-0.5290,0.790,10.12274,0.00000
5148.00,10.12390,5.696219,0.000255,5.441164,-0.5290,0.790,10.12390,0.00000
5149.00,10.12447,5.696314,0.000252,5.441187,-0.5290,0.790,10.12447,0.00000
5150.00,10.12383,5.696380,0.000248,5.441211,-0.5291,0.790,10.12383,0.00000
5151.00,10.12337,5.696392,0.000247,5.441140,-0.5291,0.791,10.12337,0.00000
5152.00,10.12307,5.696499,0.000246,5.441199,-0.5291,0.791,10.12307,0.00000
5153.00,10.12237,5.696559,0.000245,5.441249,-0.5291,0.791,10.12237,0.00000
5154.00,10.12260,5.696668,0.000249,5.441296,-0.5292,0.791,10.12260,0.00000
5155.00,10.12298,5.696710,0.000250,5.441276,-0.5292,0.791,10.12298,0.00000
5156.00,10.12336,5.696817,0.000248,5.441309,-0.5292,0.792,10.12336,0.00000
5157.00,10.12330,5.696824,0.000245,5.441272,-0.5293,0.792,10.12330,0.00000
5158.00,10.12313,5.696870,0.000244,5.441270,-0.5293,0.792,10.12313,0.00000
5159.00,10.12290,5.696884,0.000245,5.441245,-0.5293,0.792,10.12290,0.00000
5160.00,10.12309,5.696954,0.000250,5.441259,-0.5293,0.792,10.12309,0.00000
5161.00,10.12277,5.696980,0.000255,5.441256,-0.5293,0.792,10.12277,0.00000
5162.00,10.12296,5.697017,0.000258,5.441254,-0.5294,0.792,10.12296,0.00000
5163.00,10.12315,5.697050,0.000259,5.441197,-0.5294,0.792,10.12315,0.00000
5164.00,10.12278,5.697113,0.000259,5.441175,-0.5295,0.793,10.12278,0.00000
5165.00,10.12264,5.697273,0.000257,5.441189,-0.5295,0.793,10.12264,0.00000
5166.00,10.12281,5.697345,0.000256,5.441187,-0.5295,0.793,10.12281,0.00000
5167.00,10.12260,5.697459,0.000253,5.441210,-0.5295,0.793,10.12260,0.00000
5168.00,10.12250,5.697541,0.000251,5.441209,-0.5294,0.794,10.12250,0.00000
5169.00,10.12300,5.697598,0.000252,5.441245,-0.5295,0.794,10.12300,0.00000
5170.00,10.12284,5.697616,0.000251,5.441233,-0.5295,0.794,10.12284,0.00000
5171.00,10.12264,5.697639,0.000253,5.441193,-0.5295,0.794,10.12264,0.00000
5172.00,10.12356,5.697737,0.000255,5.441206,-0.5295,0.794,10.12356,0.00000
5173.00,10.12433,5.697802,0.000255,5.441178,-0.5296,0.794,10.12433,0.00000
5174.00,10.12475,5.697967,0.000254,5.441182,-0.5296,0.795,10.12475,0.00000
5175.00,10.12372,5.698076,0.000250,5.441166,-0.5296,0.795,10.12372,0.00000
5176.00,10.12354,5.698342,0.000247,5.441295,-0.5296,0.795,10.12354,0.00000
5177.00,10.12342,5.698370,0.000247,5.441246,-0.5296,0.796,10.12342,0.00000
5178.00,10.12293,5.698531,0.000248,5.441316,-0.5296,0.796,10.12293,0.00000
5179.00,10.12314,5.698567,0.000249,5.441335,-0.5295,0.796,10.12314,0.00000
5180.00,10.12439,5.698556,0.000251,5.441320,-0.5296,0.796,10.12439,0.00000
5181.00,10.12452,5.698547,0.000255,5.441258,-0.5296,0.796,10.12452,0.00000
5182.00,10.12382,5.698610,0.000257,5.441286,-0.5297,0.796,10.12382,0.00000
5183.00,10.12205,5.698682,0.000259,5.441308,-0.5297,0.796,10.12205,0.00000
5184.00,10.12110,5.698679,0.000257,5.441196,-0.5297,0.796,10.12110,0.00000
5185.00,10.12120,5.698791,0.000257,5.441214,-0.5298,0.797,10.12120,0.00000
5186.00,10.12198,5.698799,0.000256,5.441169,-0.5298,0.797,10.12198,0.00000
5187.00,10.12281,5.698895,0.000254,5.441178,-0.5298,0.797,10.12281,0.00000
5188.00,10.12458,5.698845,0.000255,5.441106,-0.5299,0.797,10.12458,0.00000
5189.00,10.12527,5.698978,0.000257,5.441219,-0.5299,0.797,10.12527,0.00000
5190.00,10.12476,5.699007,0.000256,5.441215,-0.5299,0.798,10.12476,0.00000
5191.00,10.12439,5.699076,0.000254,5.441259,-0.5300,0.798,10.12439,0.00000
5192.00,10.12409,5.699133,0.000257,5.441239,-0.5300,0.798,10.12409,0.00000
5193.00,10.12358,5.699216,0.000254,5.441221,-0.5300,0.798,10.12358,0.00000
5194.00,10.12347,5.699219,0.000251,5.441111,-0.5300,0.799,10.12347,0.00000
5195.00,10.12383,5.699315,0.000251,5.441125,-0.5300,0.799,10.12383,0.00000
5196.00,10.12482,5.699406,0.000250,5.441093,-0.5299,0.799,10.12482,0.00000
5197.00,10.12569,5.699463,0.000249,5.441062,-0.5299,0.799,10.12569,0.00000
5198.00,10.12542,5.699542,0.000248,5.441064,-0.5299,0.800,10.12542,0.00000
5199.00,10.12465,5.699594,0.000251,5.441105,-0.5299,0.800,10.12465,0.00000
5200.00,10.12443,5.699603,0.000253,5.441039,-0.5299,0.800,10.12443,0.00000
5201.00,10.12351,5.699694,0.000253,5.441062,-0.5299,0.800,10.12351,0.00000
5202.00,10.12307,5.699856,0.000252,5.441157,-0.5299,0.800,10.12307,0.00000
5203.00,10.12407,5.699970,0.000253,5.441163,-0.5298,0.800,10.12407,0.00000
5204.00,10.12472,5.700147,0.000250,5.441152,-0.5299,0.800,10.12472,0.00000
5205.00,10.12519,5.700329,0.000250,5.441218,-0.5298,0.801,10.12519,0.00000
5206.00,10.12474,5.700354,0.000250,5.441159,-0.5298,0.801,10.12474,0.00000
5207.00,10.12461,5.700378,0.000250,5.441081,-0.5298,0.801,10.12461,0.00000
5208.00,10.12414,5.700433,0.000252,5.441081,-0.5298,0.801,10.12414,0.00000
5209.00,10.12476,5.700458,0.000256,5.441100,-0.5298,0.801,10.12476,0.00000
5210.00,10.12501,5.700544,0.000257,5.441101,-0.5298,0.801,10.12501,0.00000
5211.00,10.12549,5.700720,0.000256,5.441198,-0.5299,0.802,10.12549,0.00000
5212.00,10.12504,5.700820,0.000256,5.441232,-0.5299,0.802,10.12504,0.00000
5213.00,10.12658,5.700910,0.000258,5.441209,-0.5299,0.802,10.12658,0.00000
5214.00,10.12681,5.700919,0.000255,5.441151,-0.5299,0.802,10.12681,0.00000
5215.00,10.12658,5.700948,0.000249,5.441149,-0.5299,0.803,10.12658,0.00000
5216.00,10.12688,5.700920,0.000250,5.441097,-0.5299,0.803,10.12688,0.00000
5217.00,10.12719,5.701013,0.000252,5.441124,-0.5300,0.803,10.12719,0.00000
5218.00,10.12558,5.701030,0.000250,5.441123,-0.5300,0.803,10.12558,0.00000
5219.00,10.12629,5.701147,0.000250,5.441141,-0.5301,0.803,10.12629,0.00000
5220.00,10.12727,5.701234,0.000252,5.441172,-0.5301,0.804,10.12727,0.00000
5221.00,10.12729,5.701323,0.000256,5.441207,-0.5301,0.804,10.12729,0.00000
5222.00,10.12761,5.701318,0.000255,5.441193,-0.5301,0.804,10.12761,0.00000
5223.00,10.12773,5.701361,0.000252,5.441183,-0.5300,0.804,10.12773,0.00000
5224.00,10.12674,5.701478,0.000254,5.441274,-0.5300,0.804,10.12674,0.00000
@18,1.0000,2.0, 5220.037 
5225.00,10.12601,5.701487,0.000254,5.441210,-0.5300,0.804,10.12601,0.00000
5226.00,10.12816,5.701526,0.000250,5.441175,-0.5300,0.805,10.12816,0.00000
5227.00,10.12453,5.701643,0.000252,5.441214,-0.5300,0.805,10.12453,0.00000
5228.00,10.10702,5.701730,0.000252,5.441222,-0.5301,0.805,10.10702,0.00000
5229.00,10.07766,5.701745,0.000249,5.441194,-0.5301,0.805,10.07766,0.00000
5230.00,10.04355,5.701886,0.000248,5.441284,-0.5301,0.806,10.04355,0.00000
5231.00,10.01060,5.701980,0.000247,5.441324,-0.5301,0.806,10.01060,0.00000
5232.00,9.99214,5.702038,0.000241,5.441308,-0.5301,0.806,9.99214,0.00000
5233.00,9.99562,5.702184,0.000246,5.441383,-0.5300,0.806,9.99562,0.00000
5234.00,10.01334,5.702272,0.000249,5.441375,-0.5300,0.806,10.01334,0.00000
5235.00,10.03395,5.702332,0.000249,5.441315,-0.5300,0.807,10.03395,0.00000
5236.00,10.04826,5.702390,0.000252,5.441238,-0.5300,0.807,10.04826,0.00000
5237.00,10.05222,5.702423,0.000255,5.441204,-0.5301,0.807,10.05222,0.00000
5238.00,10.04717,5.702405,0.000256,5.441191,-0.5301,0.807,10.04717,0.00000
5239.00,10.03953,5.702360,0.000255,5.441090,-0.5301,0.807,10.03953,0.00000
5240.00,10.03388,5.702384,0.000257,5.441105,-0.5302,0.807,10.03388,0.00000
5241.00,10.03264,5.702439,0.000257,5.441130,-0.5302,0.807,10.03264,0.00000
5242.00,10.03577,5.702570,0.000258,5.441185,-0.5301,0.808,10.03577,0.00000
5243.00,10.04290,5.702706,0.000254,5.441216,-0.5301,0.808,10.04290,0.00000
5244.00,10.05306,5.702877,0.000254,5.441344,-0.5301,0.808,10.05306,0.00000
5245.00,10.06818,5.702928,0.000254,5.441328,-0.5300,0.808,10.06818,0.00000
5246.00,10.08516,5.703022,0.000254,5.441338,-0.5300,0.808,10.08516,0.00000
5247.00,10.10120,5.703045,0.000253,5.441303,-0.5300,0.809,10.10120,0.00000
5248.00,10.11605,5.703107,0.000255,5.441278,-0.5301,0.809,10.11605,0.00000
5249.00,10.13032,5.703151,0.000255,5.441223,-0.5301,0.809,10.13032,0.00000
5250.00,10.14039,5.703272,0.000256,5.441269,-0.5301,0.809,10.14039,0.00000
5251.00,10.14855,5.703289,0.000257,5.441208,-0.5302,0.809,10.14855,0.00000
5252.00,10.15486,5.703364,0.000254,5.441184,-0.5302,0.809,10.15486,0.00000
5253.00,10.16019,5.703436,0.000255,5.441193,-0.5302,0.810,10.16019,0.00000
5254.00,10.16234,5.703450,0.000254,5.441198,-0.5302,0.810,10.16234,0.00000
5255.00,10.16345,5.703497,0.000254,5.441153,-0.5302,0.810,10.16345,0.00000
5256.00,10.16280,5.703599,0.000255,5.441191,-0.5302,0.810,10.16280,0.00000
5257.00,10.16206,5.703651,0.000260,5.441172,-0.5302,0.810,10.16206,0.00000
5258.00,10.16149,5.703704,0.000259,5.441146,-0.5302,0.810,10.16149,0.00000
5259.00,10.16203,5.703800,0.000260,5.441153,-0.5302,0.810,10.16203,0.00000
5260.00,10.16262,5.703833,0.000254,5.441126,-0.5303,0.811,10.16262,0.00000
5261.00,10.16275,5.703809,0.000252,5.441084,-0.5303,0.811,10.16275,0.00000
5262.00,10.16236,5.703851,0.000247,5.441104,-0.5303,0.811,10.16236,0.00000
5263.00,10.16107,5.703896,0.000244,5.441081,-0.5303,0.812,10.16107,0.00000
5264.00,10.15841,5.704067,0.000244,5.441141,-0.5302,0.812,10.15841,0.00000
5265.00,10.15483,5.704192,0.000248,5.441191,-0.5302,0.812,10.15483,0.00000
5266.00,10.15159,5.704368,0.000249,5.441251,-0.5302,0.812,10.15159,0.00000
5267.00,10.14815,5.704472,0.000254,5.441250,-0.5302,0.812,10.14815,0.00000
5268.00,10.14486,5.704620,0.000257,5.441268,-0.5302,0.812,10.14486,0.00000
5269.00,10.14114,5.704590,0.000259,5.441184,-0.5303,0.812,10.14114,0.00000
5270.00,10.13796,5.704673,0.000260,5.441204,-0.5303,0.812,10.13796,0.00000
5271.00,10.13401,5.704738,0.000262,5.441235,-0.5303,0.813,10.13401,0.00000
5272.00,10.13038,5.704770,0.000264,5.441254,-0.5304,0.813,10.13038,0.00000
5273.00,10.12667,5.704787,0.000266,5.441265,-0.5304,0.813,10.12667,0.00000
5274.00,10.12371,5.704837,0.000265,5.441253,-0.5304,0.813,10.12371,0.00000
5275.00,10.11997,5.704816,0.000261,5.441226,-0.5304,0.813,10.11997,0.00000
5276.00,10.11855,5.704882,0.000262,5.441253,-0.5305,0.813,10.11855,0.00000
5277.00,10.11702,5.704867,0.000259,5.441204,-0.5305,0.814,10.11702,0.00000
5278.00,10.11519,5.704895,0.000254,5.441213,-0.5305,0.814,10.11519,0.00000
5279.00,10.11375,5.704988,0.000255,5.441233,-0.5305,0.814,10.11375,0.00000
5280.00,10.11354,5.705035,0.000256,5.441177,-0.5306,0.814,10.11354,0.00000
5281.00,10.11248,5.705041,0.000253,5.441083,-0.5306,0.814,10.11248,0.00000
5282.00,10.11194,5.705192,0.000249,5.441112,-0.5306,0.815,10.11194,0.00000
5283.00,10.11192,5.705250,0.000251,5.441067,-0.5307,0.815,10.11192,0.00000
5284.00,10.11348,5.705357,0.000251,5.441108,-0.5307,0.815,10.11348,0.00000
5285.00,10.11383,5.705556,0.000253,5.441195,-0.5307,0.815,10.11383,0.00000
5286.00,10.11409,5.705677,0.000253,5.441275,-0.5307,0.816,10.11409,0.00000
5287.00,10.11507,5.705772,0.000255,5.441320,-0.5307,0.816,10.11507,0.00000
5288.00,10.11657,5.705897,0.000255,5.441353,-0.5307,0.816,10.11657,0.00000
5289.00,10.11664,5.705933,0.000257,5.441332,-0.5308,0.816,10.11664,0.00000
5290.00,10.11819,5.705872,0.000258,5.441246,-0.5308,0.816,10.11819,0.00000
5291.00,10.11948,5.706007,0.000257,5.441256,-0.5308,0.816,10.11948,0.00000
5292.00,10.11983,5.706103,0.000258,5.441252,-0.5308,0.817,10.11983,0.00000
5293.00,10.12231,5.706136,0.000257,5.441251,-0.5308,0.817,10.12231,0.00000
5294.00,10.12421,5.706216,0.000255,5.441244,-0.5308,0.817,10.12421,0.00000
5295.00,10.12519,5.706389,0.000256,5.441334,-0.5309,0.817,10.12519,0.00000
5296.00,10.12622,5.706417,0.000256,5.441318,-0.5309,0.818,10.12622,0.00000
5297.00,10.12747,5.706472,0.000256,5.441283,-0.5310,0.818,10.12747,0.00000
5298.00,10.12719,5.706595,0.000258,5.441294,-0.5310,0.818,10.12719,0.00000
5299.00,10.12738,5.706724,0.000258,5.441328,-0.5310,0.818,10.12738,0.00000
5300.00,10.12828,5.706722,0.000255,5.441256,-0.5311,0.818,10.12828,0.00000
5301.00,10.13043,5.706727,0.000253,5.441185,-0.5311,0.818,10.13043,0.00000
5302.00,10.13230,5.706777,0.000251,5.441131,-0.5311,0.819,10.13230,0.00000
5303.00,10.13310,5.706860,0.000250,5.441157,-0.5312,0.819,10.13310,0.00000
5304.00,10.13394,5.706925,0.000250,5.441174,-0.5312,0.819,10.13394,0.00000
5305.00,10.13480,5.707052,0.000251,5.441230,-0.5312,0.819,10.13480,0.00000
5306.00,10.13463,5.707151,0.000251,5.441222,-0.5312,0.819,10.13463,0.00000
5307.00,10.13472,5.707227,0.000253,5.441293,-0.5312,0.820,10.13472,0.00000
5308.00,10.13480,5.707255,0.000254,5.441255,-0.5312,0.820,10.13480,0.00000
5309.00,10.13518,5.707294,0.000256,5.441231,-0.5312,0.820,10.13518,0.00000
5310.00,10.13559,5.707380,0.000257,5.441212,-0.5313,0.820,10.13559,0.00000
5311.00,10.13615,5.707495,0.000258,5.441287,-0.5312,0.820,10.13615,0.00000
5312.00,10.13601,5.707539,0.000257,5.441278,-0.5312,0.820,10.13601,0.00000
5313.00,10.13678,5.707601,0.000257,5.441261,-0.5312,0.821,10.13678,0.00000
5314.00,10.13656,5.707696,0.000257,5.441203,-0.5313,0.821,10.13656,0.00000
5315.00,10.13572,5.707732,0.000258,5.441184,-0.5313,0.821,10.13572,0.00000
5316.00,10.13510,5.707815,0.000260,5.441237,-0.5313,0.821,10.13510,0.00000
5317.00,10.13498,5.707923,0.000258,5.441222,-0.5314,0.821,10.13498,0.00000
5318.00,10.13494,5.707966,0.000258,5.441190,-0.5314,0.822,10.13494,0.00000
5319.00,10.13420,5.708084,0.000256,5.441303,-0.5314,0.822,10.13420,0.00000
5320.00,10.13379,5.708132,0.000253,5.441275,-0.5315,0.822,10.13379,0.00000
5321.00,10.13200,5.708159,0.000253,5.441168,-0.5316,0.822,10.13200,0.00000
5322.00,10.13057,5.708254,0.000257,5.441195,-0.5316,0.822,10.13057,0.00000
5323.00,10.12863,5.708392,0.000259,5.441258,-0.5317,0.822,10.12863,0.00000
5324.00,10.12868,5.708380,0.000258,5.441194,-0.5317,0.823,10.12868,0.00000
5325.00,10.12922,5.708495,0.000257,5.441237,-0.5317,0.823,10.12922,0.00000
5326.00,10.13060,5.708548,0.000256,5.441234,-0.5317,0.823,10.13060,0.00000
5327.00,10.13125,5.708541,0.000252,5.441189,-0.5317,0.823,10.13125,0.00000
5328.00,10.13123,5.708583,0.000252,5.441168,-0.5318,0.824,10.13123,0.00000
5329.00,10.13118,5.708638,0.000253,5.441160,-0.5318,0.824,10.13118,0.00000
5330.00,10.13128,5.708740,0.000257,5.441179,-0.5318,0.824,10.13128,0.00000
5331.00,10.13073,5.708850,0.000258,5.441201,-0.5319,0.824,10.13073,0.00000
5332.00,10.13034,5.708938,0.000260,5.441210,-0.5319,0.824,10.13034,0.00000
5333.00,10.13070,5.708956,0.000255,5.441170,-0.5319,0.824,10.13070,0.00000
5334.00,10.13070,5.709028,0.000252,5.441153,-0.5319,0.825,10.13070,0.00000
5335.00,10.13063,5.709053,0.000249,5.441146,-0.5320,0.825,10.13063,0.00000
5336.00,10.13179,5.709078,0.000250,5.441185,-0.5321,0.825,10.13179,0.00000
5337.00,10.13203,5.709187,0.000248,5.441237,-0.5322,0.825,10.13203,0.00000
5338.00,10.13239,5.709330,0.000253,5.441340,-0.5322,0.825,10.13239,0.00000
5339.00,10.13245,5.709421,0.000255,5.441389,-0.5323,0.825,10.13245,0.00000
5340.00,10.13185,5.709454,0.000257,5.441375,-0.5323,0.825,10.13185,0.00000
5341.00,10.13081,5.709522,0.000254,5.441349,-0.5323,0.826,10.13081,0.00000
5342.00,10.13077,5.709546,0.000256,5.441334,-0.5323,0.826,10.13077,0.00000
5343.00,10.13062,5.709552,0.000256,5.441247,-0.5324,0.826,10.13062,0.00000
5344.00,10.13071,5.709598,0.000256,5.441183,-0.5325,0.826,10.13071,0.00000
5345.00,10.13114,5.709637,0.000255,5.441163,-0.5325,0.826,10.13114,0.00000
5346.00,10.13117,5.709680,0.000257,5.441115,-0.5326,0.827,10.13117,0.00000
5347.00,10.13197,5.709747,0.000258,5.441096,-0.5326,0.827,10.13197,0.00000
5348.00,10.13184,5.709829,0.000255,5.441107,-0.5327,0.827,10.13184,0.00000
5349.00,10.13221,5.709928,0.000256,5.441088,-0.5327,0.827,10.13221,0.00000
5350.00,10.13281,5.710061,0.000259,5.441076,-0.5328,0.827,10.13281,0.00000
5351.00,10.13379,5.710143,0.000259,5.441087,-0.5328,0.828,10.13379,0.00000
5352.00,10.13316,5.710182,0.000258,5.441076,-0.5329,0.828,10.13316,0.00000
5353.00,10.13360,5.710231,0.000263,5.441047,-0.5329,0.828,10.13360,0.00000
5354.00,10.13317,5.710296,0.000260,5.441150,-0.5329,0.828,10.13317,0.00000
5355.00,10.13281,5.710347,0.000258,5.441210,-0.5329,0.828,10.13281,0.00000
5356.00,10.13276,5.710388,0.000260,5.441212,-0.5329,0.828,10.13276,0.00000
5357.00,10.13454,5.710414,0.000260,5.441174,-0.5330,0.829,10.13454,0.00000
5358.00,10.13552,5.710509,0.000257,5.441203,-0.5330,0.829,10.13552,0.00000
5359.00,10.13574,5.710535,0.000257,5.441120,-0.5330,0.829,10.13574,0.00000
5360.00,10.13588,5.710607,0.000255,5.441100,-0.5330,0.829,10.13588,0.00000
5361.00,10.13569,5.710681,0.000254,5.441105,-0.5330,0.829,10.13569,0.00000
5362.00,10.13521,5.710834,0.000254,5.441129,-0.5330,0.830,10.13521,0.00000
5363.00,10.13411,5.710898,0.000256,5.441136,-0.5331,0.830,10.13411,0.00000
5364.00,10.13468,5.710989,0.000258,5.441154,-0.5331,0.830,10.13468,0.00000
5365.00,10.13470,5.711037,0.000259,5.441146,-0.5331,0.830,10.13470,0.00000
5366.00,10.13400,5.711119,0.000257,5.441168,-0.5331,0.830,10.13400,0.00000
5367.00,10.13237,5.711197,0.000253,5.441220,-0.5331,0.831,10.13237,0.00000
5368.00,10.13271,5.711270,0.000251,5.441209,-0.5331,0.831,10.13271,0.00000
5369.00,10.13330,5.711289,0.000252,5.441184,-0.5331,0.831,10.13330,0.00000
5370.00,10.13255,5.711353,0.000253,5.441151,-0.5331,0.831,10.13255,0.00000
5371.00,10.13314,5.711462,0.000252,5.441164,-0.5331,0.832,10.13314,0.00000
5372.00,10.13427,5.711509,0.000255,5.441146,-0.5332,0.832,10.13427,0.00000
5373.00,10.13409,5.711545,0.000256,5.441125,-0.5332,0.832,10.13409,0.00000
5374.00,10.13288,5.711660,0.000255,5.441198,-0.5332,0.832,10.13288,0.00000
5375.00,10.13359,5.711754,0.000256,5.441261,-0.5332,0.832,10.13359,0.00000
5376.00,10.13378,5.711769,0.000260,5.441221,-0.5332,0.832,10.13378,0.00000
5377.00,10.13347,5.711835,0.000264,5.441227,-0.5332,0.832,10.13347,0.00000
5378.00,10.13323,5.711920,0.000264,5.441246,-0.5331,0.832,10.13323,0.00000
5379.00,10.13326,5.711947,0.000262,5.441217,-0.5331,0.833,10.13326,0.00000
5380.00,10.13301,5.711952,0.000266,5.441194,-0.5331,0.833,10.13301,0.00000
5381.00,10.13340,5.711957,0.000260,5.441190,-0.5331,0.833,10.13340,0.00000
5382.00,10.13377,5.712004,0.000258,5.441193,-0.5331,0.833,10.13377,0.00000
5383.00,10.13479,5.712050,0.000260,5.441185,-0.5331,0.833,10.13479,0.00000
5384.00,10.13508,5.712153,0.000260,5.441165,-0.5331,0.833,10.13508,0.00000
5385.00,10.13533,5.712226,0.000255,5.441124,-0.5331,0.834,10.13533,0.00000
5386.00,10.13502,5.712486,0.000256,5.441225,-0.5331,0.834,10.13502,0.00000
5387.00,10.13526,5.712546,0.000251,5.441219,-0.5331,0.834,10.13526,0.00000
5388.00,10.13456,5.712670,0.000246,5.441290,-0.5330,0.835,10.13456,0.00000
5389.00,10.13403,5.712700,0.000246,5.441304,-0.5330,0.835,10.13403,0.00000
5390.00,10.13325,5.712826,0.000246,5.441330,-0.5330,0.835,10.13325,0.00000
5391.00,10.13333,5.712807,0.000249,5.441274,-0.5330,0.835,10.13333,0.00000
5392.00,10.13472,5.712915,0.000252,5.441284,-0.5330,0.836,10.13472,0.00000
5393.00,10.13630,5.713031,0.000255,5.441308,-0.5330,0.836,10.13630,0.00000
5394.00,10.13763,5.713116,0.000255,5.441286,-0.5330,0.836,10.13763,0.00000
5395.00,10.13899,5.713180,0.000255,5.441275,-0.5331,0.836,10.13899,0.00000
[truncated: 507,752 more chars]
