# Supplementary material for: Mechanism of the small ATP-independent chaperone Spy is substrate specific
Source: Nat Commun. 2021 Feb 8;12:851. doi: 10.1038/s41467-021-21120-8 (PMC7870927; doi:10.1038/s41467-021-21120-8)
Supplement: Supplementary file 4 — Supplementary Data 2 [file 41467_2021_21120_MOESM4_ESM.zip › sFig 3f/Fld2ACell-Spy5C.itc]

$ITC
$ 40 
$NOT
$ 5 
$ 120 
$ 500 
$ 10 
$ 2 
$ADCGainCode:  0 
$False,True,True
$ 0.4 , 0.8 , 300 , 5 
$ 1 , 2 , 300 , 5 
$ 1 , 2 , 300 , 5 
$ 1 , 2 , 300 , 5 
$ 1 , 2 , 300 , 5 
$ 1 , 2 , 300 , 5 
$ 1 , 2 , 300 , 5 
$ 1 , 2 , 300 , 5 
$ 1 , 2 , 300 , 5 
$ 1 , 2 , 300 , 5 
$ 1 , 2 , 300 , 5 
$ 1 , 2 , 300 , 5 
$ 1 , 2 , 300 , 5 
$ 1 , 2 , 300 , 5 
$ 1 , 2 , 300 , 5 
$ 1 , 2 , 300 , 5 
$ 1 , 2 , 300 , 5 
$ 1 , 2 , 300 , 5 
$ 1 , 2 , 300 , 5 
$ 1 , 2 , 300 , 5 
$ 1 , 2 , 300 , 5 
$ 1 , 2 , 300 , 5 
$ 1 , 2 , 300 , 5 
$ 1 , 2 , 300 , 5 
$ 1 , 2 , 300 , 5 
$ 1 , 2 , 300 , 5 
$ 1 , 2 , 300 , 5 
$ 1 , 2 , 300 , 5 
$ 1 , 2 , 300 , 5 
$ 1 , 2 , 300 , 5 
$ 1 , 2 , 300 , 5 
$ 1 , 2 , 300 , 5 
$ 1 , 2 , 300 , 5 
$ 1 , 2 , 300 , 5 
$ 1 , 2 , 300 , 5 
$ 1 , 2 , 300 , 5 
$ 1 , 2 , 300 , 5 
$ 1 , 2 , 300 , 5 
$ 1 , 2 , 300 , 5 
$ 1 , 2 , 300 , 5 
# 0 
# 1.2 
# 0.1 
# 0.2034 
# 5 
# 3.8147 
# 9 
?
% ITC200_11.13.904
% 0.2034 
% 3.8147 
%-0.477733 , 29.72575 
% 0.115913 , 29.40457 
% 0.8333333 
% 168160 , 168170 
% 0.25 , 81 
% 0.003911 ,-0.034007 
%-20 , 8 
% 0 , 0 
% 0 
% 128000       127978 
% 43.1 
% 500 , 750 , 1000 , 750 
% 0.09373 ,-0.00597 , 0.000136435 ,-0.00000159561 , 0.00000000744261 
% ITC200 Ver: 1.26.4
@0
5.00,9.58572,5.047191,0.000187,5.077735,-1.2690,-0.082,9.58572,0.00000
6.00,9.58602,5.047276,0.000188,5.077733,-1.2683,-0.081,9.58602,0.00000
7.00,9.58700,5.047359,0.000189,5.077797,-1.2676,-0.081,9.58700,0.00000
8.00,9.58782,5.047334,0.000194,5.077765,-1.2669,-0.081,9.58782,0.00000
9.00,9.58795,5.047405,0.000192,5.077737,-1.2662,-0.081,9.58795,0.00000
10.00,9.58836,5.047450,0.000190,5.077639,-1.2655,-0.080,9.58836,0.00000
11.00,9.58839,5.047593,0.000189,5.077712,-1.2648,-0.080,9.58839,0.00000
12.00,9.58911,5.047694,0.000188,5.077672,-1.2641,-0.080,9.58911,0.00000
13.00,9.58891,5.047737,0.000189,5.077652,-1.2634,-0.079,9.58891,0.00000
14.00,9.58962,5.047842,0.000190,5.077739,-1.2627,-0.079,9.58962,0.00000
15.00,9.58980,5.047730,0.000191,5.077662,-1.2620,-0.079,9.58980,0.00000
16.00,9.59051,5.047804,0.000193,5.077668,-1.2613,-0.079,9.59051,0.00000
17.00,9.58988,5.047839,0.000193,5.077660,-1.2606,-0.079,9.58988,0.00000
18.00,9.58969,5.047904,0.000191,5.077662,-1.2600,-0.078,9.58969,0.00000
19.00,9.58870,5.047971,0.000193,5.077657,-1.2593,-0.078,9.58870,0.00000
20.00,9.58757,5.048151,0.000194,5.077719,-1.2587,-0.078,9.58757,0.00000
21.00,9.58813,5.048217,0.000195,5.077733,-1.2580,-0.077,9.58813,0.00000
22.00,9.59015,5.048170,0.000196,5.077628,-1.2574,-0.077,9.59015,0.00000
23.00,9.59171,5.048245,0.000198,5.077596,-1.2568,-0.077,9.59171,0.00000
24.00,9.59326,5.048320,0.000198,5.077616,-1.2561,-0.077,9.59326,0.00000
25.00,9.59552,5.048329,0.000195,5.077617,-1.2555,-0.076,9.59552,0.00000
26.00,9.59473,5.048318,0.000194,5.077523,-1.2549,-0.076,9.59473,0.00000
27.00,9.59326,5.048409,0.000197,5.077597,-1.2543,-0.076,9.59326,0.00000
28.00,9.59275,5.048497,0.000197,5.077705,-1.2537,-0.076,9.59275,0.00000
29.00,9.59247,5.048588,0.000196,5.077757,-1.2530,-0.075,9.59247,0.00000
30.00,9.59274,5.048686,0.000199,5.077730,-1.2524,-0.075,9.59274,0.00000
31.00,9.59347,5.048792,0.000204,5.077747,-1.2518,-0.075,9.59347,0.00000
32.00,9.59316,5.048911,0.000202,5.077792,-1.2511,-0.075,9.59316,0.00000
33.00,9.59289,5.049021,0.000203,5.077733,-1.2504,-0.075,9.59289,0.00000
34.00,9.59330,5.048969,0.000204,5.077606,-1.2498,-0.074,9.59330,0.00000
35.00,9.59293,5.048972,0.000203,5.077547,-1.2491,-0.074,9.59293,0.00000
36.00,9.59321,5.049018,0.000199,5.077588,-1.2484,-0.074,9.59321,0.00000
37.00,9.59455,5.049034,0.000199,5.077469,-1.2477,-0.073,9.59455,0.00000
38.00,9.59566,5.049130,0.000197,5.077534,-1.2471,-0.073,9.59566,0.00000
39.00,9.59655,5.049289,0.000196,5.077588,-1.2464,-0.073,9.59655,0.00000
40.00,9.59762,5.049463,0.000195,5.077735,-1.2457,-0.073,9.59762,0.00000
41.00,9.59879,5.049539,0.000195,5.077727,-1.2451,-0.072,9.59879,0.00000
42.00,9.59980,5.049639,0.000194,5.077775,-1.2444,-0.072,9.59980,0.00000
43.00,9.60055,5.049604,0.000192,5.077700,-1.2437,-0.072,9.60055,0.00000
44.00,9.60032,5.049695,0.000191,5.077680,-1.2431,-0.071,9.60032,0.00000
45.00,9.59976,5.049698,0.000195,5.077580,-1.2424,-0.071,9.59976,0.00000
46.00,9.59952,5.049830,0.000195,5.077572,-1.2418,-0.071,9.59952,0.00000
47.00,9.59949,5.049848,0.000194,5.077527,-1.2411,-0.070,9.59949,0.00000
48.00,9.59947,5.049917,0.000195,5.077505,-1.2405,-0.070,9.59947,0.00000
49.00,9.60010,5.049874,0.000196,5.077443,-1.2398,-0.070,9.60010,0.00000
50.00,9.59985,5.049926,0.000196,5.077452,-1.2391,-0.070,9.59985,0.00000
51.00,9.59901,5.049945,0.000199,5.077428,-1.2384,-0.069,9.59901,0.00000
52.00,9.59808,5.050073,0.000200,5.077483,-1.2377,-0.069,9.59808,0.00000
53.00,9.59791,5.050178,0.000201,5.077524,-1.2370,-0.069,9.59791,0.00000
54.00,9.59795,5.050274,0.000201,5.077581,-1.2363,-0.069,9.59795,0.00000
55.00,9.59924,5.050375,0.000200,5.077598,-1.2356,-0.069,9.59924,0.00000
56.00,9.60036,5.050423,0.000194,5.077625,-1.2350,-0.068,9.60036,0.00000
57.00,9.60118,5.050496,0.000193,5.077655,-1.2343,-0.068,9.60118,0.00000
58.00,9.60209,5.050576,0.000192,5.077652,-1.2336,-0.067,9.60209,0.00000
59.00,9.60239,5.050687,0.000192,5.077693,-1.2330,-0.067,9.60239,0.00000
60.00,9.60294,5.050722,0.000194,5.077654,-1.2324,-0.067,9.60294,0.00000
61.00,9.60269,5.050842,0.000196,5.077661,-1.2318,-0.067,9.60269,0.00000
62.00,9.60357,5.050844,0.000201,5.077659,-1.2311,-0.067,9.60357,0.00000
63.00,9.60497,5.050805,0.000201,5.077570,-1.2305,-0.066,9.60497,0.00000
64.00,9.60554,5.050887,0.000196,5.077559,-1.2298,-0.066,9.60554,0.00000
65.00,9.60464,5.050896,0.000191,5.077539,-1.2291,-0.066,9.60464,0.00000
66.00,9.60540,5.050867,0.000192,5.077454,-1.2285,-0.065,9.60540,0.00000
67.00,9.60571,5.050987,0.000191,5.077420,-1.2278,-0.065,9.60571,0.00000
68.00,9.60398,5.051080,0.000189,5.077462,-1.2272,-0.065,9.60398,0.00000
69.00,9.60329,5.051129,0.000196,5.077479,-1.2265,-0.065,9.60329,0.00000
70.00,9.60377,5.051260,0.000198,5.077519,-1.2259,-0.065,9.60377,0.00000
71.00,9.60402,5.051371,0.000198,5.077618,-1.2252,-0.064,9.60402,0.00000
72.00,9.60419,5.051422,0.000194,5.077647,-1.2246,-0.064,9.60419,0.00000
73.00,9.60528,5.051634,0.000194,5.077732,-1.2240,-0.064,9.60528,0.00000
74.00,9.60639,5.051727,0.000192,5.077706,-1.2233,-0.063,9.60639,0.00000
75.00,9.60672,5.051856,0.000192,5.077753,-1.2227,-0.063,9.60672,0.00000
76.00,9.60716,5.051930,0.000194,5.077682,-1.2220,-0.063,9.60716,0.00000
77.00,9.60615,5.051980,0.000197,5.077652,-1.2214,-0.062,9.60615,0.00000
78.00,9.60586,5.051963,0.000202,5.077595,-1.2207,-0.062,9.60586,0.00000
79.00,9.60544,5.052025,0.000201,5.077582,-1.2201,-0.062,9.60544,0.00000
80.00,9.60587,5.052060,0.000197,5.077558,-1.2194,-0.062,9.60587,0.00000
81.00,9.60557,5.052134,0.000193,5.077538,-1.2188,-0.061,9.60557,0.00000
82.00,9.60698,5.052240,0.000190,5.077518,-1.2181,-0.061,9.60698,0.00000
83.00,9.60759,5.052352,0.000183,5.077552,-1.2175,-0.060,9.60759,0.00000
84.00,9.60813,5.052503,0.000183,5.077639,-1.2169,-0.060,9.60813,0.00000
85.00,9.60844,5.052577,0.000186,5.077653,-1.2162,-0.060,9.60844,0.00000
86.00,9.60924,5.052564,0.000188,5.077625,-1.2156,-0.060,9.60924,0.00000
87.00,9.60917,5.052714,0.000190,5.077742,-1.2149,-0.059,9.60917,0.00000
88.00,9.60933,5.052798,0.000193,5.077769,-1.2143,-0.059,9.60933,0.00000
89.00,9.61010,5.052804,0.000194,5.077689,-1.2137,-0.059,9.61010,0.00000
90.00,9.61047,5.052826,0.000200,5.077664,-1.2131,-0.059,9.61047,0.00000
91.00,9.61023,5.052983,0.000201,5.077741,-1.2125,-0.059,9.61023,0.00000
92.00,9.60962,5.053015,0.000203,5.077672,-1.2118,-0.059,9.60962,0.00000
93.00,9.60997,5.053039,0.000202,5.077621,-1.2112,-0.058,9.60997,0.00000
94.00,9.60984,5.053041,0.000202,5.077582,-1.2106,-0.058,9.60984,0.00000
95.00,9.61004,5.053199,0.000198,5.077630,-1.2099,-0.058,9.61004,0.00000
96.00,9.61072,5.053246,0.000197,5.077623,-1.2093,-0.057,9.61072,0.00000
97.00,9.61206,5.053365,0.000198,5.077691,-1.2086,-0.057,9.61206,0.00000
98.00,9.61257,5.053350,0.000200,5.077594,-1.2080,-0.057,9.61257,0.00000
99.00,9.61307,5.053429,0.000202,5.077599,-1.2073,-0.057,9.61307,0.00000
100.00,9.61256,5.053442,0.000203,5.077525,-1.2067,-0.056,9.61256,0.00000
101.00,9.61266,5.053569,0.000204,5.077555,-1.2061,-0.056,9.61266,0.00000
102.00,9.61322,5.053535,0.000202,5.077462,-1.2055,-0.056,9.61322,0.00000
103.00,9.61335,5.053727,0.000200,5.077546,-1.2049,-0.056,9.61335,0.00000
104.00,9.61346,5.053774,0.000198,5.077536,-1.2043,-0.055,9.61346,0.00000
105.00,9.61483,5.053801,0.000200,5.077536,-1.2037,-0.055,9.61483,0.00000
106.00,9.61472,5.053830,0.000201,5.077519,-1.2031,-0.055,9.61472,0.00000
107.00,9.61455,5.053893,0.000201,5.077532,-1.2024,-0.055,9.61455,0.00000
108.00,9.61551,5.053895,0.000201,5.077500,-1.2018,-0.054,9.61551,0.00000
109.00,9.61545,5.054047,0.000197,5.077546,-1.2012,-0.054,9.61545,0.00000
110.00,9.61492,5.054113,0.000194,5.077559,-1.2006,-0.054,9.61492,0.00000
111.00,9.61466,5.054260,0.000194,5.077578,-1.2000,-0.053,9.61466,0.00000
112.00,9.61485,5.054363,0.000196,5.077593,-1.1993,-0.053,9.61485,0.00000
113.00,9.61501,5.054406,0.000197,5.077575,-1.1987,-0.053,9.61501,0.00000
114.00,9.61630,5.054568,0.000202,5.077681,-1.1981,-0.053,9.61630,0.00000
115.00,9.61686,5.054666,0.000201,5.077675,-1.1975,-0.053,9.61686,0.00000
116.00,9.61774,5.054583,0.000200,5.077574,-1.1968,-0.052,9.61774,0.00000
117.00,9.61887,5.054646,0.000196,5.077516,-1.1963,-0.052,9.61887,0.00000
118.00,9.61830,5.054762,0.000194,5.077540,-1.1957,-0.052,9.61830,0.00000
119.00,9.61712,5.054728,0.000193,5.077449,-1.1951,-0.051,9.61712,0.00000
120.00,9.61783,5.054944,0.000195,5.077561,-1.1945,-0.051,9.61783,0.00000
@1,0.4000,0.8, 120.022 
121.00,9.61928,5.055076,0.000194,5.077646,-1.1939,-0.051,9.61928,0.00000
122.00,9.62016,5.055243,0.000195,5.077757,-1.1933,-0.050,9.62016,0.00000
123.00,9.60776,5.055278,0.000195,5.077741,-1.1927,-0.050,9.60776,0.00000
124.00,9.57494,5.055326,0.000194,5.077731,-1.1922,-0.050,9.57494,0.00000
125.00,9.52860,5.055229,0.000190,5.077608,-1.1916,-0.049,9.52860,0.00000
126.00,9.47951,5.055304,0.000191,5.077573,-1.1910,-0.049,9.47951,0.00000
127.00,9.43071,5.055259,0.000194,5.077503,-1.1904,-0.049,9.43071,0.00000
128.00,9.39638,5.055327,0.000194,5.077498,-1.1898,-0.049,9.39638,0.00000
129.00,9.38246,5.055399,0.000198,5.077463,-1.1892,-0.049,9.38246,0.00000
130.00,9.38248,5.055490,0.000200,5.077425,-1.1887,-0.049,9.38248,0.00000
131.00,9.38783,5.055554,0.000201,5.077403,-1.1881,-0.048,9.38783,0.00000
132.00,9.39679,5.055607,0.000199,5.077349,-1.1875,-0.048,9.39679,0.00000
133.00,9.40940,5.055732,0.000199,5.077351,-1.1869,-0.048,9.40940,0.00000
134.00,9.42564,5.055681,0.000196,5.077288,-1.1863,-0.047,9.42564,0.00000
135.00,9.44514,5.055800,0.000199,5.077346,-1.1857,-0.047,9.44514,0.00000
136.00,9.46660,5.055939,0.000201,5.077371,-1.1851,-0.047,9.46660,0.00000
137.00,9.48843,5.056233,0.000199,5.077567,-1.1845,-0.047,9.48843,0.00000
138.00,9.51073,5.056329,0.000199,5.077564,-1.1839,-0.047,9.51073,0.00000
139.00,9.53264,5.056549,0.000200,5.077663,-1.1834,-0.046,9.53264,0.00000
140.00,9.55150,5.056547,0.000198,5.077613,-1.1828,-0.046,9.55150,0.00000
141.00,9.56597,5.056648,0.000194,5.077662,-1.1822,-0.046,9.56597,0.00000
142.00,9.57728,5.056588,0.000194,5.077551,-1.1816,-0.045,9.57728,0.00000
143.00,9.58610,5.056696,0.000197,5.077641,-1.1811,-0.045,9.58610,0.00000
144.00,9.59268,5.056815,0.000201,5.077602,-1.1805,-0.045,9.59268,0.00000
145.00,9.59793,5.057019,0.000201,5.077700,-1.1799,-0.045,9.59793,0.00000
146.00,9.60288,5.057117,0.000206,5.077789,-1.1793,-0.045,9.60288,0.00000
147.00,9.60705,5.057196,0.000210,5.077806,-1.1788,-0.045,9.60705,0.00000
148.00,9.60884,5.057272,0.000210,5.077746,-1.1783,-0.044,9.60884,0.00000
149.00,9.60979,5.057277,0.000208,5.077776,-1.1777,-0.044,9.60979,0.00000
150.00,9.61080,5.057278,0.000207,5.077684,-1.1771,-0.044,9.61080,0.00000
151.00,9.61245,5.057361,0.000202,5.077628,-1.1766,-0.043,9.61245,0.00000
152.00,9.61279,5.057391,0.000200,5.077535,-1.1760,-0.043,9.61279,0.00000
153.00,9.61341,5.057448,0.000196,5.077559,-1.1754,-0.043,9.61341,0.00000
154.00,9.61478,5.057635,0.000197,5.077614,-1.1749,-0.042,9.61478,0.00000
155.00,9.61546,5.057674,0.000200,5.077625,-1.1743,-0.042,9.61546,0.00000
156.00,9.61480,5.057639,0.000199,5.077568,-1.1738,-0.042,9.61480,0.00000
157.00,9.61423,5.057777,0.000197,5.077654,-1.1732,-0.042,9.61423,0.00000
158.00,9.61334,5.057871,0.000197,5.077680,-1.1726,-0.041,9.61334,0.00000
159.00,9.61285,5.057930,0.000197,5.077651,-1.1721,-0.041,9.61285,0.00000
160.00,9.61212,5.058026,0.000199,5.077634,-1.1716,-0.041,9.61212,0.00000
161.00,9.61130,5.058018,0.000201,5.077563,-1.1710,-0.041,9.61130,0.00000
162.00,9.61188,5.057999,0.000204,5.077546,-1.1705,-0.041,9.61188,0.00000
163.00,9.61293,5.058083,0.000204,5.077596,-1.1700,-0.040,9.61293,0.00000
164.00,9.61218,5.058041,0.000204,5.077551,-1.1694,-0.040,9.61218,0.00000
165.00,9.61200,5.058128,0.000202,5.077614,-1.1688,-0.040,9.61200,0.00000
166.00,9.61245,5.058380,0.000202,5.077697,-1.1683,-0.040,9.61245,0.00000
167.00,9.61122,5.058512,0.000201,5.077693,-1.1677,-0.039,9.61122,0.00000
168.00,9.60975,5.058508,0.000202,5.077619,-1.1671,-0.039,9.60975,0.00000
169.00,9.61010,5.058639,0.000203,5.077676,-1.1666,-0.039,9.61010,0.00000
170.00,9.60984,5.058764,0.000203,5.077704,-1.1660,-0.039,9.60984,0.00000
171.00,9.60990,5.058854,0.000206,5.077698,-1.1654,-0.039,9.60990,0.00000
172.00,9.61035,5.058965,0.000206,5.077719,-1.1648,-0.038,9.61035,0.00000
173.00,9.61101,5.059011,0.000205,5.077670,-1.1642,-0.038,9.61101,0.00000
174.00,9.61109,5.059109,0.000207,5.077678,-1.1637,-0.038,9.61109,0.00000
175.00,9.61290,5.059164,0.000208,5.077678,-1.1631,-0.038,9.61290,0.00000
176.00,9.61538,5.059124,0.000207,5.077663,-1.1625,-0.037,9.61538,0.00000
177.00,9.61824,5.059186,0.000207,5.077680,-1.1620,-0.037,9.61824,0.00000
178.00,9.62037,5.059304,0.000207,5.077717,-1.1615,-0.037,9.62037,0.00000
179.00,9.62293,5.059332,0.000204,5.077637,-1.1609,-0.036,9.62293,0.00000
180.00,9.62391,5.059416,0.000200,5.077609,-1.1604,-0.036,9.62391,0.00000
181.00,9.62439,5.059609,0.000197,5.077653,-1.1599,-0.036,9.62439,0.00000
182.00,9.62542,5.059653,0.000197,5.077597,-1.1593,-0.035,9.62542,0.00000
183.00,9.62689,5.059701,0.000195,5.077567,-1.1588,-0.035,9.62689,0.00000
184.00,9.62713,5.059841,0.000194,5.077668,-1.1582,-0.035,9.62713,0.00000
185.00,9.62833,5.059851,0.000193,5.077611,-1.1577,-0.034,9.62833,0.00000
186.00,9.62996,5.059867,0.000195,5.077598,-1.1572,-0.034,9.62996,0.00000
187.00,9.63101,5.059905,0.000193,5.077571,-1.1566,-0.034,9.63101,0.00000
188.00,9.63252,5.060100,0.000193,5.077675,-1.1561,-0.034,9.63252,0.00000
189.00,9.63415,5.060145,0.000194,5.077651,-1.1556,-0.033,9.63415,0.00000
190.00,9.63578,5.060305,0.000196,5.077754,-1.1551,-0.033,9.63578,0.00000
191.00,9.63635,5.060378,0.000193,5.077730,-1.1546,-0.033,9.63635,0.00000
192.00,9.63705,5.060456,0.000192,5.077723,-1.1541,-0.032,9.63705,0.00000
193.00,9.63737,5.060318,0.000194,5.077589,-1.1535,-0.032,9.63737,0.00000
194.00,9.63821,5.060305,0.000191,5.077506,-1.1530,-0.032,9.63821,0.00000
195.00,9.63846,5.060316,0.000193,5.077500,-1.1525,-0.032,9.63846,0.00000
196.00,9.63906,5.060303,0.000194,5.077478,-1.1520,-0.032,9.63906,0.00000
197.00,9.63906,5.060367,0.000197,5.077514,-1.1515,-0.031,9.63906,0.00000
198.00,9.63926,5.060515,0.000194,5.077569,-1.1509,-0.031,9.63926,0.00000
199.00,9.63893,5.060665,0.000194,5.077660,-1.1504,-0.031,9.63893,0.00000
200.00,9.63962,5.060751,0.000195,5.077630,-1.1499,-0.031,9.63962,0.00000
201.00,9.63954,5.060879,0.000193,5.077691,-1.1493,-0.030,9.63954,0.00000
202.00,9.63997,5.060967,0.000192,5.077705,-1.1488,-0.030,9.63997,0.00000
203.00,9.63950,5.061069,0.000194,5.077714,-1.1483,-0.030,9.63950,0.00000
204.00,9.63938,5.061110,0.000198,5.077634,-1.1477,-0.030,9.63938,0.00000
205.00,9.63812,5.061143,0.000197,5.077685,-1.1472,-0.029,9.63812,0.00000
206.00,9.63797,5.061183,0.000194,5.077645,-1.1467,-0.029,9.63797,0.00000
207.00,9.63796,5.061237,0.000196,5.077648,-1.1461,-0.029,9.63796,0.00000
208.00,9.63796,5.061322,0.000197,5.077643,-1.1456,-0.029,9.63796,0.00000
209.00,9.63796,5.061409,0.000195,5.077653,-1.1451,-0.028,9.63796,0.00000
210.00,9.63793,5.061598,0.000199,5.077672,-1.1446,-0.028,9.63793,0.00000
211.00,9.63761,5.061620,0.000206,5.077645,-1.1440,-0.028,9.63761,0.00000
212.00,9.63717,5.061681,0.000206,5.077645,-1.1434,-0.028,9.63717,0.00000
213.00,9.63803,5.061758,0.000206,5.077692,-1.1429,-0.028,9.63803,0.00000
214.00,9.63877,5.061831,0.000207,5.077710,-1.1423,-0.027,9.63877,0.00000
215.00,9.63970,5.061794,0.000201,5.077616,-1.1418,-0.027,9.63970,0.00000
216.00,9.63966,5.061989,0.000198,5.077692,-1.1412,-0.027,9.63966,0.00000
217.00,9.64054,5.062128,0.000201,5.077703,-1.1407,-0.027,9.64054,0.00000
218.00,9.64112,5.062177,0.000200,5.077652,-1.1402,-0.026,9.64112,0.00000
219.00,9.64107,5.062176,0.000202,5.077596,-1.1396,-0.026,9.64107,0.00000
220.00,9.64039,5.062208,0.000205,5.077595,-1.1391,-0.026,9.64039,0.00000
221.00,9.64059,5.062233,0.000206,5.077568,-1.1386,-0.026,9.64059,0.00000
222.00,9.63966,5.062108,0.000201,5.077479,-1.1381,-0.025,9.63966,0.00000
223.00,9.63871,5.062159,0.000200,5.077515,-1.1376,-0.025,9.63871,0.00000
224.00,9.63865,5.062204,0.000196,5.077545,-1.1371,-0.025,9.63865,0.00000
225.00,9.63952,5.062291,0.000193,5.077586,-1.1366,-0.024,9.63952,0.00000
226.00,9.64073,5.062246,0.000192,5.077534,-1.1361,-0.024,9.64073,0.00000
227.00,9.64122,5.062413,0.000196,5.077542,-1.1356,-0.024,9.64122,0.00000
228.00,9.64188,5.062514,0.000198,5.077534,-1.1351,-0.024,9.64188,0.00000
229.00,9.64229,5.062612,0.000197,5.077504,-1.1346,-0.023,9.64229,0.00000
230.00,9.64267,5.062639,0.000200,5.077424,-1.1341,-0.023,9.64267,0.00000
231.00,9.64260,5.062747,0.000206,5.077392,-1.1336,-0.023,9.64260,0.00000
232.00,9.64267,5.062777,0.000206,5.077337,-1.1331,-0.023,9.64267,0.00000
233.00,9.64215,5.062690,0.000205,5.077175,-1.1326,-0.023,9.64215,0.00000
234.00,9.64260,5.062742,0.000206,5.077231,-1.1320,-0.023,9.64260,0.00000
235.00,9.64360,5.062828,0.000203,5.077244,-1.1315,-0.022,9.64360,0.00000
236.00,9.64488,5.062904,0.000197,5.077290,-1.1310,-0.022,9.64488,0.00000
237.00,9.64530,5.063088,0.000193,5.077391,-1.1305,-0.021,9.64530,0.00000
238.00,9.64570,5.063278,0.000192,5.077543,-1.1299,-0.021,9.64570,0.00000
239.00,9.64565,5.063430,0.000190,5.077567,-1.1294,-0.021,9.64565,0.00000
240.00,9.64552,5.063630,0.000191,5.077662,-1.1289,-0.020,9.64552,0.00000
241.00,9.64460,5.063760,0.000188,5.077709,-1.1284,-0.020,9.64460,0.00000
242.00,9.64567,5.063763,0.000191,5.077702,-1.1279,-0.020,9.64567,0.00000
243.00,9.64674,5.063894,0.000194,5.077727,-1.1274,-0.020,9.64674,0.00000
244.00,9.64814,5.063981,0.000199,5.077757,-1.1269,-0.020,9.64814,0.00000
245.00,9.64827,5.063980,0.000198,5.077693,-1.1264,-0.019,9.64827,0.00000
246.00,9.64839,5.064017,0.000203,5.077626,-1.1259,-0.019,9.64839,0.00000
247.00,9.64817,5.064107,0.000203,5.077645,-1.1254,-0.019,9.64817,0.00000
248.00,9.64750,5.064095,0.000202,5.077546,-1.1249,-0.019,9.64750,0.00000
249.00,9.64747,5.064148,0.000200,5.077471,-1.1244,-0.018,9.64747,0.00000
250.00,9.64760,5.064262,0.000201,5.077505,-1.1239,-0.018,9.64760,0.00000
251.00,9.64840,5.064368,0.000200,5.077535,-1.1234,-0.018,9.64840,0.00000
252.00,9.64886,5.064404,0.000198,5.077468,-1.1229,-0.018,9.64886,0.00000
253.00,9.64958,5.064452,0.000194,5.077449,-1.1224,-0.017,9.64958,0.00000
254.00,9.64994,5.064463,0.000195,5.077408,-1.1219,-0.017,9.64994,0.00000
255.00,9.65004,5.064506,0.000198,5.077410,-1.1214,-0.017,9.65004,0.00000
256.00,9.65090,5.064542,0.000199,5.077391,-1.1210,-0.017,9.65090,0.00000
257.00,9.65100,5.064667,0.000199,5.077435,-1.1205,-0.017,9.65100,0.00000
258.00,9.65184,5.064798,0.000203,5.077450,-1.1200,-0.016,9.65184,0.00000
259.00,9.65176,5.065009,0.000201,5.077537,-1.1195,-0.016,9.65176,0.00000
260.00,9.65280,5.065037,0.000197,5.077474,-1.1190,-0.016,9.65280,0.00000
261.00,9.65250,5.065110,0.000195,5.077470,-1.1185,-0.016,9.65250,0.00000
262.00,9.65318,5.065186,0.000195,5.077503,-1.1180,-0.015,9.65318,0.00000
263.00,9.65245,5.065333,0.000196,5.077616,-1.1176,-0.015,9.65245,0.00000
264.00,9.65162,5.065268,0.000195,5.077539,-1.1171,-0.015,9.65162,0.00000
265.00,9.64994,5.065346,0.000197,5.077564,-1.1166,-0.014,9.64994,0.00000
266.00,9.64988,5.065398,0.000198,5.077557,-1.1161,-0.014,9.64988,0.00000
267.00,9.64970,5.065345,0.000199,5.077465,-1.1157,-0.014,9.64970,0.00000
268.00,9.64936,5.065344,0.000197,5.077460,-1.1152,-0.014,9.64936,0.00000
269.00,9.64914,5.065369,0.000199,5.077451,-1.1147,-0.014,9.64914,0.00000
270.00,9.65041,5.065506,0.000194,5.077484,-1.1142,-0.013,9.65041,0.00000
271.00,9.65069,5.065623,0.000194,5.077507,-1.1137,-0.013,9.65069,0.00000
272.00,9.65194,5.065769,0.000196,5.077506,-1.1133,-0.013,9.65194,0.00000
273.00,9.65337,5.065931,0.000198,5.077518,-1.1128,-0.012,9.65337,0.00000
274.00,9.65399,5.066081,0.000197,5.077563,-1.1124,-0.012,9.65399,0.00000
275.00,9.65337,5.066052,0.000201,5.077506,-1.1119,-0.012,9.65337,0.00000
276.00,9.65228,5.066170,0.000198,5.077538,-1.1115,-0.012,9.65228,0.00000
277.00,9.65071,5.066334,0.000194,5.077624,-1.1110,-0.011,9.65071,0.00000
278.00,9.65032,5.066301,0.000194,5.077536,-1.1105,-0.011,9.65032,0.00000
279.00,9.65179,5.066373,0.000192,5.077539,-1.1100,-0.011,9.65179,0.00000
280.00,9.65427,5.066499,0.000189,5.077532,-1.1096,-0.010,9.65427,0.00000
281.00,9.65763,5.066483,0.000192,5.077479,-1.1091,-0.010,9.65763,0.00000
282.00,9.65965,5.066547,0.000191,5.077485,-1.1087,-0.010,9.65965,0.00000
283.00,9.66199,5.066674,0.000191,5.077537,-1.1082,-0.010,9.66199,0.00000
284.00,9.66204,5.066715,0.000193,5.077504,-1.1078,-0.009,9.66204,0.00000
285.00,9.66076,5.066768,0.000197,5.077519,-1.1073,-0.009,9.66076,0.00000
286.00,9.65846,5.066863,0.000199,5.077556,-1.1069,-0.009,9.65846,0.00000
287.00,9.65664,5.066846,0.000200,5.077507,-1.1065,-0.009,9.65664,0.00000
288.00,9.65519,5.066822,0.000197,5.077457,-1.1060,-0.009,9.65519,0.00000
289.00,9.65513,5.066862,0.000196,5.077483,-1.1056,-0.008,9.65513,0.00000
290.00,9.65503,5.066876,0.000193,5.077444,-1.1052,-0.008,9.65503,0.00000
291.00,9.65525,5.066962,0.000188,5.077440,-1.1047,-0.007,9.65525,0.00000
292.00,9.65581,5.067035,0.000189,5.077485,-1.1043,-0.007,9.65581,0.00000
293.00,9.65642,5.067152,0.000192,5.077522,-1.1038,-0.007,9.65642,0.00000
294.00,9.65656,5.067275,0.000193,5.077512,-1.1034,-0.007,9.65656,0.00000
295.00,9.65758,5.067483,0.000198,5.077586,-1.1029,-0.007,9.65758,0.00000
296.00,9.65768,5.067518,0.000195,5.077547,-1.1025,-0.007,9.65768,0.00000
297.00,9.65888,5.067580,0.000192,5.077455,-1.1021,-0.006,9.65888,0.00000
298.00,9.65902,5.067632,0.000194,5.077457,-1.1017,-0.006,9.65902,0.00000
299.00,9.65879,5.067759,0.000193,5.077490,-1.1012,-0.006,9.65879,0.00000
300.00,9.65823,5.067782,0.000191,5.077508,-1.1008,-0.006,9.65823,0.00000
301.00,9.65909,5.067824,0.000198,5.077516,-1.1003,-0.006,9.65909,0.00000
302.00,9.65839,5.067952,0.000198,5.077603,-1.0999,-0.005,9.65839,0.00000
303.00,9.65858,5.068005,0.000196,5.077549,-1.0994,-0.005,9.65858,0.00000
304.00,9.65942,5.068066,0.000197,5.077570,-1.0990,-0.005,9.65942,0.00000
305.00,9.66049,5.068083,0.000196,5.077515,-1.0985,-0.005,9.66049,0.00000
306.00,9.66025,5.068211,0.000193,5.077514,-1.0981,-0.004,9.66025,0.00000
307.00,9.66083,5.068271,0.000197,5.077476,-1.0976,-0.004,9.66083,0.00000
308.00,9.66061,5.068373,0.000197,5.077517,-1.0972,-0.004,9.66061,0.00000
309.00,9.66015,5.068356,0.000196,5.077409,-1.0967,-0.004,9.66015,0.00000
310.00,9.65923,5.068477,0.000194,5.077455,-1.0963,-0.004,9.65923,0.00000
311.00,9.65927,5.068575,0.000195,5.077526,-1.0959,-0.003,9.65927,0.00000
312.00,9.65877,5.068651,0.000193,5.077554,-1.0954,-0.003,9.65877,0.00000
313.00,9.65871,5.068685,0.000190,5.077517,-1.0950,-0.003,9.65871,0.00000
314.00,9.65946,5.068833,0.000185,5.077622,-1.0946,-0.002,9.65946,0.00000
315.00,9.66093,5.068830,0.000188,5.077581,-1.0942,-0.002,9.66093,0.00000
316.00,9.66125,5.068879,0.000188,5.077575,-1.0937,-0.002,9.66125,0.00000
317.00,9.66173,5.069016,0.000187,5.077697,-1.0933,-0.002,9.66173,0.00000
318.00,9.66217,5.069045,0.000190,5.077705,-1.0928,-0.002,9.66217,0.00000
319.00,9.66229,5.069144,0.000190,5.077744,-1.0924,-0.002,9.66229,0.00000
320.00,9.66116,5.069267,0.000183,5.077788,-1.0919,-0.001,9.66116,0.00000
321.00,9.66150,5.069320,0.000179,5.077782,-1.0915,-0.001,9.66150,0.00000
322.00,9.66272,5.069370,0.000173,5.077751,-1.0911,0.000,9.66272,0.00000
323.00,9.66301,5.069579,0.000171,5.077898,-1.0907,0.000,9.66301,0.00000
324.00,9.66261,5.069558,0.000173,5.077870,-1.0903,0.000,9.66261,0.00000
325.00,9.66247,5.069630,0.000176,5.077862,-1.0899,0.000,9.66247,0.00000
326.00,9.66093,5.069687,0.000177,5.077853,-1.0894,0.001,9.66093,0.00000
327.00,9.65928,5.069612,0.000180,5.077727,-1.0890,0.001,9.65928,0.00000
328.00,9.65973,5.069555,0.000180,5.077576,-1.0886,0.001,9.65973,0.00000
329.00,9.66030,5.069628,0.000182,5.077571,-1.0881,0.002,9.66030,0.00000
330.00,9.66189,5.069687,0.000185,5.077584,-1.0877,0.002,9.66189,0.00000
331.00,9.66503,5.069725,0.000187,5.077573,-1.0873,0.002,9.66503,0.00000
332.00,9.66743,5.069890,0.000187,5.077633,-1.0868,0.003,9.66743,0.00000
333.00,9.66848,5.070037,0.000189,5.077709,-1.0864,0.003,9.66848,0.00000
334.00,9.66956,5.070064,0.000192,5.077675,-1.0860,0.003,9.66956,0.00000
335.00,9.66979,5.070048,0.000191,5.077590,-1.0856,0.003,9.66979,0.00000
336.00,9.66974,5.070214,0.000192,5.077657,-1.0852,0.004,9.66974,0.00000
337.00,9.66828,5.070257,0.000195,5.077631,-1.0848,0.004,9.66828,0.00000
338.00,9.66717,5.070365,0.000193,5.077636,-1.0843,0.004,9.66717,0.00000
339.00,9.66643,5.070478,0.000192,5.077606,-1.0839,0.004,9.66643,0.00000
340.00,9.66631,5.070556,0.000194,5.077618,-1.0835,0.005,9.66631,0.00000
341.00,9.66559,5.070552,0.000196,5.077537,-1.0831,0.005,9.66559,0.00000
342.00,9.66711,5.070585,0.000193,5.077467,-1.0827,0.005,9.66711,0.00000
343.00,9.66818,5.070598,0.000197,5.077419,-1.0823,0.005,9.66818,0.00000
344.00,9.66861,5.070659,0.000200,5.077437,-1.0818,0.005,9.66861,0.00000
345.00,9.66924,5.070818,0.000201,5.077484,-1.0814,0.006,9.66924,0.00000
346.00,9.66995,5.070835,0.000201,5.077450,-1.0810,0.006,9.66995,0.00000
347.00,9.66995,5.070995,0.000200,5.077568,-1.0806,0.006,9.66995,0.00000
348.00,9.67033,5.071086,0.000198,5.077576,-1.0802,0.007,9.67033,0.00000
349.00,9.67039,5.071143,0.000194,5.077567,-1.0798,0.007,9.67039,0.00000
350.00,9.67097,5.071263,0.000193,5.077621,-1.0794,0.007,9.67097,0.00000
351.00,9.67079,5.071314,0.000193,5.077576,-1.0790,0.008,9.67079,0.00000
352.00,9.67094,5.071339,0.000199,5.077541,-1.0786,0.008,9.67094,0.00000
353.00,9.67055,5.071411,0.000200,5.077581,-1.0781,0.008,9.67055,0.00000
354.00,9.67118,5.071557,0.000206,5.077641,-1.0777,0.008,9.67118,0.00000
355.00,9.67064,5.071500,0.000206,5.077572,-1.0773,0.008,9.67064,0.00000
356.00,9.67118,5.071628,0.000210,5.077624,-1.0769,0.008,9.67118,0.00000
357.00,9.67146,5.071728,0.000209,5.077627,-1.0765,0.008,9.67146,0.00000
358.00,9.67178,5.071748,0.000206,5.077516,-1.0761,0.009,9.67178,0.00000
359.00,9.67266,5.071822,0.000203,5.077526,-1.0756,0.009,9.67266,0.00000
360.00,9.67353,5.071942,0.000204,5.077520,-1.0752,0.009,9.67353,0.00000
361.00,9.67272,5.072028,0.000200,5.077536,-1.0748,0.010,9.67272,0.00000
362.00,9.67207,5.071981,0.000196,5.077446,-1.0744,0.010,9.67207,0.00000
363.00,9.67180,5.071994,0.000196,5.077473,-1.0740,0.010,9.67180,0.00000
364.00,9.67097,5.072030,0.000195,5.077437,-1.0736,0.010,9.67097,0.00000
365.00,9.67034,5.072144,0.000195,5.077474,-1.0732,0.011,9.67034,0.00000
366.00,9.67124,5.072263,0.000197,5.077501,-1.0728,0.011,9.67124,0.00000
367.00,9.67203,5.072371,0.000195,5.077547,-1.0723,0.011,9.67203,0.00000
368.00,9.67247,5.072535,0.000200,5.077573,-1.0719,0.011,9.67247,0.00000
369.00,9.67278,5.072641,0.000204,5.077583,-1.0715,0.011,9.67278,0.00000
370.00,9.67252,5.072687,0.000203,5.077583,-1.0710,0.011,9.67252,0.00000
371.00,9.67266,5.072685,0.000201,5.077502,-1.0706,0.012,9.67266,0.00000
372.00,9.67299,5.072746,0.000207,5.077451,-1.0702,0.012,9.67299,0.00000
373.00,9.67327,5.072796,0.000208,5.077462,-1.0698,0.012,9.67327,0.00000
374.00,9.67333,5.072866,0.000207,5.077470,-1.0694,0.012,9.67333,0.00000
375.00,9.67410,5.072938,0.000209,5.077464,-1.0690,0.012,9.67410,0.00000
376.00,9.67423,5.072984,0.000208,5.077473,-1.0686,0.013,9.67423,0.00000
377.00,9.67415,5.073139,0.000206,5.077538,-1.0681,0.013,9.67415,0.00000
378.00,9.67403,5.073266,0.000207,5.077580,-1.0677,0.013,9.67403,0.00000
379.00,9.67430,5.073250,0.000204,5.077547,-1.0673,0.014,9.67430,0.00000
380.00,9.67413,5.073314,0.000206,5.077570,-1.0669,0.014,9.67413,0.00000
381.00,9.67426,5.073408,0.000208,5.077571,-1.0666,0.014,9.67426,0.00000
382.00,9.67480,5.073373,0.000210,5.077535,-1.0662,0.014,9.67480,0.00000
383.00,9.67561,5.073460,0.000207,5.077558,-1.0658,0.014,9.67561,0.00000
384.00,9.67600,5.073655,0.000209,5.077595,-1.0654,0.014,9.67600,0.00000
385.00,9.67652,5.073644,0.000207,5.077488,-1.0650,0.015,9.67652,0.00000
386.00,9.67654,5.073805,0.000207,5.077563,-1.0646,0.015,9.67654,0.00000
387.00,9.67696,5.073933,0.000207,5.077612,-1.0642,0.015,9.67696,0.00000
388.00,9.67674,5.073946,0.000208,5.077588,-1.0638,0.015,9.67674,0.00000
389.00,9.67702,5.073885,0.000205,5.077472,-1.0634,0.016,9.67702,0.00000
390.00,9.67793,5.074022,0.000206,5.077537,-1.0630,0.016,9.67793,0.00000
391.00,9.67848,5.074025,0.000207,5.077507,-1.0626,0.016,9.67848,0.00000
392.00,9.67729,5.074172,0.000205,5.077557,-1.0621,0.017,9.67729,0.00000
393.00,9.67684,5.074185,0.000203,5.077505,-1.0617,0.017,9.67684,0.00000
394.00,9.67627,5.074260,0.000203,5.077549,-1.0612,0.017,9.67627,0.00000
395.00,9.67586,5.074282,0.000202,5.077507,-1.0608,0.017,9.67586,0.00000
396.00,9.67641,5.074320,0.000199,5.077474,-1.0604,0.018,9.67641,0.00000
397.00,9.67738,5.074332,0.000201,5.077386,-1.0601,0.018,9.67738,0.00000
398.00,9.67888,5.074480,0.000206,5.077389,-1.0597,0.018,9.67888,0.00000
399.00,9.67958,5.074556,0.000207,5.077393,-1.0593,0.018,9.67958,0.00000
400.00,9.67864,5.074708,0.000207,5.077471,-1.0589,0.018,9.67864,0.00000
401.00,9.67814,5.074779,0.000207,5.077500,-1.0585,0.019,9.67814,0.00000
402.00,9.67876,5.074797,0.000207,5.077498,-1.0581,0.019,9.67876,0.00000
403.00,9.67874,5.074943,0.000207,5.077549,-1.0577,0.019,9.67874,0.00000
404.00,9.67900,5.075097,0.000210,5.077614,-1.0573,0.019,9.67900,0.00000
405.00,9.67974,5.075120,0.000213,5.077581,-1.0569,0.019,9.67974,0.00000
406.00,9.68017,5.075292,0.000213,5.077628,-1.0565,0.020,9.68017,0.00000
407.00,9.68057,5.075509,0.000215,5.077721,-1.0561,0.020,9.68057,0.00000
408.00,9.68005,5.075444,0.000214,5.077629,-1.0557,0.020,9.68005,0.00000
409.00,9.67988,5.075474,0.000209,5.077565,-1.0553,0.020,9.67988,0.00000
410.00,9.68073,5.075589,0.000204,5.077588,-1.0548,0.021,9.68073,0.00000
411.00,9.68058,5.075572,0.000206,5.077524,-1.0544,0.021,9.68058,0.00000
412.00,9.68027,5.075538,0.000204,5.077409,-1.0540,0.021,9.68027,0.00000
413.00,9.68097,5.075627,0.000204,5.077403,-1.0536,0.022,9.68097,0.00000
414.00,9.68124,5.075713,0.000206,5.077436,-1.0532,0.022,9.68124,0.00000
415.00,9.68077,5.075717,0.000211,5.077378,-1.0528,0.022,9.68077,0.00000
416.00,9.68131,5.075799,0.000210,5.077380,-1.0524,0.022,9.68131,0.00000
417.00,9.68125,5.075890,0.000206,5.077432,-1.0521,0.022,9.68125,0.00000
418.00,9.68122,5.075961,0.000204,5.077439,-1.0517,0.023,9.68122,0.00000
419.00,9.68126,5.076038,0.000202,5.077382,-1.0513,0.023,9.68126,0.00000
420.00,9.68147,5.076259,0.000197,5.077440,-1.0510,0.023,9.68147,0.00000
@2,1.0000,2.0, 420.029 
421.00,9.68232,5.076332,0.000200,5.077393,-1.0506,0.024,9.68232,0.00000
422.00,9.68509,5.076410,0.000206,5.077389,-1.0502,0.024,9.68509,0.00000
423.00,9.68088,5.076562,0.000209,5.077446,-1.0499,0.024,9.68088,0.00000
424.00,9.64752,5.076616,0.000212,5.077507,-1.0495,0.024,9.64752,0.00000
425.00,9.57797,5.076612,0.000215,5.077526,-1.0491,0.024,9.57797,0.00000
426.00,9.48801,5.076755,0.000212,5.077668,-1.0487,0.024,9.48801,0.00000
427.00,9.39288,5.076869,0.000207,5.077698,-1.0484,0.025,9.39288,0.00000
428.00,9.31340,5.076899,0.000202,5.077675,-1.0480,0.025,9.31340,0.00000
429.00,9.27242,5.076980,0.000205,5.077624,-1.0477,0.026,9.27242,0.00000
430.00,9.27049,5.077109,0.000205,5.077596,-1.0473,0.026,9.27049,0.00000
431.00,9.28211,5.077137,0.000206,5.077484,-1.0470,0.026,9.28211,0.00000
432.00,9.28698,5.077128,0.000209,5.077378,-1.0466,0.026,9.28698,0.00000
433.00,9.27502,5.077247,0.000210,5.077415,-1.0462,0.026,9.27502,0.00000
434.00,9.24994,5.077253,0.000208,5.077384,-1.0459,0.027,9.24994,0.00000
435.00,9.22166,5.077302,0.000212,5.077384,-1.0455,0.027,9.22166,0.00000
436.00,9.20355,5.077440,0.000213,5.077444,-1.0451,0.027,9.20355,0.00000
437.00,9.20374,5.077540,0.000214,5.077486,-1.0447,0.027,9.20374,0.00000
438.00,9.22189,5.077663,0.000215,5.077511,-1.0443,0.027,9.22189,0.00000
439.00,9.25419,5.077764,0.000216,5.077557,-1.0439,0.028,9.25419,0.00000
440.00,9.29599,5.077845,0.000213,5.077543,-1.0436,0.028,9.29599,0.00000
441.00,9.34320,5.077907,0.000211,5.077553,-1.0432,0.028,9.34320,0.00000
442.00,9.38961,5.077963,0.000211,5.077555,-1.0428,0.028,9.38961,0.00000
443.00,9.43113,5.077969,0.000211,5.077518,-1.0424,0.029,9.43113,0.00000
444.00,9.46841,5.078068,0.000209,5.077492,-1.0420,0.029,9.46841,0.00000
445.00,9.50143,5.078140,0.000208,5.077483,-1.0417,0.029,9.50143,0.00000
446.00,9.52787,5.078195,0.000209,5.077433,-1.0414,0.029,9.52787,0.00000
447.00,9.55063,5.078291,0.000210,5.077417,-1.0411,0.030,9.55063,0.00000
448.00,9.57073,5.078372,0.000209,5.077436,-1.0407,0.030,9.57073,0.00000
449.00,9.58691,5.078496,0.000209,5.077493,-1.0404,0.030,9.58691,0.00000
450.00,9.60018,5.078559,0.000213,5.077500,-1.0400,0.030,9.60018,0.00000
451.00,9.61104,5.078659,0.000212,5.077536,-1.0397,0.030,9.61104,0.00000
452.00,9.61892,5.078808,0.000211,5.077641,-1.0393,0.031,9.61892,0.00000
453.00,9.62494,5.078793,0.000215,5.077584,-1.0389,0.031,9.62494,0.00000
454.00,9.62970,5.078779,0.000215,5.077551,-1.0385,0.031,9.62970,0.00000
455.00,9.63393,5.078832,0.000209,5.077599,-1.0381,0.031,9.63393,0.00000
456.00,9.63731,5.078939,0.000207,5.077691,-1.0377,0.032,9.63731,0.00000
457.00,9.64018,5.078941,0.000204,5.077664,-1.0373,0.032,9.64018,0.00000
458.00,9.64247,5.078948,0.000201,5.077615,-1.0369,0.032,9.64247,0.00000
459.00,9.64354,5.079039,0.000200,5.077606,-1.0366,0.033,9.64354,0.00000
460.00,9.64380,5.079076,0.000203,5.077585,-1.0362,0.033,9.64380,0.00000
461.00,9.64426,5.079026,0.000203,5.077480,-1.0359,0.033,9.64426,0.00000
462.00,9.64433,5.079171,0.000206,5.077504,-1.0355,0.033,9.64433,0.00000
463.00,9.64459,5.079306,0.000208,5.077506,-1.0352,0.033,9.64459,0.00000
464.00,9.64567,5.079433,0.000211,5.077563,-1.0348,0.033,9.64567,0.00000
465.00,9.64560,5.079629,0.000212,5.077637,-1.0345,0.033,9.64560,0.00000
466.00,9.64464,5.079704,0.000214,5.077630,-1.0341,0.034,9.64464,0.00000
467.00,9.64416,5.079646,0.000218,5.077531,-1.0338,0.034,9.64416,0.00000
468.00,9.64355,5.079817,0.000217,5.077645,-1.0334,0.034,9.64355,0.00000
469.00,9.64245,5.079819,0.000211,5.077639,-1.0331,0.035,9.64245,0.00000
470.00,9.64062,5.079807,0.000211,5.077594,-1.0328,0.035,9.64062,0.00000
471.00,9.64003,5.080026,0.000212,5.077693,-1.0325,0.035,9.64003,0.00000
472.00,9.63904,5.080165,0.000208,5.077763,-1.0322,0.036,9.63904,0.00000
473.00,9.63870,5.080209,0.000209,5.077746,-1.0319,0.036,9.63870,0.00000
474.00,9.63821,5.080314,0.000211,5.077742,-1.0316,0.036,9.63821,0.00000
475.00,9.63918,5.080374,0.000209,5.077701,-1.0312,0.036,9.63918,0.00000
476.00,9.63995,5.080297,0.000212,5.077598,-1.0308,0.036,9.63995,0.00000
477.00,9.64139,5.080429,0.000213,5.077609,-1.0305,0.037,9.64139,0.00000
478.00,9.64205,5.080509,0.000215,5.077623,-1.0301,0.037,9.64205,0.00000
479.00,9.64393,5.080501,0.000214,5.077568,-1.0297,0.037,9.64393,0.00000
480.00,9.64620,5.080595,0.000215,5.077599,-1.0294,0.037,9.64620,0.00000
481.00,9.64913,5.080646,0.000214,5.077503,-1.0290,0.038,9.64913,0.00000
482.00,9.65157,5.080689,0.000213,5.077488,-1.0287,0.038,9.65157,0.00000
483.00,9.65480,5.080803,0.000210,5.077501,-1.0283,0.038,9.65480,0.00000
484.00,9.65705,5.081012,0.000212,5.077561,-1.0280,0.038,9.65705,0.00000
485.00,9.65936,5.081093,0.000212,5.077549,-1.0277,0.038,9.65936,0.00000
486.00,9.66134,5.081249,0.000210,5.077663,-1.0273,0.039,9.66134,0.00000
487.00,9.66393,5.081262,0.000212,5.077613,-1.0270,0.039,9.66393,0.00000
488.00,9.66575,5.081236,0.000213,5.077538,-1.0267,0.039,9.66575,0.00000
489.00,9.66765,5.081300,0.000214,5.077559,-1.0263,0.039,9.66765,0.00000
490.00,9.66983,5.081288,0.000213,5.077503,-1.0260,0.040,9.66983,0.00000
491.00,9.67152,5.081367,0.000213,5.077514,-1.0256,0.040,9.67152,0.00000
492.00,9.67275,5.081407,0.000212,5.077521,-1.0253,0.040,9.67275,0.00000
493.00,9.67559,5.081449,0.000211,5.077549,-1.0249,0.041,9.67559,0.00000
494.00,9.67845,5.081388,0.000214,5.077455,-1.0245,0.041,9.67845,0.00000
495.00,9.68111,5.081401,0.000215,5.077414,-1.0242,0.041,9.68111,0.00000
496.00,9.68351,5.081377,0.000219,5.077375,-1.0238,0.041,9.68351,0.00000
497.00,9.68611,5.081498,0.000224,5.077438,-1.0235,0.041,9.68611,0.00000
498.00,9.68693,5.081558,0.000225,5.077393,-1.0231,0.041,9.68693,0.00000
499.00,9.68835,5.081759,0.000223,5.077488,-1.0228,0.041,9.68835,0.00000
500.00,9.68927,5.081940,0.000224,5.077573,-1.0224,0.042,9.68927,0.00000
501.00,9.69063,5.082040,0.000221,5.077601,-1.0221,0.042,9.69063,0.00000
502.00,9.69194,5.082046,0.000216,5.077529,-1.0217,0.042,9.69194,0.00000
503.00,9.69365,5.082195,0.000216,5.077571,-1.0214,0.042,9.69365,0.00000
504.00,9.69460,5.082200,0.000216,5.077542,-1.0211,0.043,9.69460,0.00000
505.00,9.69449,5.082233,0.000214,5.077496,-1.0208,0.043,9.69449,0.00000
506.00,9.69481,5.082300,0.000213,5.077512,-1.0205,0.043,9.69481,0.00000
507.00,9.69450,5.082423,0.000216,5.077537,-1.0201,0.043,9.69450,0.00000
508.00,9.69301,5.082390,0.000215,5.077424,-1.0198,0.044,9.69301,0.00000
509.00,9.69269,5.082508,0.000213,5.077431,-1.0195,0.044,9.69269,0.00000
510.00,9.69355,5.082603,0.000215,5.077487,-1.0192,0.044,9.69355,0.00000
511.00,9.69469,5.082523,0.000216,5.077350,-1.0189,0.044,9.69469,0.00000
512.00,9.69413,5.082584,0.000212,5.077336,-1.0185,0.045,9.69413,0.00000
513.00,9.69524,5.082736,0.000213,5.077422,-1.0182,0.045,9.69524,0.00000
514.00,9.69454,5.082761,0.000215,5.077342,-1.0179,0.045,9.69454,0.00000
515.00,9.69374,5.082769,0.000213,5.077288,-1.0176,0.045,9.69374,0.00000
516.00,9.69207,5.083058,0.000215,5.077459,-1.0173,0.045,9.69207,0.00000
517.00,9.69179,5.083129,0.000217,5.077491,-1.0170,0.046,9.69179,0.00000
518.00,9.69189,5.083216,0.000219,5.077543,-1.0167,0.046,9.69189,0.00000
519.00,9.69260,5.083272,0.000219,5.077598,-1.0164,0.046,9.69260,0.00000
520.00,9.69294,5.083383,0.000220,5.077556,-1.0161,0.046,9.69294,0.00000
521.00,9.69377,5.083318,0.000213,5.077454,-1.0158,0.047,9.69377,0.00000
522.00,9.69454,5.083353,0.000211,5.077375,-1.0155,0.047,9.69454,0.00000
523.00,9.69376,5.083333,0.000208,5.077268,-1.0152,0.047,9.69376,0.00000
524.00,9.69381,5.083430,0.000206,5.077210,-1.0149,0.048,9.69381,0.00000
525.00,9.69361,5.083529,0.000203,5.077250,-1.0146,0.048,9.69361,0.00000
526.00,9.69308,5.083696,0.000203,5.077308,-1.0143,0.048,9.69308,0.00000
527.00,9.69345,5.083726,0.000203,5.077335,-1.0140,0.049,9.69345,0.00000
528.00,9.69385,5.083815,0.000203,5.077337,-1.0137,0.049,9.69385,0.00000
529.00,9.69268,5.083876,0.000206,5.077340,-1.0134,0.049,9.69268,0.00000
530.00,9.69269,5.083902,0.000208,5.077306,-1.0130,0.049,9.69269,0.00000
531.00,9.69259,5.084018,0.000212,5.077326,-1.0127,0.049,9.69259,0.00000
532.00,9.69297,5.084129,0.000214,5.077288,-1.0123,0.049,9.69297,0.00000
533.00,9.69275,5.084274,0.000215,5.077358,-1.0120,0.050,9.69275,0.00000
534.00,9.69394,5.084354,0.000210,5.077424,-1.0116,0.050,9.69394,0.00000
535.00,9.69472,5.084480,0.000210,5.077491,-1.0113,0.050,9.69472,0.00000
536.00,9.69535,5.084427,0.000211,5.077374,-1.0110,0.051,9.69535,0.00000
537.00,9.69530,5.084570,0.000213,5.077405,-1.0107,0.051,9.69530,0.00000
538.00,9.69635,5.084624,0.000216,5.077393,-1.0103,0.051,9.69635,0.00000
539.00,9.69711,5.084684,0.000220,5.077380,-1.0100,0.051,9.69711,0.00000
540.00,9.69662,5.084766,0.000222,5.077413,-1.0097,0.051,9.69662,0.00000
541.00,9.69620,5.084866,0.000223,5.077463,-1.0094,0.051,9.69620,0.00000
542.00,9.69644,5.084885,0.000223,5.077437,-1.0091,0.051,9.69644,0.00000
543.00,9.69691,5.084900,0.000225,5.077363,-1.0088,0.052,9.69691,0.00000
544.00,9.69717,5.084996,0.000228,5.077382,-1.0085,0.052,9.69717,0.00000
545.00,9.69818,5.084922,0.000226,5.077281,-1.0082,0.052,9.69818,0.00000
546.00,9.69954,5.084961,0.000225,5.077225,-1.0078,0.052,9.69954,0.00000
547.00,9.70042,5.085009,0.000222,5.077245,-1.0075,0.052,9.70042,0.00000
548.00,9.70101,5.085074,0.000218,5.077253,-1.0072,0.053,9.70101,0.00000
549.00,9.70102,5.085010,0.000213,5.077139,-1.0069,0.053,9.70102,0.00000
550.00,9.70203,5.085104,0.000215,5.077120,-1.0066,0.053,9.70203,0.00000
551.00,9.70286,5.085173,0.000214,5.077197,-1.0063,0.054,9.70286,0.00000
552.00,9.70317,5.085279,0.000212,5.077261,-1.0060,0.054,9.70317,0.00000
553.00,9.70306,5.085304,0.000214,5.077263,-1.0057,0.054,9.70306,0.00000
554.00,9.70405,5.085507,0.000215,5.077398,-1.0054,0.054,9.70405,0.00000
555.00,9.70413,5.085542,0.000215,5.077391,-1.0050,0.055,9.70413,0.00000
556.00,9.70353,5.085636,0.000214,5.077370,-1.0047,0.055,9.70353,0.00000
557.00,9.70340,5.085661,0.000215,5.077316,-1.0044,0.055,9.70340,0.00000
558.00,9.70428,5.085800,0.000210,5.077348,-1.0041,0.056,9.70428,0.00000
559.00,9.70550,5.085783,0.000210,5.077238,-1.0038,0.056,9.70550,0.00000
560.00,9.70582,5.085923,0.000211,5.077283,-1.0035,0.056,9.70582,0.00000
561.00,9.70722,5.085976,0.000213,5.077276,-1.0031,0.056,9.70722,0.00000
562.00,9.70743,5.086085,0.000214,5.077278,-1.0028,0.057,9.70743,0.00000
563.00,9.70584,5.086164,0.000215,5.077341,-1.0025,0.057,9.70584,0.00000
564.00,9.70381,5.086275,0.000217,5.077401,-1.0021,0.057,9.70381,0.00000
565.00,9.70342,5.086267,0.000214,5.077352,-1.0018,0.057,9.70342,0.00000
566.00,9.70270,5.086391,0.000210,5.077394,-1.0015,0.057,9.70270,0.00000
567.00,9.70287,5.086469,0.000211,5.077463,-1.0012,0.058,9.70287,0.00000
568.00,9.70404,5.086530,0.000215,5.077445,-1.0009,0.058,9.70404,0.00000
569.00,9.70484,5.086580,0.000214,5.077432,-1.0005,0.058,9.70484,0.00000
570.00,9.70584,5.086696,0.000218,5.077470,-1.0002,0.058,9.70584,0.00000
571.00,9.70566,5.086780,0.000223,5.077493,-0.9999,0.058,9.70566,0.00000
572.00,9.70530,5.086800,0.000221,5.077435,-0.9996,0.058,9.70530,0.00000
573.00,9.70561,5.086931,0.000220,5.077460,-0.9993,0.059,9.70561,0.00000
574.00,9.70640,5.087044,0.000218,5.077489,-0.9990,0.059,9.70640,0.00000
575.00,9.70498,5.087187,0.000213,5.077544,-0.9987,0.059,9.70498,0.00000
576.00,9.70460,5.087232,0.000210,5.077480,-0.9984,0.060,9.70460,0.00000
577.00,9.70581,5.087433,0.000211,5.077573,-0.9981,0.060,9.70581,0.00000
578.00,9.70580,5.087424,0.000210,5.077501,-0.9977,0.060,9.70580,0.00000
579.00,9.70570,5.087528,0.000212,5.077506,-0.9974,0.061,9.70570,0.00000
580.00,9.70671,5.087558,0.000215,5.077469,-0.9970,0.061,9.70671,0.00000
581.00,9.70821,5.087668,0.000217,5.077515,-0.9966,0.061,9.70821,0.00000
582.00,9.70736,5.087641,0.000217,5.077432,-0.9963,0.061,9.70736,0.00000
583.00,9.70853,5.087784,0.000217,5.077528,-0.9959,0.061,9.70853,0.00000
584.00,9.70896,5.087795,0.000217,5.077496,-0.9956,0.061,9.70896,0.00000
585.00,9.70889,5.087910,0.000215,5.077492,-0.9953,0.062,9.70889,0.00000
586.00,9.70846,5.087914,0.000213,5.077385,-0.9950,0.062,9.70846,0.00000
587.00,9.70839,5.087983,0.000210,5.077368,-0.9947,0.062,9.70839,0.00000
588.00,9.70689,5.088036,0.000210,5.077303,-0.9943,0.063,9.70689,0.00000
589.00,9.70557,5.088136,0.000214,5.077307,-0.9940,0.063,9.70557,0.00000
590.00,9.70517,5.088164,0.000217,5.077299,-0.9937,0.063,9.70517,0.00000
591.00,9.70512,5.088185,0.000218,5.077328,-0.9934,0.063,9.70512,0.00000
592.00,9.70645,5.088224,0.000220,5.077317,-0.9931,0.063,9.70645,0.00000
593.00,9.70719,5.088294,0.000220,5.077357,-0.9928,0.063,9.70719,0.00000
594.00,9.70825,5.088424,0.000220,5.077427,-0.9925,0.063,9.70825,0.00000
595.00,9.70932,5.088590,0.000220,5.077502,-0.9922,0.064,9.70932,0.00000
596.00,9.70892,5.088666,0.000220,5.077496,-0.9919,0.064,9.70892,0.00000
597.00,9.70855,5.088736,0.000223,5.077459,-0.9916,0.064,9.70855,0.00000
598.00,9.70942,5.088777,0.000222,5.077417,-0.9913,0.064,9.70942,0.00000
599.00,9.70982,5.088819,0.000220,5.077329,-0.9910,0.065,9.70982,0.00000
600.00,9.70928,5.088840,0.000217,5.077284,-0.9907,0.065,9.70928,0.00000
601.00,9.71019,5.089043,0.000218,5.077344,-0.9903,0.065,9.71019,0.00000
602.00,9.71095,5.089190,0.000218,5.077415,-0.9900,0.066,9.71095,0.00000
603.00,9.71121,5.089271,0.000218,5.077392,-0.9897,0.066,9.71121,0.00000
604.00,9.70994,5.089286,0.000217,5.077374,-0.9894,0.066,9.70994,0.00000
605.00,9.71076,5.089418,0.000219,5.077407,-0.9890,0.066,9.71076,0.00000
606.00,9.71059,5.089490,0.000217,5.077425,-0.9887,0.066,9.71059,0.00000
607.00,9.70985,5.089644,0.000216,5.077444,-0.9883,0.067,9.70985,0.00000
608.00,9.71005,5.089726,0.000214,5.077469,-0.9879,0.067,9.71005,0.00000
609.00,9.71150,5.089823,0.000216,5.077526,-0.9876,0.067,9.71150,0.00000
610.00,9.71168,5.089758,0.000216,5.077400,-0.9873,0.067,9.71168,0.00000
611.00,9.71294,5.089814,0.000214,5.077419,-0.9869,0.068,9.71294,0.00000
612.00,9.71344,5.089785,0.000210,5.077381,-0.9866,0.068,9.71344,0.00000
613.00,9.71236,5.089878,0.000214,5.077367,-0.9863,0.068,9.71236,0.00000
614.00,9.71216,5.090025,0.000215,5.077420,-0.9859,0.069,9.71216,0.00000
615.00,9.71234,5.090146,0.000218,5.077486,-0.9856,0.069,9.71234,0.00000
616.00,9.71114,5.090159,0.000220,5.077404,-0.9853,0.069,9.71114,0.00000
617.00,9.71141,5.090169,0.000227,5.077378,-0.9849,0.069,9.71141,0.00000
618.00,9.71257,5.090170,0.000227,5.077349,-0.9846,0.069,9.71257,0.00000
619.00,9.71306,5.090251,0.000227,5.077303,-0.9844,0.069,9.71306,0.00000
620.00,9.71228,5.090282,0.000224,5.077274,-0.9840,0.070,9.71228,0.00000
621.00,9.71309,5.090415,0.000226,5.077351,-0.9837,0.070,9.71309,0.00000
622.00,9.71268,5.090517,0.000223,5.077311,-0.9834,0.070,9.71268,0.00000
623.00,9.71241,5.090646,0.000220,5.077338,-0.9831,0.070,9.71241,0.00000
624.00,9.71241,5.090625,0.000221,5.077285,-0.9829,0.071,9.71241,0.00000
625.00,9.71359,5.090757,0.000221,5.077330,-0.9826,0.071,9.71359,0.00000
626.00,9.71393,5.090764,0.000221,5.077257,-0.9823,0.071,9.71393,0.00000
627.00,9.71547,5.090863,0.000222,5.077277,-0.9820,0.071,9.71547,0.00000
628.00,9.71586,5.090900,0.000224,5.077278,-0.9816,0.071,9.71586,0.00000
629.00,9.71546,5.091001,0.000222,5.077306,-0.9814,0.072,9.71546,0.00000
630.00,9.71511,5.091113,0.000222,5.077322,-0.9811,0.072,9.71511,0.00000
631.00,9.71423,5.091179,0.000219,5.077332,-0.9808,0.072,9.71423,0.00000
632.00,9.71338,5.091256,0.000219,5.077386,-0.9805,0.072,9.71338,0.00000
633.00,9.71406,5.091382,0.000216,5.077468,-0.9802,0.073,9.71406,0.00000
634.00,9.71553,5.091420,0.000217,5.077489,-0.9799,0.073,9.71553,0.00000
635.00,9.71598,5.091539,0.000218,5.077535,-0.9796,0.073,9.71598,0.00000
636.00,9.71684,5.091717,0.000220,5.077613,-0.9793,0.073,9.71684,0.00000
637.00,9.71629,5.091773,0.000219,5.077623,-0.9790,0.074,9.71629,0.00000
638.00,9.71593,5.091792,0.000221,5.077537,-0.9787,0.074,9.71593,0.00000
639.00,9.71597,5.091856,0.000220,5.077534,-0.9784,0.074,9.71597,0.00000
640.00,9.71692,5.091893,0.000218,5.077485,-0.9781,0.074,9.71692,0.00000
641.00,9.71771,5.091837,0.000218,5.077403,-0.9778,0.075,9.71771,0.00000
642.00,9.71803,5.091895,0.000220,5.077389,-0.9774,0.075,9.71803,0.00000
643.00,9.71757,5.091945,0.000222,5.077345,-0.9771,0.075,9.71757,0.00000
644.00,9.71679,5.091969,0.000223,5.077318,-0.9768,0.075,9.71679,0.00000
645.00,9.71666,5.091974,0.000223,5.077384,-0.9764,0.075,9.71666,0.00000
646.00,9.71684,5.092145,0.000223,5.077498,-0.9761,0.075,9.71684,0.00000
647.00,9.71757,5.092266,0.000222,5.077548,-0.9758,0.076,9.71757,0.00000
648.00,9.71834,5.092312,0.000218,5.077504,-0.9755,0.076,9.71834,0.00000
649.00,9.71908,5.092380,0.000221,5.077470,-0.9753,0.076,9.71908,0.00000
650.00,9.71878,5.092478,0.000224,5.077441,-0.9750,0.076,9.71878,0.00000
651.00,9.71844,5.092453,0.000223,5.077338,-0.9747,0.077,9.71844,0.00000
652.00,9.71877,5.092441,0.000223,5.077259,-0.9743,0.077,9.71877,0.00000
653.00,9.71856,5.092571,0.000225,5.077331,-0.9740,0.077,9.71856,0.00000
654.00,9.71826,5.092674,0.000224,5.077328,-0.9737,0.077,9.71826,0.00000
655.00,9.71823,5.092655,0.000223,5.077230,-0.9734,0.078,9.71823,0.00000
656.00,9.71823,5.092814,0.000222,5.077249,-0.9731,0.078,9.71823,0.00000
657.00,9.71847,5.092935,0.000223,5.077252,-0.9728,0.078,9.71847,0.00000
658.00,9.71853,5.093051,0.000228,5.077321,-0.9725,0.078,9.71853,0.00000
659.00,9.71907,5.093184,0.000226,5.077391,-0.9722,0.078,9.71907,0.00000
660.00,9.71960,5.093299,0.000227,5.077445,-0.9718,0.079,9.71960,0.00000
661.00,9.71947,5.093356,0.000228,5.077465,-0.9715,0.079,9.71947,0.00000
662.00,9.71937,5.093422,0.000228,5.077490,-0.9711,0.079,9.71937,0.00000
663.00,9.72032,5.093496,0.000225,5.077504,-0.9708,0.079,9.72032,0.00000
664.00,9.72065,5.093588,0.000226,5.077523,-0.9704,0.080,9.72065,0.00000
665.00,9.72157,5.093697,0.000228,5.077521,-0.9701,0.080,9.72157,0.00000
666.00,9.72269,5.093860,0.000229,5.077543,-0.9698,0.080,9.72269,0.00000
667.00,9.72335,5.094068,0.000228,5.077610,-0.9694,0.080,9.72335,0.00000
668.00,9.72260,5.094195,0.000227,5.077621,-0.9691,0.080,9.72260,0.00000
669.00,9.72245,5.094179,0.000228,5.077554,-0.9689,0.081,9.72245,0.00000
670.00,9.72095,5.094254,0.000226,5.077559,-0.9686,0.081,9.72095,0.00000
671.00,9.72040,5.094274,0.000226,5.077567,-0.9683,0.081,9.72040,0.00000
672.00,9.71952,5.094208,0.000230,5.077442,-0.9680,0.081,9.71952,0.00000
673.00,9.71974,5.094196,0.000230,5.077395,-0.9678,0.082,9.71974,0.00000
674.00,9.72043,5.094327,0.000231,5.077381,-0.9675,0.082,9.72043,0.00000
675.00,9.72185,5.094413,0.000229,5.077388,-0.9672,0.082,9.72185,0.00000
676.00,9.72294,5.094506,0.000230,5.077421,-0.9669,0.082,9.72294,0.00000
677.00,9.72425,5.094525,0.000229,5.077431,-0.9666,0.082,9.72425,0.00000
678.00,9.72468,5.094666,0.000225,5.077464,-0.9663,0.083,9.72468,0.00000
679.00,9.72377,5.094667,0.000223,5.077444,-0.9660,0.083,9.72377,0.00000
680.00,9.72296,5.094681,0.000224,5.077402,-0.9657,0.083,9.72296,0.00000
681.00,9.72219,5.094684,0.000223,5.077350,-0.9655,0.084,9.72219,0.00000
682.00,9.72219,5.094796,0.000225,5.077373,-0.9652,0.084,9.72219,0.00000
683.00,9.72281,5.094774,0.000230,5.077291,-0.9649,0.084,9.72281,0.00000
684.00,9.72439,5.094913,0.000232,5.077375,-0.9646,0.084,9.72439,0.00000
685.00,9.72518,5.094980,0.000232,5.077385,-0.9644,0.084,9.72518,0.00000
686.00,9.72569,5.095078,0.000230,5.077399,-0.9642,0.084,9.72569,0.00000
687.00,9.72498,5.095148,0.000228,5.077362,-0.9640,0.085,9.72498,0.00000
688.00,9.72410,5.095242,0.000225,5.077400,-0.9638,0.085,9.72410,0.00000
689.00,9.72309,5.095280,0.000223,5.077341,-0.9635,0.085,9.72309,0.00000
690.00,9.72281,5.095388,0.000224,5.077329,-0.9633,0.085,9.72281,0.00000
691.00,9.72257,5.095438,0.000224,5.077282,-0.9630,0.086,9.72257,0.00000
692.00,9.72354,5.095561,0.000222,5.077334,-0.9628,0.086,9.72354,0.00000
693.00,9.72440,5.095696,0.000224,5.077417,-0.9624,0.086,9.72440,0.00000
694.00,9.72450,5.095854,0.000224,5.077495,-0.9622,0.086,9.72450,0.00000
695.00,9.72446,5.095949,0.000221,5.077575,-0.9618,0.087,9.72446,0.00000
696.00,9.72519,5.096018,0.000221,5.077623,-0.9615,0.087,9.72519,0.00000
697.00,9.72545,5.096102,0.000223,5.077634,-0.9613,0.087,9.72545,0.00000
698.00,9.72637,5.095986,0.000222,5.077460,-0.9610,0.087,9.72637,0.00000
699.00,9.72800,5.096030,0.000223,5.077420,-0.9608,0.087,9.72800,0.00000
700.00,9.72844,5.096098,0.000228,5.077346,-0.9605,0.087,9.72844,0.00000
701.00,9.72811,5.096116,0.000230,5.077289,-0.9602,0.088,9.72811,0.00000
702.00,9.72764,5.096116,0.000229,5.077268,-0.9599,0.088,9.72764,0.00000
703.00,9.72699,5.096348,0.000229,5.077400,-0.9596,0.088,9.72699,0.00000
704.00,9.72525,5.096397,0.000232,5.077440,-0.9594,0.088,9.72525,0.00000
705.00,9.72613,5.096413,0.000229,5.077478,-0.9591,0.088,9.72613,0.00000
706.00,9.72659,5.096540,0.000227,5.077530,-0.9589,0.089,9.72659,0.00000
707.00,9.72619,5.096586,0.000224,5.077468,-0.9586,0.089,9.72619,0.00000
708.00,9.72602,5.096617,0.000223,5.077444,-0.9584,0.090,9.72602,0.00000
709.00,9.72638,5.096732,0.000217,5.077430,-0.9581,0.090,9.72638,0.00000
710.00,9.72526,5.096801,0.000216,5.077386,-0.9579,0.090,9.72526,0.00000
711.00,9.72556,5.096893,0.000213,5.077396,-0.9576,0.091,9.72556,0.00000
712.00,9.72633,5.096970,0.000216,5.077449,-0.9573,0.091,9.72633,0.00000
713.00,9.72801,5.097058,0.000219,5.077451,-0.9571,0.091,9.72801,0.00000
714.00,9.72904,5.097067,0.000223,5.077477,-0.9568,0.091,9.72904,0.00000
715.00,9.72968,5.097163,0.000223,5.077531,-0.9566,0.091,9.72968,0.00000
716.00,9.72943,5.097149,0.000225,5.077465,-0.9563,0.091,9.72943,0.00000
717.00,9.72991,5.097226,0.000223,5.077455,-0.9560,0.092,9.72991,0.00000
718.00,9.72857,5.097350,0.000223,5.077530,-0.9558,0.092,9.72857,0.00000
719.00,9.72920,5.097304,0.000222,5.077414,-0.9555,0.092,9.72920,0.00000
720.00,9.72889,5.097308,0.000225,5.077349,-0.9553,0.092,9.72889,0.00000
@3,1.0000,2.0, 720.019 
721.00,9.72808,5.097419,0.000227,5.077421,-0.9550,0.092,9.72808,0.00000
722.00,9.72994,5.097522,0.000230,5.077478,-0.9547,0.092,9.72994,0.00000
723.00,9.72816,5.097569,0.000228,5.077505,-0.9545,0.093,9.72816,0.00000
724.00,9.69835,5.097706,0.000227,5.077562,-0.9542,0.093,9.69835,0.00000
725.00,9.63451,5.097729,0.000223,5.077554,-0.9539,0.093,9.63451,0.00000
726.00,9.55083,5.097772,0.000224,5.077544,-0.9537,0.093,9.55083,0.00000
727.00,9.46101,5.097806,0.000221,5.077568,-0.9534,0.094,9.46101,0.00000
728.00,9.38132,5.097771,0.000223,5.077470,-0.9532,0.094,9.38132,0.00000
729.00,9.33865,5.097877,0.000224,5.077535,-0.9530,0.094,9.33865,0.00000
730.00,9.33522,5.097955,0.000223,5.077531,-0.9527,0.094,9.33522,0.00000
731.00,9.34655,5.097994,0.000223,5.077475,-0.9525,0.095,9.34655,0.00000
732.00,9.35031,5.098069,0.000227,5.077387,-0.9522,0.095,9.35031,0.00000
733.00,9.33927,5.098143,0.000224,5.077342,-0.9520,0.095,9.33927,0.00000
734.00,9.31362,5.098178,0.000221,5.077269,-0.9518,0.095,9.31362,0.00000
735.00,9.28253,5.098368,0.000221,5.077310,-0.9515,0.096,9.28253,0.00000
736.00,9.25883,5.098475,0.000218,5.077300,-0.9513,0.096,9.25883,0.00000
737.00,9.25282,5.098548,0.000214,5.077305,-0.9510,0.096,9.25282,0.00000
738.00,9.26570,5.098684,0.000214,5.077395,-0.9507,0.097,9.26570,0.00000
739.00,9.29242,5.098770,0.000213,5.077426,-0.9504,0.097,9.29242,0.00000
740.00,9.33020,5.098913,0.000216,5.077536,-0.9501,0.097,9.33020,0.00000
741.00,9.37467,5.099041,0.000218,5.077583,-0.9498,0.097,9.37467,0.00000
742.00,9.41980,5.099127,0.000220,5.077623,-0.9496,0.097,9.41980,0.00000
743.00,9.46084,5.099137,0.000220,5.077538,-0.9493,0.098,9.46084,0.00000
744.00,9.49879,5.099317,0.000222,5.077615,-0.9491,0.098,9.49879,0.00000
745.00,9.53186,5.099339,0.000222,5.077595,-0.9488,0.098,9.53186,0.00000
746.00,9.56032,5.099435,0.000223,5.077707,-0.9485,0.098,9.56032,0.00000
747.00,9.58499,5.099499,0.000224,5.077679,-0.9482,0.099,9.58499,0.00000
748.00,9.60575,5.099594,0.000224,5.077681,-0.9480,0.099,9.60575,0.00000
749.00,9.62288,5.099596,0.000227,5.077603,-0.9477,0.099,9.62288,0.00000
750.00,9.63574,5.099588,0.000228,5.077482,-0.9474,0.099,9.63574,0.00000
751.00,9.64562,5.099609,0.000230,5.077367,-0.9472,0.099,9.64562,0.00000
752.00,9.65303,5.099697,0.000229,5.077386,-0.9470,0.099,9.65303,0.00000
753.00,9.65938,5.099718,0.000229,5.077383,-0.9467,0.100,9.65938,0.00000
754.00,9.66318,5.099727,0.000228,5.077365,-0.9464,0.100,9.66318,0.00000
755.00,9.66722,5.099785,0.000228,5.077363,-0.9462,0.100,9.66722,0.00000
756.00,9.67048,5.099884,0.000227,5.077371,-0.9459,0.100,9.67048,0.00000
757.00,9.67337,5.099904,0.000227,5.077323,-0.9456,0.101,9.67337,0.00000
758.00,9.67521,5.100001,0.000227,5.077293,-0.9454,0.101,9.67521,0.00000
759.00,9.67656,5.100074,0.000226,5.077267,-0.9452,0.101,9.67656,0.00000
760.00,9.67763,5.100150,0.000225,5.077268,-0.9449,0.101,9.67763,0.00000
761.00,9.67822,5.100151,0.000221,5.077253,-0.9447,0.102,9.67822,0.00000
762.00,9.67823,5.100290,0.000219,5.077330,-0.9444,0.102,9.67823,0.00000
763.00,9.67862,5.100331,0.000222,5.077324,-0.9441,0.102,9.67862,0.00000
764.00,9.67943,5.100475,0.000227,5.077340,-0.9439,0.102,9.67943,0.00000
765.00,9.67989,5.100591,0.000225,5.077362,-0.9436,0.102,9.67989,0.00000
766.00,9.68020,5.100654,0.000229,5.077333,-0.9434,0.102,9.68020,0.00000
767.00,9.67996,5.100677,0.000231,5.077293,-0.9431,0.103,9.67996,0.00000
768.00,9.67934,5.100696,0.000226,5.077292,-0.9429,0.103,9.67934,0.00000
769.00,9.67840,5.100711,0.000222,5.077267,-0.9426,0.103,9.67840,0.00000
770.00,9.67729,5.100756,0.000227,5.077265,-0.9424,0.103,9.67729,0.00000
771.00,9.67661,5.100853,0.000228,5.077353,-0.9421,0.104,9.67661,0.00000
772.00,9.67666,5.100886,0.000229,5.077333,-0.9418,0.104,9.67666,0.00000
773.00,9.67698,5.101094,0.000233,5.077396,-0.9416,0.104,9.67698,0.00000
774.00,9.67828,5.101154,0.000231,5.077411,-0.9413,0.104,9.67828,0.00000
775.00,9.67974,5.101242,0.000227,5.077451,-0.9410,0.104,9.67974,0.00000
776.00,9.68011,5.101288,0.000225,5.077363,-0.9408,0.105,9.68011,0.00000
777.00,9.68015,5.101328,0.000223,5.077370,-0.9405,0.105,9.68015,0.00000
778.00,9.68177,5.101381,0.000224,5.077380,-0.9402,0.105,9.68177,0.00000
779.00,9.68295,5.101427,0.000221,5.077328,-0.9400,0.106,9.68295,0.00000
780.00,9.68298,5.101388,0.000220,5.077231,-0.9397,0.106,9.68298,0.00000
781.00,9.68533,5.101456,0.000221,5.077214,-0.9395,0.106,9.68533,0.00000
782.00,9.68816,5.101588,0.000224,5.077217,-0.9392,0.106,9.68816,0.00000
783.00,9.69045,5.101660,0.000225,5.077198,-0.9390,0.106,9.69045,0.00000
784.00,9.69299,5.101784,0.000230,5.077292,-0.9387,0.106,9.69299,0.00000
785.00,9.69602,5.101974,0.000232,5.077385,-0.9384,0.106,9.69602,0.00000
786.00,9.69918,5.102036,0.000228,5.077390,-0.9382,0.107,9.69918,0.00000
787.00,9.70129,5.102130,0.000222,5.077422,-0.9379,0.107,9.70129,0.00000
788.00,9.70359,5.102199,0.000220,5.077449,-0.9376,0.107,9.70359,0.00000
789.00,9.70493,5.102329,0.000218,5.077470,-0.9374,0.108,9.70493,0.00000
790.00,9.70797,5.102407,0.000217,5.077499,-0.9371,0.108,9.70797,0.00000
791.00,9.71077,5.102559,0.000221,5.077570,-0.9368,0.108,9.71077,0.00000
792.00,9.71425,5.102635,0.000224,5.077565,-0.9365,0.108,9.71425,0.00000
793.00,9.71630,5.102723,0.000226,5.077553,-0.9363,0.109,9.71630,0.00000
794.00,9.71976,5.102692,0.000224,5.077436,-0.9360,0.109,9.71976,0.00000
795.00,9.72261,5.102719,0.000224,5.077348,-0.9357,0.109,9.72261,0.00000
796.00,9.72582,5.102732,0.000224,5.077322,-0.9355,0.109,9.72582,0.00000
797.00,9.72724,5.102750,0.000223,5.077300,-0.9353,0.109,9.72724,0.00000
798.00,9.72928,5.102813,0.000221,5.077342,-0.9350,0.110,9.72928,0.00000
799.00,9.73060,5.102889,0.000221,5.077389,-0.9348,0.110,9.73060,0.00000
800.00,9.73165,5.103008,0.000222,5.077439,-0.9345,0.110,9.73165,0.00000
801.00,9.73102,5.103002,0.000222,5.077357,-0.9343,0.110,9.73102,0.00000
802.00,9.73178,5.103127,0.000221,5.077355,-0.9340,0.111,9.73178,0.00000
803.00,9.73272,5.103141,0.000222,5.077282,-0.9337,0.111,9.73272,0.00000
804.00,9.73397,5.103209,0.000222,5.077309,-0.9334,0.111,9.73397,0.00000
805.00,9.73460,5.103209,0.000222,5.077283,-0.9332,0.111,9.73460,0.00000
806.00,9.73499,5.103380,0.000223,5.077389,-0.9329,0.111,9.73499,0.00000
807.00,9.73595,5.103459,0.000225,5.077420,-0.9327,0.112,9.73595,0.00000
808.00,9.73591,5.103563,0.000224,5.077474,-0.9324,0.112,9.73591,0.00000
809.00,9.73637,5.103735,0.000225,5.077488,-0.9321,0.112,9.73637,0.00000
810.00,9.73667,5.103871,0.000224,5.077481,-0.9318,0.112,9.73667,0.00000
811.00,9.73688,5.103962,0.000225,5.077399,-0.9316,0.113,9.73688,0.00000
812.00,9.73589,5.104056,0.000224,5.077411,-0.9313,0.113,9.73589,0.00000
813.00,9.73564,5.104115,0.000225,5.077353,-0.9311,0.113,9.73564,0.00000
814.00,9.73425,5.104126,0.000224,5.077289,-0.9308,0.113,9.73425,0.00000
815.00,9.73333,5.104185,0.000223,5.077320,-0.9306,0.114,9.73333,0.00000
816.00,9.73290,5.104216,0.000222,5.077325,-0.9304,0.114,9.73290,0.00000
817.00,9.73342,5.104247,0.000223,5.077273,-0.9301,0.114,9.73342,0.00000
818.00,9.73360,5.104358,0.000224,5.077287,-0.9299,0.114,9.73360,0.00000
819.00,9.73452,5.104449,0.000225,5.077363,-0.9296,0.115,9.73452,0.00000
820.00,9.73521,5.104532,0.000225,5.077322,-0.9293,0.115,9.73521,0.00000
821.00,9.73569,5.104550,0.000224,5.077315,-0.9291,0.115,9.73569,0.00000
822.00,9.73595,5.104631,0.000224,5.077361,-0.9288,0.115,9.73595,0.00000
823.00,9.73663,5.104694,0.000223,5.077388,-0.9285,0.116,9.73663,0.00000
824.00,9.73643,5.104736,0.000223,5.077364,-0.9283,0.116,9.73643,0.00000
825.00,9.73631,5.104772,0.000224,5.077376,-0.9280,0.116,9.73631,0.00000
826.00,9.73626,5.104882,0.000223,5.077398,-0.9277,0.116,9.73626,0.00000
827.00,9.73528,5.104988,0.000225,5.077423,-0.9274,0.116,9.73528,0.00000
828.00,9.73427,5.105052,0.000226,5.077429,-0.9272,0.116,9.73427,0.00000
829.00,9.73400,5.105096,0.000229,5.077408,-0.9269,0.117,9.73400,0.00000
830.00,9.73391,5.105181,0.000231,5.077401,-0.9266,0.117,9.73391,0.00000
831.00,9.73388,5.105263,0.000232,5.077394,-0.9263,0.117,9.73388,0.00000
832.00,9.73521,5.105282,0.000232,5.077320,-0.9260,0.117,9.73521,0.00000
833.00,9.73629,5.105271,0.000229,5.077263,-0.9258,0.117,9.73629,0.00000
834.00,9.73671,5.105487,0.000226,5.077392,-0.9255,0.118,9.73671,0.00000
835.00,9.73696,5.105541,0.000227,5.077409,-0.9252,0.118,9.73696,0.00000
836.00,9.73733,5.105566,0.000226,5.077378,-0.9250,0.118,9.73733,0.00000
837.00,9.73819,5.105728,0.000226,5.077499,-0.9247,0.119,9.73819,0.00000
838.00,9.73834,5.105801,0.000227,5.077491,-0.9244,0.119,9.73834,0.00000
839.00,9.73839,5.105695,0.000225,5.077383,-0.9241,0.119,9.73839,0.00000
840.00,9.73875,5.105753,0.000223,5.077378,-0.9239,0.119,9.73875,0.00000
841.00,9.73995,5.105859,0.000227,5.077456,-0.9236,0.119,9.73995,0.00000
842.00,9.74042,5.105852,0.000228,5.077355,-0.9234,0.120,9.74042,0.00000
843.00,9.74126,5.105950,0.000230,5.077375,-0.9232,0.120,9.74126,0.00000
844.00,9.74235,5.106035,0.000233,5.077339,-0.9229,0.120,9.74235,0.00000
845.00,9.74315,5.106066,0.000235,5.077286,-0.9227,0.120,9.74315,0.00000
846.00,9.74383,5.106198,0.000235,5.077323,-0.9224,0.120,9.74383,0.00000
847.00,9.74374,5.106170,0.000233,5.077262,-0.9222,0.120,9.74374,0.00000
848.00,9.74408,5.106188,0.000232,5.077213,-0.9219,0.120,9.74408,0.00000
849.00,9.74421,5.106252,0.000235,5.077228,-0.9217,0.121,9.74421,0.00000
850.00,9.74498,5.106466,0.000232,5.077376,-0.9214,0.121,9.74498,0.00000
851.00,9.74474,5.106422,0.000228,5.077270,-0.9212,0.121,9.74474,0.00000
852.00,9.74438,5.106577,0.000226,5.077361,-0.9209,0.122,9.74438,0.00000
853.00,9.74401,5.106737,0.000225,5.077452,-0.9206,0.122,9.74401,0.00000
854.00,9.74484,5.106780,0.000224,5.077429,-0.9204,0.122,9.74484,0.00000
855.00,9.74496,5.106765,0.000224,5.077318,-0.9201,0.122,9.74496,0.00000
856.00,9.74503,5.106959,0.000223,5.077417,-0.9199,0.123,9.74503,0.00000
857.00,9.74606,5.107022,0.000224,5.077371,-0.9197,0.123,9.74606,0.00000
858.00,9.74642,5.107041,0.000225,5.077330,-0.9194,0.123,9.74642,0.00000
859.00,9.74645,5.107150,0.000224,5.077306,-0.9192,0.123,9.74645,0.00000
860.00,9.74655,5.107213,0.000228,5.077319,-0.9190,0.123,9.74655,0.00000
861.00,9.74632,5.107149,0.000230,5.077205,-0.9187,0.123,9.74632,0.00000
862.00,9.74660,5.107199,0.000230,5.077186,-0.9185,0.124,9.74660,0.00000
863.00,9.74765,5.107322,0.000232,5.077224,-0.9183,0.124,9.74765,0.00000
864.00,9.74701,5.107467,0.000230,5.077307,-0.9180,0.124,9.74701,0.00000
865.00,9.74705,5.107517,0.000223,5.077300,-0.9178,0.125,9.74705,0.00000
866.00,9.74717,5.107610,0.000220,5.077341,-0.9175,0.125,9.74717,0.00000
867.00,9.74678,5.107665,0.000220,5.077338,-0.9173,0.125,9.74678,0.00000
868.00,9.74590,5.107732,0.000219,5.077306,-0.9170,0.125,9.74590,0.00000
869.00,9.74629,5.107769,0.000219,5.077266,-0.9167,0.126,9.74629,0.00000
870.00,9.74679,5.107816,0.000221,5.077249,-0.9165,0.126,9.74679,0.00000
871.00,9.74839,5.107917,0.000222,5.077280,-0.9162,0.126,9.74839,0.00000
872.00,9.74977,5.108099,0.000222,5.077441,-0.9159,0.126,9.74977,0.00000
873.00,9.75054,5.108133,0.000222,5.077452,-0.9157,0.126,9.75054,0.00000
874.00,9.75070,5.108094,0.000223,5.077408,-0.9154,0.127,9.75070,0.00000
875.00,9.75029,5.108206,0.000225,5.077459,-0.9152,0.127,9.75029,0.00000
876.00,9.74911,5.108252,0.000224,5.077428,-0.9149,0.127,9.74911,0.00000
877.00,9.74875,5.108304,0.000226,5.077305,-0.9147,0.127,9.74875,0.00000
878.00,9.74876,5.108395,0.000229,5.077284,-0.9144,0.127,9.74876,0.00000
879.00,9.74860,5.108590,0.000231,5.077401,-0.9142,0.127,9.74860,0.00000
880.00,9.74809,5.108692,0.000230,5.077410,-0.9139,0.128,9.74809,0.00000
881.00,9.74782,5.108795,0.000230,5.077400,-0.9137,0.128,9.74782,0.00000
882.00,9.74758,5.108777,0.000227,5.077365,-0.9135,0.128,9.74758,0.00000
883.00,9.74776,5.108808,0.000223,5.077353,-0.9132,0.128,9.74776,0.00000
884.00,9.74802,5.108837,0.000222,5.077270,-0.9130,0.129,9.74802,0.00000
885.00,9.74903,5.108867,0.000223,5.077199,-0.9127,0.129,9.74903,0.00000
886.00,9.75026,5.109020,0.000222,5.077322,-0.9124,0.129,9.75026,0.00000
887.00,9.75061,5.109183,0.000223,5.077397,-0.9122,0.129,9.75061,0.00000
888.00,9.75041,5.109325,0.000223,5.077452,-0.9119,0.130,9.75041,0.00000
889.00,9.75076,5.109392,0.000225,5.077482,-0.9117,0.130,9.75076,0.00000
890.00,9.75076,5.109520,0.000226,5.077536,-0.9114,0.130,9.75076,0.00000
891.00,9.75012,5.109490,0.000228,5.077404,-0.9113,0.130,9.75012,0.00000
892.00,9.74959,5.109471,0.000230,5.077318,-0.9110,0.130,9.74959,0.00000
893.00,9.74977,5.109458,0.000232,5.077226,-0.9108,0.130,9.74977,0.00000
894.00,9.75130,5.109525,0.000229,5.077214,-0.9106,0.131,9.75130,0.00000
895.00,9.75221,5.109580,0.000228,5.077247,-0.9103,0.131,9.75221,0.00000
896.00,9.75290,5.109669,0.000229,5.077244,-0.9100,0.131,9.75290,0.00000
897.00,9.75368,5.109803,0.000226,5.077284,-0.9098,0.131,9.75368,0.00000
898.00,9.75443,5.109986,0.000226,5.077408,-0.9096,0.132,9.75443,0.00000
899.00,9.75392,5.110139,0.000226,5.077472,-0.9094,0.132,9.75392,0.00000
900.00,9.75318,5.110183,0.000223,5.077432,-0.9092,0.132,9.75318,0.00000
901.00,9.75333,5.110283,0.000222,5.077495,-0.9090,0.132,9.75333,0.00000
902.00,9.75268,5.110270,0.000224,5.077482,-0.9087,0.133,9.75268,0.00000
903.00,9.75266,5.110321,0.000226,5.077472,-0.9085,0.133,9.75266,0.00000
904.00,9.75268,5.110283,0.000224,5.077379,-0.9082,0.133,9.75268,0.00000
905.00,9.75254,5.110294,0.000225,5.077310,-0.9080,0.133,9.75254,0.00000
906.00,9.75215,5.110276,0.000224,5.077285,-0.9077,0.134,9.75215,0.00000
907.00,9.75356,5.110357,0.000225,5.077293,-0.9074,0.134,9.75356,0.00000
908.00,9.75411,5.110387,0.000225,5.077254,-0.9072,0.134,9.75411,0.00000
909.00,9.75420,5.110608,0.000227,5.077356,-0.9069,0.134,9.75420,0.00000
910.00,9.75538,5.110683,0.000231,5.077378,-0.9066,0.134,9.75538,0.00000
911.00,9.75616,5.110809,0.000231,5.077386,-0.9064,0.134,9.75616,0.00000
912.00,9.75542,5.110884,0.000230,5.077378,-0.9062,0.135,9.75542,0.00000
913.00,9.75432,5.110925,0.000227,5.077391,-0.9059,0.135,9.75432,0.00000
914.00,9.75418,5.110914,0.000229,5.077337,-0.9057,0.135,9.75418,0.00000
915.00,9.75340,5.111000,0.000224,5.077379,-0.9054,0.136,9.75340,0.00000
916.00,9.75318,5.111111,0.000223,5.077418,-0.9052,0.136,9.75318,0.00000
917.00,9.75382,5.111293,0.000225,5.077508,-0.9049,0.136,9.75382,0.00000
918.00,9.75512,5.111478,0.000226,5.077547,-0.9047,0.136,9.75512,0.00000
919.00,9.75587,5.111480,0.000229,5.077508,-0.9044,0.136,9.75587,0.00000
920.00,9.75697,5.111594,0.000235,5.077552,-0.9042,0.136,9.75697,0.00000
921.00,9.75683,5.111644,0.000239,5.077546,-0.9039,0.136,9.75683,0.00000
922.00,9.75593,5.111595,0.000238,5.077450,-0.9037,0.136,9.75593,0.00000
923.00,9.75422,5.111557,0.000239,5.077366,-0.9034,0.136,9.75422,0.00000
924.00,9.75325,5.111693,0.000237,5.077414,-0.9031,0.137,9.75325,0.00000
925.00,9.75308,5.111735,0.000232,5.077388,-0.9029,0.137,9.75308,0.00000
926.00,9.75434,5.111861,0.000230,5.077402,-0.9027,0.137,9.75434,0.00000
927.00,9.75576,5.112004,0.000230,5.077465,-0.9025,0.138,9.75576,0.00000
928.00,9.75748,5.112069,0.000227,5.077462,-0.9023,0.138,9.75748,0.00000
929.00,9.75778,5.112113,0.000229,5.077426,-0.9020,0.138,9.75778,0.00000
930.00,9.75717,5.112245,0.000231,5.077433,-0.9018,0.138,9.75717,0.00000
931.00,9.75704,5.112242,0.000228,5.077385,-0.9015,0.139,9.75704,0.00000
932.00,9.75689,5.112348,0.000225,5.077412,-0.9013,0.139,9.75689,0.00000
933.00,9.75597,5.112487,0.000225,5.077442,-0.9010,0.139,9.75597,0.00000
934.00,9.75633,5.112604,0.000223,5.077512,-0.9008,0.139,9.75633,0.00000
935.00,9.75697,5.112711,0.000224,5.077570,-0.9005,0.140,9.75697,0.00000
936.00,9.75690,5.112875,0.000224,5.077641,-0.9002,0.140,9.75690,0.00000
937.00,9.75663,5.112938,0.000222,5.077597,-0.9000,0.140,9.75663,0.00000
938.00,9.75713,5.112949,0.000221,5.077533,-0.8997,0.140,9.75713,0.00000
939.00,9.75777,5.112980,0.000221,5.077477,-0.8994,0.141,9.75777,0.00000
940.00,9.75831,5.112968,0.000221,5.077383,-0.8992,0.141,9.75831,0.00000
941.00,9.75839,5.112921,0.000221,5.077310,-0.8989,0.141,9.75839,0.00000
942.00,9.75907,5.112967,0.000223,5.077308,-0.8986,0.141,9.75907,0.00000
943.00,9.76038,5.113081,0.000224,5.077391,-0.8984,0.141,9.76038,0.00000
944.00,9.75986,5.113174,0.000224,5.077381,-0.8981,0.142,9.75986,0.00000
945.00,9.75993,5.113225,0.000220,5.077329,-0.8978,0.142,9.75993,0.00000
946.00,9.75957,5.113321,0.000224,5.077320,-0.8976,0.142,9.75957,0.00000
947.00,9.75874,5.113388,0.000227,5.077280,-0.8973,0.142,9.75874,0.00000
948.00,9.75764,5.113462,0.000227,5.077282,-0.8971,0.142,9.75764,0.00000
949.00,9.75805,5.113554,0.000227,5.077319,-0.8968,0.143,9.75805,0.00000
950.00,9.75779,5.113720,0.000230,5.077429,-0.8966,0.143,9.75779,0.00000
951.00,9.75951,5.113802,0.000227,5.077422,-0.8964,0.143,9.75951,0.00000
952.00,9.76039,5.113851,0.000228,5.077421,-0.8961,0.143,9.76039,0.00000
953.00,9.76058,5.113800,0.000230,5.077315,-0.8959,0.144,9.76058,0.00000
954.00,9.75985,5.113744,0.000232,5.077205,-0.8956,0.144,9.75985,0.00000
955.00,9.76023,5.113751,0.000230,5.077142,-0.8954,0.144,9.76023,0.00000
956.00,9.75985,5.113816,0.000231,5.077153,-0.8952,0.144,9.75985,0.00000
957.00,9.76074,5.113794,0.000228,5.077145,-0.8949,0.144,9.76074,0.00000
958.00,9.76056,5.113954,0.000229,5.077281,-0.8946,0.145,9.76056,0.00000
959.00,9.76141,5.114134,0.000226,5.077393,-0.8944,0.145,9.76141,0.00000
960.00,9.76142,5.114181,0.000225,5.077407,-0.8941,0.145,9.76142,0.00000
961.00,9.76128,5.114194,0.000226,5.077348,-0.8938,0.145,9.76128,0.00000
962.00,9.76058,5.114343,0.000227,5.077367,-0.8936,0.146,9.76058,0.00000
963.00,9.76175,5.114360,0.000228,5.077259,-0.8933,0.146,9.76175,0.00000
964.00,9.76205,5.114390,0.000229,5.077167,-0.8931,0.146,9.76205,0.00000
965.00,9.76139,5.114510,0.000231,5.077155,-0.8929,0.146,9.76139,0.00000
966.00,9.76109,5.114602,0.000231,5.077191,-0.8926,0.146,9.76109,0.00000
967.00,9.76176,5.114747,0.000230,5.077277,-0.8924,0.147,9.76176,0.00000
968.00,9.76213,5.114869,0.000227,5.077331,-0.8922,0.147,9.76213,0.00000
969.00,9.76153,5.114959,0.000229,5.077406,-0.8919,0.147,9.76153,0.00000
970.00,9.76258,5.115009,0.000228,5.077435,-0.8917,0.148,9.76258,0.00000
971.00,9.76238,5.115043,0.000230,5.077406,-0.8914,0.148,9.76238,0.00000
972.00,9.76192,5.115081,0.000230,5.077357,-0.8912,0.148,9.76192,0.00000
973.00,9.76134,5.115126,0.000232,5.077358,-0.8910,0.148,9.76134,0.00000
974.00,9.76311,5.115215,0.000230,5.077353,-0.8907,0.148,9.76311,0.00000
975.00,9.76262,5.115195,0.000232,5.077296,-0.8905,0.149,9.76262,0.00000
976.00,9.76290,5.115323,0.000230,5.077357,-0.8903,0.149,9.76290,0.00000
977.00,9.76242,5.115285,0.000231,5.077299,-0.8901,0.149,9.76242,0.00000
978.00,9.76222,5.115335,0.000231,5.077261,-0.8898,0.149,9.76222,0.00000
979.00,9.76177,5.115341,0.000231,5.077234,-0.8896,0.150,9.76177,0.00000
980.00,9.76223,5.115461,0.000233,5.077252,-0.8894,0.150,9.76223,0.00000
981.00,9.76295,5.115486,0.000236,5.077256,-0.8892,0.150,9.76295,0.00000
982.00,9.76360,5.115657,0.000235,5.077307,-0.8889,0.150,9.76360,0.00000
983.00,9.76484,5.115863,0.000235,5.077378,-0.8887,0.150,9.76484,0.00000
984.00,9.76504,5.115934,0.000235,5.077401,-0.8885,0.150,9.76504,0.00000
985.00,9.76593,5.116000,0.000232,5.077429,-0.8883,0.151,9.76593,0.00000
986.00,9.76538,5.116150,0.000228,5.077486,-0.8880,0.151,9.76538,0.00000
987.00,9.76502,5.116126,0.000229,5.077455,-0.8878,0.151,9.76502,0.00000
988.00,9.76433,5.116090,0.000232,5.077444,-0.8876,0.151,9.76433,0.00000
989.00,9.76346,5.116224,0.000232,5.077526,-0.8874,0.152,9.76346,0.00000
990.00,9.76247,5.116380,0.000232,5.077580,-0.8871,0.152,9.76247,0.00000
991.00,9.76252,5.116380,0.000236,5.077464,-0.8869,0.152,9.76252,0.00000
992.00,9.76359,5.116561,0.000235,5.077488,-0.8867,0.152,9.76359,0.00000
993.00,9.76416,5.116642,0.000233,5.077478,-0.8865,0.153,9.76416,0.00000
994.00,9.76519,5.116590,0.000234,5.077320,-0.8863,0.153,9.76519,0.00000
995.00,9.76623,5.116553,0.000233,5.077224,-0.8861,0.153,9.76623,0.00000
996.00,9.76721,5.116633,0.000229,5.077270,-0.8859,0.153,9.76721,0.00000
997.00,9.76707,5.116604,0.000229,5.077234,-0.8857,0.153,9.76707,0.00000
998.00,9.76706,5.116585,0.000231,5.077151,-0.8855,0.154,9.76706,0.00000
999.00,9.76702,5.116713,0.000230,5.077228,-0.8853,0.154,9.76702,0.00000
1000.00,9.76712,5.116791,0.000232,5.077260,-0.8851,0.154,9.76712,0.00000
1001.00,9.76689,5.116886,0.000235,5.077267,-0.8849,0.154,9.76689,0.00000
1002.00,9.76678,5.117006,0.000234,5.077311,-0.8847,0.154,9.76678,0.00000
1003.00,9.76668,5.117185,0.000231,5.077372,-0.8845,0.155,9.76668,0.00000
1004.00,9.76625,5.117204,0.000229,5.077288,-0.8843,0.155,9.76625,0.00000
1005.00,9.76595,5.117400,0.000228,5.077359,-0.8840,0.155,9.76595,0.00000
1006.00,9.76628,5.117454,0.000231,5.077359,-0.8838,0.155,9.76628,0.00000
1007.00,9.76682,5.117525,0.000235,5.077353,-0.8836,0.155,9.76682,0.00000
1008.00,9.76779,5.117564,0.000236,5.077377,-0.8834,0.155,9.76779,0.00000
1009.00,9.76859,5.117730,0.000238,5.077457,-0.8831,0.156,9.76859,0.00000
1010.00,9.76952,5.117700,0.000239,5.077363,-0.8829,0.156,9.76952,0.00000
1011.00,9.76999,5.117856,0.000237,5.077395,-0.8827,0.156,9.76999,0.00000
1012.00,9.77047,5.117949,0.000236,5.077457,-0.8825,0.156,9.77047,0.00000
1013.00,9.77048,5.118032,0.000238,5.077439,-0.8822,0.156,9.77048,0.00000
1014.00,9.77099,5.118131,0.000236,5.077463,-0.8820,0.157,9.77099,0.00000
1015.00,9.77039,5.118263,0.000234,5.077566,-0.8818,0.157,9.77039,0.00000
1016.00,9.77022,5.118254,0.000235,5.077517,-0.8816,0.157,9.77022,0.00000
1017.00,9.77000,5.118299,0.000233,5.077421,-0.8814,0.157,9.77000,0.00000
1018.00,9.76978,5.118318,0.000231,5.077333,-0.8812,0.158,9.76978,0.00000
1019.00,9.76927,5.118372,0.000228,5.077309,-0.8809,0.158,9.76927,0.00000
1020.00,9.76962,5.118361,0.000227,5.077213,-0.8808,0.158,9.76962,0.00000
@4,1.0000,2.0, 1020.101 
1021.00,9.76946,5.118414,0.000225,5.077147,-0.8806,0.159,9.76946,0.00000
1022.00,9.77082,5.118453,0.000226,5.077123,-0.8804,0.159,9.77082,0.00000
1023.00,9.77234,5.118584,0.000227,5.077193,-0.8802,0.159,9.77234,0.00000
1024.00,9.75814,5.118604,0.000230,5.077168,-0.8800,0.159,9.75814,0.00000
1025.00,9.71087,5.118666,0.000233,5.077243,-0.8798,0.159,9.71087,0.00000
1026.00,9.63702,5.118743,0.000230,5.077362,-0.8795,0.159,9.63702,0.00000
1027.00,9.55083,5.118930,0.000228,5.077507,-0.8793,0.160,9.55083,0.00000
1028.00,9.46726,5.118988,0.000226,5.077516,-0.8791,0.160,9.46726,0.00000
1029.00,9.40985,5.119055,0.000223,5.077530,-0.8789,0.161,9.40985,0.00000
1030.00,9.39201,5.119171,0.000219,5.077466,-0.8787,0.161,9.39201,0.00000
1031.00,9.39893,5.119256,0.000224,5.077345,-0.8785,0.161,9.39893,0.00000
1032.00,9.40711,5.119256,0.000224,5.077241,-0.8782,0.161,9.40711,0.00000
1033.00,9.40254,5.119406,0.000225,5.077292,-0.8780,0.161,9.40254,0.00000
1034.00,9.38063,5.119483,0.000227,5.077276,-0.8778,0.162,9.38063,0.00000
1035.00,9.34806,5.119509,0.000231,5.077240,-0.8776,0.162,9.34806,0.00000
1036.00,9.31789,5.119632,0.000227,5.077335,-0.8774,0.162,9.31789,0.00000
1037.00,9.30207,5.119738,0.000229,5.077352,-0.8771,0.162,9.30207,0.00000
1038.00,9.30401,5.119765,0.000232,5.077370,-0.8769,0.162,9.30401,0.00000
1039.00,9.32129,5.119884,0.000233,5.077413,-0.8767,0.162,9.32129,0.00000
1040.00,9.35127,5.120007,0.000233,5.077464,-0.8765,0.163,9.35127,0.00000
1041.00,9.39153,5.119989,0.000234,5.077397,-0.8763,0.163,9.39153,0.00000
1042.00,9.43534,5.120011,0.000233,5.077377,-0.8761,0.163,9.43534,0.00000
1043.00,9.47909,5.120020,0.000229,5.077329,-0.8758,0.164,9.47909,0.00000
1044.00,9.51912,5.120092,0.000229,5.077374,-0.8756,0.164,9.51912,0.00000
1045.00,9.55531,5.120133,0.000233,5.077373,-0.8754,0.164,9.55531,0.00000
1046.00,9.58450,5.120226,0.000235,5.077425,-0.8752,0.164,9.58450,0.00000
1047.00,9.60964,5.120305,0.000237,5.077399,-0.8751,0.164,9.60964,0.00000
1048.00,9.63002,5.120446,0.000234,5.077387,-0.8749,0.165,9.63002,0.00000
1049.00,9.64869,5.120528,0.000236,5.077346,-0.8746,0.165,9.64869,0.00000
1050.00,9.66433,5.120614,0.000234,5.077369,-0.8744,0.165,9.66433,0.00000
1051.00,9.67717,5.120726,0.000231,5.077368,-0.8742,0.165,9.67717,0.00000
1052.00,9.68619,5.120838,0.000231,5.077455,-0.8740,0.166,9.68619,0.00000
1053.00,9.69283,5.120867,0.000238,5.077426,-0.8738,0.165,9.69283,0.00000
1054.00,9.69842,5.120833,0.000236,5.077344,-0.8736,0.166,9.69842,0.00000
1055.00,9.70267,5.120924,0.000234,5.077303,-0.8734,0.166,9.70267,0.00000
1056.00,9.70597,5.120978,0.000237,5.077304,-0.8732,0.166,9.70597,0.00000
1057.00,9.70851,5.120989,0.000235,5.077273,-0.8730,0.166,9.70851,0.00000
1058.00,9.71017,5.121079,0.000232,5.077308,-0.8729,0.167,9.71017,0.00000
1059.00,9.70979,5.121162,0.000230,5.077325,-0.8727,0.167,9.70979,0.00000
1060.00,9.70997,5.121165,0.000231,5.077289,-0.8725,0.167,9.70997,0.00000
1061.00,9.71145,5.121232,0.000231,5.077288,-0.8723,0.167,9.71145,0.00000
1062.00,9.71251,5.121372,0.000232,5.077300,-0.8721,0.168,9.71251,0.00000
1063.00,9.71312,5.121489,0.000234,5.077313,-0.8719,0.168,9.71312,0.00000
1064.00,9.71463,5.121647,0.000237,5.077368,-0.8716,0.168,9.71463,0.00000
1065.00,9.71587,5.121813,0.000237,5.077400,-0.8714,0.168,9.71587,0.00000
1066.00,9.71663,5.121830,0.000238,5.077362,-0.8712,0.168,9.71663,0.00000
1067.00,9.71748,5.121914,0.000239,5.077379,-0.8710,0.168,9.71748,0.00000
1068.00,9.71802,5.121937,0.000239,5.077326,-0.8708,0.168,9.71802,0.00000
1069.00,9.71803,5.121907,0.000239,5.077270,-0.8706,0.169,9.71803,0.00000
1070.00,9.71697,5.121904,0.000236,5.077272,-0.8704,0.169,9.71697,0.00000
1071.00,9.71435,5.121991,0.000234,5.077263,-0.8701,0.169,9.71435,0.00000
1072.00,9.71364,5.121968,0.000232,5.077186,-0.8699,0.170,9.71364,0.00000
1073.00,9.71393,5.122003,0.000229,5.077221,-0.8697,0.170,9.71393,0.00000
1074.00,9.71354,5.122134,0.000229,5.077212,-0.8695,0.170,9.71354,0.00000
1075.00,9.71324,5.122266,0.000233,5.077223,-0.8693,0.170,9.71324,0.00000
1076.00,9.71375,5.122319,0.000233,5.077209,-0.8691,0.170,9.71375,0.00000
1077.00,9.71400,5.122412,0.000231,5.077212,-0.8689,0.171,9.71400,0.00000
1078.00,9.71456,5.122508,0.000232,5.077188,-0.8686,0.171,9.71456,0.00000
1079.00,9.71700,5.122683,0.000230,5.077287,-0.8684,0.171,9.71700,0.00000
1080.00,9.72042,5.122718,0.000228,5.077292,-0.8682,0.171,9.72042,0.00000
1081.00,9.72390,5.122841,0.000233,5.077319,-0.8680,0.172,9.72390,0.00000
1082.00,9.72639,5.122850,0.000236,5.077296,-0.8678,0.172,9.72639,0.00000
1083.00,9.72807,5.123017,0.000237,5.077375,-0.8675,0.172,9.72807,0.00000
1084.00,9.72874,5.123020,0.000238,5.077342,-0.8673,0.172,9.72874,0.00000
1085.00,9.73015,5.123137,0.000238,5.077358,-0.8671,0.172,9.73015,0.00000
1086.00,9.73250,5.123219,0.000236,5.077401,-0.8668,0.172,9.73250,0.00000
1087.00,9.73542,5.123344,0.000237,5.077449,-0.8666,0.173,9.73542,0.00000
1088.00,9.73872,5.123285,0.000238,5.077344,-0.8664,0.173,9.73872,0.00000
1089.00,9.74298,5.123292,0.000238,5.077288,-0.8662,0.173,9.74298,0.00000
1090.00,9.74644,5.123252,0.000236,5.077184,-0.8660,0.173,9.74644,0.00000
1091.00,9.74976,5.123346,0.000234,5.077155,-0.8658,0.174,9.74976,0.00000
1092.00,9.75245,5.123400,0.000232,5.077113,-0.8656,0.174,9.75245,0.00000
1093.00,9.75514,5.123547,0.000232,5.077201,-0.8654,0.174,9.75514,0.00000
1094.00,9.75650,5.123620,0.000231,5.077244,-0.8651,0.174,9.75650,0.00000
1095.00,9.75765,5.123829,0.000232,5.077363,-0.8649,0.175,9.75765,0.00000
1096.00,9.75885,5.123850,0.000233,5.077348,-0.8647,0.175,9.75885,0.00000
1097.00,9.76089,5.123995,0.000232,5.077378,-0.8645,0.175,9.76089,0.00000
1098.00,9.76320,5.124113,0.000235,5.077393,-0.8643,0.175,9.76320,0.00000
1099.00,9.76533,5.124238,0.000239,5.077434,-0.8641,0.175,9.76533,0.00000
1100.00,9.76723,5.124263,0.000238,5.077391,-0.8639,0.175,9.76723,0.00000
1101.00,9.76855,5.124444,0.000236,5.077498,-0.8637,0.176,9.76855,0.00000
1102.00,9.76956,5.124443,0.000237,5.077506,-0.8635,0.176,9.76956,0.00000
1103.00,9.77068,5.124428,0.000236,5.077492,-0.8632,0.176,9.77068,0.00000
1104.00,9.77206,5.124475,0.000237,5.077449,-0.8630,0.176,9.77206,0.00000
1105.00,9.77328,5.124474,0.000237,5.077409,-0.8628,0.176,9.77328,0.00000
1106.00,9.77449,5.124480,0.000234,5.077292,-0.8626,0.177,9.77449,0.00000
1107.00,9.77519,5.124574,0.000233,5.077274,-0.8624,0.177,9.77519,0.00000
1108.00,9.77537,5.124669,0.000228,5.077210,-0.8622,0.177,9.77537,0.00000
1109.00,9.77540,5.124689,0.000223,5.077134,-0.8620,0.178,9.77540,0.00000
1110.00,9.77542,5.124846,0.000224,5.077229,-0.8618,0.178,9.77542,0.00000
1111.00,9.77533,5.124900,0.000228,5.077300,-0.8616,0.178,9.77533,0.00000
1112.00,9.77471,5.124911,0.000228,5.077258,-0.8614,0.178,9.77471,0.00000
1113.00,9.77471,5.124871,0.000230,5.077260,-0.8612,0.178,9.77471,0.00000
1114.00,9.77473,5.124970,0.000234,5.077294,-0.8610,0.178,9.77473,0.00000
1115.00,9.77491,5.124971,0.000231,5.077214,-0.8608,0.179,9.77491,0.00000
1116.00,9.77494,5.125065,0.000231,5.077188,-0.8606,0.179,9.77494,0.00000
1117.00,9.77489,5.125147,0.000233,5.077235,-0.8604,0.179,9.77489,0.00000
1118.00,9.77478,5.125306,0.000234,5.077222,-0.8602,0.179,9.77478,0.00000
1119.00,9.77474,5.125498,0.000234,5.077319,-0.8600,0.179,9.77474,0.00000
1120.00,9.77373,5.125513,0.000238,5.077279,-0.8599,0.179,9.77373,0.00000
1121.00,9.77317,5.125596,0.000235,5.077343,-0.8597,0.180,9.77317,0.00000
1122.00,9.77271,5.125708,0.000234,5.077375,-0.8595,0.180,9.77271,0.00000
1123.00,9.77171,5.125741,0.000234,5.077383,-0.8593,0.180,9.77171,0.00000
1124.00,9.77099,5.125749,0.000233,5.077360,-0.8592,0.180,9.77099,0.00000
1125.00,9.77116,5.125922,0.000230,5.077442,-0.8590,0.181,9.77116,0.00000
1126.00,9.77083,5.125940,0.000230,5.077386,-0.8588,0.181,9.77083,0.00000
1127.00,9.77113,5.125980,0.000227,5.077329,-0.8587,0.181,9.77113,0.00000
1128.00,9.77179,5.125995,0.000225,5.077299,-0.8585,0.182,9.77179,0.00000
1129.00,9.77241,5.126081,0.000222,5.077307,-0.8584,0.182,9.77241,0.00000
1130.00,9.77336,5.126041,0.000223,5.077195,-0.8583,0.182,9.77336,0.00000
1131.00,9.77397,5.126086,0.000222,5.077147,-0.8581,0.183,9.77397,0.00000
1132.00,9.77406,5.126119,0.000224,5.077113,-0.8580,0.183,9.77406,0.00000
1133.00,9.77402,5.126264,0.000227,5.077196,-0.8578,0.183,9.77402,0.00000
1134.00,9.77413,5.126237,0.000228,5.077157,-0.8577,0.183,9.77413,0.00000
1135.00,9.77423,5.126331,0.000228,5.077255,-0.8575,0.183,9.77423,0.00000
1136.00,9.77437,5.126423,0.000232,5.077295,-0.8574,0.183,9.77437,0.00000
1137.00,9.77532,5.126512,0.000236,5.077357,-0.8572,0.183,9.77532,0.00000
1138.00,9.77667,5.126485,0.000233,5.077248,-0.8570,0.184,9.77667,0.00000
1139.00,9.77756,5.126569,0.000234,5.077231,-0.8568,0.184,9.77756,0.00000
1140.00,9.77842,5.126690,0.000233,5.077221,-0.8567,0.184,9.77842,0.00000
1141.00,9.77963,5.126696,0.000230,5.077174,-0.8565,0.184,9.77963,0.00000
1142.00,9.78044,5.126814,0.000224,5.077188,-0.8563,0.185,9.78044,0.00000
1143.00,9.77983,5.126935,0.000226,5.077238,-0.8561,0.185,9.77983,0.00000
1144.00,9.77985,5.127032,0.000227,5.077288,-0.8560,0.185,9.77985,0.00000
1145.00,9.78046,5.127107,0.000226,5.077332,-0.8558,0.186,9.78046,0.00000
1146.00,9.78071,5.127168,0.000228,5.077333,-0.8556,0.186,9.78071,0.00000
1147.00,9.78065,5.127126,0.000232,5.077277,-0.8554,0.186,9.78065,0.00000
1148.00,9.78196,5.127227,0.000231,5.077313,-0.8553,0.186,9.78196,0.00000
1149.00,9.78272,5.127324,0.000230,5.077264,-0.8551,0.186,9.78272,0.00000
1150.00,9.78216,5.127359,0.000230,5.077237,-0.8549,0.186,9.78216,0.00000
1151.00,9.78199,5.127511,0.000230,5.077295,-0.8547,0.187,9.78199,0.00000
1152.00,9.78241,5.127658,0.000229,5.077329,-0.8545,0.187,9.78241,0.00000
1153.00,9.78256,5.127747,0.000229,5.077321,-0.8544,0.187,9.78256,0.00000
1154.00,9.78291,5.127752,0.000229,5.077303,-0.8542,0.187,9.78291,0.00000
1155.00,9.78338,5.127805,0.000230,5.077229,-0.8541,0.188,9.78338,0.00000
1156.00,9.78407,5.127943,0.000231,5.077290,-0.8539,0.188,9.78407,0.00000
1157.00,9.78407,5.127996,0.000233,5.077300,-0.8537,0.188,9.78407,0.00000
1158.00,9.78520,5.128068,0.000234,5.077278,-0.8535,0.188,9.78520,0.00000
1159.00,9.78577,5.128123,0.000234,5.077248,-0.8533,0.188,9.78577,0.00000
1160.00,9.78609,5.128299,0.000235,5.077333,-0.8531,0.188,9.78609,0.00000
1161.00,9.78613,5.128265,0.000235,5.077213,-0.8530,0.189,9.78613,0.00000
1162.00,9.78735,5.128407,0.000233,5.077235,-0.8528,0.189,9.78735,0.00000
1163.00,9.78838,5.128491,0.000228,5.077236,-0.8527,0.189,9.78838,0.00000
1164.00,9.78852,5.128560,0.000229,5.077250,-0.8525,0.190,9.78852,0.00000
1165.00,9.78844,5.128509,0.000228,5.077227,-0.8523,0.190,9.78844,0.00000
1166.00,9.78830,5.128607,0.000226,5.077269,-0.8521,0.190,9.78830,0.00000
1167.00,9.78738,5.128586,0.000225,5.077211,-0.8520,0.191,9.78738,0.00000
1168.00,9.78514,5.128590,0.000230,5.077212,-0.8518,0.191,9.78514,0.00000
1169.00,9.78465,5.128707,0.000229,5.077244,-0.8516,0.191,9.78465,0.00000
1170.00,9.78485,5.128805,0.000228,5.077169,-0.8515,0.191,9.78485,0.00000
1171.00,9.78451,5.128887,0.000229,5.077205,-0.8513,0.191,9.78451,0.00000
1172.00,9.78448,5.128996,0.000228,5.077278,-0.8511,0.192,9.78448,0.00000
1173.00,9.78598,5.129013,0.000227,5.077255,-0.8509,0.192,9.78598,0.00000
1174.00,9.78666,5.129003,0.000230,5.077230,-0.8508,0.192,9.78666,0.00000
1175.00,9.78658,5.129072,0.000233,5.077297,-0.8506,0.192,9.78658,0.00000
1176.00,9.78747,5.129003,0.000236,5.077188,-0.8504,0.192,9.78747,0.00000
1177.00,9.78816,5.129023,0.000235,5.077155,-0.8502,0.192,9.78816,0.00000
1178.00,9.78736,5.129250,0.000234,5.077283,-0.8501,0.192,9.78736,0.00000
1179.00,9.78696,5.129367,0.000232,5.077301,-0.8499,0.193,9.78696,0.00000
1180.00,9.78667,5.129454,0.000228,5.077343,-0.8497,0.193,9.78667,0.00000
1181.00,9.78644,5.129582,0.000226,5.077387,-0.8495,0.194,9.78644,0.00000
1182.00,9.78608,5.129730,0.000229,5.077445,-0.8493,0.194,9.78608,0.00000
1183.00,9.78601,5.129627,0.000232,5.077302,-0.8491,0.194,9.78601,0.00000
1184.00,9.78681,5.129711,0.000230,5.077366,-0.8489,0.194,9.78681,0.00000
1185.00,9.78847,5.129872,0.000233,5.077401,-0.8487,0.194,9.78847,0.00000
1186.00,9.78965,5.130055,0.000237,5.077456,-0.8485,0.194,9.78965,0.00000
1187.00,9.79006,5.130108,0.000237,5.077438,-0.8483,0.194,9.79006,0.00000
1188.00,9.78923,5.130254,0.000235,5.077434,-0.8481,0.195,9.78923,0.00000
1189.00,9.78898,5.130375,0.000236,5.077448,-0.8479,0.195,9.78898,0.00000
1190.00,9.78853,5.130438,0.000238,5.077412,-0.8477,0.195,9.78853,0.00000
1191.00,9.78785,5.130471,0.000235,5.077365,-0.8475,0.195,9.78785,0.00000
1192.00,9.78746,5.130540,0.000237,5.077338,-0.8473,0.196,9.78746,0.00000
1193.00,9.78832,5.130620,0.000239,5.077380,-0.8471,0.196,9.78832,0.00000
1194.00,9.78847,5.130611,0.000242,5.077317,-0.8470,0.196,9.78847,0.00000
1195.00,9.78937,5.130629,0.000240,5.077296,-0.8468,0.196,9.78937,0.00000
1196.00,9.79017,5.130728,0.000241,5.077336,-0.8467,0.196,9.79017,0.00000
1197.00,9.79075,5.130871,0.000242,5.077391,-0.8465,0.196,9.79075,0.00000
1198.00,9.79041,5.131027,0.000240,5.077464,-0.8463,0.197,9.79041,0.00000
1199.00,9.79036,5.131251,0.000236,5.077536,-0.8461,0.197,9.79036,0.00000
1200.00,9.79027,5.131430,0.000240,5.077580,-0.8459,0.197,9.79027,0.00000
1201.00,9.78965,5.131495,0.000241,5.077590,-0.8458,0.197,9.78965,0.00000
1202.00,9.79060,5.131453,0.000238,5.077525,-0.8456,0.198,9.79060,0.00000
1203.00,9.79216,5.131449,0.000239,5.077446,-0.8454,0.198,9.79216,0.00000
1204.00,9.79218,5.131432,0.000243,5.077350,-0.8452,0.198,9.79218,0.00000
1205.00,9.79162,5.131428,0.000242,5.077306,-0.8450,0.198,9.79162,0.00000
1206.00,9.79046,5.131500,0.000241,5.077291,-0.8448,0.198,9.79046,0.00000
1207.00,9.78949,5.131561,0.000244,5.077188,-0.8446,0.198,9.78949,0.00000
1208.00,9.78923,5.131700,0.000243,5.077198,-0.8444,0.199,9.78923,0.00000
1209.00,9.78999,5.131804,0.000240,5.077229,-0.8442,0.199,9.78999,0.00000
1210.00,9.79042,5.131813,0.000237,5.077170,-0.8440,0.199,9.79042,0.00000
1211.00,9.79256,5.131873,0.000234,5.077111,-0.8438,0.200,9.79256,0.00000
1212.00,9.79320,5.132038,0.000230,5.077224,-0.8436,0.200,9.79320,0.00000
1213.00,9.79370,5.132063,0.000229,5.077240,-0.8434,0.200,9.79370,0.00000
1214.00,9.79383,5.132251,0.000231,5.077351,-0.8432,0.200,9.79383,0.00000
1215.00,9.79432,5.132328,0.000233,5.077377,-0.8429,0.200,9.79432,0.00000
1216.00,9.79267,5.132426,0.000235,5.077453,-0.8427,0.200,9.79267,0.00000
1217.00,9.79218,5.132480,0.000233,5.077468,-0.8425,0.201,9.79218,0.00000
1218.00,9.79207,5.132602,0.000235,5.077496,-0.8424,0.201,9.79207,0.00000
1219.00,9.79186,5.132527,0.000235,5.077373,-0.8422,0.201,9.79186,0.00000
1220.00,9.79110,5.132609,0.000232,5.077347,-0.8421,0.201,9.79110,0.00000
1221.00,9.79310,5.132651,0.000232,5.077350,-0.8420,0.202,9.79310,0.00000
1222.00,9.79352,5.132736,0.000236,5.077306,-0.8418,0.202,9.79352,0.00000
1223.00,9.79307,5.132740,0.000237,5.077228,-0.8416,0.202,9.79307,0.00000
1224.00,9.79291,5.132766,0.000236,5.077181,-0.8414,0.202,9.79291,0.00000
1225.00,9.79385,5.132815,0.000237,5.077245,-0.8412,0.202,9.79385,0.00000
1226.00,9.79364,5.132878,0.000238,5.077178,-0.8411,0.202,9.79364,0.00000
1227.00,9.79420,5.132856,0.000235,5.077117,-0.8409,0.203,9.79420,0.00000
1228.00,9.79399,5.132952,0.000233,5.077179,-0.8406,0.203,9.79399,0.00000
1229.00,9.79420,5.133033,0.000231,5.077223,-0.8404,0.203,9.79420,0.00000
1230.00,9.79357,5.133156,0.000226,5.077214,-0.8402,0.204,9.79357,0.00000
1231.00,9.79367,5.133250,0.000223,5.077245,-0.8400,0.204,9.79367,0.00000
1232.00,9.79426,5.133416,0.000223,5.077328,-0.8398,0.204,9.79426,0.00000
1233.00,9.79526,5.133405,0.000221,5.077251,-0.8396,0.205,9.79526,0.00000
1234.00,9.79511,5.133522,0.000224,5.077272,-0.8394,0.205,9.79511,0.00000
1235.00,9.79494,5.133639,0.000228,5.077317,-0.8393,0.205,9.79494,0.00000
1236.00,9.79543,5.133707,0.000230,5.077320,-0.8390,0.205,9.79543,0.00000
1237.00,9.79549,5.133749,0.000233,5.077326,-0.8388,0.205,9.79549,0.00000
1238.00,9.79543,5.133937,0.000234,5.077431,-0.8386,0.205,9.79543,0.00000
1239.00,9.79627,5.133972,0.000234,5.077382,-0.8384,0.206,9.79627,0.00000
1240.00,9.79660,5.133937,0.000233,5.077311,-0.8382,0.206,9.79660,0.00000
1241.00,9.79527,5.133964,0.000232,5.077331,-0.8380,0.206,9.79527,0.00000
1242.00,9.79492,5.134060,0.000233,5.077325,-0.8378,0.206,9.79492,0.00000
1243.00,9.79524,5.134053,0.000231,5.077249,-0.8376,0.207,9.79524,0.00000
1244.00,9.79482,5.134222,0.000232,5.077342,-0.8374,0.207,9.79482,0.00000
1245.00,9.79491,5.134289,0.000233,5.077337,-0.8372,0.207,9.79491,0.00000
1246.00,9.79539,5.134418,0.000231,5.077381,-0.8370,0.207,9.79539,0.00000
1247.00,9.79634,5.134536,0.000229,5.077459,-0.8368,0.208,9.79634,0.00000
1248.00,9.79657,5.134613,0.000231,5.077466,-0.8366,0.208,9.79657,0.00000
1249.00,9.79697,5.134546,0.000232,5.077355,-0.8364,0.208,9.79697,0.00000
1250.00,9.79712,5.134736,0.000231,5.077446,-0.8361,0.208,9.79712,0.00000
1251.00,9.79802,5.134732,0.000235,5.077340,-0.8359,0.208,9.79802,0.00000
1252.00,9.79653,5.134702,0.000236,5.077210,-0.8358,0.208,9.79653,0.00000
1253.00,9.79503,5.134778,0.000233,5.077238,-0.8356,0.209,9.79503,0.00000
1254.00,9.79426,5.134964,0.000228,5.077320,-0.8354,0.209,9.79426,0.00000
1255.00,9.79427,5.134928,0.000227,5.077181,-0.8352,0.209,9.79427,0.00000
1256.00,9.79432,5.135047,0.000224,5.077210,-0.8350,0.210,9.79432,0.00000
1257.00,9.79564,5.135098,0.000223,5.077232,-0.8348,0.210,9.79564,0.00000
1258.00,9.79775,5.135144,0.000226,5.077165,-0.8346,0.210,9.79775,0.00000
1259.00,9.79899,5.135076,0.000230,5.077072,-0.8344,0.210,9.79899,0.00000
1260.00,9.79997,5.135147,0.000231,5.077084,-0.8342,0.210,9.79997,0.00000
1261.00,9.80015,5.135200,0.000233,5.077104,-0.8340,0.210,9.80015,0.00000
1262.00,9.80009,5.135351,0.000235,5.077174,-0.8338,0.211,9.80009,0.00000
1263.00,9.79980,5.135575,0.000237,5.077344,-0.8336,0.211,9.79980,0.00000
1264.00,9.79945,5.135744,0.000237,5.077425,-0.8334,0.211,9.79945,0.00000
1265.00,9.79838,5.135880,0.000240,5.077540,-0.8332,0.211,9.79838,0.00000
1266.00,9.79777,5.135946,0.000238,5.077544,-0.8330,0.211,9.79777,0.00000
1267.00,9.79758,5.135991,0.000238,5.077470,-0.8328,0.211,9.79758,0.00000
1268.00,9.79708,5.135972,0.000236,5.077391,-0.8326,0.212,9.79708,0.00000
1269.00,9.79708,5.136047,0.000236,5.077370,-0.8324,0.212,9.79708,0.00000
1270.00,9.79769,5.136104,0.000234,5.077325,-0.8322,0.212,9.79769,0.00000
1271.00,9.79807,5.136185,0.000233,5.077278,-0.8321,0.213,9.79807,0.00000
1272.00,9.79866,5.136179,0.000232,5.077235,-0.8319,0.213,9.79866,0.00000
1273.00,9.80036,5.136205,0.000231,5.077195,-0.8318,0.213,9.80036,0.00000
1274.00,9.80108,5.136290,0.000229,5.077201,-0.8316,0.213,9.80108,0.00000
1275.00,9.80211,5.136318,0.000229,5.077210,-0.8314,0.214,9.80211,0.00000
1276.00,9.80252,5.136323,0.000228,5.077229,-0.8313,0.214,9.80252,0.00000
1277.00,9.80226,5.136487,0.000229,5.077327,-0.8311,0.214,9.80226,0.00000
1278.00,9.80141,5.136616,0.000232,5.077388,-0.8309,0.214,9.80141,0.00000
1279.00,9.80089,5.136575,0.000235,5.077332,-0.8308,0.214,9.80089,0.00000
1280.00,9.80063,5.136740,0.000233,5.077349,-0.8306,0.214,9.80063,0.00000
1281.00,9.80066,5.136928,0.000235,5.077384,-0.8304,0.215,9.80066,0.00000
1282.00,9.80127,5.136922,0.000235,5.077276,-0.8302,0.215,9.80127,0.00000
1283.00,9.80108,5.136954,0.000234,5.077220,-0.8300,0.215,9.80108,0.00000
1284.00,9.80285,5.137245,0.000232,5.077389,-0.8297,0.215,9.80285,0.00000
1285.00,9.80366,5.137257,0.000233,5.077341,-0.8296,0.216,9.80366,0.00000
1286.00,9.80363,5.137326,0.000234,5.077402,-0.8293,0.216,9.80363,0.00000
1287.00,9.80291,5.137471,0.000236,5.077504,-0.8292,0.216,9.80291,0.00000
1288.00,9.80314,5.137498,0.000235,5.077460,-0.8290,0.216,9.80314,0.00000
1289.00,9.80165,5.137356,0.000235,5.077282,-0.8289,0.217,9.80165,0.00000
1290.00,9.80039,5.137360,0.000234,5.077313,-0.8287,0.217,9.80039,0.00000
1291.00,9.80062,5.137317,0.000235,5.077227,-0.8286,0.217,9.80062,0.00000
1292.00,9.80109,5.137408,0.000237,5.077264,-0.8284,0.217,9.80109,0.00000
1293.00,9.80200,5.137539,0.000234,5.077311,-0.8282,0.217,9.80200,0.00000
1294.00,9.80246,5.137689,0.000233,5.077403,-0.8280,0.218,9.80246,0.00000
1295.00,9.80326,5.137752,0.000235,5.077361,-0.8278,0.218,9.80326,0.00000
1296.00,9.80357,5.137860,0.000230,5.077359,-0.8277,0.218,9.80357,0.00000
1297.00,9.80338,5.137872,0.000223,5.077290,-0.8275,0.219,9.80338,0.00000
1298.00,9.80255,5.137930,0.000226,5.077279,-0.8274,0.219,9.80255,0.00000
1299.00,9.80254,5.138008,0.000229,5.077245,-0.8272,0.219,9.80254,0.00000
1300.00,9.80157,5.138134,0.000230,5.077270,-0.8271,0.219,9.80157,0.00000
1301.00,9.80061,5.138206,0.000233,5.077285,-0.8269,0.219,9.80061,0.00000
1302.00,9.80074,5.138319,0.000239,5.077355,-0.8267,0.219,9.80074,0.00000
1303.00,9.80079,5.138412,0.000240,5.077408,-0.8266,0.219,9.80079,0.00000
1304.00,9.80093,5.138440,0.000239,5.077426,-0.8264,0.219,9.80093,0.00000
1305.00,9.80263,5.138495,0.000239,5.077432,-0.8263,0.220,9.80263,0.00000
1306.00,9.80403,5.138603,0.000239,5.077446,-0.8262,0.220,9.80403,0.00000
1307.00,9.80418,5.138648,0.000237,5.077378,-0.8260,0.220,9.80418,0.00000
1308.00,9.80555,5.138638,0.000235,5.077298,-0.8258,0.220,9.80555,0.00000
1309.00,9.80616,5.138677,0.000234,5.077249,-0.8256,0.221,9.80616,0.00000
1310.00,9.80635,5.138849,0.000235,5.077310,-0.8255,0.221,9.80635,0.00000
1311.00,9.80642,5.138932,0.000235,5.077300,-0.8253,0.221,9.80642,0.00000
1312.00,9.80686,5.138958,0.000239,5.077329,-0.8251,0.221,9.80686,0.00000
1313.00,9.80588,5.138956,0.000240,5.077277,-0.8250,0.221,9.80588,0.00000
1314.00,9.80513,5.139047,0.000237,5.077310,-0.8249,0.222,9.80513,0.00000
1315.00,9.80491,5.138980,0.000233,5.077182,-0.8247,0.222,9.80491,0.00000
1316.00,9.80540,5.138999,0.000236,5.077171,-0.8246,0.222,9.80540,0.00000
1317.00,9.80534,5.139077,0.000232,5.077165,-0.8244,0.222,9.80534,0.00000
1318.00,9.80593,5.139252,0.000233,5.077251,-0.8243,0.223,9.80593,0.00000
1319.00,9.80645,5.139345,0.000235,5.077280,-0.8241,0.223,9.80645,0.00000
1320.00,9.80626,5.139383,0.000235,5.077337,-0.8239,0.223,9.80626,0.00000
1321.00,9.80604,5.139411,0.000232,5.077305,-0.8238,0.223,9.80604,0.00000
@5,1.0000,2.0, 1320.088 
1322.00,9.80738,5.139575,0.000233,5.077355,-0.8236,0.223,9.80738,0.00000
1323.00,9.80951,5.139672,0.000231,5.077345,-0.8235,0.224,9.80951,0.00000
1324.00,9.79844,5.139733,0.000236,5.077344,-0.8233,0.224,9.79844,0.00000
1325.00,9.75703,5.139882,0.000236,5.077418,-0.8231,0.224,9.75703,0.00000
1326.00,9.68859,5.139985,0.000235,5.077455,-0.8230,0.224,9.68859,0.00000
1327.00,9.60850,5.139992,0.000232,5.077375,-0.8228,0.225,9.60850,0.00000
1328.00,9.52941,5.139971,0.000230,5.077331,-0.8227,0.225,9.52941,0.00000
1329.00,9.47284,5.140084,0.000228,5.077314,-0.8226,0.225,9.47284,0.00000
1330.00,9.45244,5.140106,0.000232,5.077156,-0.8224,0.225,9.45244,0.00000
1331.00,9.45942,5.140156,0.000236,5.077127,-0.8223,0.225,9.45942,0.00000
1332.00,9.46726,5.140203,0.000239,5.077137,-0.8222,0.225,9.46726,0.00000
1333.00,9.46292,5.140339,0.000241,5.077183,-0.8220,0.226,9.46292,0.00000
1334.00,9.44081,5.140326,0.000241,5.077119,-0.8218,0.226,9.44081,0.00000
1335.00,9.40978,5.140405,0.000239,5.077167,-0.8217,0.226,9.40978,0.00000
1336.00,9.37651,5.140455,0.000236,5.077108,-0.8215,0.226,9.37651,0.00000
1337.00,9.35614,5.140615,0.000239,5.077233,-0.8213,0.227,9.35614,0.00000
1338.00,9.35298,5.140688,0.000238,5.077231,-0.8212,0.227,9.35298,0.00000
1339.00,9.36776,5.140850,0.000240,5.077367,-0.8210,0.227,9.36776,0.00000
1340.00,9.39474,5.140993,0.000240,5.077428,-0.8209,0.227,9.39474,0.00000
1341.00,9.43177,5.141072,0.000240,5.077471,-0.8208,0.227,9.43177,0.00000
1342.00,9.47398,5.141110,0.000239,5.077420,-0.8206,0.228,9.47398,0.00000
1343.00,9.51583,5.141226,0.000241,5.077474,-0.8205,0.228,9.51583,0.00000
1344.00,9.55364,5.141275,0.000238,5.077469,-0.8203,0.228,9.55364,0.00000
1345.00,9.58739,5.141392,0.000237,5.077453,-0.8202,0.228,9.58739,0.00000
1346.00,9.61727,5.141471,0.000239,5.077443,-0.8200,0.228,9.61727,0.00000
1347.00,9.64255,5.141486,0.000239,5.077353,-0.8199,0.228,9.64255,0.00000
1348.00,9.66397,5.141444,0.000237,5.077251,-0.8198,0.229,9.66397,0.00000
1349.00,9.68210,5.141490,0.000238,5.077233,-0.8196,0.229,9.68210,0.00000
1350.00,9.69727,5.141455,0.000236,5.077202,-0.8194,0.229,9.69727,0.00000
1351.00,9.70861,5.141538,0.000233,5.077279,-0.8192,0.230,9.70861,0.00000
1352.00,9.71833,5.141711,0.000233,5.077409,-0.8191,0.230,9.71833,0.00000
1353.00,9.72517,5.141937,0.000233,5.077553,-0.8189,0.230,9.72517,0.00000
1354.00,9.73109,5.141887,0.000233,5.077409,-0.8187,0.230,9.73109,0.00000
1355.00,9.73615,5.142001,0.000239,5.077431,-0.8186,0.230,9.73615,0.00000
1356.00,9.73981,5.142036,0.000241,5.077323,-0.8184,0.230,9.73981,0.00000
1357.00,9.74208,5.141982,0.000240,5.077184,-0.8183,0.231,9.74208,0.00000
1358.00,9.74535,5.141930,0.000237,5.077056,-0.8182,0.231,9.74535,0.00000
1359.00,9.74718,5.142137,0.000238,5.077168,-0.8180,0.231,9.74718,0.00000
1360.00,9.74781,5.142202,0.000239,5.077153,-0.8178,0.231,9.74781,0.00000
1361.00,9.74901,5.142283,0.000236,5.077197,-0.8176,0.232,9.74901,0.00000
1362.00,9.75007,5.142380,0.000233,5.077196,-0.8174,0.232,9.75007,0.00000
1363.00,9.74947,5.142494,0.000238,5.077224,-0.8172,0.232,9.74947,0.00000
1364.00,9.74918,5.142532,0.000241,5.077186,-0.8170,0.232,9.74918,0.00000
1365.00,9.74924,5.142670,0.000239,5.077247,-0.8169,0.232,9.74924,0.00000
1366.00,9.74954,5.142829,0.000241,5.077290,-0.8167,0.233,9.74954,0.00000
1367.00,9.74967,5.142906,0.000246,5.077333,-0.8165,0.233,9.74967,0.00000
1368.00,9.74937,5.142971,0.000244,5.077332,-0.8163,0.233,9.74937,0.00000
1369.00,9.74949,5.143006,0.000238,5.077329,-0.8162,0.233,9.74949,0.00000
1370.00,9.74832,5.143036,0.000235,5.077344,-0.8160,0.234,9.74832,0.00000
1371.00,9.74739,5.143066,0.000236,5.077373,-0.8159,0.234,9.74739,0.00000
1372.00,9.74697,5.143198,0.000234,5.077373,-0.8157,0.234,9.74697,0.00000
1373.00,9.74731,5.143357,0.000235,5.077460,-0.8155,0.234,9.74731,0.00000
1374.00,9.74799,5.143452,0.000239,5.077457,-0.8153,0.235,9.74799,0.00000
1375.00,9.74899,5.143453,0.000241,5.077368,-0.8151,0.235,9.74899,0.00000
1376.00,9.75041,5.143587,0.000244,5.077360,-0.8150,0.235,9.75041,0.00000
1377.00,9.75113,5.143605,0.000245,5.077361,-0.8148,0.235,9.75113,0.00000
1378.00,9.75226,5.143577,0.000245,5.077304,-0.8146,0.235,9.75226,0.00000
1379.00,9.75343,5.143635,0.000243,5.077306,-0.8145,0.236,9.75343,0.00000
1380.00,9.75561,5.143750,0.000244,5.077384,-0.8143,0.236,9.75561,0.00000
1381.00,9.75654,5.143806,0.000241,5.077393,-0.8141,0.236,9.75654,0.00000
1382.00,9.75821,5.143883,0.000242,5.077414,-0.8140,0.236,9.75821,0.00000
1383.00,9.76116,5.143966,0.000244,5.077366,-0.8139,0.236,9.76116,0.00000
1384.00,9.76323,5.144161,0.000245,5.077477,-0.8137,0.237,9.76323,0.00000
1385.00,9.76615,5.144275,0.000244,5.077456,-0.8136,0.237,9.76615,0.00000
1386.00,9.76944,5.144282,0.000245,5.077410,-0.8134,0.237,9.76944,0.00000
1387.00,9.77220,5.144357,0.000246,5.077405,-0.8133,0.237,9.77220,0.00000
1388.00,9.77459,5.144447,0.000246,5.077538,-0.8131,0.237,9.77459,0.00000
1389.00,9.77815,5.144452,0.000248,5.077488,-0.8129,0.237,9.77815,0.00000
1390.00,9.77969,5.144407,0.000250,5.077468,-0.8127,0.238,9.77969,0.00000
1391.00,9.78257,5.144530,0.000252,5.077468,-0.8126,0.238,9.78257,0.00000
1392.00,9.78585,5.144601,0.000251,5.077470,-0.8124,0.238,9.78585,0.00000
1393.00,9.78855,5.144657,0.000250,5.077370,-0.8122,0.238,9.78855,0.00000
1394.00,9.79068,5.144690,0.000248,5.077372,-0.8120,0.238,9.79068,0.00000
1395.00,9.79332,5.144817,0.000244,5.077378,-0.8118,0.239,9.79332,0.00000
1396.00,9.79641,5.144810,0.000242,5.077361,-0.8116,0.239,9.79641,0.00000
1397.00,9.79866,5.144849,0.000243,5.077344,-0.8115,0.239,9.79866,0.00000
1398.00,9.80069,5.144845,0.000241,5.077320,-0.8113,0.239,9.80069,0.00000
1399.00,9.80240,5.144933,0.000239,5.077307,-0.8111,0.240,9.80240,0.00000
1400.00,9.80449,5.144920,0.000241,5.077249,-0.8110,0.240,9.80449,0.00000
1401.00,9.80482,5.145075,0.000238,5.077329,-0.8108,0.240,9.80482,0.00000
1402.00,9.80555,5.145154,0.000235,5.077377,-0.8106,0.240,9.80555,0.00000
1403.00,9.80743,5.145337,0.000235,5.077472,-0.8104,0.241,9.80743,0.00000
1404.00,9.80827,5.145353,0.000235,5.077433,-0.8103,0.241,9.80827,0.00000
1405.00,9.80904,5.145475,0.000231,5.077443,-0.8101,0.241,9.80904,0.00000
1406.00,9.81015,5.145555,0.000235,5.077453,-0.8100,0.241,9.81015,0.00000
1407.00,9.81077,5.145594,0.000235,5.077335,-0.8098,0.242,9.81077,0.00000
1408.00,9.81021,5.145638,0.000237,5.077273,-0.8097,0.242,9.81021,0.00000
1409.00,9.81007,5.145712,0.000239,5.077264,-0.8095,0.242,9.81007,0.00000
1410.00,9.81013,5.145730,0.000242,5.077250,-0.8094,0.242,9.81013,0.00000
1411.00,9.80982,5.145754,0.000240,5.077245,-0.8092,0.242,9.80982,0.00000
1412.00,9.80931,5.145813,0.000243,5.077293,-0.8090,0.242,9.80931,0.00000
1413.00,9.80910,5.145855,0.000243,5.077269,-0.8088,0.243,9.80910,0.00000
1414.00,9.80942,5.145938,0.000245,5.077274,-0.8086,0.243,9.80942,0.00000
1415.00,9.80897,5.146094,0.000245,5.077341,-0.8085,0.243,9.80897,0.00000
1416.00,9.80917,5.146126,0.000246,5.077278,-0.8083,0.243,9.80917,0.00000
1417.00,9.80876,5.146134,0.000241,5.077230,-0.8081,0.243,9.80876,0.00000
1418.00,9.80782,5.146180,0.000244,5.077245,-0.8080,0.243,9.80782,0.00000
1419.00,9.80719,5.146276,0.000242,5.077311,-0.8079,0.244,9.80719,0.00000
1420.00,9.80703,5.146383,0.000243,5.077315,-0.8077,0.244,9.80703,0.00000
1421.00,9.80626,5.146423,0.000240,5.077274,-0.8076,0.244,9.80626,0.00000
1422.00,9.80645,5.146610,0.000241,5.077379,-0.8074,0.245,9.80645,0.00000
1423.00,9.80605,5.146730,0.000242,5.077419,-0.8073,0.245,9.80605,0.00000
1424.00,9.80630,5.146767,0.000243,5.077378,-0.8071,0.245,9.80630,0.00000
1425.00,9.80584,5.146708,0.000244,5.077309,-0.8070,0.245,9.80584,0.00000
1426.00,9.80587,5.146819,0.000245,5.077342,-0.8069,0.245,9.80587,0.00000
1427.00,9.80643,5.146929,0.000246,5.077348,-0.8068,0.245,9.80643,0.00000
1428.00,9.80744,5.146962,0.000243,5.077286,-0.8066,0.245,9.80744,0.00000
1429.00,9.80732,5.147082,0.000243,5.077309,-0.8065,0.246,9.80732,0.00000
1430.00,9.80844,5.147315,0.000241,5.077445,-0.8064,0.246,9.80844,0.00000
1431.00,9.80924,5.147297,0.000240,5.077423,-0.8062,0.246,9.80924,0.00000
1432.00,9.80973,5.147300,0.000239,5.077382,-0.8061,0.246,9.80973,0.00000
1433.00,9.81080,5.147309,0.000238,5.077339,-0.8059,0.247,9.81080,0.00000
1434.00,9.81136,5.147336,0.000237,5.077307,-0.8058,0.247,9.81136,0.00000
1435.00,9.81115,5.147222,0.000240,5.077205,-0.8057,0.247,9.81115,0.00000
1436.00,9.81134,5.147365,0.000243,5.077236,-0.8055,0.247,9.81134,0.00000
1437.00,9.81037,5.147339,0.000245,5.077210,-0.8054,0.247,9.81037,0.00000
1438.00,9.81094,5.147472,0.000245,5.077302,-0.8053,0.247,9.81094,0.00000
1439.00,9.81200,5.147527,0.000249,5.077316,-0.8051,0.247,9.81200,0.00000
1440.00,9.81242,5.147691,0.000248,5.077354,-0.8049,0.248,9.81242,0.00000
1441.00,9.81243,5.147720,0.000246,5.077342,-0.8048,0.248,9.81243,0.00000
1442.00,9.81388,5.147818,0.000244,5.077299,-0.8046,0.248,9.81388,0.00000
1443.00,9.81221,5.147837,0.000247,5.077234,-0.8044,0.248,9.81221,0.00000
1444.00,9.81176,5.147833,0.000242,5.077188,-0.8043,0.249,9.81176,0.00000
1445.00,9.81328,5.147851,0.000239,5.077127,-0.8041,0.249,9.81328,0.00000
1446.00,9.81454,5.147953,0.000237,5.077115,-0.8040,0.249,9.81454,0.00000
1447.00,9.81553,5.148081,0.000237,5.077207,-0.8039,0.249,9.81553,0.00000
1448.00,9.81713,5.148210,0.000238,5.077288,-0.8037,0.249,9.81713,0.00000
1449.00,9.81744,5.148362,0.000238,5.077312,-0.8036,0.250,9.81744,0.00000
1450.00,9.81690,5.148531,0.000241,5.077426,-0.8035,0.250,9.81690,0.00000
1451.00,9.81700,5.148633,0.000242,5.077530,-0.8033,0.250,9.81700,0.00000
1452.00,9.81600,5.148671,0.000241,5.077494,-0.8032,0.250,9.81600,0.00000
1453.00,9.81654,5.148698,0.000240,5.077421,-0.8031,0.250,9.81654,0.00000
1454.00,9.81813,5.148787,0.000242,5.077443,-0.8029,0.251,9.81813,0.00000
1455.00,9.81819,5.148856,0.000241,5.077439,-0.8027,0.251,9.81819,0.00000
1456.00,9.81823,5.148989,0.000242,5.077403,-0.8026,0.251,9.81823,0.00000
1457.00,9.81949,5.149065,0.000246,5.077399,-0.8024,0.251,9.81949,0.00000
1458.00,9.81938,5.149162,0.000246,5.077454,-0.8023,0.251,9.81938,0.00000
1459.00,9.81900,5.149205,0.000241,5.077426,-0.8021,0.251,9.81900,0.00000
1460.00,9.81919,5.149146,0.000238,5.077314,-0.8020,0.252,9.81919,0.00000
1461.00,9.81892,5.149108,0.000239,5.077229,-0.8019,0.252,9.81892,0.00000
1462.00,9.81873,5.149175,0.000236,5.077217,-0.8018,0.252,9.81873,0.00000
1463.00,9.81839,5.149243,0.000234,5.077195,-0.8016,0.252,9.81839,0.00000
1464.00,9.81877,5.149317,0.000238,5.077220,-0.8015,0.252,9.81877,0.00000
1465.00,9.81923,5.149458,0.000239,5.077257,-0.8013,0.253,9.81923,0.00000
1466.00,9.82032,5.149561,0.000235,5.077325,-0.8011,0.253,9.82032,0.00000
1467.00,9.82054,5.149751,0.000235,5.077448,-0.8009,0.253,9.82054,0.00000
1468.00,9.82104,5.149804,0.000236,5.077456,-0.8007,0.253,9.82104,0.00000
1469.00,9.82092,5.149920,0.000232,5.077500,-0.8005,0.254,9.82092,0.00000
1470.00,9.82122,5.150064,0.000233,5.077584,-0.8004,0.254,9.82122,0.00000
1471.00,9.82031,5.150169,0.000234,5.077577,-0.8002,0.254,9.82031,0.00000
1472.00,9.81988,5.150188,0.000234,5.077507,-0.8001,0.254,9.81988,0.00000
1473.00,9.82063,5.150231,0.000235,5.077446,-0.7999,0.255,9.82063,0.00000
1474.00,9.82004,5.150295,0.000237,5.077435,-0.7997,0.255,9.82004,0.00000
1475.00,9.81987,5.150273,0.000237,5.077341,-0.7996,0.255,9.81987,0.00000
1476.00,9.82029,5.150272,0.000237,5.077322,-0.7994,0.255,9.82029,0.00000
1477.00,9.82026,5.150298,0.000235,5.077316,-0.7993,0.255,9.82026,0.00000
1478.00,9.81937,5.150402,0.000234,5.077351,-0.7991,0.256,9.81937,0.00000
1479.00,9.82007,5.150459,0.000236,5.077332,-0.7990,0.256,9.82007,0.00000
1480.00,9.82077,5.150476,0.000235,5.077294,-0.7988,0.256,9.82077,0.00000
1481.00,9.82093,5.150600,0.000233,5.077327,-0.7986,0.257,9.82093,0.00000
1482.00,9.82180,5.150724,0.000233,5.077323,-0.7985,0.257,9.82180,0.00000
1483.00,9.82246,5.150879,0.000233,5.077393,-0.7983,0.257,9.82246,0.00000
1484.00,9.82227,5.150937,0.000234,5.077392,-0.7981,0.257,9.82227,0.00000
1485.00,9.82133,5.151075,0.000236,5.077407,-0.7980,0.257,9.82133,0.00000
1486.00,9.82127,5.151105,0.000240,5.077366,-0.7978,0.257,9.82127,0.00000
1487.00,9.82165,5.151112,0.000238,5.077337,-0.7976,0.258,9.82165,0.00000
1488.00,9.82250,5.151100,0.000234,5.077282,-0.7975,0.258,9.82250,0.00000
1489.00,9.82267,5.151160,0.000232,5.077255,-0.7973,0.258,9.82267,0.00000
1490.00,9.82200,5.151190,0.000230,5.077238,-0.7972,0.258,9.82200,0.00000
1491.00,9.82186,5.151258,0.000228,5.077225,-0.7970,0.259,9.82186,0.00000
1492.00,9.82133,5.151321,0.000230,5.077241,-0.7969,0.259,9.82133,0.00000
1493.00,9.82007,5.151362,0.000237,5.077241,-0.7967,0.259,9.82007,0.00000
1494.00,9.82090,5.151407,0.000233,5.077207,-0.7965,0.259,9.82090,0.00000
1495.00,9.82205,5.151443,0.000233,5.077189,-0.7964,0.260,9.82205,0.00000
1496.00,9.82210,5.151479,0.000234,5.077158,-0.7962,0.260,9.82210,0.00000
1497.00,9.82164,5.151569,0.000234,5.077133,-0.7961,0.260,9.82164,0.00000
1498.00,9.82236,5.151649,0.000230,5.077098,-0.7959,0.260,9.82236,0.00000
1499.00,9.82193,5.151744,0.000230,5.077191,-0.7957,0.261,9.82193,0.00000
1500.00,9.82268,5.151951,0.000228,5.077295,-0.7955,0.261,9.82268,0.00000
1501.00,9.82369,5.152006,0.000226,5.077287,-0.7954,0.261,9.82369,0.00000
1502.00,9.82477,5.152062,0.000229,5.077328,-0.7952,0.261,9.82477,0.00000
1503.00,9.82476,5.152115,0.000231,5.077375,-0.7951,0.262,9.82476,0.00000
1504.00,9.82517,5.152214,0.000235,5.077282,-0.7949,0.262,9.82517,0.00000
1505.00,9.82560,5.152194,0.000238,5.077227,-0.7948,0.262,9.82560,0.00000
1506.00,9.82551,5.152250,0.000238,5.077293,-0.7946,0.262,9.82551,0.00000
1507.00,9.82552,5.152305,0.000240,5.077246,-0.7944,0.262,9.82552,0.00000
1508.00,9.82633,5.152467,0.000239,5.077277,-0.7943,0.262,9.82633,0.00000
1509.00,9.82647,5.152562,0.000240,5.077373,-0.7941,0.262,9.82647,0.00000
1510.00,9.82577,5.152633,0.000239,5.077413,-0.7940,0.263,9.82577,0.00000
1511.00,9.82608,5.152734,0.000238,5.077345,-0.7938,0.263,9.82608,0.00000
1512.00,9.82648,5.152834,0.000234,5.077336,-0.7937,0.263,9.82648,0.00000
1513.00,9.82614,5.152867,0.000230,5.077273,-0.7935,0.264,9.82614,0.00000
1514.00,9.82537,5.152929,0.000230,5.077255,-0.7934,0.264,9.82537,0.00000
1515.00,9.82561,5.153044,0.000231,5.077218,-0.7932,0.264,9.82561,0.00000
1516.00,9.82467,5.153153,0.000232,5.077294,-0.7930,0.264,9.82467,0.00000
1517.00,9.82393,5.153214,0.000234,5.077380,-0.7928,0.264,9.82393,0.00000
1518.00,9.82409,5.153308,0.000237,5.077438,-0.7926,0.264,9.82409,0.00000
1519.00,9.82557,5.153362,0.000238,5.077390,-0.7924,0.265,9.82557,0.00000
1520.00,9.82567,5.153434,0.000236,5.077424,-0.7923,0.265,9.82567,0.00000
1521.00,9.82570,5.153513,0.000237,5.077402,-0.7921,0.265,9.82570,0.00000
1522.00,9.82747,5.153634,0.000236,5.077419,-0.7920,0.265,9.82747,0.00000
1523.00,9.82719,5.153678,0.000237,5.077338,-0.7918,0.266,9.82719,0.00000
1524.00,9.82589,5.153629,0.000237,5.077295,-0.7917,0.266,9.82589,0.00000
1525.00,9.82672,5.153725,0.000238,5.077337,-0.7916,0.266,9.82672,0.00000
1526.00,9.82835,5.153723,0.000238,5.077296,-0.7914,0.266,9.82835,0.00000
1527.00,9.82805,5.153769,0.000236,5.077209,-0.7913,0.266,9.82805,0.00000
1528.00,9.82871,5.153871,0.000235,5.077269,-0.7911,0.267,9.82871,0.00000
1529.00,9.82923,5.154102,0.000233,5.077335,-0.7909,0.267,9.82923,0.00000
1530.00,9.83006,5.154162,0.000229,5.077275,-0.7908,0.267,9.83006,0.00000
1531.00,9.82920,5.154424,0.000226,5.077379,-0.7907,0.268,9.82920,0.00000
1532.00,9.82777,5.154524,0.000228,5.077396,-0.7905,0.268,9.82777,0.00000
1533.00,9.82746,5.154538,0.000230,5.077338,-0.7904,0.268,9.82746,0.00000
1534.00,9.82735,5.154579,0.000234,5.077327,-0.7902,0.268,9.82735,0.00000
1535.00,9.82685,5.154632,0.000238,5.077316,-0.7901,0.268,9.82685,0.00000
1536.00,9.82778,5.154583,0.000240,5.077278,-0.7899,0.268,9.82778,0.00000
1537.00,9.82850,5.154583,0.000236,5.077245,-0.7898,0.268,9.82850,0.00000
1538.00,9.82907,5.154780,0.000236,5.077341,-0.7896,0.269,9.82907,0.00000
1539.00,9.82937,5.154891,0.000234,5.077366,-0.7895,0.269,9.82937,0.00000
1540.00,9.82815,5.154965,0.000234,5.077355,-0.7893,0.269,9.82815,0.00000
1541.00,9.82762,5.155163,0.000232,5.077437,-0.7891,0.269,9.82762,0.00000
1542.00,9.82773,5.155238,0.000232,5.077460,-0.7890,0.270,9.82773,0.00000
1543.00,9.82747,5.155244,0.000231,5.077432,-0.7888,0.270,9.82747,0.00000
1544.00,9.82767,5.155300,0.000233,5.077431,-0.7887,0.270,9.82767,0.00000
1545.00,9.82821,5.155410,0.000229,5.077505,-0.7885,0.271,9.82821,0.00000
1546.00,9.82818,5.155441,0.000235,5.077456,-0.7884,0.271,9.82818,0.00000
1547.00,9.82855,5.155534,0.000238,5.077430,-0.7882,0.271,9.82855,0.00000
1548.00,9.82882,5.155544,0.000239,5.077335,-0.7881,0.271,9.82882,0.00000
1549.00,9.82934,5.155544,0.000242,5.077292,-0.7880,0.271,9.82934,0.00000
1550.00,9.82959,5.155540,0.000246,5.077197,-0.7878,0.271,9.82959,0.00000
1551.00,9.83008,5.155522,0.000241,5.077068,-0.7877,0.271,9.83008,0.00000
1552.00,9.82995,5.155646,0.000240,5.077121,-0.7876,0.271,9.82995,0.00000
1553.00,9.83015,5.155752,0.000240,5.077188,-0.7874,0.272,9.83015,0.00000
1554.00,9.83013,5.155867,0.000236,5.077228,-0.7873,0.272,9.83013,0.00000
1555.00,9.83095,5.156049,0.000232,5.077328,-0.7872,0.272,9.83095,0.00000
1556.00,9.83061,5.156158,0.000235,5.077440,-0.7870,0.272,9.83061,0.00000
1557.00,9.83078,5.156147,0.000233,5.077420,-0.7869,0.273,9.83078,0.00000
1558.00,9.83052,5.156239,0.000230,5.077461,-0.7868,0.273,9.83052,0.00000
1559.00,9.83085,5.156293,0.000229,5.077460,-0.7866,0.273,9.83085,0.00000
1560.00,9.83095,5.156323,0.000231,5.077507,-0.7865,0.274,9.83095,0.00000
1561.00,9.83196,5.156360,0.000231,5.077511,-0.7863,0.274,9.83196,0.00000
1562.00,9.83214,5.156508,0.000233,5.077637,-0.7862,0.274,9.83214,0.00000
1563.00,9.83256,5.156610,0.000234,5.077643,-0.7860,0.274,9.83256,0.00000
1564.00,9.83363,5.156752,0.000239,5.077668,-0.7859,0.274,9.83363,0.00000
1565.00,9.83344,5.156783,0.000238,5.077556,-0.7857,0.274,9.83344,0.00000
1566.00,9.83298,5.156907,0.000237,5.077545,-0.7856,0.275,9.83298,0.00000
1567.00,9.83288,5.156948,0.000236,5.077405,-0.7855,0.275,9.83288,0.00000
1568.00,9.83301,5.157039,0.000239,5.077425,-0.7853,0.275,9.83301,0.00000
1569.00,9.83154,5.157073,0.000237,5.077428,-0.7852,0.275,9.83154,0.00000
1570.00,9.83079,5.157138,0.000237,5.077429,-0.7850,0.276,9.83079,0.00000
1571.00,9.83088,5.157198,0.000238,5.077438,-0.7848,0.276,9.83088,0.00000
1572.00,9.83052,5.157296,0.000239,5.077482,-0.7847,0.276,9.83052,0.00000
1573.00,9.82990,5.157307,0.000238,5.077462,-0.7845,0.276,9.82990,0.00000
1574.00,9.83112,5.157263,0.000237,5.077323,-0.7844,0.276,9.83112,0.00000
1575.00,9.83175,5.157374,0.000239,5.077358,-0.7842,0.276,9.83175,0.00000
1576.00,9.83202,5.157430,0.000241,5.077344,-0.7841,0.276,9.83202,0.00000
1577.00,9.83333,5.157456,0.000240,5.077324,-0.7840,0.277,9.83333,0.00000
1578.00,9.83411,5.157582,0.000238,5.077316,-0.7839,0.277,9.83411,0.00000
1579.00,9.83347,5.157786,0.000240,5.077477,-0.7837,0.277,9.83347,0.00000
1580.00,9.83329,5.157828,0.000238,5.077435,-0.7836,0.277,9.83329,0.00000
1581.00,9.83304,5.157927,0.000234,5.077426,-0.7835,0.278,9.83304,0.00000
1582.00,9.83285,5.157999,0.000237,5.077418,-0.7834,0.278,9.83285,0.00000
1583.00,9.83253,5.158063,0.000236,5.077448,-0.7832,0.278,9.83253,0.00000
1584.00,9.83224,5.158109,0.000236,5.077398,-0.7831,0.278,9.83224,0.00000
1585.00,9.83319,5.158223,0.000234,5.077457,-0.7829,0.279,9.83319,0.00000
1586.00,9.83409,5.158267,0.000238,5.077483,-0.7828,0.279,9.83409,0.00000
1587.00,9.83420,5.158292,0.000237,5.077479,-0.7826,0.279,9.83420,0.00000
1588.00,9.83468,5.158282,0.000240,5.077427,-0.7825,0.279,9.83468,0.00000
1589.00,9.83499,5.158233,0.000241,5.077366,-0.7824,0.279,9.83499,0.00000
1590.00,9.83444,5.158259,0.000242,5.077336,-0.7823,0.279,9.83444,0.00000
1591.00,9.83431,5.158291,0.000241,5.077285,-0.7822,0.280,9.83431,0.00000
1592.00,9.83440,5.158338,0.000241,5.077256,-0.7821,0.280,9.83440,0.00000
1593.00,9.83534,5.158508,0.000240,5.077332,-0.7820,0.280,9.83534,0.00000
1594.00,9.83637,5.158635,0.000236,5.077380,-0.7819,0.280,9.83637,0.00000
1595.00,9.83607,5.158713,0.000236,5.077368,-0.7817,0.281,9.83607,0.00000
1596.00,9.83433,5.158817,0.000234,5.077384,-0.7816,0.281,9.83433,0.00000
1597.00,9.83435,5.158983,0.000233,5.077422,-0.7815,0.281,9.83435,0.00000
1598.00,9.83468,5.158913,0.000230,5.077235,-0.7814,0.282,9.83468,0.00000
1599.00,9.83467,5.159001,0.000234,5.077190,-0.7813,0.282,9.83467,0.00000
1600.00,9.83529,5.159085,0.000235,5.077232,-0.7812,0.282,9.83529,0.00000
1601.00,9.83698,5.159179,0.000241,5.077293,-0.7811,0.282,9.83698,0.00000
1602.00,9.83723,5.159260,0.000244,5.077342,-0.7811,0.282,9.83723,0.00000
1603.00,9.83722,5.159388,0.000248,5.077453,-0.7809,0.282,9.83722,0.00000
1604.00,9.83745,5.159443,0.000244,5.077438,-0.7808,0.282,9.83745,0.00000
1605.00,9.83746,5.159479,0.000242,5.077412,-0.7807,0.283,9.83746,0.00000
1606.00,9.83710,5.159514,0.000236,5.077375,-0.7806,0.283,9.83710,0.00000
1607.00,9.83647,5.159542,0.000235,5.077330,-0.7805,0.283,9.83647,0.00000
1608.00,9.83667,5.159692,0.000236,5.077374,-0.7804,0.283,9.83667,0.00000
1609.00,9.83649,5.159756,0.000238,5.077348,-0.7803,0.283,9.83649,0.00000
1610.00,9.83627,5.159845,0.000240,5.077322,-0.7802,0.284,9.83627,0.00000
1611.00,9.83709,5.159987,0.000242,5.077361,-0.7801,0.284,9.83709,0.00000
1612.00,9.83794,5.160015,0.000239,5.077324,-0.7800,0.284,9.83794,0.00000
1613.00,9.83717,5.160038,0.000238,5.077287,-0.7799,0.284,9.83717,0.00000
1614.00,9.83609,5.160110,0.000239,5.077380,-0.7798,0.284,9.83609,0.00000
1615.00,9.83697,5.160142,0.000238,5.077386,-0.7797,0.285,9.83697,0.00000
1616.00,9.83747,5.160139,0.000237,5.077311,-0.7796,0.285,9.83747,0.00000
1617.00,9.83793,5.160204,0.000239,5.077333,-0.7794,0.285,9.83793,0.00000
1618.00,9.83780,5.160260,0.000239,5.077376,-0.7793,0.285,9.83780,0.00000
1619.00,9.83800,5.160348,0.000238,5.077377,-0.7792,0.285,9.83800,0.00000
1620.00,9.83738,5.160441,0.000239,5.077385,-0.7791,0.286,9.83738,0.00000
1621.00,9.83609,5.160555,0.000240,5.077449,-0.7790,0.286,9.83609,0.00000
@6,1.0000,2.0, 1620.078 
1622.00,9.83660,5.160658,0.000240,5.077421,-0.7789,0.286,9.83660,0.00000
1623.00,9.83910,5.160706,0.000241,5.077401,-0.7788,0.286,9.83910,0.00000
1624.00,9.83360,5.160690,0.000241,5.077346,-0.7787,0.286,9.83360,0.00000
1625.00,9.80274,5.160788,0.000241,5.077394,-0.7786,0.287,9.80274,0.00000
1626.00,9.74635,5.160819,0.000240,5.077423,-0.7785,0.287,9.74635,0.00000
1627.00,9.67515,5.160856,0.000239,5.077419,-0.7784,0.287,9.67515,0.00000
1628.00,9.60147,5.160921,0.000239,5.077395,-0.7782,0.287,9.60147,0.00000
1629.00,9.54359,5.161104,0.000239,5.077501,-0.7781,0.288,9.54359,0.00000
1630.00,9.51916,5.161213,0.000238,5.077527,-0.7780,0.288,9.51916,0.00000
1631.00,9.52052,5.161340,0.000239,5.077465,-0.7779,0.288,9.52052,0.00000
1632.00,9.52758,5.161516,0.000239,5.077578,-0.7778,0.288,9.52758,0.00000
1633.00,9.52600,5.161690,0.000236,5.077625,-0.7777,0.289,9.52600,0.00000
1634.00,9.50821,5.161798,0.000237,5.077601,-0.7775,0.289,9.50821,0.00000
1635.00,9.47557,5.161810,0.000238,5.077529,-0.7774,0.289,9.47557,0.00000
1636.00,9.44136,5.161825,0.000238,5.077531,-0.7773,0.289,9.44136,0.00000
1637.00,9.41608,5.161837,0.000239,5.077458,-0.7771,0.290,9.41608,0.00000
1638.00,9.40450,5.161766,0.000238,5.077362,-0.7770,0.290,9.40450,0.00000
1639.00,9.41041,5.161692,0.000237,5.077219,-0.7769,0.290,9.41041,0.00000
1640.00,9.43118,5.161837,0.000236,5.077280,-0.7768,0.290,9.43118,0.00000
1641.00,9.46218,5.161941,0.000238,5.077293,-0.7766,0.290,9.46218,0.00000
1642.00,9.50034,5.162050,0.000243,5.077330,-0.7765,0.291,9.50034,0.00000
1643.00,9.54187,5.162242,0.000244,5.077405,-0.7764,0.291,9.54187,0.00000
1644.00,9.57959,5.162474,0.000245,5.077597,-0.7762,0.291,9.57959,0.00000
1645.00,9.61395,5.162505,0.000244,5.077585,-0.7761,0.291,9.61395,0.00000
1646.00,9.64444,5.162581,0.000246,5.077566,-0.7761,0.291,9.64444,0.00000
1647.00,9.67041,5.162611,0.000242,5.077525,-0.7760,0.291,9.67041,0.00000
1648.00,9.69235,5.162583,0.000244,5.077451,-0.7759,0.292,9.69235,0.00000
1649.00,9.71156,5.162624,0.000245,5.077409,-0.7758,0.292,9.71156,0.00000
1650.00,9.72823,5.162661,0.000248,5.077415,-0.7757,0.292,9.72823,0.00000
1651.00,9.74112,5.162731,0.000247,5.077488,-0.7756,0.292,9.74112,0.00000
1652.00,9.75155,5.162826,0.000249,5.077536,-0.7755,0.292,9.75155,0.00000
1653.00,9.75798,5.162843,0.000249,5.077548,-0.7753,0.292,9.75798,0.00000
1654.00,9.76221,5.162900,0.000248,5.077584,-0.7752,0.292,9.76221,0.00000
1655.00,9.76403,5.162908,0.000247,5.077465,-0.7751,0.292,9.76403,0.00000
1656.00,9.76565,5.162985,0.000243,5.077450,-0.7750,0.293,9.76565,0.00000
1657.00,9.76734,5.163047,0.000238,5.077445,-0.7749,0.293,9.76734,0.00000
1658.00,9.77079,5.163226,0.000236,5.077477,-0.7748,0.294,9.77079,0.00000
1659.00,9.77334,5.163302,0.000234,5.077436,-0.7747,0.294,9.77334,0.00000
1660.00,9.77718,5.163460,0.000234,5.077515,-0.7745,0.294,9.77718,0.00000
1661.00,9.78075,5.163517,0.000234,5.077450,-0.7744,0.295,9.78075,0.00000
1662.00,9.78209,5.163600,0.000235,5.077450,-0.7743,0.295,9.78209,0.00000
1663.00,9.78154,5.163611,0.000236,5.077406,-0.7741,0.295,9.78154,0.00000
1664.00,9.78244,5.163642,0.000242,5.077365,-0.7740,0.295,9.78244,0.00000
1665.00,9.78226,5.163685,0.000241,5.077388,-0.7739,0.295,9.78226,0.00000
1666.00,9.78164,5.163734,0.000241,5.077457,-0.7738,0.296,9.78164,0.00000
1667.00,9.78174,5.163697,0.000242,5.077342,-0.7737,0.296,9.78174,0.00000
1668.00,9.78225,5.163811,0.000240,5.077383,-0.7736,0.296,9.78225,0.00000
1669.00,9.78235,5.163889,0.000234,5.077405,-0.7735,0.296,9.78235,0.00000
1670.00,9.78168,5.163905,0.000235,5.077363,-0.7734,0.297,9.78168,0.00000
1671.00,9.78038,5.163932,0.000238,5.077256,-0.7733,0.297,9.78038,0.00000
1672.00,9.77965,5.164079,0.000234,5.077327,-0.7732,0.297,9.77965,0.00000
1673.00,9.77907,5.164124,0.000234,5.077352,-0.7731,0.297,9.77907,0.00000
1674.00,9.77961,5.164212,0.000240,5.077366,-0.7729,0.297,9.77961,0.00000
1675.00,9.78042,5.164360,0.000244,5.077449,-0.7729,0.297,9.78042,0.00000
1676.00,9.78216,5.164539,0.000245,5.077548,-0.7728,0.297,9.78216,0.00000
1677.00,9.78328,5.164665,0.000249,5.077571,-0.7727,0.297,9.78328,0.00000
1678.00,9.78494,5.164790,0.000250,5.077616,-0.7726,0.298,9.78494,0.00000
1679.00,9.78519,5.164812,0.000247,5.077591,-0.7725,0.298,9.78519,0.00000
1680.00,9.78683,5.164879,0.000245,5.077556,-0.7724,0.298,9.78683,0.00000
1681.00,9.78765,5.164865,0.000242,5.077507,-0.7722,0.299,9.78765,0.00000
1682.00,9.79004,5.164862,0.000238,5.077448,-0.7722,0.299,9.79004,0.00000
1683.00,9.79236,5.164828,0.000239,5.077281,-0.7721,0.299,9.79236,0.00000
1684.00,9.79522,5.164906,0.000241,5.077244,-0.7719,0.299,9.79522,0.00000
1685.00,9.79776,5.164932,0.000239,5.077196,-0.7719,0.300,9.79776,0.00000
1686.00,9.80124,5.165029,0.000239,5.077215,-0.7718,0.300,9.80124,0.00000
1687.00,9.80302,5.165150,0.000245,5.077299,-0.7717,0.300,9.80302,0.00000
1688.00,9.80547,5.165289,0.000246,5.077437,-0.7715,0.300,9.80547,0.00000
1689.00,9.80863,5.165447,0.000246,5.077524,-0.7714,0.300,9.80863,0.00000
1690.00,9.81126,5.165567,0.000249,5.077562,-0.7713,0.300,9.81126,0.00000
1691.00,9.81447,5.165634,0.000249,5.077545,-0.7711,0.301,9.81447,0.00000
1692.00,9.81876,5.165711,0.000245,5.077536,-0.7710,0.301,9.81876,0.00000
1693.00,9.82078,5.165724,0.000246,5.077484,-0.7709,0.301,9.82078,0.00000
1694.00,9.82226,5.165661,0.000247,5.077395,-0.7708,0.301,9.82226,0.00000
1695.00,9.82429,5.165670,0.000246,5.077353,-0.7707,0.301,9.82429,0.00000
1696.00,9.82567,5.165728,0.000250,5.077350,-0.7705,0.301,9.82567,0.00000
1697.00,9.82616,5.165663,0.000254,5.077272,-0.7704,0.301,9.82616,0.00000
1698.00,9.82920,5.165737,0.000252,5.077272,-0.7703,0.302,9.82920,0.00000
1699.00,9.83221,5.165835,0.000249,5.077328,-0.7702,0.302,9.83221,0.00000
1700.00,9.83475,5.165883,0.000247,5.077327,-0.7700,0.302,9.83475,0.00000
1701.00,9.83638,5.165959,0.000247,5.077371,-0.7699,0.303,9.83638,0.00000
1702.00,9.83825,5.166078,0.000242,5.077412,-0.7697,0.303,9.83825,0.00000
1703.00,9.83810,5.166181,0.000243,5.077484,-0.7696,0.303,9.83810,0.00000
1704.00,9.83835,5.166261,0.000247,5.077488,-0.7694,0.303,9.83835,0.00000
1705.00,9.83784,5.166366,0.000250,5.077527,-0.7693,0.303,9.83784,0.00000
1706.00,9.83826,5.166462,0.000249,5.077482,-0.7692,0.303,9.83826,0.00000
1707.00,9.83864,5.166505,0.000251,5.077468,-0.7690,0.304,9.83864,0.00000
1708.00,9.84028,5.166585,0.000251,5.077503,-0.7689,0.304,9.84028,0.00000
1709.00,9.84093,5.166604,0.000248,5.077483,-0.7688,0.304,9.84093,0.00000
1710.00,9.84134,5.166703,0.000245,5.077507,-0.7686,0.304,9.84134,0.00000
1711.00,9.84158,5.166732,0.000247,5.077543,-0.7685,0.305,9.84158,0.00000
1712.00,9.84131,5.166887,0.000248,5.077624,-0.7684,0.305,9.84131,0.00000
1713.00,9.84073,5.166916,0.000249,5.077553,-0.7683,0.305,9.84073,0.00000
1714.00,9.83985,5.167047,0.000251,5.077599,-0.7681,0.305,9.83985,0.00000
1715.00,9.83982,5.167098,0.000254,5.077569,-0.7680,0.305,9.83982,0.00000
1716.00,9.83931,5.167126,0.000251,5.077542,-0.7679,0.305,9.83931,0.00000
1717.00,9.83923,5.167206,0.000249,5.077502,-0.7678,0.306,9.83923,0.00000
1718.00,9.83812,5.167342,0.000246,5.077519,-0.7676,0.306,9.83812,0.00000
1719.00,9.83756,5.167458,0.000247,5.077514,-0.7675,0.306,9.83756,0.00000
1720.00,9.83748,5.167572,0.000243,5.077590,-0.7673,0.306,9.83748,0.00000
1721.00,9.83844,5.167651,0.000243,5.077608,-0.7672,0.307,9.83844,0.00000
1722.00,9.83802,5.167727,0.000243,5.077645,-0.7671,0.307,9.83802,0.00000
1723.00,9.83914,5.167735,0.000245,5.077608,-0.7669,0.307,9.83914,0.00000
1724.00,9.84008,5.167759,0.000241,5.077569,-0.7668,0.307,9.84008,0.00000
1725.00,9.84074,5.167742,0.000244,5.077479,-0.7667,0.307,9.84074,0.00000
1726.00,9.84058,5.167825,0.000243,5.077431,-0.7666,0.308,9.84058,0.00000
1727.00,9.84157,5.167950,0.000244,5.077449,-0.7665,0.308,9.84157,0.00000
1728.00,9.84127,5.168072,0.000240,5.077407,-0.7664,0.308,9.84127,0.00000
1729.00,9.84063,5.168160,0.000239,5.077415,-0.7663,0.308,9.84063,0.00000
1730.00,9.83968,5.168349,0.000236,5.077465,-0.7662,0.309,9.83968,0.00000
1731.00,9.83969,5.168430,0.000236,5.077507,-0.7662,0.309,9.83969,0.00000
1732.00,9.84017,5.168372,0.000238,5.077406,-0.7660,0.309,9.84017,0.00000
1733.00,9.84013,5.168388,0.000243,5.077447,-0.7659,0.309,9.84013,0.00000
1734.00,9.84060,5.168440,0.000241,5.077495,-0.7658,0.309,9.84060,0.00000
1735.00,9.84103,5.168389,0.000239,5.077485,-0.7657,0.310,9.84103,0.00000
1736.00,9.84109,5.168474,0.000240,5.077503,-0.7656,0.310,9.84109,0.00000
1737.00,9.84014,5.168601,0.000238,5.077570,-0.7655,0.310,9.84014,0.00000
1738.00,9.84102,5.168673,0.000236,5.077558,-0.7654,0.311,9.84102,0.00000
1739.00,9.84191,5.168772,0.000245,5.077516,-0.7653,0.310,9.84191,0.00000
1740.00,9.84170,5.168866,0.000251,5.077497,-0.7653,0.310,9.84170,0.00000
1741.00,9.84194,5.168874,0.000255,5.077446,-0.7652,0.310,9.84194,0.00000
1742.00,9.84220,5.168901,0.000255,5.077405,-0.7651,0.310,9.84220,0.00000
1743.00,9.84162,5.169030,0.000257,5.077500,-0.7650,0.311,9.84162,0.00000
1744.00,9.84160,5.169056,0.000255,5.077491,-0.7649,0.311,9.84160,0.00000
1745.00,9.84301,5.169084,0.000253,5.077447,-0.7648,0.311,9.84301,0.00000
1746.00,9.84334,5.169184,0.000249,5.077432,-0.7647,0.311,9.84334,0.00000
1747.00,9.84483,5.169194,0.000250,5.077392,-0.7646,0.312,9.84483,0.00000
1748.00,9.84632,5.169278,0.000249,5.077387,-0.7645,0.312,9.84632,0.00000
1749.00,9.84776,5.169347,0.000248,5.077395,-0.7644,0.312,9.84776,0.00000
1750.00,9.84863,5.169483,0.000247,5.077450,-0.7643,0.312,9.84863,0.00000
1751.00,9.84914,5.169566,0.000250,5.077457,-0.7642,0.312,9.84914,0.00000
1752.00,9.84873,5.169757,0.000248,5.077531,-0.7641,0.313,9.84873,0.00000
1753.00,9.84859,5.169789,0.000248,5.077489,-0.7640,0.313,9.84859,0.00000
1754.00,9.84709,5.169877,0.000247,5.077495,-0.7639,0.313,9.84709,0.00000
1755.00,9.84647,5.169922,0.000245,5.077457,-0.7639,0.313,9.84647,0.00000
1756.00,9.84548,5.169964,0.000241,5.077427,-0.7638,0.314,9.84548,0.00000
1757.00,9.84612,5.169999,0.000246,5.077415,-0.7637,0.314,9.84612,0.00000
1758.00,9.84621,5.170015,0.000244,5.077375,-0.7636,0.314,9.84621,0.00000
1759.00,9.84827,5.170027,0.000247,5.077371,-0.7636,0.314,9.84827,0.00000
1760.00,9.84908,5.170082,0.000245,5.077363,-0.7635,0.314,9.84908,0.00000
1761.00,9.85016,5.170189,0.000247,5.077381,-0.7635,0.315,9.85016,0.00000
1762.00,9.85108,5.170240,0.000246,5.077374,-0.7634,0.315,9.85108,0.00000
1763.00,9.85239,5.170335,0.000247,5.077391,-0.7633,0.315,9.85239,0.00000
1764.00,9.85182,5.170487,0.000246,5.077423,-0.7633,0.315,9.85182,0.00000
1765.00,9.85214,5.170558,0.000249,5.077436,-0.7632,0.315,9.85214,0.00000
1766.00,9.85216,5.170625,0.000248,5.077477,-0.7631,0.316,9.85216,0.00000
1767.00,9.85120,5.170793,0.000245,5.077526,-0.7630,0.316,9.85120,0.00000
1768.00,9.85033,5.170931,0.000244,5.077573,-0.7629,0.316,9.85033,0.00000
1769.00,9.85043,5.171009,0.000247,5.077549,-0.7628,0.316,9.85043,0.00000
1770.00,9.85020,5.171207,0.000244,5.077642,-0.7627,0.316,9.85020,0.00000
1771.00,9.85054,5.171251,0.000245,5.077611,-0.7626,0.317,9.85054,0.00000
1772.00,9.85072,5.171245,0.000245,5.077508,-0.7625,0.317,9.85072,0.00000
1773.00,9.85159,5.171314,0.000248,5.077480,-0.7624,0.317,9.85159,0.00000
1774.00,9.85252,5.171352,0.000245,5.077463,-0.7623,0.317,9.85252,0.00000
1775.00,9.85305,5.171385,0.000247,5.077378,-0.7622,0.317,9.85305,0.00000
1776.00,9.85260,5.171587,0.000246,5.077438,-0.7622,0.317,9.85260,0.00000
1777.00,9.85249,5.171649,0.000246,5.077474,-0.7621,0.318,9.85249,0.00000
1778.00,9.85094,5.171668,0.000243,5.077489,-0.7620,0.318,9.85094,0.00000
1779.00,9.84872,5.171838,0.000240,5.077576,-0.7619,0.318,9.84872,0.00000
1780.00,9.84873,5.171860,0.000241,5.077615,-0.7619,0.319,9.84873,0.00000
1781.00,9.84978,5.171807,0.000241,5.077578,-0.7618,0.319,9.84978,0.00000
1782.00,9.85053,5.171859,0.000239,5.077569,-0.7618,0.319,9.85053,0.00000
1783.00,9.85160,5.172020,0.000242,5.077590,-0.7617,0.319,9.85160,0.00000
1784.00,9.85221,5.172059,0.000243,5.077520,-0.7616,0.319,9.85221,0.00000
1785.00,9.85193,5.172135,0.000241,5.077497,-0.7616,0.320,9.85193,0.00000
1786.00,9.85179,5.172257,0.000245,5.077527,-0.7615,0.320,9.85179,0.00000
1787.00,9.85215,5.172369,0.000248,5.077589,-0.7615,0.320,9.85215,0.00000
1788.00,9.85272,5.172389,0.000248,5.077563,-0.7614,0.320,9.85272,0.00000
1789.00,9.85428,5.172473,0.000250,5.077612,-0.7613,0.320,9.85428,0.00000
1790.00,9.85407,5.172539,0.000249,5.077606,-0.7612,0.320,9.85407,0.00000
1791.00,9.85342,5.172623,0.000246,5.077576,-0.7612,0.321,9.85342,0.00000
1792.00,9.85281,5.172659,0.000243,5.077519,-0.7611,0.321,9.85281,0.00000
1793.00,9.85270,5.172751,0.000243,5.077541,-0.7610,0.321,9.85270,0.00000
1794.00,9.85176,5.172765,0.000244,5.077480,-0.7609,0.321,9.85176,0.00000
1795.00,9.85223,5.172862,0.000246,5.077480,-0.7609,0.321,9.85223,0.00000
1796.00,9.85340,5.172857,0.000248,5.077468,-0.7608,0.322,9.85340,0.00000
1797.00,9.85365,5.172938,0.000247,5.077501,-0.7607,0.322,9.85365,0.00000
1798.00,9.85349,5.172870,0.000245,5.077395,-0.7606,0.322,9.85349,0.00000
1799.00,9.85438,5.172843,0.000244,5.077305,-0.7605,0.322,9.85438,0.00000
1800.00,9.85464,5.172855,0.000243,5.077278,-0.7604,0.323,9.85464,0.00000
1801.00,9.85436,5.172995,0.000238,5.077301,-0.7603,0.323,9.85436,0.00000
1802.00,9.85378,5.173072,0.000237,5.077308,-0.7602,0.323,9.85378,0.00000
1803.00,9.85331,5.173219,0.000237,5.077339,-0.7602,0.323,9.85331,0.00000
1804.00,9.85328,5.173436,0.000240,5.077483,-0.7601,0.324,9.85328,0.00000
1805.00,9.85371,5.173568,0.000241,5.077530,-0.7601,0.324,9.85371,0.00000
1806.00,9.85499,5.173611,0.000244,5.077498,-0.7600,0.324,9.85499,0.00000
1807.00,9.85599,5.173658,0.000246,5.077436,-0.7599,0.324,9.85599,0.00000
1808.00,9.85667,5.173758,0.000244,5.077479,-0.7598,0.324,9.85667,0.00000
1809.00,9.85689,5.173730,0.000240,5.077406,-0.7597,0.325,9.85689,0.00000
1810.00,9.85628,5.173772,0.000239,5.077386,-0.7596,0.325,9.85628,0.00000
1811.00,9.85557,5.173853,0.000240,5.077451,-0.7595,0.325,9.85557,0.00000
1812.00,9.85575,5.173914,0.000237,5.077477,-0.7594,0.325,9.85575,0.00000
1813.00,9.85625,5.173856,0.000235,5.077408,-0.7594,0.326,9.85625,0.00000
1814.00,9.85610,5.173908,0.000235,5.077381,-0.7593,0.326,9.85610,0.00000
1815.00,9.85615,5.173983,0.000236,5.077389,-0.7592,0.326,9.85615,0.00000
1816.00,9.85510,5.174043,0.000233,5.077344,-0.7592,0.326,9.85510,0.00000
1817.00,9.85431,5.174102,0.000236,5.077295,-0.7591,0.326,9.85431,0.00000
1818.00,9.85382,5.174300,0.000239,5.077354,-0.7590,0.327,9.85382,0.00000
1819.00,9.85351,5.174468,0.000238,5.077438,-0.7590,0.327,9.85351,0.00000
1820.00,9.85397,5.174599,0.000235,5.077424,-0.7589,0.327,9.85397,0.00000
1821.00,9.85504,5.174667,0.000233,5.077424,-0.7589,0.328,9.85504,0.00000
1822.00,9.85573,5.174753,0.000235,5.077491,-0.7588,0.328,9.85573,0.00000
1823.00,9.85640,5.174797,0.000238,5.077483,-0.7588,0.328,9.85640,0.00000
1824.00,9.85664,5.174761,0.000238,5.077404,-0.7587,0.328,9.85664,0.00000
1825.00,9.85673,5.174806,0.000242,5.077418,-0.7587,0.328,9.85673,0.00000
1826.00,9.85677,5.174871,0.000248,5.077435,-0.7586,0.328,9.85677,0.00000
1827.00,9.85668,5.175037,0.000247,5.077539,-0.7585,0.328,9.85668,0.00000
1828.00,9.85686,5.175117,0.000244,5.077554,-0.7584,0.329,9.85686,0.00000
1829.00,9.85784,5.175192,0.000247,5.077554,-0.7583,0.329,9.85784,0.00000
1830.00,9.85777,5.175202,0.000246,5.077551,-0.7583,0.329,9.85777,0.00000
1831.00,9.85758,5.175258,0.000244,5.077534,-0.7582,0.329,9.85758,0.00000
1832.00,9.85719,5.175236,0.000242,5.077424,-0.7582,0.330,9.85719,0.00000
1833.00,9.85630,5.175202,0.000241,5.077344,-0.7581,0.330,9.85630,0.00000
1834.00,9.85629,5.175273,0.000239,5.077399,-0.7580,0.330,9.85629,0.00000
1835.00,9.85650,5.175322,0.000237,5.077402,-0.7580,0.330,9.85650,0.00000
1836.00,9.85666,5.175459,0.000237,5.077451,-0.7579,0.331,9.85666,0.00000
1837.00,9.85770,5.175540,0.000241,5.077439,-0.7578,0.331,9.85770,0.00000
1838.00,9.85879,5.175689,0.000242,5.077474,-0.7577,0.331,9.85879,0.00000
1839.00,9.85870,5.175829,0.000245,5.077471,-0.7576,0.331,9.85870,0.00000
1840.00,9.85837,5.175839,0.000247,5.077375,-0.7575,0.331,9.85837,0.00000
1841.00,9.85890,5.175781,0.000248,5.077331,-0.7574,0.331,9.85890,0.00000
1842.00,9.85912,5.175907,0.000245,5.077419,-0.7573,0.331,9.85912,0.00000
1843.00,9.85907,5.175988,0.000246,5.077458,-0.7572,0.332,9.85907,0.00000
1844.00,9.85809,5.175952,0.000245,5.077367,-0.7571,0.332,9.85809,0.00000
1845.00,9.85766,5.176045,0.000247,5.077430,-0.7571,0.332,9.85766,0.00000
1846.00,9.85794,5.176155,0.000249,5.077425,-0.7570,0.332,9.85794,0.00000
1847.00,9.85784,5.176165,0.000252,5.077362,-0.7569,0.332,9.85784,0.00000
1848.00,9.85847,5.176198,0.000250,5.077350,-0.7569,0.332,9.85847,0.00000
1849.00,9.85926,5.176372,0.000248,5.077472,-0.7568,0.332,9.85926,0.00000
1850.00,9.86014,5.176491,0.000248,5.077485,-0.7568,0.333,9.86014,0.00000
1851.00,9.86007,5.176638,0.000249,5.077563,-0.7567,0.333,9.86007,0.00000
1852.00,9.86032,5.176757,0.000249,5.077567,-0.7567,0.333,9.86032,0.00000
1853.00,9.85977,5.176942,0.000248,5.077651,-0.7566,0.333,9.85977,0.00000
1854.00,9.85991,5.177014,0.000246,5.077614,-0.7566,0.334,9.85991,0.00000
1855.00,9.86083,5.177151,0.000243,5.077693,-0.7565,0.334,9.86083,0.00000
1856.00,9.86038,5.177275,0.000244,5.077715,-0.7565,0.334,9.86038,0.00000
1857.00,9.86071,5.177296,0.000242,5.077678,-0.7565,0.334,9.86071,0.00000
1858.00,9.86083,5.177249,0.000243,5.077556,-0.7565,0.335,9.86083,0.00000
1859.00,9.86047,5.177244,0.000243,5.077499,-0.7564,0.335,9.86047,0.00000
1860.00,9.86084,5.177267,0.000244,5.077470,-0.7564,0.335,9.86084,0.00000
1861.00,9.86202,5.177287,0.000244,5.077433,-0.7563,0.335,9.86202,0.00000
1862.00,9.86031,5.177273,0.000242,5.077349,-0.7563,0.335,9.86031,0.00000
1863.00,9.85985,5.177464,0.000243,5.077434,-0.7562,0.336,9.85985,0.00000
1864.00,9.86044,5.177540,0.000247,5.077444,-0.7562,0.336,9.86044,0.00000
1865.00,9.85963,5.177559,0.000248,5.077361,-0.7562,0.336,9.85963,0.00000
1866.00,9.85951,5.177561,0.000246,5.077310,-0.7561,0.336,9.85951,0.00000
1867.00,9.86038,5.177805,0.000249,5.077469,-0.7560,0.336,9.86038,0.00000
1868.00,9.86080,5.177805,0.000249,5.077450,-0.7560,0.336,9.86080,0.00000
1869.00,9.86043,5.177885,0.000246,5.077487,-0.7559,0.337,9.86043,0.00000
1870.00,9.86118,5.178007,0.000245,5.077575,-0.7558,0.337,9.86118,0.00000
1871.00,9.86142,5.178120,0.000244,5.077610,-0.7557,0.337,9.86142,0.00000
1872.00,9.86284,5.178132,0.000244,5.077582,-0.7557,0.337,9.86284,0.00000
1873.00,9.86339,5.178212,0.000242,5.077524,-0.7556,0.338,9.86339,0.00000
1874.00,9.86351,5.178250,0.000244,5.077538,-0.7556,0.338,9.86351,0.00000
1875.00,9.86326,5.178346,0.000247,5.077511,-0.7556,0.338,9.86326,0.00000
1876.00,9.86299,5.178456,0.000249,5.077511,-0.7555,0.338,9.86299,0.00000
1877.00,9.86215,5.178521,0.000246,5.077532,-0.7555,0.338,9.86215,0.00000
1878.00,9.86134,5.178560,0.000245,5.077573,-0.7554,0.339,9.86134,0.00000
1879.00,9.86152,5.178673,0.000243,5.077558,-0.7554,0.339,9.86152,0.00000
1880.00,9.86122,5.178746,0.000237,5.077586,-0.7553,0.339,9.86122,0.00000
1881.00,9.86058,5.178709,0.000238,5.077496,-0.7553,0.339,9.86058,0.00000
1882.00,9.86048,5.178767,0.000242,5.077428,-0.7552,0.340,9.86048,0.00000
1883.00,9.86056,5.178849,0.000244,5.077410,-0.7552,0.340,9.86056,0.00000
1884.00,9.86074,5.178903,0.000249,5.077368,-0.7551,0.340,9.86074,0.00000
1885.00,9.86140,5.179015,0.000252,5.077425,-0.7550,0.340,9.86140,0.00000
1886.00,9.86235,5.179167,0.000249,5.077515,-0.7550,0.340,9.86235,0.00000
1887.00,9.86237,5.179313,0.000248,5.077587,-0.7549,0.340,9.86237,0.00000
1888.00,9.86302,5.179414,0.000247,5.077636,-0.7548,0.341,9.86302,0.00000
1889.00,9.86329,5.179512,0.000244,5.077665,-0.7547,0.341,9.86329,0.00000
1890.00,9.86225,5.179514,0.000243,5.077560,-0.7547,0.341,9.86225,0.00000
1891.00,9.86221,5.179573,0.000245,5.077522,-0.7546,0.341,9.86221,0.00000
1892.00,9.86283,5.179617,0.000247,5.077511,-0.7545,0.341,9.86283,0.00000
1893.00,9.86432,5.179754,0.000248,5.077549,-0.7544,0.342,9.86432,0.00000
1894.00,9.86498,5.179807,0.000247,5.077548,-0.7543,0.342,9.86498,0.00000
1895.00,9.86543,5.179852,0.000249,5.077544,-0.7543,0.342,9.86543,0.00000
1896.00,9.86536,5.179933,0.000250,5.077600,-0.7543,0.342,9.86536,0.00000
1897.00,9.86573,5.179970,0.000249,5.077570,-0.7543,0.342,9.86573,0.00000
1898.00,9.86418,5.179974,0.000250,5.077507,-0.7543,0.342,9.86418,0.00000
1899.00,9.86303,5.180050,0.000251,5.077506,-0.7543,0.343,9.86303,0.00000
1900.00,9.86291,5.180178,0.000249,5.077561,-0.7542,0.343,9.86291,0.00000
1901.00,9.86296,5.180226,0.000248,5.077489,-0.7542,0.343,9.86296,0.00000
1902.00,9.86176,5.180232,0.000247,5.077426,-0.7541,0.343,9.86176,0.00000
1903.00,9.86252,5.180237,0.000243,5.077345,-0.7540,0.344,9.86252,0.00000
1904.00,9.86300,5.180314,0.000244,5.077257,-0.7539,0.344,9.86300,0.00000
1905.00,9.86353,5.180323,0.000249,5.077167,-0.7539,0.344,9.86353,0.00000
1906.00,9.86371,5.180481,0.000251,5.077227,-0.7538,0.344,9.86371,0.00000
1907.00,9.86520,5.180648,0.000250,5.077274,-0.7538,0.344,9.86520,0.00000
1908.00,9.86511,5.180747,0.000252,5.077307,-0.7537,0.344,9.86511,0.00000
1909.00,9.86586,5.180795,0.000248,5.077321,-0.7537,0.344,9.86586,0.00000
1910.00,9.86686,5.180899,0.000244,5.077343,-0.7537,0.345,9.86686,0.00000
1911.00,9.86687,5.180932,0.000237,5.077338,-0.7536,0.345,9.86687,0.00000
1912.00,9.86665,5.180959,0.000235,5.077310,-0.7536,0.346,9.86665,0.00000
1913.00,9.86639,5.181073,0.000236,5.077340,-0.7535,0.346,9.86639,0.00000
1914.00,9.86551,5.181166,0.000239,5.077398,-0.7534,0.346,9.86551,0.00000
1915.00,9.86505,5.181234,0.000238,5.077384,-0.7533,0.346,9.86505,0.00000
1916.00,9.86540,5.181275,0.000243,5.077358,-0.7532,0.346,9.86540,0.00000
1917.00,9.86553,5.181418,0.000241,5.077435,-0.7532,0.346,9.86553,0.00000
1918.00,9.86489,5.181531,0.000238,5.077454,-0.7531,0.347,9.86489,0.00000
1919.00,9.86461,5.181664,0.000238,5.077464,-0.7531,0.347,9.86461,0.00000
1920.00,9.86463,5.181771,0.000239,5.077519,-0.7530,0.347,9.86463,0.00000
1921.00,9.86442,5.181895,0.000240,5.077586,-0.7530,0.347,9.86442,0.00000
@7,1.0000,2.0, 1920.068 
1922.00,9.86483,5.181848,0.000243,5.077518,-0.7529,0.347,9.86483,0.00000
1923.00,9.86795,5.181860,0.000242,5.077505,-0.7528,0.348,9.86795,0.00000
1924.00,9.86759,5.181879,0.000245,5.077502,-0.7528,0.348,9.86759,0.00000
1925.00,9.84443,5.181934,0.000243,5.077507,-0.7527,0.348,9.84443,0.00000
1926.00,9.79606,5.181920,0.000243,5.077438,-0.7526,0.348,9.79606,0.00000
1927.00,9.73275,5.182121,0.000243,5.077564,-0.7525,0.349,9.73275,0.00000
1928.00,9.66440,5.182235,0.000248,5.077624,-0.7525,0.349,9.66440,0.00000
1929.00,9.60603,5.182364,0.000243,5.077690,-0.7524,0.349,9.60603,0.00000
1930.00,9.57703,5.182492,0.000242,5.077718,-0.7524,0.349,9.57703,0.00000
1931.00,9.57487,5.182565,0.000241,5.077678,-0.7523,0.350,9.57487,0.00000
1932.00,9.58081,5.182535,0.000241,5.077571,-0.7523,0.350,9.58081,0.00000
1933.00,9.58101,5.182538,0.000237,5.077454,-0.7522,0.350,9.58101,0.00000
1934.00,9.56459,5.182571,0.000238,5.077399,-0.7522,0.350,9.56459,0.00000
1935.00,9.53510,5.182612,0.000239,5.077361,-0.7522,0.351,9.53510,0.00000
1936.00,9.50003,5.182640,0.000241,5.077346,-0.7521,0.351,9.50003,0.00000
1937.00,9.47064,5.182749,0.000241,5.077353,-0.7521,0.351,9.47064,0.00000
1938.00,9.45466,5.182774,0.000241,5.077350,-0.7520,0.351,9.45466,0.00000
1939.00,9.45545,5.182914,0.000240,5.077439,-0.7519,0.351,9.45545,0.00000
1940.00,9.47011,5.182902,0.000244,5.077436,-0.7519,0.351,9.47011,0.00000
1941.00,9.49741,5.183004,0.000244,5.077477,-0.7517,0.351,9.49741,0.00000
1942.00,9.53261,5.183057,0.000247,5.077500,-0.7517,0.352,9.53261,0.00000
1943.00,9.57073,5.183244,0.000250,5.077603,-0.7516,0.352,9.57073,0.00000
1944.00,9.60816,5.183278,0.000252,5.077573,-0.7515,0.352,9.60816,0.00000
1945.00,9.64160,5.183368,0.000254,5.077569,-0.7514,0.352,9.64160,0.00000
1946.00,9.67083,5.183472,0.000255,5.077653,-0.7514,0.352,9.67083,0.00000
1947.00,9.69643,5.183558,0.000254,5.077631,-0.7513,0.352,9.69643,0.00000
1948.00,9.71813,5.183573,0.000248,5.077579,-0.7513,0.353,9.71813,0.00000
1949.00,9.73662,5.183609,0.000247,5.077562,-0.7512,0.353,9.73662,0.00000
1950.00,9.75264,5.183717,0.000245,5.077588,-0.7511,0.353,9.75264,0.00000
1951.00,9.76528,5.183733,0.000243,5.077510,-0.7511,0.354,9.76528,0.00000
1952.00,9.77482,5.183791,0.000242,5.077492,-0.7510,0.354,9.77482,0.00000
1953.00,9.78257,5.183870,0.000247,5.077512,-0.7509,0.354,9.78257,0.00000
1954.00,9.78884,5.183914,0.000248,5.077480,-0.7509,0.354,9.78884,0.00000
1955.00,9.79283,5.183911,0.000249,5.077405,-0.7509,0.354,9.79283,0.00000
1956.00,9.79574,5.183952,0.000245,5.077357,-0.7508,0.355,9.79574,0.00000
1957.00,9.79970,5.183948,0.000242,5.077347,-0.7508,0.355,9.79970,0.00000
1958.00,9.80243,5.183969,0.000239,5.077306,-0.7508,0.355,9.80243,0.00000
1959.00,9.80418,5.184057,0.000236,5.077310,-0.7507,0.355,9.80418,0.00000
1960.00,9.80572,5.184140,0.000232,5.077309,-0.7506,0.356,9.80572,0.00000
1961.00,9.80760,5.184232,0.000233,5.077312,-0.7505,0.356,9.80760,0.00000
1962.00,9.80686,5.184298,0.000238,5.077295,-0.7504,0.356,9.80686,0.00000
1963.00,9.80703,5.184406,0.000241,5.077312,-0.7503,0.356,9.80703,0.00000
1964.00,9.80719,5.184481,0.000243,5.077343,-0.7503,0.356,9.80719,0.00000
1965.00,9.80771,5.184463,0.000244,5.077388,-0.7503,0.356,9.80771,0.00000
1966.00,9.80800,5.184501,0.000247,5.077403,-0.7503,0.356,9.80800,0.00000
1967.00,9.80933,5.184602,0.000248,5.077430,-0.7503,0.357,9.80933,0.00000
1968.00,9.80935,5.184612,0.000251,5.077412,-0.7502,0.357,9.80935,0.00000
1969.00,9.80849,5.184596,0.000253,5.077369,-0.7502,0.357,9.80849,0.00000
1970.00,9.80763,5.184753,0.000258,5.077362,-0.7501,0.357,9.80763,0.00000
1971.00,9.80641,5.184778,0.000257,5.077294,-0.7500,0.357,9.80641,0.00000
1972.00,9.80609,5.184910,0.000254,5.077369,-0.7500,0.357,9.80609,0.00000
1973.00,9.80575,5.184981,0.000252,5.077365,-0.7499,0.357,9.80575,0.00000
1974.00,9.80616,5.185098,0.000249,5.077362,-0.7498,0.358,9.80616,0.00000
1975.00,9.80628,5.185273,0.000250,5.077404,-0.7497,0.358,9.80628,0.00000
1976.00,9.80816,5.185421,0.000249,5.077480,-0.7497,0.358,9.80816,0.00000
1977.00,9.80886,5.185359,0.000248,5.077361,-0.7496,0.358,9.80886,0.00000
1978.00,9.81065,5.185345,0.000244,5.077330,-0.7495,0.359,9.81065,0.00000
1979.00,9.81225,5.185399,0.000244,5.077300,-0.7494,0.359,9.81225,0.00000
1980.00,9.81504,5.185448,0.000242,5.077350,-0.7493,0.359,9.81504,0.00000
1981.00,9.81630,5.185488,0.000237,5.077337,-0.7493,0.360,9.81630,0.00000
1982.00,9.81819,5.185606,0.000238,5.077382,-0.7492,0.360,9.81819,0.00000
1983.00,9.82012,5.185791,0.000240,5.077441,-0.7492,0.360,9.82012,0.00000
1984.00,9.82252,5.185840,0.000240,5.077466,-0.7492,0.360,9.82252,0.00000
1985.00,9.82418,5.185845,0.000239,5.077393,-0.7492,0.360,9.82418,0.00000
1986.00,9.82664,5.185960,0.000245,5.077396,-0.7492,0.360,9.82664,0.00000
1987.00,9.82954,5.186069,0.000246,5.077405,-0.7491,0.360,9.82954,0.00000
1988.00,9.83220,5.186172,0.000246,5.077377,-0.7491,0.360,9.83220,0.00000
1989.00,9.83532,5.186308,0.000248,5.077401,-0.7490,0.361,9.83532,0.00000
1990.00,9.83862,5.186339,0.000246,5.077380,-0.7490,0.361,9.83862,0.00000
1991.00,9.84139,5.186366,0.000246,5.077368,-0.7489,0.361,9.84139,0.00000
1992.00,9.84519,5.186514,0.000246,5.077408,-0.7488,0.361,9.84519,0.00000
1993.00,9.84730,5.186510,0.000245,5.077379,-0.7488,0.361,9.84730,0.00000
1994.00,9.84868,5.186532,0.000244,5.077339,-0.7487,0.362,9.84868,0.00000
1995.00,9.85098,5.186704,0.000245,5.077385,-0.7486,0.362,9.85098,0.00000
1996.00,9.85330,5.186799,0.000243,5.077373,-0.7486,0.362,9.85330,0.00000
1997.00,9.85431,5.186818,0.000240,5.077369,-0.7486,0.363,9.85431,0.00000
1998.00,9.85662,5.186900,0.000242,5.077341,-0.7485,0.363,9.85662,0.00000
1999.00,9.85971,5.187016,0.000242,5.077386,-0.7485,0.363,9.85971,0.00000
2000.00,9.86099,5.187042,0.000243,5.077362,-0.7485,0.363,9.86099,0.00000
2001.00,9.86337,5.187131,0.000241,5.077356,-0.7484,0.363,9.86337,0.00000
2002.00,9.86413,5.187206,0.000241,5.077365,-0.7484,0.364,9.86413,0.00000
2003.00,9.86445,5.187324,0.000239,5.077505,-0.7483,0.364,9.86445,0.00000
2004.00,9.86404,5.187438,0.000240,5.077525,-0.7482,0.364,9.86404,0.00000
2005.00,9.86487,5.187562,0.000236,5.077583,-0.7482,0.364,9.86487,0.00000
2006.00,9.86480,5.187635,0.000239,5.077625,-0.7481,0.365,9.86480,0.00000
2007.00,9.86556,5.187691,0.000241,5.077612,-0.7481,0.365,9.86556,0.00000
2008.00,9.86638,5.187752,0.000239,5.077516,-0.7481,0.365,9.86638,0.00000
2009.00,9.86722,5.187771,0.000237,5.077494,-0.7481,0.365,9.86722,0.00000
2010.00,9.86642,5.187736,0.000239,5.077382,-0.7480,0.365,9.86642,0.00000
2011.00,9.86639,5.187787,0.000239,5.077395,-0.7480,0.366,9.86639,0.00000
2012.00,9.86674,5.187780,0.000239,5.077324,-0.7480,0.366,9.86674,0.00000
2013.00,9.86643,5.187800,0.000239,5.077335,-0.7479,0.366,9.86643,0.00000
2014.00,9.86645,5.187863,0.000242,5.077354,-0.7479,0.366,9.86645,0.00000
2015.00,9.86779,5.187996,0.000241,5.077469,-0.7479,0.366,9.86779,0.00000
2016.00,9.86735,5.188089,0.000240,5.077491,-0.7478,0.366,9.86735,0.00000
2017.00,9.86681,5.188138,0.000241,5.077504,-0.7478,0.367,9.86681,0.00000
2018.00,9.86703,5.188226,0.000244,5.077535,-0.7478,0.367,9.86703,0.00000
2019.00,9.86692,5.188189,0.000245,5.077459,-0.7478,0.367,9.86692,0.00000
2020.00,9.86662,5.188181,0.000246,5.077361,-0.7477,0.367,9.86662,0.00000
2021.00,9.86629,5.188217,0.000246,5.077352,-0.7477,0.367,9.86629,0.00000
2022.00,9.86682,5.188357,0.000246,5.077395,-0.7476,0.367,9.86682,0.00000
2023.00,9.86691,5.188417,0.000243,5.077385,-0.7476,0.368,9.86691,0.00000
2024.00,9.86666,5.188545,0.000242,5.077404,-0.7475,0.368,9.86666,0.00000
2025.00,9.86633,5.188662,0.000244,5.077449,-0.7475,0.368,9.86633,0.00000
2026.00,9.86654,5.188760,0.000243,5.077433,-0.7474,0.368,9.86654,0.00000
2027.00,9.86597,5.188771,0.000246,5.077377,-0.7474,0.368,9.86597,0.00000
2028.00,9.86616,5.188914,0.000246,5.077432,-0.7473,0.369,9.86616,0.00000
2029.00,9.86617,5.188999,0.000243,5.077460,-0.7472,0.369,9.86617,0.00000
2030.00,9.86568,5.189032,0.000239,5.077437,-0.7472,0.369,9.86568,0.00000
2031.00,9.86584,5.189110,0.000238,5.077430,-0.7471,0.370,9.86584,0.00000
2032.00,9.86538,5.189302,0.000235,5.077523,-0.7470,0.370,9.86538,0.00000
2033.00,9.86441,5.189266,0.000237,5.077414,-0.7470,0.370,9.86441,0.00000
2034.00,9.86448,5.189319,0.000240,5.077389,-0.7469,0.370,9.86448,0.00000
2035.00,9.86478,5.189318,0.000240,5.077308,-0.7469,0.370,9.86478,0.00000
2036.00,9.86495,5.189265,0.000243,5.077245,-0.7468,0.370,9.86495,0.00000
2037.00,9.86544,5.189313,0.000243,5.077234,-0.7467,0.371,9.86544,0.00000
2038.00,9.86627,5.189393,0.000243,5.077238,-0.7466,0.371,9.86627,0.00000
2039.00,9.86602,5.189474,0.000241,5.077231,-0.7466,0.371,9.86602,0.00000
2040.00,9.86727,5.189659,0.000239,5.077310,-0.7465,0.371,9.86727,0.00000
2041.00,9.86767,5.189859,0.000240,5.077449,-0.7465,0.372,9.86767,0.00000
2042.00,9.86851,5.189873,0.000238,5.077378,-0.7464,0.372,9.86851,0.00000
2043.00,9.86980,5.190000,0.000237,5.077462,-0.7464,0.372,9.86980,0.00000
2044.00,9.87035,5.190063,0.000240,5.077484,-0.7463,0.372,9.87035,0.00000
2045.00,9.87116,5.190146,0.000244,5.077490,-0.7462,0.372,9.87116,0.00000
2046.00,9.87132,5.190217,0.000246,5.077435,-0.7461,0.372,9.87132,0.00000
2047.00,9.87199,5.190314,0.000247,5.077495,-0.7460,0.373,9.87199,0.00000
2048.00,9.87265,5.190314,0.000245,5.077379,-0.7459,0.373,9.87265,0.00000
2049.00,9.87432,5.190470,0.000242,5.077445,-0.7459,0.373,9.87432,0.00000
2050.00,9.87437,5.190521,0.000244,5.077455,-0.7458,0.373,9.87437,0.00000
2051.00,9.87502,5.190616,0.000242,5.077489,-0.7458,0.374,9.87502,0.00000
2052.00,9.87441,5.190688,0.000242,5.077461,-0.7457,0.374,9.87441,0.00000
2053.00,9.87353,5.190769,0.000244,5.077527,-0.7456,0.374,9.87353,0.00000
2054.00,9.87298,5.190832,0.000243,5.077512,-0.7456,0.374,9.87298,0.00000
2055.00,9.87355,5.190929,0.000240,5.077491,-0.7455,0.374,9.87355,0.00000
2056.00,9.87553,5.190994,0.000237,5.077447,-0.7454,0.375,9.87553,0.00000
2057.00,9.87733,5.191068,0.000236,5.077436,-0.7453,0.375,9.87733,0.00000
2058.00,9.87819,5.191187,0.000235,5.077424,-0.7453,0.375,9.87819,0.00000
2059.00,9.87849,5.191181,0.000238,5.077355,-0.7452,0.375,9.87849,0.00000
2060.00,9.87827,5.191209,0.000242,5.077370,-0.7451,0.375,9.87827,0.00000
2061.00,9.87716,5.191149,0.000245,5.077292,-0.7450,0.375,9.87716,0.00000
2062.00,9.87656,5.191236,0.000246,5.077315,-0.7448,0.376,9.87656,0.00000
2063.00,9.87721,5.191379,0.000248,5.077402,-0.7448,0.376,9.87721,0.00000
2064.00,9.87703,5.191510,0.000248,5.077453,-0.7448,0.376,9.87703,0.00000
2065.00,9.87678,5.191544,0.000244,5.077394,-0.7447,0.376,9.87678,0.00000
2066.00,9.87702,5.191656,0.000245,5.077410,-0.7447,0.376,9.87702,0.00000
2067.00,9.87715,5.191661,0.000244,5.077393,-0.7446,0.376,9.87715,0.00000
2068.00,9.87643,5.191699,0.000244,5.077353,-0.7446,0.377,9.87643,0.00000
2069.00,9.87744,5.191726,0.000244,5.077306,-0.7445,0.377,9.87744,0.00000
2070.00,9.87716,5.191891,0.000245,5.077410,-0.7444,0.377,9.87716,0.00000
2071.00,9.87682,5.192085,0.000247,5.077545,-0.7443,0.377,9.87682,0.00000
2072.00,9.87615,5.192236,0.000250,5.077635,-0.7442,0.377,9.87615,0.00000
2073.00,9.87582,5.192212,0.000250,5.077575,-0.7441,0.377,9.87582,0.00000
2074.00,9.87482,5.192240,0.000249,5.077555,-0.7441,0.377,9.87482,0.00000
2075.00,9.87544,5.192234,0.000251,5.077487,-0.7440,0.378,9.87544,0.00000
2076.00,9.87514,5.192209,0.000250,5.077434,-0.7440,0.378,9.87514,0.00000
2077.00,9.87590,5.192255,0.000250,5.077371,-0.7439,0.378,9.87590,0.00000
2078.00,9.87596,5.192390,0.000252,5.077458,-0.7438,0.378,9.87596,0.00000
2079.00,9.87612,5.192502,0.000251,5.077498,-0.7438,0.378,9.87612,0.00000
2080.00,9.87577,5.192582,0.000249,5.077528,-0.7437,0.379,9.87577,0.00000
2081.00,9.87605,5.192698,0.000246,5.077553,-0.7437,0.379,9.87605,0.00000
2082.00,9.87574,5.192712,0.000247,5.077550,-0.7436,0.379,9.87574,0.00000
2083.00,9.87552,5.192762,0.000244,5.077523,-0.7435,0.379,9.87552,0.00000
2084.00,9.87674,5.192861,0.000245,5.077545,-0.7435,0.380,9.87674,0.00000
2085.00,9.87745,5.192920,0.000244,5.077560,-0.7434,0.380,9.87745,0.00000
2086.00,9.87819,5.192893,0.000248,5.077489,-0.7433,0.380,9.87819,0.00000
2087.00,9.87877,5.193051,0.000244,5.077515,-0.7433,0.380,9.87877,0.00000
2088.00,9.87863,5.193138,0.000243,5.077479,-0.7432,0.380,9.87863,0.00000
2089.00,9.87732,5.193155,0.000237,5.077392,-0.7432,0.381,9.87732,0.00000
2090.00,9.87696,5.193243,0.000234,5.077365,-0.7430,0.381,9.87696,0.00000
2091.00,9.87568,5.193370,0.000230,5.077370,-0.7429,0.382,9.87568,0.00000
2092.00,9.87537,5.193416,0.000231,5.077315,-0.7428,0.382,9.87537,0.00000
2093.00,9.87595,5.193582,0.000236,5.077379,-0.7427,0.382,9.87595,0.00000
2094.00,9.87712,5.193714,0.000240,5.077432,-0.7426,0.382,9.87712,0.00000
2095.00,9.87761,5.193758,0.000243,5.077423,-0.7425,0.382,9.87761,0.00000
2096.00,9.87889,5.193902,0.000244,5.077467,-0.7424,0.382,9.87889,0.00000
2097.00,9.87830,5.193974,0.000242,5.077480,-0.7423,0.382,9.87830,0.00000
2098.00,9.87955,5.193942,0.000237,5.077407,-0.7423,0.383,9.87955,0.00000
2099.00,9.87954,5.194145,0.000236,5.077495,-0.7422,0.383,9.87954,0.00000
2100.00,9.87848,5.194227,0.000237,5.077511,-0.7422,0.383,9.87848,0.00000
2101.00,9.87805,5.194270,0.000239,5.077550,-0.7422,0.383,9.87805,0.00000
2102.00,9.87936,5.194344,0.000242,5.077577,-0.7421,0.383,9.87936,0.00000
2103.00,9.87911,5.194394,0.000244,5.077565,-0.7421,0.383,9.87911,0.00000
2104.00,9.87813,5.194407,0.000246,5.077514,-0.7421,0.384,9.87813,0.00000
2105.00,9.87894,5.194479,0.000247,5.077462,-0.7421,0.384,9.87894,0.00000
2106.00,9.87821,5.194526,0.000249,5.077402,-0.7421,0.384,9.87821,0.00000
2107.00,9.87658,5.194494,0.000249,5.077330,-0.7420,0.384,9.87658,0.00000
2108.00,9.87540,5.194532,0.000250,5.077302,-0.7420,0.384,9.87540,0.00000
2109.00,9.87617,5.194543,0.000245,5.077260,-0.7419,0.384,9.87617,0.00000
2110.00,9.87670,5.194664,0.000245,5.077275,-0.7419,0.385,9.87670,0.00000
2111.00,9.87844,5.194798,0.000238,5.077296,-0.7418,0.385,9.87844,0.00000
2112.00,9.88070,5.194866,0.000235,5.077244,-0.7418,0.385,9.88070,0.00000
2113.00,9.88203,5.195036,0.000232,5.077312,-0.7418,0.386,9.88203,0.00000
2114.00,9.88250,5.195074,0.000233,5.077323,-0.7417,0.386,9.88250,0.00000
2115.00,9.88199,5.195096,0.000233,5.077295,-0.7416,0.386,9.88199,0.00000
2116.00,9.88174,5.195133,0.000233,5.077294,-0.7415,0.387,9.88174,0.00000
2117.00,9.88087,5.195284,0.000235,5.077384,-0.7414,0.387,9.88087,0.00000
2118.00,9.88049,5.195293,0.000238,5.077345,-0.7414,0.387,9.88049,0.00000
2119.00,9.88014,5.195357,0.000238,5.077298,-0.7413,0.387,9.88014,0.00000
2120.00,9.88006,5.195496,0.000238,5.077395,-0.7413,0.387,9.88006,0.00000
2121.00,9.87924,5.195520,0.000242,5.077398,-0.7412,0.387,9.87924,0.00000
2122.00,9.87958,5.195655,0.000242,5.077440,-0.7411,0.387,9.87958,0.00000
2123.00,9.87983,5.195788,0.000239,5.077507,-0.7410,0.388,9.87983,0.00000
2124.00,9.88084,5.195839,0.000239,5.077525,-0.7410,0.388,9.88084,0.00000
2125.00,9.88141,5.195871,0.000239,5.077457,-0.7409,0.388,9.88141,0.00000
2126.00,9.88213,5.195957,0.000236,5.077395,-0.7408,0.389,9.88213,0.00000
2127.00,9.88162,5.195936,0.000233,5.077306,-0.7408,0.389,9.88162,0.00000
2128.00,9.88160,5.195933,0.000236,5.077229,-0.7407,0.389,9.88160,0.00000
2129.00,9.88132,5.196109,0.000236,5.077292,-0.7406,0.389,9.88132,0.00000
2130.00,9.88100,5.196095,0.000237,5.077254,-0.7406,0.389,9.88100,0.00000
2131.00,9.88169,5.196217,0.000241,5.077289,-0.7405,0.389,9.88169,0.00000
2132.00,9.88337,5.196289,0.000242,5.077314,-0.7405,0.390,9.88337,0.00000
2133.00,9.88366,5.196418,0.000242,5.077357,-0.7404,0.390,9.88366,0.00000
2134.00,9.88314,5.196401,0.000247,5.077325,-0.7403,0.390,9.88314,0.00000
2135.00,9.88384,5.196549,0.000248,5.077336,-0.7403,0.390,9.88384,0.00000
2136.00,9.88366,5.196542,0.000245,5.077266,-0.7402,0.390,9.88366,0.00000
2137.00,9.88209,5.196654,0.000248,5.077313,-0.7401,0.390,9.88209,0.00000
2138.00,9.88208,5.196695,0.000250,5.077285,-0.7401,0.390,9.88208,0.00000
2139.00,9.88297,5.196811,0.000249,5.077307,-0.7400,0.391,9.88297,0.00000
2140.00,9.88302,5.196885,0.000248,5.077339,-0.7399,0.391,9.88302,0.00000
2141.00,9.88314,5.196956,0.000248,5.077367,-0.7399,0.391,9.88314,0.00000
2142.00,9.88417,5.197031,0.000246,5.077341,-0.7398,0.391,9.88417,0.00000
2143.00,9.88470,5.197173,0.000243,5.077402,-0.7398,0.392,9.88470,0.00000
2144.00,9.88444,5.197260,0.000240,5.077409,-0.7397,0.392,9.88444,0.00000
2145.00,9.88475,5.197437,0.000243,5.077536,-0.7396,0.392,9.88475,0.00000
2146.00,9.88432,5.197522,0.000244,5.077538,-0.7396,0.392,9.88432,0.00000
2147.00,9.88432,5.197631,0.000246,5.077555,-0.7395,0.393,9.88432,0.00000
2148.00,9.88421,5.197688,0.000249,5.077544,-0.7394,0.393,9.88421,0.00000
2149.00,9.88393,5.197714,0.000252,5.077508,-0.7394,0.393,9.88393,0.00000
2150.00,9.88361,5.197713,0.000253,5.077395,-0.7393,0.393,9.88361,0.00000
2151.00,9.88415,5.197791,0.000252,5.077394,-0.7393,0.393,9.88415,0.00000
2152.00,9.88347,5.197779,0.000253,5.077381,-0.7392,0.393,9.88347,0.00000
2153.00,9.88285,5.197827,0.000251,5.077370,-0.7392,0.394,9.88285,0.00000
2154.00,9.88299,5.197961,0.000250,5.077427,-0.7391,0.394,9.88299,0.00000
2155.00,9.88340,5.197981,0.000246,5.077414,-0.7391,0.394,9.88340,0.00000
2156.00,9.88246,5.198048,0.000247,5.077460,-0.7390,0.394,9.88246,0.00000
2157.00,9.88289,5.198163,0.000245,5.077490,-0.7390,0.395,9.88289,0.00000
2158.00,9.88350,5.198237,0.000245,5.077473,-0.7389,0.395,9.88350,0.00000
2159.00,9.88380,5.198286,0.000247,5.077473,-0.7389,0.395,9.88380,0.00000
2160.00,9.88387,5.198405,0.000250,5.077539,-0.7388,0.395,9.88387,0.00000
2161.00,9.88437,5.198493,0.000248,5.077561,-0.7387,0.395,9.88437,0.00000
2162.00,9.88439,5.198600,0.000249,5.077530,-0.7386,0.395,9.88439,0.00000
2163.00,9.88454,5.198653,0.000250,5.077553,-0.7386,0.396,9.88454,0.00000
2164.00,9.88503,5.198667,0.000245,5.077480,-0.7385,0.396,9.88503,0.00000
2165.00,9.88585,5.198636,0.000245,5.077410,-0.7385,0.396,9.88585,0.00000
2166.00,9.88694,5.198649,0.000246,5.077363,-0.7384,0.396,9.88694,0.00000
2167.00,9.88715,5.198721,0.000246,5.077437,-0.7383,0.397,9.88715,0.00000
2168.00,9.88601,5.198788,0.000246,5.077431,-0.7383,0.397,9.88601,0.00000
2169.00,9.88329,5.198880,0.000249,5.077476,-0.7382,0.397,9.88329,0.00000
2170.00,9.88023,5.199056,0.000248,5.077569,-0.7381,0.397,9.88023,0.00000
2171.00,9.87902,5.199196,0.000249,5.077600,-0.7381,0.397,9.87902,0.00000
2172.00,9.87961,5.199189,0.000246,5.077558,-0.7380,0.398,9.87961,0.00000
2173.00,9.88118,5.199295,0.000244,5.077630,-0.7380,0.398,9.88118,0.00000
2174.00,9.88236,5.199469,0.000246,5.077722,-0.7380,0.398,9.88236,0.00000
2175.00,9.88286,5.199463,0.000248,5.077638,-0.7380,0.398,9.88286,0.00000
2176.00,9.88207,5.199511,0.000243,5.077631,-0.7379,0.399,9.88207,0.00000
2177.00,9.88155,5.199632,0.000245,5.077659,-0.7379,0.399,9.88155,0.00000
2178.00,9.88037,5.199728,0.000247,5.077603,-0.7378,0.399,9.88037,0.00000
2179.00,9.88164,5.199683,0.000241,5.077496,-0.7377,0.399,9.88164,0.00000
2180.00,9.88420,5.199782,0.000237,5.077535,-0.7376,0.400,9.88420,0.00000
2181.00,9.88691,5.199874,0.000236,5.077539,-0.7375,0.400,9.88691,0.00000
2182.00,9.88828,5.199832,0.000233,5.077437,-0.7374,0.400,9.88828,0.00000
2183.00,9.88991,5.199831,0.000233,5.077398,-0.7373,0.401,9.88991,0.00000
2184.00,9.89064,5.199860,0.000234,5.077392,-0.7373,0.401,9.89064,0.00000
2185.00,9.89047,5.199924,0.000237,5.077372,-0.7373,0.401,9.89047,0.00000
2186.00,9.89051,5.199937,0.000241,5.077326,-0.7372,0.401,9.89051,0.00000
2187.00,9.89084,5.200060,0.000248,5.077373,-0.7372,0.401,9.89084,0.00000
2188.00,9.89099,5.200153,0.000253,5.077413,-0.7371,0.401,9.89099,0.00000
2189.00,9.89111,5.200238,0.000254,5.077414,-0.7370,0.401,9.89111,0.00000
2190.00,9.89142,5.200276,0.000254,5.077408,-0.7370,0.401,9.89142,0.00000
2191.00,9.89090,5.200356,0.000254,5.077452,-0.7369,0.401,9.89090,0.00000
2192.00,9.88985,5.200340,0.000250,5.077421,-0.7368,0.401,9.88985,0.00000
2193.00,9.88955,5.200338,0.000244,5.077325,-0.7368,0.402,9.88955,0.00000
2194.00,9.88901,5.200405,0.000246,5.077295,-0.7367,0.402,9.88901,0.00000
2195.00,9.88793,5.200445,0.000250,5.077233,-0.7366,0.402,9.88793,0.00000
2196.00,9.88756,5.200531,0.000253,5.077230,-0.7366,0.402,9.88756,0.00000
2197.00,9.88766,5.200685,0.000255,5.077262,-0.7365,0.402,9.88766,0.00000
2198.00,9.88726,5.200730,0.000254,5.077328,-0.7365,0.403,9.88726,0.00000
2199.00,9.88737,5.200844,0.000254,5.077410,-0.7364,0.403,9.88737,0.00000
2200.00,9.88719,5.200915,0.000253,5.077491,-0.7364,0.403,9.88719,0.00000
2201.00,9.88745,5.201000,0.000252,5.077492,-0.7363,0.403,9.88745,0.00000
2202.00,9.88748,5.201089,0.000251,5.077520,-0.7363,0.403,9.88748,0.00000
2203.00,9.88755,5.201245,0.000255,5.077507,-0.7362,0.403,9.88755,0.00000
2204.00,9.88740,5.201240,0.000252,5.077398,-0.7361,0.404,9.88740,0.00000
2205.00,9.88781,5.201283,0.000248,5.077285,-0.7361,0.404,9.88781,0.00000
2206.00,9.88782,5.201312,0.000245,5.077254,-0.7360,0.404,9.88782,0.00000
2207.00,9.88761,5.201395,0.000247,5.077234,-0.7359,0.405,9.88761,0.00000
2208.00,9.88760,5.201498,0.000249,5.077283,-0.7359,0.405,9.88760,0.00000
2209.00,9.88749,5.201584,0.000251,5.077332,-0.7358,0.405,9.88749,0.00000
2210.00,9.88791,5.201699,0.000252,5.077407,-0.7357,0.405,9.88791,0.00000
2211.00,9.88871,5.201781,0.000257,5.077398,-0.7356,0.405,9.88871,0.00000
2212.00,9.88980,5.201808,0.000256,5.077419,-0.7356,0.405,9.88980,0.00000
2213.00,9.89058,5.201719,0.000252,5.077352,-0.7355,0.405,9.89058,0.00000
2214.00,9.89141,5.201772,0.000252,5.077303,-0.7355,0.405,9.89141,0.00000
2215.00,9.89091,5.201834,0.000250,5.077308,-0.7354,0.406,9.89091,0.00000
2216.00,9.89011,5.201831,0.000248,5.077260,-0.7353,0.406,9.89011,0.00000
2217.00,9.88926,5.201949,0.000249,5.077253,-0.7352,0.406,9.88926,0.00000
2218.00,9.88952,5.202083,0.000249,5.077218,-0.7352,0.406,9.88952,0.00000
2219.00,9.88947,5.202200,0.000249,5.077292,-0.7351,0.407,9.88947,0.00000
2220.00,9.89041,5.202331,0.000249,5.077352,-0.7351,0.407,9.89041,0.00000
2221.00,9.89109,5.202463,0.000248,5.077412,-0.7350,0.407,9.89109,0.00000
@8,1.0000,2.0, 2220.063 
2222.00,9.89085,5.202436,0.000249,5.077374,-0.7350,0.407,9.89085,0.00000
2223.00,9.89180,5.202527,0.000250,5.077473,-0.7349,0.407,9.89180,0.00000
2224.00,9.89215,5.202542,0.000245,5.077398,-0.7349,0.408,9.89215,0.00000
2225.00,9.87696,5.202555,0.000244,5.077356,-0.7348,0.408,9.87696,0.00000
2226.00,9.83659,5.202581,0.000241,5.077366,-0.7348,0.408,9.83659,0.00000
2227.00,9.78017,5.202730,0.000235,5.077399,-0.7347,0.409,9.78017,0.00000
2228.00,9.71652,5.202842,0.000235,5.077443,-0.7346,0.409,9.71652,0.00000
2229.00,9.65843,5.203054,0.000240,5.077598,-0.7345,0.409,9.65843,0.00000
2230.00,9.62326,5.203171,0.000241,5.077627,-0.7345,0.409,9.62326,0.00000
2231.00,9.61659,5.203298,0.000246,5.077654,-0.7344,0.409,9.61659,0.00000
2232.00,9.62298,5.203354,0.000250,5.077657,-0.7344,0.409,9.62298,0.00000
2233.00,9.62503,5.203465,0.000251,5.077635,-0.7343,0.410,9.62503,0.00000
2234.00,9.61269,5.203489,0.000251,5.077585,-0.7343,0.410,9.61269,0.00000
2235.00,9.58660,5.203490,0.000251,5.077538,-0.7342,0.410,9.58660,0.00000
2236.00,9.55250,5.203578,0.000250,5.077567,-0.7342,0.410,9.55250,0.00000
2237.00,9.52203,5.203718,0.000250,5.077630,-0.7341,0.411,9.52203,0.00000
2238.00,9.50367,5.203771,0.000251,5.077605,-0.7340,0.411,9.50367,0.00000
2239.00,9.49957,5.203804,0.000254,5.077519,-0.7340,0.411,9.49957,0.00000
2240.00,9.50900,5.203965,0.000255,5.077583,-0.7339,0.411,9.50900,0.00000
2241.00,9.53008,5.204097,0.000257,5.077630,-0.7339,0.411,9.53008,0.00000
2242.00,9.55947,5.204069,0.000257,5.077529,-0.7338,0.411,9.55947,0.00000
2243.00,9.59295,5.204113,0.000260,5.077521,-0.7338,0.411,9.59295,0.00000
2244.00,9.62810,5.204170,0.000255,5.077585,-0.7337,0.411,9.62810,0.00000
2245.00,9.66101,5.204229,0.000256,5.077555,-0.7337,0.412,9.66101,0.00000
2246.00,9.69142,5.204240,0.000254,5.077493,-0.7337,0.412,9.69142,0.00000
2247.00,9.71776,5.204365,0.000253,5.077525,-0.7337,0.412,9.71776,0.00000
2248.00,9.73974,5.204350,0.000249,5.077484,-0.7337,0.412,9.73974,0.00000
2249.00,9.75760,5.204403,0.000251,5.077484,-0.7336,0.413,9.75760,0.00000
2250.00,9.77386,5.204444,0.000250,5.077460,-0.7336,0.413,9.77386,0.00000
2251.00,9.78665,5.204443,0.000253,5.077362,-0.7335,0.413,9.78665,0.00000
2252.00,9.79642,5.204521,0.000254,5.077353,-0.7335,0.413,9.79642,0.00000
2253.00,9.80530,5.204616,0.000253,5.077351,-0.7334,0.413,9.80530,0.00000
2254.00,9.81280,5.204684,0.000252,5.077266,-0.7334,0.413,9.81280,0.00000
2255.00,9.81669,5.204789,0.000250,5.077234,-0.7333,0.414,9.81669,0.00000
2256.00,9.81990,5.204947,0.000247,5.077263,-0.7332,0.414,9.81990,0.00000
2257.00,9.82347,5.204886,0.000242,5.077168,-0.7332,0.414,9.82347,0.00000
2258.00,9.82539,5.204964,0.000240,5.077179,-0.7331,0.415,9.82539,0.00000
2259.00,9.82733,5.205003,0.000238,5.077223,-0.7330,0.415,9.82733,0.00000
2260.00,9.82925,5.205113,0.000238,5.077298,-0.7330,0.415,9.82925,0.00000
2261.00,9.83112,5.205139,0.000242,5.077301,-0.7329,0.415,9.83112,0.00000
2262.00,9.83232,5.205292,0.000246,5.077332,-0.7329,0.415,9.83232,0.00000
2263.00,9.83285,5.205375,0.000249,5.077295,-0.7328,0.415,9.83285,0.00000
2264.00,9.83344,5.205554,0.000250,5.077347,-0.7328,0.415,9.83344,0.00000
2265.00,9.83342,5.205607,0.000251,5.077346,-0.7327,0.416,9.83342,0.00000
2266.00,9.83275,5.205701,0.000247,5.077394,-0.7327,0.416,9.83275,0.00000
2267.00,9.83229,5.205809,0.000245,5.077456,-0.7327,0.416,9.83229,0.00000
2268.00,9.83311,5.205894,0.000246,5.077466,-0.7326,0.416,9.83311,0.00000
2269.00,9.83288,5.205882,0.000249,5.077445,-0.7326,0.417,9.83288,0.00000
2270.00,9.83329,5.205973,0.000251,5.077460,-0.7325,0.417,9.83329,0.00000
2271.00,9.83374,5.206029,0.000253,5.077456,-0.7324,0.417,9.83374,0.00000
2272.00,9.83241,5.205984,0.000252,5.077410,-0.7324,0.417,9.83241,0.00000
2273.00,9.83139,5.205999,0.000250,5.077443,-0.7323,0.417,9.83139,0.00000
2274.00,9.83060,5.206092,0.000248,5.077441,-0.7323,0.418,9.83060,0.00000
2275.00,9.83073,5.206066,0.000249,5.077339,-0.7323,0.418,9.83073,0.00000
2276.00,9.83112,5.206123,0.000252,5.077343,-0.7323,0.418,9.83112,0.00000
2277.00,9.83244,5.206220,0.000253,5.077346,-0.7322,0.418,9.83244,0.00000
2278.00,9.83370,5.206341,0.000255,5.077381,-0.7321,0.418,9.83370,0.00000
2279.00,9.83568,5.206474,0.000256,5.077421,-0.7321,0.418,9.83568,0.00000
2280.00,9.83724,5.206576,0.000254,5.077460,-0.7320,0.418,9.83724,0.00000
2281.00,9.83870,5.206608,0.000252,5.077399,-0.7320,0.419,9.83870,0.00000
2282.00,9.84113,5.206702,0.000252,5.077444,-0.7319,0.419,9.84113,0.00000
2283.00,9.84410,5.206785,0.000250,5.077462,-0.7319,0.419,9.84410,0.00000
2284.00,9.84653,5.206813,0.000250,5.077430,-0.7319,0.419,9.84653,0.00000
2285.00,9.84844,5.206941,0.000250,5.077523,-0.7318,0.420,9.84844,0.00000
2286.00,9.85149,5.207022,0.000251,5.077560,-0.7317,0.420,9.85149,0.00000
2287.00,9.85466,5.207072,0.000251,5.077532,-0.7316,0.420,9.85466,0.00000
2288.00,9.85789,5.207040,0.000248,5.077447,-0.7316,0.420,9.85789,0.00000
2289.00,9.86129,5.207036,0.000246,5.077445,-0.7315,0.421,9.86129,0.00000
2290.00,9.86531,5.206975,0.000246,5.077332,-0.7314,0.421,9.86531,0.00000
2291.00,9.86826,5.207056,0.000246,5.077316,-0.7314,0.421,9.86826,0.00000
2292.00,9.86985,5.207096,0.000245,5.077312,-0.7313,0.421,9.86985,0.00000
2293.00,9.87090,5.207240,0.000250,5.077321,-0.7313,0.421,9.87090,0.00000
2294.00,9.87167,5.207303,0.000251,5.077311,-0.7312,0.421,9.87167,0.00000
2295.00,9.87296,5.207415,0.000250,5.077359,-0.7312,0.422,9.87296,0.00000
2296.00,9.87472,5.207520,0.000249,5.077451,-0.7311,0.422,9.87472,0.00000
2297.00,9.87810,5.207642,0.000253,5.077469,-0.7311,0.422,9.87810,0.00000
2298.00,9.88074,5.207655,0.000253,5.077474,-0.7311,0.422,9.88074,0.00000
2299.00,9.88370,5.207719,0.000253,5.077464,-0.7311,0.422,9.88370,0.00000
2300.00,9.88583,5.207823,0.000251,5.077492,-0.7310,0.423,9.88583,0.00000
2301.00,9.88770,5.207893,0.000250,5.077432,-0.7310,0.423,9.88770,0.00000
2302.00,9.88852,5.207949,0.000248,5.077446,-0.7309,0.423,9.88852,0.00000
2303.00,9.88941,5.208105,0.000246,5.077485,-0.7308,0.423,9.88941,0.00000
2304.00,9.89062,5.208193,0.000247,5.077483,-0.7307,0.424,9.89062,0.00000
2305.00,9.89103,5.208186,0.000245,5.077451,-0.7306,0.424,9.89103,0.00000
2306.00,9.89104,5.208204,0.000247,5.077460,-0.7306,0.424,9.89104,0.00000
2307.00,9.89094,5.208270,0.000244,5.077428,-0.7305,0.424,9.89094,0.00000
2308.00,9.89126,5.208285,0.000243,5.077422,-0.7304,0.424,9.89126,0.00000
2309.00,9.89113,5.208371,0.000241,5.077439,-0.7303,0.425,9.89113,0.00000
2310.00,9.89173,5.208432,0.000243,5.077397,-0.7303,0.425,9.89173,0.00000
2311.00,9.89212,5.208453,0.000242,5.077300,-0.7302,0.425,9.89212,0.00000
2312.00,9.89179,5.208500,0.000243,5.077282,-0.7301,0.425,9.89179,0.00000
2313.00,9.89105,5.208567,0.000243,5.077259,-0.7300,0.425,9.89105,0.00000
2314.00,9.89064,5.208548,0.000244,5.077189,-0.7300,0.426,9.89064,0.00000
2315.00,9.88996,5.208628,0.000248,5.077202,-0.7299,0.426,9.88996,0.00000
2316.00,9.88967,5.208695,0.000249,5.077204,-0.7299,0.426,9.88967,0.00000
2317.00,9.88962,5.208838,0.000249,5.077308,-0.7298,0.426,9.88962,0.00000
2318.00,9.88979,5.208940,0.000250,5.077342,-0.7298,0.426,9.88979,0.00000
2319.00,9.88981,5.209115,0.000251,5.077371,-0.7297,0.426,9.88981,0.00000
2320.00,9.88921,5.209240,0.000247,5.077402,-0.7297,0.427,9.88921,0.00000
2321.00,9.88857,5.209357,0.000246,5.077420,-0.7296,0.427,9.88857,0.00000
2322.00,9.88795,5.209414,0.000248,5.077365,-0.7295,0.427,9.88795,0.00000
2323.00,9.88776,5.209481,0.000247,5.077318,-0.7295,0.427,9.88776,0.00000
2324.00,9.88707,5.209547,0.000248,5.077356,-0.7294,0.428,9.88707,0.00000
2325.00,9.88786,5.209519,0.000249,5.077248,-0.7294,0.428,9.88786,0.00000
2326.00,9.88832,5.209578,0.000249,5.077291,-0.7293,0.428,9.88832,0.00000
2327.00,9.88888,5.209624,0.000245,5.077296,-0.7293,0.428,9.88888,0.00000
2328.00,9.88916,5.209649,0.000244,5.077300,-0.7292,0.428,9.88916,0.00000
2329.00,9.88938,5.209631,0.000243,5.077225,-0.7292,0.429,9.88938,0.00000
2330.00,9.88930,5.209805,0.000241,5.077323,-0.7291,0.429,9.88930,0.00000
2331.00,9.89072,5.209932,0.000240,5.077360,-0.7291,0.429,9.89072,0.00000
2332.00,9.89144,5.210068,0.000244,5.077411,-0.7290,0.429,9.89144,0.00000
2333.00,9.89168,5.210127,0.000247,5.077420,-0.7289,0.429,9.89168,0.00000
2334.00,9.89258,5.210300,0.000245,5.077527,-0.7288,0.430,9.89258,0.00000
2335.00,9.89304,5.210399,0.000246,5.077567,-0.7287,0.430,9.89304,0.00000
2336.00,9.89121,5.210400,0.000249,5.077476,-0.7287,0.430,9.89121,0.00000
2337.00,9.89099,5.210437,0.000248,5.077397,-0.7286,0.430,9.89099,0.00000
2338.00,9.89152,5.210582,0.000244,5.077479,-0.7285,0.431,9.89152,0.00000
2339.00,9.89124,5.210598,0.000245,5.077430,-0.7285,0.431,9.89124,0.00000
2340.00,9.89132,5.210639,0.000245,5.077419,-0.7284,0.431,9.89132,0.00000
2341.00,9.89225,5.210738,0.000244,5.077456,-0.7283,0.431,9.89225,0.00000
2342.00,9.89265,5.210814,0.000246,5.077526,-0.7283,0.432,9.89265,0.00000
2343.00,9.89312,5.210855,0.000248,5.077467,-0.7282,0.432,9.89312,0.00000
2344.00,9.89464,5.210944,0.000253,5.077450,-0.7281,0.432,9.89464,0.00000
2345.00,9.89441,5.210964,0.000256,5.077377,-0.7280,0.432,9.89441,0.00000
2346.00,9.89397,5.211133,0.000256,5.077463,-0.7279,0.432,9.89397,0.00000
2347.00,9.89381,5.211175,0.000254,5.077411,-0.7279,0.432,9.89381,0.00000
2348.00,9.89434,5.211285,0.000252,5.077413,-0.7278,0.432,9.89434,0.00000
2349.00,9.89403,5.211402,0.000249,5.077446,-0.7277,0.433,9.89403,0.00000
2350.00,9.89553,5.211491,0.000244,5.077477,-0.7276,0.433,9.89553,0.00000
2351.00,9.89742,5.211511,0.000243,5.077434,-0.7276,0.433,9.89742,0.00000
2352.00,9.89817,5.211616,0.000242,5.077471,-0.7275,0.434,9.89817,0.00000
2353.00,9.89748,5.211640,0.000242,5.077460,-0.7275,0.434,9.89748,0.00000
2354.00,9.89711,5.211737,0.000242,5.077481,-0.7274,0.434,9.89711,0.00000
2355.00,9.89749,5.211787,0.000248,5.077440,-0.7274,0.434,9.89749,0.00000
2356.00,9.89722,5.211863,0.000247,5.077472,-0.7273,0.434,9.89722,0.00000
2357.00,9.89772,5.211847,0.000247,5.077414,-0.7273,0.434,9.89772,0.00000
2358.00,9.89868,5.211815,0.000247,5.077317,-0.7273,0.435,9.89868,0.00000
2359.00,9.89963,5.211823,0.000247,5.077273,-0.7273,0.435,9.89963,0.00000
2360.00,9.89974,5.211900,0.000245,5.077326,-0.7272,0.435,9.89974,0.00000
2361.00,9.90109,5.211874,0.000247,5.077281,-0.7272,0.435,9.90109,0.00000
2362.00,9.90052,5.211989,0.000250,5.077330,-0.7271,0.435,9.90052,0.00000
2363.00,9.90027,5.212123,0.000252,5.077387,-0.7271,0.435,9.90027,0.00000
2364.00,9.89999,5.212241,0.000253,5.077443,-0.7270,0.435,9.89999,0.00000
2365.00,9.89945,5.212332,0.000255,5.077451,-0.7270,0.435,9.89945,0.00000
2366.00,9.89901,5.212454,0.000255,5.077444,-0.7270,0.436,9.89901,0.00000
2367.00,9.90079,5.212522,0.000252,5.077416,-0.7270,0.436,9.90079,0.00000
2368.00,9.90065,5.212608,0.000246,5.077441,-0.7269,0.436,9.90065,0.00000
2369.00,9.90060,5.212574,0.000246,5.077338,-0.7269,0.437,9.90060,0.00000
2370.00,9.90026,5.212604,0.000243,5.077314,-0.7268,0.437,9.90026,0.00000
2371.00,9.89952,5.212726,0.000244,5.077356,-0.7267,0.437,9.89952,0.00000
2372.00,9.89796,5.212849,0.000244,5.077406,-0.7267,0.437,9.89796,0.00000
2373.00,9.89847,5.212919,0.000249,5.077403,-0.7266,0.437,9.89847,0.00000
2374.00,9.89787,5.213031,0.000248,5.077462,-0.7266,0.438,9.89787,0.00000
2375.00,9.89837,5.213175,0.000247,5.077475,-0.7265,0.438,9.89837,0.00000
2376.00,9.89793,5.213136,0.000245,5.077399,-0.7265,0.438,9.89793,0.00000
2377.00,9.89848,5.213097,0.000242,5.077321,-0.7265,0.438,9.89848,0.00000
2378.00,9.89767,5.213202,0.000240,5.077382,-0.7264,0.439,9.89767,0.00000
2379.00,9.89967,5.213253,0.000239,5.077341,-0.7264,0.439,9.89967,0.00000
2380.00,9.90013,5.213348,0.000240,5.077390,-0.7263,0.439,9.90013,0.00000
2381.00,9.90129,5.213495,0.000240,5.077451,-0.7263,0.439,9.90129,0.00000
2382.00,9.90146,5.213618,0.000242,5.077498,-0.7262,0.439,9.90146,0.00000
2383.00,9.90319,5.213652,0.000243,5.077443,-0.7261,0.440,9.90319,0.00000
2384.00,9.90166,5.213701,0.000245,5.077422,-0.7261,0.440,9.90166,0.00000
2385.00,9.90151,5.213629,0.000247,5.077329,-0.7261,0.440,9.90151,0.00000
2386.00,9.90090,5.213667,0.000248,5.077310,-0.7260,0.440,9.90090,0.00000
2387.00,9.90023,5.213745,0.000249,5.077278,-0.7260,0.440,9.90023,0.00000
2388.00,9.89884,5.213812,0.000247,5.077287,-0.7259,0.440,9.89884,0.00000
2389.00,9.89989,5.213930,0.000246,5.077330,-0.7259,0.441,9.89989,0.00000
2390.00,9.89982,5.214076,0.000245,5.077403,-0.7258,0.441,9.89982,0.00000
2391.00,9.90031,5.214082,0.000246,5.077348,-0.7257,0.441,9.90031,0.00000
2392.00,9.90205,5.214135,0.000245,5.077338,-0.7257,0.441,9.90205,0.00000
2393.00,9.90317,5.214265,0.000249,5.077368,-0.7256,0.441,9.90317,0.00000
2394.00,9.90325,5.214410,0.000250,5.077421,-0.7255,0.441,9.90325,0.00000
2395.00,9.90329,5.214441,0.000249,5.077348,-0.7255,0.442,9.90329,0.00000
2396.00,9.90310,5.214589,0.000249,5.077409,-0.7254,0.442,9.90310,0.00000
2397.00,9.90191,5.214670,0.000251,5.077426,-0.7253,0.442,9.90191,0.00000
2398.00,9.90189,5.214687,0.000250,5.077378,-0.7252,0.442,9.90189,0.00000
2399.00,9.90186,5.214650,0.000246,5.077310,-0.7252,0.443,9.90186,0.00000
2400.00,9.90266,5.214736,0.000243,5.077295,-0.7251,0.443,9.90266,0.00000
2401.00,9.90276,5.214871,0.000238,5.077316,-0.7250,0.443,9.90276,0.00000
2402.00,9.90312,5.214958,0.000236,5.077353,-0.7250,0.444,9.90312,0.00000
2403.00,9.90231,5.215021,0.000237,5.077374,-0.7249,0.444,9.90231,0.00000
2404.00,9.90170,5.215099,0.000238,5.077396,-0.7248,0.444,9.90170,0.00000
2405.00,9.90161,5.215189,0.000241,5.077468,-0.7248,0.444,9.90161,0.00000
2406.00,9.90203,5.215186,0.000246,5.077458,-0.7247,0.444,9.90203,0.00000
2407.00,9.90269,5.215272,0.000247,5.077434,-0.7247,0.444,9.90269,0.00000
2408.00,9.90368,5.215395,0.000245,5.077460,-0.7246,0.444,9.90368,0.00000
2409.00,9.90436,5.215467,0.000248,5.077444,-0.7245,0.444,9.90436,0.00000
2410.00,9.90382,5.215534,0.000246,5.077413,-0.7244,0.445,9.90382,0.00000
2411.00,9.90351,5.215656,0.000244,5.077419,-0.7244,0.445,9.90351,0.00000
2412.00,9.90302,5.215740,0.000241,5.077430,-0.7244,0.445,9.90302,0.00000
2413.00,9.90256,5.215743,0.000241,5.077366,-0.7243,0.445,9.90256,0.00000
2414.00,9.90217,5.215770,0.000238,5.077351,-0.7243,0.446,9.90217,0.00000
2415.00,9.90243,5.215801,0.000241,5.077346,-0.7243,0.446,9.90243,0.00000
2416.00,9.90228,5.215813,0.000241,5.077341,-0.7243,0.446,9.90228,0.00000
2417.00,9.90185,5.215812,0.000245,5.077361,-0.7242,0.446,9.90185,0.00000
2418.00,9.90139,5.215930,0.000246,5.077408,-0.7242,0.446,9.90139,0.00000
2419.00,9.90153,5.216046,0.000252,5.077447,-0.7241,0.446,9.90153,0.00000
2420.00,9.90243,5.216116,0.000253,5.077421,-0.7241,0.446,9.90243,0.00000
2421.00,9.90372,5.216095,0.000255,5.077323,-0.7240,0.446,9.90372,0.00000
2422.00,9.90491,5.216139,0.000253,5.077225,-0.7240,0.447,9.90491,0.00000
2423.00,9.90666,5.216199,0.000249,5.077206,-0.7239,0.447,9.90666,0.00000
2424.00,9.90738,5.216222,0.000245,5.077119,-0.7238,0.448,9.90738,0.00000
2425.00,9.90692,5.216356,0.000244,5.077201,-0.7238,0.448,9.90692,0.00000
2426.00,9.90613,5.216464,0.000242,5.077231,-0.7237,0.448,9.90613,0.00000
2427.00,9.90600,5.216573,0.000246,5.077304,-0.7237,0.448,9.90600,0.00000
2428.00,9.90530,5.216695,0.000250,5.077398,-0.7236,0.448,9.90530,0.00000
2429.00,9.90553,5.216770,0.000252,5.077435,-0.7236,0.448,9.90553,0.00000
2430.00,9.90576,5.216825,0.000249,5.077451,-0.7236,0.448,9.90576,0.00000
2431.00,9.90558,5.216967,0.000248,5.077530,-0.7235,0.449,9.90558,0.00000
2432.00,9.90596,5.217005,0.000244,5.077532,-0.7235,0.449,9.90596,0.00000
2433.00,9.90632,5.217046,0.000244,5.077498,-0.7235,0.449,9.90632,0.00000
2434.00,9.90571,5.217261,0.000241,5.077604,-0.7234,0.450,9.90571,0.00000
2435.00,9.90573,5.217249,0.000242,5.077494,-0.7234,0.450,9.90573,0.00000
2436.00,9.90580,5.217308,0.000241,5.077497,-0.7234,0.450,9.90580,0.00000
2437.00,9.90508,5.217350,0.000243,5.077484,-0.7233,0.450,9.90508,0.00000
2438.00,9.90487,5.217412,0.000238,5.077415,-0.7233,0.451,9.90487,0.00000
2439.00,9.90510,5.217394,0.000233,5.077297,-0.7233,0.451,9.90510,0.00000
2440.00,9.90571,5.217545,0.000235,5.077362,-0.7232,0.451,9.90571,0.00000
2441.00,9.90707,5.217641,0.000237,5.077349,-0.7232,0.451,9.90707,0.00000
2442.00,9.90790,5.217693,0.000237,5.077301,-0.7232,0.452,9.90790,0.00000
2443.00,9.90772,5.217700,0.000244,5.077296,-0.7232,0.452,9.90772,0.00000
2444.00,9.90776,5.217755,0.000248,5.077354,-0.7231,0.452,9.90776,0.00000
2445.00,9.90764,5.217776,0.000249,5.077351,-0.7231,0.452,9.90764,0.00000
2446.00,9.90736,5.217839,0.000246,5.077353,-0.7230,0.452,9.90736,0.00000
2447.00,9.90722,5.217969,0.000245,5.077354,-0.7230,0.452,9.90722,0.00000
2448.00,9.90788,5.218087,0.000244,5.077366,-0.7229,0.453,9.90788,0.00000
2449.00,9.90768,5.218219,0.000244,5.077399,-0.7229,0.453,9.90768,0.00000
2450.00,9.90588,5.218332,0.000245,5.077384,-0.7228,0.453,9.90588,0.00000
2451.00,9.90468,5.218313,0.000246,5.077306,-0.7227,0.453,9.90468,0.00000
2452.00,9.90441,5.218444,0.000247,5.077445,-0.7226,0.453,9.90441,0.00000
2453.00,9.90412,5.218591,0.000247,5.077558,-0.7225,0.454,9.90412,0.00000
2454.00,9.90514,5.218578,0.000246,5.077528,-0.7225,0.454,9.90514,0.00000
2455.00,9.90625,5.218629,0.000243,5.077523,-0.7225,0.454,9.90625,0.00000
2456.00,9.90690,5.218841,0.000242,5.077622,-0.7225,0.454,9.90690,0.00000
2457.00,9.90764,5.218841,0.000241,5.077533,-0.7225,0.455,9.90764,0.00000
2458.00,9.90859,5.218898,0.000242,5.077492,-0.7225,0.455,9.90859,0.00000
2459.00,9.90850,5.218937,0.000243,5.077417,-0.7225,0.455,9.90850,0.00000
2460.00,9.90954,5.219052,0.000245,5.077461,-0.7225,0.455,9.90954,0.00000
2461.00,9.90896,5.219047,0.000248,5.077408,-0.7224,0.455,9.90896,0.00000
2462.00,9.90808,5.219157,0.000248,5.077391,-0.7224,0.455,9.90808,0.00000
2463.00,9.90818,5.219136,0.000249,5.077285,-0.7223,0.455,9.90818,0.00000
2464.00,9.90865,5.219310,0.000251,5.077372,-0.7223,0.455,9.90865,0.00000
2465.00,9.90830,5.219420,0.000250,5.077399,-0.7222,0.456,9.90830,0.00000
2466.00,9.90962,5.219463,0.000252,5.077418,-0.7222,0.456,9.90962,0.00000
2467.00,9.90984,5.219525,0.000252,5.077422,-0.7221,0.456,9.90984,0.00000
2468.00,9.90910,5.219626,0.000252,5.077462,-0.7221,0.456,9.90910,0.00000
2469.00,9.90783,5.219666,0.000251,5.077484,-0.7220,0.456,9.90783,0.00000
2470.00,9.90828,5.219607,0.000253,5.077416,-0.7220,0.457,9.90828,0.00000
2471.00,9.90829,5.219677,0.000252,5.077395,-0.7219,0.457,9.90829,0.00000
2472.00,9.90859,5.219780,0.000255,5.077449,-0.7219,0.457,9.90859,0.00000
2473.00,9.90823,5.219856,0.000255,5.077434,-0.7218,0.457,9.90823,0.00000
2474.00,9.90859,5.219915,0.000250,5.077376,-0.7217,0.457,9.90859,0.00000
2475.00,9.90756,5.220058,0.000249,5.077361,-0.7217,0.458,9.90756,0.00000
2476.00,9.90783,5.220149,0.000247,5.077389,-0.7216,0.458,9.90783,0.00000
2477.00,9.90903,5.220186,0.000245,5.077340,-0.7215,0.458,9.90903,0.00000
2478.00,9.90974,5.220293,0.000247,5.077429,-0.7215,0.458,9.90974,0.00000
2479.00,9.90978,5.220396,0.000249,5.077457,-0.7214,0.458,9.90978,0.00000
2480.00,9.91068,5.220432,0.000249,5.077462,-0.7214,0.458,9.91068,0.00000
2481.00,9.91113,5.220551,0.000249,5.077476,-0.7213,0.458,9.91113,0.00000
2482.00,9.91038,5.220601,0.000247,5.077480,-0.7213,0.459,9.91038,0.00000
2483.00,9.91144,5.220705,0.000242,5.077469,-0.7212,0.459,9.91144,0.00000
2484.00,9.91247,5.220808,0.000243,5.077508,-0.7211,0.460,9.91247,0.00000
2485.00,9.91147,5.220916,0.000241,5.077566,-0.7210,0.460,9.91147,0.00000
2486.00,9.91061,5.220997,0.000241,5.077591,-0.7209,0.460,9.91061,0.00000
2487.00,9.91014,5.221128,0.000245,5.077599,-0.7208,0.460,9.91014,0.00000
2488.00,9.90939,5.221105,0.000248,5.077498,-0.7208,0.460,9.90939,0.00000
2489.00,9.90857,5.221215,0.000249,5.077537,-0.7207,0.460,9.90857,0.00000
2490.00,9.90993,5.221299,0.000249,5.077544,-0.7206,0.460,9.90993,0.00000
2491.00,9.91063,5.221338,0.000247,5.077492,-0.7206,0.461,9.91063,0.00000
2492.00,9.91115,5.221368,0.000245,5.077485,-0.7205,0.461,9.91115,0.00000
2493.00,9.91076,5.221410,0.000243,5.077471,-0.7204,0.461,9.91076,0.00000
2494.00,9.91157,5.221437,0.000241,5.077425,-0.7204,0.462,9.91157,0.00000
2495.00,9.91165,5.221531,0.000244,5.077418,-0.7203,0.462,9.91165,0.00000
2496.00,9.91155,5.221641,0.000244,5.077435,-0.7203,0.462,9.91155,0.00000
2497.00,9.91164,5.221818,0.000245,5.077499,-0.7203,0.462,9.91164,0.00000
2498.00,9.91116,5.221910,0.000247,5.077517,-0.7203,0.462,9.91116,0.00000
2499.00,9.91073,5.221899,0.000249,5.077470,-0.7203,0.462,9.91073,0.00000
2500.00,9.90991,5.221889,0.000244,5.077446,-0.7203,0.463,9.90991,0.00000
2501.00,9.90978,5.221864,0.000243,5.077382,-0.7203,0.463,9.90978,0.00000
2502.00,9.91034,5.221879,0.000243,5.077365,-0.7202,0.463,9.91034,0.00000
2503.00,9.91087,5.222032,0.000243,5.077406,-0.7202,0.463,9.91087,0.00000
2504.00,9.90997,5.222215,0.000242,5.077501,-0.7202,0.464,9.90997,0.00000
2505.00,9.91065,5.222359,0.000243,5.077532,-0.7201,0.464,9.91065,0.00000
2506.00,9.91120,5.222429,0.000241,5.077542,-0.7201,0.464,9.91120,0.00000
2507.00,9.91138,5.222410,0.000243,5.077483,-0.7200,0.464,9.91138,0.00000
2508.00,9.91205,5.222445,0.000240,5.077516,-0.7200,0.464,9.91205,0.00000
2509.00,9.91281,5.222376,0.000240,5.077380,-0.7200,0.465,9.91281,0.00000
2510.00,9.91258,5.222367,0.000240,5.077367,-0.7199,0.465,9.91258,0.00000
2511.00,9.91224,5.222497,0.000243,5.077428,-0.7199,0.465,9.91224,0.00000
2512.00,9.91206,5.222598,0.000246,5.077483,-0.7199,0.465,9.91206,0.00000
2513.00,9.91278,5.222626,0.000247,5.077502,-0.7198,0.465,9.91278,0.00000
2514.00,9.91365,5.222781,0.000250,5.077627,-0.7198,0.465,9.91365,0.00000
2515.00,9.91368,5.222930,0.000250,5.077701,-0.7197,0.465,9.91368,0.00000
2516.00,9.91286,5.222931,0.000251,5.077633,-0.7197,0.466,9.91286,0.00000
2517.00,9.91240,5.223070,0.000250,5.077644,-0.7197,0.466,9.91240,0.00000
2518.00,9.91101,5.223153,0.000249,5.077625,-0.7197,0.466,9.91101,0.00000
2519.00,9.91061,5.223210,0.000248,5.077580,-0.7197,0.466,9.91061,0.00000
2520.00,9.91132,5.223235,0.000245,5.077471,-0.7196,0.467,9.91132,0.00000
2521.00,9.91282,5.223406,0.000244,5.077548,-0.7196,0.467,9.91282,0.00000
2522.00,9.91326,5.223474,0.000243,5.077574,-0.7195,0.467,9.91326,0.00000
@9,1.0000,2.0, 2520.052 
2523.00,9.91475,5.223531,0.000243,5.077514,-0.7194,0.467,9.91475,0.00000
2524.00,9.91585,5.223588,0.000242,5.077475,-0.7193,0.468,9.91585,0.00000
2525.00,9.90461,5.223584,0.000243,5.077455,-0.7193,0.468,9.90461,0.00000
2526.00,9.86904,5.223634,0.000241,5.077485,-0.7192,0.468,9.86904,0.00000
2527.00,9.81547,5.223644,0.000240,5.077425,-0.7192,0.468,9.81547,0.00000
2528.00,9.75469,5.223758,0.000244,5.077511,-0.7191,0.468,9.75469,0.00000
2529.00,9.69713,5.223917,0.000248,5.077596,-0.7190,0.468,9.69713,0.00000
2530.00,9.66018,5.224061,0.000250,5.077637,-0.7189,0.469,9.66018,0.00000
2531.00,9.65198,5.224156,0.000254,5.077619,-0.7188,0.469,9.65198,0.00000
2532.00,9.65950,5.224275,0.000255,5.077640,-0.7187,0.469,9.65950,0.00000
2533.00,9.66499,5.224308,0.000253,5.077613,-0.7187,0.469,9.66499,0.00000
2534.00,9.65685,5.224381,0.000251,5.077655,-0.7187,0.469,9.65685,0.00000
2535.00,9.63293,5.224499,0.000252,5.077712,-0.7186,0.469,9.63293,0.00000
2536.00,9.59917,5.224534,0.000253,5.077738,-0.7186,0.470,9.59917,0.00000
2537.00,9.56721,5.224573,0.000254,5.077733,-0.7186,0.470,9.56721,0.00000
2538.00,9.54476,5.224735,0.000255,5.077782,-0.7185,0.470,9.54476,0.00000
2539.00,9.53773,5.224819,0.000254,5.077757,-0.7184,0.470,9.53773,0.00000
2540.00,9.54344,5.224891,0.000256,5.077770,-0.7184,0.470,9.54344,0.00000
2541.00,9.56142,5.225029,0.000256,5.077773,-0.7183,0.470,9.56142,0.00000
2542.00,9.58781,5.225150,0.000251,5.077790,-0.7182,0.471,9.58781,0.00000
2543.00,9.62130,5.225141,0.000248,5.077735,-0.7182,0.471,9.62130,0.00000
2544.00,9.65501,5.225119,0.000249,5.077651,-0.7181,0.471,9.65501,0.00000
2545.00,9.68720,5.225180,0.000247,5.077566,-0.7181,0.471,9.68720,0.00000
2546.00,9.71551,5.225216,0.000246,5.077588,-0.7180,0.472,9.71551,0.00000
2547.00,9.74123,5.225218,0.000248,5.077574,-0.7179,0.472,9.74123,0.00000
2548.00,9.76179,5.225264,0.000249,5.077572,-0.7179,0.472,9.76179,0.00000
2549.00,9.77958,5.225374,0.000246,5.077613,-0.7178,0.472,9.77958,0.00000
2550.00,9.79584,5.225448,0.000243,5.077697,-0.7178,0.473,9.79584,0.00000
2551.00,9.81019,5.225520,0.000241,5.077662,-0.7177,0.473,9.81019,0.00000
2552.00,9.81993,5.225576,0.000242,5.077601,-0.7177,0.473,9.81993,0.00000
2553.00,9.82804,5.225621,0.000246,5.077580,-0.7177,0.473,9.82804,0.00000
2554.00,9.83422,5.225568,0.000246,5.077498,-0.7176,0.473,9.83422,0.00000
2555.00,9.83843,5.225649,0.000248,5.077462,-0.7176,0.473,9.83843,0.00000
2556.00,9.84248,5.225716,0.000251,5.077453,-0.7176,0.474,9.84248,0.00000
2557.00,9.84673,5.225706,0.000251,5.077419,-0.7175,0.474,9.84673,0.00000
2558.00,9.85004,5.225897,0.000251,5.077480,-0.7175,0.474,9.85004,0.00000
2559.00,9.85170,5.226064,0.000253,5.077534,-0.7175,0.474,9.85170,0.00000
2560.00,9.85294,5.226139,0.000254,5.077523,-0.7175,0.474,9.85294,0.00000
2561.00,9.85324,5.226110,0.000253,5.077417,-0.7175,0.474,9.85324,0.00000
2562.00,9.85418,5.226193,0.000254,5.077435,-0.7174,0.475,9.85418,0.00000
2563.00,9.85361,5.226140,0.000253,5.077325,-0.7174,0.475,9.85361,0.00000
2564.00,9.85294,5.226197,0.000253,5.077317,-0.7174,0.475,9.85294,0.00000
2565.00,9.85360,5.226194,0.000253,5.077293,-0.7173,0.475,9.85360,0.00000
2566.00,9.85385,5.226288,0.000253,5.077332,-0.7173,0.475,9.85385,0.00000
2567.00,9.85400,5.226485,0.000252,5.077407,-0.7173,0.475,9.85400,0.00000
2568.00,9.85492,5.226601,0.000249,5.077453,-0.7172,0.476,9.85492,0.00000
2569.00,9.85736,5.226669,0.000251,5.077459,-0.7173,0.476,9.85736,0.00000
2570.00,9.85803,5.226725,0.000251,5.077469,-0.7172,0.476,9.85803,0.00000
2571.00,9.85757,5.226783,0.000253,5.077451,-0.7172,0.476,9.85757,0.00000
2572.00,9.85579,5.226773,0.000250,5.077383,-0.7171,0.477,9.85579,0.00000
2573.00,9.85436,5.226794,0.000252,5.077382,-0.7171,0.477,9.85436,0.00000
2574.00,9.85361,5.226887,0.000248,5.077392,-0.7170,0.477,9.85361,0.00000
2575.00,9.85437,5.227004,0.000246,5.077380,-0.7170,0.477,9.85437,0.00000
2576.00,9.85491,5.227131,0.000243,5.077436,-0.7169,0.478,9.85491,0.00000
2577.00,9.85659,5.227227,0.000242,5.077437,-0.7169,0.478,9.85659,0.00000
2578.00,9.85874,5.227389,0.000239,5.077470,-0.7168,0.478,9.85874,0.00000
2579.00,9.85999,5.227426,0.000243,5.077441,-0.7168,0.478,9.85999,0.00000
2580.00,9.86080,5.227479,0.000245,5.077438,-0.7168,0.478,9.86080,0.00000
2581.00,9.86354,5.227515,0.000244,5.077426,-0.7167,0.479,9.86354,0.00000
2582.00,9.86605,5.227600,0.000247,5.077485,-0.7167,0.479,9.86605,0.00000
2583.00,9.86845,5.227589,0.000249,5.077445,-0.7166,0.479,9.86845,0.00000
2584.00,9.87019,5.227649,0.000243,5.077468,-0.7166,0.479,9.87019,0.00000
2585.00,9.87232,5.227725,0.000241,5.077498,-0.7165,0.480,9.87232,0.00000
2586.00,9.87526,5.227804,0.000244,5.077485,-0.7165,0.480,9.87526,0.00000
2587.00,9.87763,5.227904,0.000243,5.077489,-0.7165,0.480,9.87763,0.00000
2588.00,9.88010,5.228020,0.000242,5.077520,-0.7164,0.480,9.88010,0.00000
2589.00,9.88424,5.228119,0.000244,5.077538,-0.7164,0.480,9.88424,0.00000
2590.00,9.88653,5.228176,0.000248,5.077522,-0.7163,0.480,9.88653,0.00000
2591.00,9.88726,5.228229,0.000244,5.077507,-0.7163,0.481,9.88726,0.00000
2592.00,9.88923,5.228292,0.000241,5.077521,-0.7162,0.481,9.88923,0.00000
2593.00,9.89206,5.228315,0.000239,5.077515,-0.7162,0.481,9.89206,0.00000
2594.00,9.89450,5.228339,0.000242,5.077488,-0.7161,0.482,9.89450,0.00000
2595.00,9.89760,5.228349,0.000242,5.077438,-0.7160,0.482,9.89760,0.00000
2596.00,9.90092,5.228382,0.000243,5.077391,-0.7159,0.482,9.90092,0.00000
2597.00,9.90309,5.228418,0.000245,5.077351,-0.7159,0.482,9.90309,0.00000
2598.00,9.90476,5.228486,0.000249,5.077334,-0.7158,0.482,9.90476,0.00000
2599.00,9.90626,5.228621,0.000251,5.077387,-0.7157,0.482,9.90626,0.00000
2600.00,9.90749,5.228740,0.000250,5.077416,-0.7157,0.482,9.90749,0.00000
2601.00,9.90925,5.228774,0.000252,5.077444,-0.7156,0.482,9.90925,0.00000
2602.00,9.91130,5.228833,0.000251,5.077452,-0.7156,0.483,9.91130,0.00000
2603.00,9.91186,5.228913,0.000250,5.077446,-0.7156,0.483,9.91186,0.00000
2604.00,9.91294,5.228984,0.000250,5.077385,-0.7155,0.483,9.91294,0.00000
2605.00,9.91444,5.229085,0.000249,5.077417,-0.7155,0.483,9.91444,0.00000
2606.00,9.91433,5.229281,0.000247,5.077482,-0.7154,0.484,9.91433,0.00000
2607.00,9.91433,5.229345,0.000246,5.077448,-0.7154,0.484,9.91433,0.00000
2608.00,9.91491,5.229435,0.000246,5.077463,-0.7154,0.484,9.91491,0.00000
2609.00,9.91413,5.229450,0.000241,5.077495,-0.7153,0.485,9.91413,0.00000
2610.00,9.91385,5.229489,0.000243,5.077487,-0.7153,0.485,9.91385,0.00000
2611.00,9.91508,5.229471,0.000244,5.077464,-0.7152,0.485,9.91508,0.00000
2612.00,9.91616,5.229566,0.000245,5.077517,-0.7151,0.485,9.91616,0.00000
2613.00,9.91602,5.229664,0.000247,5.077540,-0.7151,0.485,9.91602,0.00000
2614.00,9.91588,5.229765,0.000248,5.077557,-0.7150,0.485,9.91588,0.00000
2615.00,9.91481,5.229812,0.000245,5.077525,-0.7150,0.486,9.91481,0.00000
2616.00,9.91391,5.229985,0.000245,5.077584,-0.7149,0.486,9.91391,0.00000
2617.00,9.91307,5.230007,0.000246,5.077541,-0.7149,0.486,9.91307,0.00000
2618.00,9.91312,5.230002,0.000245,5.077474,-0.7149,0.486,9.91312,0.00000
2619.00,9.91293,5.230023,0.000245,5.077402,-0.7149,0.487,9.91293,0.00000
2620.00,9.91291,5.230128,0.000248,5.077412,-0.7149,0.487,9.91291,0.00000
2621.00,9.91194,5.230137,0.000249,5.077376,-0.7148,0.487,9.91194,0.00000
2622.00,9.91206,5.230220,0.000252,5.077421,-0.7148,0.487,9.91206,0.00000
2623.00,9.91147,5.230261,0.000251,5.077385,-0.7147,0.487,9.91147,0.00000
2624.00,9.91201,5.230339,0.000253,5.077392,-0.7146,0.487,9.91201,0.00000
2625.00,9.91230,5.230458,0.000254,5.077455,-0.7146,0.487,9.91230,0.00000
2626.00,9.91238,5.230551,0.000255,5.077467,-0.7145,0.487,9.91238,0.00000
2627.00,9.91127,5.230721,0.000255,5.077503,-0.7144,0.488,9.91127,0.00000
2628.00,9.91204,5.230823,0.000261,5.077504,-0.7144,0.487,9.91204,0.00000
2629.00,9.91213,5.230906,0.000260,5.077496,-0.7144,0.488,9.91213,0.00000
2630.00,9.91228,5.230925,0.000260,5.077471,-0.7143,0.488,9.91228,0.00000
2631.00,9.91255,5.231026,0.000259,5.077489,-0.7142,0.488,9.91255,0.00000
2632.00,9.91362,5.230996,0.000259,5.077377,-0.7142,0.488,9.91362,0.00000
2633.00,9.91334,5.231127,0.000252,5.077418,-0.7141,0.488,9.91334,0.00000
2634.00,9.91338,5.231250,0.000248,5.077409,-0.7141,0.489,9.91338,0.00000
2635.00,9.91279,5.231383,0.000244,5.077419,-0.7140,0.489,9.91279,0.00000
2636.00,9.91321,5.231514,0.000243,5.077440,-0.7140,0.490,9.91321,0.00000
2637.00,9.91344,5.231708,0.000241,5.077582,-0.7139,0.490,9.91344,0.00000
2638.00,9.91378,5.231814,0.000242,5.077670,-0.7139,0.490,9.91378,0.00000
2639.00,9.91426,5.231879,0.000247,5.077698,-0.7138,0.490,9.91426,0.00000
2640.00,9.91527,5.231863,0.000251,5.077620,-0.7138,0.490,9.91527,0.00000
2641.00,9.91630,5.231782,0.000253,5.077479,-0.7137,0.490,9.91630,0.00000
2642.00,9.91666,5.231826,0.000254,5.077448,-0.7137,0.490,9.91666,0.00000
2643.00,9.91682,5.231822,0.000254,5.077388,-0.7137,0.491,9.91682,0.00000
2644.00,9.91676,5.231760,0.000253,5.077379,-0.7136,0.491,9.91676,0.00000
2645.00,9.91752,5.231868,0.000254,5.077431,-0.7136,0.491,9.91752,0.00000
2646.00,9.91757,5.231917,0.000254,5.077426,-0.7135,0.491,9.91757,0.00000
2647.00,9.91798,5.231984,0.000257,5.077420,-0.7134,0.491,9.91798,0.00000
2648.00,9.91852,5.232061,0.000261,5.077389,-0.7134,0.491,9.91852,0.00000
2649.00,9.91889,5.232234,0.000260,5.077392,-0.7133,0.491,9.91889,0.00000
2650.00,9.91869,5.232270,0.000256,5.077311,-0.7133,0.492,9.91869,0.00000
2651.00,9.91875,5.232442,0.000254,5.077393,-0.7132,0.492,9.91875,0.00000
2652.00,9.91904,5.232398,0.000251,5.077286,-0.7131,0.492,9.91904,0.00000
2653.00,9.91960,5.232470,0.000248,5.077314,-0.7131,0.493,9.91960,0.00000
2654.00,9.92004,5.232558,0.000248,5.077359,-0.7130,0.493,9.92004,0.00000
2655.00,9.92031,5.232713,0.000246,5.077477,-0.7130,0.493,9.92031,0.00000
2656.00,9.92067,5.232711,0.000250,5.077417,-0.7130,0.493,9.92067,0.00000
2657.00,9.92019,5.232780,0.000250,5.077437,-0.7129,0.493,9.92019,0.00000
2658.00,9.92050,5.232895,0.000253,5.077482,-0.7129,0.493,9.92050,0.00000
2659.00,9.92159,5.232955,0.000253,5.077460,-0.7129,0.494,9.92159,0.00000
2660.00,9.92278,5.232987,0.000257,5.077439,-0.7128,0.494,9.92278,0.00000
2661.00,9.92317,5.233063,0.000253,5.077476,-0.7128,0.494,9.92317,0.00000
2662.00,9.92361,5.233160,0.000252,5.077504,-0.7128,0.494,9.92361,0.00000
2663.00,9.92296,5.233203,0.000249,5.077489,-0.7127,0.495,9.92296,0.00000
2664.00,9.92193,5.233216,0.000250,5.077431,-0.7127,0.495,9.92193,0.00000
2665.00,9.92089,5.233226,0.000248,5.077379,-0.7127,0.495,9.92089,0.00000
2666.00,9.92005,5.233279,0.000247,5.077306,-0.7127,0.495,9.92005,0.00000
2667.00,9.92010,5.233325,0.000244,5.077256,-0.7126,0.495,9.92010,0.00000
2668.00,9.92034,5.233317,0.000245,5.077181,-0.7125,0.496,9.92034,0.00000
2669.00,9.92039,5.233372,0.000242,5.077202,-0.7125,0.496,9.92039,0.00000
2670.00,9.92037,5.233543,0.000243,5.077257,-0.7124,0.496,9.92037,0.00000
2671.00,9.92049,5.233634,0.000246,5.077294,-0.7123,0.496,9.92049,0.00000
2672.00,9.92077,5.233713,0.000246,5.077288,-0.7123,0.496,9.92077,0.00000
2673.00,9.92171,5.233898,0.000242,5.077340,-0.7122,0.497,9.92171,0.00000
2674.00,9.92204,5.234019,0.000243,5.077319,-0.7122,0.497,9.92204,0.00000
2675.00,9.92199,5.234002,0.000240,5.077258,-0.7121,0.497,9.92199,0.00000
2676.00,9.92295,5.234115,0.000240,5.077294,-0.7121,0.498,9.92295,0.00000
2677.00,9.92383,5.234227,0.000241,5.077354,-0.7120,0.498,9.92383,0.00000
2678.00,9.92410,5.234257,0.000244,5.077343,-0.7120,0.498,9.92410,0.00000
2679.00,9.92462,5.234302,0.000247,5.077393,-0.7119,0.498,9.92462,0.00000
2680.00,9.92511,5.234422,0.000250,5.077386,-0.7118,0.498,9.92511,0.00000
2681.00,9.92437,5.234544,0.000251,5.077429,-0.7117,0.498,9.92437,0.00000
2682.00,9.92264,5.234572,0.000251,5.077391,-0.7116,0.499,9.92264,0.00000
2683.00,9.92215,5.234652,0.000251,5.077417,-0.7116,0.499,9.92215,0.00000
2684.00,9.92193,5.234706,0.000249,5.077394,-0.7116,0.499,9.92193,0.00000
2685.00,9.92234,5.234747,0.000250,5.077444,-0.7115,0.499,9.92234,0.00000
2686.00,9.92240,5.234796,0.000247,5.077450,-0.7115,0.499,9.92240,0.00000
2687.00,9.92261,5.234940,0.000246,5.077516,-0.7115,0.500,9.92261,0.00000
2688.00,9.92170,5.235068,0.000247,5.077559,-0.7114,0.500,9.92170,0.00000
2689.00,9.92237,5.235136,0.000249,5.077539,-0.7113,0.500,9.92237,0.00000
2690.00,9.92243,5.235215,0.000246,5.077561,-0.7112,0.500,9.92243,0.00000
2691.00,9.92373,5.235131,0.000247,5.077416,-0.7111,0.500,9.92373,0.00000
2692.00,9.92471,5.235182,0.000250,5.077385,-0.7111,0.501,9.92471,0.00000
2693.00,9.92582,5.235149,0.000251,5.077326,-0.7110,0.501,9.92582,0.00000
2694.00,9.92507,5.235280,0.000251,5.077376,-0.7110,0.501,9.92507,0.00000
2695.00,9.92393,5.235311,0.000250,5.077306,-0.7110,0.501,9.92393,0.00000
2696.00,9.92352,5.235469,0.000251,5.077355,-0.7109,0.501,9.92352,0.00000
2697.00,9.92385,5.235535,0.000252,5.077334,-0.7109,0.501,9.92385,0.00000
2698.00,9.92467,5.235572,0.000253,5.077229,-0.7108,0.501,9.92467,0.00000
2699.00,9.92536,5.235596,0.000252,5.077165,-0.7108,0.502,9.92536,0.00000
2700.00,9.92733,5.235691,0.000252,5.077208,-0.7107,0.502,9.92733,0.00000
2701.00,9.92801,5.235807,0.000248,5.077282,-0.7106,0.502,9.92801,0.00000
2702.00,9.92848,5.235900,0.000244,5.077341,-0.7105,0.502,9.92848,0.00000
2703.00,9.92787,5.236067,0.000242,5.077464,-0.7104,0.503,9.92787,0.00000
2704.00,9.92818,5.236164,0.000243,5.077497,-0.7103,0.503,9.92818,0.00000
2705.00,9.92721,5.236304,0.000242,5.077534,-0.7102,0.503,9.92721,0.00000
2706.00,9.92686,5.236346,0.000246,5.077465,-0.7101,0.503,9.92686,0.00000
2707.00,9.92612,5.236360,0.000246,5.077396,-0.7100,0.504,9.92612,0.00000
2708.00,9.92534,5.236404,0.000246,5.077379,-0.7100,0.504,9.92534,0.00000
2709.00,9.92543,5.236456,0.000244,5.077379,-0.7099,0.504,9.92543,0.00000
2710.00,9.92627,5.236518,0.000246,5.077411,-0.7098,0.504,9.92627,0.00000
2711.00,9.92652,5.236515,0.000246,5.077391,-0.7097,0.504,9.92652,0.00000
2712.00,9.92720,5.236648,0.000247,5.077469,-0.7096,0.504,9.92720,0.00000
2713.00,9.92857,5.236709,0.000249,5.077470,-0.7096,0.505,9.92857,0.00000
2714.00,9.92883,5.236781,0.000251,5.077486,-0.7095,0.505,9.92883,0.00000
2715.00,9.92904,5.236801,0.000253,5.077433,-0.7094,0.505,9.92904,0.00000
2716.00,9.92905,5.236961,0.000253,5.077534,-0.7093,0.505,9.92905,0.00000
2717.00,9.92843,5.236938,0.000250,5.077434,-0.7092,0.505,9.92843,0.00000
2718.00,9.92775,5.236989,0.000253,5.077418,-0.7091,0.505,9.92775,0.00000
2719.00,9.92692,5.237016,0.000250,5.077354,-0.7091,0.506,9.92692,0.00000
2720.00,9.92623,5.237069,0.000249,5.077333,-0.7090,0.506,9.92623,0.00000
2721.00,9.92613,5.237025,0.000248,5.077198,-0.7089,0.506,9.92613,0.00000
2722.00,9.92583,5.237185,0.000250,5.077321,-0.7089,0.506,9.92583,0.00000
2723.00,9.92628,5.237252,0.000245,5.077336,-0.7088,0.507,9.92628,0.00000
2724.00,9.92634,5.237339,0.000245,5.077385,-0.7087,0.507,9.92634,0.00000
2725.00,9.92747,5.237436,0.000243,5.077382,-0.7086,0.507,9.92747,0.00000
2726.00,9.92814,5.237673,0.000244,5.077566,-0.7085,0.508,9.92814,0.00000
2727.00,9.92980,5.237746,0.000243,5.077560,-0.7084,0.508,9.92980,0.00000
2728.00,9.93034,5.237884,0.000244,5.077601,-0.7084,0.508,9.93034,0.00000
2729.00,9.92964,5.237927,0.000246,5.077571,-0.7083,0.508,9.92964,0.00000
2730.00,9.92794,5.237999,0.000248,5.077590,-0.7083,0.508,9.92794,0.00000
2731.00,9.92751,5.237960,0.000248,5.077477,-0.7082,0.508,9.92751,0.00000
2732.00,9.92685,5.237984,0.000252,5.077416,-0.7082,0.508,9.92685,0.00000
2733.00,9.92658,5.238073,0.000254,5.077401,-0.7081,0.508,9.92658,0.00000
2734.00,9.92855,5.238266,0.000253,5.077497,-0.7080,0.509,9.92855,0.00000
2735.00,9.93038,5.238255,0.000251,5.077462,-0.7080,0.509,9.93038,0.00000
2736.00,9.93130,5.238343,0.000251,5.077478,-0.7079,0.509,9.93130,0.00000
2737.00,9.93127,5.238423,0.000248,5.077494,-0.7079,0.509,9.93127,0.00000
2738.00,9.93150,5.238503,0.000244,5.077549,-0.7078,0.510,9.93150,0.00000
2739.00,9.93175,5.238500,0.000240,5.077520,-0.7078,0.510,9.93175,0.00000
2740.00,9.93086,5.238680,0.000239,5.077570,-0.7077,0.510,9.93086,0.00000
2741.00,9.93067,5.238853,0.000240,5.077638,-0.7077,0.511,9.93067,0.00000
2742.00,9.93079,5.238935,0.000240,5.077598,-0.7076,0.511,9.93079,0.00000
2743.00,9.92999,5.238923,0.000241,5.077503,-0.7076,0.511,9.92999,0.00000
2744.00,9.92896,5.239046,0.000245,5.077471,-0.7076,0.511,9.92896,0.00000
2745.00,9.92918,5.239100,0.000246,5.077442,-0.7075,0.511,9.92918,0.00000
2746.00,9.92891,5.239022,0.000246,5.077326,-0.7075,0.511,9.92891,0.00000
2747.00,9.92880,5.239033,0.000247,5.077374,-0.7075,0.511,9.92880,0.00000
2748.00,9.92887,5.239084,0.000248,5.077374,-0.7074,0.512,9.92887,0.00000
2749.00,9.92981,5.239089,0.000247,5.077354,-0.7074,0.512,9.92981,0.00000
2750.00,9.93142,5.239163,0.000247,5.077384,-0.7073,0.512,9.93142,0.00000
2751.00,9.93174,5.239233,0.000248,5.077406,-0.7073,0.512,9.93174,0.00000
2752.00,9.93261,5.239341,0.000247,5.077408,-0.7072,0.513,9.93261,0.00000
2753.00,9.93315,5.239453,0.000248,5.077465,-0.7072,0.513,9.93315,0.00000
2754.00,9.93208,5.239614,0.000249,5.077581,-0.7071,0.513,9.93208,0.00000
2755.00,9.93036,5.239612,0.000251,5.077537,-0.7070,0.513,9.93036,0.00000
2756.00,9.92993,5.239669,0.000251,5.077538,-0.7070,0.513,9.92993,0.00000
2757.00,9.92948,5.239675,0.000251,5.077446,-0.7069,0.513,9.92948,0.00000
2758.00,9.93037,5.239694,0.000250,5.077385,-0.7069,0.514,9.93037,0.00000
2759.00,9.93111,5.239709,0.000248,5.077304,-0.7069,0.514,9.93111,0.00000
2760.00,9.93146,5.239788,0.000245,5.077288,-0.7068,0.514,9.93146,0.00000
2761.00,9.93123,5.239901,0.000246,5.077266,-0.7067,0.514,9.93123,0.00000
2762.00,9.93190,5.240055,0.000245,5.077379,-0.7067,0.514,9.93190,0.00000
2763.00,9.93148,5.240053,0.000241,5.077305,-0.7066,0.515,9.93148,0.00000
2764.00,9.93134,5.240093,0.000242,5.077264,-0.7066,0.515,9.93134,0.00000
2765.00,9.93169,5.240161,0.000242,5.077279,-0.7066,0.515,9.93169,0.00000
2766.00,9.93192,5.240192,0.000243,5.077316,-0.7065,0.515,9.93192,0.00000
2767.00,9.93083,5.240242,0.000245,5.077281,-0.7065,0.516,9.93083,0.00000
2768.00,9.93074,5.240389,0.000249,5.077368,-0.7064,0.516,9.93074,0.00000
2769.00,9.93021,5.240450,0.000252,5.077394,-0.7064,0.516,9.93021,0.00000
2770.00,9.93021,5.240503,0.000253,5.077363,-0.7063,0.516,9.93021,0.00000
2771.00,9.93111,5.240674,0.000251,5.077388,-0.7063,0.516,9.93111,0.00000
2772.00,9.93223,5.240768,0.000252,5.077408,-0.7063,0.516,9.93223,0.00000
2773.00,9.93201,5.240835,0.000253,5.077401,-0.7062,0.516,9.93201,0.00000
2774.00,9.93313,5.240902,0.000253,5.077404,-0.7062,0.516,9.93313,0.00000
2775.00,9.93335,5.241000,0.000253,5.077438,-0.7062,0.517,9.93335,0.00000
2776.00,9.93295,5.240991,0.000251,5.077438,-0.7061,0.517,9.93295,0.00000
2777.00,9.93300,5.241022,0.000252,5.077393,-0.7061,0.517,9.93300,0.00000
2778.00,9.93294,5.241164,0.000248,5.077440,-0.7060,0.517,9.93294,0.00000
2779.00,9.93155,5.241281,0.000247,5.077454,-0.7059,0.518,9.93155,0.00000
2780.00,9.93144,5.241365,0.000250,5.077485,-0.7059,0.518,9.93144,0.00000
2781.00,9.93141,5.241474,0.000253,5.077488,-0.7058,0.518,9.93141,0.00000
2782.00,9.93175,5.241547,0.000252,5.077530,-0.7058,0.518,9.93175,0.00000
2783.00,9.93196,5.241580,0.000256,5.077490,-0.7057,0.518,9.93196,0.00000
2784.00,9.93281,5.241570,0.000256,5.077469,-0.7057,0.518,9.93281,0.00000
2785.00,9.93314,5.241605,0.000253,5.077465,-0.7056,0.519,9.93314,0.00000
2786.00,9.93292,5.241645,0.000250,5.077421,-0.7056,0.519,9.93292,0.00000
2787.00,9.93272,5.241660,0.000249,5.077382,-0.7055,0.519,9.93272,0.00000
2788.00,9.93334,5.241798,0.000245,5.077423,-0.7054,0.519,9.93334,0.00000
2789.00,9.93399,5.241846,0.000240,5.077348,-0.7053,0.520,9.93399,0.00000
2790.00,9.93450,5.241912,0.000239,5.077292,-0.7052,0.520,9.93450,0.00000
2791.00,9.93511,5.241990,0.000240,5.077328,-0.7052,0.520,9.93511,0.00000
2792.00,9.93348,5.242166,0.000239,5.077362,-0.7051,0.521,9.93348,0.00000
2793.00,9.93288,5.242222,0.000241,5.077352,-0.7050,0.521,9.93288,0.00000
2794.00,9.93299,5.242393,0.000246,5.077440,-0.7049,0.521,9.93299,0.00000
2795.00,9.93242,5.242498,0.000248,5.077456,-0.7049,0.521,9.93242,0.00000
2796.00,9.93253,5.242559,0.000248,5.077410,-0.7048,0.521,9.93253,0.00000
2797.00,9.93400,5.242681,0.000249,5.077460,-0.7048,0.521,9.93400,0.00000
2798.00,9.93474,5.242674,0.000248,5.077399,-0.7047,0.521,9.93474,0.00000
2799.00,9.93514,5.242663,0.000247,5.077372,-0.7047,0.522,9.93514,0.00000
2800.00,9.93609,5.242716,0.000246,5.077359,-0.7047,0.522,9.93609,0.00000
2801.00,9.93619,5.242750,0.000243,5.077363,-0.7046,0.522,9.93619,0.00000
2802.00,9.93569,5.242717,0.000241,5.077288,-0.7046,0.522,9.93569,0.00000
2803.00,9.93527,5.242773,0.000242,5.077292,-0.7045,0.523,9.93527,0.00000
2804.00,9.93445,5.242902,0.000242,5.077376,-0.7044,0.523,9.93445,0.00000
2805.00,9.93396,5.242995,0.000243,5.077423,-0.7044,0.523,9.93396,0.00000
2806.00,9.93437,5.243060,0.000243,5.077413,-0.7043,0.523,9.93437,0.00000
2807.00,9.93466,5.243123,0.000245,5.077420,-0.7043,0.523,9.93466,0.00000
2808.00,9.93454,5.243236,0.000243,5.077435,-0.7043,0.524,9.93454,0.00000
2809.00,9.93505,5.243196,0.000243,5.077316,-0.7042,0.524,9.93505,0.00000
2810.00,9.93529,5.243176,0.000244,5.077273,-0.7042,0.524,9.93529,0.00000
2811.00,9.93439,5.243256,0.000247,5.077290,-0.7042,0.524,9.93439,0.00000
2812.00,9.93475,5.243327,0.000249,5.077308,-0.7041,0.524,9.93475,0.00000
2813.00,9.93505,5.243263,0.000251,5.077233,-0.7040,0.524,9.93505,0.00000
2814.00,9.93552,5.243398,0.000250,5.077282,-0.7040,0.524,9.93552,0.00000
2815.00,9.93538,5.243496,0.000250,5.077292,-0.7039,0.525,9.93538,0.00000
2816.00,9.93667,5.243540,0.000249,5.077311,-0.7039,0.525,9.93667,0.00000
2817.00,9.93587,5.243580,0.000246,5.077304,-0.7038,0.525,9.93587,0.00000
2818.00,9.93629,5.243756,0.000245,5.077402,-0.7038,0.525,9.93629,0.00000
2819.00,9.93580,5.243820,0.000250,5.077416,-0.7037,0.525,9.93580,0.00000
2820.00,9.93653,5.243934,0.000249,5.077466,-0.7036,0.526,9.93653,0.00000
2821.00,9.93687,5.244062,0.000249,5.077505,-0.7035,0.526,9.93687,0.00000
2822.00,9.93893,5.244158,0.000248,5.077558,-0.7035,0.526,9.93893,0.00000
@10,1.0000,2.0, 2820.026 
2823.00,9.94064,5.244193,0.000247,5.077583,-0.7034,0.526,9.94064,0.00000
2824.00,9.94281,5.244228,0.000245,5.077574,-0.7033,0.527,9.94281,0.00000
2825.00,9.93501,5.244271,0.000248,5.077532,-0.7033,0.527,9.93501,0.00000
2826.00,9.90456,5.244292,0.000245,5.077499,-0.7033,0.527,9.90456,0.00000
2827.00,9.85324,5.244363,0.000246,5.077526,-0.7033,0.527,9.85324,0.00000
2828.00,9.79341,5.244500,0.000250,5.077555,-0.7032,0.527,9.79341,0.00000
2829.00,9.73436,5.244631,0.000250,5.077597,-0.7032,0.527,9.73436,0.00000
2830.00,9.69209,5.244680,0.000247,5.077623,-0.7031,0.527,9.69209,0.00000
2831.00,9.67965,5.244783,0.000250,5.077598,-0.7030,0.528,9.67965,0.00000
2832.00,9.68680,5.244811,0.000251,5.077471,-0.7029,0.528,9.68680,0.00000
2833.00,9.69535,5.244840,0.000247,5.077410,-0.7029,0.528,9.69535,0.00000
2834.00,9.69311,5.244908,0.000243,5.077381,-0.7029,0.529,9.69311,0.00000
2835.00,9.67552,5.244985,0.000243,5.077336,-0.7028,0.529,9.67552,0.00000
2836.00,9.64594,5.245109,0.000243,5.077371,-0.7028,0.529,9.64594,0.00000
2837.00,9.61500,5.245159,0.000246,5.077370,-0.7028,0.529,9.61500,0.00000
2838.00,9.59084,5.245148,0.000250,5.077310,-0.7027,0.529,9.59084,0.00000
2839.00,9.57943,5.245302,0.000253,5.077384,-0.7027,0.529,9.57943,0.00000
2840.00,9.58104,5.245359,0.000252,5.077339,-0.7027,0.530,9.58104,0.00000
2841.00,9.59345,5.245373,0.000249,5.077301,-0.7026,0.530,9.59345,0.00000
2842.00,9.61474,5.245445,0.000246,5.077314,-0.7026,0.530,9.61474,0.00000
2843.00,9.64467,5.245514,0.000243,5.077364,-0.7026,0.530,9.64467,0.00000
2844.00,9.67751,5.245491,0.000240,5.077309,-0.7025,0.531,9.67751,0.00000
2845.00,9.70804,5.245572,0.000241,5.077390,-0.7024,0.531,9.70804,0.00000
2846.00,9.73663,5.245669,0.000243,5.077406,-0.7024,0.531,9.73663,0.00000
2847.00,9.76350,5.245790,0.000244,5.077437,-0.7023,0.531,9.76350,0.00000
2848.00,9.78455,5.245826,0.000248,5.077371,-0.7023,0.531,9.78455,0.00000
2849.00,9.80169,5.245853,0.000250,5.077320,-0.7023,0.531,9.80169,0.00000
2850.00,9.81766,5.245937,0.000250,5.077282,-0.7023,0.532,9.81766,0.00000
2851.00,9.83166,5.246012,0.000251,5.077292,-0.7022,0.532,9.83166,0.00000
2852.00,9.84114,5.246060,0.000246,5.077285,-0.7021,0.532,9.84114,0.00000
2853.00,9.84971,5.246190,0.000242,5.077345,-0.7021,0.532,9.84971,0.00000
2854.00,9.85632,5.246256,0.000240,5.077390,-0.7020,0.533,9.85632,0.00000
2855.00,9.86171,5.246405,0.000237,5.077470,-0.7019,0.533,9.86171,0.00000
2856.00,9.86506,5.246451,0.000233,5.077470,-0.7019,0.534,9.86506,0.00000
2857.00,9.86840,5.246512,0.000235,5.077406,-0.7019,0.534,9.86840,0.00000
2858.00,9.87077,5.246667,0.000236,5.077438,-0.7018,0.534,9.87077,0.00000
2859.00,9.87294,5.246762,0.000239,5.077383,-0.7018,0.534,9.87294,0.00000
2860.00,9.87391,5.246731,0.000244,5.077319,-0.7017,0.534,9.87391,0.00000
2861.00,9.87529,5.246748,0.000246,5.077282,-0.7016,0.534,9.87529,0.00000
2862.00,9.87656,5.246817,0.000250,5.077332,-0.7015,0.534,9.87656,0.00000
2863.00,9.87703,5.246747,0.000248,5.077239,-0.7015,0.534,9.87703,0.00000
2864.00,9.87735,5.246805,0.000247,5.077272,-0.7014,0.535,9.87735,0.00000
2865.00,9.87789,5.246878,0.000245,5.077240,-0.7014,0.535,9.87789,0.00000
2866.00,9.87804,5.246993,0.000248,5.077258,-0.7013,0.535,9.87804,0.00000
2867.00,9.87828,5.246990,0.000247,5.077194,-0.7012,0.535,9.87828,0.00000
2868.00,9.87845,5.247109,0.000251,5.077214,-0.7011,0.535,9.87845,0.00000
2869.00,9.87951,5.247189,0.000252,5.077217,-0.7011,0.536,9.87951,0.00000
2870.00,9.87939,5.247261,0.000252,5.077228,-0.7010,0.536,9.87939,0.00000
2871.00,9.87890,5.247266,0.000249,5.077193,-0.7010,0.536,9.87890,0.00000
2872.00,9.87955,5.247449,0.000251,5.077271,-0.7009,0.536,9.87955,0.00000
2873.00,9.87947,5.247591,0.000250,5.077336,-0.7008,0.536,9.87947,0.00000
2874.00,9.87827,5.247728,0.000249,5.077388,-0.7007,0.537,9.87827,0.00000
2875.00,9.87830,5.247809,0.000248,5.077427,-0.7006,0.537,9.87830,0.00000
2876.00,9.87817,5.247923,0.000251,5.077475,-0.7005,0.537,9.87817,0.00000
2877.00,9.87760,5.247991,0.000251,5.077460,-0.7004,0.537,9.87760,0.00000
2878.00,9.87842,5.248040,0.000251,5.077438,-0.7004,0.537,9.87842,0.00000
2879.00,9.88068,5.248049,0.000252,5.077364,-0.7003,0.538,9.88068,0.00000
2880.00,9.88341,5.248136,0.000255,5.077368,-0.7003,0.538,9.88341,0.00000
2881.00,9.88688,5.248204,0.000257,5.077360,-0.7003,0.538,9.88688,0.00000
2882.00,9.89041,5.248159,0.000258,5.077271,-0.7002,0.538,9.89041,0.00000
2883.00,9.89255,5.248274,0.000258,5.077289,-0.7002,0.538,9.89255,0.00000
2884.00,9.89476,5.248330,0.000256,5.077279,-0.7001,0.538,9.89476,0.00000
2885.00,9.89706,5.248362,0.000254,5.077261,-0.7000,0.538,9.89706,0.00000
2886.00,9.89868,5.248455,0.000253,5.077276,-0.6999,0.539,9.89868,0.00000
2887.00,9.90015,5.248607,0.000250,5.077375,-0.6998,0.539,9.90015,0.00000
2888.00,9.90316,5.248622,0.000250,5.077394,-0.6998,0.539,9.90316,0.00000
2889.00,9.90525,5.248709,0.000253,5.077454,-0.6997,0.539,9.90525,0.00000
2890.00,9.90722,5.248855,0.000253,5.077513,-0.6996,0.540,9.90722,0.00000
2891.00,9.91052,5.248961,0.000251,5.077506,-0.6995,0.540,9.91052,0.00000
2892.00,9.91306,5.249090,0.000252,5.077561,-0.6994,0.540,9.91306,0.00000
2893.00,9.91593,5.249208,0.000248,5.077605,-0.6994,0.540,9.91593,0.00000
2894.00,9.91826,5.249349,0.000245,5.077609,-0.6993,0.541,9.91826,0.00000
2895.00,9.92119,5.249317,0.000246,5.077514,-0.6992,0.541,9.92119,0.00000
2896.00,9.92435,5.249418,0.000246,5.077535,-0.6992,0.541,9.92435,0.00000
2897.00,9.92730,5.249428,0.000245,5.077457,-0.6991,0.541,9.92730,0.00000
2898.00,9.92961,5.249502,0.000245,5.077417,-0.6990,0.541,9.92961,0.00000
2899.00,9.93188,5.249511,0.000247,5.077359,-0.6990,0.541,9.93188,0.00000
2900.00,9.93328,5.249636,0.000246,5.077371,-0.6989,0.542,9.93328,0.00000
2901.00,9.93307,5.249669,0.000243,5.077379,-0.6988,0.542,9.93307,0.00000
2902.00,9.93368,5.249741,0.000244,5.077382,-0.6988,0.542,9.93368,0.00000
2903.00,9.93442,5.249744,0.000247,5.077296,-0.6988,0.542,9.93442,0.00000
2904.00,9.93504,5.249786,0.000247,5.077316,-0.6987,0.543,9.93504,0.00000
2905.00,9.93544,5.249860,0.000249,5.077404,-0.6987,0.543,9.93544,0.00000
2906.00,9.93619,5.249938,0.000251,5.077421,-0.6986,0.543,9.93619,0.00000
2907.00,9.93727,5.250079,0.000248,5.077472,-0.6986,0.543,9.93727,0.00000
2908.00,9.93712,5.250183,0.000246,5.077510,-0.6985,0.544,9.93712,0.00000
2909.00,9.93830,5.250276,0.000246,5.077531,-0.6985,0.544,9.93830,0.00000
2910.00,9.93943,5.250293,0.000245,5.077440,-0.6984,0.544,9.93943,0.00000
2911.00,9.94103,5.250387,0.000248,5.077452,-0.6984,0.544,9.94103,0.00000
2912.00,9.94112,5.250453,0.000254,5.077468,-0.6983,0.544,9.94112,0.00000
2913.00,9.94137,5.250552,0.000255,5.077475,-0.6982,0.544,9.94137,0.00000
2914.00,9.93981,5.250600,0.000254,5.077416,-0.6981,0.544,9.93981,0.00000
2915.00,9.93855,5.250711,0.000255,5.077433,-0.6981,0.545,9.93855,0.00000
2916.00,9.93742,5.250748,0.000252,5.077387,-0.6980,0.545,9.93742,0.00000
2917.00,9.93677,5.250812,0.000251,5.077375,-0.6980,0.545,9.93677,0.00000
2918.00,9.93638,5.250849,0.000248,5.077359,-0.6980,0.545,9.93638,0.00000
2919.00,9.93667,5.251008,0.000248,5.077458,-0.6980,0.546,9.93667,0.00000
2920.00,9.93739,5.251139,0.000247,5.077523,-0.6979,0.546,9.93739,0.00000
2921.00,9.93755,5.251190,0.000249,5.077551,-0.6979,0.546,9.93755,0.00000
2922.00,9.93743,5.251238,0.000249,5.077561,-0.6979,0.546,9.93743,0.00000
2923.00,9.93658,5.251322,0.000251,5.077600,-0.6979,0.546,9.93658,0.00000
2924.00,9.93632,5.251300,0.000252,5.077533,-0.6978,0.546,9.93632,0.00000
2925.00,9.93592,5.251296,0.000252,5.077502,-0.6978,0.547,9.93592,0.00000
2926.00,9.93620,5.251434,0.000252,5.077527,-0.6977,0.547,9.93620,0.00000
2927.00,9.93624,5.251559,0.000251,5.077558,-0.6976,0.547,9.93624,0.00000
2928.00,9.93590,5.251592,0.000255,5.077547,-0.6976,0.547,9.93590,0.00000
2929.00,9.93665,5.251758,0.000252,5.077605,-0.6976,0.547,9.93665,0.00000
2930.00,9.93706,5.251844,0.000253,5.077596,-0.6975,0.548,9.93706,0.00000
2931.00,9.93663,5.251863,0.000253,5.077578,-0.6975,0.548,9.93663,0.00000
2932.00,9.93603,5.251795,0.000256,5.077468,-0.6975,0.548,9.93603,0.00000
2933.00,9.93647,5.251808,0.000258,5.077441,-0.6975,0.548,9.93647,0.00000
2934.00,9.93622,5.251777,0.000261,5.077368,-0.6974,0.548,9.93622,0.00000
2935.00,9.93620,5.251932,0.000262,5.077449,-0.6973,0.548,9.93620,0.00000
2936.00,9.93648,5.251916,0.000264,5.077359,-0.6973,0.548,9.93648,0.00000
2937.00,9.93690,5.251995,0.000266,5.077403,-0.6972,0.548,9.93690,0.00000
2938.00,9.93731,5.252147,0.000264,5.077430,-0.6972,0.549,9.93731,0.00000
2939.00,9.93683,5.252307,0.000263,5.077515,-0.6971,0.549,9.93683,0.00000
2940.00,9.93683,5.252293,0.000263,5.077452,-0.6971,0.549,9.93683,0.00000
2941.00,9.93767,5.252404,0.000262,5.077481,-0.6971,0.549,9.93767,0.00000
2942.00,9.93928,5.252551,0.000258,5.077498,-0.6970,0.550,9.93928,0.00000
2943.00,9.94039,5.252599,0.000258,5.077457,-0.6970,0.550,9.94039,0.00000
2944.00,9.94191,5.252669,0.000259,5.077444,-0.6970,0.550,9.94191,0.00000
2945.00,9.94319,5.252725,0.000253,5.077399,-0.6969,0.550,9.94319,0.00000
2946.00,9.94384,5.252745,0.000252,5.077347,-0.6968,0.551,9.94384,0.00000
2947.00,9.94402,5.252734,0.000248,5.077328,-0.6968,0.551,9.94402,0.00000
2948.00,9.94421,5.252712,0.000246,5.077277,-0.6967,0.551,9.94421,0.00000
2949.00,9.94419,5.252719,0.000246,5.077265,-0.6966,0.551,9.94419,0.00000
2950.00,9.94442,5.252789,0.000250,5.077306,-0.6966,0.552,9.94442,0.00000
2951.00,9.94340,5.252973,0.000251,5.077429,-0.6966,0.552,9.94340,0.00000
2952.00,9.94258,5.253056,0.000253,5.077419,-0.6965,0.552,9.94258,0.00000
2953.00,9.94317,5.253306,0.000253,5.077571,-0.6965,0.552,9.94317,0.00000
2954.00,9.94363,5.253384,0.000255,5.077553,-0.6965,0.552,9.94363,0.00000
2955.00,9.94461,5.253473,0.000257,5.077540,-0.6964,0.552,9.94461,0.00000
2956.00,9.94483,5.253513,0.000256,5.077498,-0.6964,0.552,9.94483,0.00000
2957.00,9.94541,5.253621,0.000255,5.077498,-0.6963,0.552,9.94541,0.00000
2958.00,9.94536,5.253567,0.000254,5.077406,-0.6963,0.553,9.94536,0.00000
2959.00,9.94550,5.253568,0.000249,5.077357,-0.6962,0.553,9.94550,0.00000
2960.00,9.94514,5.253693,0.000248,5.077430,-0.6961,0.553,9.94514,0.00000
2961.00,9.94578,5.253746,0.000247,5.077395,-0.6961,0.554,9.94578,0.00000
2962.00,9.94584,5.253824,0.000247,5.077441,-0.6960,0.554,9.94584,0.00000
2963.00,9.94626,5.253924,0.000248,5.077458,-0.6960,0.554,9.94626,0.00000
2964.00,9.94640,5.254057,0.000251,5.077509,-0.6959,0.554,9.94640,0.00000
2965.00,9.94701,5.253968,0.000246,5.077378,-0.6959,0.555,9.94701,0.00000
2966.00,9.94794,5.254002,0.000248,5.077442,-0.6958,0.555,9.94794,0.00000
2967.00,9.94797,5.254045,0.000247,5.077443,-0.6958,0.555,9.94797,0.00000
2968.00,9.94712,5.254111,0.000249,5.077500,-0.6957,0.555,9.94712,0.00000
2969.00,9.94649,5.254105,0.000250,5.077430,-0.6957,0.555,9.94649,0.00000
2970.00,9.94540,5.254213,0.000252,5.077475,-0.6956,0.555,9.94540,0.00000
2971.00,9.94506,5.254256,0.000249,5.077419,-0.6956,0.556,9.94506,0.00000
2972.00,9.94586,5.254260,0.000249,5.077354,-0.6955,0.556,9.94586,0.00000
2973.00,9.94644,5.254249,0.000246,5.077294,-0.6954,0.556,9.94644,0.00000
2974.00,9.94672,5.254421,0.000246,5.077411,-0.6954,0.556,9.94672,0.00000
2975.00,9.94712,5.254579,0.000249,5.077425,-0.6953,0.556,9.94712,0.00000
2976.00,9.94755,5.254672,0.000252,5.077440,-0.6952,0.556,9.94755,0.00000
2977.00,9.94783,5.254778,0.000253,5.077455,-0.6952,0.557,9.94783,0.00000
2978.00,9.94793,5.254925,0.000251,5.077476,-0.6951,0.557,9.94793,0.00000
2979.00,9.94766,5.254924,0.000251,5.077349,-0.6950,0.557,9.94766,0.00000
2980.00,9.94713,5.254902,0.000249,5.077312,-0.6949,0.558,9.94713,0.00000
2981.00,9.94670,5.254931,0.000251,5.077297,-0.6948,0.558,9.94670,0.00000
2982.00,9.94561,5.255056,0.000252,5.077325,-0.6947,0.558,9.94561,0.00000
2983.00,9.94584,5.255043,0.000254,5.077234,-0.6947,0.558,9.94584,0.00000
2984.00,9.94669,5.255185,0.000256,5.077346,-0.6946,0.558,9.94669,0.00000
2985.00,9.94633,5.255288,0.000259,5.077380,-0.6946,0.558,9.94633,0.00000
2986.00,9.94523,5.255429,0.000257,5.077404,-0.6945,0.558,9.94523,0.00000
2987.00,9.94606,5.255490,0.000258,5.077378,-0.6945,0.559,9.94606,0.00000
2988.00,9.94534,5.255696,0.000258,5.077506,-0.6944,0.559,9.94534,0.00000
2989.00,9.94461,5.255684,0.000256,5.077439,-0.6943,0.559,9.94461,0.00000
2990.00,9.94519,5.255748,0.000252,5.077441,-0.6943,0.559,9.94519,0.00000
2991.00,9.94605,5.255815,0.000253,5.077494,-0.6942,0.560,9.94605,0.00000
2992.00,9.94562,5.255834,0.000252,5.077474,-0.6942,0.560,9.94562,0.00000
2993.00,9.94681,5.255792,0.000253,5.077370,-0.6941,0.560,9.94681,0.00000
2994.00,9.94769,5.255967,0.000255,5.077472,-0.6941,0.560,9.94769,0.00000
2995.00,9.94772,5.256108,0.000255,5.077489,-0.6940,0.560,9.94772,0.00000
2996.00,9.94854,5.256133,0.000253,5.077421,-0.6940,0.560,9.94854,0.00000
2997.00,9.94924,5.256261,0.000252,5.077436,-0.6939,0.561,9.94924,0.00000
2998.00,9.94871,5.256311,0.000250,5.077446,-0.6939,0.561,9.94871,0.00000
2999.00,9.94802,5.256314,0.000251,5.077343,-0.6938,0.561,9.94802,0.00000
3000.00,9.94821,5.256299,0.000253,5.077321,-0.6938,0.561,9.94821,0.00000
3001.00,9.94740,5.256399,0.000256,5.077332,-0.6937,0.561,9.94740,0.00000
3002.00,9.94633,5.256412,0.000256,5.077315,-0.6936,0.562,9.94633,0.00000
3003.00,9.94672,5.256576,0.000258,5.077380,-0.6935,0.562,9.94672,0.00000
3004.00,9.94731,5.256623,0.000254,5.077382,-0.6934,0.562,9.94731,0.00000
3005.00,9.94813,5.256701,0.000250,5.077392,-0.6934,0.562,9.94813,0.00000
3006.00,9.94790,5.256755,0.000250,5.077422,-0.6934,0.562,9.94790,0.00000
3007.00,9.94838,5.256834,0.000254,5.077448,-0.6933,0.563,9.94838,0.00000
3008.00,9.94906,5.256906,0.000256,5.077451,-0.6933,0.563,9.94906,0.00000
3009.00,9.94923,5.257040,0.000258,5.077521,-0.6932,0.563,9.94923,0.00000
3010.00,9.94878,5.257172,0.000262,5.077531,-0.6932,0.563,9.94878,0.00000
3011.00,9.94910,5.257261,0.000262,5.077489,-0.6931,0.563,9.94910,0.00000
3012.00,9.94913,5.257290,0.000261,5.077426,-0.6931,0.563,9.94913,0.00000
3013.00,9.94792,5.257317,0.000258,5.077366,-0.6930,0.563,9.94792,0.00000
3014.00,9.94830,5.257250,0.000255,5.077249,-0.6930,0.564,9.94830,0.00000
3015.00,9.94867,5.257296,0.000253,5.077257,-0.6929,0.564,9.94867,0.00000
3016.00,9.94872,5.257393,0.000255,5.077311,-0.6928,0.564,9.94872,0.00000
3017.00,9.94978,5.257470,0.000252,5.077320,-0.6928,0.564,9.94978,0.00000
3018.00,9.95155,5.257495,0.000254,5.077275,-0.6927,0.565,9.95155,0.00000
3019.00,9.95302,5.257622,0.000255,5.077303,-0.6926,0.565,9.95302,0.00000
3020.00,9.95367,5.257682,0.000252,5.077287,-0.6926,0.565,9.95367,0.00000
3021.00,9.95351,5.257730,0.000246,5.077269,-0.6925,0.565,9.95351,0.00000
3022.00,9.95247,5.257854,0.000247,5.077317,-0.6925,0.566,9.95247,0.00000
3023.00,9.95115,5.258023,0.000244,5.077444,-0.6924,0.566,9.95115,0.00000
3024.00,9.94922,5.258180,0.000243,5.077564,-0.6923,0.566,9.94922,0.00000
3025.00,9.94786,5.258251,0.000247,5.077572,-0.6923,0.566,9.94786,0.00000
3026.00,9.94886,5.258324,0.000249,5.077545,-0.6922,0.566,9.94886,0.00000
3027.00,9.94985,5.258373,0.000251,5.077538,-0.6922,0.566,9.94985,0.00000
3028.00,9.95038,5.258419,0.000252,5.077509,-0.6921,0.567,9.95038,0.00000
3029.00,9.95081,5.258473,0.000252,5.077514,-0.6920,0.567,9.95081,0.00000
3030.00,9.95110,5.258559,0.000250,5.077552,-0.6920,0.567,9.95110,0.00000
3031.00,9.95066,5.258686,0.000250,5.077650,-0.6920,0.567,9.95066,0.00000
3032.00,9.95078,5.258796,0.000249,5.077679,-0.6919,0.567,9.95078,0.00000
3033.00,9.95212,5.258926,0.000247,5.077711,-0.6919,0.568,9.95212,0.00000
3034.00,9.95244,5.258988,0.000246,5.077648,-0.6919,0.568,9.95244,0.00000
3035.00,9.95170,5.259011,0.000248,5.077608,-0.6918,0.568,9.95170,0.00000
3036.00,9.95277,5.258968,0.000248,5.077493,-0.6918,0.568,9.95277,0.00000
3037.00,9.95245,5.259019,0.000250,5.077494,-0.6917,0.569,9.95245,0.00000
3038.00,9.95024,5.259040,0.000249,5.077473,-0.6916,0.569,9.95024,0.00000
3039.00,9.94929,5.259100,0.000251,5.077459,-0.6915,0.569,9.94929,0.00000
3040.00,9.95068,5.259220,0.000253,5.077443,-0.6914,0.569,9.95068,0.00000
3041.00,9.95020,5.259342,0.000253,5.077463,-0.6914,0.569,9.95020,0.00000
3042.00,9.95133,5.259419,0.000251,5.077454,-0.6913,0.570,9.95133,0.00000
3043.00,9.95290,5.259434,0.000255,5.077355,-0.6913,0.570,9.95290,0.00000
3044.00,9.95359,5.259462,0.000254,5.077314,-0.6912,0.570,9.95359,0.00000
3045.00,9.95358,5.259472,0.000255,5.077304,-0.6912,0.570,9.95358,0.00000
3046.00,9.95372,5.259529,0.000253,5.077317,-0.6912,0.570,9.95372,0.00000
3047.00,9.95244,5.259588,0.000255,5.077273,-0.6911,0.570,9.95244,0.00000
3048.00,9.95191,5.259702,0.000250,5.077319,-0.6910,0.571,9.95191,0.00000
3049.00,9.95282,5.259748,0.000250,5.077328,-0.6910,0.571,9.95282,0.00000
3050.00,9.95299,5.259844,0.000246,5.077313,-0.6909,0.571,9.95299,0.00000
3051.00,9.95304,5.259937,0.000247,5.077308,-0.6908,0.571,9.95304,0.00000
3052.00,9.95346,5.260092,0.000244,5.077403,-0.6908,0.572,9.95346,0.00000
3053.00,9.95348,5.260171,0.000245,5.077444,-0.6908,0.572,9.95348,0.00000
3054.00,9.95354,5.260338,0.000246,5.077505,-0.6907,0.572,9.95354,0.00000
3055.00,9.95410,5.260430,0.000246,5.077515,-0.6907,0.572,9.95410,0.00000
3056.00,9.95458,5.260489,0.000248,5.077519,-0.6906,0.572,9.95458,0.00000
3057.00,9.95479,5.260486,0.000248,5.077455,-0.6906,0.573,9.95479,0.00000
3058.00,9.95470,5.260525,0.000251,5.077454,-0.6905,0.573,9.95470,0.00000
3059.00,9.95438,5.260484,0.000251,5.077398,-0.6905,0.573,9.95438,0.00000
3060.00,9.95385,5.260468,0.000252,5.077366,-0.6904,0.573,9.95385,0.00000
3061.00,9.95256,5.260543,0.000253,5.077352,-0.6904,0.573,9.95256,0.00000
3062.00,9.95274,5.260599,0.000255,5.077363,-0.6903,0.573,9.95274,0.00000
3063.00,9.95251,5.260655,0.000252,5.077334,-0.6903,0.574,9.95251,0.00000
3064.00,9.95194,5.260781,0.000254,5.077320,-0.6902,0.574,9.95194,0.00000
3065.00,9.95219,5.260936,0.000254,5.077424,-0.6902,0.574,9.95219,0.00000
3066.00,9.95282,5.261004,0.000251,5.077427,-0.6901,0.574,9.95282,0.00000
3067.00,9.95327,5.261084,0.000246,5.077425,-0.6900,0.575,9.95327,0.00000
3068.00,9.95470,5.261130,0.000247,5.077366,-0.6899,0.575,9.95470,0.00000
3069.00,9.95558,5.261203,0.000245,5.077394,-0.6898,0.575,9.95558,0.00000
3070.00,9.95609,5.261264,0.000246,5.077333,-0.6898,0.575,9.95609,0.00000
3071.00,9.95696,5.261300,0.000246,5.077252,-0.6897,0.575,9.95696,0.00000
3072.00,9.95675,5.261369,0.000249,5.077236,-0.6897,0.575,9.95675,0.00000
3073.00,9.95669,5.261506,0.000248,5.077304,-0.6896,0.576,9.95669,0.00000
3074.00,9.95624,5.261601,0.000247,5.077274,-0.6895,0.576,9.95624,0.00000
3075.00,9.95562,5.261658,0.000244,5.077239,-0.6895,0.576,9.95562,0.00000
3076.00,9.95526,5.261742,0.000246,5.077324,-0.6894,0.576,9.95526,0.00000
3077.00,9.95543,5.261829,0.000248,5.077380,-0.6893,0.576,9.95543,0.00000
3078.00,9.95498,5.261828,0.000247,5.077377,-0.6893,0.577,9.95498,0.00000
3079.00,9.95535,5.261905,0.000246,5.077439,-0.6892,0.577,9.95535,0.00000
3080.00,9.95563,5.261957,0.000247,5.077488,-0.6891,0.577,9.95563,0.00000
3081.00,9.95536,5.262016,0.000245,5.077501,-0.6890,0.577,9.95536,0.00000
3082.00,9.95556,5.262060,0.000244,5.077424,-0.6890,0.578,9.95556,0.00000
3083.00,9.95579,5.262166,0.000247,5.077383,-0.6889,0.578,9.95579,0.00000
3084.00,9.95600,5.262196,0.000249,5.077341,-0.6888,0.578,9.95600,0.00000
3085.00,9.95641,5.262318,0.000244,5.077285,-0.6887,0.578,9.95641,0.00000
3086.00,9.95701,5.262379,0.000243,5.077256,-0.6887,0.579,9.95701,0.00000
3087.00,9.95689,5.262501,0.000246,5.077289,-0.6886,0.579,9.95689,0.00000
3088.00,9.95698,5.262587,0.000241,5.077339,-0.6885,0.579,9.95698,0.00000
3089.00,9.95684,5.262603,0.000243,5.077332,-0.6885,0.579,9.95684,0.00000
3090.00,9.95717,5.262628,0.000250,5.077398,-0.6884,0.579,9.95717,0.00000
3091.00,9.95737,5.262741,0.000251,5.077455,-0.6884,0.579,9.95737,0.00000
3092.00,9.95821,5.262785,0.000248,5.077480,-0.6884,0.579,9.95821,0.00000
3093.00,9.95860,5.262826,0.000252,5.077478,-0.6883,0.579,9.95860,0.00000
3094.00,9.95880,5.262871,0.000252,5.077410,-0.6882,0.580,9.95880,0.00000
3095.00,9.95775,5.262945,0.000248,5.077361,-0.6881,0.580,9.95775,0.00000
3096.00,9.95695,5.263045,0.000247,5.077331,-0.6880,0.580,9.95695,0.00000
3097.00,9.95567,5.263124,0.000245,5.077375,-0.6879,0.580,9.95567,0.00000
3098.00,9.95507,5.263243,0.000242,5.077426,-0.6879,0.581,9.95507,0.00000
3099.00,9.95536,5.263388,0.000240,5.077505,-0.6878,0.581,9.95536,0.00000
3100.00,9.95586,5.263408,0.000237,5.077501,-0.6877,0.581,9.95586,0.00000
3101.00,9.95677,5.263470,0.000239,5.077529,-0.6877,0.582,9.95677,0.00000
3102.00,9.95754,5.263425,0.000241,5.077434,-0.6876,0.582,9.95754,0.00000
3103.00,9.95834,5.263539,0.000245,5.077453,-0.6875,0.582,9.95834,0.00000
3104.00,9.95846,5.263688,0.000248,5.077530,-0.6875,0.582,9.95846,0.00000
3105.00,9.95882,5.263842,0.000252,5.077575,-0.6874,0.582,9.95882,0.00000
3106.00,9.95834,5.263876,0.000251,5.077502,-0.6873,0.582,9.95834,0.00000
3107.00,9.95842,5.263973,0.000250,5.077459,-0.6873,0.582,9.95842,0.00000
3108.00,9.95836,5.263982,0.000250,5.077425,-0.6873,0.583,9.95836,0.00000
3109.00,9.95841,5.263992,0.000251,5.077355,-0.6873,0.583,9.95841,0.00000
3110.00,9.95774,5.264029,0.000250,5.077343,-0.6872,0.583,9.95774,0.00000
3111.00,9.95855,5.264116,0.000250,5.077412,-0.6872,0.583,9.95855,0.00000
3112.00,9.95898,5.264293,0.000250,5.077584,-0.6871,0.583,9.95898,0.00000
3113.00,9.95896,5.264313,0.000247,5.077534,-0.6871,0.584,9.95896,0.00000
3114.00,9.95925,5.264340,0.000242,5.077514,-0.6870,0.584,9.95925,0.00000
3115.00,9.96004,5.264382,0.000242,5.077485,-0.6869,0.584,9.96004,0.00000
3116.00,9.95977,5.264439,0.000239,5.077427,-0.6868,0.585,9.95977,0.00000
3117.00,9.95918,5.264493,0.000241,5.077307,-0.6868,0.585,9.95918,0.00000
3118.00,9.95917,5.264636,0.000244,5.077315,-0.6867,0.585,9.95917,0.00000
3119.00,9.95912,5.264749,0.000248,5.077399,-0.6866,0.585,9.95912,0.00000
3120.00,9.95866,5.264842,0.000248,5.077454,-0.6865,0.585,9.95866,0.00000
3121.00,9.95847,5.264937,0.000250,5.077484,-0.6864,0.585,9.95847,0.00000
3122.00,9.95906,5.264930,0.000248,5.077479,-0.6864,0.585,9.95906,0.00000
@11,1.0000,2.0, 3120.03 
3123.00,9.95941,5.264933,0.000247,5.077466,-0.6863,0.586,9.95941,0.00000
3124.00,9.96171,5.264966,0.000245,5.077407,-0.6863,0.586,9.96171,0.00000
3125.00,9.95889,5.265058,0.000248,5.077399,-0.6862,0.586,9.95889,0.00000
3126.00,9.93621,5.265060,0.000249,5.077381,-0.6862,0.586,9.93621,0.00000
3127.00,9.89087,5.265145,0.000247,5.077416,-0.6861,0.587,9.89087,0.00000
3128.00,9.83426,5.265274,0.000244,5.077511,-0.6861,0.587,9.83426,0.00000
3129.00,9.77680,5.265352,0.000247,5.077562,-0.6860,0.587,9.77680,0.00000
3130.00,9.73185,5.265390,0.000242,5.077565,-0.6859,0.587,9.73185,0.00000
3131.00,9.71466,5.265524,0.000241,5.077582,-0.6858,0.588,9.71466,0.00000
3132.00,9.71989,5.265610,0.000242,5.077565,-0.6857,0.588,9.71989,0.00000
3133.00,9.73173,5.265699,0.000244,5.077515,-0.6856,0.588,9.73173,0.00000
3134.00,9.73341,5.265804,0.000240,5.077524,-0.6856,0.589,9.73341,0.00000
3135.00,9.71980,5.265908,0.000240,5.077493,-0.6855,0.589,9.71980,0.00000
3136.00,9.69291,5.265993,0.000243,5.077533,-0.6854,0.589,9.69291,0.00000
3137.00,9.66255,5.266123,0.000249,5.077621,-0.6853,0.589,9.66255,0.00000
3138.00,9.63629,5.266210,0.000252,5.077672,-0.6853,0.589,9.63629,0.00000
3139.00,9.62166,5.266339,0.000254,5.077689,-0.6852,0.589,9.62166,0.00000
3140.00,9.62061,5.266388,0.000256,5.077753,-0.6852,0.589,9.62061,0.00000
3141.00,9.62984,5.266381,0.000254,5.077732,-0.6851,0.589,9.62984,0.00000
3142.00,9.64978,5.266490,0.000252,5.077727,-0.6851,0.590,9.64978,0.00000
3143.00,9.67570,5.266478,0.000250,5.077661,-0.6850,0.590,9.67570,0.00000
3144.00,9.70525,5.266456,0.000249,5.077595,-0.6850,0.590,9.70525,0.00000
3145.00,9.73420,5.266523,0.000250,5.077543,-0.6849,0.590,9.73420,0.00000
3146.00,9.76155,5.266618,0.000249,5.077514,-0.6849,0.590,9.76155,0.00000
3147.00,9.78583,5.266598,0.000248,5.077423,-0.6848,0.590,9.78583,0.00000
3148.00,9.80852,5.266687,0.000248,5.077426,-0.6847,0.591,9.80852,0.00000
3149.00,9.82690,5.266801,0.000248,5.077448,-0.6847,0.591,9.82690,0.00000
3150.00,9.84283,5.266828,0.000248,5.077408,-0.6846,0.591,9.84283,0.00000
3151.00,9.85682,5.266892,0.000248,5.077443,-0.6846,0.591,9.85682,0.00000
3152.00,9.86653,5.266911,0.000248,5.077456,-0.6845,0.592,9.86653,0.00000
3153.00,9.87321,5.266965,0.000246,5.077442,-0.6844,0.592,9.87321,0.00000
3154.00,9.87935,5.266971,0.000248,5.077390,-0.6844,0.592,9.87935,0.00000
3155.00,9.88477,5.267037,0.000251,5.077400,-0.6843,0.592,9.88477,0.00000
3156.00,9.88858,5.267147,0.000252,5.077411,-0.6843,0.592,9.88858,0.00000
3157.00,9.89255,5.267296,0.000251,5.077408,-0.6842,0.592,9.89255,0.00000
3158.00,9.89584,5.267386,0.000248,5.077398,-0.6841,0.593,9.89584,0.00000
3159.00,9.89657,5.267455,0.000248,5.077402,-0.6840,0.593,9.89657,0.00000
3160.00,9.89598,5.267600,0.000247,5.077490,-0.6839,0.593,9.89598,0.00000
3161.00,9.89707,5.267664,0.000249,5.077471,-0.6839,0.593,9.89707,0.00000
3162.00,9.89709,5.267721,0.000248,5.077502,-0.6838,0.594,9.89709,0.00000
3163.00,9.89683,5.267794,0.000252,5.077535,-0.6838,0.594,9.89683,0.00000
3164.00,9.89869,5.267846,0.000251,5.077500,-0.6838,0.594,9.89869,0.00000
3165.00,9.89995,5.267901,0.000248,5.077427,-0.6837,0.594,9.89995,0.00000
3166.00,9.89993,5.267874,0.000246,5.077370,-0.6836,0.594,9.89993,0.00000
3167.00,9.90072,5.267895,0.000248,5.077372,-0.6836,0.594,9.90072,0.00000
3168.00,9.90117,5.267888,0.000247,5.077353,-0.6835,0.595,9.90117,0.00000
3169.00,9.90152,5.268002,0.000247,5.077408,-0.6834,0.595,9.90152,0.00000
3170.00,9.90199,5.268041,0.000247,5.077409,-0.6834,0.595,9.90199,0.00000
3171.00,9.90170,5.268131,0.000249,5.077442,-0.6833,0.595,9.90170,0.00000
3172.00,9.90134,5.268172,0.000249,5.077415,-0.6833,0.595,9.90134,0.00000
3173.00,9.90148,5.268285,0.000248,5.077415,-0.6832,0.596,9.90148,0.00000
3174.00,9.90074,5.268332,0.000249,5.077431,-0.6831,0.596,9.90074,0.00000
3175.00,9.90012,5.268394,0.000250,5.077446,-0.6831,0.596,9.90012,0.00000
3176.00,9.89990,5.268495,0.000244,5.077464,-0.6830,0.596,9.89990,0.00000
3177.00,9.90053,5.268590,0.000245,5.077457,-0.6830,0.597,9.90053,0.00000
3178.00,9.90222,5.268677,0.000245,5.077491,-0.6829,0.597,9.90222,0.00000
3179.00,9.90424,5.268794,0.000242,5.077503,-0.6828,0.597,9.90424,0.00000
3180.00,9.90734,5.268898,0.000243,5.077525,-0.6827,0.597,9.90734,0.00000
3181.00,9.91034,5.268893,0.000246,5.077491,-0.6826,0.598,9.91034,0.00000
3182.00,9.91259,5.268941,0.000243,5.077446,-0.6826,0.598,9.91259,0.00000
3183.00,9.91440,5.268991,0.000242,5.077413,-0.6825,0.598,9.91440,0.00000
3184.00,9.91678,5.268994,0.000244,5.077371,-0.6824,0.598,9.91678,0.00000
3185.00,9.91893,5.268988,0.000243,5.077323,-0.6823,0.598,9.91893,0.00000
3186.00,9.92128,5.269153,0.000244,5.077393,-0.6822,0.599,9.92128,0.00000
3187.00,9.92419,5.269348,0.000246,5.077537,-0.6821,0.599,9.92419,0.00000
3188.00,9.92726,5.269438,0.000249,5.077561,-0.6820,0.599,9.92726,0.00000
3189.00,9.92958,5.269582,0.000249,5.077645,-0.6819,0.599,9.92958,0.00000
3190.00,9.93149,5.269694,0.000250,5.077651,-0.6818,0.599,9.93149,0.00000
3191.00,9.93359,5.269733,0.000254,5.077624,-0.6818,0.599,9.93359,0.00000
3192.00,9.93577,5.269672,0.000258,5.077489,-0.6817,0.599,9.93577,0.00000
3193.00,9.93749,5.269674,0.000255,5.077409,-0.6816,0.599,9.93749,0.00000
3194.00,9.93975,5.269730,0.000255,5.077371,-0.6816,0.600,9.93975,0.00000
3195.00,9.94387,5.269810,0.000257,5.077395,-0.6815,0.600,9.94387,0.00000
3196.00,9.94674,5.269883,0.000257,5.077399,-0.6815,0.600,9.94674,0.00000
3197.00,9.94947,5.269998,0.000255,5.077460,-0.6814,0.600,9.94947,0.00000
3198.00,9.95221,5.270108,0.000256,5.077508,-0.6814,0.600,9.95221,0.00000
3199.00,9.95371,5.270136,0.000258,5.077488,-0.6813,0.600,9.95371,0.00000
3200.00,9.95364,5.270190,0.000256,5.077463,-0.6813,0.600,9.95364,0.00000
3201.00,9.95479,5.270235,0.000252,5.077465,-0.6812,0.601,9.95479,0.00000
3202.00,9.95545,5.270278,0.000249,5.077462,-0.6812,0.601,9.95545,0.00000
3203.00,9.95633,5.270359,0.000247,5.077500,-0.6811,0.601,9.95633,0.00000
3204.00,9.95829,5.270437,0.000244,5.077458,-0.6811,0.602,9.95829,0.00000
3205.00,9.95882,5.270519,0.000244,5.077479,-0.6811,0.602,9.95882,0.00000
3206.00,9.96001,5.270553,0.000244,5.077410,-0.6810,0.602,9.96001,0.00000
3207.00,9.96056,5.270632,0.000247,5.077412,-0.6809,0.602,9.96056,0.00000
3208.00,9.96098,5.270727,0.000247,5.077378,-0.6809,0.603,9.96098,0.00000
3209.00,9.96152,5.270857,0.000247,5.077471,-0.6808,0.603,9.96152,0.00000
3210.00,9.96236,5.270938,0.000247,5.077474,-0.6807,0.603,9.96236,0.00000
3211.00,9.96191,5.271110,0.000245,5.077571,-0.6806,0.603,9.96191,0.00000
3212.00,9.96211,5.271184,0.000246,5.077544,-0.6806,0.603,9.96211,0.00000
3213.00,9.96252,5.271228,0.000244,5.077491,-0.6805,0.604,9.96252,0.00000
3214.00,9.96222,5.271212,0.000244,5.077422,-0.6804,0.604,9.96222,0.00000
3215.00,9.96173,5.271334,0.000244,5.077445,-0.6804,0.604,9.96173,0.00000
3216.00,9.96263,5.271353,0.000246,5.077342,-0.6803,0.604,9.96263,0.00000
3217.00,9.96194,5.271445,0.000244,5.077373,-0.6802,0.605,9.96194,0.00000
3218.00,9.96144,5.271604,0.000245,5.077454,-0.6801,0.605,9.96144,0.00000
3219.00,9.96105,5.271757,0.000248,5.077467,-0.6801,0.605,9.96105,0.00000
3220.00,9.96092,5.271828,0.000249,5.077455,-0.6800,0.605,9.96092,0.00000
3221.00,9.95977,5.271938,0.000252,5.077520,-0.6799,0.605,9.95977,0.00000
3222.00,9.96040,5.272102,0.000257,5.077582,-0.6798,0.605,9.96040,0.00000
3223.00,9.96031,5.272118,0.000259,5.077560,-0.6798,0.605,9.96031,0.00000
3224.00,9.95949,5.272211,0.000260,5.077586,-0.6797,0.605,9.95949,0.00000
3225.00,9.95961,5.272259,0.000259,5.077596,-0.6796,0.606,9.95961,0.00000
3226.00,9.95999,5.272376,0.000256,5.077606,-0.6796,0.606,9.95999,0.00000
3227.00,9.95960,5.272316,0.000252,5.077463,-0.6795,0.606,9.95960,0.00000
3228.00,9.95950,5.272379,0.000252,5.077459,-0.6795,0.606,9.95950,0.00000
3229.00,9.95969,5.272420,0.000250,5.077414,-0.6794,0.607,9.95969,0.00000
3230.00,9.95960,5.272504,0.000250,5.077382,-0.6794,0.607,9.95960,0.00000
3231.00,9.95910,5.272533,0.000252,5.077361,-0.6793,0.607,9.95910,0.00000
3232.00,9.95850,5.272706,0.000253,5.077449,-0.6793,0.607,9.95850,0.00000
3233.00,9.95826,5.272855,0.000254,5.077542,-0.6792,0.607,9.95826,0.00000
3234.00,9.95904,5.272918,0.000253,5.077569,-0.6791,0.607,9.95904,0.00000
3235.00,9.95916,5.272974,0.000253,5.077589,-0.6790,0.608,9.95916,0.00000
3236.00,9.95981,5.273001,0.000255,5.077579,-0.6789,0.608,9.95981,0.00000
3237.00,9.96141,5.273019,0.000253,5.077518,-0.6789,0.608,9.96141,0.00000
3238.00,9.96224,5.272995,0.000251,5.077405,-0.6788,0.608,9.96224,0.00000
3239.00,9.96263,5.273087,0.000252,5.077403,-0.6788,0.608,9.96263,0.00000
3240.00,9.96362,5.273153,0.000250,5.077379,-0.6787,0.609,9.96362,0.00000
3241.00,9.96382,5.273257,0.000246,5.077336,-0.6786,0.609,9.96382,0.00000
3242.00,9.96420,5.273328,0.000243,5.077372,-0.6785,0.609,9.96420,0.00000
3243.00,9.96425,5.273401,0.000244,5.077392,-0.6784,0.609,9.96425,0.00000
3244.00,9.96407,5.273418,0.000244,5.077395,-0.6783,0.610,9.96407,0.00000
3245.00,9.96488,5.273528,0.000245,5.077469,-0.6782,0.610,9.96488,0.00000
3246.00,9.96566,5.273555,0.000248,5.077496,-0.6782,0.610,9.96566,0.00000
3247.00,9.96693,5.273661,0.000253,5.077516,-0.6781,0.610,9.96693,0.00000
3248.00,9.96768,5.273785,0.000252,5.077561,-0.6780,0.610,9.96768,0.00000
3249.00,9.96792,5.273890,0.000254,5.077544,-0.6779,0.610,9.96792,0.00000
3250.00,9.96685,5.273920,0.000253,5.077507,-0.6778,0.611,9.96685,0.00000
3251.00,9.96650,5.274048,0.000250,5.077581,-0.6777,0.611,9.96650,0.00000
3252.00,9.96505,5.274101,0.000250,5.077591,-0.6777,0.611,9.96505,0.00000
3253.00,9.96547,5.274085,0.000249,5.077504,-0.6776,0.611,9.96547,0.00000
3254.00,9.96735,5.274084,0.000243,5.077512,-0.6776,0.612,9.96735,0.00000
3255.00,9.96924,5.274071,0.000244,5.077461,-0.6775,0.612,9.96924,0.00000
3256.00,9.96953,5.274066,0.000242,5.077374,-0.6774,0.612,9.96953,0.00000
3257.00,9.97021,5.274098,0.000240,5.077330,-0.6773,0.613,9.97021,0.00000
3258.00,9.96997,5.274223,0.000241,5.077417,-0.6772,0.613,9.96997,0.00000
3259.00,9.96878,5.274375,0.000246,5.077445,-0.6771,0.613,9.96878,0.00000
3260.00,9.96790,5.274511,0.000246,5.077484,-0.6770,0.613,9.96790,0.00000
3261.00,9.96860,5.274617,0.000246,5.077491,-0.6770,0.613,9.96860,0.00000
3262.00,9.96973,5.274706,0.000247,5.077543,-0.6769,0.613,9.96973,0.00000
3263.00,9.97009,5.274754,0.000250,5.077509,-0.6769,0.614,9.97009,0.00000
3264.00,9.96946,5.274746,0.000250,5.077477,-0.6768,0.614,9.96946,0.00000
3265.00,9.96863,5.274860,0.000249,5.077508,-0.6767,0.614,9.96863,0.00000
3266.00,9.96788,5.274921,0.000253,5.077560,-0.6767,0.614,9.96788,0.00000
3267.00,9.96614,5.274959,0.000252,5.077499,-0.6766,0.614,9.96614,0.00000
3268.00,9.96563,5.275024,0.000246,5.077508,-0.6765,0.615,9.96563,0.00000
3269.00,9.96683,5.275129,0.000242,5.077449,-0.6765,0.615,9.96683,0.00000
3270.00,9.96871,5.275194,0.000240,5.077438,-0.6764,0.615,9.96871,0.00000
3271.00,9.96977,5.275213,0.000241,5.077405,-0.6764,0.616,9.96977,0.00000
3272.00,9.97021,5.275336,0.000245,5.077442,-0.6763,0.616,9.97021,0.00000
3273.00,9.97070,5.275389,0.000252,5.077375,-0.6763,0.616,9.97070,0.00000
3274.00,9.96951,5.275440,0.000258,5.077456,-0.6762,0.615,9.96951,0.00000
3275.00,9.96804,5.275430,0.000260,5.077424,-0.6762,0.615,9.96804,0.00000
3276.00,9.96726,5.275573,0.000261,5.077443,-0.6761,0.616,9.96726,0.00000
3277.00,9.96746,5.275615,0.000261,5.077461,-0.6760,0.616,9.96746,0.00000
3278.00,9.96757,5.275685,0.000257,5.077504,-0.6760,0.616,9.96757,0.00000
3279.00,9.96857,5.275761,0.000256,5.077477,-0.6760,0.617,9.96857,0.00000
3280.00,9.97011,5.275898,0.000258,5.077478,-0.6759,0.617,9.97011,0.00000
3281.00,9.97074,5.275965,0.000257,5.077456,-0.6759,0.617,9.97074,0.00000
3282.00,9.97130,5.275932,0.000253,5.077378,-0.6759,0.617,9.97130,0.00000
3283.00,9.97107,5.276049,0.000255,5.077416,-0.6758,0.617,9.97107,0.00000
3284.00,9.97117,5.276156,0.000254,5.077427,-0.6757,0.618,9.97117,0.00000
3285.00,9.97055,5.276200,0.000253,5.077446,-0.6756,0.618,9.97055,0.00000
3286.00,9.97059,5.276278,0.000253,5.077472,-0.6756,0.618,9.97059,0.00000
3287.00,9.97073,5.276430,0.000251,5.077490,-0.6756,0.618,9.97073,0.00000
3288.00,9.97138,5.276452,0.000246,5.077488,-0.6755,0.619,9.97138,0.00000
3289.00,9.97189,5.276473,0.000248,5.077487,-0.6755,0.619,9.97189,0.00000
3290.00,9.97247,5.276480,0.000247,5.077418,-0.6755,0.619,9.97247,0.00000
3291.00,9.97218,5.276564,0.000244,5.077439,-0.6755,0.619,9.97218,0.00000
3292.00,9.97150,5.276757,0.000245,5.077557,-0.6754,0.620,9.97150,0.00000
3293.00,9.97065,5.276866,0.000248,5.077534,-0.6754,0.620,9.97065,0.00000
3294.00,9.97025,5.277006,0.000249,5.077557,-0.6753,0.620,9.97025,0.00000
3295.00,9.96974,5.277140,0.000251,5.077620,-0.6753,0.620,9.96974,0.00000
3296.00,9.97030,5.277181,0.000255,5.077623,-0.6752,0.620,9.97030,0.00000
3297.00,9.97112,5.277152,0.000258,5.077551,-0.6752,0.620,9.97112,0.00000
3298.00,9.97092,5.277219,0.000259,5.077539,-0.6752,0.620,9.97092,0.00000
3299.00,9.97070,5.277210,0.000255,5.077504,-0.6752,0.620,9.97070,0.00000
3300.00,9.97134,5.277236,0.000255,5.077520,-0.6751,0.621,9.97134,0.00000
3301.00,9.97206,5.277349,0.000255,5.077487,-0.6751,0.621,9.97206,0.00000
3302.00,9.97187,5.277450,0.000258,5.077512,-0.6750,0.621,9.97187,0.00000
3303.00,9.97260,5.277480,0.000257,5.077544,-0.6750,0.621,9.97260,0.00000
3304.00,9.97266,5.277549,0.000257,5.077553,-0.6749,0.621,9.97266,0.00000
3305.00,9.97167,5.277699,0.000258,5.077557,-0.6749,0.621,9.97167,0.00000
3306.00,9.97148,5.277757,0.000256,5.077577,-0.6748,0.622,9.97148,0.00000
3307.00,9.97200,5.277737,0.000252,5.077501,-0.6748,0.622,9.97200,0.00000
3308.00,9.97176,5.277851,0.000253,5.077449,-0.6747,0.622,9.97176,0.00000
3309.00,9.97187,5.278008,0.000253,5.077458,-0.6746,0.623,9.97187,0.00000
3310.00,9.97310,5.278072,0.000252,5.077455,-0.6746,0.623,9.97310,0.00000
3311.00,9.97321,5.278033,0.000255,5.077379,-0.6745,0.623,9.97321,0.00000
3312.00,9.97190,5.278149,0.000258,5.077419,-0.6744,0.623,9.97190,0.00000
3313.00,9.97264,5.278188,0.000261,5.077488,-0.6743,0.623,9.97264,0.00000
3314.00,9.97300,5.278124,0.000260,5.077470,-0.6743,0.623,9.97300,0.00000
3315.00,9.97217,5.278159,0.000259,5.077459,-0.6742,0.623,9.97217,0.00000
3316.00,9.97204,5.278310,0.000256,5.077550,-0.6742,0.624,9.97204,0.00000
3317.00,9.97382,5.278422,0.000252,5.077603,-0.6741,0.624,9.97382,0.00000
3318.00,9.97390,5.278451,0.000249,5.077529,-0.6741,0.625,9.97390,0.00000
3319.00,9.97450,5.278540,0.000248,5.077537,-0.6741,0.625,9.97450,0.00000
3320.00,9.97495,5.278563,0.000249,5.077512,-0.6740,0.625,9.97495,0.00000
3321.00,9.97510,5.278678,0.000251,5.077533,-0.6739,0.625,9.97510,0.00000
3322.00,9.97482,5.278715,0.000254,5.077516,-0.6738,0.625,9.97482,0.00000
3323.00,9.97429,5.278876,0.000256,5.077626,-0.6737,0.625,9.97429,0.00000
3324.00,9.97360,5.278974,0.000255,5.077643,-0.6736,0.626,9.97360,0.00000
3325.00,9.97396,5.279062,0.000251,5.077651,-0.6735,0.626,9.97396,0.00000
3326.00,9.97368,5.279076,0.000250,5.077583,-0.6734,0.626,9.97368,0.00000
3327.00,9.97355,5.279080,0.000249,5.077550,-0.6734,0.627,9.97355,0.00000
3328.00,9.97381,5.279116,0.000245,5.077451,-0.6733,0.627,9.97381,0.00000
3329.00,9.97393,5.279188,0.000247,5.077426,-0.6733,0.627,9.97393,0.00000
3330.00,9.97350,5.279355,0.000251,5.077465,-0.6732,0.627,9.97350,0.00000
3331.00,9.97342,5.279416,0.000253,5.077472,-0.6731,0.628,9.97342,0.00000
3332.00,9.97355,5.279495,0.000256,5.077456,-0.6731,0.628,9.97355,0.00000
3333.00,9.97348,5.279536,0.000259,5.077458,-0.6731,0.628,9.97348,0.00000
3334.00,9.97417,5.279608,0.000264,5.077471,-0.6731,0.628,9.97417,0.00000
3335.00,9.97509,5.279614,0.000264,5.077504,-0.6730,0.628,9.97509,0.00000
3336.00,9.97569,5.279627,0.000261,5.077490,-0.6730,0.628,9.97569,0.00000
3337.00,9.97661,5.279667,0.000259,5.077493,-0.6730,0.628,9.97661,0.00000
3338.00,9.97767,5.279738,0.000256,5.077541,-0.6729,0.629,9.97767,0.00000
3339.00,9.97696,5.279787,0.000252,5.077564,-0.6729,0.629,9.97696,0.00000
3340.00,9.97574,5.279805,0.000253,5.077472,-0.6728,0.629,9.97574,0.00000
3341.00,9.97480,5.279935,0.000259,5.077481,-0.6728,0.629,9.97480,0.00000
3342.00,9.97450,5.280031,0.000257,5.077464,-0.6727,0.629,9.97450,0.00000
3343.00,9.97420,5.280069,0.000258,5.077444,-0.6727,0.629,9.97420,0.00000
3344.00,9.97443,5.280144,0.000258,5.077381,-0.6726,0.629,9.97443,0.00000
3345.00,9.97538,5.280257,0.000255,5.077386,-0.6726,0.630,9.97538,0.00000
3346.00,9.97567,5.280362,0.000252,5.077407,-0.6726,0.630,9.97567,0.00000
3347.00,9.97526,5.280416,0.000256,5.077431,-0.6726,0.630,9.97526,0.00000
3348.00,9.97489,5.280500,0.000257,5.077394,-0.6725,0.630,9.97489,0.00000
3349.00,9.97538,5.280559,0.000259,5.077453,-0.6725,0.631,9.97538,0.00000
3350.00,9.97521,5.280613,0.000260,5.077472,-0.6724,0.631,9.97521,0.00000
3351.00,9.97535,5.280711,0.000258,5.077537,-0.6723,0.631,9.97535,0.00000
3352.00,9.97502,5.280776,0.000254,5.077515,-0.6723,0.631,9.97502,0.00000
3353.00,9.97510,5.280827,0.000253,5.077519,-0.6722,0.631,9.97510,0.00000
3354.00,9.97506,5.280907,0.000255,5.077506,-0.6722,0.632,9.97506,0.00000
3355.00,9.97469,5.281001,0.000258,5.077533,-0.6721,0.632,9.97469,0.00000
3356.00,9.97527,5.281019,0.000256,5.077464,-0.6721,0.632,9.97527,0.00000
3357.00,9.97537,5.281132,0.000254,5.077502,-0.6721,0.632,9.97537,0.00000
3358.00,9.97580,5.281245,0.000254,5.077582,-0.6721,0.632,9.97580,0.00000
3359.00,9.97581,5.281332,0.000251,5.077587,-0.6721,0.633,9.97581,0.00000
3360.00,9.97764,5.281296,0.000248,5.077502,-0.6721,0.633,9.97764,0.00000
3361.00,9.97730,5.281404,0.000250,5.077534,-0.6720,0.633,9.97730,0.00000
3362.00,9.97788,5.281376,0.000253,5.077469,-0.6720,0.633,9.97788,0.00000
3363.00,9.97790,5.281397,0.000255,5.077375,-0.6720,0.633,9.97790,0.00000
3364.00,9.97768,5.281432,0.000257,5.077357,-0.6719,0.634,9.97768,0.00000
3365.00,9.97643,5.281614,0.000257,5.077437,-0.6719,0.634,9.97643,0.00000
3366.00,9.97650,5.281558,0.000256,5.077298,-0.6718,0.634,9.97650,0.00000
3367.00,9.97619,5.281717,0.000256,5.077299,-0.6718,0.634,9.97619,0.00000
3368.00,9.97689,5.281824,0.000254,5.077346,-0.6717,0.634,9.97689,0.00000
3369.00,9.97702,5.281939,0.000254,5.077338,-0.6717,0.634,9.97702,0.00000
3370.00,9.97706,5.281920,0.000253,5.077258,-0.6716,0.635,9.97706,0.00000
3371.00,9.97717,5.282002,0.000254,5.077318,-0.6716,0.635,9.97717,0.00000
3372.00,9.97688,5.282060,0.000258,5.077339,-0.6715,0.635,9.97688,0.00000
3373.00,9.97652,5.282140,0.000258,5.077311,-0.6715,0.635,9.97652,0.00000
3374.00,9.97691,5.282130,0.000257,5.077295,-0.6715,0.635,9.97691,0.00000
3375.00,9.97855,5.282234,0.000256,5.077323,-0.6715,0.635,9.97855,0.00000
3376.00,9.97910,5.282340,0.000255,5.077338,-0.6715,0.636,9.97910,0.00000
3377.00,9.97963,5.282356,0.000251,5.077269,-0.6715,0.636,9.97963,0.00000
3378.00,9.97961,5.282430,0.000251,5.077342,-0.6714,0.636,9.97961,0.00000
3379.00,9.97894,5.282527,0.000248,5.077361,-0.6714,0.637,9.97894,0.00000
3380.00,9.97805,5.282621,0.000248,5.077411,-0.6713,0.637,9.97805,0.00000
3381.00,9.97835,5.282671,0.000248,5.077425,-0.6712,0.637,9.97835,0.00000
3382.00,9.97875,5.282737,0.000250,5.077477,-0.6712,0.637,9.97875,0.00000
3383.00,9.97942,5.282784,0.000254,5.077439,-0.6711,0.637,9.97942,0.00000
3384.00,9.98045,5.282860,0.000258,5.077434,-0.6711,0.637,9.98045,0.00000
3385.00,9.98047,5.282883,0.000258,5.077357,-0.6711,0.638,9.98047,0.00000
3386.00,9.98058,5.282991,0.000262,5.077378,-0.6711,0.638,9.98058,0.00000
3387.00,9.98097,5.283102,0.000262,5.077406,-0.6711,0.638,9.98097,0.00000
3388.00,9.98084,5.283170,0.000259,5.077343,-0.6711,0.638,9.98084,0.00000
3389.00,9.98085,5.283266,0.000258,5.077337,-0.6711,0.638,9.98085,0.00000
3390.00,9.97969,5.283348,0.000260,5.077385,-0.6710,0.638,9.97969,0.00000
3391.00,9.97951,5.283410,0.000261,5.077368,-0.6711,0.638,9.97951,0.00000
3392.00,9.97907,5.283483,0.000259,5.077350,-0.6711,0.639,9.97907,0.00000
3393.00,9.97850,5.283534,0.000257,5.077373,-0.6710,0.639,9.97850,0.00000
3394.00,9.97873,5.283556,0.000258,5.077370,-0.6710,0.639,9.97873,0.00000
3395.00,9.97971,5.283583,0.000253,5.077319,-0.6710,0.640,9.97971,0.00000
3396.00,9.97966,5.283669,0.000249,5.077316,-0.6709,0.640,9.97966,0.00000
3397.00,9.97907,5.283723,0.000251,5.077300,-0.6709,0.640,9.97907,0.00000
3398.00,9.97907,5.283759,0.000254,5.077253,-0.6709,0.640,9.97907,0.00000
3399.00,9.97822,5.283817,0.000254,5.077221,-0.6709,0.640,9.97822,0.00000
3400.00,9.97877,5.283917,0.000259,5.077238,-0.6709,0.640,9.97877,0.00000
3401.00,9.97884,5.283954,0.000260,5.077183,-0.6709,0.640,9.97884,0.00000
3402.00,9.97935,5.284026,0.000262,5.077189,-0.6709,0.640,9.97935,0.00000
3403.00,9.97943,5.284131,0.000262,5.077237,-0.6709,0.641,9.97943,0.00000
3404.00,9.97940,5.284241,0.000264,5.077286,-0.6709,0.641,9.97940,0.00000
3405.00,9.97924,5.284304,0.000264,5.077341,-0.6709,0.641,9.97924,0.00000
3406.00,9.97957,5.284411,0.000263,5.077455,-0.6708,0.641,9.97957,0.00000
3407.00,9.98030,5.284558,0.000259,5.077585,-0.6708,0.641,9.98030,0.00000
3408.00,9.98138,5.284606,0.000257,5.077521,-0.6708,0.642,9.98138,0.00000
3409.00,9.98220,5.284665,0.000254,5.077495,-0.6708,0.642,9.98220,0.00000
3410.00,9.98203,5.284779,0.000250,5.077459,-0.6707,0.642,9.98203,0.00000
3411.00,9.98207,5.284931,0.000249,5.077502,-0.6707,0.643,9.98207,0.00000
3412.00,9.98263,5.284932,0.000250,5.077391,-0.6707,0.643,9.98263,0.00000
3413.00,9.98237,5.285043,0.000251,5.077519,-0.6707,0.643,9.98237,0.00000
3414.00,9.98231,5.285093,0.000249,5.077525,-0.6706,0.643,9.98231,0.00000
3415.00,9.98289,5.285160,0.000249,5.077564,-0.6706,0.643,9.98289,0.00000
3416.00,9.98294,5.285089,0.000251,5.077379,-0.6706,0.643,9.98294,0.00000
3417.00,9.98247,5.285122,0.000249,5.077364,-0.6705,0.644,9.98247,0.00000
3418.00,9.98244,5.285183,0.000247,5.077306,-0.6705,0.644,9.98244,0.00000
3419.00,9.98315,5.285323,0.000245,5.077357,-0.6705,0.644,9.98315,0.00000
3420.00,9.98340,5.285333,0.000247,5.077306,-0.6704,0.644,9.98340,0.00000
3421.00,9.98329,5.285483,0.000245,5.077428,-0.6704,0.645,9.98329,0.00000
3422.00,9.98346,5.285567,0.000246,5.077422,-0.6703,0.645,9.98346,0.00000
@12,1.0000,2.0, 3420.021 
3423.00,9.98359,5.285682,0.000245,5.077438,-0.6703,0.645,9.98359,0.00000
3424.00,9.98476,5.285812,0.000250,5.077426,-0.6702,0.645,9.98476,0.00000
3425.00,9.98369,5.285921,0.000251,5.077419,-0.6702,0.645,9.98369,0.00000
3426.00,9.96667,5.285956,0.000252,5.077397,-0.6702,0.646,9.96667,0.00000
3427.00,9.92624,5.286104,0.000252,5.077537,-0.6702,0.646,9.92624,0.00000
3428.00,9.87246,5.286141,0.000255,5.077578,-0.6701,0.646,9.87246,0.00000
3429.00,9.81600,5.286104,0.000253,5.077552,-0.6700,0.646,9.81600,0.00000
3430.00,9.76744,5.286231,0.000256,5.077621,-0.6699,0.646,9.76744,0.00000
3431.00,9.74318,5.286222,0.000254,5.077555,-0.6699,0.647,9.74318,0.00000
3432.00,9.74593,5.286127,0.000256,5.077383,-0.6699,0.647,9.74593,0.00000
3433.00,9.75835,5.286144,0.000255,5.077314,-0.6699,0.647,9.75835,0.00000
3434.00,9.76463,5.286319,0.000251,5.077372,-0.6700,0.647,9.76463,0.00000
3435.00,9.75713,5.286328,0.000244,5.077270,-0.6700,0.648,9.75713,0.00000
3436.00,9.73667,5.286419,0.000245,5.077231,-0.6700,0.648,9.73667,0.00000
3437.00,9.70857,5.286614,0.000245,5.077329,-0.6700,0.648,9.70857,0.00000
3438.00,9.68238,5.286750,0.000247,5.077384,-0.6699,0.648,9.68238,0.00000
3439.00,9.66568,5.286727,0.000250,5.077331,-0.6699,0.648,9.66568,0.00000
3440.00,9.66155,5.286760,0.000254,5.077404,-0.6698,0.648,9.66155,0.00000
3441.00,9.66797,5.286853,0.000257,5.077510,-0.6698,0.648,9.66797,0.00000
3442.00,9.68322,5.286853,0.000256,5.077430,-0.6698,0.649,9.68322,0.00000
3443.00,9.70703,5.286893,0.000255,5.077397,-0.6698,0.649,9.70703,0.00000
3444.00,9.73520,5.287064,0.000257,5.077451,-0.6698,0.649,9.73520,0.00000
3445.00,9.76289,5.287157,0.000257,5.077418,-0.6698,0.649,9.76289,0.00000
3446.00,9.78926,5.287212,0.000254,5.077377,-0.6698,0.649,9.78926,0.00000
3447.00,9.81422,5.287367,0.000252,5.077447,-0.6698,0.650,9.81422,0.00000
3448.00,9.83436,5.287374,0.000252,5.077410,-0.6698,0.650,9.83436,0.00000
3449.00,9.85118,5.287341,0.000251,5.077365,-0.6698,0.650,9.85118,0.00000
3450.00,9.86570,5.287390,0.000249,5.077404,-0.6698,0.650,9.86570,0.00000
3451.00,9.87778,5.287501,0.000250,5.077496,-0.6697,0.651,9.87778,0.00000
3452.00,9.88740,5.287519,0.000254,5.077461,-0.6696,0.651,9.88740,0.00000
3453.00,9.89611,5.287655,0.000257,5.077525,-0.6696,0.651,9.89611,0.00000
3454.00,9.90236,5.287697,0.000255,5.077486,-0.6695,0.651,9.90236,0.00000
3455.00,9.90757,5.287742,0.000258,5.077409,-0.6695,0.651,9.90757,0.00000
3456.00,9.91089,5.287831,0.000258,5.077388,-0.6694,0.651,9.91089,0.00000
3457.00,9.91338,5.287917,0.000256,5.077457,-0.6694,0.651,9.91338,0.00000
3458.00,9.91548,5.288016,0.000253,5.077464,-0.6693,0.652,9.91548,0.00000
3459.00,9.91772,5.288143,0.000254,5.077535,-0.6693,0.652,9.91772,0.00000
3460.00,9.91816,5.288272,0.000254,5.077602,-0.6693,0.652,9.91816,0.00000
3461.00,9.92014,5.288333,0.000253,5.077552,-0.6693,0.652,9.92014,0.00000
3462.00,9.92117,5.288480,0.000250,5.077543,-0.6694,0.653,9.92117,0.00000
3463.00,9.92088,5.288537,0.000252,5.077523,-0.6694,0.653,9.92088,0.00000
3464.00,9.92062,5.288551,0.000252,5.077458,-0.6694,0.653,9.92062,0.00000
3465.00,9.92114,5.288656,0.000250,5.077496,-0.6694,0.653,9.92114,0.00000
3466.00,9.92068,5.288713,0.000250,5.077476,-0.6694,0.654,9.92068,0.00000
3467.00,9.92029,5.288733,0.000250,5.077436,-0.6693,0.654,9.92029,0.00000
3468.00,9.92106,5.288753,0.000248,5.077402,-0.6693,0.654,9.92106,0.00000
3469.00,9.92104,5.288849,0.000246,5.077432,-0.6693,0.654,9.92104,0.00000
3470.00,9.92118,5.288906,0.000250,5.077360,-0.6693,0.654,9.92118,0.00000
3471.00,9.92139,5.289029,0.000254,5.077418,-0.6693,0.654,9.92139,0.00000
3472.00,9.92116,5.289056,0.000258,5.077380,-0.6693,0.654,9.92116,0.00000
3473.00,9.92177,5.289153,0.000262,5.077389,-0.6693,0.654,9.92177,0.00000
3474.00,9.92230,5.289243,0.000264,5.077398,-0.6692,0.654,9.92230,0.00000
3475.00,9.92254,5.289281,0.000262,5.077420,-0.6692,0.655,9.92254,0.00000
3476.00,9.92274,5.289323,0.000261,5.077400,-0.6692,0.655,9.92274,0.00000
3477.00,9.92440,5.289442,0.000258,5.077439,-0.6691,0.655,9.92440,0.00000
3478.00,9.92456,5.289537,0.000256,5.077447,-0.6691,0.656,9.92456,0.00000
3479.00,9.92457,5.289657,0.000256,5.077498,-0.6691,0.656,9.92457,0.00000
3480.00,9.92635,5.289798,0.000259,5.077528,-0.6691,0.656,9.92635,0.00000
3481.00,9.92920,5.289912,0.000256,5.077563,-0.6692,0.656,9.92920,0.00000
3482.00,9.93184,5.289918,0.000260,5.077540,-0.6692,0.656,9.93184,0.00000
3483.00,9.93540,5.289917,0.000259,5.077545,-0.6692,0.656,9.93540,0.00000
3484.00,9.93898,5.289883,0.000257,5.077450,-0.6693,0.657,9.93898,0.00000
3485.00,9.94108,5.289908,0.000255,5.077453,-0.6693,0.657,9.94108,0.00000
3486.00,9.94242,5.289849,0.000255,5.077386,-0.6693,0.657,9.94242,0.00000
3487.00,9.94420,5.289911,0.000251,5.077412,-0.6693,0.657,9.94420,0.00000
3488.00,9.94552,5.290000,0.000253,5.077432,-0.6692,0.658,9.94552,0.00000
3489.00,9.94830,5.290060,0.000256,5.077462,-0.6692,0.658,9.94830,0.00000
3490.00,9.95167,5.290025,0.000253,5.077385,-0.6692,0.658,9.95167,0.00000
3491.00,9.95540,5.290129,0.000252,5.077398,-0.6691,0.658,9.95540,0.00000
3492.00,9.95757,5.290251,0.000254,5.077408,-0.6691,0.658,9.95757,0.00000
3493.00,9.95989,5.290349,0.000253,5.077368,-0.6691,0.658,9.95989,0.00000
3494.00,9.96193,5.290472,0.000253,5.077384,-0.6690,0.658,9.96193,0.00000
3495.00,9.96395,5.290618,0.000254,5.077396,-0.6690,0.659,9.96395,0.00000
3496.00,9.96542,5.290702,0.000253,5.077388,-0.6690,0.659,9.96542,0.00000
3497.00,9.96835,5.290760,0.000253,5.077388,-0.6690,0.659,9.96835,0.00000
3498.00,9.97100,5.290791,0.000255,5.077403,-0.6690,0.659,9.97100,0.00000
3499.00,9.97301,5.290870,0.000254,5.077385,-0.6690,0.659,9.97301,0.00000
3500.00,9.97480,5.291027,0.000258,5.077455,-0.6690,0.659,9.97480,0.00000
3501.00,9.97587,5.291137,0.000257,5.077504,-0.6690,0.660,9.97587,0.00000
3502.00,9.97668,5.291168,0.000255,5.077484,-0.6691,0.660,9.97668,0.00000
3503.00,9.97782,5.291262,0.000253,5.077471,-0.6691,0.660,9.97782,0.00000
3504.00,9.97882,5.291308,0.000255,5.077496,-0.6691,0.660,9.97882,0.00000
3505.00,9.98061,5.291275,0.000253,5.077429,-0.6691,0.661,9.98061,0.00000
3506.00,9.98263,5.291252,0.000254,5.077374,-0.6690,0.661,9.98263,0.00000
3507.00,9.98383,5.291351,0.000255,5.077387,-0.6690,0.661,9.98383,0.00000
3508.00,9.98443,5.291398,0.000254,5.077374,-0.6690,0.661,9.98443,0.00000
3509.00,9.98562,5.291480,0.000253,5.077367,-0.6690,0.661,9.98562,0.00000
3510.00,9.98440,5.291549,0.000250,5.077360,-0.6690,0.662,9.98440,0.00000
3511.00,9.98398,5.291621,0.000249,5.077378,-0.6689,0.662,9.98398,0.00000
3512.00,9.98401,5.291699,0.000248,5.077396,-0.6689,0.662,9.98401,0.00000
3513.00,9.98355,5.291728,0.000249,5.077421,-0.6689,0.662,9.98355,0.00000
3514.00,9.98337,5.291761,0.000249,5.077402,-0.6689,0.663,9.98337,0.00000
3515.00,9.98422,5.291825,0.000251,5.077483,-0.6689,0.663,9.98422,0.00000
3516.00,9.98444,5.291949,0.000255,5.077555,-0.6689,0.663,9.98444,0.00000
3517.00,9.98446,5.292059,0.000256,5.077585,-0.6689,0.663,9.98446,0.00000
3518.00,9.98401,5.292171,0.000256,5.077587,-0.6689,0.663,9.98401,0.00000
3519.00,9.98327,5.292260,0.000254,5.077593,-0.6689,0.663,9.98327,0.00000
3520.00,9.98257,5.292330,0.000252,5.077512,-0.6690,0.664,9.98257,0.00000
3521.00,9.98188,5.292420,0.000248,5.077478,-0.6690,0.664,9.98188,0.00000
3522.00,9.98120,5.292466,0.000245,5.077422,-0.6691,0.664,9.98120,0.00000
3523.00,9.98050,5.292549,0.000244,5.077404,-0.6691,0.665,9.98050,0.00000
3524.00,9.98038,5.292633,0.000243,5.077407,-0.6691,0.665,9.98038,0.00000
3525.00,9.97935,5.292711,0.000246,5.077398,-0.6691,0.665,9.97935,0.00000
3526.00,9.97821,5.292758,0.000250,5.077388,-0.6691,0.665,9.97821,0.00000
3527.00,9.97807,5.292824,0.000255,5.077379,-0.6691,0.665,9.97807,0.00000
3528.00,9.97936,5.292959,0.000259,5.077414,-0.6691,0.665,9.97936,0.00000
3529.00,9.97918,5.292988,0.000262,5.077392,-0.6692,0.665,9.97918,0.00000
3530.00,9.98172,5.293028,0.000263,5.077415,-0.6692,0.665,9.98172,0.00000
3531.00,9.98351,5.293008,0.000259,5.077348,-0.6693,0.666,9.98351,0.00000
3532.00,9.98384,5.293023,0.000255,5.077329,-0.6693,0.666,9.98384,0.00000
3533.00,9.98374,5.293019,0.000251,5.077287,-0.6693,0.666,9.98374,0.00000
3534.00,9.98359,5.293133,0.000251,5.077288,-0.6693,0.666,9.98359,0.00000
3535.00,9.98223,5.293219,0.000249,5.077314,-0.6693,0.667,9.98223,0.00000
3536.00,9.98175,5.293399,0.000256,5.077432,-0.6693,0.667,9.98175,0.00000
3537.00,9.98214,5.293452,0.000256,5.077439,-0.6693,0.667,9.98214,0.00000
3538.00,9.98264,5.293463,0.000253,5.077390,-0.6693,0.667,9.98264,0.00000
3539.00,9.98335,5.293482,0.000253,5.077384,-0.6693,0.667,9.98335,0.00000
3540.00,9.98431,5.293554,0.000253,5.077349,-0.6693,0.667,9.98431,0.00000
3541.00,9.98383,5.293605,0.000250,5.077305,-0.6694,0.668,9.98383,0.00000
3542.00,9.98320,5.293759,0.000251,5.077323,-0.6694,0.668,9.98320,0.00000
3543.00,9.98268,5.293904,0.000253,5.077400,-0.6694,0.668,9.98268,0.00000
3544.00,9.98268,5.293924,0.000251,5.077353,-0.6694,0.668,9.98268,0.00000
3545.00,9.98239,5.293975,0.000251,5.077347,-0.6695,0.668,9.98239,0.00000
3546.00,9.98379,5.294000,0.000247,5.077273,-0.6695,0.669,9.98379,0.00000
3547.00,9.98473,5.294015,0.000248,5.077247,-0.6695,0.669,9.98473,0.00000
3548.00,9.98565,5.294118,0.000252,5.077255,-0.6695,0.669,9.98565,0.00000
3549.00,9.98545,5.294275,0.000252,5.077345,-0.6695,0.669,9.98545,0.00000
3550.00,9.98517,5.294416,0.000253,5.077393,-0.6694,0.669,9.98517,0.00000
3551.00,9.98452,5.294485,0.000254,5.077433,-0.6694,0.669,9.98452,0.00000
3552.00,9.98465,5.294577,0.000255,5.077444,-0.6694,0.670,9.98465,0.00000
3553.00,9.98553,5.294589,0.000250,5.077432,-0.6694,0.670,9.98553,0.00000
3554.00,9.98737,5.294718,0.000250,5.077439,-0.6694,0.670,9.98737,0.00000
3555.00,9.98812,5.294733,0.000250,5.077406,-0.6694,0.670,9.98812,0.00000
3556.00,9.98896,5.294828,0.000246,5.077452,-0.6694,0.671,9.98896,0.00000
3557.00,9.98944,5.294875,0.000242,5.077408,-0.6694,0.671,9.98944,0.00000
3558.00,9.98951,5.295000,0.000244,5.077427,-0.6694,0.672,9.98951,0.00000
3559.00,9.98915,5.294982,0.000245,5.077382,-0.6694,0.672,9.98915,0.00000
3560.00,9.98931,5.295015,0.000249,5.077357,-0.6694,0.672,9.98931,0.00000
3561.00,9.99012,5.295124,0.000253,5.077331,-0.6694,0.672,9.99012,0.00000
3562.00,9.99080,5.295191,0.000257,5.077363,-0.6694,0.672,9.99080,0.00000
3563.00,9.99055,5.295234,0.000255,5.077347,-0.6694,0.672,9.99055,0.00000
3564.00,9.99025,5.295295,0.000249,5.077341,-0.6694,0.672,9.99025,0.00000
3565.00,9.98930,5.295413,0.000248,5.077343,-0.6694,0.673,9.98930,0.00000
3566.00,9.98852,5.295448,0.000247,5.077342,-0.6694,0.673,9.98852,0.00000
3567.00,9.98784,5.295565,0.000246,5.077376,-0.6694,0.673,9.98784,0.00000
3568.00,9.98756,5.295599,0.000249,5.077345,-0.6694,0.673,9.98756,0.00000
3569.00,9.98849,5.295655,0.000255,5.077364,-0.6694,0.673,9.98849,0.00000
3570.00,9.98986,5.295735,0.000256,5.077401,-0.6693,0.673,9.98986,0.00000
3571.00,9.99025,5.295763,0.000258,5.077343,-0.6693,0.673,9.99025,0.00000
3572.00,9.99047,5.295838,0.000259,5.077342,-0.6693,0.673,9.99047,0.00000
3573.00,9.99081,5.295946,0.000259,5.077373,-0.6694,0.674,9.99081,0.00000
3574.00,9.98887,5.296081,0.000255,5.077402,-0.6694,0.674,9.98887,0.00000
3575.00,9.98778,5.296206,0.000256,5.077466,-0.6695,0.674,9.98778,0.00000
3576.00,9.98754,5.296265,0.000254,5.077493,-0.6695,0.674,9.98754,0.00000
3577.00,9.98789,5.296299,0.000252,5.077450,-0.6695,0.675,9.98789,0.00000
3578.00,9.98810,5.296363,0.000253,5.077422,-0.6695,0.675,9.98810,0.00000
3579.00,9.98911,5.296381,0.000252,5.077387,-0.6695,0.675,9.98911,0.00000
3580.00,9.99048,5.296361,0.000249,5.077294,-0.6695,0.675,9.99048,0.00000
3581.00,9.99194,5.296471,0.000245,5.077283,-0.6695,0.676,9.99194,0.00000
3582.00,9.99106,5.296551,0.000248,5.077295,-0.6695,0.676,9.99106,0.00000
3583.00,9.99060,5.296700,0.000248,5.077329,-0.6696,0.676,9.99060,0.00000
3584.00,9.98983,5.296834,0.000253,5.077342,-0.6696,0.676,9.98983,0.00000
3585.00,9.98932,5.296954,0.000253,5.077335,-0.6696,0.676,9.98932,0.00000
3586.00,9.98876,5.297055,0.000256,5.077391,-0.6696,0.676,9.98876,0.00000
3587.00,9.99089,5.297151,0.000251,5.077419,-0.6696,0.677,9.99089,0.00000
3588.00,9.99159,5.297083,0.000246,5.077355,-0.6697,0.677,9.99159,0.00000
3589.00,9.99260,5.297086,0.000241,5.077308,-0.6697,0.677,9.99260,0.00000
3590.00,9.99232,5.297153,0.000244,5.077368,-0.6697,0.677,9.99232,0.00000
3591.00,9.99146,5.297230,0.000246,5.077344,-0.6697,0.678,9.99146,0.00000
3592.00,9.99036,5.297302,0.000249,5.077348,-0.6697,0.678,9.99036,0.00000
3593.00,9.99016,5.297386,0.000253,5.077379,-0.6697,0.678,9.99016,0.00000
3594.00,9.99113,5.297524,0.000252,5.077447,-0.6697,0.678,9.99113,0.00000
3595.00,9.99239,5.297563,0.000248,5.077404,-0.6697,0.678,9.99239,0.00000
3596.00,9.99350,5.297613,0.000244,5.077390,-0.6697,0.679,9.99350,0.00000
3597.00,9.99366,5.297664,0.000243,5.077382,-0.6697,0.679,9.99366,0.00000
3598.00,9.99350,5.297773,0.000241,5.077368,-0.6697,0.679,9.99350,0.00000
3599.00,9.99285,5.297726,0.000245,5.077245,-0.6698,0.680,9.99285,0.00000
3600.00,9.99256,5.297836,0.000249,5.077314,-0.6698,0.680,9.99256,0.00000
3601.00,9.99252,5.297916,0.000252,5.077341,-0.6698,0.680,9.99252,0.00000
3602.00,9.99265,5.297955,0.000255,5.077357,-0.6698,0.680,9.99265,0.00000
3603.00,9.99292,5.298029,0.000257,5.077438,-0.6698,0.680,9.99292,0.00000
3604.00,9.99202,5.298226,0.000256,5.077538,-0.6697,0.680,9.99202,0.00000
3605.00,9.99200,5.298340,0.000255,5.077521,-0.6697,0.680,9.99200,0.00000
3606.00,9.99219,5.298391,0.000252,5.077493,-0.6697,0.680,9.99219,0.00000
3607.00,9.99262,5.298415,0.000250,5.077378,-0.6697,0.681,9.99262,0.00000
3608.00,9.99272,5.298529,0.000253,5.077353,-0.6697,0.681,9.99272,0.00000
3609.00,9.99296,5.298524,0.000256,5.077341,-0.6697,0.681,9.99296,0.00000
3610.00,9.99300,5.298527,0.000258,5.077327,-0.6697,0.681,9.99300,0.00000
3611.00,9.99213,5.298610,0.000260,5.077358,-0.6698,0.681,9.99213,0.00000
3612.00,9.99111,5.298744,0.000259,5.077437,-0.6698,0.681,9.99111,0.00000
3613.00,9.99173,5.298783,0.000254,5.077374,-0.6698,0.682,9.99173,0.00000
3614.00,9.99219,5.298919,0.000249,5.077395,-0.6698,0.682,9.99219,0.00000
3615.00,9.99218,5.298893,0.000248,5.077290,-0.6697,0.682,9.99218,0.00000
3616.00,9.99260,5.298971,0.000250,5.077234,-0.6697,0.682,9.99260,0.00000
3617.00,9.99393,5.299044,0.000251,5.077222,-0.6697,0.683,9.99393,0.00000
3618.00,9.99365,5.299109,0.000252,5.077268,-0.6697,0.683,9.99365,0.00000
3619.00,9.99380,5.299182,0.000254,5.077302,-0.6698,0.683,9.99380,0.00000
3620.00,9.99401,5.299406,0.000252,5.077465,-0.6698,0.683,9.99401,0.00000
3621.00,9.99418,5.299472,0.000251,5.077533,-0.6698,0.683,9.99418,0.00000
3622.00,9.99313,5.299510,0.000248,5.077557,-0.6697,0.684,9.99313,0.00000
3623.00,9.99276,5.299560,0.000249,5.077586,-0.6697,0.684,9.99276,0.00000
3624.00,9.99243,5.299561,0.000252,5.077540,-0.6697,0.684,9.99243,0.00000
3625.00,9.99175,5.299554,0.000256,5.077449,-0.6697,0.684,9.99175,0.00000
3626.00,9.99167,5.299556,0.000255,5.077394,-0.6697,0.684,9.99167,0.00000
3627.00,9.99250,5.299643,0.000258,5.077369,-0.6697,0.684,9.99250,0.00000
3628.00,9.99291,5.299764,0.000259,5.077387,-0.6696,0.684,9.99291,0.00000
3629.00,9.99411,5.299899,0.000256,5.077428,-0.6696,0.685,9.99411,0.00000
3630.00,9.99490,5.300004,0.000255,5.077430,-0.6695,0.685,9.99490,0.00000
3631.00,9.99476,5.300152,0.000256,5.077499,-0.6695,0.685,9.99476,0.00000
3632.00,9.99400,5.300230,0.000256,5.077505,-0.6695,0.685,9.99400,0.00000
3633.00,9.99365,5.300279,0.000256,5.077451,-0.6695,0.685,9.99365,0.00000
3634.00,9.99259,5.300304,0.000253,5.077388,-0.6695,0.686,9.99259,0.00000
3635.00,9.99160,5.300327,0.000250,5.077378,-0.6695,0.686,9.99160,0.00000
3636.00,9.99135,5.300398,0.000251,5.077360,-0.6694,0.686,9.99135,0.00000
3637.00,9.99197,5.300448,0.000254,5.077363,-0.6694,0.686,9.99197,0.00000
3638.00,9.99264,5.300490,0.000256,5.077342,-0.6694,0.686,9.99264,0.00000
3639.00,9.99353,5.300545,0.000261,5.077384,-0.6694,0.686,9.99353,0.00000
3640.00,9.99437,5.300639,0.000262,5.077424,-0.6694,0.686,9.99437,0.00000
3641.00,9.99545,5.300644,0.000259,5.077356,-0.6694,0.687,9.99545,0.00000
3642.00,9.99620,5.300674,0.000253,5.077323,-0.6695,0.687,9.99620,0.00000
3643.00,9.99615,5.300732,0.000250,5.077324,-0.6695,0.687,9.99615,0.00000
3644.00,9.99552,5.300812,0.000249,5.077319,-0.6696,0.688,9.99552,0.00000
3645.00,9.99492,5.300889,0.000248,5.077310,-0.6696,0.688,9.99492,0.00000
3646.00,9.99455,5.300964,0.000250,5.077365,-0.6696,0.688,9.99455,0.00000
3647.00,9.99360,5.301088,0.000253,5.077403,-0.6695,0.688,9.99360,0.00000
3648.00,9.99419,5.301161,0.000253,5.077386,-0.6695,0.688,9.99419,0.00000
3649.00,9.99437,5.301197,0.000250,5.077322,-0.6695,0.688,9.99437,0.00000
3650.00,9.99490,5.301234,0.000249,5.077272,-0.6694,0.689,9.99490,0.00000
3651.00,9.99639,5.301402,0.000249,5.077287,-0.6694,0.689,9.99639,0.00000
3652.00,9.99711,5.301464,0.000247,5.077288,-0.6693,0.689,9.99711,0.00000
3653.00,9.99631,5.301519,0.000249,5.077338,-0.6693,0.689,9.99631,0.00000
3654.00,9.99681,5.301632,0.000250,5.077399,-0.6693,0.690,9.99681,0.00000
3655.00,9.99761,5.301765,0.000250,5.077457,-0.6693,0.690,9.99761,0.00000
3656.00,9.99590,5.301753,0.000251,5.077395,-0.6693,0.690,9.99590,0.00000
3657.00,9.99513,5.301796,0.000253,5.077404,-0.6693,0.690,9.99513,0.00000
3658.00,9.99494,5.301815,0.000252,5.077322,-0.6693,0.690,9.99494,0.00000
3659.00,9.99540,5.301870,0.000253,5.077247,-0.6692,0.691,9.99540,0.00000
3660.00,9.99432,5.301936,0.000258,5.077210,-0.6692,0.691,9.99432,0.00000
3661.00,9.99456,5.301997,0.000257,5.077225,-0.6691,0.691,9.99456,0.00000
3662.00,9.99407,5.302064,0.000256,5.077237,-0.6690,0.691,9.99407,0.00000
3663.00,9.99507,5.302226,0.000256,5.077350,-0.6690,0.691,9.99507,0.00000
3664.00,9.99510,5.302318,0.000254,5.077391,-0.6690,0.691,9.99510,0.00000
3665.00,9.99629,5.302395,0.000251,5.077440,-0.6690,0.692,9.99629,0.00000
3666.00,9.99620,5.302526,0.000247,5.077429,-0.6689,0.692,9.99620,0.00000
3667.00,9.99704,5.302699,0.000246,5.077467,-0.6689,0.692,9.99704,0.00000
3668.00,9.99732,5.302732,0.000244,5.077395,-0.6689,0.693,9.99732,0.00000
3669.00,9.99676,5.302795,0.000242,5.077420,-0.6688,0.693,9.99676,0.00000
3670.00,9.99674,5.302836,0.000240,5.077451,-0.6688,0.693,9.99674,0.00000
3671.00,9.99617,5.302830,0.000242,5.077452,-0.6688,0.693,9.99617,0.00000
3672.00,9.99661,5.302859,0.000247,5.077387,-0.6688,0.693,9.99661,0.00000
3673.00,9.99632,5.303011,0.000248,5.077471,-0.6688,0.694,9.99632,0.00000
3674.00,9.99633,5.303117,0.000256,5.077439,-0.6688,0.693,9.99633,0.00000
3675.00,9.99604,5.303211,0.000256,5.077370,-0.6688,0.693,9.99604,0.00000
3676.00,9.99650,5.303311,0.000256,5.077386,-0.6687,0.694,9.99650,0.00000
3677.00,9.99632,5.303393,0.000254,5.077397,-0.6688,0.694,9.99632,0.00000
3678.00,9.99610,5.303515,0.000255,5.077416,-0.6688,0.694,9.99610,0.00000
3679.00,9.99756,5.303516,0.000252,5.077418,-0.6688,0.695,9.99756,0.00000
3680.00,9.99736,5.303572,0.000253,5.077451,-0.6688,0.695,9.99736,0.00000
3681.00,9.99824,5.303646,0.000256,5.077472,-0.6687,0.695,9.99824,0.00000
3682.00,9.99847,5.303692,0.000257,5.077483,-0.6687,0.695,9.99847,0.00000
3683.00,9.99779,5.303679,0.000258,5.077431,-0.6687,0.695,9.99779,0.00000
3684.00,9.99648,5.303813,0.000259,5.077440,-0.6687,0.695,9.99648,0.00000
3685.00,9.99775,5.303858,0.000257,5.077418,-0.6687,0.695,9.99775,0.00000
3686.00,9.99747,5.303883,0.000256,5.077373,-0.6687,0.696,9.99747,0.00000
3687.00,9.99626,5.304006,0.000254,5.077446,-0.6688,0.696,9.99626,0.00000
3688.00,9.99642,5.304104,0.000254,5.077472,-0.6688,0.696,9.99642,0.00000
3689.00,9.99650,5.304126,0.000253,5.077481,-0.6688,0.696,9.99650,0.00000
3690.00,9.99529,5.304236,0.000253,5.077476,-0.6688,0.696,9.99529,0.00000
3691.00,9.99598,5.304343,0.000250,5.077478,-0.6688,0.697,9.99598,0.00000
3692.00,9.99802,5.304353,0.000250,5.077363,-0.6688,0.697,9.99802,0.00000
3693.00,9.99868,5.304371,0.000248,5.077319,-0.6688,0.697,9.99868,0.00000
3694.00,9.99909,5.304459,0.000245,5.077338,-0.6688,0.698,9.99909,0.00000
3695.00,9.99903,5.304464,0.000244,5.077361,-0.6688,0.698,9.99903,0.00000
3696.00,9.99856,5.304571,0.000248,5.077417,-0.6688,0.698,9.99856,0.00000
3697.00,9.99766,5.304656,0.000252,5.077477,-0.6688,0.698,9.99766,0.00000
3698.00,9.99743,5.304783,0.000252,5.077497,-0.6688,0.698,9.99743,0.00000
3699.00,9.99673,5.304849,0.000255,5.077448,-0.6688,0.698,9.99673,0.00000
3700.00,9.99732,5.304958,0.000256,5.077374,-0.6688,0.698,9.99732,0.00000
3701.00,9.99708,5.305041,0.000255,5.077371,-0.6688,0.699,9.99708,0.00000
3702.00,9.99774,5.305077,0.000252,5.077271,-0.6688,0.699,9.99774,0.00000
3703.00,9.99851,5.305072,0.000250,5.077202,-0.6688,0.699,9.99851,0.00000
3704.00,9.99940,5.305205,0.000248,5.077288,-0.6688,0.700,9.99940,0.00000
3705.00,9.99977,5.305341,0.000249,5.077428,-0.6687,0.700,9.99977,0.00000
3706.00,10.00095,5.305374,0.000247,5.077411,-0.6687,0.700,10.00095,0.00000
3707.00,10.00060,5.305439,0.000250,5.077495,-0.6686,0.700,10.00060,0.00000
3708.00,10.00007,5.305589,0.000254,5.077591,-0.6686,0.700,10.00007,0.00000
3709.00,10.00083,5.305577,0.000257,5.077524,-0.6685,0.700,10.00083,0.00000
3710.00,10.00075,5.305488,0.000259,5.077396,-0.6686,0.700,10.00075,0.00000
3711.00,9.99999,5.305516,0.000260,5.077364,-0.6686,0.700,9.99999,0.00000
3712.00,9.99932,5.305691,0.000259,5.077412,-0.6686,0.701,9.99932,0.00000
3713.00,9.99934,5.305688,0.000256,5.077342,-0.6686,0.701,9.99934,0.00000
3714.00,9.99852,5.305790,0.000258,5.077329,-0.6686,0.701,9.99852,0.00000
3715.00,9.99816,5.305969,0.000255,5.077414,-0.6686,0.701,9.99816,0.00000
3716.00,9.99840,5.306028,0.000257,5.077440,-0.6685,0.701,9.99840,0.00000
3717.00,9.99867,5.306008,0.000255,5.077385,-0.6685,0.702,9.99867,0.00000
3718.00,9.99947,5.306101,0.000256,5.077401,-0.6685,0.702,9.99947,0.00000
3719.00,10.00034,5.306166,0.000254,5.077456,-0.6685,0.702,10.00034,0.00000
3720.00,10.00048,5.306210,0.000252,5.077391,-0.6684,0.702,10.00048,0.00000
3721.00,10.00000,5.306332,0.000249,5.077403,-0.6684,0.703,10.00000,0.00000
3722.00,10.00109,5.306455,0.000252,5.077433,-0.6684,0.703,10.00109,0.00000
3723.00,10.00084,5.306606,0.000253,5.077490,-0.6684,0.703,10.00084,0.00000
@13,1.0000,2.0, 3720.101 
3724.00,10.00161,5.306670,0.000254,5.077470,-0.6684,0.703,10.00161,0.00000
3725.00,10.00404,5.306796,0.000258,5.077563,-0.6684,0.703,10.00404,0.00000
3726.00,9.99440,5.306818,0.000259,5.077521,-0.6683,0.703,9.99440,0.00000
3727.00,9.96113,5.306854,0.000258,5.077584,-0.6683,0.703,9.96113,0.00000
3728.00,9.91288,5.306770,0.000258,5.077551,-0.6683,0.704,9.91288,0.00000
3729.00,9.85807,5.306845,0.000259,5.077624,-0.6683,0.704,9.85807,0.00000
3730.00,9.80589,5.306821,0.000255,5.077540,-0.6682,0.704,9.80589,0.00000
3731.00,9.77402,5.306946,0.000253,5.077578,-0.6682,0.705,9.77402,0.00000
3732.00,9.77118,5.307055,0.000251,5.077480,-0.6681,0.705,9.77118,0.00000
3733.00,9.78396,5.307193,0.000249,5.077454,-0.6681,0.705,9.78396,0.00000
3734.00,9.79624,5.307264,0.000246,5.077364,-0.6681,0.705,9.79624,0.00000
3735.00,9.79661,5.307353,0.000246,5.077324,-0.6681,0.706,9.79661,0.00000
3736.00,9.78280,5.307442,0.000249,5.077298,-0.6681,0.706,9.78280,0.00000
3737.00,9.75887,5.307458,0.000248,5.077285,-0.6681,0.706,9.75887,0.00000
3738.00,9.73251,5.307585,0.000247,5.077333,-0.6681,0.706,9.73251,0.00000
3739.00,9.71199,5.307664,0.000248,5.077319,-0.6680,0.706,9.71199,0.00000
3740.00,9.70244,5.307710,0.000251,5.077317,-0.6680,0.706,9.70244,0.00000
3741.00,9.70251,5.307726,0.000249,5.077295,-0.6680,0.707,9.70251,0.00000
3742.00,9.71273,5.307844,0.000252,5.077318,-0.6679,0.707,9.71273,0.00000
3743.00,9.73174,5.307840,0.000250,5.077244,-0.6679,0.707,9.73174,0.00000
3744.00,9.75623,5.307937,0.000250,5.077267,-0.6679,0.707,9.75623,0.00000
3745.00,9.78324,5.308044,0.000248,5.077359,-0.6680,0.707,9.78324,0.00000
3746.00,9.81035,5.308118,0.000246,5.077377,-0.6679,0.708,9.81035,0.00000
3747.00,9.83457,5.308085,0.000244,5.077386,-0.6679,0.708,9.83457,0.00000
3748.00,9.85515,5.308207,0.000246,5.077457,-0.6679,0.708,9.85515,0.00000
3749.00,9.87277,5.308193,0.000248,5.077438,-0.6678,0.708,9.87277,0.00000
3750.00,9.88666,5.308269,0.000253,5.077413,-0.6678,0.708,9.88666,0.00000
3751.00,9.89909,5.308348,0.000255,5.077402,-0.6677,0.708,9.89909,0.00000
3752.00,9.90898,5.308507,0.000260,5.077389,-0.6677,0.708,9.90898,0.00000
3753.00,9.91629,5.308556,0.000262,5.077361,-0.6677,0.708,9.91629,0.00000
3754.00,9.92180,5.308612,0.000263,5.077332,-0.6677,0.709,9.92180,0.00000
3755.00,9.92594,5.308668,0.000262,5.077360,-0.6676,0.709,9.92594,0.00000
3756.00,9.92800,5.308743,0.000265,5.077388,-0.6676,0.709,9.92800,0.00000
3757.00,9.93022,5.308801,0.000262,5.077438,-0.6676,0.709,9.93022,0.00000
3758.00,9.93145,5.308892,0.000262,5.077474,-0.6675,0.709,9.93145,0.00000
3759.00,9.93326,5.309009,0.000261,5.077538,-0.6675,0.710,9.93326,0.00000
3760.00,9.93493,5.309100,0.000257,5.077554,-0.6675,0.710,9.93493,0.00000
3761.00,9.93654,5.309141,0.000250,5.077543,-0.6674,0.710,9.93654,0.00000
3762.00,9.93703,5.309160,0.000249,5.077490,-0.6674,0.711,9.93703,0.00000
3763.00,9.93746,5.309177,0.000250,5.077466,-0.6674,0.711,9.93746,0.00000
3764.00,9.93760,5.309230,0.000250,5.077454,-0.6674,0.711,9.93760,0.00000
3765.00,9.93805,5.309305,0.000257,5.077426,-0.6674,0.711,9.93805,0.00000
3766.00,9.93791,5.309334,0.000262,5.077384,-0.6674,0.711,9.93791,0.00000
3767.00,9.93808,5.309385,0.000261,5.077388,-0.6673,0.711,9.93808,0.00000
3768.00,9.93906,5.309382,0.000259,5.077333,-0.6673,0.711,9.93906,0.00000
3769.00,9.93922,5.309432,0.000259,5.077311,-0.6672,0.711,9.93922,0.00000
3770.00,9.93884,5.309424,0.000255,5.077266,-0.6672,0.712,9.93884,0.00000
3771.00,9.93897,5.309473,0.000252,5.077273,-0.6672,0.712,9.93897,0.00000
3772.00,9.93875,5.309581,0.000251,5.077295,-0.6672,0.712,9.93875,0.00000
3773.00,9.93805,5.309776,0.000254,5.077341,-0.6672,0.713,9.93805,0.00000
3774.00,9.93836,5.309848,0.000254,5.077317,-0.6672,0.713,9.93836,0.00000
3775.00,9.93906,5.309998,0.000254,5.077382,-0.6671,0.713,9.93906,0.00000
3776.00,9.93953,5.310137,0.000255,5.077453,-0.6671,0.713,9.93953,0.00000
3777.00,9.94013,5.310218,0.000257,5.077409,-0.6670,0.713,9.94013,0.00000
3778.00,9.94109,5.310255,0.000254,5.077403,-0.6670,0.713,9.94109,0.00000
3779.00,9.94183,5.310354,0.000254,5.077509,-0.6670,0.714,9.94183,0.00000
3780.00,9.94409,5.310365,0.000252,5.077471,-0.6670,0.714,9.94409,0.00000
3781.00,9.94644,5.310420,0.000252,5.077445,-0.6669,0.714,9.94644,0.00000
3782.00,9.94957,5.310545,0.000251,5.077514,-0.6669,0.714,9.94957,0.00000
3783.00,9.95303,5.310555,0.000252,5.077474,-0.6670,0.715,9.95303,0.00000
3784.00,9.95576,5.310665,0.000252,5.077483,-0.6669,0.715,9.95576,0.00000
3785.00,9.95704,5.310761,0.000252,5.077496,-0.6669,0.715,9.95704,0.00000
3786.00,9.95933,5.310855,0.000252,5.077500,-0.6669,0.715,9.95933,0.00000
3787.00,9.96107,5.310877,0.000252,5.077460,-0.6669,0.715,9.96107,0.00000
3788.00,9.96254,5.311017,0.000251,5.077492,-0.6668,0.716,9.96254,0.00000
3789.00,9.96530,5.311174,0.000250,5.077511,-0.6668,0.716,9.96530,0.00000
3790.00,9.96882,5.311249,0.000245,5.077493,-0.6668,0.716,9.96882,0.00000
3791.00,9.97195,5.311334,0.000248,5.077505,-0.6668,0.716,9.97195,0.00000
3792.00,9.97553,5.311428,0.000252,5.077525,-0.6668,0.716,9.97553,0.00000
3793.00,9.97887,5.311490,0.000254,5.077546,-0.6668,0.716,9.97887,0.00000
3794.00,9.98059,5.311428,0.000255,5.077470,-0.6669,0.717,9.98059,0.00000
3795.00,9.98207,5.311492,0.000257,5.077452,-0.6669,0.717,9.98207,0.00000
3796.00,9.98361,5.311551,0.000255,5.077434,-0.6669,0.717,9.98361,0.00000
3797.00,9.98572,5.311512,0.000255,5.077337,-0.6669,0.717,9.98572,0.00000
3798.00,9.98748,5.311552,0.000252,5.077322,-0.6669,0.717,9.98748,0.00000
3799.00,9.99011,5.311601,0.000248,5.077308,-0.6669,0.718,9.99011,0.00000
3800.00,9.99273,5.311651,0.000251,5.077327,-0.6669,0.718,9.99273,0.00000
3801.00,9.99534,5.311688,0.000249,5.077293,-0.6669,0.718,9.99534,0.00000
3802.00,9.99617,5.311801,0.000245,5.077307,-0.6668,0.718,9.99617,0.00000
3803.00,9.99756,5.311829,0.000247,5.077260,-0.6668,0.718,9.99756,0.00000
3804.00,9.99838,5.311912,0.000248,5.077214,-0.6668,0.719,9.99838,0.00000
3805.00,9.99856,5.312018,0.000249,5.077232,-0.6668,0.719,9.99856,0.00000
3806.00,9.99859,5.312075,0.000251,5.077250,-0.6668,0.719,9.99859,0.00000
3807.00,9.99946,5.312176,0.000250,5.077292,-0.6668,0.719,9.99946,0.00000
3808.00,10.00083,5.312324,0.000252,5.077360,-0.6668,0.719,10.00083,0.00000
3809.00,10.00125,5.312450,0.000254,5.077457,-0.6668,0.720,10.00125,0.00000
3810.00,10.00129,5.312477,0.000253,5.077399,-0.6667,0.720,10.00129,0.00000
3811.00,10.00099,5.312600,0.000251,5.077438,-0.6667,0.720,10.00099,0.00000
3812.00,10.00039,5.312588,0.000255,5.077402,-0.6667,0.720,10.00039,0.00000
3813.00,10.00031,5.312568,0.000254,5.077343,-0.6667,0.720,10.00031,0.00000
3814.00,10.00059,5.312563,0.000253,5.077298,-0.6667,0.720,10.00059,0.00000
3815.00,10.00167,5.312638,0.000252,5.077324,-0.6666,0.721,10.00167,0.00000
3816.00,10.00189,5.312665,0.000253,5.077266,-0.6666,0.721,10.00189,0.00000
3817.00,10.00156,5.312774,0.000252,5.077273,-0.6666,0.721,10.00156,0.00000
3818.00,10.00024,5.312896,0.000253,5.077309,-0.6667,0.721,10.00024,0.00000
3819.00,9.99922,5.313026,0.000252,5.077344,-0.6666,0.721,9.99922,0.00000
3820.00,9.99857,5.313060,0.000257,5.077286,-0.6666,0.721,9.99857,0.00000
3821.00,9.99804,5.313168,0.000259,5.077312,-0.6666,0.721,9.99804,0.00000
3822.00,9.99883,5.313272,0.000259,5.077358,-0.6666,0.721,9.99883,0.00000
3823.00,9.99937,5.313324,0.000259,5.077340,-0.6666,0.722,9.99937,0.00000
3824.00,9.99955,5.313327,0.000260,5.077251,-0.6665,0.722,9.99955,0.00000
3825.00,9.99944,5.313397,0.000256,5.077267,-0.6665,0.722,9.99944,0.00000
3826.00,10.00002,5.313416,0.000254,5.077292,-0.6665,0.722,10.00002,0.00000
3827.00,9.99913,5.313439,0.000253,5.077274,-0.6665,0.722,9.99913,0.00000
3828.00,9.99787,5.313509,0.000250,5.077269,-0.6665,0.723,9.99787,0.00000
3829.00,9.99778,5.313625,0.000251,5.077352,-0.6665,0.723,9.99778,0.00000
3830.00,9.99734,5.313754,0.000249,5.077389,-0.6664,0.723,9.99734,0.00000
3831.00,9.99679,5.313889,0.000251,5.077406,-0.6664,0.723,9.99679,0.00000
3832.00,9.99690,5.313953,0.000251,5.077351,-0.6664,0.723,9.99690,0.00000
3833.00,9.99788,5.314034,0.000254,5.077371,-0.6664,0.724,9.99788,0.00000
3834.00,9.99800,5.314084,0.000253,5.077339,-0.6663,0.724,9.99800,0.00000
3835.00,9.99732,5.314176,0.000254,5.077367,-0.6663,0.724,9.99732,0.00000
3836.00,9.99630,5.314186,0.000253,5.077335,-0.6663,0.724,9.99630,0.00000
3837.00,9.99693,5.314284,0.000251,5.077442,-0.6663,0.724,9.99693,0.00000
3838.00,9.99769,5.314330,0.000251,5.077472,-0.6663,0.725,9.99769,0.00000
3839.00,9.99917,5.314402,0.000251,5.077518,-0.6663,0.725,9.99917,0.00000
3840.00,10.00097,5.314469,0.000253,5.077527,-0.6662,0.725,10.00097,0.00000
3841.00,10.00271,5.314595,0.000252,5.077540,-0.6662,0.725,10.00271,0.00000
3842.00,10.00344,5.314671,0.000253,5.077481,-0.6661,0.725,10.00344,0.00000
3843.00,10.00340,5.314769,0.000253,5.077467,-0.6661,0.726,10.00340,0.00000
3844.00,10.00298,5.314802,0.000251,5.077399,-0.6661,0.726,10.00298,0.00000
3845.00,10.00268,5.314871,0.000250,5.077433,-0.6661,0.726,10.00268,0.00000
3846.00,10.00304,5.314950,0.000244,5.077469,-0.6661,0.726,10.00304,0.00000
3847.00,10.00310,5.315038,0.000243,5.077533,-0.6661,0.727,10.00310,0.00000
3848.00,10.00339,5.315128,0.000243,5.077514,-0.6661,0.727,10.00339,0.00000
3849.00,10.00417,5.315197,0.000241,5.077511,-0.6660,0.727,10.00417,0.00000
3850.00,10.00498,5.315226,0.000242,5.077489,-0.6659,0.727,10.00498,0.00000
3851.00,10.00564,5.315273,0.000246,5.077498,-0.6659,0.727,10.00564,0.00000
3852.00,10.00518,5.315296,0.000246,5.077441,-0.6659,0.727,10.00518,0.00000
3853.00,10.00567,5.315312,0.000245,5.077415,-0.6659,0.728,10.00567,0.00000
3854.00,10.00486,5.315379,0.000246,5.077442,-0.6659,0.728,10.00486,0.00000
3855.00,10.00454,5.315420,0.000249,5.077391,-0.6660,0.728,10.00454,0.00000
3856.00,10.00460,5.315424,0.000249,5.077310,-0.6660,0.728,10.00460,0.00000
3857.00,10.00594,5.315472,0.000250,5.077315,-0.6660,0.728,10.00594,0.00000
3858.00,10.00615,5.315510,0.000251,5.077326,-0.6659,0.729,10.00615,0.00000
3859.00,10.00714,5.315545,0.000252,5.077326,-0.6659,0.729,10.00714,0.00000
3860.00,10.00741,5.315605,0.000250,5.077367,-0.6659,0.729,10.00741,0.00000
3861.00,10.00868,5.315614,0.000251,5.077400,-0.6659,0.729,10.00868,0.00000
3862.00,10.00958,5.315715,0.000252,5.077414,-0.6659,0.729,10.00958,0.00000
3863.00,10.00980,5.315798,0.000254,5.077426,-0.6658,0.729,10.00980,0.00000
3864.00,10.00965,5.315892,0.000251,5.077414,-0.6658,0.730,10.00965,0.00000
3865.00,10.01019,5.316010,0.000249,5.077386,-0.6658,0.730,10.01019,0.00000
3866.00,10.00934,5.316148,0.000246,5.077347,-0.6658,0.730,10.00934,0.00000
3867.00,10.00812,5.316289,0.000246,5.077388,-0.6657,0.731,10.00812,0.00000
3868.00,10.00753,5.316359,0.000246,5.077352,-0.6657,0.731,10.00753,0.00000
3869.00,10.00760,5.316474,0.000246,5.077372,-0.6657,0.731,10.00760,0.00000
3870.00,10.00738,5.316537,0.000250,5.077401,-0.6657,0.731,10.00738,0.00000
3871.00,10.00704,5.316650,0.000254,5.077426,-0.6656,0.731,10.00704,0.00000
3872.00,10.00706,5.316675,0.000255,5.077393,-0.6656,0.731,10.00706,0.00000
3873.00,10.00769,5.316790,0.000254,5.077468,-0.6656,0.731,10.00769,0.00000
3874.00,10.00768,5.316853,0.000256,5.077444,-0.6656,0.731,10.00768,0.00000
3875.00,10.00713,5.316903,0.000253,5.077392,-0.6656,0.732,10.00713,0.00000
3876.00,10.00643,5.316983,0.000253,5.077394,-0.6656,0.732,10.00643,0.00000
3877.00,10.00661,5.316996,0.000253,5.077354,-0.6656,0.732,10.00661,0.00000
3878.00,10.00712,5.317036,0.000256,5.077306,-0.6656,0.732,10.00712,0.00000
3879.00,10.00689,5.317082,0.000257,5.077263,-0.6656,0.732,10.00689,0.00000
3880.00,10.00818,5.317195,0.000257,5.077279,-0.6655,0.732,10.00818,0.00000
3881.00,10.00996,5.317233,0.000257,5.077280,-0.6655,0.733,10.00996,0.00000
3882.00,10.01029,5.317324,0.000255,5.077309,-0.6655,0.733,10.01029,0.00000
3883.00,10.00966,5.317296,0.000249,5.077229,-0.6655,0.733,10.00966,0.00000
3884.00,10.00961,5.317383,0.000247,5.077267,-0.6655,0.734,10.00961,0.00000
3885.00,10.00820,5.317371,0.000248,5.077257,-0.6655,0.734,10.00820,0.00000
3886.00,10.00777,5.317467,0.000248,5.077337,-0.6655,0.734,10.00777,0.00000
3887.00,10.00836,5.317557,0.000249,5.077346,-0.6655,0.734,10.00836,0.00000
3888.00,10.00884,5.317700,0.000251,5.077424,-0.6655,0.734,10.00884,0.00000
3889.00,10.00924,5.317706,0.000252,5.077413,-0.6654,0.734,10.00924,0.00000
3890.00,10.01043,5.317794,0.000251,5.077417,-0.6654,0.734,10.01043,0.00000
3891.00,10.00990,5.317882,0.000248,5.077395,-0.6654,0.735,10.00990,0.00000
3892.00,10.00892,5.317910,0.000248,5.077358,-0.6653,0.735,10.00892,0.00000
3893.00,10.00823,5.317970,0.000250,5.077338,-0.6652,0.735,10.00823,0.00000
3894.00,10.00801,5.318067,0.000247,5.077306,-0.6652,0.735,10.00801,0.00000
3895.00,10.00797,5.318190,0.000248,5.077318,-0.6652,0.736,10.00797,0.00000
3896.00,10.00801,5.318220,0.000250,5.077240,-0.6652,0.736,10.00801,0.00000
3897.00,10.00741,5.318298,0.000249,5.077234,-0.6652,0.736,10.00741,0.00000
3898.00,10.00799,5.318445,0.000245,5.077295,-0.6652,0.736,10.00799,0.00000
3899.00,10.00944,5.318572,0.000248,5.077377,-0.6652,0.736,10.00944,0.00000
3900.00,10.00899,5.318594,0.000248,5.077364,-0.6652,0.737,10.00899,0.00000
3901.00,10.00950,5.318682,0.000248,5.077433,-0.6652,0.737,10.00950,0.00000
3902.00,10.01008,5.318783,0.000249,5.077481,-0.6651,0.737,10.01008,0.00000
3903.00,10.01031,5.318889,0.000250,5.077502,-0.6651,0.737,10.01031,0.00000
3904.00,10.00892,5.318921,0.000249,5.077496,-0.6651,0.737,10.00892,0.00000
3905.00,10.00959,5.318969,0.000248,5.077473,-0.6651,0.737,10.00959,0.00000
3906.00,10.00978,5.318992,0.000248,5.077419,-0.6651,0.738,10.00978,0.00000
3907.00,10.00929,5.319050,0.000250,5.077418,-0.6651,0.738,10.00929,0.00000
3908.00,10.00907,5.319078,0.000252,5.077393,-0.6650,0.738,10.00907,0.00000
3909.00,10.00999,5.319120,0.000252,5.077313,-0.6650,0.738,10.00999,0.00000
3910.00,10.01072,5.319250,0.000253,5.077384,-0.6650,0.738,10.01072,0.00000
3911.00,10.01166,5.319370,0.000255,5.077422,-0.6650,0.738,10.01166,0.00000
3912.00,10.01340,5.319384,0.000253,5.077375,-0.6650,0.739,10.01340,0.00000
3913.00,10.01437,5.319397,0.000251,5.077357,-0.6650,0.739,10.01437,0.00000
3914.00,10.01409,5.319451,0.000251,5.077384,-0.6650,0.739,10.01409,0.00000
3915.00,10.01331,5.319491,0.000251,5.077336,-0.6650,0.739,10.01331,0.00000
3916.00,10.01185,5.319535,0.000249,5.077319,-0.6650,0.740,10.01185,0.00000
3917.00,10.01104,5.319652,0.000251,5.077307,-0.6649,0.740,10.01104,0.00000
3918.00,10.01095,5.319749,0.000250,5.077310,-0.6649,0.740,10.01095,0.00000
3919.00,10.01142,5.319814,0.000248,5.077355,-0.6648,0.740,10.01142,0.00000
3920.00,10.01115,5.319878,0.000247,5.077389,-0.6648,0.741,10.01115,0.00000
3921.00,10.01171,5.319927,0.000248,5.077362,-0.6648,0.741,10.01171,0.00000
3922.00,10.01217,5.319973,0.000247,5.077371,-0.6648,0.741,10.01217,0.00000
3923.00,10.01226,5.319975,0.000250,5.077357,-0.6648,0.741,10.01226,0.00000
3924.00,10.01152,5.320027,0.000253,5.077324,-0.6648,0.741,10.01152,0.00000
3925.00,10.01234,5.320068,0.000256,5.077321,-0.6647,0.741,10.01234,0.00000
3926.00,10.01291,5.320172,0.000256,5.077383,-0.6647,0.741,10.01291,0.00000
3927.00,10.01268,5.320234,0.000258,5.077423,-0.6647,0.741,10.01268,0.00000
3928.00,10.01301,5.320254,0.000257,5.077378,-0.6647,0.741,10.01301,0.00000
3929.00,10.01431,5.320389,0.000256,5.077423,-0.6647,0.742,10.01431,0.00000
3930.00,10.01343,5.320471,0.000254,5.077413,-0.6647,0.742,10.01343,0.00000
3931.00,10.01180,5.320502,0.000253,5.077415,-0.6647,0.742,10.01180,0.00000
3932.00,10.01169,5.320589,0.000254,5.077421,-0.6646,0.742,10.01169,0.00000
3933.00,10.01129,5.320771,0.000253,5.077479,-0.6646,0.743,10.01129,0.00000
3934.00,10.01100,5.320740,0.000252,5.077384,-0.6646,0.743,10.01100,0.00000
3935.00,10.01207,5.320832,0.000248,5.077404,-0.6645,0.743,10.01207,0.00000
3936.00,10.01404,5.320925,0.000248,5.077358,-0.6645,0.743,10.01404,0.00000
3937.00,10.01468,5.320936,0.000244,5.077287,-0.6645,0.744,10.01468,0.00000
3938.00,10.01437,5.320971,0.000246,5.077261,-0.6644,0.744,10.01437,0.00000
3939.00,10.01406,5.321103,0.000246,5.077328,-0.6644,0.744,10.01406,0.00000
3940.00,10.01290,5.321206,0.000245,5.077326,-0.6643,0.744,10.01290,0.00000
3941.00,10.01213,5.321252,0.000246,5.077331,-0.6643,0.745,10.01213,0.00000
3942.00,10.01255,5.321415,0.000247,5.077354,-0.6642,0.745,10.01255,0.00000
3943.00,10.01316,5.321466,0.000245,5.077334,-0.6642,0.745,10.01316,0.00000
3944.00,10.01361,5.321555,0.000245,5.077331,-0.6642,0.745,10.01361,0.00000
3945.00,10.01481,5.321565,0.000250,5.077331,-0.6642,0.745,10.01481,0.00000
3946.00,10.01553,5.321591,0.000250,5.077264,-0.6642,0.745,10.01553,0.00000
3947.00,10.01561,5.321666,0.000248,5.077258,-0.6642,0.746,10.01561,0.00000
3948.00,10.01513,5.321771,0.000246,5.077244,-0.6642,0.746,10.01513,0.00000
3949.00,10.01495,5.321894,0.000249,5.077239,-0.6641,0.746,10.01495,0.00000
3950.00,10.01425,5.321983,0.000246,5.077213,-0.6641,0.746,10.01425,0.00000
3951.00,10.01372,5.322117,0.000245,5.077269,-0.6641,0.747,10.01372,0.00000
3952.00,10.01324,5.322115,0.000249,5.077266,-0.6641,0.747,10.01324,0.00000
3953.00,10.01362,5.322270,0.000251,5.077356,-0.6641,0.747,10.01362,0.00000
3954.00,10.01375,5.322273,0.000251,5.077357,-0.6641,0.747,10.01375,0.00000
3955.00,10.01456,5.322417,0.000251,5.077444,-0.6640,0.747,10.01456,0.00000
3956.00,10.01430,5.322499,0.000251,5.077477,-0.6640,0.747,10.01430,0.00000
3957.00,10.01311,5.322657,0.000250,5.077523,-0.6640,0.748,10.01311,0.00000
3958.00,10.01284,5.322760,0.000251,5.077537,-0.6639,0.748,10.01284,0.00000
3959.00,10.01297,5.322823,0.000253,5.077485,-0.6639,0.748,10.01297,0.00000
3960.00,10.01339,5.322812,0.000255,5.077405,-0.6638,0.748,10.01339,0.00000
3961.00,10.01392,5.322849,0.000255,5.077363,-0.6638,0.748,10.01392,0.00000
3962.00,10.01494,5.322874,0.000255,5.077343,-0.6637,0.748,10.01494,0.00000
3963.00,10.01470,5.322869,0.000254,5.077313,-0.6637,0.749,10.01470,0.00000
3964.00,10.01457,5.323021,0.000252,5.077383,-0.6637,0.749,10.01457,0.00000
3965.00,10.01397,5.323105,0.000252,5.077365,-0.6637,0.749,10.01397,0.00000
3966.00,10.01430,5.323194,0.000256,5.077403,-0.6636,0.749,10.01430,0.00000
3967.00,10.01381,5.323251,0.000257,5.077400,-0.6636,0.749,10.01381,0.00000
3968.00,10.01432,5.323270,0.000255,5.077352,-0.6635,0.750,10.01432,0.00000
3969.00,10.01438,5.323246,0.000253,5.077314,-0.6635,0.750,10.01438,0.00000
3970.00,10.01504,5.323311,0.000253,5.077264,-0.6635,0.750,10.01504,0.00000
3971.00,10.01572,5.323320,0.000250,5.077196,-0.6634,0.750,10.01572,0.00000
3972.00,10.01691,5.323436,0.000249,5.077252,-0.6634,0.751,10.01691,0.00000
3973.00,10.01747,5.323545,0.000250,5.077304,-0.6634,0.751,10.01747,0.00000
3974.00,10.01726,5.323687,0.000250,5.077387,-0.6634,0.751,10.01726,0.00000
3975.00,10.01631,5.323781,0.000250,5.077459,-0.6633,0.751,10.01631,0.00000
3976.00,10.01525,5.323882,0.000250,5.077491,-0.6633,0.751,10.01525,0.00000
3977.00,10.01505,5.323872,0.000251,5.077447,-0.6633,0.751,10.01505,0.00000
3978.00,10.01428,5.323949,0.000254,5.077409,-0.6632,0.751,10.01428,0.00000
3979.00,10.01493,5.324034,0.000257,5.077389,-0.6632,0.751,10.01493,0.00000
3980.00,10.01594,5.324026,0.000255,5.077315,-0.6632,0.752,10.01594,0.00000
3981.00,10.01659,5.324113,0.000256,5.077308,-0.6632,0.752,10.01659,0.00000
3982.00,10.01573,5.324185,0.000254,5.077243,-0.6631,0.752,10.01573,0.00000
3983.00,10.01555,5.324215,0.000251,5.077228,-0.6631,0.752,10.01555,0.00000
3984.00,10.01521,5.324200,0.000248,5.077221,-0.6630,0.753,10.01521,0.00000
3985.00,10.01542,5.324305,0.000246,5.077307,-0.6629,0.753,10.01542,0.00000
3986.00,10.01611,5.324307,0.000247,5.077297,-0.6629,0.753,10.01611,0.00000
3987.00,10.01715,5.324379,0.000250,5.077375,-0.6628,0.753,10.01715,0.00000
3988.00,10.01712,5.324431,0.000249,5.077465,-0.6628,0.753,10.01712,0.00000
3989.00,10.01717,5.324558,0.000249,5.077453,-0.6628,0.754,10.01717,0.00000
3990.00,10.01643,5.324576,0.000250,5.077354,-0.6627,0.754,10.01643,0.00000
3991.00,10.01555,5.324685,0.000250,5.077389,-0.6627,0.754,10.01555,0.00000
3992.00,10.01573,5.324831,0.000252,5.077433,-0.6627,0.754,10.01573,0.00000
3993.00,10.01628,5.324894,0.000257,5.077326,-0.6627,0.754,10.01628,0.00000
3994.00,10.01681,5.324947,0.000257,5.077377,-0.6626,0.754,10.01681,0.00000
3995.00,10.01823,5.325092,0.000257,5.077502,-0.6626,0.754,10.01823,0.00000
3996.00,10.01910,5.325132,0.000257,5.077456,-0.6626,0.755,10.01910,0.00000
3997.00,10.01900,5.325109,0.000252,5.077341,-0.6625,0.755,10.01900,0.00000
3998.00,10.01927,5.325167,0.000250,5.077363,-0.6625,0.755,10.01927,0.00000
3999.00,10.01947,5.325225,0.000250,5.077306,-0.6625,0.755,10.01947,0.00000
4000.00,10.01880,5.325231,0.000250,5.077231,-0.6625,0.756,10.01880,0.00000
4001.00,10.01863,5.325290,0.000247,5.077290,-0.6626,0.756,10.01863,0.00000
4002.00,10.01888,5.325350,0.000247,5.077377,-0.6626,0.756,10.01888,0.00000
4003.00,10.01820,5.325485,0.000245,5.077448,-0.6626,0.756,10.01820,0.00000
4004.00,10.01821,5.325524,0.000245,5.077437,-0.6625,0.756,10.01821,0.00000
4005.00,10.01782,5.325609,0.000248,5.077426,-0.6625,0.757,10.01782,0.00000
4006.00,10.01769,5.325726,0.000248,5.077411,-0.6625,0.757,10.01769,0.00000
4007.00,10.01771,5.325895,0.000250,5.077422,-0.6625,0.757,10.01771,0.00000
4008.00,10.01842,5.325938,0.000250,5.077360,-0.6625,0.757,10.01842,0.00000
4009.00,10.01727,5.326003,0.000249,5.077333,-0.6624,0.757,10.01727,0.00000
4010.00,10.01681,5.326124,0.000247,5.077408,-0.6623,0.758,10.01681,0.00000
4011.00,10.01683,5.326212,0.000246,5.077438,-0.6623,0.758,10.01683,0.00000
4012.00,10.01733,5.326231,0.000246,5.077392,-0.6622,0.758,10.01733,0.00000
4013.00,10.01798,5.326275,0.000248,5.077393,-0.6621,0.758,10.01798,0.00000
4014.00,10.01962,5.326399,0.000250,5.077454,-0.6621,0.758,10.01962,0.00000
4015.00,10.02135,5.326448,0.000254,5.077458,-0.6621,0.758,10.02135,0.00000
4016.00,10.02143,5.326452,0.000254,5.077418,-0.6621,0.759,10.02143,0.00000
4017.00,10.02104,5.326480,0.000255,5.077433,-0.6620,0.759,10.02104,0.00000
4018.00,10.02000,5.326569,0.000252,5.077449,-0.6620,0.759,10.02000,0.00000
4019.00,10.01968,5.326577,0.000247,5.077450,-0.6620,0.759,10.01968,0.00000
4020.00,10.01892,5.326701,0.000239,5.077464,-0.6621,0.760,10.01892,0.00000
4021.00,10.01854,5.326918,0.000241,5.077562,-0.6621,0.760,10.01854,0.00000
4022.00,10.01803,5.326998,0.000239,5.077511,-0.6621,0.760,10.01803,0.00000
4023.00,10.01826,5.326978,0.000240,5.077469,-0.6621,0.760,10.01826,0.00000
@14,1.0000,2.0, 4020.107 
4024.00,10.01851,5.327073,0.000245,5.077468,-0.6622,0.760,10.01851,0.00000
4025.00,10.02057,5.327023,0.000252,5.077391,-0.6622,0.760,10.02057,0.00000
4026.00,10.01509,5.326984,0.000254,5.077297,-0.6622,0.760,10.01509,0.00000
4027.00,9.98893,5.327127,0.000257,5.077415,-0.6622,0.760,9.98893,0.00000
4028.00,9.94493,5.327272,0.000256,5.077509,-0.6622,0.761,9.94493,0.00000
4029.00,9.89303,5.327282,0.000254,5.077488,-0.6622,0.761,9.89303,0.00000
4030.00,9.84154,5.327393,0.000249,5.077522,-0.6622,0.761,9.84154,0.00000
4031.00,9.80656,5.327499,0.000244,5.077557,-0.6622,0.762,9.80656,0.00000
4032.00,9.80031,5.327538,0.000241,5.077436,-0.6622,0.762,9.80031,0.00000
4033.00,9.81340,5.327656,0.000245,5.077398,-0.6622,0.762,9.81340,0.00000
4034.00,9.82776,5.327774,0.000245,5.077346,-0.6622,0.763,9.82776,0.00000
4035.00,9.83333,5.327880,0.000249,5.077365,-0.6621,0.763,9.83333,0.00000
4036.00,9.82522,5.327918,0.000253,5.077333,-0.6621,0.763,9.82522,0.00000
4037.00,9.80381,5.327998,0.000259,5.077411,-0.6621,0.763,9.80381,0.00000
4038.00,9.77855,5.328026,0.000254,5.077408,-0.6620,0.763,9.77855,0.00000
4039.00,9.75918,5.328126,0.000254,5.077494,-0.6620,0.763,9.75918,0.00000
4040.00,9.74846,5.328224,0.000252,5.077489,-0.6620,0.763,9.74846,0.00000
4041.00,9.74711,5.328294,0.000253,5.077504,-0.6620,0.764,9.74711,0.00000
4042.00,9.75593,5.328305,0.000248,5.077423,-0.6620,0.764,9.75593,0.00000
4043.00,9.77237,5.328368,0.000249,5.077373,-0.6620,0.764,9.77237,0.00000
4044.00,9.79386,5.328438,0.000248,5.077335,-0.6620,0.764,9.79386,0.00000
4045.00,9.81774,5.328469,0.000248,5.077318,-0.6620,0.765,9.81774,0.00000
4046.00,9.84159,5.328595,0.000247,5.077342,-0.6619,0.765,9.84159,0.00000
4047.00,9.86348,5.328712,0.000244,5.077378,-0.6620,0.765,9.86348,0.00000
4048.00,9.88210,5.328790,0.000246,5.077398,-0.6620,0.765,9.88210,0.00000
4049.00,9.89827,5.328839,0.000248,5.077393,-0.6620,0.765,9.89827,0.00000
4050.00,9.91189,5.328902,0.000252,5.077405,-0.6620,0.765,9.91189,0.00000
4051.00,9.92266,5.328914,0.000257,5.077364,-0.6621,0.765,9.92266,0.00000
4052.00,9.93263,5.328956,0.000263,5.077324,-0.6621,0.765,9.93263,0.00000
4053.00,9.94033,5.329017,0.000259,5.077366,-0.6621,0.766,9.94033,0.00000
4054.00,9.94436,5.329095,0.000259,5.077373,-0.6621,0.766,9.94436,0.00000
4055.00,9.94738,5.329123,0.000256,5.077334,-0.6621,0.766,9.94738,0.00000
4056.00,9.94954,5.329148,0.000249,5.077286,-0.6621,0.767,9.94954,0.00000
4057.00,9.95062,5.329194,0.000249,5.077313,-0.6621,0.767,9.95062,0.00000
4058.00,9.95201,5.329250,0.000255,5.077299,-0.6621,0.767,9.95201,0.00000
4059.00,9.95543,5.329290,0.000253,5.077279,-0.6621,0.767,9.95543,0.00000
4060.00,9.95776,5.329451,0.000255,5.077341,-0.6621,0.767,9.95776,0.00000
4061.00,9.95893,5.329587,0.000258,5.077388,-0.6621,0.767,9.95893,0.00000
4062.00,9.95951,5.329722,0.000259,5.077408,-0.6621,0.767,9.95951,0.00000
4063.00,9.95907,5.329821,0.000255,5.077417,-0.6621,0.768,9.95907,0.00000
4064.00,9.95753,5.329892,0.000257,5.077369,-0.6621,0.768,9.95753,0.00000
4065.00,9.95697,5.329990,0.000258,5.077346,-0.6621,0.768,9.95697,0.00000
4066.00,9.95640,5.330073,0.000257,5.077330,-0.6621,0.768,9.95640,0.00000
4067.00,9.95585,5.330143,0.000253,5.077358,-0.6621,0.768,9.95585,0.00000
4068.00,9.95651,5.330222,0.000251,5.077320,-0.6621,0.769,9.95651,0.00000
4069.00,9.95694,5.330375,0.000249,5.077424,-0.6621,0.769,9.95694,0.00000
4070.00,9.95722,5.330378,0.000247,5.077407,-0.6620,0.769,9.95722,0.00000
4071.00,9.95621,5.330394,0.000245,5.077410,-0.6620,0.769,9.95621,0.00000
4072.00,9.95562,5.330484,0.000245,5.077389,-0.6620,0.770,9.95562,0.00000
4073.00,9.95449,5.330602,0.000247,5.077454,-0.6620,0.770,9.95449,0.00000
4074.00,9.95436,5.330614,0.000247,5.077424,-0.6620,0.770,9.95436,0.00000
4075.00,9.95338,5.330682,0.000246,5.077424,-0.6620,0.770,9.95338,0.00000
4076.00,9.95448,5.330737,0.000244,5.077444,-0.6620,0.771,9.95448,0.00000
4077.00,9.95600,5.330734,0.000245,5.077459,-0.6620,0.771,9.95600,0.00000
4078.00,9.95777,5.330693,0.000248,5.077391,-0.6619,0.771,9.95777,0.00000
4079.00,9.95889,5.330726,0.000247,5.077331,-0.6619,0.771,9.95889,0.00000
4080.00,9.96051,5.330764,0.000245,5.077308,-0.6619,0.771,9.96051,0.00000
4081.00,9.96253,5.330884,0.000245,5.077284,-0.6618,0.772,9.96253,0.00000
4082.00,9.96478,5.330935,0.000245,5.077262,-0.6618,0.772,9.96478,0.00000
4083.00,9.96627,5.330984,0.000244,5.077250,-0.6618,0.772,9.96627,0.00000
4084.00,9.96807,5.331139,0.000246,5.077297,-0.6617,0.772,9.96807,0.00000
4085.00,9.97008,5.331201,0.000253,5.077280,-0.6617,0.772,9.97008,0.00000
4086.00,9.97265,5.331210,0.000257,5.077237,-0.6617,0.772,9.97265,0.00000
4087.00,9.97514,5.331321,0.000257,5.077240,-0.6617,0.772,9.97514,0.00000
4088.00,9.97935,5.331401,0.000258,5.077217,-0.6617,0.773,9.97935,0.00000
4089.00,9.98319,5.331432,0.000258,5.077193,-0.6617,0.773,9.98319,0.00000
4090.00,9.98588,5.331465,0.000254,5.077222,-0.6617,0.773,9.98588,0.00000
4091.00,9.98832,5.331644,0.000252,5.077364,-0.6617,0.773,9.98832,0.00000
4092.00,9.99164,5.331673,0.000251,5.077337,-0.6617,0.774,9.99164,0.00000
4093.00,9.99381,5.331765,0.000253,5.077366,-0.6617,0.774,9.99381,0.00000
4094.00,9.99585,5.331799,0.000253,5.077402,-0.6616,0.774,9.99585,0.00000
4095.00,9.99952,5.331940,0.000252,5.077435,-0.6616,0.774,9.99952,0.00000
4096.00,10.00210,5.331956,0.000255,5.077384,-0.6616,0.774,10.00210,0.00000
4097.00,10.00299,5.332001,0.000258,5.077399,-0.6615,0.774,10.00299,0.00000
4098.00,10.00505,5.332117,0.000255,5.077465,-0.6615,0.775,10.00505,0.00000
4099.00,10.00733,5.332173,0.000252,5.077439,-0.6615,0.775,10.00733,0.00000
4100.00,10.01005,5.332195,0.000255,5.077340,-0.6615,0.775,10.01005,0.00000
4101.00,10.01198,5.332260,0.000255,5.077348,-0.6615,0.775,10.01198,0.00000
4102.00,10.01346,5.332365,0.000250,5.077383,-0.6614,0.775,10.01346,0.00000
4103.00,10.01400,5.332422,0.000250,5.077387,-0.6614,0.776,10.01400,0.00000
4104.00,10.01491,5.332489,0.000252,5.077388,-0.6613,0.776,10.01491,0.00000
4105.00,10.01577,5.332601,0.000248,5.077484,-0.6613,0.776,10.01577,0.00000
4106.00,10.01670,5.332666,0.000247,5.077449,-0.6612,0.776,10.01670,0.00000
4107.00,10.01844,5.332748,0.000249,5.077418,-0.6612,0.776,10.01844,0.00000
4108.00,10.01981,5.332838,0.000250,5.077409,-0.6611,0.777,10.01981,0.00000
4109.00,10.02091,5.332933,0.000248,5.077391,-0.6611,0.777,10.02091,0.00000
4110.00,10.02128,5.332951,0.000252,5.077342,-0.6610,0.777,10.02128,0.00000
4111.00,10.02116,5.333018,0.000251,5.077365,-0.6610,0.777,10.02116,0.00000
4112.00,10.02048,5.333056,0.000251,5.077369,-0.6610,0.778,10.02048,0.00000
4113.00,10.02022,5.333129,0.000251,5.077404,-0.6610,0.778,10.02022,0.00000
4114.00,10.01948,5.333175,0.000253,5.077421,-0.6610,0.778,10.01948,0.00000
4115.00,10.01789,5.333261,0.000253,5.077412,-0.6609,0.778,10.01789,0.00000
4116.00,10.01815,5.333297,0.000255,5.077401,-0.6609,0.778,10.01815,0.00000
4117.00,10.01786,5.333508,0.000258,5.077497,-0.6609,0.778,10.01786,0.00000
4118.00,10.01724,5.333526,0.000259,5.077395,-0.6609,0.778,10.01724,0.00000
4119.00,10.01716,5.333606,0.000260,5.077443,-0.6609,0.779,10.01716,0.00000
4120.00,10.01694,5.333736,0.000262,5.077523,-0.6609,0.779,10.01694,0.00000
4121.00,10.01772,5.333861,0.000261,5.077543,-0.6608,0.779,10.01772,0.00000
4122.00,10.01806,5.333803,0.000257,5.077439,-0.6609,0.779,10.01806,0.00000
4123.00,10.01819,5.333905,0.000256,5.077471,-0.6609,0.779,10.01819,0.00000
4124.00,10.01769,5.333951,0.000256,5.077401,-0.6609,0.780,10.01769,0.00000
4125.00,10.01807,5.334040,0.000252,5.077398,-0.6609,0.780,10.01807,0.00000
4126.00,10.01751,5.334050,0.000249,5.077317,-0.6608,0.780,10.01751,0.00000
4127.00,10.01654,5.334123,0.000250,5.077323,-0.6608,0.780,10.01654,0.00000
4128.00,10.01604,5.334180,0.000252,5.077323,-0.6608,0.780,10.01604,0.00000
4129.00,10.01555,5.334266,0.000250,5.077336,-0.6608,0.781,10.01555,0.00000
4130.00,10.01539,5.334279,0.000253,5.077307,-0.6608,0.781,10.01539,0.00000
4131.00,10.01492,5.334434,0.000256,5.077390,-0.6607,0.781,10.01492,0.00000
4132.00,10.01574,5.334558,0.000255,5.077441,-0.6607,0.781,10.01574,0.00000
4133.00,10.01766,5.334596,0.000254,5.077425,-0.6607,0.781,10.01766,0.00000
4134.00,10.01856,5.334689,0.000253,5.077473,-0.6607,0.781,10.01856,0.00000
4135.00,10.01815,5.334783,0.000253,5.077454,-0.6607,0.782,10.01815,0.00000
4136.00,10.01801,5.334791,0.000252,5.077430,-0.6607,0.782,10.01801,0.00000
4137.00,10.01843,5.334824,0.000251,5.077391,-0.6607,0.782,10.01843,0.00000
4138.00,10.01739,5.334915,0.000253,5.077381,-0.6606,0.782,10.01739,0.00000
4139.00,10.01820,5.335016,0.000255,5.077372,-0.6606,0.783,10.01820,0.00000
4140.00,10.01922,5.335042,0.000256,5.077385,-0.6606,0.783,10.01922,0.00000
4141.00,10.02006,5.335103,0.000256,5.077327,-0.6606,0.783,10.02006,0.00000
4142.00,10.02060,5.335249,0.000260,5.077394,-0.6606,0.783,10.02060,0.00000
4143.00,10.02102,5.335257,0.000259,5.077385,-0.6606,0.783,10.02102,0.00000
4144.00,10.02110,5.335310,0.000260,5.077387,-0.6606,0.783,10.02110,0.00000
4145.00,10.02169,5.335336,0.000259,5.077342,-0.6606,0.783,10.02169,0.00000
4146.00,10.02170,5.335423,0.000257,5.077360,-0.6605,0.784,10.02170,0.00000
4147.00,10.02136,5.335447,0.000258,5.077327,-0.6605,0.784,10.02136,0.00000
4148.00,10.02182,5.335559,0.000258,5.077337,-0.6605,0.784,10.02182,0.00000
4149.00,10.02285,5.335609,0.000254,5.077349,-0.6605,0.784,10.02285,0.00000
4150.00,10.02283,5.335727,0.000252,5.077431,-0.6605,0.785,10.02283,0.00000
4151.00,10.02380,5.335725,0.000255,5.077451,-0.6604,0.785,10.02380,0.00000
4152.00,10.02429,5.335713,0.000255,5.077412,-0.6604,0.785,10.02429,0.00000
4153.00,10.02411,5.335784,0.000253,5.077442,-0.6604,0.785,10.02411,0.00000
4154.00,10.02328,5.335855,0.000258,5.077398,-0.6604,0.785,10.02328,0.00000
4155.00,10.02392,5.335924,0.000258,5.077368,-0.6603,0.785,10.02392,0.00000
4156.00,10.02366,5.336008,0.000254,5.077356,-0.6603,0.786,10.02366,0.00000
4157.00,10.02356,5.336033,0.000252,5.077303,-0.6603,0.786,10.02356,0.00000
4158.00,10.02378,5.336059,0.000253,5.077314,-0.6603,0.786,10.02378,0.00000
4159.00,10.02460,5.336050,0.000252,5.077319,-0.6602,0.786,10.02460,0.00000
4160.00,10.02385,5.336076,0.000256,5.077298,-0.6602,0.786,10.02385,0.00000
4161.00,10.02416,5.336120,0.000257,5.077314,-0.6601,0.786,10.02416,0.00000
4162.00,10.02490,5.336285,0.000257,5.077449,-0.6601,0.787,10.02490,0.00000
4163.00,10.02609,5.336330,0.000257,5.077418,-0.6600,0.787,10.02609,0.00000
4164.00,10.02675,5.336352,0.000256,5.077360,-0.6599,0.787,10.02675,0.00000
4165.00,10.02842,5.336428,0.000256,5.077395,-0.6600,0.787,10.02842,0.00000
4166.00,10.02908,5.336467,0.000255,5.077357,-0.6600,0.788,10.02908,0.00000
4167.00,10.02892,5.336414,0.000258,5.077260,-0.6600,0.788,10.02892,0.00000
4168.00,10.02789,5.336508,0.000258,5.077283,-0.6601,0.788,10.02789,0.00000
4169.00,10.02674,5.336571,0.000260,5.077280,-0.6601,0.788,10.02674,0.00000
4170.00,10.02592,5.336607,0.000259,5.077194,-0.6601,0.788,10.02592,0.00000
4171.00,10.02500,5.336722,0.000260,5.077221,-0.6601,0.788,10.02500,0.00000
4172.00,10.02491,5.336891,0.000258,5.077255,-0.6601,0.789,10.02491,0.00000
4173.00,10.02505,5.336969,0.000258,5.077235,-0.6601,0.789,10.02505,0.00000
4174.00,10.02614,5.337106,0.000259,5.077330,-0.6601,0.789,10.02614,0.00000
4175.00,10.02591,5.337127,0.000258,5.077344,-0.6601,0.789,10.02591,0.00000
4176.00,10.02701,5.337217,0.000257,5.077356,-0.6601,0.789,10.02701,0.00000
4177.00,10.02727,5.337238,0.000256,5.077306,-0.6601,0.790,10.02727,0.00000
4178.00,10.02767,5.337320,0.000254,5.077283,-0.6600,0.790,10.02767,0.00000
4179.00,10.02696,5.337421,0.000251,5.077242,-0.6600,0.790,10.02696,0.00000
4180.00,10.02783,5.337558,0.000251,5.077275,-0.6600,0.790,10.02783,0.00000
4181.00,10.02750,5.337646,0.000250,5.077282,-0.6600,0.790,10.02750,0.00000
4182.00,10.02814,5.337776,0.000249,5.077386,-0.6600,0.791,10.02814,0.00000
4183.00,10.02782,5.337827,0.000249,5.077440,-0.6600,0.791,10.02782,0.00000
4184.00,10.02776,5.337847,0.000251,5.077469,-0.6599,0.791,10.02776,0.00000
4185.00,10.02756,5.337876,0.000251,5.077470,-0.6599,0.791,10.02756,0.00000
4186.00,10.02814,5.337902,0.000251,5.077434,-0.6598,0.791,10.02814,0.00000
4187.00,10.02831,5.337999,0.000252,5.077417,-0.6598,0.792,10.02831,0.00000
4188.00,10.02827,5.338076,0.000255,5.077386,-0.6598,0.792,10.02827,0.00000
4189.00,10.02877,5.338224,0.000253,5.077412,-0.6598,0.792,10.02877,0.00000
4190.00,10.02891,5.338337,0.000252,5.077409,-0.6598,0.792,10.02891,0.00000
4191.00,10.02838,5.338485,0.000252,5.077521,-0.6598,0.793,10.02838,0.00000
4192.00,10.02712,5.338499,0.000253,5.077506,-0.6597,0.793,10.02712,0.00000
4193.00,10.02769,5.338523,0.000252,5.077532,-0.6597,0.793,10.02769,0.00000
4194.00,10.02752,5.338538,0.000255,5.077517,-0.6597,0.793,10.02752,0.00000
4195.00,10.02693,5.338567,0.000253,5.077507,-0.6597,0.793,10.02693,0.00000
4196.00,10.02702,5.338582,0.000253,5.077438,-0.6597,0.794,10.02702,0.00000
4197.00,10.02803,5.338668,0.000256,5.077452,-0.6596,0.794,10.02803,0.00000
4198.00,10.02741,5.338769,0.000258,5.077406,-0.6596,0.794,10.02741,0.00000
4199.00,10.02810,5.338821,0.000255,5.077327,-0.6596,0.794,10.02810,0.00000
4200.00,10.02873,5.338897,0.000256,5.077288,-0.6596,0.794,10.02873,0.00000
4201.00,10.02836,5.338939,0.000255,5.077277,-0.6596,0.794,10.02836,0.00000
4202.00,10.02816,5.338974,0.000252,5.077227,-0.6596,0.795,10.02816,0.00000
4203.00,10.02941,5.339044,0.000251,5.077293,-0.6596,0.795,10.02941,0.00000
4204.00,10.02879,5.339123,0.000254,5.077348,-0.6596,0.795,10.02879,0.00000
4205.00,10.02855,5.339121,0.000256,5.077322,-0.6596,0.795,10.02855,0.00000
4206.00,10.02925,5.339170,0.000258,5.077332,-0.6595,0.795,10.02925,0.00000
4207.00,10.02937,5.339245,0.000259,5.077341,-0.6595,0.795,10.02937,0.00000
4208.00,10.02906,5.339284,0.000258,5.077282,-0.6594,0.795,10.02906,0.00000
4209.00,10.02915,5.339326,0.000259,5.077253,-0.6594,0.795,10.02915,0.00000
4210.00,10.02950,5.339426,0.000260,5.077310,-0.6594,0.796,10.02950,0.00000
4211.00,10.02916,5.339459,0.000258,5.077246,-0.6594,0.796,10.02916,0.00000
4212.00,10.02920,5.339538,0.000258,5.077216,-0.6593,0.796,10.02920,0.00000
4213.00,10.02903,5.339669,0.000256,5.077230,-0.6593,0.796,10.02903,0.00000
4214.00,10.02969,5.339720,0.000253,5.077256,-0.6592,0.797,10.02969,0.00000
4215.00,10.02949,5.339867,0.000250,5.077312,-0.6592,0.797,10.02949,0.00000
4216.00,10.03009,5.339990,0.000249,5.077389,-0.6592,0.797,10.03009,0.00000
4217.00,10.03044,5.340002,0.000248,5.077372,-0.6591,0.798,10.03044,0.00000
4218.00,10.03095,5.340037,0.000252,5.077373,-0.6591,0.798,10.03095,0.00000
4219.00,10.03040,5.340206,0.000256,5.077420,-0.6591,0.798,10.03040,0.00000
4220.00,10.03095,5.340297,0.000259,5.077414,-0.6590,0.798,10.03095,0.00000
4221.00,10.03166,5.340399,0.000263,5.077404,-0.6590,0.798,10.03166,0.00000
4222.00,10.03172,5.340494,0.000265,5.077436,-0.6589,0.798,10.03172,0.00000
4223.00,10.03041,5.340609,0.000262,5.077516,-0.6589,0.798,10.03041,0.00000
4224.00,10.02996,5.340594,0.000261,5.077447,-0.6588,0.798,10.02996,0.00000
4225.00,10.02933,5.340658,0.000260,5.077444,-0.6587,0.799,10.02933,0.00000
4226.00,10.02845,5.340641,0.000263,5.077390,-0.6587,0.799,10.02845,0.00000
4227.00,10.02845,5.340641,0.000261,5.077353,-0.6586,0.799,10.02845,0.00000
4228.00,10.03016,5.340689,0.000262,5.077307,-0.6586,0.799,10.03016,0.00000
4229.00,10.03153,5.340787,0.000260,5.077307,-0.6586,0.799,10.03153,0.00000
4230.00,10.03206,5.340826,0.000261,5.077316,-0.6586,0.799,10.03206,0.00000
4231.00,10.03173,5.340935,0.000256,5.077343,-0.6585,0.800,10.03173,0.00000
4232.00,10.03081,5.341054,0.000257,5.077387,-0.6585,0.800,10.03081,0.00000
4233.00,10.02957,5.341065,0.000256,5.077346,-0.6585,0.800,10.02957,0.00000
4234.00,10.02907,5.341090,0.000255,5.077387,-0.6585,0.800,10.02907,0.00000
4235.00,10.02952,5.341115,0.000256,5.077341,-0.6584,0.800,10.02952,0.00000
4236.00,10.03066,5.341189,0.000258,5.077354,-0.6584,0.801,10.03066,0.00000
4237.00,10.03253,5.341265,0.000259,5.077355,-0.6584,0.801,10.03253,0.00000
4238.00,10.03332,5.341348,0.000256,5.077342,-0.6583,0.801,10.03332,0.00000
4239.00,10.03366,5.341419,0.000255,5.077294,-0.6583,0.801,10.03366,0.00000
4240.00,10.03393,5.341540,0.000254,5.077267,-0.6582,0.802,10.03393,0.00000
4241.00,10.03353,5.341642,0.000251,5.077263,-0.6582,0.802,10.03353,0.00000
4242.00,10.03278,5.341726,0.000249,5.077251,-0.6582,0.802,10.03278,0.00000
4243.00,10.03269,5.341754,0.000252,5.077204,-0.6581,0.802,10.03269,0.00000
4244.00,10.03271,5.341851,0.000253,5.077253,-0.6581,0.802,10.03271,0.00000
4245.00,10.03276,5.341834,0.000254,5.077252,-0.6581,0.803,10.03276,0.00000
4246.00,10.03287,5.341898,0.000256,5.077256,-0.6581,0.803,10.03287,0.00000
4247.00,10.03295,5.342009,0.000256,5.077317,-0.6580,0.803,10.03295,0.00000
4248.00,10.03319,5.342133,0.000251,5.077380,-0.6580,0.803,10.03319,0.00000
4249.00,10.03332,5.342229,0.000250,5.077347,-0.6580,0.803,10.03332,0.00000
4250.00,10.03284,5.342405,0.000253,5.077395,-0.6579,0.804,10.03284,0.00000
4251.00,10.03247,5.342469,0.000251,5.077417,-0.6579,0.804,10.03247,0.00000
4252.00,10.03324,5.342505,0.000251,5.077357,-0.6579,0.804,10.03324,0.00000
4253.00,10.03381,5.342584,0.000254,5.077313,-0.6578,0.804,10.03381,0.00000
4254.00,10.03413,5.342712,0.000253,5.077307,-0.6578,0.804,10.03413,0.00000
4255.00,10.03396,5.342736,0.000249,5.077246,-0.6578,0.805,10.03396,0.00000
4256.00,10.03397,5.342759,0.000252,5.077142,-0.6578,0.805,10.03397,0.00000
4257.00,10.03310,5.342793,0.000255,5.077090,-0.6577,0.805,10.03310,0.00000
4258.00,10.03282,5.342863,0.000256,5.077180,-0.6578,0.805,10.03282,0.00000
4259.00,10.03267,5.342861,0.000255,5.077184,-0.6578,0.805,10.03267,0.00000
4260.00,10.03260,5.343000,0.000254,5.077264,-0.6578,0.805,10.03260,0.00000
4261.00,10.03310,5.343096,0.000252,5.077352,-0.6578,0.806,10.03310,0.00000
4262.00,10.03391,5.343223,0.000250,5.077442,-0.6578,0.806,10.03391,0.00000
4263.00,10.03429,5.343311,0.000250,5.077454,-0.6578,0.806,10.03429,0.00000
4264.00,10.03445,5.343358,0.000252,5.077491,-0.6577,0.806,10.03445,0.00000
4265.00,10.03502,5.343301,0.000253,5.077428,-0.6577,0.807,10.03502,0.00000
4266.00,10.03512,5.343333,0.000254,5.077417,-0.6577,0.807,10.03512,0.00000
4267.00,10.03419,5.343454,0.000252,5.077426,-0.6576,0.807,10.03419,0.00000
4268.00,10.03373,5.343537,0.000254,5.077394,-0.6576,0.807,10.03373,0.00000
4269.00,10.03404,5.343642,0.000252,5.077356,-0.6576,0.807,10.03404,0.00000
4270.00,10.03419,5.343781,0.000254,5.077399,-0.6575,0.808,10.03419,0.00000
4271.00,10.03412,5.343894,0.000256,5.077419,-0.6575,0.808,10.03412,0.00000
4272.00,10.03467,5.343899,0.000259,5.077366,-0.6574,0.808,10.03467,0.00000
4273.00,10.03450,5.343916,0.000260,5.077351,-0.6574,0.808,10.03450,0.00000
4274.00,10.03388,5.344023,0.000266,5.077384,-0.6574,0.808,10.03388,0.00000
4275.00,10.03366,5.344135,0.000266,5.077390,-0.6574,0.808,10.03366,0.00000
4276.00,10.03432,5.344141,0.000263,5.077291,-0.6574,0.808,10.03432,0.00000
4277.00,10.03560,5.344168,0.000261,5.077251,-0.6573,0.808,10.03560,0.00000
4278.00,10.03583,5.344277,0.000261,5.077209,-0.6573,0.809,10.03583,0.00000
4279.00,10.03571,5.344319,0.000259,5.077162,-0.6573,0.809,10.03571,0.00000
4280.00,10.03572,5.344365,0.000257,5.077133,-0.6572,0.809,10.03572,0.00000
4281.00,10.03529,5.344536,0.000261,5.077225,-0.6572,0.809,10.03529,0.00000
4282.00,10.03417,5.344630,0.000261,5.077255,-0.6572,0.809,10.03417,0.00000
4283.00,10.03462,5.344619,0.000261,5.077251,-0.6571,0.810,10.03462,0.00000
4284.00,10.03489,5.344718,0.000257,5.077278,-0.6571,0.810,10.03489,0.00000
4285.00,10.03554,5.344756,0.000257,5.077277,-0.6571,0.810,10.03554,0.00000
4286.00,10.03508,5.344838,0.000254,5.077250,-0.6571,0.810,10.03508,0.00000
4287.00,10.03543,5.344930,0.000254,5.077271,-0.6570,0.811,10.03543,0.00000
4288.00,10.03598,5.345116,0.000253,5.077317,-0.6570,0.811,10.03598,0.00000
4289.00,10.03628,5.345157,0.000256,5.077300,-0.6570,0.811,10.03628,0.00000
4290.00,10.03597,5.345216,0.000256,5.077255,-0.6569,0.811,10.03597,0.00000
4291.00,10.03658,5.345215,0.000255,5.077221,-0.6569,0.811,10.03658,0.00000
4292.00,10.03597,5.345285,0.000254,5.077229,-0.6569,0.811,10.03597,0.00000
4293.00,10.03524,5.345287,0.000252,5.077193,-0.6569,0.812,10.03524,0.00000
4294.00,10.03495,5.345375,0.000249,5.077236,-0.6569,0.812,10.03495,0.00000
4295.00,10.03507,5.345466,0.000249,5.077266,-0.6569,0.812,10.03507,0.00000
4296.00,10.03576,5.345603,0.000253,5.077310,-0.6569,0.812,10.03576,0.00000
4297.00,10.03610,5.345611,0.000252,5.077195,-0.6569,0.813,10.03610,0.00000
4298.00,10.03560,5.345694,0.000255,5.077206,-0.6569,0.813,10.03560,0.00000
4299.00,10.03525,5.345693,0.000258,5.077210,-0.6569,0.813,10.03525,0.00000
4300.00,10.03489,5.345784,0.000260,5.077234,-0.6569,0.813,10.03489,0.00000
4301.00,10.03480,5.345732,0.000257,5.077157,-0.6569,0.813,10.03480,0.00000
4302.00,10.03529,5.345845,0.000258,5.077279,-0.6569,0.813,10.03529,0.00000
4303.00,10.03630,5.345888,0.000254,5.077244,-0.6568,0.814,10.03630,0.00000
4304.00,10.03647,5.345947,0.000252,5.077201,-0.6568,0.814,10.03647,0.00000
4305.00,10.03641,5.346037,0.000248,5.077208,-0.6568,0.814,10.03641,0.00000
4306.00,10.03618,5.346172,0.000245,5.077256,-0.6568,0.815,10.03618,0.00000
4307.00,10.03652,5.346204,0.000243,5.077213,-0.6568,0.815,10.03652,0.00000
4308.00,10.03697,5.346278,0.000244,5.077228,-0.6568,0.815,10.03697,0.00000
4309.00,10.03774,5.346363,0.000243,5.077196,-0.6568,0.815,10.03774,0.00000
4310.00,10.03834,5.346337,0.000245,5.077136,-0.6568,0.816,10.03834,0.00000
4311.00,10.03779,5.346405,0.000248,5.077133,-0.6568,0.816,10.03779,0.00000
4312.00,10.03835,5.346490,0.000250,5.077113,-0.6568,0.816,10.03835,0.00000
4313.00,10.03868,5.346533,0.000249,5.077115,-0.6568,0.816,10.03868,0.00000
4314.00,10.03867,5.346662,0.000250,5.077236,-0.6568,0.816,10.03867,0.00000
4315.00,10.03893,5.346786,0.000252,5.077308,-0.6568,0.816,10.03893,0.00000
4316.00,10.03878,5.346794,0.000251,5.077299,-0.6568,0.817,10.03878,0.00000
4317.00,10.03723,5.346857,0.000252,5.077295,-0.6568,0.817,10.03723,0.00000
4318.00,10.03642,5.346875,0.000255,5.077259,-0.6568,0.817,10.03642,0.00000
4319.00,10.03578,5.346869,0.000254,5.077135,-0.6568,0.817,10.03578,0.00000
4320.00,10.03591,5.346941,0.000255,5.077110,-0.6568,0.817,10.03591,0.00000
4321.00,10.03598,5.347085,0.000254,5.077120,-0.6568,0.817,10.03598,0.00000
4322.00,10.03699,5.347173,0.000253,5.077162,-0.6567,0.818,10.03699,0.00000
4323.00,10.03714,5.347296,0.000249,5.077203,-0.6567,0.818,10.03714,0.00000
@15,1.0000,2.0, 4320.096 
4324.00,10.03834,5.347395,0.000251,5.077281,-0.6566,0.818,10.03834,0.00000
4325.00,10.04021,5.347426,0.000250,5.077307,-0.6566,0.818,10.04021,0.00000
4326.00,10.03774,5.347509,0.000252,5.077347,-0.6566,0.819,10.03774,0.00000
4327.00,10.01600,5.347550,0.000255,5.077360,-0.6566,0.819,10.01600,0.00000
4328.00,9.97512,5.347633,0.000258,5.077436,-0.6566,0.819,9.97512,0.00000
4329.00,9.92550,5.347638,0.000256,5.077378,-0.6566,0.819,9.92550,0.00000
4330.00,9.87439,5.347709,0.000255,5.077366,-0.6566,0.819,9.87439,0.00000
4331.00,9.83613,5.347799,0.000253,5.077422,-0.6565,0.820,9.83613,0.00000
4332.00,9.82578,5.347855,0.000253,5.077409,-0.6565,0.820,9.82578,0.00000
4333.00,9.83741,5.347931,0.000253,5.077335,-0.6565,0.820,9.83741,0.00000
4334.00,9.85473,5.348093,0.000253,5.077394,-0.6564,0.820,9.85473,0.00000
4335.00,9.86538,5.348227,0.000256,5.077473,-0.6564,0.820,9.86538,0.00000
4336.00,9.86313,5.348294,0.000256,5.077417,-0.6563,0.821,9.86313,0.00000
4337.00,9.84711,5.348402,0.000258,5.077423,-0.6563,0.821,9.84711,0.00000
4338.00,9.82708,5.348437,0.000257,5.077451,-0.6563,0.821,9.82708,0.00000
4339.00,9.80860,5.348520,0.000258,5.077442,-0.6563,0.821,9.80860,0.00000
4340.00,9.79804,5.348539,0.000257,5.077350,-0.6563,0.821,9.79804,0.00000
4341.00,9.79450,5.348614,0.000257,5.077385,-0.6563,0.822,9.79450,0.00000
4342.00,9.79927,5.348660,0.000257,5.077393,-0.6563,0.822,9.79927,0.00000
4343.00,9.81102,5.348727,0.000258,5.077391,-0.6563,0.822,9.81102,0.00000
4344.00,9.82965,5.348673,0.000260,5.077326,-0.6563,0.822,9.82965,0.00000
4345.00,9.85059,5.348769,0.000262,5.077349,-0.6563,0.822,9.85059,0.00000
4346.00,9.87180,5.348740,0.000262,5.077287,-0.6563,0.822,9.87180,0.00000
4347.00,9.89193,5.348785,0.000262,5.077259,-0.6562,0.823,9.89193,0.00000
4348.00,9.90934,5.348903,0.000262,5.077281,-0.6562,0.823,9.90934,0.00000
4349.00,9.92350,5.349031,0.000263,5.077308,-0.6562,0.823,9.92350,0.00000
4350.00,9.93578,5.349047,0.000260,5.077264,-0.6561,0.823,9.93578,0.00000
4351.00,9.94757,5.349217,0.000259,5.077345,-0.6561,0.823,9.94757,0.00000
4352.00,9.95767,5.349316,0.000257,5.077333,-0.6561,0.824,9.95767,0.00000
4353.00,9.96486,5.349442,0.000259,5.077349,-0.6560,0.824,9.96486,0.00000
4354.00,9.96935,5.349509,0.000257,5.077329,-0.6560,0.824,9.96935,0.00000
4355.00,9.97192,5.349614,0.000258,5.077381,-0.6560,0.824,9.97192,0.00000
4356.00,9.97374,5.349599,0.000259,5.077309,-0.6560,0.824,9.97374,0.00000
4357.00,9.97541,5.349727,0.000262,5.077389,-0.6559,0.824,9.97541,0.00000
4358.00,9.97707,5.349704,0.000262,5.077337,-0.6559,0.825,9.97707,0.00000
4359.00,9.97907,5.349830,0.000265,5.077424,-0.6559,0.825,9.97907,0.00000
4360.00,9.98033,5.349928,0.000267,5.077425,-0.6558,0.825,9.98033,0.00000
4361.00,9.98013,5.350036,0.000270,5.077445,-0.6558,0.825,9.98013,0.00000
4362.00,9.97928,5.350056,0.000270,5.077385,-0.6557,0.825,9.97928,0.00000
4363.00,9.97794,5.350160,0.000268,5.077393,-0.6557,0.825,9.97794,0.00000
4364.00,9.97672,5.350147,0.000262,5.077288,-0.6557,0.825,9.97672,0.00000
4365.00,9.97605,5.350164,0.000260,5.077188,-0.6558,0.826,9.97605,0.00000
4366.00,9.97578,5.350251,0.000261,5.077183,-0.6558,0.826,9.97578,0.00000
4367.00,9.97502,5.350312,0.000257,5.077187,-0.6558,0.826,9.97502,0.00000
4368.00,9.97391,5.350383,0.000258,5.077152,-0.6558,0.827,9.97391,0.00000
4369.00,9.97321,5.350463,0.000261,5.077177,-0.6558,0.827,9.97321,0.00000
4370.00,9.97309,5.350561,0.000264,5.077258,-0.6558,0.827,9.97309,0.00000
4371.00,9.97334,5.350566,0.000263,5.077206,-0.6558,0.827,9.97334,0.00000
4372.00,9.97290,5.350596,0.000264,5.077164,-0.6558,0.827,9.97290,0.00000
4373.00,9.97322,5.350631,0.000262,5.077172,-0.6558,0.827,9.97322,0.00000
4374.00,9.97238,5.350654,0.000260,5.077094,-0.6558,0.827,9.97238,0.00000
4375.00,9.97156,5.350686,0.000253,5.077039,-0.6558,0.828,9.97156,0.00000
4376.00,9.97004,5.350821,0.000252,5.077042,-0.6558,0.828,9.97004,0.00000
4377.00,9.97016,5.350952,0.000251,5.077093,-0.6557,0.829,9.97016,0.00000
4378.00,9.97056,5.351062,0.000254,5.077097,-0.6557,0.829,9.97056,0.00000
4379.00,9.97118,5.351207,0.000255,5.077174,-0.6556,0.829,9.97118,0.00000
4380.00,9.97276,5.351242,0.000257,5.077166,-0.6556,0.829,9.97276,0.00000
4381.00,9.97694,5.351302,0.000257,5.077197,-0.6555,0.829,9.97694,0.00000
4382.00,9.98017,5.351354,0.000259,5.077174,-0.6555,0.829,9.98017,0.00000
4383.00,9.98317,5.351457,0.000259,5.077174,-0.6555,0.829,9.98317,0.00000
4384.00,9.98642,5.351545,0.000260,5.077152,-0.6555,0.830,9.98642,0.00000
4385.00,9.98964,5.351723,0.000263,5.077234,-0.6555,0.830,9.98964,0.00000
4386.00,9.99192,5.351786,0.000262,5.077209,-0.6555,0.830,9.99192,0.00000
4387.00,9.99411,5.351904,0.000260,5.077233,-0.6555,0.830,9.99411,0.00000
4388.00,9.99739,5.351920,0.000259,5.077259,-0.6555,0.830,9.99739,0.00000
4389.00,10.00034,5.351932,0.000257,5.077259,-0.6555,0.831,10.00034,0.00000
4390.00,10.00215,5.351971,0.000257,5.077252,-0.6555,0.831,10.00215,0.00000
4391.00,10.00405,5.352024,0.000259,5.077283,-0.6555,0.831,10.00405,0.00000
4392.00,10.00673,5.352037,0.000260,5.077238,-0.6555,0.831,10.00673,0.00000
4393.00,10.00942,5.352089,0.000261,5.077185,-0.6555,0.831,10.00942,0.00000
4394.00,10.01147,5.352238,0.000261,5.077246,-0.6555,0.831,10.01147,0.00000
4395.00,10.01243,5.352299,0.000259,5.077207,-0.6555,0.832,10.01243,0.00000
4396.00,10.01219,5.352402,0.000257,5.077185,-0.6555,0.832,10.01219,0.00000
4397.00,10.01255,5.352499,0.000259,5.077182,-0.6555,0.832,10.01255,0.00000
4398.00,10.01196,5.352628,0.000259,5.077238,-0.6555,0.832,10.01196,0.00000
4399.00,10.01530,5.352677,0.000257,5.077224,-0.6555,0.833,10.01530,0.00000
4400.00,10.02133,5.352804,0.000253,5.077280,-0.6555,0.833,10.02133,0.00000
4401.00,10.02740,5.352846,0.000256,5.077321,-0.6555,0.833,10.02740,0.00000
4402.00,10.03207,5.352857,0.000255,5.077273,-0.6555,0.833,10.03207,0.00000
4403.00,10.03803,5.352940,0.000249,5.077299,-0.6555,0.833,10.03803,0.00000
4404.00,10.03940,5.353005,0.000248,5.077273,-0.6555,0.834,10.03940,0.00000
4405.00,10.04069,5.353053,0.000252,5.077249,-0.6555,0.834,10.04069,0.00000
4406.00,10.04171,5.353075,0.000249,5.077108,-0.6555,0.834,10.04171,0.00000
4407.00,10.04288,5.353241,0.000248,5.077190,-0.6555,0.834,10.04288,0.00000
4408.00,10.04091,5.353328,0.000248,5.077163,-0.6556,0.834,10.04091,0.00000
4409.00,10.04196,5.353413,0.000252,5.077217,-0.6556,0.834,10.04196,0.00000
4410.00,10.04143,5.353450,0.000253,5.077200,-0.6556,0.835,10.04143,0.00000
4411.00,10.04072,5.353570,0.000254,5.077311,-0.6556,0.835,10.04072,0.00000
4412.00,10.04029,5.353549,0.000256,5.077283,-0.6556,0.835,10.04029,0.00000
4413.00,10.04081,5.353558,0.000259,5.077295,-0.6556,0.835,10.04081,0.00000
4414.00,10.04048,5.353576,0.000258,5.077233,-0.6556,0.835,10.04048,0.00000
4415.00,10.03939,5.353593,0.000258,5.077195,-0.6556,0.835,10.03939,0.00000
4416.00,10.03904,5.353622,0.000259,5.077196,-0.6556,0.835,10.03904,0.00000
4417.00,10.03902,5.353658,0.000258,5.077197,-0.6556,0.836,10.03902,0.00000
4418.00,10.03938,5.353698,0.000260,5.077160,-0.6555,0.836,10.03938,0.00000
4419.00,10.03859,5.353714,0.000258,5.077106,-0.6555,0.836,10.03859,0.00000
4420.00,10.03815,5.353827,0.000260,5.077137,-0.6555,0.836,10.03815,0.00000
4421.00,10.03813,5.353993,0.000260,5.077196,-0.6555,0.836,10.03813,0.00000
4422.00,10.03754,5.354178,0.000261,5.077243,-0.6556,0.836,10.03754,0.00000
4423.00,10.03702,5.354220,0.000260,5.077226,-0.6556,0.837,10.03702,0.00000
4424.00,10.03640,5.354344,0.000263,5.077271,-0.6556,0.837,10.03640,0.00000
4425.00,10.03590,5.354433,0.000261,5.077292,-0.6556,0.837,10.03590,0.00000
4426.00,10.03575,5.354444,0.000261,5.077247,-0.6556,0.837,10.03575,0.00000
4427.00,10.03528,5.354409,0.000260,5.077177,-0.6556,0.837,10.03528,0.00000
4428.00,10.03520,5.354527,0.000259,5.077195,-0.6556,0.838,10.03520,0.00000
4429.00,10.03512,5.354585,0.000256,5.077159,-0.6555,0.838,10.03512,0.00000
4430.00,10.03553,5.354545,0.000255,5.077076,-0.6555,0.838,10.03553,0.00000
4431.00,10.03528,5.354561,0.000253,5.077027,-0.6555,0.838,10.03528,0.00000
4432.00,10.03549,5.354682,0.000252,5.077062,-0.6554,0.839,10.03549,0.00000
4433.00,10.03561,5.354804,0.000250,5.077141,-0.6554,0.839,10.03561,0.00000
4434.00,10.03785,5.354853,0.000249,5.077160,-0.6554,0.839,10.03785,0.00000
4435.00,10.03947,5.355006,0.000251,5.077200,-0.6554,0.839,10.03947,0.00000
4436.00,10.03943,5.355099,0.000253,5.077230,-0.6554,0.839,10.03943,0.00000
4437.00,10.03968,5.355183,0.000255,5.077235,-0.6553,0.839,10.03968,0.00000
4438.00,10.03995,5.355086,0.000256,5.077125,-0.6553,0.840,10.03995,0.00000
4439.00,10.03915,5.355164,0.000261,5.077177,-0.6553,0.839,10.03915,0.00000
4440.00,10.03915,5.355255,0.000261,5.077229,-0.6553,0.840,10.03915,0.00000
4441.00,10.04027,5.355310,0.000259,5.077226,-0.6553,0.840,10.04027,0.00000
4442.00,10.04095,5.355358,0.000257,5.077264,-0.6553,0.840,10.04095,0.00000
4443.00,10.04174,5.355547,0.000258,5.077342,-0.6552,0.840,10.04174,0.00000
4444.00,10.04175,5.355616,0.000253,5.077302,-0.6552,0.841,10.04175,0.00000
4445.00,10.04152,5.355769,0.000253,5.077308,-0.6551,0.841,10.04152,0.00000
4446.00,10.04076,5.355876,0.000251,5.077263,-0.6550,0.841,10.04076,0.00000
4447.00,10.04031,5.355944,0.000251,5.077187,-0.6550,0.841,10.04031,0.00000
4448.00,10.04071,5.356011,0.000250,5.077110,-0.6549,0.842,10.04071,0.00000
4449.00,10.04144,5.356132,0.000248,5.077150,-0.6549,0.842,10.04144,0.00000
4450.00,10.04204,5.356151,0.000246,5.077122,-0.6549,0.842,10.04204,0.00000
4451.00,10.04290,5.356229,0.000249,5.077177,-0.6549,0.842,10.04290,0.00000
4452.00,10.04446,5.356271,0.000251,5.077187,-0.6549,0.843,10.04446,0.00000
4453.00,10.04473,5.356306,0.000251,5.077185,-0.6549,0.843,10.04473,0.00000
4454.00,10.04422,5.356414,0.000253,5.077191,-0.6549,0.843,10.04422,0.00000
4455.00,10.04418,5.356469,0.000254,5.077200,-0.6548,0.843,10.04418,0.00000
4456.00,10.04479,5.356584,0.000254,5.077206,-0.6548,0.843,10.04479,0.00000
4457.00,10.04411,5.356638,0.000250,5.077202,-0.6548,0.843,10.04411,0.00000
4458.00,10.04526,5.356704,0.000248,5.077251,-0.6548,0.844,10.04526,0.00000
4459.00,10.04621,5.356746,0.000247,5.077281,-0.6548,0.844,10.04621,0.00000
4460.00,10.04689,5.356821,0.000251,5.077289,-0.6548,0.844,10.04689,0.00000
4461.00,10.04696,5.356823,0.000253,5.077256,-0.6549,0.844,10.04696,0.00000
4462.00,10.04613,5.356940,0.000255,5.077310,-0.6549,0.844,10.04613,0.00000
4463.00,10.04417,5.357020,0.000261,5.077257,-0.6549,0.844,10.04417,0.00000
4464.00,10.04435,5.357090,0.000261,5.077240,-0.6549,0.844,10.04435,0.00000
4465.00,10.04409,5.357049,0.000257,5.077224,-0.6549,0.845,10.04409,0.00000
4466.00,10.04361,5.357148,0.000253,5.077279,-0.6548,0.845,10.04361,0.00000
4467.00,10.04500,5.357228,0.000250,5.077258,-0.6548,0.845,10.04500,0.00000
4468.00,10.04583,5.357305,0.000247,5.077313,-0.6548,0.846,10.04583,0.00000
4469.00,10.04589,5.357324,0.000252,5.077280,-0.6549,0.846,10.04589,0.00000
4470.00,10.04499,5.357488,0.000255,5.077272,-0.6549,0.846,10.04499,0.00000
4471.00,10.04474,5.357555,0.000255,5.077248,-0.6550,0.846,10.04474,0.00000
4472.00,10.04415,5.357641,0.000256,5.077264,-0.6550,0.846,10.04415,0.00000
4473.00,10.04468,5.357719,0.000255,5.077246,-0.6550,0.847,10.04468,0.00000
4474.00,10.04400,5.357811,0.000254,5.077220,-0.6549,0.847,10.04400,0.00000
4475.00,10.04496,5.357862,0.000255,5.077232,-0.6549,0.847,10.04496,0.00000
4476.00,10.04538,5.357929,0.000258,5.077266,-0.6549,0.847,10.04538,0.00000
4477.00,10.04423,5.357931,0.000261,5.077222,-0.6549,0.847,10.04423,0.00000
4478.00,10.04395,5.357964,0.000264,5.077203,-0.6549,0.847,10.04395,0.00000
4479.00,10.04435,5.357990,0.000263,5.077175,-0.6549,0.847,10.04435,0.00000
4480.00,10.04410,5.358007,0.000262,5.077141,-0.6549,0.847,10.04410,0.00000
4481.00,10.04467,5.358075,0.000263,5.077107,-0.6548,0.848,10.04467,0.00000
4482.00,10.04680,5.358096,0.000262,5.077119,-0.6548,0.848,10.04680,0.00000
4483.00,10.04739,5.358179,0.000260,5.077156,-0.6548,0.848,10.04739,0.00000
4484.00,10.04710,5.358302,0.000259,5.077215,-0.6548,0.848,10.04710,0.00000
4485.00,10.04688,5.358367,0.000261,5.077231,-0.6548,0.848,10.04688,0.00000
4486.00,10.04700,5.358376,0.000258,5.077166,-0.6548,0.849,10.04700,0.00000
4487.00,10.04719,5.358572,0.000256,5.077228,-0.6547,0.849,10.04719,0.00000
4488.00,10.04725,5.358681,0.000255,5.077274,-0.6547,0.849,10.04725,0.00000
4489.00,10.04722,5.358661,0.000253,5.077259,-0.6547,0.850,10.04722,0.00000
4490.00,10.04777,5.358743,0.000253,5.077272,-0.6546,0.850,10.04777,0.00000
4491.00,10.04718,5.358788,0.000258,5.077340,-0.6546,0.850,10.04718,0.00000
4492.00,10.04672,5.358763,0.000262,5.077266,-0.6546,0.850,10.04672,0.00000
4493.00,10.04716,5.358805,0.000262,5.077238,-0.6545,0.850,10.04716,0.00000
4494.00,10.04828,5.358913,0.000264,5.077236,-0.6545,0.850,10.04828,0.00000
4495.00,10.04812,5.359042,0.000262,5.077335,-0.6545,0.850,10.04812,0.00000
4496.00,10.04806,5.359131,0.000259,5.077298,-0.6544,0.851,10.04806,0.00000
4497.00,10.04787,5.359186,0.000258,5.077278,-0.6544,0.851,10.04787,0.00000
4498.00,10.04635,5.359230,0.000257,5.077258,-0.6544,0.851,10.04635,0.00000
4499.00,10.04629,5.359333,0.000259,5.077271,-0.6544,0.851,10.04629,0.00000
4500.00,10.04645,5.359310,0.000261,5.077200,-0.6544,0.851,10.04645,0.00000
4501.00,10.04669,5.359413,0.000263,5.077204,-0.6543,0.851,10.04669,0.00000
4502.00,10.04616,5.359516,0.000261,5.077263,-0.6543,0.852,10.04616,0.00000
4503.00,10.04606,5.359628,0.000261,5.077270,-0.6542,0.852,10.04606,0.00000
4504.00,10.04559,5.359669,0.000259,5.077260,-0.6542,0.852,10.04559,0.00000
4505.00,10.04680,5.359771,0.000258,5.077195,-0.6542,0.852,10.04680,0.00000
4506.00,10.04773,5.359911,0.000258,5.077299,-0.6541,0.852,10.04773,0.00000
4507.00,10.04851,5.360070,0.000257,5.077341,-0.6541,0.853,10.04851,0.00000
4508.00,10.04969,5.360123,0.000255,5.077314,-0.6541,0.853,10.04969,0.00000
4509.00,10.05089,5.360263,0.000256,5.077334,-0.6541,0.853,10.05089,0.00000
4510.00,10.05069,5.360390,0.000258,5.077350,-0.6541,0.853,10.05069,0.00000
4511.00,10.05075,5.360437,0.000256,5.077309,-0.6541,0.853,10.05075,0.00000
4512.00,10.05089,5.360495,0.000257,5.077250,-0.6540,0.854,10.05089,0.00000
4513.00,10.04990,5.360595,0.000262,5.077219,-0.6540,0.854,10.04990,0.00000
4514.00,10.04875,5.360634,0.000265,5.077227,-0.6540,0.854,10.04875,0.00000
4515.00,10.04883,5.360586,0.000263,5.077176,-0.6540,0.854,10.04883,0.00000
4516.00,10.04830,5.360597,0.000261,5.077129,-0.6540,0.854,10.04830,0.00000
4517.00,10.04840,5.360616,0.000261,5.077125,-0.6539,0.854,10.04840,0.00000
4518.00,10.04880,5.360670,0.000256,5.077179,-0.6539,0.855,10.04880,0.00000
4519.00,10.04843,5.360724,0.000252,5.077166,-0.6539,0.855,10.04843,0.00000
4520.00,10.04765,5.360923,0.000251,5.077303,-0.6539,0.856,10.04765,0.00000
4521.00,10.04845,5.361036,0.000253,5.077336,-0.6539,0.856,10.04845,0.00000
4522.00,10.04936,5.361180,0.000251,5.077391,-0.6539,0.856,10.04936,0.00000
4523.00,10.04863,5.361266,0.000252,5.077401,-0.6539,0.856,10.04863,0.00000
4524.00,10.04920,5.361323,0.000253,5.077395,-0.6539,0.856,10.04920,0.00000
4525.00,10.04988,5.361311,0.000256,5.077299,-0.6539,0.856,10.04988,0.00000
4526.00,10.05014,5.361429,0.000255,5.077300,-0.6539,0.857,10.05014,0.00000
4527.00,10.05004,5.361445,0.000257,5.077226,-0.6539,0.857,10.05004,0.00000
4528.00,10.05206,5.361494,0.000261,5.077204,-0.6538,0.857,10.05206,0.00000
4529.00,10.05182,5.361565,0.000261,5.077214,-0.6537,0.857,10.05182,0.00000
4530.00,10.05134,5.361669,0.000258,5.077235,-0.6537,0.857,10.05134,0.00000
4531.00,10.05094,5.361715,0.000256,5.077245,-0.6537,0.857,10.05094,0.00000
4532.00,10.05113,5.361723,0.000254,5.077252,-0.6537,0.858,10.05113,0.00000
4533.00,10.05148,5.361776,0.000253,5.077312,-0.6537,0.858,10.05148,0.00000
4534.00,10.05231,5.361853,0.000252,5.077361,-0.6537,0.858,10.05231,0.00000
4535.00,10.05281,5.361919,0.000253,5.077356,-0.6537,0.858,10.05281,0.00000
4536.00,10.05175,5.361921,0.000253,5.077319,-0.6537,0.859,10.05175,0.00000
4537.00,10.04983,5.362010,0.000255,5.077374,-0.6537,0.859,10.04983,0.00000
4538.00,10.04918,5.362123,0.000256,5.077365,-0.6536,0.859,10.04918,0.00000
4539.00,10.04869,5.362228,0.000258,5.077317,-0.6536,0.859,10.04869,0.00000
4540.00,10.04831,5.362313,0.000259,5.077325,-0.6536,0.859,10.04831,0.00000
4541.00,10.04991,5.362465,0.000261,5.077374,-0.6535,0.859,10.04991,0.00000
4542.00,10.05158,5.362523,0.000262,5.077321,-0.6535,0.859,10.05158,0.00000
4543.00,10.05172,5.362524,0.000261,5.077243,-0.6535,0.860,10.05172,0.00000
4544.00,10.05149,5.362566,0.000261,5.077291,-0.6535,0.860,10.05149,0.00000
4545.00,10.05184,5.362666,0.000264,5.077341,-0.6534,0.860,10.05184,0.00000
4546.00,10.05133,5.362743,0.000264,5.077348,-0.6534,0.860,10.05133,0.00000
4547.00,10.05124,5.362878,0.000264,5.077422,-0.6533,0.860,10.05124,0.00000
4548.00,10.05095,5.362970,0.000265,5.077467,-0.6533,0.860,10.05095,0.00000
4549.00,10.05202,5.362993,0.000265,5.077395,-0.6532,0.861,10.05202,0.00000
4550.00,10.05192,5.363045,0.000264,5.077393,-0.6532,0.861,10.05192,0.00000
4551.00,10.05153,5.363055,0.000263,5.077368,-0.6533,0.861,10.05153,0.00000
4552.00,10.05161,5.363076,0.000263,5.077340,-0.6533,0.861,10.05161,0.00000
4553.00,10.05206,5.363144,0.000263,5.077326,-0.6533,0.862,10.05206,0.00000
4554.00,10.05228,5.363260,0.000264,5.077359,-0.6532,0.862,10.05228,0.00000
4555.00,10.05289,5.363269,0.000262,5.077326,-0.6532,0.862,10.05289,0.00000
4556.00,10.05401,5.363268,0.000264,5.077246,-0.6532,0.862,10.05401,0.00000
4557.00,10.05408,5.363390,0.000266,5.077253,-0.6531,0.862,10.05408,0.00000
4558.00,10.05447,5.363397,0.000264,5.077197,-0.6531,0.862,10.05447,0.00000
4559.00,10.05443,5.363452,0.000263,5.077150,-0.6531,0.863,10.05443,0.00000
4560.00,10.05383,5.363624,0.000262,5.077170,-0.6531,0.863,10.05383,0.00000
4561.00,10.05237,5.363750,0.000259,5.077245,-0.6530,0.863,10.05237,0.00000
4562.00,10.05172,5.363742,0.000256,5.077201,-0.6530,0.864,10.05172,0.00000
4563.00,10.05101,5.363911,0.000258,5.077343,-0.6530,0.864,10.05101,0.00000
4564.00,10.05038,5.363968,0.000260,5.077385,-0.6530,0.864,10.05038,0.00000
4565.00,10.05027,5.363949,0.000262,5.077371,-0.6529,0.864,10.05027,0.00000
4566.00,10.05158,5.363977,0.000261,5.077389,-0.6529,0.864,10.05158,0.00000
4567.00,10.05254,5.364110,0.000263,5.077450,-0.6528,0.864,10.05254,0.00000
4568.00,10.05283,5.364118,0.000261,5.077389,-0.6528,0.864,10.05283,0.00000
4569.00,10.05396,5.364175,0.000262,5.077432,-0.6527,0.865,10.05396,0.00000
4570.00,10.05428,5.364231,0.000260,5.077426,-0.6527,0.865,10.05428,0.00000
4571.00,10.05384,5.364297,0.000259,5.077362,-0.6526,0.865,10.05384,0.00000
4572.00,10.05368,5.364392,0.000256,5.077370,-0.6526,0.865,10.05368,0.00000
4573.00,10.05285,5.364443,0.000257,5.077312,-0.6526,0.866,10.05285,0.00000
4574.00,10.05260,5.364546,0.000251,5.077253,-0.6526,0.866,10.05260,0.00000
4575.00,10.05299,5.364608,0.000253,5.077214,-0.6526,0.866,10.05299,0.00000
4576.00,10.05297,5.364682,0.000256,5.077208,-0.6526,0.866,10.05297,0.00000
4577.00,10.05323,5.364658,0.000258,5.077143,-0.6526,0.866,10.05323,0.00000
4578.00,10.05499,5.364785,0.000259,5.077210,-0.6526,0.867,10.05499,0.00000
4579.00,10.05491,5.364805,0.000259,5.077216,-0.6526,0.867,10.05491,0.00000
4580.00,10.05514,5.364844,0.000258,5.077199,-0.6525,0.867,10.05514,0.00000
4581.00,10.05514,5.364916,0.000264,5.077211,-0.6525,0.867,10.05514,0.00000
4582.00,10.05528,5.365029,0.000265,5.077227,-0.6524,0.867,10.05528,0.00000
4583.00,10.05419,5.365111,0.000267,5.077207,-0.6524,0.867,10.05419,0.00000
4584.00,10.05440,5.365229,0.000265,5.077209,-0.6524,0.867,10.05440,0.00000
4585.00,10.05425,5.365367,0.000265,5.077267,-0.6524,0.867,10.05425,0.00000
4586.00,10.05409,5.365568,0.000259,5.077370,-0.6524,0.868,10.05409,0.00000
4587.00,10.05341,5.365645,0.000256,5.077421,-0.6524,0.868,10.05341,0.00000
4588.00,10.05372,5.365677,0.000253,5.077399,-0.6523,0.868,10.05372,0.00000
4589.00,10.05297,5.365749,0.000257,5.077400,-0.6523,0.868,10.05297,0.00000
4590.00,10.05345,5.365849,0.000255,5.077383,-0.6522,0.869,10.05345,0.00000
4591.00,10.05405,5.365845,0.000255,5.077308,-0.6522,0.869,10.05405,0.00000
4592.00,10.05484,5.365926,0.000255,5.077293,-0.6521,0.869,10.05484,0.00000
4593.00,10.05427,5.365969,0.000254,5.077277,-0.6521,0.869,10.05427,0.00000
4594.00,10.05440,5.366017,0.000253,5.077300,-0.6521,0.870,10.05440,0.00000
4595.00,10.05448,5.365995,0.000255,5.077289,-0.6521,0.870,10.05448,0.00000
4596.00,10.05436,5.366085,0.000257,5.077352,-0.6521,0.870,10.05436,0.00000
4597.00,10.05384,5.366061,0.000259,5.077318,-0.6520,0.870,10.05384,0.00000
4598.00,10.05488,5.366202,0.000257,5.077403,-0.6520,0.870,10.05488,0.00000
4599.00,10.05532,5.366292,0.000257,5.077384,-0.6519,0.871,10.05532,0.00000
4600.00,10.05523,5.366429,0.000258,5.077437,-0.6518,0.871,10.05523,0.00000
4601.00,10.05568,5.366454,0.000257,5.077391,-0.6518,0.871,10.05568,0.00000
4602.00,10.05628,5.366578,0.000257,5.077417,-0.6517,0.871,10.05628,0.00000
4603.00,10.05656,5.366627,0.000259,5.077361,-0.6517,0.871,10.05656,0.00000
4604.00,10.05701,5.366692,0.000260,5.077383,-0.6516,0.871,10.05701,0.00000
4605.00,10.05676,5.366670,0.000260,5.077281,-0.6516,0.872,10.05676,0.00000
4606.00,10.05657,5.366758,0.000262,5.077280,-0.6516,0.872,10.05657,0.00000
4607.00,10.05522,5.366832,0.000260,5.077224,-0.6515,0.872,10.05522,0.00000
4608.00,10.05478,5.366928,0.000260,5.077257,-0.6515,0.872,10.05478,0.00000
4609.00,10.05457,5.366982,0.000262,5.077193,-0.6515,0.872,10.05457,0.00000
4610.00,10.05488,5.367153,0.000262,5.077264,-0.6515,0.872,10.05488,0.00000
4611.00,10.05599,5.367195,0.000260,5.077238,-0.6515,0.873,10.05599,0.00000
4612.00,10.05797,5.367305,0.000261,5.077304,-0.6515,0.873,10.05797,0.00000
4613.00,10.05864,5.367353,0.000263,5.077293,-0.6514,0.873,10.05864,0.00000
4614.00,10.05837,5.367472,0.000258,5.077385,-0.6514,0.873,10.05837,0.00000
4615.00,10.05789,5.367490,0.000257,5.077357,-0.6514,0.873,10.05789,0.00000
4616.00,10.05717,5.367579,0.000258,5.077404,-0.6514,0.874,10.05717,0.00000
4617.00,10.05677,5.367528,0.000257,5.077335,-0.6514,0.874,10.05677,0.00000
4618.00,10.05606,5.367534,0.000254,5.077297,-0.6514,0.874,10.05606,0.00000
4619.00,10.05722,5.367531,0.000256,5.077220,-0.6514,0.874,10.05722,0.00000
4620.00,10.05804,5.367611,0.000257,5.077250,-0.6514,0.874,10.05804,0.00000
4621.00,10.05745,5.367631,0.000257,5.077193,-0.6514,0.874,10.05745,0.00000
4622.00,10.05664,5.367634,0.000257,5.077120,-0.6515,0.875,10.05664,0.00000
4623.00,10.05660,5.367665,0.000257,5.077084,-0.6515,0.875,10.05660,0.00000
@16,1.0000,2.0, 4620.088 
4624.00,10.05575,5.367728,0.000253,5.077098,-0.6515,0.875,10.05575,0.00000
4625.00,10.05783,5.367813,0.000252,5.077102,-0.6516,0.876,10.05783,0.00000
4626.00,10.05812,5.367917,0.000252,5.077138,-0.6516,0.876,10.05812,0.00000
4627.00,10.04271,5.368062,0.000252,5.077206,-0.6516,0.876,10.04271,0.00000
4628.00,10.00720,5.368274,0.000253,5.077305,-0.6515,0.876,10.00720,0.00000
4629.00,9.96101,5.368359,0.000252,5.077348,-0.6515,0.877,9.96101,0.00000
4630.00,9.91201,5.368456,0.000251,5.077387,-0.6515,0.877,9.91201,0.00000
4631.00,9.87241,5.368524,0.000251,5.077371,-0.6515,0.877,9.87241,0.00000
4632.00,9.85688,5.368717,0.000252,5.077434,-0.6514,0.877,9.85688,0.00000
4633.00,9.86638,5.368652,0.000253,5.077323,-0.6514,0.877,9.86638,0.00000
4634.00,9.88474,5.368776,0.000258,5.077332,-0.6514,0.877,9.88474,0.00000
4635.00,9.89927,5.368823,0.000261,5.077299,-0.6514,0.877,9.89927,0.00000
4636.00,9.90116,5.368876,0.000260,5.077277,-0.6514,0.878,9.90116,0.00000
4637.00,9.89113,5.368906,0.000259,5.077238,-0.6514,0.878,9.89113,0.00000
4638.00,9.87245,5.369088,0.000258,5.077322,-0.6514,0.878,9.87245,0.00000
4639.00,9.85485,5.369129,0.000258,5.077286,-0.6514,0.878,9.85485,0.00000
4640.00,9.84262,5.369128,0.000258,5.077218,-0.6513,0.878,9.84262,0.00000
4641.00,9.83819,5.369279,0.000258,5.077304,-0.6513,0.878,9.83819,0.00000
4642.00,9.84028,5.369268,0.000261,5.077256,-0.6513,0.879,9.84028,0.00000
4643.00,9.85052,5.369275,0.000259,5.077266,-0.6513,0.879,9.85052,0.00000
4644.00,9.86641,5.369389,0.000259,5.077353,-0.6513,0.879,9.86641,0.00000
4645.00,9.88453,5.369559,0.000260,5.077418,-0.6513,0.879,9.88453,0.00000
4646.00,9.90485,5.369556,0.000262,5.077356,-0.6513,0.879,9.90485,0.00000
4647.00,9.92459,5.369574,0.000259,5.077358,-0.6513,0.879,9.92459,0.00000
4648.00,9.94173,5.369604,0.000261,5.077331,-0.6513,0.880,9.94173,0.00000
4649.00,9.95694,5.369637,0.000261,5.077249,-0.6513,0.880,9.95694,0.00000
4650.00,9.96890,5.369651,0.000258,5.077261,-0.6513,0.880,9.96890,0.00000
4651.00,9.97922,5.369685,0.000257,5.077268,-0.6512,0.880,9.97922,0.00000
4652.00,9.98778,5.369850,0.000259,5.077338,-0.6512,0.881,9.98778,0.00000
4653.00,9.99581,5.369962,0.000257,5.077311,-0.6511,0.881,9.99581,0.00000
4654.00,9.99998,5.369984,0.000256,5.077275,-0.6511,0.881,9.99998,0.00000
4655.00,10.00334,5.370052,0.000258,5.077254,-0.6510,0.881,10.00334,0.00000
4656.00,10.00458,5.370171,0.000259,5.077320,-0.6510,0.881,10.00458,0.00000
4657.00,10.00505,5.370255,0.000260,5.077327,-0.6510,0.881,10.00505,0.00000
4658.00,10.00421,5.370355,0.000259,5.077387,-0.6510,0.882,10.00421,0.00000
4659.00,10.00391,5.370413,0.000259,5.077387,-0.6510,0.882,10.00391,0.00000
4660.00,10.00354,5.370412,0.000258,5.077317,-0.6510,0.882,10.00354,0.00000
4661.00,10.00293,5.370460,0.000261,5.077279,-0.6510,0.882,10.00293,0.00000
4662.00,10.00254,5.370547,0.000260,5.077312,-0.6510,0.882,10.00254,0.00000
4663.00,10.00122,5.370558,0.000262,5.077327,-0.6510,0.882,10.00122,0.00000
4664.00,10.00080,5.370621,0.000261,5.077337,-0.6509,0.883,10.00080,0.00000
4665.00,9.99970,5.370698,0.000261,5.077367,-0.6509,0.883,9.99970,0.00000
4666.00,9.99734,5.370710,0.000260,5.077287,-0.6509,0.883,9.99734,0.00000
4667.00,9.99547,5.370734,0.000264,5.077221,-0.6508,0.883,9.99547,0.00000
4668.00,9.99445,5.370805,0.000262,5.077179,-0.6508,0.883,9.99445,0.00000
4669.00,9.99334,5.370886,0.000266,5.077220,-0.6507,0.883,9.99334,0.00000
4670.00,9.99214,5.371024,0.000266,5.077289,-0.6507,0.883,9.99214,0.00000
4671.00,9.99232,5.371096,0.000262,5.077337,-0.6507,0.884,9.99232,0.00000
4672.00,9.99119,5.371215,0.000254,5.077447,-0.6507,0.884,9.99119,0.00000
4673.00,9.98976,5.371289,0.000255,5.077434,-0.6507,0.884,9.98976,0.00000
4674.00,9.98775,5.371373,0.000254,5.077395,-0.6507,0.884,9.98775,0.00000
4675.00,9.98657,5.371430,0.000257,5.077404,-0.6507,0.885,9.98657,0.00000
4676.00,9.98589,5.371576,0.000258,5.077445,-0.6507,0.885,9.98589,0.00000
4677.00,9.98740,5.371556,0.000262,5.077342,-0.6507,0.885,9.98740,0.00000
4678.00,9.98848,5.371611,0.000261,5.077358,-0.6507,0.885,9.98848,0.00000
4679.00,9.99026,5.371684,0.000259,5.077416,-0.6507,0.885,9.99026,0.00000
4680.00,9.99262,5.371703,0.000253,5.077317,-0.6507,0.886,9.99262,0.00000
4681.00,9.99474,5.371684,0.000254,5.077249,-0.6507,0.886,9.99474,0.00000
4682.00,9.99620,5.371757,0.000254,5.077264,-0.6507,0.886,9.99620,0.00000
4683.00,9.99906,5.371797,0.000254,5.077246,-0.6506,0.886,9.99906,0.00000
4684.00,10.00116,5.371844,0.000253,5.077224,-0.6506,0.887,10.00116,0.00000
4685.00,10.00386,5.371930,0.000254,5.077241,-0.6505,0.887,10.00386,0.00000
4686.00,10.00625,5.372027,0.000254,5.077270,-0.6504,0.887,10.00625,0.00000
4687.00,10.00882,5.372102,0.000252,5.077258,-0.6504,0.887,10.00882,0.00000
4688.00,10.01113,5.372136,0.000250,5.077262,-0.6504,0.887,10.01113,0.00000
4689.00,10.01372,5.372142,0.000253,5.077203,-0.6504,0.888,10.01372,0.00000
4690.00,10.01674,5.372223,0.000258,5.077251,-0.6504,0.888,10.01674,0.00000
4691.00,10.02053,5.372292,0.000259,5.077278,-0.6504,0.888,10.02053,0.00000
4692.00,10.02397,5.372336,0.000262,5.077273,-0.6504,0.888,10.02397,0.00000
4693.00,10.02715,5.372439,0.000263,5.077279,-0.6504,0.888,10.02715,0.00000
4694.00,10.03027,5.372529,0.000263,5.077321,-0.6503,0.888,10.03027,0.00000
4695.00,10.03198,5.372592,0.000261,5.077292,-0.6503,0.888,10.03198,0.00000
4696.00,10.03352,5.372596,0.000259,5.077188,-0.6503,0.889,10.03352,0.00000
4697.00,10.03426,5.372741,0.000258,5.077221,-0.6503,0.889,10.03426,0.00000
4698.00,10.03701,5.372794,0.000261,5.077216,-0.6503,0.889,10.03701,0.00000
4699.00,10.04013,5.372826,0.000258,5.077193,-0.6502,0.889,10.04013,0.00000
4700.00,10.04345,5.372928,0.000255,5.077279,-0.6502,0.889,10.04345,0.00000
4701.00,10.04556,5.373038,0.000257,5.077351,-0.6502,0.890,10.04556,0.00000
4702.00,10.04832,5.373024,0.000257,5.077340,-0.6502,0.890,10.04832,0.00000
4703.00,10.05003,5.373099,0.000257,5.077313,-0.6502,0.890,10.05003,0.00000
4704.00,10.05121,5.373172,0.000259,5.077289,-0.6502,0.890,10.05121,0.00000
4705.00,10.05282,5.373182,0.000261,5.077242,-0.6502,0.890,10.05282,0.00000
4706.00,10.05557,5.373253,0.000259,5.077255,-0.6502,0.890,10.05557,0.00000
4707.00,10.05715,5.373353,0.000260,5.077243,-0.6502,0.891,10.05715,0.00000
4708.00,10.05701,5.373324,0.000258,5.077203,-0.6502,0.891,10.05701,0.00000
4709.00,10.05620,5.373486,0.000255,5.077306,-0.6501,0.891,10.05620,0.00000
4710.00,10.05605,5.373577,0.000256,5.077298,-0.6501,0.891,10.05605,0.00000
4711.00,10.05578,5.373676,0.000257,5.077299,-0.6501,0.891,10.05578,0.00000
4712.00,10.05529,5.373752,0.000254,5.077324,-0.6501,0.892,10.05529,0.00000
4713.00,10.05562,5.373948,0.000254,5.077423,-0.6501,0.892,10.05562,0.00000
4714.00,10.05616,5.373942,0.000252,5.077355,-0.6500,0.892,10.05616,0.00000
4715.00,10.05548,5.373958,0.000250,5.077327,-0.6500,0.892,10.05548,0.00000
4716.00,10.05465,5.374017,0.000250,5.077300,-0.6500,0.893,10.05465,0.00000
4717.00,10.05546,5.374105,0.000250,5.077315,-0.6500,0.893,10.05546,0.00000
4718.00,10.05618,5.374151,0.000251,5.077248,-0.6499,0.893,10.05618,0.00000
4719.00,10.05657,5.374329,0.000253,5.077320,-0.6499,0.893,10.05657,0.00000
4720.00,10.05592,5.374439,0.000253,5.077367,-0.6499,0.893,10.05592,0.00000
4721.00,10.05554,5.374439,0.000252,5.077338,-0.6499,0.893,10.05554,0.00000
4722.00,10.05503,5.374406,0.000254,5.077239,-0.6499,0.894,10.05503,0.00000
4723.00,10.05432,5.374498,0.000254,5.077283,-0.6499,0.894,10.05432,0.00000
4724.00,10.05460,5.374635,0.000256,5.077325,-0.6499,0.894,10.05460,0.00000
4725.00,10.05598,5.374740,0.000257,5.077321,-0.6499,0.894,10.05598,0.00000
4726.00,10.05693,5.374870,0.000260,5.077362,-0.6499,0.894,10.05693,0.00000
4727.00,10.05722,5.375038,0.000258,5.077432,-0.6498,0.894,10.05722,0.00000
4728.00,10.05702,5.375073,0.000257,5.077378,-0.6498,0.895,10.05702,0.00000
4729.00,10.05668,5.374990,0.000256,5.077245,-0.6498,0.895,10.05668,0.00000
4730.00,10.05569,5.375030,0.000256,5.077237,-0.6498,0.895,10.05569,0.00000
4731.00,10.05527,5.375073,0.000255,5.077222,-0.6498,0.895,10.05527,0.00000
4732.00,10.05437,5.375119,0.000256,5.077245,-0.6498,0.896,10.05437,0.00000
4733.00,10.05423,5.375256,0.000258,5.077332,-0.6498,0.896,10.05423,0.00000
4734.00,10.05518,5.375290,0.000259,5.077366,-0.6498,0.896,10.05518,0.00000
4735.00,10.05653,5.375372,0.000264,5.077397,-0.6497,0.896,10.05653,0.00000
4736.00,10.05723,5.375447,0.000263,5.077446,-0.6497,0.896,10.05723,0.00000
4737.00,10.05800,5.375496,0.000262,5.077404,-0.6497,0.896,10.05800,0.00000
4738.00,10.05863,5.375522,0.000257,5.077361,-0.6497,0.896,10.05863,0.00000
4739.00,10.05852,5.375599,0.000254,5.077344,-0.6497,0.897,10.05852,0.00000
4740.00,10.05857,5.375668,0.000250,5.077325,-0.6496,0.897,10.05857,0.00000
4741.00,10.05889,5.375806,0.000251,5.077333,-0.6496,0.897,10.05889,0.00000
4742.00,10.05948,5.375961,0.000256,5.077410,-0.6496,0.897,10.05948,0.00000
4743.00,10.05952,5.376048,0.000260,5.077423,-0.6495,0.897,10.05952,0.00000
4744.00,10.05844,5.376113,0.000263,5.077441,-0.6495,0.897,10.05844,0.00000
4745.00,10.05878,5.376124,0.000260,5.077381,-0.6495,0.898,10.05878,0.00000
4746.00,10.05933,5.376237,0.000260,5.077421,-0.6494,0.898,10.05933,0.00000
4747.00,10.06073,5.376209,0.000259,5.077351,-0.6494,0.898,10.06073,0.00000
4748.00,10.06135,5.376259,0.000258,5.077346,-0.6494,0.898,10.06135,0.00000
4749.00,10.06285,5.376377,0.000257,5.077389,-0.6494,0.899,10.06285,0.00000
4750.00,10.06316,5.376471,0.000259,5.077447,-0.6493,0.899,10.06316,0.00000
4751.00,10.06313,5.376516,0.000257,5.077453,-0.6493,0.899,10.06313,0.00000
4752.00,10.06264,5.376613,0.000252,5.077459,-0.6493,0.899,10.06264,0.00000
4753.00,10.06301,5.376670,0.000249,5.077461,-0.6493,0.900,10.06301,0.00000
4754.00,10.06307,5.376690,0.000249,5.077397,-0.6493,0.900,10.06307,0.00000
4755.00,10.06334,5.376813,0.000248,5.077403,-0.6494,0.900,10.06334,0.00000
4756.00,10.06354,5.376835,0.000251,5.077346,-0.6494,0.900,10.06354,0.00000
4757.00,10.06334,5.376870,0.000253,5.077317,-0.6494,0.900,10.06334,0.00000
4758.00,10.06288,5.377001,0.000255,5.077328,-0.6494,0.900,10.06288,0.00000
4759.00,10.06325,5.377095,0.000254,5.077336,-0.6494,0.901,10.06325,0.00000
4760.00,10.06334,5.377140,0.000252,5.077300,-0.6494,0.901,10.06334,0.00000
4761.00,10.06366,5.377178,0.000250,5.077256,-0.6494,0.901,10.06366,0.00000
4762.00,10.06322,5.377348,0.000251,5.077340,-0.6494,0.901,10.06322,0.00000
4763.00,10.06333,5.377333,0.000252,5.077287,-0.6494,0.902,10.06333,0.00000
4764.00,10.06371,5.377347,0.000255,5.077215,-0.6494,0.902,10.06371,0.00000
4765.00,10.06380,5.377421,0.000256,5.077261,-0.6494,0.902,10.06380,0.00000
4766.00,10.06324,5.377515,0.000257,5.077332,-0.6494,0.902,10.06324,0.00000
4767.00,10.06442,5.377537,0.000256,5.077286,-0.6494,0.902,10.06442,0.00000
4768.00,10.06509,5.377659,0.000255,5.077303,-0.6494,0.902,10.06509,0.00000
4769.00,10.06452,5.377780,0.000255,5.077349,-0.6494,0.902,10.06452,0.00000
4770.00,10.06383,5.377783,0.000256,5.077317,-0.6494,0.903,10.06383,0.00000
4771.00,10.06422,5.377849,0.000256,5.077292,-0.6493,0.903,10.06422,0.00000
4772.00,10.06393,5.377891,0.000255,5.077227,-0.6493,0.903,10.06393,0.00000
4773.00,10.06456,5.377940,0.000258,5.077278,-0.6493,0.903,10.06456,0.00000
4774.00,10.06496,5.378056,0.000254,5.077343,-0.6493,0.903,10.06496,0.00000
4775.00,10.06675,5.378181,0.000255,5.077339,-0.6494,0.904,10.06675,0.00000
4776.00,10.06722,5.378232,0.000255,5.077308,-0.6494,0.904,10.06722,0.00000
4777.00,10.06774,5.378286,0.000257,5.077351,-0.6494,0.904,10.06774,0.00000
4778.00,10.06703,5.378364,0.000254,5.077329,-0.6494,0.904,10.06703,0.00000
4779.00,10.06707,5.378385,0.000257,5.077298,-0.6494,0.904,10.06707,0.00000
4780.00,10.06612,5.378425,0.000256,5.077308,-0.6494,0.904,10.06612,0.00000
4781.00,10.06573,5.378439,0.000253,5.077276,-0.6494,0.905,10.06573,0.00000
4782.00,10.06506,5.378514,0.000253,5.077296,-0.6494,0.905,10.06506,0.00000
4783.00,10.06487,5.378547,0.000254,5.077293,-0.6495,0.905,10.06487,0.00000
4784.00,10.06382,5.378672,0.000256,5.077358,-0.6494,0.905,10.06382,0.00000
4785.00,10.06390,5.378776,0.000257,5.077357,-0.6494,0.905,10.06390,0.00000
4786.00,10.06410,5.378944,0.000256,5.077405,-0.6494,0.906,10.06410,0.00000
4787.00,10.06412,5.379028,0.000255,5.077363,-0.6494,0.906,10.06412,0.00000
4788.00,10.06413,5.379090,0.000255,5.077340,-0.6494,0.906,10.06413,0.00000
4789.00,10.06495,5.379192,0.000248,5.077311,-0.6494,0.907,10.06495,0.00000
4790.00,10.06455,5.379283,0.000249,5.077325,-0.6493,0.907,10.06455,0.00000
4791.00,10.06489,5.379354,0.000251,5.077382,-0.6493,0.907,10.06489,0.00000
4792.00,10.06593,5.379419,0.000248,5.077448,-0.6493,0.907,10.06593,0.00000
4793.00,10.06701,5.379549,0.000246,5.077526,-0.6493,0.908,10.06701,0.00000
4794.00,10.06787,5.379545,0.000251,5.077513,-0.6493,0.908,10.06787,0.00000
4795.00,10.06872,5.379531,0.000254,5.077430,-0.6493,0.908,10.06872,0.00000
4796.00,10.06841,5.379542,0.000254,5.077369,-0.6493,0.908,10.06841,0.00000
4797.00,10.06712,5.379585,0.000257,5.077324,-0.6494,0.908,10.06712,0.00000
4798.00,10.06676,5.379609,0.000260,5.077264,-0.6494,0.908,10.06676,0.00000
4799.00,10.06607,5.379676,0.000260,5.077247,-0.6494,0.908,10.06607,0.00000
4800.00,10.06532,5.379758,0.000259,5.077251,-0.6494,0.908,10.06532,0.00000
4801.00,10.06533,5.379844,0.000259,5.077212,-0.6494,0.908,10.06533,0.00000
4802.00,10.06569,5.380000,0.000261,5.077275,-0.6494,0.909,10.06569,0.00000
4803.00,10.06546,5.380147,0.000259,5.077347,-0.6494,0.909,10.06546,0.00000
4804.00,10.06554,5.380260,0.000259,5.077401,-0.6493,0.909,10.06554,0.00000
4805.00,10.06550,5.380365,0.000261,5.077486,-0.6493,0.909,10.06550,0.00000
4806.00,10.06539,5.380485,0.000263,5.077550,-0.6493,0.909,10.06539,0.00000
4807.00,10.06556,5.380519,0.000262,5.077516,-0.6493,0.909,10.06556,0.00000
4808.00,10.06571,5.380522,0.000264,5.077436,-0.6493,0.910,10.06571,0.00000
4809.00,10.06601,5.380522,0.000263,5.077396,-0.6494,0.910,10.06601,0.00000
4810.00,10.06635,5.380606,0.000261,5.077380,-0.6494,0.910,10.06635,0.00000
4811.00,10.06639,5.380612,0.000260,5.077317,-0.6494,0.910,10.06639,0.00000
4812.00,10.06628,5.380646,0.000259,5.077301,-0.6493,0.911,10.06628,0.00000
4813.00,10.06727,5.380678,0.000258,5.077304,-0.6493,0.911,10.06727,0.00000
4814.00,10.06761,5.380722,0.000256,5.077301,-0.6493,0.911,10.06761,0.00000
4815.00,10.06846,5.380723,0.000254,5.077281,-0.6493,0.911,10.06846,0.00000
4816.00,10.06916,5.380774,0.000253,5.077272,-0.6492,0.911,10.06916,0.00000
4817.00,10.07026,5.380765,0.000251,5.077210,-0.6492,0.912,10.07026,0.00000
4818.00,10.07035,5.380873,0.000254,5.077220,-0.6492,0.912,10.07035,0.00000
4819.00,10.07043,5.380980,0.000256,5.077232,-0.6492,0.912,10.07043,0.00000
4820.00,10.07016,5.381075,0.000255,5.077242,-0.6492,0.912,10.07016,0.00000
4821.00,10.06954,5.381147,0.000251,5.077261,-0.6492,0.913,10.06954,0.00000
4822.00,10.06878,5.381368,0.000254,5.077406,-0.6492,0.913,10.06878,0.00000
4823.00,10.06830,5.381435,0.000253,5.077413,-0.6492,0.913,10.06830,0.00000
4824.00,10.06982,5.381543,0.000256,5.077463,-0.6492,0.913,10.06982,0.00000
4825.00,10.06995,5.381631,0.000259,5.077442,-0.6492,0.913,10.06995,0.00000
4826.00,10.07030,5.381660,0.000264,5.077448,-0.6492,0.913,10.07030,0.00000
4827.00,10.06993,5.381669,0.000264,5.077411,-0.6492,0.913,10.06993,0.00000
4828.00,10.06916,5.381724,0.000265,5.077386,-0.6492,0.913,10.06916,0.00000
4829.00,10.06664,5.381765,0.000259,5.077286,-0.6492,0.914,10.06664,0.00000
4830.00,10.06602,5.381828,0.000258,5.077265,-0.6492,0.914,10.06602,0.00000
4831.00,10.06639,5.381984,0.000260,5.077320,-0.6492,0.914,10.06639,0.00000
4832.00,10.06734,5.382012,0.000259,5.077307,-0.6493,0.914,10.06734,0.00000
4833.00,10.06820,5.382148,0.000258,5.077344,-0.6493,0.914,10.06820,0.00000
4834.00,10.06922,5.382266,0.000258,5.077395,-0.6493,0.915,10.06922,0.00000
4835.00,10.07021,5.382348,0.000261,5.077467,-0.6493,0.915,10.07021,0.00000
4836.00,10.07039,5.382358,0.000259,5.077439,-0.6493,0.915,10.07039,0.00000
4837.00,10.07008,5.382454,0.000258,5.077404,-0.6492,0.915,10.07008,0.00000
4838.00,10.07002,5.382480,0.000261,5.077384,-0.6492,0.915,10.07002,0.00000
4839.00,10.06960,5.382503,0.000261,5.077368,-0.6492,0.915,10.06960,0.00000
4840.00,10.06968,5.382609,0.000259,5.077326,-0.6492,0.916,10.06968,0.00000
4841.00,10.06902,5.382697,0.000260,5.077288,-0.6492,0.916,10.06902,0.00000
4842.00,10.06938,5.382669,0.000258,5.077197,-0.6492,0.916,10.06938,0.00000
4843.00,10.06906,5.382775,0.000252,5.077217,-0.6492,0.917,10.06906,0.00000
4844.00,10.06964,5.382855,0.000254,5.077253,-0.6492,0.917,10.06964,0.00000
4845.00,10.06884,5.382823,0.000251,5.077220,-0.6492,0.917,10.06884,0.00000
4846.00,10.06957,5.382855,0.000250,5.077215,-0.6492,0.917,10.06957,0.00000
4847.00,10.07037,5.383062,0.000252,5.077345,-0.6492,0.917,10.07037,0.00000
4848.00,10.07130,5.383072,0.000253,5.077319,-0.6492,0.917,10.07130,0.00000
4849.00,10.07271,5.383142,0.000251,5.077262,-0.6491,0.918,10.07271,0.00000
4850.00,10.07360,5.383288,0.000252,5.077350,-0.6491,0.918,10.07360,0.00000
4851.00,10.07305,5.383418,0.000253,5.077352,-0.6491,0.918,10.07305,0.00000
4852.00,10.07211,5.383416,0.000254,5.077302,-0.6490,0.918,10.07211,0.00000
4853.00,10.07230,5.383459,0.000253,5.077314,-0.6490,0.919,10.07230,0.00000
4854.00,10.07116,5.383551,0.000255,5.077380,-0.6490,0.919,10.07116,0.00000
4855.00,10.07048,5.383627,0.000257,5.077354,-0.6490,0.919,10.07048,0.00000
4856.00,10.07103,5.383641,0.000255,5.077370,-0.6490,0.919,10.07103,0.00000
4857.00,10.07074,5.383752,0.000255,5.077379,-0.6489,0.919,10.07074,0.00000
4858.00,10.07005,5.383896,0.000258,5.077403,-0.6489,0.919,10.07005,0.00000
4859.00,10.06956,5.383950,0.000260,5.077396,-0.6489,0.919,10.06956,0.00000
4860.00,10.06961,5.383947,0.000258,5.077332,-0.6489,0.920,10.06961,0.00000
4861.00,10.06905,5.384079,0.000260,5.077340,-0.6489,0.920,10.06905,0.00000
4862.00,10.06923,5.384143,0.000258,5.077367,-0.6489,0.920,10.06923,0.00000
4863.00,10.06972,5.384200,0.000257,5.077336,-0.6489,0.920,10.06972,0.00000
4864.00,10.06991,5.384285,0.000253,5.077301,-0.6489,0.921,10.06991,0.00000
4865.00,10.07087,5.384451,0.000254,5.077418,-0.6489,0.921,10.07087,0.00000
4866.00,10.07119,5.384542,0.000251,5.077392,-0.6488,0.921,10.07119,0.00000
4867.00,10.07182,5.384608,0.000250,5.077396,-0.6488,0.921,10.07182,0.00000
4868.00,10.07217,5.384633,0.000249,5.077386,-0.6488,0.922,10.07217,0.00000
4869.00,10.07282,5.384641,0.000250,5.077359,-0.6488,0.922,10.07282,0.00000
4870.00,10.07237,5.384651,0.000253,5.077285,-0.6488,0.922,10.07237,0.00000
4871.00,10.07259,5.384676,0.000258,5.077307,-0.6488,0.922,10.07259,0.00000
4872.00,10.07281,5.384749,0.000261,5.077284,-0.6488,0.922,10.07281,0.00000
4873.00,10.07262,5.384799,0.000260,5.077243,-0.6488,0.922,10.07262,0.00000
4874.00,10.07306,5.384854,0.000256,5.077281,-0.6487,0.922,10.07306,0.00000
4875.00,10.07339,5.384882,0.000250,5.077256,-0.6487,0.923,10.07339,0.00000
4876.00,10.07357,5.384986,0.000247,5.077288,-0.6487,0.923,10.07357,0.00000
4877.00,10.07383,5.385070,0.000245,5.077296,-0.6487,0.923,10.07383,0.00000
4878.00,10.07425,5.385203,0.000244,5.077380,-0.6487,0.924,10.07425,0.00000
4879.00,10.07266,5.385319,0.000250,5.077370,-0.6488,0.924,10.07266,0.00000
4880.00,10.07317,5.385493,0.000255,5.077436,-0.6488,0.924,10.07317,0.00000
4881.00,10.07373,5.385503,0.000257,5.077403,-0.6488,0.924,10.07373,0.00000
4882.00,10.07212,5.385546,0.000257,5.077362,-0.6488,0.924,10.07212,0.00000
4883.00,10.07143,5.385629,0.000262,5.077345,-0.6488,0.924,10.07143,0.00000
4884.00,10.07272,5.385722,0.000260,5.077347,-0.6488,0.924,10.07272,0.00000
4885.00,10.07219,5.385648,0.000257,5.077231,-0.6488,0.924,10.07219,0.00000
4886.00,10.07055,5.385734,0.000258,5.077253,-0.6488,0.925,10.07055,0.00000
4887.00,10.07242,5.385837,0.000259,5.077305,-0.6488,0.925,10.07242,0.00000
4888.00,10.07333,5.385893,0.000256,5.077351,-0.6488,0.925,10.07333,0.00000
4889.00,10.07332,5.385985,0.000256,5.077362,-0.6488,0.925,10.07332,0.00000
4890.00,10.07317,5.386158,0.000257,5.077455,-0.6488,0.926,10.07317,0.00000
4891.00,10.07430,5.386201,0.000253,5.077444,-0.6488,0.926,10.07430,0.00000
4892.00,10.07370,5.386278,0.000254,5.077449,-0.6488,0.926,10.07370,0.00000
4893.00,10.07366,5.386281,0.000253,5.077380,-0.6488,0.926,10.07366,0.00000
4894.00,10.07334,5.386292,0.000251,5.077393,-0.6488,0.926,10.07334,0.00000
4895.00,10.07375,5.386308,0.000250,5.077335,-0.6488,0.927,10.07375,0.00000
4896.00,10.07395,5.386409,0.000249,5.077333,-0.6488,0.927,10.07395,0.00000
4897.00,10.07443,5.386427,0.000247,5.077307,-0.6488,0.927,10.07443,0.00000
4898.00,10.07348,5.386518,0.000250,5.077271,-0.6488,0.927,10.07348,0.00000
4899.00,10.07337,5.386583,0.000254,5.077233,-0.6488,0.927,10.07337,0.00000
4900.00,10.07337,5.386710,0.000254,5.077268,-0.6488,0.928,10.07337,0.00000
4901.00,10.07415,5.386774,0.000256,5.077289,-0.6488,0.928,10.07415,0.00000
4902.00,10.07383,5.386784,0.000254,5.077263,-0.6488,0.928,10.07383,0.00000
4903.00,10.07428,5.386799,0.000253,5.077283,-0.6488,0.928,10.07428,0.00000
4904.00,10.07436,5.386846,0.000251,5.077246,-0.6488,0.929,10.07436,0.00000
4905.00,10.07384,5.386890,0.000251,5.077273,-0.6487,0.929,10.07384,0.00000
4906.00,10.07295,5.386975,0.000251,5.077282,-0.6487,0.929,10.07295,0.00000
4907.00,10.07313,5.387039,0.000255,5.077268,-0.6487,0.929,10.07313,0.00000
4908.00,10.07243,5.387149,0.000256,5.077258,-0.6487,0.929,10.07243,0.00000
4909.00,10.07244,5.387192,0.000256,5.077294,-0.6487,0.929,10.07244,0.00000
4910.00,10.07322,5.387205,0.000257,5.077234,-0.6487,0.930,10.07322,0.00000
4911.00,10.07358,5.387189,0.000259,5.077174,-0.6487,0.930,10.07358,0.00000
4912.00,10.07374,5.387282,0.000258,5.077219,-0.6487,0.930,10.07374,0.00000
4913.00,10.07523,5.387328,0.000255,5.077230,-0.6486,0.930,10.07523,0.00000
4914.00,10.07557,5.387427,0.000259,5.077227,-0.6486,0.930,10.07557,0.00000
4915.00,10.07615,5.387512,0.000256,5.077235,-0.6486,0.930,10.07615,0.00000
4916.00,10.07621,5.387670,0.000252,5.077295,-0.6485,0.931,10.07621,0.00000
4917.00,10.07620,5.387765,0.000252,5.077319,-0.6485,0.931,10.07620,0.00000
4918.00,10.07588,5.387822,0.000254,5.077325,-0.6486,0.931,10.07588,0.00000
4919.00,10.07667,5.387877,0.000250,5.077350,-0.6486,0.931,10.07667,0.00000
4920.00,10.07607,5.388015,0.000253,5.077430,-0.6485,0.931,10.07607,0.00000
4921.00,10.07668,5.388033,0.000252,5.077388,-0.6486,0.932,10.07668,0.00000
4922.00,10.07680,5.388127,0.000251,5.077373,-0.6485,0.932,10.07680,0.00000
4923.00,10.07630,5.388239,0.000251,5.077352,-0.6485,0.932,10.07630,0.00000
@17,1.0000,2.0, 4920.077 
4924.00,10.07575,5.388308,0.000253,5.077356,-0.6485,0.932,10.07575,0.00000
4925.00,10.07771,5.388355,0.000251,5.077291,-0.6485,0.932,10.07771,0.00000
4926.00,10.07818,5.388441,0.000257,5.077314,-0.6486,0.932,10.07818,0.00000
4927.00,10.06591,5.388539,0.000260,5.077327,-0.6486,0.932,10.06591,0.00000
4928.00,10.03410,5.388644,0.000257,5.077445,-0.6486,0.933,10.03410,0.00000
4929.00,9.99092,5.388737,0.000256,5.077475,-0.6486,0.933,9.99092,0.00000
4930.00,9.94312,5.388792,0.000255,5.077530,-0.6486,0.933,9.94312,0.00000
4931.00,9.90265,5.388873,0.000254,5.077536,-0.6486,0.933,9.90265,0.00000
4932.00,9.88458,5.388900,0.000251,5.077498,-0.6486,0.934,9.88458,0.00000
4933.00,9.89216,5.389032,0.000255,5.077527,-0.6486,0.934,9.89216,0.00000
4934.00,9.91030,5.389110,0.000254,5.077453,-0.6486,0.934,9.91030,0.00000
4935.00,9.92809,5.389215,0.000255,5.077397,-0.6486,0.934,9.92809,0.00000
4936.00,9.93593,5.389284,0.000255,5.077411,-0.6486,0.935,9.93593,0.00000
4937.00,9.93134,5.389421,0.000258,5.077498,-0.6486,0.935,9.93134,0.00000
4938.00,9.91818,5.389432,0.000261,5.077390,-0.6486,0.935,9.91818,0.00000
4939.00,9.90430,5.389508,0.000265,5.077486,-0.6486,0.935,9.90430,0.00000
4940.00,9.89346,5.389511,0.000261,5.077504,-0.6486,0.935,9.89346,0.00000
4941.00,9.88834,5.389537,0.000261,5.077451,-0.6486,0.935,9.88834,0.00000
4942.00,9.88903,5.389588,0.000259,5.077410,-0.6486,0.935,9.88903,0.00000
4943.00,9.89683,5.389621,0.000257,5.077412,-0.6485,0.936,9.89683,0.00000
4944.00,9.90926,5.389747,0.000254,5.077400,-0.6485,0.936,9.90926,0.00000
4945.00,9.92619,5.389851,0.000254,5.077374,-0.6485,0.936,9.92619,0.00000
4946.00,9.94475,5.390030,0.000255,5.077462,-0.6484,0.937,9.94475,0.00000
4947.00,9.96217,5.390094,0.000255,5.077446,-0.6484,0.937,9.96217,0.00000
4948.00,9.97814,5.390174,0.000255,5.077474,-0.6485,0.937,9.97814,0.00000
4949.00,9.99265,5.390145,0.000257,5.077368,-0.6485,0.937,9.99265,0.00000
4950.00,10.00400,5.390186,0.000260,5.077361,-0.6485,0.937,10.00400,0.00000
4951.00,10.01296,5.390244,0.000258,5.077350,-0.6485,0.937,10.01296,0.00000
4952.00,10.02152,5.390261,0.000257,5.077332,-0.6485,0.938,10.02152,0.00000
4953.00,10.02723,5.390230,0.000254,5.077244,-0.6485,0.938,10.02723,0.00000
4954.00,10.03084,5.390299,0.000254,5.077286,-0.6485,0.938,10.03084,0.00000
4955.00,10.03270,5.390363,0.000253,5.077335,-0.6484,0.939,10.03270,0.00000
4956.00,10.03338,5.390305,0.000255,5.077253,-0.6484,0.939,10.03338,0.00000
4957.00,10.03292,5.390384,0.000258,5.077255,-0.6484,0.939,10.03292,0.00000
4958.00,10.03161,5.390543,0.000262,5.077346,-0.6484,0.939,10.03161,0.00000
4959.00,10.03146,5.390654,0.000263,5.077350,-0.6484,0.939,10.03146,0.00000
4960.00,10.03063,5.390698,0.000264,5.077311,-0.6483,0.939,10.03063,0.00000
4961.00,10.02932,5.390780,0.000264,5.077339,-0.6483,0.939,10.02932,0.00000
4962.00,10.02904,5.390815,0.000263,5.077324,-0.6483,0.939,10.02904,0.00000
4963.00,10.02845,5.390914,0.000260,5.077388,-0.6483,0.940,10.02845,0.00000
4964.00,10.02628,5.390966,0.000260,5.077489,-0.6483,0.940,10.02628,0.00000
4965.00,10.02429,5.391069,0.000260,5.077549,-0.6483,0.940,10.02429,0.00000
4966.00,10.02257,5.391098,0.000261,5.077524,-0.6483,0.940,10.02257,0.00000
4967.00,10.01955,5.391141,0.000260,5.077542,-0.6483,0.941,10.01955,0.00000
4968.00,10.01751,5.391184,0.000263,5.077475,-0.6484,0.941,10.01751,0.00000
4969.00,10.01526,5.391250,0.000262,5.077387,-0.6483,0.941,10.01526,0.00000
4970.00,10.01443,5.391288,0.000260,5.077328,-0.6483,0.941,10.01443,0.00000
4971.00,10.01332,5.391489,0.000264,5.077375,-0.6483,0.941,10.01332,0.00000
4972.00,10.01318,5.391556,0.000264,5.077344,-0.6483,0.941,10.01318,0.00000
4973.00,10.01240,5.391622,0.000262,5.077319,-0.6484,0.941,10.01240,0.00000
4974.00,10.01105,5.391703,0.000264,5.077302,-0.6484,0.941,10.01105,0.00000
4975.00,10.00925,5.391777,0.000266,5.077309,-0.6484,0.942,10.00925,0.00000
4976.00,10.00671,5.391791,0.000263,5.077318,-0.6484,0.942,10.00671,0.00000
4977.00,10.00404,5.391904,0.000262,5.077344,-0.6483,0.942,10.00404,0.00000
4978.00,10.00370,5.391958,0.000265,5.077301,-0.6483,0.942,10.00370,0.00000
4979.00,10.00496,5.391969,0.000266,5.077255,-0.6483,0.942,10.00496,0.00000
4980.00,10.00635,5.391989,0.000264,5.077197,-0.6483,0.942,10.00635,0.00000
4981.00,10.00874,5.392021,0.000265,5.077136,-0.6483,0.943,10.00874,0.00000
4982.00,10.01070,5.392072,0.000264,5.077132,-0.6483,0.943,10.01070,0.00000
4983.00,10.01281,5.392128,0.000262,5.077175,-0.6483,0.943,10.01281,0.00000
4984.00,10.01478,5.392232,0.000261,5.077267,-0.6484,0.943,10.01478,0.00000
4985.00,10.01694,5.392347,0.000266,5.077354,-0.6483,0.943,10.01694,0.00000
4986.00,10.01930,5.392472,0.000263,5.077423,-0.6483,0.944,10.01930,0.00000
4987.00,10.02273,5.392557,0.000264,5.077424,-0.6483,0.944,10.02273,0.00000
4988.00,10.02540,5.392699,0.000262,5.077444,-0.6484,0.944,10.02540,0.00000
4989.00,10.02806,5.392781,0.000260,5.077438,-0.6484,0.944,10.02806,0.00000
4990.00,10.03171,5.392877,0.000258,5.077431,-0.6484,0.945,10.03171,0.00000
4991.00,10.03520,5.392907,0.000258,5.077380,-0.6484,0.945,10.03520,0.00000
4992.00,10.03845,5.392968,0.000257,5.077380,-0.6484,0.945,10.03845,0.00000
4993.00,10.04126,5.392992,0.000260,5.077319,-0.6484,0.945,10.04126,0.00000
4994.00,10.04391,5.393056,0.000261,5.077259,-0.6484,0.945,10.04391,0.00000
4995.00,10.04633,5.393175,0.000263,5.077274,-0.6484,0.945,10.04633,0.00000
4996.00,10.04875,5.393299,0.000267,5.077307,-0.6483,0.945,10.04875,0.00000
4997.00,10.05145,5.393377,0.000269,5.077299,-0.6483,0.945,10.05145,0.00000
4998.00,10.05448,5.393458,0.000269,5.077347,-0.6483,0.945,10.05448,0.00000
4999.00,10.05767,5.393529,0.000269,5.077347,-0.6483,0.945,10.05767,0.00000
5000.00,10.05942,5.393510,0.000264,5.077307,-0.6482,0.946,10.05942,0.00000
5001.00,10.06197,5.393532,0.000259,5.077295,-0.6482,0.946,10.06197,0.00000
5002.00,10.06416,5.393590,0.000254,5.077249,-0.6482,0.947,10.06416,0.00000
5003.00,10.06524,5.393665,0.000246,5.077280,-0.6482,0.947,10.06524,0.00000
5004.00,10.06677,5.393718,0.000242,5.077312,-0.6482,0.948,10.06677,0.00000
5005.00,10.06873,5.393841,0.000244,5.077380,-0.6482,0.948,10.06873,0.00000
5006.00,10.06958,5.393950,0.000248,5.077411,-0.6481,0.948,10.06958,0.00000
5007.00,10.06961,5.394033,0.000251,5.077474,-0.6481,0.948,10.06961,0.00000
5008.00,10.07040,5.394074,0.000254,5.077443,-0.6480,0.948,10.07040,0.00000
5009.00,10.07073,5.394086,0.000258,5.077385,-0.6480,0.948,10.07073,0.00000
5010.00,10.07182,5.394091,0.000257,5.077295,-0.6479,0.948,10.07182,0.00000
5011.00,10.07305,5.394092,0.000253,5.077238,-0.6479,0.949,10.07305,0.00000
5012.00,10.07438,5.394143,0.000253,5.077213,-0.6479,0.949,10.07438,0.00000
5013.00,10.07483,5.394140,0.000257,5.077143,-0.6479,0.949,10.07483,0.00000
5014.00,10.07606,5.394339,0.000257,5.077257,-0.6479,0.949,10.07606,0.00000
5015.00,10.07651,5.394400,0.000258,5.077226,-0.6479,0.949,10.07651,0.00000
5016.00,10.07614,5.394487,0.000257,5.077217,-0.6478,0.949,10.07614,0.00000
5017.00,10.07463,5.394501,0.000257,5.077163,-0.6478,0.950,10.07463,0.00000
5018.00,10.07512,5.394697,0.000253,5.077263,-0.6478,0.950,10.07512,0.00000
5019.00,10.07409,5.394740,0.000251,5.077238,-0.6478,0.950,10.07409,0.00000
5020.00,10.07348,5.394900,0.000250,5.077364,-0.6478,0.950,10.07348,0.00000
5021.00,10.07336,5.395023,0.000253,5.077377,-0.6478,0.951,10.07336,0.00000
5022.00,10.07418,5.395166,0.000248,5.077450,-0.6477,0.951,10.07418,0.00000
5023.00,10.07366,5.395185,0.000250,5.077383,-0.6477,0.951,10.07366,0.00000
5024.00,10.07372,5.395172,0.000251,5.077291,-0.6477,0.951,10.07372,0.00000
5025.00,10.07301,5.395194,0.000251,5.077181,-0.6477,0.951,10.07301,0.00000
5026.00,10.07317,5.395237,0.000248,5.077198,-0.6476,0.952,10.07317,0.00000
5027.00,10.07385,5.395320,0.000252,5.077197,-0.6476,0.952,10.07385,0.00000
5028.00,10.07398,5.395415,0.000253,5.077270,-0.6475,0.952,10.07398,0.00000
5029.00,10.07415,5.395490,0.000252,5.077317,-0.6475,0.952,10.07415,0.00000
5030.00,10.07439,5.395563,0.000255,5.077338,-0.6475,0.952,10.07439,0.00000
5031.00,10.07431,5.395632,0.000256,5.077338,-0.6475,0.952,10.07431,0.00000
5032.00,10.07391,5.395681,0.000257,5.077308,-0.6475,0.952,10.07391,0.00000
5033.00,10.07324,5.395688,0.000258,5.077249,-0.6476,0.953,10.07324,0.00000
5034.00,10.07315,5.395767,0.000256,5.077226,-0.6476,0.953,10.07315,0.00000
5035.00,10.07368,5.395837,0.000256,5.077268,-0.6476,0.953,10.07368,0.00000
5036.00,10.07403,5.395926,0.000257,5.077307,-0.6476,0.953,10.07403,0.00000
5037.00,10.07395,5.396035,0.000255,5.077333,-0.6476,0.954,10.07395,0.00000
5038.00,10.07533,5.396156,0.000255,5.077365,-0.6476,0.954,10.07533,0.00000
5039.00,10.07571,5.396248,0.000259,5.077427,-0.6476,0.954,10.07571,0.00000
5040.00,10.07593,5.396279,0.000258,5.077445,-0.6476,0.954,10.07593,0.00000
5041.00,10.07688,5.396316,0.000257,5.077468,-0.6476,0.954,10.07688,0.00000
5042.00,10.07749,5.396289,0.000257,5.077464,-0.6476,0.954,10.07749,0.00000
5043.00,10.07757,5.396343,0.000257,5.077442,-0.6475,0.955,10.07757,0.00000
5044.00,10.07828,5.396362,0.000257,5.077387,-0.6475,0.955,10.07828,0.00000
5045.00,10.07824,5.396456,0.000260,5.077336,-0.6475,0.955,10.07824,0.00000
5046.00,10.07800,5.396515,0.000264,5.077235,-0.6475,0.955,10.07800,0.00000
5047.00,10.07895,5.396591,0.000265,5.077197,-0.6475,0.955,10.07895,0.00000
5048.00,10.07905,5.396755,0.000268,5.077234,-0.6475,0.955,10.07905,0.00000
5049.00,10.07927,5.396887,0.000266,5.077265,-0.6475,0.955,10.07927,0.00000
5050.00,10.07973,5.396997,0.000264,5.077313,-0.6475,0.956,10.07973,0.00000
5051.00,10.07954,5.397005,0.000264,5.077347,-0.6475,0.956,10.07954,0.00000
5052.00,10.07895,5.397161,0.000268,5.077442,-0.6474,0.956,10.07895,0.00000
5053.00,10.07928,5.397131,0.000267,5.077460,-0.6474,0.956,10.07928,0.00000
5054.00,10.07970,5.397155,0.000269,5.077453,-0.6474,0.956,10.07970,0.00000
5055.00,10.08076,5.397154,0.000267,5.077404,-0.6474,0.956,10.08076,0.00000
5056.00,10.08124,5.397321,0.000263,5.077443,-0.6474,0.957,10.08124,0.00000
5057.00,10.08285,5.397307,0.000258,5.077390,-0.6474,0.957,10.08285,0.00000
5058.00,10.08334,5.397386,0.000255,5.077372,-0.6474,0.957,10.08334,0.00000
5059.00,10.08334,5.397432,0.000256,5.077334,-0.6474,0.958,10.08334,0.00000
5060.00,10.08244,5.397544,0.000255,5.077418,-0.6474,0.958,10.08244,0.00000
5061.00,10.08334,5.397521,0.000257,5.077347,-0.6474,0.958,10.08334,0.00000
5062.00,10.08233,5.397567,0.000260,5.077354,-0.6475,0.958,10.08233,0.00000
5063.00,10.08192,5.397584,0.000261,5.077357,-0.6475,0.958,10.08192,0.00000
5064.00,10.08223,5.397601,0.000260,5.077382,-0.6475,0.958,10.08223,0.00000
5065.00,10.08342,5.397578,0.000261,5.077300,-0.6476,0.959,10.08342,0.00000
5066.00,10.08270,5.397690,0.000261,5.077364,-0.6476,0.959,10.08270,0.00000
5067.00,10.08280,5.397773,0.000261,5.077356,-0.6476,0.959,10.08280,0.00000
5068.00,10.08356,5.397851,0.000263,5.077343,-0.6476,0.959,10.08356,0.00000
5069.00,10.08327,5.397974,0.000263,5.077358,-0.6476,0.959,10.08327,0.00000
5070.00,10.08280,5.398062,0.000262,5.077345,-0.6476,0.959,10.08280,0.00000
5071.00,10.08279,5.398091,0.000261,5.077264,-0.6476,0.960,10.08279,0.00000
5072.00,10.08294,5.398171,0.000256,5.077272,-0.6476,0.960,10.08294,0.00000
5073.00,10.08188,5.398231,0.000251,5.077268,-0.6475,0.960,10.08188,0.00000
5074.00,10.08192,5.398266,0.000252,5.077249,-0.6476,0.960,10.08192,0.00000
5075.00,10.08168,5.398360,0.000251,5.077310,-0.6476,0.961,10.08168,0.00000
5076.00,10.08291,5.398420,0.000256,5.077358,-0.6476,0.961,10.08291,0.00000
5077.00,10.08318,5.398474,0.000263,5.077384,-0.6476,0.961,10.08318,0.00000
5078.00,10.08374,5.398566,0.000267,5.077407,-0.6476,0.960,10.08374,0.00000
5079.00,10.08382,5.398570,0.000266,5.077337,-0.6476,0.961,10.08382,0.00000
5080.00,10.08397,5.398615,0.000270,5.077329,-0.6476,0.961,10.08397,0.00000
5081.00,10.08306,5.398666,0.000267,5.077317,-0.6476,0.961,10.08306,0.00000
5082.00,10.08269,5.398701,0.000262,5.077222,-0.6476,0.961,10.08269,0.00000
5083.00,10.08343,5.398751,0.000259,5.077208,-0.6476,0.961,10.08343,0.00000
5084.00,10.08357,5.398877,0.000257,5.077259,-0.6476,0.962,10.08357,0.00000
5085.00,10.08360,5.398920,0.000252,5.077195,-0.6475,0.962,10.08360,0.00000
5086.00,10.08374,5.398968,0.000251,5.077168,-0.6475,0.962,10.08374,0.00000
5087.00,10.08356,5.399044,0.000251,5.077169,-0.6475,0.963,10.08356,0.00000
5088.00,10.08292,5.399136,0.000252,5.077132,-0.6475,0.963,10.08292,0.00000
5089.00,10.08294,5.399265,0.000253,5.077147,-0.6475,0.963,10.08294,0.00000
5090.00,10.08333,5.399373,0.000256,5.077249,-0.6476,0.963,10.08333,0.00000
5091.00,10.08421,5.399558,0.000255,5.077338,-0.6476,0.963,10.08421,0.00000
5092.00,10.08534,5.399661,0.000251,5.077421,-0.6476,0.964,10.08534,0.00000
5093.00,10.08631,5.399652,0.000250,5.077380,-0.6477,0.964,10.08631,0.00000
5094.00,10.08700,5.399680,0.000246,5.077375,-0.6477,0.964,10.08700,0.00000
5095.00,10.08711,5.399821,0.000246,5.077335,-0.6477,0.965,10.08711,0.00000
5096.00,10.08640,5.399833,0.000250,5.077256,-0.6477,0.965,10.08640,0.00000
5097.00,10.08598,5.399871,0.000255,5.077221,-0.6477,0.965,10.08598,0.00000
5098.00,10.08501,5.399966,0.000259,5.077227,-0.6477,0.965,10.08501,0.00000
5099.00,10.08495,5.400077,0.000260,5.077309,-0.6477,0.965,10.08495,0.00000
5100.00,10.08495,5.400045,0.000257,5.077277,-0.6477,0.965,10.08495,0.00000
5101.00,10.08563,5.400126,0.000254,5.077311,-0.6476,0.965,10.08563,0.00000
5102.00,10.08546,5.400243,0.000253,5.077386,-0.6476,0.966,10.08546,0.00000
5103.00,10.08693,5.400298,0.000253,5.077376,-0.6476,0.966,10.08693,0.00000
5104.00,10.08704,5.400352,0.000255,5.077327,-0.6476,0.966,10.08704,0.00000
5105.00,10.08634,5.400473,0.000258,5.077337,-0.6476,0.966,10.08634,0.00000
5106.00,10.08513,5.400520,0.000260,5.077299,-0.6476,0.966,10.08513,0.00000
5107.00,10.08445,5.400623,0.000260,5.077251,-0.6475,0.966,10.08445,0.00000
5108.00,10.08338,5.400699,0.000259,5.077245,-0.6475,0.967,10.08338,0.00000
5109.00,10.08365,5.400750,0.000257,5.077227,-0.6475,0.967,10.08365,0.00000
5110.00,10.08480,5.400789,0.000256,5.077211,-0.6474,0.967,10.08480,0.00000
5111.00,10.08559,5.400825,0.000255,5.077211,-0.6474,0.967,10.08559,0.00000
5112.00,10.08650,5.400897,0.000253,5.077215,-0.6474,0.968,10.08650,0.00000
5113.00,10.08675,5.400962,0.000255,5.077241,-0.6474,0.968,10.08675,0.00000
5114.00,10.08631,5.401062,0.000258,5.077274,-0.6474,0.968,10.08631,0.00000
5115.00,10.08606,5.401127,0.000258,5.077290,-0.6475,0.968,10.08606,0.00000
5116.00,10.08542,5.401268,0.000256,5.077378,-0.6475,0.968,10.08542,0.00000
5117.00,10.08553,5.401268,0.000256,5.077371,-0.6475,0.968,10.08553,0.00000
5118.00,10.08594,5.401330,0.000254,5.077371,-0.6476,0.969,10.08594,0.00000
5119.00,10.08581,5.401403,0.000253,5.077378,-0.6476,0.969,10.08581,0.00000
5120.00,10.08587,5.401431,0.000254,5.077350,-0.6476,0.969,10.08587,0.00000
5121.00,10.08650,5.401429,0.000255,5.077244,-0.6476,0.969,10.08650,0.00000
5122.00,10.08755,5.401526,0.000257,5.077237,-0.6476,0.969,10.08755,0.00000
5123.00,10.08835,5.401663,0.000259,5.077260,-0.6476,0.969,10.08835,0.00000
5124.00,10.08948,5.401672,0.000257,5.077165,-0.6476,0.969,10.08948,0.00000
5125.00,10.09099,5.401771,0.000255,5.077203,-0.6476,0.970,10.09099,0.00000
5126.00,10.09183,5.401808,0.000256,5.077226,-0.6476,0.970,10.09183,0.00000
5127.00,10.09055,5.401874,0.000254,5.077153,-0.6476,0.970,10.09055,0.00000
5128.00,10.08925,5.401912,0.000253,5.077198,-0.6476,0.970,10.08925,0.00000
5129.00,10.08774,5.402002,0.000254,5.077268,-0.6476,0.971,10.08774,0.00000
5130.00,10.08646,5.402070,0.000257,5.077263,-0.6476,0.971,10.08646,0.00000
5131.00,10.08589,5.402225,0.000257,5.077281,-0.6476,0.971,10.08589,0.00000
5132.00,10.08720,5.402277,0.000256,5.077342,-0.6476,0.971,10.08720,0.00000
5133.00,10.08751,5.402292,0.000257,5.077229,-0.6477,0.971,10.08751,0.00000
5134.00,10.08729,5.402391,0.000256,5.077228,-0.6477,0.971,10.08729,0.00000
5135.00,10.08603,5.402469,0.000255,5.077208,-0.6477,0.971,10.08603,0.00000
5136.00,10.08554,5.402517,0.000253,5.077216,-0.6477,0.972,10.08554,0.00000
5137.00,10.08506,5.402566,0.000254,5.077188,-0.6477,0.972,10.08506,0.00000
5138.00,10.08569,5.402690,0.000249,5.077266,-0.6477,0.972,10.08569,0.00000
5139.00,10.08649,5.402760,0.000250,5.077293,-0.6477,0.973,10.08649,0.00000
5140.00,10.08731,5.402835,0.000252,5.077328,-0.6477,0.973,10.08731,0.00000
5141.00,10.08811,5.402893,0.000255,5.077321,-0.6477,0.973,10.08811,0.00000
5142.00,10.08898,5.403041,0.000254,5.077386,-0.6477,0.973,10.08898,0.00000
5143.00,10.08965,5.403121,0.000255,5.077389,-0.6476,0.973,10.08965,0.00000
5144.00,10.09031,5.403125,0.000256,5.077326,-0.6476,0.973,10.09031,0.00000
5145.00,10.09112,5.403144,0.000253,5.077256,-0.6476,0.973,10.09112,0.00000
5146.00,10.09108,5.403192,0.000250,5.077213,-0.6477,0.974,10.09108,0.00000
5147.00,10.08961,5.403123,0.000249,5.077107,-0.6477,0.974,10.08961,0.00000
5148.00,10.08879,5.403211,0.000248,5.077138,-0.6477,0.974,10.08879,0.00000
5149.00,10.08848,5.403354,0.000245,5.077151,-0.6477,0.975,10.08848,0.00000
5150.00,10.08806,5.403461,0.000242,5.077215,-0.6477,0.975,10.08806,0.00000
5151.00,10.08844,5.403632,0.000247,5.077301,-0.6477,0.975,10.08844,0.00000
5152.00,10.08995,5.403852,0.000248,5.077406,-0.6477,0.975,10.08995,0.00000
5153.00,10.09010,5.403860,0.000248,5.077317,-0.6477,0.975,10.09010,0.00000
5154.00,10.08975,5.403857,0.000246,5.077276,-0.6477,0.976,10.08975,0.00000
5155.00,10.09089,5.403976,0.000250,5.077278,-0.6477,0.976,10.09089,0.00000
5156.00,10.09043,5.403962,0.000246,5.077249,-0.6477,0.976,10.09043,0.00000
5157.00,10.08910,5.403923,0.000246,5.077176,-0.6477,0.976,10.08910,0.00000
5158.00,10.08873,5.404079,0.000249,5.077261,-0.6477,0.976,10.08873,0.00000
5159.00,10.08916,5.404222,0.000252,5.077367,-0.6477,0.976,10.08916,0.00000
5160.00,10.08807,5.404244,0.000252,5.077341,-0.6477,0.977,10.08807,0.00000
5161.00,10.08876,5.404442,0.000255,5.077404,-0.6477,0.977,10.08876,0.00000
5162.00,10.08999,5.404576,0.000255,5.077480,-0.6477,0.977,10.08999,0.00000
5163.00,10.09069,5.404554,0.000254,5.077432,-0.6478,0.977,10.09069,0.00000
5164.00,10.09077,5.404613,0.000251,5.077432,-0.6478,0.978,10.09077,0.00000
5165.00,10.09188,5.404707,0.000251,5.077440,-0.6478,0.978,10.09188,0.00000
5166.00,10.09305,5.404645,0.000250,5.077312,-0.6479,0.978,10.09305,0.00000
5167.00,10.09272,5.404705,0.000249,5.077269,-0.6478,0.978,10.09272,0.00000
5168.00,10.09304,5.404872,0.000252,5.077314,-0.6478,0.978,10.09304,0.00000
5169.00,10.09368,5.404938,0.000257,5.077254,-0.6478,0.978,10.09368,0.00000
5170.00,10.09267,5.404925,0.000258,5.077231,-0.6478,0.979,10.09267,0.00000
5171.00,10.09113,5.405039,0.000257,5.077255,-0.6477,0.979,10.09113,0.00000
5172.00,10.09098,5.405100,0.000257,5.077233,-0.6477,0.979,10.09098,0.00000
5173.00,10.09060,5.405150,0.000254,5.077243,-0.6477,0.979,10.09060,0.00000
5174.00,10.09086,5.405198,0.000250,5.077253,-0.6477,0.979,10.09086,0.00000
5175.00,10.09109,5.405306,0.000250,5.077287,-0.6477,0.980,10.09109,0.00000
5176.00,10.09030,5.405351,0.000253,5.077319,-0.6478,0.980,10.09030,0.00000
5177.00,10.08880,5.405507,0.000256,5.077397,-0.6478,0.980,10.08880,0.00000
5178.00,10.08855,5.405480,0.000259,5.077311,-0.6478,0.980,10.08855,0.00000
5179.00,10.08818,5.405597,0.000262,5.077339,-0.6478,0.980,10.08818,0.00000
5180.00,10.08853,5.405596,0.000261,5.077233,-0.6478,0.980,10.08853,0.00000
5181.00,10.09019,5.405700,0.000262,5.077291,-0.6477,0.980,10.09019,0.00000
5182.00,10.09304,5.405676,0.000259,5.077277,-0.6477,0.981,10.09304,0.00000
5183.00,10.09376,5.405756,0.000258,5.077330,-0.6477,0.981,10.09376,0.00000
5184.00,10.09333,5.405801,0.000257,5.077306,-0.6477,0.981,10.09333,0.00000
5185.00,10.09315,5.406019,0.000257,5.077477,-0.6477,0.981,10.09315,0.00000
5186.00,10.09218,5.406046,0.000254,5.077447,-0.6477,0.982,10.09218,0.00000
5187.00,10.09041,5.406074,0.000255,5.077392,-0.6477,0.982,10.09041,0.00000
5188.00,10.09017,5.406160,0.000259,5.077348,-0.6477,0.982,10.09017,0.00000
5189.00,10.09128,5.406147,0.000258,5.077293,-0.6477,0.982,10.09128,0.00000
5190.00,10.09270,5.406176,0.000257,5.077201,-0.6477,0.982,10.09270,0.00000
5191.00,10.09487,5.406308,0.000258,5.077181,-0.6477,0.982,10.09487,0.00000
5192.00,10.09603,5.406473,0.000256,5.077189,-0.6477,0.983,10.09603,0.00000
5193.00,10.09641,5.406560,0.000250,5.077202,-0.6477,0.983,10.09641,0.00000
5194.00,10.09560,5.406665,0.000254,5.077238,-0.6477,0.983,10.09560,0.00000
5195.00,10.09426,5.406697,0.000256,5.077237,-0.6477,0.983,10.09426,0.00000
5196.00,10.09279,5.406682,0.000258,5.077252,-0.6477,0.983,10.09279,0.00000
5197.00,10.09201,5.406739,0.000262,5.077283,-0.6477,0.983,10.09201,0.00000
5198.00,10.09054,5.406790,0.000263,5.077266,-0.6477,0.983,10.09054,0.00000
5199.00,10.09020,5.406851,0.000257,5.077205,-0.6478,0.984,10.09020,0.00000
5200.00,10.09032,5.406930,0.000258,5.077198,-0.6478,0.984,10.09032,0.00000
5201.00,10.09083,5.407084,0.000254,5.077209,-0.6478,0.984,10.09083,0.00000
5202.00,10.09141,5.407071,0.000251,5.077150,-0.6478,0.985,10.09141,0.00000
5203.00,10.09231,5.407106,0.000254,5.077093,-0.6478,0.985,10.09231,0.00000
5204.00,10.09342,5.407261,0.000258,5.077189,-0.6478,0.985,10.09342,0.00000
5205.00,10.09423,5.407362,0.000255,5.077184,-0.6478,0.985,10.09423,0.00000
5206.00,10.09344,5.407369,0.000257,5.077138,-0.6479,0.985,10.09344,0.00000
5207.00,10.09311,5.407439,0.000261,5.077147,-0.6479,0.985,10.09311,0.00000
5208.00,10.09400,5.407547,0.000258,5.077232,-0.6479,0.985,10.09400,0.00000
5209.00,10.09421,5.407615,0.000255,5.077248,-0.6479,0.986,10.09421,0.00000
5210.00,10.09368,5.407613,0.000255,5.077230,-0.6479,0.986,10.09368,0.00000
5211.00,10.09446,5.407648,0.000255,5.077195,-0.6479,0.986,10.09446,0.00000
5212.00,10.09567,5.407801,0.000250,5.077231,-0.6478,0.986,10.09567,0.00000
5213.00,10.09579,5.407901,0.000249,5.077240,-0.6478,0.987,10.09579,0.00000
5214.00,10.09439,5.407954,0.000252,5.077245,-0.6478,0.987,10.09439,0.00000
5215.00,10.09460,5.408031,0.000253,5.077218,-0.6478,0.987,10.09460,0.00000
5216.00,10.09492,5.408114,0.000250,5.077240,-0.6478,0.987,10.09492,0.00000
5217.00,10.09528,5.408183,0.000250,5.077240,-0.6478,0.987,10.09528,0.00000
5218.00,10.09533,5.408251,0.000250,5.077211,-0.6478,0.988,10.09533,0.00000
5219.00,10.09672,5.408312,0.000248,5.077168,-0.6478,0.988,10.09672,0.00000
5220.00,10.09695,5.408576,0.000251,5.077327,-0.6478,0.988,10.09695,0.00000
5221.00,10.09620,5.408697,0.000253,5.077336,-0.6478,0.988,10.09620,0.00000
5222.00,10.09554,5.408740,0.000255,5.077347,-0.6478,0.988,10.09554,0.00000
5223.00,10.09526,5.408726,0.000256,5.077338,-0.6478,0.988,10.09526,0.00000
5224.00,10.09502,5.408806,0.000256,5.077387,-0.6478,0.988,10.09502,0.00000
@18,1.0000,2.0, 5220.066 
5225.00,10.09524,5.408734,0.000252,5.077290,-0.6478,0.989,10.09524,0.00000
5226.00,10.09722,5.408738,0.000252,5.077270,-0.6478,0.989,10.09722,0.00000
5227.00,10.08884,5.408773,0.000253,5.077268,-0.6479,0.989,10.08884,0.00000
5228.00,10.06200,5.408879,0.000255,5.077286,-0.6479,0.989,10.06200,0.00000
5229.00,10.02230,5.408871,0.000253,5.077270,-0.6479,0.990,10.02230,0.00000
5230.00,9.97876,5.408873,0.000252,5.077304,-0.6479,0.990,9.97876,0.00000
5231.00,9.93825,5.408933,0.000247,5.077294,-0.6479,0.990,9.93825,0.00000
5232.00,9.91498,5.408953,0.000244,5.077188,-0.6479,0.991,9.91498,0.00000
5233.00,9.91887,5.409039,0.000240,5.077189,-0.6480,0.991,9.91887,0.00000
5234.00,9.93706,5.409099,0.000243,5.077074,-0.6480,0.991,9.93706,0.00000
5235.00,9.95735,5.409209,0.000246,5.077006,-0.6480,0.991,9.95735,0.00000
5236.00,9.96913,5.409281,0.000250,5.077049,-0.6480,0.991,9.96913,0.00000
5237.00,9.96953,5.409389,0.000255,5.077121,-0.6480,0.991,9.96953,0.00000
5238.00,9.96013,5.409477,0.000257,5.077096,-0.6480,0.991,9.96013,0.00000
5239.00,9.94740,5.409582,0.000256,5.077171,-0.6481,0.992,9.94740,0.00000
5240.00,9.93712,5.409732,0.000255,5.077310,-0.6481,0.992,9.93712,0.00000
5241.00,9.93345,5.409799,0.000257,5.077250,-0.6482,0.992,9.93345,0.00000
5242.00,9.93538,5.409871,0.000256,5.077258,-0.6482,0.992,9.93538,0.00000
5243.00,9.94054,5.409919,0.000256,5.077267,-0.6482,0.992,9.94054,0.00000
5244.00,9.95304,5.410003,0.000257,5.077252,-0.6482,0.993,9.95304,0.00000
5245.00,9.96818,5.409980,0.000259,5.077141,-0.6482,0.993,9.96818,0.00000
5246.00,9.98399,5.410174,0.000261,5.077294,-0.6482,0.993,9.98399,0.00000
5247.00,10.00057,5.410231,0.000261,5.077313,-0.6482,0.993,10.00057,0.00000
5248.00,10.01707,5.410305,0.000262,5.077351,-0.6482,0.993,10.01707,0.00000
5249.00,10.02963,5.410351,0.000263,5.077334,-0.6483,0.993,10.02963,0.00000
5250.00,10.04001,5.410491,0.000263,5.077384,-0.6483,0.993,10.04001,0.00000
5251.00,10.04922,5.410422,0.000263,5.077247,-0.6482,0.993,10.04922,0.00000
5252.00,10.05567,5.410531,0.000261,5.077231,-0.6482,0.994,10.05567,0.00000
5253.00,10.06208,5.410580,0.000264,5.077178,-0.6482,0.994,10.06208,0.00000
5254.00,10.06718,5.410653,0.000262,5.077199,-0.6483,0.994,10.06718,0.00000
5255.00,10.06989,5.410657,0.000261,5.077169,-0.6483,0.994,10.06989,0.00000
5256.00,10.07030,5.410732,0.000261,5.077188,-0.6483,0.994,10.07030,0.00000
5257.00,10.07032,5.410749,0.000258,5.077191,-0.6483,0.995,10.07032,0.00000
5258.00,10.06851,5.410791,0.000254,5.077206,-0.6483,0.995,10.06851,0.00000
5259.00,10.06657,5.410796,0.000256,5.077162,-0.6483,0.995,10.06657,0.00000
5260.00,10.06559,5.410902,0.000255,5.077214,-0.6482,0.995,10.06559,0.00000
5261.00,10.06429,5.410999,0.000254,5.077247,-0.6482,0.995,10.06429,0.00000
5262.00,10.06324,5.411129,0.000258,5.077276,-0.6482,0.996,10.06324,0.00000
5263.00,10.06125,5.411224,0.000258,5.077306,-0.6482,0.996,10.06125,0.00000
5264.00,10.05888,5.411381,0.000257,5.077366,-0.6482,0.996,10.05888,0.00000
5265.00,10.05624,5.411419,0.000255,5.077335,-0.6482,0.996,10.05624,0.00000
5266.00,10.05345,5.411513,0.000256,5.077378,-0.6482,0.996,10.05345,0.00000
5267.00,10.05061,5.411519,0.000256,5.077339,-0.6482,0.997,10.05061,0.00000
5268.00,10.04790,5.411605,0.000256,5.077352,-0.6482,0.997,10.04790,0.00000
5269.00,10.04514,5.411702,0.000257,5.077391,-0.6482,0.997,10.04514,0.00000
5270.00,10.04190,5.411830,0.000262,5.077408,-0.6482,0.997,10.04190,0.00000
5271.00,10.03984,5.411885,0.000260,5.077386,-0.6482,0.997,10.03984,0.00000
5272.00,10.03675,5.411962,0.000260,5.077395,-0.6482,0.997,10.03675,0.00000
5273.00,10.03477,5.412020,0.000260,5.077400,-0.6482,0.998,10.03477,0.00000
5274.00,10.03211,5.412103,0.000259,5.077410,-0.6482,0.998,10.03211,0.00000
5275.00,10.03069,5.412148,0.000258,5.077377,-0.6483,0.998,10.03069,0.00000
5276.00,10.02870,5.412273,0.000259,5.077397,-0.6483,0.998,10.02870,0.00000
5277.00,10.02786,5.412356,0.000258,5.077378,-0.6483,0.998,10.02786,0.00000
5278.00,10.02721,5.412420,0.000261,5.077324,-0.6483,0.998,10.02721,0.00000
5279.00,10.02785,5.412467,0.000262,5.077322,-0.6483,0.999,10.02785,0.00000
5280.00,10.02926,5.412509,0.000262,5.077310,-0.6483,0.999,10.02926,0.00000
5281.00,10.02966,5.412488,0.000261,5.077217,-0.6484,0.999,10.02966,0.00000
5282.00,10.03047,5.412591,0.000258,5.077279,-0.6484,0.999,10.03047,0.00000
5283.00,10.03188,5.412675,0.000257,5.077296,-0.6484,0.999,10.03188,0.00000
5284.00,10.03446,5.412753,0.000250,5.077281,-0.6484,1.000,10.03446,0.00000
5285.00,10.03609,5.412807,0.000249,5.077290,-0.6484,1.000,10.03609,0.00000
5286.00,10.03967,5.412924,0.000250,5.077342,-0.6483,1.000,10.03967,0.00000
5287.00,10.04345,5.413024,0.000251,5.077326,-0.6483,1.000,10.04345,0.00000
5288.00,10.04626,5.413092,0.000253,5.077382,-0.6483,1.001,10.04626,0.00000
5289.00,10.04867,5.413137,0.000259,5.077372,-0.6483,1.001,10.04867,0.00000
5290.00,10.05151,5.413210,0.000258,5.077393,-0.6483,1.001,10.05151,0.00000
5291.00,10.05336,5.413296,0.000258,5.077420,-0.6484,1.001,10.05336,0.00000
5292.00,10.05619,5.413333,0.000260,5.077405,-0.6484,1.001,10.05619,0.00000
5293.00,10.05905,5.413451,0.000259,5.077387,-0.6484,1.001,10.05905,0.00000
5294.00,10.06105,5.413515,0.000258,5.077405,-0.6484,1.001,10.06105,0.00000
5295.00,10.06288,5.413613,0.000260,5.077388,-0.6484,1.002,10.06288,0.00000
5296.00,10.06595,5.413646,0.000256,5.077348,-0.6484,1.002,10.06595,0.00000
5297.00,10.06756,5.413707,0.000258,5.077420,-0.6484,1.002,10.06756,0.00000
5298.00,10.07024,5.413694,0.000259,5.077385,-0.6484,1.002,10.07024,0.00000
5299.00,10.07298,5.413763,0.000260,5.077369,-0.6484,1.002,10.07298,0.00000
5300.00,10.07484,5.413699,0.000261,5.077312,-0.6485,1.003,10.07484,0.00000
5301.00,10.07745,5.413809,0.000264,5.077330,-0.6485,1.003,10.07745,0.00000
5302.00,10.08052,5.413813,0.000266,5.077227,-0.6485,1.003,10.08052,0.00000
5303.00,10.08271,5.413925,0.000265,5.077248,-0.6486,1.003,10.08271,0.00000
5304.00,10.08529,5.413909,0.000263,5.077148,-0.6486,1.003,10.08529,0.00000
5305.00,10.08837,5.414138,0.000261,5.077264,-0.6486,1.003,10.08837,0.00000
5306.00,10.08843,5.414125,0.000261,5.077254,-0.6486,1.004,10.08843,0.00000
5307.00,10.08831,5.414227,0.000260,5.077271,-0.6486,1.004,10.08831,0.00000
5308.00,10.08878,5.414226,0.000262,5.077206,-0.6486,1.004,10.08878,0.00000
5309.00,10.08822,5.414334,0.000262,5.077273,-0.6487,1.004,10.08822,0.00000
5310.00,10.08815,5.414300,0.000260,5.077216,-0.6487,1.004,10.08815,0.00000
5311.00,10.08962,5.414438,0.000258,5.077268,-0.6487,1.005,10.08962,0.00000
5312.00,10.09048,5.414538,0.000257,5.077310,-0.6487,1.005,10.09048,0.00000
5313.00,10.09120,5.414650,0.000254,5.077388,-0.6486,1.005,10.09120,0.00000
5314.00,10.09231,5.414699,0.000252,5.077355,-0.6486,1.005,10.09231,0.00000
5315.00,10.09292,5.414796,0.000256,5.077329,-0.6486,1.006,10.09292,0.00000
5316.00,10.09228,5.414817,0.000258,5.077262,-0.6486,1.006,10.09228,0.00000
5317.00,10.09146,5.414863,0.000256,5.077244,-0.6486,1.006,10.09146,0.00000
5318.00,10.09075,5.414895,0.000257,5.077204,-0.6486,1.006,10.09075,0.00000
5319.00,10.08983,5.415016,0.000259,5.077282,-0.6486,1.006,10.08983,0.00000
5320.00,10.08880,5.415103,0.000258,5.077327,-0.6486,1.006,10.08880,0.00000
5321.00,10.08926,5.415187,0.000255,5.077359,-0.6486,1.007,10.08926,0.00000
5322.00,10.09007,5.415212,0.000253,5.077324,-0.6486,1.007,10.09007,0.00000
5323.00,10.08987,5.415296,0.000252,5.077313,-0.6486,1.007,10.08987,0.00000
5324.00,10.09067,5.415343,0.000250,5.077261,-0.6486,1.007,10.09067,0.00000
5325.00,10.09021,5.415310,0.000249,5.077167,-0.6486,1.008,10.09021,0.00000
5326.00,10.08958,5.415389,0.000252,5.077114,-0.6487,1.008,10.08958,0.00000
5327.00,10.08910,5.415527,0.000255,5.077157,-0.6487,1.008,10.08910,0.00000
5328.00,10.08879,5.415621,0.000257,5.077222,-0.6487,1.008,10.08879,0.00000
5329.00,10.08828,5.415691,0.000260,5.077243,-0.6487,1.008,10.08828,0.00000
5330.00,10.08970,5.415828,0.000258,5.077274,-0.6487,1.008,10.08970,0.00000
5331.00,10.09003,5.415833,0.000257,5.077270,-0.6487,1.009,10.09003,0.00000
5332.00,10.09055,5.415946,0.000256,5.077297,-0.6487,1.009,10.09055,0.00000
5333.00,10.09085,5.415995,0.000258,5.077220,-0.6487,1.009,10.09085,0.00000
5334.00,10.09114,5.416106,0.000258,5.077224,-0.6487,1.009,10.09114,0.00000
5335.00,10.09102,5.416286,0.000257,5.077322,-0.6487,1.009,10.09102,0.00000
5336.00,10.09179,5.416369,0.000258,5.077343,-0.6486,1.009,10.09179,0.00000
5337.00,10.09216,5.416361,0.000258,5.077293,-0.6486,1.010,10.09216,0.00000
5338.00,10.09310,5.416403,0.000255,5.077272,-0.6486,1.010,10.09310,0.00000
5339.00,10.09387,5.416403,0.000253,5.077170,-0.6485,1.010,10.09387,0.00000
5340.00,10.09460,5.416428,0.000254,5.077110,-0.6485,1.010,10.09460,0.00000
5341.00,10.09434,5.416563,0.000255,5.077139,-0.6485,1.011,10.09434,0.00000
5342.00,10.09532,5.416677,0.000256,5.077172,-0.6485,1.011,10.09532,0.00000
5343.00,10.09637,5.416767,0.000257,5.077214,-0.6485,1.011,10.09637,0.00000
5344.00,10.09742,5.416813,0.000257,5.077295,-0.6484,1.011,10.09742,0.00000
5345.00,10.09778,5.416797,0.000258,5.077281,-0.6484,1.011,10.09778,0.00000
5346.00,10.09839,5.416855,0.000260,5.077329,-0.6484,1.011,10.09839,0.00000
5347.00,10.09746,5.416908,0.000259,5.077323,-0.6484,1.011,10.09746,0.00000
5348.00,10.09652,5.416955,0.000258,5.077324,-0.6484,1.012,10.09652,0.00000
5349.00,10.09585,5.417062,0.000259,5.077323,-0.6484,1.012,10.09585,0.00000
5350.00,10.09492,5.417187,0.000254,5.077359,-0.6484,1.012,10.09492,0.00000
5351.00,10.09431,5.417245,0.000251,5.077346,-0.6484,1.013,10.09431,0.00000
5352.00,10.09579,5.417258,0.000253,5.077270,-0.6484,1.013,10.09579,0.00000
5353.00,10.09693,5.417404,0.000259,5.077349,-0.6484,1.013,10.09693,0.00000
5354.00,10.09781,5.417530,0.000262,5.077400,-0.6483,1.013,10.09781,0.00000
5355.00,10.09832,5.417599,0.000267,5.077388,-0.6483,1.013,10.09832,0.00000
5356.00,10.09935,5.417609,0.000268,5.077288,-0.6484,1.013,10.09935,0.00000
5357.00,10.09997,5.417716,0.000267,5.077359,-0.6484,1.013,10.09997,0.00000
5358.00,10.09988,5.417774,0.000262,5.077327,-0.6484,1.013,10.09988,0.00000
5359.00,10.09869,5.417750,0.000260,5.077238,-0.6483,1.014,10.09869,0.00000
5360.00,10.09868,5.417814,0.000259,5.077262,-0.6483,1.014,10.09868,0.00000
5361.00,10.09987,5.417919,0.000259,5.077317,-0.6483,1.014,10.09987,0.00000
5362.00,10.10004,5.417900,0.000256,5.077244,-0.6483,1.014,10.10004,0.00000
5363.00,10.09944,5.417901,0.000255,5.077231,-0.6483,1.015,10.09944,0.00000
5364.00,10.10014,5.418013,0.000256,5.077288,-0.6482,1.015,10.10014,0.00000
5365.00,10.10074,5.418097,0.000257,5.077316,-0.6482,1.015,10.10074,0.00000
5366.00,10.10024,5.418198,0.000260,5.077351,-0.6482,1.015,10.10024,0.00000
5367.00,10.09961,5.418328,0.000259,5.077392,-0.6482,1.015,10.09961,0.00000
5368.00,10.10082,5.418474,0.000259,5.077398,-0.6482,1.015,10.10082,0.00000
5369.00,10.10093,5.418521,0.000259,5.077401,-0.6483,1.016,10.10093,0.00000
5370.00,10.10124,5.418592,0.000263,5.077356,-0.6483,1.016,10.10124,0.00000
5371.00,10.10146,5.418652,0.000261,5.077326,-0.6483,1.016,10.10146,0.00000
5372.00,10.10106,5.418708,0.000263,5.077311,-0.6483,1.016,10.10106,0.00000
5373.00,10.10048,5.418749,0.000264,5.077298,-0.6483,1.016,10.10048,0.00000
5374.00,10.10112,5.418881,0.000264,5.077328,-0.6483,1.016,10.10112,0.00000
5375.00,10.10173,5.418953,0.000259,5.077360,-0.6483,1.017,10.10173,0.00000
5376.00,10.10210,5.418984,0.000262,5.077387,-0.6483,1.017,10.10210,0.00000
5377.00,10.10247,5.419089,0.000261,5.077459,-0.6482,1.017,10.10247,0.00000
5378.00,10.10338,5.419115,0.000260,5.077416,-0.6482,1.017,10.10338,0.00000
5379.00,10.10280,5.419158,0.000260,5.077398,-0.6482,1.017,10.10280,0.00000
5380.00,10.10108,5.419262,0.000261,5.077387,-0.6482,1.017,10.10108,0.00000
5381.00,10.10027,5.419385,0.000257,5.077390,-0.6482,1.018,10.10027,0.00000
5382.00,10.10010,5.419472,0.000258,5.077360,-0.6482,1.018,10.10010,0.00000
5383.00,10.09963,5.419547,0.000260,5.077400,-0.6482,1.018,10.09963,0.00000
5384.00,10.09952,5.419676,0.000259,5.077457,-0.6482,1.018,10.09952,0.00000
5385.00,10.10056,5.419726,0.000260,5.077464,-0.6481,1.018,10.10056,0.00000
5386.00,10.10091,5.419784,0.000265,5.077451,-0.6481,1.019,10.10091,0.00000
5387.00,10.10212,5.419840,0.000261,5.077432,-0.6481,1.019,10.10212,0.00000
5388.00,10.10256,5.419865,0.000262,5.077387,-0.6481,1.019,10.10256,0.00000
5389.00,10.10289,5.419843,0.000260,5.077287,-0.6481,1.019,10.10289,0.00000
5390.00,10.10331,5.419832,0.000258,5.077214,-0.6482,1.019,10.10331,0.00000
5391.00,10.10362,5.419878,0.000256,5.077219,-0.6482,1.020,10.10362,0.00000
5392.00,10.10228,5.419889,0.000258,5.077225,-0.6482,1.020,10.10228,0.00000
5393.00,10.10116,5.420003,0.000258,5.077300,-0.6482,1.020,10.10116,0.00000
5394.00,10.10141,5.420087,0.000262,5.077368,-0.6482,1.020,10.10141,0.00000
5395.00,10.10134,5.420201,0.000267,5.077427,-0.6483,1.020,10.10134,0.00000
5396.00,10.10144,5.420268,0.000265,5.077411,-0.6483,1.020,10.10144,0.00000
5397.00,10.10227,5.420338,0.000263,5.077425,-0.6483,1.020,10.10227,0.00000
5398.00,10.10358,5.420427,0.000263,5.077406,-0.6483,1.020,10.10358,0.00000
5399.00,10.10333,5.420517,0.000258,5.077359,-0.6483,1.021,10.10333,0.00000
5400.00,10.10327,5.420646,0.000254,5.077351,-0.6483,1.021,10.10327,0.00000
5401.00,10.10288,5.420768,0.000253,5.077397,-0.6483,1.022,10.10288,0.00000
5402.00,10.10308,5.420859,0.000254,5.077351,-0.6484,1.022,10.10308,0.00000
5403.00,10.10276,5.420887,0.000255,5.077287,-0.6484,1.022,10.10276,0.00000
5404.00,10.10196,5.420873,0.000258,5.077228,-0.6484,1.022,10.10196,0.00000
5405.00,10.10158,5.420864,0.000261,5.077178,-0.6484,1.022,10.10158,0.00000
5406.00,10.10226,5.420833,0.000263,5.077122,-0.6484,1.022,10.10226,0.00000
5407.00,10.10238,5.420877,0.000259,5.077126,-0.6484,1.022,10.10238,0.00000
5408.00,10.10202,5.420930,0.000258,5.077156,-0.6484,1.023,10.10202,0.00000
5409.00,10.10363,5.420990,0.000255,5.077187,-0.6484,1.023,10.10363,0.00000
5410.00,10.10470,5.421072,0.000252,5.077220,-0.6484,1.023,10.10470,0.00000
5411.00,10.10479,5.421195,0.000251,5.077216,-0.6484,1.024,10.10479,0.00000
5412.00,10.10535,5.421266,0.000253,5.077245,-0.6484,1.024,10.10535,0.00000
5413.00,10.10575,5.421378,0.000250,5.077274,-0.6484,1.024,10.10575,0.00000
5414.00,10.10558,5.421484,0.000252,5.077241,-0.6485,1.024,10.10558,0.00000
5415.00,10.10503,5.421564,0.000248,5.077273,-0.6485,1.024,10.10503,0.00000
5416.00,10.10426,5.421567,0.000247,5.077244,-0.6485,1.025,10.10426,0.00000
5417.00,10.10291,5.421580,0.000249,5.077205,-0.6485,1.025,10.10291,0.00000
5418.00,10.10309,5.421594,0.000251,5.077157,-0.6486,1.025,10.10309,0.00000
5419.00,10.10378,5.421662,0.000250,5.077206,-0.6486,1.025,10.10378,0.00000
5420.00,10.10443,5.421670,0.000252,5.077131,-0.6486,1.025,10.10443,0.00000
5421.00,10.10455,5.421750,0.000254,5.077127,-0.6486,1.025,10.10455,0.00000
5422.00,10.10544,5.421930,0.000257,5.077185,-0.6486,1.026,10.10544,0.00000
5423.00,10.10593,5.421994,0.000256,5.077193,-0.6486,1.026,10.10593,0.00000
5424.00,10.10550,5.422063,0.000253,5.077223,-0.6485,1.026,10.10550,0.00000
5425.00,10.10524,5.422107,0.000255,5.077257,-0.6485,1.026,10.10524,0.00000
5426.00,10.10586,5.422205,0.000255,5.077341,-0.6484,1.026,10.10586,0.00000
5427.00,10.10552,5.422147,0.000249,5.077248,-0.6484,1.027,10.10552,0.00000
5428.00,10.10558,5.422214,0.000249,5.077251,-0.6483,1.027,10.10558,0.00000
5429.00,10.10634,5.422281,0.000256,5.077238,-0.6483,1.027,10.10634,0.00000
5430.00,10.10601,5.422346,0.000256,5.077207,-0.6483,1.027,10.10601,0.00000
5431.00,10.10496,5.422379,0.000253,5.077170,-0.6483,1.028,10.10496,0.00000
5432.00,10.10411,5.422490,0.000252,5.077279,-0.6483,1.028,10.10411,0.00000
[truncated: 504,949 more chars]
