# Supplementary material for: Mechanism of the small ATP-independent chaperone Spy is substrate specific
Source: Nat Commun. 2021 Feb 8;12:851. doi: 10.1038/s41467-021-21120-8 (PMC7870927; doi:10.1038/s41467-021-21120-8)
Supplement: Supplementary file 5 — Supplementary Data 3 [file 41467_2021_21120_MOESM5_ESM.zip]

Archive with 192 entries (175 files):
- AnFld WT and 2A spectra/2A.ft2
- AnFld WT and 2A spectra/ANFLD-A2/
- AnFld WT and 2A spectra/ANFLD-A2/11/
- AnFld WT and 2A spectra/ANFLD-A2/11/acqu
- AnFld WT and 2A spectra/ANFLD-A2/11/acqu2
- AnFld WT and 2A spectra/ANFLD-A2/11/acqu2s
- AnFld WT and 2A spectra/ANFLD-A2/11/acqus
- AnFld WT and 2A spectra/ANFLD-A2/11/adcInfo_TRX1.xml
- AnFld WT and 2A spectra/ANFLD-A2/11/audita.txt
- AnFld WT and 2A spectra/ANFLD-A2/11/EA
- AnFld WT and 2A spectra/ANFLD-A2/11/format.temp
- AnFld WT and 2A spectra/ANFLD-A2/11/gpnam1
- AnFld WT and 2A spectra/ANFLD-A2/11/gpnam2
- AnFld WT and 2A spectra/ANFLD-A2/11/gpnam3
- AnFld WT and 2A spectra/ANFLD-A2/11/pdata/
- AnFld WT and 2A spectra/ANFLD-A2/11/pdata/1/
- AnFld WT and 2A spectra/ANFLD-A2/11/pdata/1/2ii
- AnFld WT and 2A spectra/ANFLD-A2/11/pdata/1/2ir
- AnFld WT and 2A spectra/ANFLD-A2/11/pdata/1/2ri
- AnFld WT and 2A spectra/ANFLD-A2/11/pdata/1/2rr
- AnFld WT and 2A spectra/ANFLD-A2/11/pdata/1/assocs
- AnFld WT and 2A spectra/ANFLD-A2/11/pdata/1/auditp.txt
- AnFld WT and 2A spectra/ANFLD-A2/11/pdata/1/clevels
- AnFld WT and 2A spectra/ANFLD-A2/11/pdata/1/curdat2
- AnFld WT and 2A spectra/ANFLD-A2/11/pdata/1/f1projp
- AnFld WT and 2A spectra/ANFLD-A2/11/pdata/1/f2projp
- AnFld WT and 2A spectra/ANFLD-A2/11/pdata/1/outd
- AnFld WT and 2A spectra/ANFLD-A2/11/pdata/1/proc
- AnFld WT and 2A spectra/ANFLD-A2/11/pdata/1/proc2
- AnFld WT and 2A spectra/ANFLD-A2/11/pdata/1/proc2s
- AnFld WT and 2A spectra/ANFLD-A2/11/pdata/1/procs
- AnFld WT and 2A spectra/ANFLD-A2/11/pdata/1/thumb.png
- AnFld WT and 2A spectra/ANFLD-A2/11/pdata/1/title
- AnFld WT and 2A spectra/ANFLD-A2/11/pdata/990/
- AnFld WT and 2A spectra/ANFLD-A2/11/pdata/990/1r
- AnFld WT and 2A spectra/ANFLD-A2/11/pdata/990/auditp.txt
- AnFld WT and 2A spectra/ANFLD-A2/11/pdata/990/outd
- AnFld WT and 2A spectra/ANFLD-A2/11/pdata/990/proc
- AnFld WT and 2A spectra/ANFLD-A2/11/pdata/990/procs
- AnFld WT and 2A spectra/ANFLD-A2/11/pdata/990/used_from
- AnFld WT and 2A spectra/ANFLD-A2/11/pdata/999/
- AnFld WT and 2A spectra/ANFLD-A2/11/pdata/999/1i
- AnFld WT and 2A spectra/ANFLD-A2/11/pdata/999/1r
- AnFld WT and 2A spectra/ANFLD-A2/11/pdata/999/auditp.txt
- AnFld WT and 2A spectra/ANFLD-A2/11/pdata/999/outd
- AnFld WT and 2A spectra/ANFLD-A2/11/pdata/999/parm.txt
- AnFld WT and 2A spectra/ANFLD-A2/11/pdata/999/proc
- AnFld WT and 2A spectra/ANFLD-A2/11/pdata/999/procs
- AnFld WT and 2A spectra/ANFLD-A2/11/pdata/999/thumb.png
- AnFld WT and 2A spectra/ANFLD-A2/11/pdata/999/used_from
- AnFld WT and 2A spectra/ANFLD-A2/11/prosol_History
- AnFld WT and 2A spectra/ANFLD-A2/11/pulseprogram
- AnFld WT and 2A spectra/ANFLD-A2/11/pulseprogram.precomp
- AnFld WT and 2A spectra/ANFLD-A2/11/scon2
- AnFld WT and 2A spectra/ANFLD-A2/11/ser
- AnFld WT and 2A spectra/ANFLD-A2/11/shimvalues
- AnFld WT and 2A spectra/ANFLD-A2/11/specpar
- AnFld WT and 2A spectra/ANFLD-A2/11/stanprogram28068
- AnFld WT and 2A spectra/ANFLD-A2/11/stanprogram28068.precomp
- AnFld WT and 2A spectra/ANFLD-A2/11/stanprogram28365
- AnFld WT and 2A spectra/ANFLD-A2/11/stanprogram28365.precomp
- AnFld WT and 2A spectra/ANFLD-A2/11/uxnmr.info
- AnFld WT and 2A spectra/ANFLD-A2/11/uxnmr.par
- AnFld WT and 2A spectra/ANFLD-A2/11/vtc_pid_settings
- AnFld WT and 2A spectra/ANFLD-WT/
- AnFld WT and 2A spectra/ANFLD-WT/21/
- AnFld WT and 2A spectra/ANFLD-WT/21/acqu
- AnFld WT and 2A spectra/ANFLD-WT/21/acqu2
- AnFld WT and 2A spectra/ANFLD-WT/21/acqu2s
- AnFld WT and 2A spectra/ANFLD-WT/21/acqus
- AnFld WT and 2A spectra/ANFLD-WT/21/adcInfo_TRX1.xml
- AnFld WT and 2A spectra/ANFLD-WT/21/audita.txt
- AnFld WT and 2A spectra/ANFLD-WT/21/EA
- AnFld WT and 2A spectra/ANFLD-WT/21/format.ased
- AnFld WT and 2A spectra/ANFLD-WT/21/format.temp
- AnFld WT and 2A spectra/ANFLD-WT/21/gpnam1
- AnFld WT and 2A spectra/ANFLD-WT/21/gpnam2
- AnFld WT and 2A spectra/ANFLD-WT/21/gpnam3
- AnFld WT and 2A spectra/ANFLD-WT/21/pdata/
- AnFld WT and 2A spectra/ANFLD-WT/21/pdata/1/
- AnFld WT and 2A spectra/ANFLD-WT/21/pdata/1/2ii
- AnFld WT and 2A spectra/ANFLD-WT/21/pdata/1/2ir
- AnFld WT and 2A spectra/ANFLD-WT/21/pdata/1/2ri
- AnFld WT and 2A spectra/ANFLD-WT/21/pdata/1/2rr
- AnFld WT and 2A spectra/ANFLD-WT/21/pdata/1/assocs
- AnFld WT and 2A spectra/ANFLD-WT/21/pdata/1/auditp.txt
- AnFld WT and 2A spectra/ANFLD-WT/21/pdata/1/clevels
- AnFld WT and 2A spectra/ANFLD-WT/21/pdata/1/curdat2
- AnFld WT and 2A spectra/ANFLD-WT/21/pdata/1/f1projp
- AnFld WT and 2A spectra/ANFLD-WT/21/pdata/1/f2projp
- AnFld WT and 2A spectra/ANFLD-WT/21/pdata/1/outd
- AnFld WT and 2A spectra/ANFLD-WT/21/pdata/1/parm.txt
- AnFld WT and 2A spectra/ANFLD-WT/21/pdata/1/proc
- AnFld WT and 2A spectra/ANFLD-WT/21/pdata/1/proc2
- AnFld WT and 2A spectra/ANFLD-WT/21/pdata/1/proc2s
- AnFld WT and 2A spectra/ANFLD-WT/21/pdata/1/procs
- AnFld WT and 2A spectra/ANFLD-WT/21/pdata/1/thumb.png
- AnFld WT and 2A spectra/ANFLD-WT/21/pdata/1/title
- AnFld WT and 2A spectra/ANFLD-WT/21/pdata/999/
- AnFld WT and 2A spectra/ANFLD-WT/21/pdata/999/1r
- AnFld WT and 2A spectra/ANFLD-WT/21/pdata/999/auditp.txt
- AnFld WT and 2A spectra/ANFLD-WT/21/pdata/999/outd
- AnFld WT and 2A spectra/ANFLD-WT/21/pdata/999/parm.txt
- AnFld WT and 2A spectra/ANFLD-WT/21/pdata/999/proc
- AnFld WT and 2A spectra/ANFLD-WT/21/pdata/999/procs
- AnFld WT and 2A spectra/ANFLD-WT/21/pdata/999/used_from
- AnFld WT and 2A spectra/ANFLD-WT/21/prosol_History
- AnFld WT and 2A spectra/ANFLD-WT/21/pulseprogram
- AnFld WT and 2A spectra/ANFLD-WT/21/pulseprogram.precomp
- AnFld WT and 2A spectra/ANFLD-WT/21/scon2
- AnFld WT and 2A spectra/ANFLD-WT/21/ser
- AnFld WT and 2A spectra/ANFLD-WT/21/shimvalues
- AnFld WT and 2A spectra/ANFLD-WT/21/specpar
- AnFld WT and 2A spectra/ANFLD-WT/21/stanprogram28068
- AnFld WT and 2A spectra/ANFLD-WT/21/stanprogram28068.precomp
- AnFld WT and 2A spectra/ANFLD-WT/21/stanprogram28365
- AnFld WT and 2A spectra/ANFLD-WT/21/stanprogram28365.precomp
- AnFld WT and 2A spectra/ANFLD-WT/21/uxnmr.info
- AnFld WT and 2A spectra/ANFLD-WT/21/uxnmr.par
- AnFld WT and 2A spectra/ANFLD-WT/21/vtc_pid_settings
- AnFld WT and 2A spectra/WT.ft2
- AnFldWT-Spy interaction/AnFld/
- AnFldWT-Spy interaction/AnFld/acqu
- AnFldWT-Spy interaction/AnFld/acqus
- AnFldWT-Spy interaction/AnFld/adcInfo_TRX1.xml
- AnFldWT-Spy interaction/AnFld/audita.txt
- AnFldWT-Spy interaction/AnFld/fid
- AnFldWT-Spy interaction/AnFld/format.temp
- AnFldWT-Spy interaction/AnFld/pdata/
- AnFldWT-Spy interaction/AnFld/pdata/1/
- AnFldWT-Spy interaction/AnFld/pdata/1/1i
- AnFldWT-Spy interaction/AnFld/pdata/1/1r
- AnFldWT-Spy interaction/AnFld/pdata/1/auditp.txt
- AnFldWT-Spy interaction/AnFld/pdata/1/outd
- AnFldWT-Spy interaction/AnFld/pdata/1/proc
- AnFldWT-Spy interaction/AnFld/pdata/1/procs
- AnFldWT-Spy interaction/AnFld/pdata/1/thumb.png
- AnFldWT-Spy interaction/AnFld/pdata/1/title
- AnFldWT-Spy interaction/AnFld/pulseprogram
- AnFldWT-Spy interaction/AnFld/pulseprogram.precomp
- AnFldWT-Spy interaction/AnFld/scon2
- AnFldWT-Spy interaction/AnFld/shimvalues
- AnFldWT-Spy interaction/AnFld/specpar
- AnFldWT-Spy interaction/AnFld/stanprogram5138
- AnFldWT-Spy interaction/AnFld/stanprogram5138.precomp
- AnFldWT-Spy interaction/AnFld/uxnmr.info
- AnFldWT-Spy interaction/AnFld/uxnmr.par
- AnFldWT-Spy interaction/AnFld/vtc_pid_settings
- AnFldWT-Spy interaction/AnFld_Spy/
- AnFldWT-Spy interaction/AnFld_Spy/acqu
- AnFldWT-Spy interaction/AnFld_Spy/acqu2
- AnFldWT-Spy interaction/AnFld_Spy/acqu2s
- AnFldWT-Spy interaction/AnFld_Spy/acqus
- AnFldWT-Spy interaction/AnFld_Spy/adcInfo_TRX1.xml
- AnFldWT-Spy interaction/AnFld_Spy/audita.txt
- AnFldWT-Spy interaction/AnFld_Spy/EA
- AnFldWT-Spy interaction/AnFld_Spy/format.temp
- AnFldWT-Spy interaction/AnFld_Spy/gpnam1
- AnFldWT-Spy interaction/AnFld_Spy/gpnam2
- AnFldWT-Spy interaction/AnFld_Spy/gpnam3
- AnFldWT-Spy interaction/AnFld_Spy/pdata/
- AnFldWT-Spy interaction/AnFld_Spy/pdata/1/
- AnFldWT-Spy interaction/AnFld_Spy/pdata/1/2ii
- AnFldWT-Spy interaction/AnFld_Spy/pdata/1/2ir
- AnFldWT-Spy interaction/AnFld_Spy/pdata/1/2ri
- AnFldWT-Spy interaction/AnFld_Spy/pdata/1/2rr
- AnFldWT-Spy interaction/AnFld_Spy/pdata/1/assocs
- AnFldWT-Spy interaction/AnFld_Spy/pdata/1/auditp.txt
- AnFldWT-Spy interaction/AnFld_Spy/pdata/1/clevels
- AnFldWT-Spy interaction/AnFld_Spy/pdata/1/outd
- AnFldWT-Spy interaction/AnFld_Spy/pdata/1/proc
- AnFldWT-Spy interaction/AnFld_Spy/pdata/1/proc2
- AnFldWT-Spy interaction/AnFld_Spy/pdata/1/proc2s
- AnFldWT-Spy interaction/AnFld_Spy/pdata/1/procs
- AnFldWT-Spy interaction/AnFld_Spy/pdata/1/thumb.png
- AnFldWT-Spy interaction/AnFld_Spy/pdata/1/title
- AnFldWT-Spy interaction/AnFld_Spy/pulseprogram
- AnFldWT-Spy interaction/AnFld_Spy/pulseprogram.precomp
- AnFldWT-Spy interaction/AnFld_Spy/scon2
- AnFldWT-Spy interaction/AnFld_Spy/ser
- AnFldWT-Spy interaction/AnFld_Spy/shimvalues
- AnFldWT-Spy interaction/AnFld_Spy/specpar
- AnFldWT-Spy interaction/AnFld_Spy/spnam3
- AnFldWT-Spy interaction/AnFld_Spy/stanprogram5138
- AnFldWT-Spy interaction/AnFld_Spy/stanprogram5138.precomp
- AnFldWT-Spy interaction/AnFld_Spy/stanprogram9677
- AnFldWT-Spy interaction/AnFld_Spy/stanprogram9677.precomp
- AnFldWT-Spy interaction/AnFld_Spy/topshimreport
- AnFldWT-Spy interaction/AnFld_Spy/uxnmr.info
- AnFldWT-Spy interaction/AnFld_Spy/uxnmr.par
- AnFldWT-Spy interaction/AnFld_Spy/vtc_pid_settings
- AnFldWT-Spy interaction/Data_Int Ratio_new.pzfx
