# Supplementary material for: Mechanism of the small ATP-independent chaperone Spy is substrate specific
Source: Nat Commun. 2021 Feb 8;12:851. doi: 10.1038/s41467-021-21120-8 (PMC7870927; doi:10.1038/s41467-021-21120-8)
Supplement: Supplementary file 5 — Supplementary Data 3 [file 41467_2021_21120_MOESM5_ESM.zip › AnFld WT and 2A spectra/ANFLD-A2/11/format.temp]

EDIT_PAR COMMAND FILE

DI_MODE         LONG
ED_ENTRY        ACQU
ORDER           FILE


HEADER		"F2 - Acquisition Parameters"
T_NAME		Date_
		TYPE	R64
		CLASS	ACQU
		SUBRANGE 0.0 50000000
		REL	"Date_=itodate(DATE)"
		INV_REL	"DATE=datetoi(Date_,DATE)"
		FORMAT	"%14.0f"
		TEXT	" "
END
T_NAME		Time
		TYPE	R32
		CLASS	ACQU
		SUBRANGE 0.0 1000000
		REL	"Time=itotime(DATE)"
		INV_REL	"DATE=timetoi(Time,DATE)"
		FORMAT	"%14.2f h"
		TEXT	" "
END
NAME		INSTRUM
		TEXT	" "
END
NAME		PROBHD
		FORMAT	"%14.14s"
		TEXT	" "
END
NAME		PULPROG
		TEXT	" "
END
NAME		TD
		TEXT	" "
END
NAME		SOLVENT
		TEXT	" "
END
NAME		NS
		TEXT	" "
END
NAME		DS
		TEXT	" "
END
T_NAME		SWH
		TYPE	R32
		CLASS	ACQU
		SUBRANGE 0.0 1e8
		REL	"SWH=SW*SFO1"
		INV_REL "SW=SWH/SFO1"
		UNIT	"Hz"
		FORMAT	"%14.3f Hz"
		TEXT	" "
END
T_NAME          FIDRES
                TYPE    R32
                CLASS   ACQU
                SUBRANGE 0.0 100000
                REL     "FIDRES=2*SW*SFO1/TD"
                INV_REL "TD = nextpow(2*SW*SFO1/FIDRES)"
		UNIT	"Hz"
		FORMAT	"%14.6f Hz"
		TEXT	" "
END
T_NAME          AQ
		TYPE	R32
		CLASS	ACQU
		SUBRANGE 0.0 1000
		REL	"AQ=aqcalc(SW,SFO1,TD,DIGTYP)"
		INV_REL	"TD=tdcalc(SW,SFO1,1.0e6*AQ,DIGTYP)"
		UNIT	"sec"
		FORMAT	"%14.7f sec"
		TEXT	" "
END
NAME		RG
		TEXT	" "
END
T_NAME          DW
		TYPE	R32
		CLASS	ACQU
		SUBRANGE 0.0 1000000
		REL	"DW=1/(2*SW*SFO1)"
		INV_REL	"SW=1000000/(2*(0.005+DW)*SFO1)"
		UNIT	"usec"
		FORMAT	"%14.3lf usec"
		TEXT	" "
END
NAME		DE
		FORMAT	"%14.2f usec"
		TEXT	" "
END
NAME		TE
		FORMAT	"%14.1f K"
		TEXT	" "
END
T_NAME		CNST4
TYPE	R32
CLASS	ACQU
SUBRANGE -1e38 1e38
REL	"CNST4=CNST[4]"
INV_REL	"CNST[4]=CNST4"
FORMAT	"%14.7f"
TEXT	" "
END
T_NAME		D0
TYPE	R32
CLASS	ACQU
SUBRANGE 0.0 1e38
REL	"D0=D[0]"
INV_REL	"D[0]=D0"
UNIT	"sec"
FORMAT	"%14.8f sec"
TEXT	" "
END
T_NAME		D1
TYPE	R32
CLASS	ACQU
SUBRANGE 0.0 1e38
REL	"D1=D[1]"
INV_REL	"D[1]=D1"
UNIT	"sec"
FORMAT	"%14.8f sec"
TEXT	" "
END
T_NAME		D11
TYPE	R32
CLASS	ACQU
SUBRANGE 0.0 1e38
REL	"D11=D[11]"
INV_REL	"D[11]=D11"
UNIT	"sec"
FORMAT	"%14.8f sec"
TEXT	" "
END
T_NAME		D16
TYPE	R32
CLASS	ACQU
SUBRANGE 0.0 1e38
REL	"D16=D[16]"
INV_REL	"D[16]=D16"
UNIT	"sec"
FORMAT	"%14.8f sec"
TEXT	" "
END
T_NAME		D19
TYPE	R32
CLASS	ACQU
SUBRANGE 0.0 1e38
REL	"D19=D[19]"
INV_REL	"D[19]=D19"
UNIT	"sec"
FORMAT	"%14.8f sec"
TEXT	" "
END
T_NAME		D26
TYPE	R32
CLASS	ACQU
SUBRANGE 0.0 1e38
REL	"D26=D[26]"
INV_REL	"D[26]=D26"
UNIT	"sec"
FORMAT	"%14.8f sec"
TEXT	" "
END
T_NAME		IN0
TYPE	R32
CLASS	ACQU
SUBRANGE 0.0 1e38
REL	"IN0=IN[0]"
INV_REL	"IN[0]=IN0"
UNIT	"sec"
FORMAT	"%14.8f sec"
TEXT	" "
END
T_NAME		L0
TYPE	R32
CLASS	ACQU
SUBRANGE 0.0 1e38
REL	"L0=L[0]"
INV_REL	"L[0]=L0"
FORMAT	"%14.0f"
TEXT	" "
END
T_NAME		P21
TYPE	R32
CLASS	ACQU
SUBRANGE 0.0 1.0e10
REL	"P21=P[21]"
INV_REL	"P[21]=P21"
UNIT	"usec"
FORMAT	"%14.2f usec"
TEXT	" "
END
NAME		TDav
		TEXT	" "
END
NAME		SFO1
FORMAT	"%14.7f MHz"
TEXT	" "
END
NAME		NUC1
NONEDIT
TEXT	" "
END
T_NAME		P0
TYPE	R32
CLASS	ACQU
SUBRANGE 0.0 1.0e10
REL	"P0=P[0]"
INV_REL	"P[0]=P0"
UNIT	"usec"
FORMAT	"%14.2f usec"
TEXT	" "
END
T_NAME		P1
TYPE	R32
CLASS	ACQU
SUBRANGE 0.0 1.0e10
REL	"P1=P[1]"
INV_REL	"P[1]=P1"
UNIT	"usec"
FORMAT	"%14.2f usec"
TEXT	" "
END
T_NAME		P2
TYPE	R32
CLASS	ACQU
SUBRANGE 0.0 1.0e10
REL	"P2=P[2]"
INV_REL	"P[2]=P2"
UNIT	"usec"
FORMAT	"%14.2f usec"
TEXT	" "
END
T_NAME		P27
TYPE	R32
CLASS	ACQU
SUBRANGE 0.0 1.0e10
REL	"P27=P[27]"
INV_REL	"P[27]=P27"
UNIT	"usec"
FORMAT	"%14.2f usec"
TEXT	" "
END
T_NAME		PLW1
TYPE	R32
CLASS	ACQU
REL	"PLW1=PLW[1]"
INV_REL	"PLW[1]=PLW1"
UNIT	"W"
FORMAT	"%14.8f W"
TEXT	"power PLW1 "
END
T_NAME		PLW18
TYPE	R32
CLASS	ACQU
REL	"PLW18=PLW[18]"
INV_REL	"PLW[18]=PLW18"
UNIT	"W"
FORMAT	"%14.8f W"
TEXT	"power PLW18 "
END
NAME		SFO2
FORMAT	"%14.7f MHz"
TEXT	" "
END
NAME		NUC2
NONEDIT
TEXT	" "
END
T_NAME		P3
TYPE	R32
CLASS	ACQU
SUBRANGE 0.0 1.0e10
REL	"P3=P[3]"
INV_REL	"P[3]=P3"
UNIT	"usec"
FORMAT	"%14.2f usec"
TEXT	" "
END
T_NAME		P4
TYPE	R32
CLASS	ACQU
SUBRANGE 0.0 1.0e10
REL	"P4=P[4]"
INV_REL	"P[4]=P4"
UNIT	"usec"
FORMAT	"%14.2f usec"
TEXT	" "
END
T_NAME		PLW2
TYPE	R32
CLASS	ACQU
REL	"PLW2=PLW[2]"
INV_REL	"PLW[2]=PLW2"
UNIT	"W"
FORMAT	"%14.8f W"
TEXT	"power PLW2 "
END
T_NAME		GPZ0
TYPE	R32
CLASS	ACQU
SUBRANGE -100.0 100.0
REL	"GPZ0=GPZ[0]"
INV_REL	"GPZ[0]=GPZ0"
UNIT	"%"
FORMAT	"%14.2f %"
TEXT	" "
END
NAME		GPNAM[1]
TEXT	" "
END
T_NAME		GPZ1
TYPE	R32
CLASS	ACQU
SUBRANGE -100.0 100.0
REL	"GPZ1=GPZ[1]"
INV_REL	"GPZ[1]=GPZ1"
UNIT	"%"
FORMAT	"%14.2f %"
TEXT	" "
END
NAME		GPNAM[2]
TEXT	" "
END
T_NAME		GPZ2
TYPE	R32
CLASS	ACQU
SUBRANGE -100.0 100.0
REL	"GPZ2=GPZ[2]"
INV_REL	"GPZ[2]=GPZ2"
UNIT	"%"
FORMAT	"%14.2f %"
TEXT	" "
END
NAME		GPNAM[3]
TEXT	" "
END
T_NAME		GPZ3
TYPE	R32
CLASS	ACQU
SUBRANGE -100.0 100.0
REL	"GPZ3=GPZ[3]"
INV_REL	"GPZ[3]=GPZ3"
UNIT	"%"
FORMAT	"%14.2f %"
TEXT	" "
END
T_NAME		P16
TYPE	R32
CLASS	ACQU
SUBRANGE 0.0 1.0e10
REL	"P16=P[16]"
INV_REL	"P[16]=P16"
UNIT	"usec"
FORMAT	"%14.2f usec"
TEXT	" "
END
