# Supplementary material for: Mechanism of the small ATP-independent chaperone Spy is substrate specific
Source: Nat Commun. 2021 Feb 8;12:851. doi: 10.1038/s41467-021-21120-8 (PMC7870927; doi:10.1038/s41467-021-21120-8)
Supplement: Supplementary file 5 — Supplementary Data 3 [file 41467_2021_21120_MOESM5_ESM.zip › AnFld WT and 2A spectra/ANFLD-A2/11/pdata/1/auditp.txt]

##TITLE= Audit trail, TopSpin 4.0.9
##JCAMPDX= 5.01
##ORIGIN= Bruker BioSpin GmbH
##OWNER= bionmrcoreusers
$$ /icondata/data/mlxing/nmr/ANFLD-A2/11/pdata/1/auditp.txt
##AUDIT TRAIL=  $$ (NUMBER, WHEN, WHO, WHERE, PROCESS, VERSION, WHAT)
(   1,<2020-08-06 22:26:15.255 +0000>,<bionmrcoreusers>,<lsi600pp>,<go4>,<TopSpin 4.0.9>,
      <acquisition in progress>)
(   2,<2020-08-06 18:25:38.556 -0400>,<bionmrcoreusers>,<lsi600pp.lsi.umich.edu>,<proc2d>,<TopSpin 4.0.9>,
      <Start of raw data processing
       xfb F2: SI = 8K BC_mod = 6 BCFW = 1 WDW = 4 SSB = 2 FT_mod = 6 PKNL = 1 PHC0 = 141.6771 PHC1 = -5.892411 F1: SI = 512 ME_mod = 2 NCOEF = 2 LPBIN = 64 WDW = 4 SSB = 2 FT_mod = 6 FCOR = 0.5 PHC0 = -162.7686 PHC1 = 0
       data hash MD5: 8K * 512
       44 F9 D1 F7 75 91 5B F4 A1 69 2F 13 40 6B F6 D0>)
(   3,<2020-08-06 18:26:17.476 -0400>,<bionmrcoreusers>,<lsi600pp.lsi.umich.edu>,<proc2d>,<TopSpin 4.0.9>,
      <Start of raw data processing
       xfb F2: SI = 8K BC_mod = 6 BCFW = 1 WDW = 4 SSB = 2 FT_mod = 6 PKNL = 1 PHC0 = 141.6771 PHC1 = -5.892411 F1: SI = 512 ME_mod = 2 NCOEF = 6 LPBIN = 64 WDW = 4 SSB = 2 FT_mod = 6 FCOR = 0.5 PHC0 = -162.7686 PHC1 = 0
       data hash MD5: 8K * 512
       BB CC 42 94 BF A4 C4 1C 56 60 65 8D 92 75 1E 29>)
(   4,<2020-08-06 18:26:33.374 -0400>,<bionmrcoreusers>,<lsi600pp.lsi.umich.edu>,<proc2d>,<TopSpin 4.0.9>,
      <Start of raw data processing
       xfb F2: SI = 8K BC_mod = 6 BCFW = 1 WDW = 4 SSB = 2 FT_mod = 6 PKNL = 1 PHC0 = 141.6771 PHC1 = -5.892411 F1: SI = 512 ME_mod = 2 NCOEF = 8 LPBIN = 64 WDW = 4 SSB = 2 FT_mod = 6 FCOR = 0.5 PHC0 = -162.7686 PHC1 = 0
       data hash MD5: 8K * 512
       A8 5C 54 E0 D4 FC 7F B5 20 84 F8 5F FD A6 4D 9D>)
(   5,<2020-08-06 18:26:58.283 -0400>,<bionmrcoreusers>,<lsi600pp.lsi.umich.edu>,<proc2d>,<TopSpin 4.0.9>,
      <Start of raw data processing
       xfb F2: SI = 8K BC_mod = 6 BCFW = 1 WDW = 4 SSB = 2 FT_mod = 6 PKNL = 1 PHC0 = 141.6771 PHC1 = -5.892411 F1: SI = 512 ME_mod = 2 NCOEF = 10 LPBIN = 64 WDW = 4 SSB = 2 FT_mod = 6 FCOR = 0.5 PHC0 = -162.7686 PHC1 = 0
       data hash MD5: 8K * 512
       33 44 2D 7C 7C 0E 62 E5 BF BD 1B 12 65 17 C5 D5>)
(   6,<2020-08-06 18:27:13.545 -0400>,<bionmrcoreusers>,<lsi600pp.lsi.umich.edu>,<proc2d>,<TopSpin 4.0.9>,
      <Start of raw data processing
       xfb F2: SI = 8K BC_mod = 6 BCFW = 1 WDW = 4 SSB = 2 FT_mod = 6 PKNL = 1 PHC0 = 141.6771 PHC1 = -5.892411 F1: SI = 512 ME_mod = 2 NCOEF = 12 LPBIN = 64 WDW = 4 SSB = 2 FT_mod = 6 FCOR = 0.5 PHC0 = -162.7686 PHC1 = 0
       data hash MD5: 8K * 512
       DF 29 A5 D8 C8 DB 2B 38 6F AC 81 1F DA D2 4E 5B>)
(   7,<2020-08-06 18:27:32.051 -0400>,<bionmrcoreusers>,<lsi600pp.lsi.umich.edu>,<proc2d>,<TopSpin 4.0.9>,
      <Start of raw data processing
       xfb F2: SI = 8K BC_mod = 6 BCFW = 1 WDW = 4 SSB = 2 FT_mod = 6 PKNL = 1 PHC0 = 141.6771 PHC1 = -5.892411 F1: SI = 512 ME_mod = 2 NCOEF = 14 LPBIN = 64 WDW = 4 SSB = 2 FT_mod = 6 FCOR = 0.5 PHC0 = -162.7686 PHC1 = 0
       data hash MD5: 8K * 512
       BE 08 E8 5F E2 7A 2F 35 F7 89 A5 68 91 74 4D F5>)
(   8,<2020-08-06 18:27:44.733 -0400>,<bionmrcoreusers>,<lsi600pp.lsi.umich.edu>,<proc2d>,<TopSpin 4.0.9>,
      <Start of raw data processing
       xfb F2: SI = 8K BC_mod = 6 BCFW = 1 WDW = 4 SSB = 2 FT_mod = 6 PKNL = 1 PHC0 = 141.6771 PHC1 = -5.892411 F1: SI = 512 ME_mod = 2 NCOEF = 16 LPBIN = 64 WDW = 4 SSB = 2 FT_mod = 6 FCOR = 0.5 PHC0 = -162.7686 PHC1 = 0
       data hash MD5: 8K * 512
       D7 AA 34 35 BE 5C 84 82 F9 C7 B5 94 0A 4E 7F 99>)
(   9,<2020-08-06 18:29:55.479 -0400>,<bionmrcoreusers>,<lsi600pp.lsi.umich.edu>,<proc2d>,<TopSpin 4.0.9>,
      <Start of raw data processing
       xfb F2: SI = 8K BC_mod = 6 BCFW = 1 WDW = 4 SSB = 2 FT_mod = 6 PKNL = 1 PHC0 = 141.6771 PHC1 = -5.892411 F1: SI = 512 ME_mod = 2 NCOEF = 30 LPBIN = 64 WDW = 4 SSB = 2 FT_mod = 6 FCOR = 0.5 PHC0 = -162.7686 PHC1 = 0
       data hash MD5: 8K * 512
       A5 BF 9F 16 25 0C 38 44 0B EA D5 FB 32 2F 0F 7C>)
(  10,<2020-08-06 19:04:05.664 -0400>,<bionmrcoreusers>,<lsi600pp.lsi.umich.edu>,<proc2d>,<TopSpin 4.0.9>,
      <Start of raw data processing
       xfb F2: SI = 8K BC_mod = 6 BCFW = 1 WDW = 4 SSB = 2 FT_mod = 6 PKNL = 1 PHC0 = 141.6771 PHC1 = -5.892411 F1: SI = 512 ME_mod = 2 NCOEF = 32 LPBIN = 64 WDW = 4 SSB = 2 FT_mod = 6 FCOR = 0.5 PHC0 = -162.7686 PHC1 = 0
       data hash MD5: 8K * 512
       03 CF AB AE 1E C8 B2 9D 7B 3B ED 0A EC E8 4B E9>)
(  11,<2020-08-06 19:52:32.797 -0400>,<bionmrcoreusers>,<lsi600pp.lsi.umich.edu>,<proc2d>,<TopSpin 4.0.9>,
      <Start of raw data processing
       xfb F2: SI = 8K BC_mod = 6 BCFW = 1 WDW = 4 SSB = 2 FT_mod = 6 PKNL = 1 PHC0 = 141.6771 PHC1 = -5.892411 F1: SI = 512 ME_mod = 2 NCOEF = 32 LPBIN = 64 WDW = 4 SSB = 2 FT_mod = 6 FCOR = 0.5 PHC0 = -162.7686 PHC1 = 0
       data hash MD5: 8K * 512
       05 05 40 A7 F0 FF 04 6B 26 EB 45 80 D1 AE 06 3D>)
##END=

$$ hash MD5
$$ B8 A0 52 F7 F4 95 27 27 3A C9 9B BA CB B8 F5 A2
