# Supplementary material for: Mechanism of the small ATP-independent chaperone Spy is substrate specific
Source: Nat Commun. 2021 Feb 8;12:851. doi: 10.1038/s41467-021-21120-8 (PMC7870927; doi:10.1038/s41467-021-21120-8)
Supplement: Supplementary file 5 — Supplementary Data 3 [file 41467_2021_21120_MOESM5_ESM.zip › AnFld WT and 2A spectra/ANFLD-A2/11/pdata/1/curdat2]

##TITLE= Parameter file, TopSpin 4.0.9
##JCAMPDX= 5.0
##DATATYPE= Parameter Values
##NPOINTS= 2	$$ modification sequence number
##ORIGIN= Bruker BioSpin GmbH
##OWNER= bionmrcoreusers
$$ 2020-08-06 17:05:26.942 -0400  bionmrcoreusers@lsi600pp.lsi.umich.edu
$$ /opt/topspin4.0.9/prog/curdir/changer/inmrchanger/Aug05-2020-1717-mlxing/23/23.57/data/nmr/ANFLD-A2/11/pdata/1/curdat2
$$ process /opt/topspin4.0.9/prog/mod/xwish3
##$CUREXP= <>
##$DATPATH= <>
##$DATPATH2= </icondata/data/mlxing/nmr>
##$DATPATH3= </icondata/data/mlxing/nmr>
##$DETAILS= <>
##$DU= </u>
##$DU2= </icondata>
##$DU3= <>
##$EXPNO= 1
##$EXPNO2= 10
##$EXPNO3= 0
##$NAME= <>
##$NAME2= <ANFLD-A2>
##$NAME3= <>
##$PROCNO= 1
##$PROCNO2= 1
##$PROCNO3= 1
##$SCALE2= 1
##$SCALE3= 1
##$TYPE= <nmr>
##$USER= <>
##$USER2= <mlxing>
##$USER3= <>
##END=
