# Supplementary material for: Mechanism of the small ATP-independent chaperone Spy is substrate specific
Source: Nat Commun. 2021 Feb 8;12:851. doi: 10.1038/s41467-021-21120-8 (PMC7870927; doi:10.1038/s41467-021-21120-8)
Supplement: Supplementary file 5 — Supplementary Data 3 [file 41467_2021_21120_MOESM5_ESM.zip › AnFld WT and 2A spectra/ANFLD-A2/11/pdata/990/auditp.txt]

##TITLE= Audit trail, TopSpin 4.0.7
##JCAMPDX= 5.01
##ORIGIN= Bruker BioSpin GmbH
##OWNER= mrishav
$$ C:/Users/mrishav/Desktop/RM_data/Spy-Flavodoxin Project/AnFld/NMR data- Fld and Spy-Fld complex/AnFldWT_A2_600MHz_50mMKPi100mMNaClpH7_5/ANFLD-A2/11/pdata/990/auditp.txt
##AUDIT TRAIL=  $$ (NUMBER, WHEN, WHO, WHERE, PROCESS, VERSION, WHAT)
(   1,<2020-10-19 17:53:31.664 -0400>,<UMROOT\mrishav>,<mcdb-MXL8411V7W>,<mvrow>,<TopSpin 4.0.7>,
      <f1projp 1389 3430 from
       1 11 "ANFLD-A2" "C:/Users/mrishav/Desktop/RM_data/Spy-Flavodoxin Project/AnFld/NMR data- Fld and Spy-Fld complex/AnFldWT_A2_600MHz_50mMKPi100mMNaClpH7_5"
       data hash MD5: 512
       DB DC 92 CF D6 62 C3 92 01 25 87 DB B0 42 68 7C>)
##END=

$$ hash MD5
$$ 75 B7 61 B8 16 27 FE E7 03 94 C0 5E 0B 1A 23 36
