# Supplementary material for: Mechanism of the small ATP-independent chaperone Spy is substrate specific
Source: Nat Commun. 2021 Feb 8;12:851. doi: 10.1038/s41467-021-21120-8 (PMC7870927; doi:10.1038/s41467-021-21120-8)
Supplement: Supplementary file 5 — Supplementary Data 3 [file 41467_2021_21120_MOESM5_ESM.zip › AnFld WT and 2A spectra/ANFLD-A2/11/pdata/999/auditp.txt]

##TITLE= Audit trail, TopSpin 4.0.7
##JCAMPDX= 5.01
##ORIGIN= Bruker BioSpin GmbH
##OWNER= mrishav
$$ C:/Users/mrishav/Desktop/RM_data/Spy-Flavodoxin Project/AnFld/NMR data- Fld and Spy-Fld complex/AnFldWT_A2_600MHz_50mMKPi100mMNaClpH7_5/ANFLD-A2/11/pdata/999/auditp.txt
##AUDIT TRAIL=  $$ (NUMBER, WHEN, WHO, WHERE, PROCESS, VERSION, WHAT)
(   1,<2020-08-06 22:26:15.255 +0000>,<bionmrcoreusers>,<lsi600pp>,<go4>,<TopSpin 4.0.9>,
      <acquisition in progress>)
$$ /icondata/data/mlxing/nmr/ANFLD-A2/11/audita.txt
(   2,<2020-08-06 23:49:24.968 +0000>,<bionmrcoreusers>,<lsi600pp>,<go4>,<TopSpin 4.0.9>,
      <created by zg on 'Avance NEO' (lsi600pp) by user 'bionmrcoreusers'
       on data set with UUID 'd70f7d8a-d833-11ea-a08b-00139538cb8d'
       started at 2020-08-06 22:26:15.266 +0000, POWCHK enabled, PULCHK disabled,
       completed at 2020-08-06 23:49:24.967 +0000
       configuration hash MD5:
       6B 9A 14 27 79 D7 F4 96 B4 E9 D5 2D B1 72 6F E8
       double data hash MD5: 2K * 512
       CC 14 C4 ED 62 C9 38 AC 6F 32 4E 29 60 26 43 71>)
(   3,<2020-08-06 19:48:05.419 -0400>,<bionmrcoreusers>,<lsi600pp.lsi.umich.edu>,<xwish3>,<TopSpin 4.0.9>,
      <ICON-NMR User ID: mlxing
       double data hash MD5: 2K * 512
       CC 14 C4 ED 62 C9 38 AC 6F 32 4E 29 60 26 43 71>)
(   4,<2020-10-19 17:35:01.154 -0400>,<UMROOT\mrishav>,<mcdb-MXL8411V7W>,<proc1d>,<TopSpin 4.0.7>,
      <Start of raw data processing
       efp 339 BC_mod = 6 BCFW = 1 LB = 1 FT_mod = 6 PKNL = 1 PHC0 = 141.6771 PHC1 = -5.892411 SI = 8K 
       data hash MD5: 8K
       14 E1 E5 CF FD A2 18 65 A8 BF 83 DA C1 E5 AD DA>)
##END=

$$ hash MD5
$$ 72 A2 D9 B2 04 4C 4D BF D5 5C F3 1D 64 1F 32 A8
