# Supplementary material for: Mechanism of the small ATP-independent chaperone Spy is substrate specific
Source: Nat Commun. 2021 Feb 8;12:851. doi: 10.1038/s41467-021-21120-8 (PMC7870927; doi:10.1038/s41467-021-21120-8)
Supplement: Supplementary file 5 — Supplementary Data 3 [file 41467_2021_21120_MOESM5_ESM.zip › AnFld WT and 2A spectra/ANFLD-A2/11/pulseprogram]

;trosygpphsi19.2
;avance-version (12/01/11)
;2D H-1/X correlation via TROSY
;   using sensitivity improvement
;phase sensitive using Echo/Antiecho method
;using f2 - channel
;water suppression using watergate sequence
;(use parameterset TROSYGPPHSI19.2)
;
;M. Czisch & R. Boelens, J. Magn. Reson. 134, 158-160 (1998)
;K. Pervushin, G. Wider & K. Wuethrich, J. Biomol. NMR 12, 
;   345-348 (1998)
;A. Meissner, T. Schulte-Herbrueggen, J. Briand & O.W. Sorensen, Mol. Phys. 96,
;   1137-1142 (1998)
;J. Weigelt, J. Am. Chem. Soc. 120, 10778-10779 (1998)
;M. Rance, J.P. Loria & A.G. Palmer III, J. Magn. Reson. 136, 91-101 (1999)
;G. Zhu, X.M. Kong & K.H. Sze, J. Biomol. NMR 13, 77-81 (1999)
;
;$CLASS=HighRes
;$DIM=2D
;$TYPE=
;$SUBTYPE=
;$COMMENT=


#include <Avance.incl>
#include <Grad.incl>
#include <Delay.incl>


"p2=p1*2"
"p4=p3*2"
"d11=30m"
"d26=1s/(cnst4*4)"


"d0=6u"

"in0=inf1/2"


"DELTA1=d26-p16-d16-4u"
"DELTA2=d26-p1-p16-d16-4u"
"DELTA3=d26-p16-d16-p27*2.385-d19*5-4u"
"DELTA4=d19-p4/2"
"DELTA5=d26-p16-d16-p27*2.154-p0*0.231-d19*5-p21-4u"
"DELTA6=d0*2+p3*4/3.1416+2u"


"l0=1"


1 ze 
2 d11
3 d1 pl1:f1 pl2:f2
  50u UNBLKGRAD
  (p1 ph1)
  4u
  p16:gp1
  d16
  DELTA1
  (center (p2 ph2) (p4 ph1):f2 )
  4u
  DELTA1
  p16:gp1
  d16
  (p1 ph8) 

  if "l0 %2 == 1"
     {
     (p3 ph3):f2
     }
  else
     {
     (p3 ph4):f2
     }


  d0 gron0
  d0 gron0*-1
  2u groff

  (p4 ph1):f2
  DELTA6

  (p1 ph5)
  4u
  p16:gp2
  d16
  DELTA2 pl1:f1
  (center (p2 ph1) (p4 ph1):f2 )
  4u
  DELTA1
  p16:gp2
  d16
  (center (p1 ph1) (p3 ph2):f2 )

  4u
  p16:gp3
  d16
  DELTA3 pl18:f1

  p27*0.231 ph1
  d19*2
  p27*0.692 ph1
  d19*2
  p27*1.462 ph1
  DELTA4
  (p4 ph1):f2
  DELTA4
  p27*1.462 ph6
  d19*2
  p27*0.692 ph6
  d19*2
  p0*0.231 ph6

  DELTA5
  p16:gp3
  d16
  4u BLKGRAD

  (p3 ph7):f2
  go=2 ph31
  d11 mc #0 to 2 F1EA(calph(ph5, +180) & calph(ph7, +180) & calclc(l0, 1), caldel(d0, +in0) & calph(ph3, +180) & calph(ph4, +180) & calph(ph31, +180))
exit 
  

ph1=0
ph2=1
ph3=1 3 2 0
ph4=3 1 2 0
ph5=3
ph6=2
ph7=2
ph8=3
ph31=0 2 3 1


;pl1 : f1 channel - power level for pulse (default)
;pl2 : f2 channel - power level for pulse (default)
;pl18: f1 channel - power level for 3-9-19-pulse (watergate)
;sp3: f2 channel - shaped pulse 180 degree (adiabatic)
;p0 : f1 channel -  90 degree pulse at pl18
;                      use for fine adjustment
;p1 : f1 channel -  90 degree high power pulse
;p2 : f1 channel - 180 degree high power pulse
;p14: f2 channel - 180 degree shaped pulse for inversion (adiabatic)
;p16: homospoil/gradient pulse
;p3: f2 channel -  90 degree high power pulse
;p4: f2 channel - 180 degree high power pulse
;p27: f1 channel -  90 degree pulse at pl18
;d0 : incremented delay (2D)                         [6 usec]
;d1 : relaxation delay; 1-5 * T1
;d11: delay for disk I/O                             [30 msec]
;d16: delay for homospoil/gradient recovery
;d19: delay for binomial water suppression
;     d19 = (1/(2*d)), d = distance of next null (in Hz)
;d26 : 1/(4J)YH
;cnst4: = J(YH)
;inf1: 1/SW(X) = 2 * DW(X)
;in0: 1/(2 * SW(X)) = DW(X)
;nd0: 2
;ns: 4 * n
;ds: 16
;td1: number of experiments
;FnMODE: echo-antiecho


;use gradient ratio:    gp 0 : gp 1 : gp 2 : gp 3
;                          3 :   30 :   45 :   50

;for z-only gradients:
;gpz0: 3%
;gpz1: 30%
;gpz2: 45%
;gpz3: 50%

;use gradient files:
;gpnam1: SMSQ10.100
;gpnam2: SMSQ10.100
;gpnam3: SMSQ10.100


;$Id: trosygpphsi19.2,v 1.7 2012/01/31 17:49:31 ber Exp $
