# Supplementary material for: Mechanism of the small ATP-independent chaperone Spy is substrate specific
Source: Nat Commun. 2021 Feb 8;12:851. doi: 10.1038/s41467-021-21120-8 (PMC7870927; doi:10.1038/s41467-021-21120-8)
Supplement: Supplementary file 5 — Supplementary Data 3 [file 41467_2021_21120_MOESM5_ESM.zip › AnFld WT and 2A spectra/ANFLD-A2/11/stanprogram28068.precomp]

# 1 "/root/.topspin-BladeEpu/local_acqu/simulDirs/wobbDir/pp_drx"
# 1 "<built-in>"
# 1 "<command-line>"
# 1 "/root/.topspin-BladeEpu/local_acqu/simulDirs/wobbDir/pp_drx"
; -*-pulsprog-*-
;
# 17 "/root/.topspin-BladeEpu/local_acqu/simulDirs/wobbDir/pp_drx"
; wobble pulseprogram for Avance NEO spectrometers


# 39 "/root/.topspin-BladeEpu/local_acqu/simulDirs/wobbDir/pp_drx"
# 40 "/root/.topspin-BladeEpu/local_acqu/simulDirs/wobbDir/pp_drx"

# 66 "/root/.topspin-BladeEpu/local_acqu/simulDirs/wobbDir/pp_drx"

# 70 "/root/.topspin-BladeEpu/local_acqu/simulDirs/wobbDir/pp_drx"
define list <frequency> freqList1=<$FQ1LIST>
# 93 "/root/.topspin-BladeEpu/local_acqu/simulDirs/wobbDir/pp_drx"


; BEGIN SOUBROUTINE DEFINITION
;;;;;;;;;;;;;;;;;;;;;;;;;;;;;;;;;;;;;;;;;;;;;;;;;;;;;;;;;;;;;;;;;;;;;;;;
subroutine WOBB_ON_CHAN
# 161 "/root/.topspin-BladeEpu/local_acqu/simulDirs/wobbDir/pp_drx"
;;;;;;;;;;;;;;;;;;;;;;;;;;;;;;;;;;;;;;;;;;;;;;;;;;;;;;;;;;;;;;;;;;;;;
; END OF SUBROUTINE DEFINITION


define delay		dwellTime
define loopcounter	wbstCmplx
define loopcounter      pointsForAveraging
# 169 "/root/.topspin-BladeEpu/local_acqu/simulDirs/wobbDir/pp_drx"
"pointsForAveraging = l1"
"dwellTime = 2 * d1 * pointsForAveraging" ; for one point in wobble curve
"wbstCmplx = td/2"


# 174 "/root/.topspin-BladeEpu/local_acqu/simulDirs/wobbDir/pp_drx"
	ze	
		
# 184 "/root/.topspin-BladeEpu/local_acqu/simulDirs/wobbDir/pp_drx"
    1	100m ;speed adjustment


subr WOBB_ON_CHAN
;EXEC_begin WOBB_ON_CHAN WOBB_ON_CHAN(any freqList1, any setrtp1, any f1, any adc1, any 1u)
# 97 "/root/.topspin-BladeEpu/local_acqu/simulDirs/wobbDir/pp_drx"
 
	;;;;;;;;;;;;;;;;;;;;;;;;;;;;;;;;;;;;;;

	exec_on_chan:f1


	10u setrtp1|14|13

        ; tell receiver not to acquire until next setrtp1^1
        1u setrtp1|1

        ; use PL2 to be compatible with old wobble procedure
	10u pl2:f1

	;********
	; next wobble curve

    	100m freqList1.res ;speed adjustment
	
 	1m adc1 ph0 syrec

	1u reset:f1

	; tell receiver to acquire WBST points 
	1u setrtp1|0

	;--------------
	; now acquire WBST points

    20   1u freqList1(receive):f1

        ; note that at least 150u are required here 
        ; to avoid spikes after PLL change
        150u freqList1:f1 

        ; send tune signal and acquire simultaneously
	10u setrtp1|26|27

	; now acquire a complex sample point
        0.05u setrtp1^1

        ; dwell time for one complex point
	; of the wobble curve
        dwellTime

        ; tell receiver not to acquire until next setrtp1^1
	1u setrtp1|1

	1u setrtp1^26^27

	1u freqList1.inc

	lo to 20 times wbstCmplx 

    ;--------------

	1u

	exec_wait

	;;;;;;;;;;;;;;;;;;;;;;;;;;;;;;;;;;;;;;
 
;EXEC_end   WOBB_ON_CHAN
# 187 "/root/.topspin-BladeEpu/local_acqu/simulDirs/wobbDir/pp_drx"
# 210 "/root/.topspin-BladeEpu/local_acqu/simulDirs/wobbDir/pp_drx"
# 212 "/root/.topspin-BladeEpu/local_acqu/simulDirs/wobbDir/pp_drx"
	exec_on_other
	100m
	exec_wait

	rcyc1 = 1

# 224 "/root/.topspin-BladeEpu/local_acqu/simulDirs/wobbDir/pp_drx"
					
	exit


# 229 "/root/.topspin-BladeEpu/local_acqu/simulDirs/wobbDir/pp_drx"
ph0 = 0
