# Supplementary material for: Mechanism of the small ATP-independent chaperone Spy is substrate specific
Source: Nat Commun. 2021 Feb 8;12:851. doi: 10.1038/s41467-021-21120-8 (PMC7870927; doi:10.1038/s41467-021-21120-8)
Supplement: Supplementary file 5 — Supplementary Data 3 [file 41467_2021_21120_MOESM5_ESM.zip › AnFld WT and 2A spectra/ANFLD-WT/21/acqu2]

##TITLE= Parameter file, TopSpin 4.0.9
##JCAMPDX= 5.0
##DATATYPE= Parameter Values
##NPOINTS= 2	$$ modification sequence number
##ORIGIN= Bruker BioSpin GmbH
##OWNER= bionmrcoreusers
$$ 2020-08-06 17:49:59.941 -0400  bionmrcoreusers@lsi600pp.lsi.umich.edu
$$ /opt/topspin4.0.9/prog/curdir/changer/inmrchanger/Aug05-2020-1717-mlxing/22/22.61/data/./nmr/ANFLD-WT/21/acqu2
$$ process /opt/topspin4.0.9/prog/mod/xwish3
##$ACQT0= 0
##$BF1= 60.701209
##$FnILOOP= 0
##$FnMODE= 6
##$NUC1= <15N>
##$NusJSP= 0
##$NusT2= 1
##$NusTD= 0
##$O1= 0
##$ProjAngle= 0
##$SFO1= 60.701209
##$SW= 35.0000001942897
##$SW_h= 2124.790898195
##$TD= 512
##END=
