# Supplementary material for: Mechanism of the small ATP-independent chaperone Spy is substrate specific
Source: Nat Commun. 2021 Feb 8;12:851. doi: 10.1038/s41467-021-21120-8 (PMC7870927; doi:10.1038/s41467-021-21120-8)
Supplement: Supplementary file 5 — Supplementary Data 3 [file 41467_2021_21120_MOESM5_ESM.zip › AnFld WT and 2A spectra/ANFLD-WT/21/adcInfo_TRX1.xml]

 <TRX channel="1">
	<summary>Optimal performance achieved</summary>
	<maxAdcModulation>
		<utcDate>07-01:12:14.188</utcDate>
		<adcModulationPercent>28</adcModulationPercent>
		<numScan>4</numScan>
		<numExp>443</numExp>
	</maxAdcModulation>
	<minAdcModulation>
		<utcDate>07-00:40:09.278</utcDate>
		<adcModulationPercent>20</adcModulationPercent>
		<numScan>5</numScan>
		<numExp>248</numExp>
	</minAdcModulation>
	<adcOverflow>no</adcOverflow>
</TRX>
