# Supplementary material for: Mechanism of the small ATP-independent chaperone Spy is substrate specific
Source: Nat Commun. 2021 Feb 8;12:851. doi: 10.1038/s41467-021-21120-8 (PMC7870927; doi:10.1038/s41467-021-21120-8)
Supplement: Supplementary file 5 — Supplementary Data 3 [file 41467_2021_21120_MOESM5_ESM.zip › AnFld WT and 2A spectra/ANFLD-WT/21/audita.txt]

##TITLE= Audit trail, TopSpin 4.0.9
##JCAMPDX= 5.01
##ORIGIN= Bruker BioSpin GmbH
##OWNER= root
$$ /root/.topspin-BladeEpu/local_acqu/ANFLD-WT/21/audita.txt
##AUDIT TRAIL=  $$ (NUMBER, WHEN, WHO, WHERE, PROCESS, VERSION, WHAT)
(   1,<2020-08-07 00:00:35.671 +0000>,<bionmrcoreusers>,<lsi600pp>,<go4>,<TopSpin 4.0.9>,
      <acquisition in progress>)
$$ /icondata/data/mlxing/nmr/ANFLD-WT/21/audita.txt
(   2,<2020-08-07 01:23:47.971 +0000>,<bionmrcoreusers>,<lsi600pp>,<go4>,<TopSpin 4.0.9>,
      <created by zg on 'Avance NEO' (lsi600pp) by user 'bionmrcoreusers'
       on data set with UUID '04e99954-d841-11ea-bf5f-00139538cb8d'
       started at 2020-08-07 00:00:35.687 +0000, POWCHK enabled, PULCHK disabled,
       completed at 2020-08-07 01:23:47.970 +0000
       configuration hash MD5:
       6B 9A 14 27 79 D7 F4 96 B4 E9 D5 2D B1 72 6F E8
       double data hash MD5: 2K * 512
       2B B5 D9 A3 E5 01 45 83 AF FB C5 41 84 10 3A 16>)
(   3,<2020-08-06 21:22:28.219 -0400>,<bionmrcoreusers>,<lsi600pp.lsi.umich.edu>,<xwish3>,<TopSpin 4.0.9>,
      <ICON-NMR User ID: mlxing
       double data hash MD5: 2K * 512
       2B B5 D9 A3 E5 01 45 83 AF FB C5 41 84 10 3A 16>)
##END=

$$ hash MD5
$$ 60 65 5C 2B 81 80 0B 20 F1 F9 AB EE F4 9B A4 F7
