# Supplementary material for: Mechanism of the small ATP-independent chaperone Spy is substrate specific
Source: Nat Commun. 2021 Feb 8;12:851. doi: 10.1038/s41467-021-21120-8 (PMC7870927; doi:10.1038/s41467-021-21120-8)
Supplement: Supplementary file 5 — Supplementary Data 3 [file 41467_2021_21120_MOESM5_ESM.zip › AnFld WT and 2A spectra/ANFLD-WT/21/format.ased]

#*******************************************************************
#
# $Source: /sc/CvsTree/sc/gen/src/form/ased_acqu.form,v $
#
# Copyright (c) 1995 - 2008
# BRUKER BioSpin GmbH
# D-76287 Rheinstetten, Germany
#
# All Rights Reserved
#
#
# $Id: ased_acqu.form,v 1.37 2019/02/13 07:59:38 chjo Exp $
#*******************************************************************
EDIT_PAR COMMAND FILE

DI_MODE         LONG
ED_ENTRY        ACQU
ORDER           FILE


HEADER		"====== General ======"
NAME		PULPROG
END
NAME		TD
END
NAME		SW
END
T_NAME		SWH
		TYPE	R32
		CLASS	ACQU
		SUBRANGE 0.0 1e38
		REL	"SWH=SW*SFO1"
		INV_REL "SW=SWH/SFO1"
		UNIT	"Hz"
		FORMAT	"%14.2f Hz"
		TEXT	"sweep width"
END
T_NAME          AQ
		TYPE	R32
		CLASS	ACQU
		SUBRANGE 0.0 1e38
		REL	"AQ=aqcalc(SW,SFO1,TD,DIGTYP,FnMODE)"
		INV_REL	"TD=tdcalc(SW,SFO1,1.0e6*AQ,DIGTYP,FnMODE)"
		UNIT	"sec"
		FORMAT	"%14.7f sec"
                TEXT	"acquisition time"
END
NAME		RG
END
T_NAME          DW
		TYPE	R32
		CLASS	ACQU
		SUBRANGE 0.0 1e38
		REL	"DW=1/(2*SW*SFO1)"
		INV_REL	"SW=1000000/(2*(0.005+DW)*SFO1)"
		UNIT	"usec"
		FORMAT	"%14.3f usec"
		TEXT	"dwell time "
END
NAME		DE
		FORMAT	"%14.2f usec"
END
T_NAME		GRPDLY
		TYPE	R64
		SUBRANGE 0 1e38
		CLASS	ACQU
		REL	"GRPDLY=GRPDLY"
		INV_REL	"GRPDLY=GRPDLY"				
		UNIT	"no"
		TEXT	"group delay of digital filter"
		FORMAT	"%14.0f"
		NONEDIT
END
T_NAME		CNST4
TYPE	R32
CLASS	ACQU
SUBRANGE -1e38 1e38
REL	"CNST4=CNST[4]"
INV_REL	"CNST[4]=CNST4"
FORMAT	"%14.7f"
		TEXT		"= J(YH)"
END
T_NAME		d0
		TYPE	R32
		SUBRANGE 0.0 1e8
		CLASS	ACQU
		REL	"d0=6u"
		INV_REL	"D[0]=d0"
		UNIT	"sec"
		TEXT		"incremented delay (2D)                         [6 usec]"
		FORMAT	"%14.10f sec"
		NONEDIT
END
T_NAME		D1
TYPE	R32
CLASS	ACQU
SUBRANGE 0.0 1e38
REL	"D1=D[1]"
INV_REL	"D[1]=D1"
UNIT	"sec"
FORMAT	"%14.9f sec"
		TEXT		"relaxation delay; 1-5 * T1"
END
T_NAME		d11
		TYPE	R32
		SUBRANGE 0.0 1e8
		CLASS	ACQU
		REL	"d11=30m"
		INV_REL	"D[0]=d11"
		UNIT	"sec"
		TEXT		"delay for disk I/O                             [30 msec]"
		FORMAT	"%14.10f sec"
		NONEDIT
END
T_NAME		D16
TYPE	R32
CLASS	ACQU
SUBRANGE 0.0 1e38
REL	"D16=D[16]"
INV_REL	"D[16]=D16"
UNIT	"sec"
FORMAT	"%14.9f sec"
		TEXT		"delay for homospoil/gradient recovery"
END
T_NAME		D19
TYPE	R32
CLASS	ACQU
SUBRANGE 0.0 1e38
REL	"D19=D[19]"
INV_REL	"D[19]=D19"
UNIT	"sec"
FORMAT	"%14.9f sec"
		TEXT		"delay for binomial water suppression"
END
T_NAME		d26
		TYPE	R32
		SUBRANGE 0.0 1e8
		CLASS	ACQU
		REL	"d26=1s/(cnst4*4)"
		INV_REL	"D[0]=d26"
		UNIT	"sec"
		TEXT		"1/(4J)YH"
		FORMAT	"%14.10f sec"
		NONEDIT
END
T_NAME		DELTA1
		TYPE	R32
		SUBRANGE 0.0 1e8
		CLASS	ACQU
		REL	"DELTA1=d26-p16-d16-4u"
		INV_REL	"D[0]=DELTA1"
		UNIT	"sec"
		TEXT	"DELTA1=d26-p16-d16-4u"
		FORMAT	"%14.10f sec"
		NONEDIT
END
T_NAME		DELTA2
		TYPE	R32
		SUBRANGE 0.0 1e8
		CLASS	ACQU
		REL	"DELTA2=d26-p1-p16-d16-4u"
		INV_REL	"D[0]=DELTA2"
		UNIT	"sec"
		TEXT	"DELTA2=d26-p1-p16-d16-4u"
		FORMAT	"%14.10f sec"
		NONEDIT
END
T_NAME		DELTA3
		TYPE	R32
		SUBRANGE 0.0 1e8
		CLASS	ACQU
		REL	"DELTA3=d26-p16-d16-p27*2.385-d19*5-4u"
		INV_REL	"D[0]=DELTA3"
		UNIT	"sec"
		TEXT	"DELTA3=d26-p16-d16-p27*2.385-d19*5-4u"
		FORMAT	"%14.10f sec"
		NONEDIT
END
T_NAME		DELTA4
		TYPE	R32
		SUBRANGE 0.0 1e8
		CLASS	ACQU
		REL	"DELTA4=d19-p4/2"
		INV_REL	"D[0]=DELTA4"
		UNIT	"sec"
		TEXT	"DELTA4=d19-p4/2"
		FORMAT	"%14.10f sec"
		NONEDIT
END
T_NAME		DELTA5
		TYPE	R32
		SUBRANGE 0.0 1e8
		CLASS	ACQU
		REL	"DELTA5=d26-p16-d16-p27*2.154-p0*0.231-d19*5-p21-4u"
		INV_REL	"D[0]=DELTA5"
		UNIT	"sec"
		TEXT	"DELTA5=d26-p16-d16-p27*2.154-p0*0.231-d19*5-p21-4u"
		FORMAT	"%14.10f sec"
		NONEDIT
END
T_NAME		DELTA6
		TYPE	R32
		SUBRANGE 0.0 1e8
		CLASS	ACQU
		REL	"DELTA6=d0*2+p3*4/3.1416+2u"
		INV_REL	"D[0]=DELTA6"
		UNIT	"sec"
		TEXT	"DELTA6=d0*2+p3*4/3.1416+2u"
		FORMAT	"%14.10f sec"
		NONEDIT
END
NAME		DS
		TEXT	"number of dummy scans"
END
T_NAME		in0
		TYPE	R32
		SUBRANGE 0.0 1e8
		CLASS	ACQU
		REL	"in0=inf1/2"
		INV_REL	"D[0]=in0"
		UNIT	"sec"
		TEXT		"1/(2 * SW(X)) = DW(X)"
		FORMAT	"%14.10f sec"
		NONEDIT
END
T_NAME		INF1
TYPE	R64
CLASS	ACQU
SUBRANGE 0.0 1e38
REL	"INF1=INF[1]"
INV_REL	"INF[1]=INF1"
UNIT	"usec"
FORMAT	"%14.4f usec"
		TEXT		"1/SW(X) = 2 * DW(X)"
NONEDIT
END
T_NAME		l0
		TYPE	I32
		SUBRANGE 0 2147483647
		CLASS	ACQU
		REL	"l0=1"
		INV_REL	"D[0]=l0"
		UNIT	"no"
		TEXT	"l0=1"
		FORMAT	"%14d"
		NONEDIT
END
NAME		NS
		TEXT	"scans to execute"
END
T_NAME		P21
TYPE	R32
CLASS	ACQU
SUBRANGE 0.0 1.0e10
REL	"P21=P[21]"
INV_REL	"P[21]=P21"
UNIT	"usec"
FORMAT	"%14.3f usec"
TEXT	"pulse 21"
END
NAME		TDav	
		TEXT	"number of averages in nD"
END
T_NAME		l0orig
		TYPE	I32
		SUBRANGE 0 2147483647
		CLASS	ACQU
		REL	"l0orig=l0"
		INV_REL	"D[0]=l0orig"
		UNIT	"no"
		TEXT	"l0orig=l0"
		FORMAT	"%14d"
		NONEDIT
END
HEADER		"======== CHANNEL f1 ========"
NAME		SFO1
FORMAT	"%14.7f MHz"
TEXT	"frequency of ch. 1"
END
NAME		O1
FORMAT	"%14.2f Hz"
TEXT	"frequency of ch. 1"
END
T_NAME		O1P
TYPE	R64
CLASS	ACQU
SUBRANGE -1e38 1e38
REL	"O1P=O1/BF1"
INV_REL	"O1=O1P*BF1"
UNIT	"ppm"
FORMAT	"%14.3f ppm"
TEXT	"frequency of ch. 1"
END
NAME		NUC1
NONEDIT
TEXT	"nucleus for channel 1"
END
T_NAME		P0
TYPE	R32
CLASS	ACQU
SUBRANGE 0.0 1.0e10
REL	"P0=P[0]"
INV_REL	"P[0]=P0"
UNIT	"usec"
FORMAT	"%14.3f usec"
		TEXT		"f1 channel -  90 degree pulse at pl18"
END
T_NAME		P1
TYPE	R32
CLASS	ACQU
SUBRANGE 0.0 1.0e10
REL	"P1=P[1]"
INV_REL	"P[1]=P1"
UNIT	"usec"
FORMAT	"%14.3f usec"
		TEXT		"f1 channel -  90 degree high power pulse"
END
T_NAME		p2
		TYPE	R32
		SUBRANGE -1e38 1e38
		CLASS	ACQU
		REL	"p2=p1*2"
		INV_REL	"D[0]=p2"
		UNIT	"usec"
		TEXT		"f1 channel - 180 degree high power pulse"
		FORMAT	"%14.2f usec"
		NONEDIT
END
T_NAME		P27
TYPE	R32
CLASS	ACQU
SUBRANGE 0.0 1.0e10
REL	"P27=P[27]"
INV_REL	"P[27]=P27"
UNIT	"usec"
FORMAT	"%14.3f usec"
		TEXT		"f1 channel -  90 degree pulse at pl18"
END
T_NAME		PLW1
TYPE	R32
CLASS	ACQU
SUBRANGE 0 81.751
REL	"PLW1=PLW[1]"
INV_REL	"PLW[1]=PLW1"
UNIT	"W"
FORMAT	"%14.5g W"
		TEXT		"f1 channel - power level for pulse (default)"
END
T_NAME		PLdB1
TYPE	R32
CLASS	ACQU
SUBRANGE -19.2249 1000
REL	"if(PLW[1]>0)PLdB1=-10*log(PLW[1])/LN10;else PLdB1=1000;"
INV_REL	"PLW[1]=0;if(PLdB1<1000)PLW[1]=pow(10.0,(-PLdB1)/10.0)"
UNIT	"dB"
FORMAT	"%14.2f dB"
TEXT	"power PL1 in dB"
END
T_NAME		PLW18
TYPE	R32
CLASS	ACQU
SUBRANGE 0 81.751
REL	"PLW18=PLW[18]"
INV_REL	"PLW[18]=PLW18"
UNIT	"W"
FORMAT	"%14.5g W"
		TEXT		"f1 channel - power level for 3-9-19-pulse (watergate)"
END
T_NAME		PLdB18
TYPE	R32
CLASS	ACQU
SUBRANGE -19.2249 1000
REL	"if(PLW[18]>0)PLdB18=-10*log(PLW[18])/LN10;else PLdB18=1000;"
INV_REL	"PLW[18]=0;if(PLdB18<1000)PLW[18]=pow(10.0,(-PLdB18)/10.0)"
UNIT	"dB"
FORMAT	"%14.2f dB"
TEXT	"power PL18 in dB"
END
HEADER		"======== CHANNEL f2 ========"
NAME		SFO2
FORMAT	"%14.7f MHz"
TEXT	"frequency of ch. 2"
END
NAME		O2
FORMAT	"%14.2f Hz"
TEXT	"frequency of ch. 2"
END
T_NAME		O2P
TYPE	R64
CLASS	ACQU
SUBRANGE -1e38 1e38
REL	"O2P=O2/BF2"
INV_REL	"O2=O2P*BF2"
UNIT	"ppm"
FORMAT	"%14.3f ppm"
TEXT	"frequency of ch. 2"
END
NAME		NUC2
NONEDIT
TEXT	"nucleus for channel 2"
END
T_NAME		P3
TYPE	R32
CLASS	ACQU
SUBRANGE 0.0 1.0e10
REL	"P3=P[3]"
INV_REL	"P[3]=P3"
UNIT	"usec"
FORMAT	"%14.3f usec"
		TEXT		"f2 channel -  90 degree high power pulse"
END
T_NAME		p4
		TYPE	R32
		SUBRANGE -1e38 1e38
		CLASS	ACQU
		REL	"p4=p3*2"
		INV_REL	"D[0]=p4"
		UNIT	"usec"
		TEXT		"f2 channel - 180 degree high power pulse"
		FORMAT	"%14.2f usec"
		NONEDIT
END
T_NAME		PLW2
TYPE	R32
CLASS	ACQU
SUBRANGE 0 549.608
REL	"PLW2=PLW[2]"
INV_REL	"PLW[2]=PLW2"
UNIT	"W"
FORMAT	"%14.5g W"
		TEXT		"f2 channel - power level for pulse (default)"
END
T_NAME		PLdB2
TYPE	R32
CLASS	ACQU
SUBRANGE -27.5005 1000
REL	"if(PLW[2]>0)PLdB2=-10*log(PLW[2])/LN10;else PLdB2=1000;"
INV_REL	"PLW[2]=0;if(PLdB2<1000)PLW[2]=pow(10.0,(-PLdB2)/10.0)"
UNIT	"dB"
FORMAT	"%14.2f dB"
TEXT	"power PL2 in dB"
END
HEADER		"====== GRADIENT CHANNEL ====="
T_NAME		GPZ0
TYPE	R32
CLASS	ACQU
SUBRANGE -100.0 100.0
REL	"GPZ0=GPZ[0]"
INV_REL	"GPZ[0]=GPZ0"
UNIT	"%"
FORMAT	"%14.2f %"
		TEXT		"3%"
END
NAME		GPNAM[1]
		TEXT		"SMSQ10.100"
END
T_NAME		GPZ1
TYPE	R32
CLASS	ACQU
SUBRANGE -100.0 100.0
REL	"GPZ1=GPZ[1]"
INV_REL	"GPZ[1]=GPZ1"
UNIT	"%"
FORMAT	"%14.2f %"
		TEXT		"30%"
END
NAME		GPNAM[2]
		TEXT		"SMSQ10.100"
END
T_NAME		GPZ2
TYPE	R32
CLASS	ACQU
SUBRANGE -100.0 100.0
REL	"GPZ2=GPZ[2]"
INV_REL	"GPZ[2]=GPZ2"
UNIT	"%"
FORMAT	"%14.2f %"
		TEXT		"45%"
END
NAME		GPNAM[3]
		TEXT		"SMSQ10.100"
END
T_NAME		GPZ3
TYPE	R32
CLASS	ACQU
SUBRANGE -100.0 100.0
REL	"GPZ3=GPZ[3]"
INV_REL	"GPZ[3]=GPZ3"
UNIT	"%"
FORMAT	"%14.2f %"
		TEXT		"50%"
END
T_NAME		P16
TYPE	R32
CLASS	ACQU
SUBRANGE 0.0 1.0e10
REL	"P16=P[16]"
INV_REL	"P[16]=P16"
UNIT	"usec"
FORMAT	"%14.3f usec"
		TEXT		"homospoil/gradient pulse"
END
