# Supplementary material for: Mechanism of the small ATP-independent chaperone Spy is substrate specific
Source: Nat Commun. 2021 Feb 8;12:851. doi: 10.1038/s41467-021-21120-8 (PMC7870927; doi:10.1038/s41467-021-21120-8)
Supplement: Supplementary file 5 — Supplementary Data 3 [file 41467_2021_21120_MOESM5_ESM.zip › AnFld WT and 2A spectra/ANFLD-WT/21/pdata/1/auditp.txt]

##TITLE= Audit trail, TopSpin 4.0.9
##JCAMPDX= 5.01
##ORIGIN= Bruker BioSpin GmbH
##OWNER= bionmrcoreusers
$$ /icondata/data/mlxing/nmr/ANFLD-WT/21/pdata/1/auditp.txt
##AUDIT TRAIL=  $$ (NUMBER, WHEN, WHO, WHERE, PROCESS, VERSION, WHAT)
(   1,<2020-08-07 00:00:35.671 +0000>,<bionmrcoreusers>,<lsi600pp>,<go4>,<TopSpin 4.0.9>,
      <acquisition in progress>)
(   2,<2020-08-06 20:16:00.633 -0400>,<bionmrcoreusers>,<lsi600pp.lsi.umich.edu>,<proc2d>,<TopSpin 4.0.9>,
      <Start of raw data processing
       xfb F2: SI = 8K BC_mod = 6 BCFW = 1 WDW = 4 SSB = 2 FT_mod = 6 PKNL = 1 PHC0 = 141.6771 PHC1 = -5.892411 F1: SI = 512 ME_mod = 2 NCOEF = 32 LPBIN = 64 WDW = 4 SSB = 2 FT_mod = 6 FCOR = 0.5 PHC0 = -162.7686 PHC1 = 0
       data hash MD5: 8K * 512
       A9 4C 2D CC 18 51 C1 2D 55 D4 A2 6A 64 56 20 AC>)
(   3,<2020-08-06 21:10:22.189 -0400>,<bionmrcoreusers>,<lsi600pp.lsi.umich.edu>,<proc2d>,<TopSpin 4.0.9>,
      <Start of raw data processing
       xfb F2: SI = 8K BC_mod = 6 BCFW = 1 WDW = 4 SSB = 2 FT_mod = 6 PKNL = 1 PHC0 = 141.6771 PHC1 = -5.892411 F1: SI = 512 ME_mod = 2 NCOEF = 32 LPBIN = 64 WDW = 4 SSB = 2 FT_mod = 6 FCOR = 0.5 PHC0 = -162.7686 PHC1 = 0
       data hash MD5: 8K * 512
       AA 84 94 CD FC 57 53 C3 27 80 D6 0B FF F0 98 9E>)
##END=

$$ hash MD5
$$ 0D 3A 0D B4 87 C7 21 87 16 77 50 9F 7E FA 9F 46
