# Supplementary material for: Mechanism of the small ATP-independent chaperone Spy is substrate specific
Source: Nat Commun. 2021 Feb 8;12:851. doi: 10.1038/s41467-021-21120-8 (PMC7870927; doi:10.1038/s41467-021-21120-8)
Supplement: Supplementary file 5 — Supplementary Data 3 [file 41467_2021_21120_MOESM5_ESM.zip › AnFld WT and 2A spectra/ANFLD-WT/21/pdata/1/curdat2]

##TITLE= Parameter file, TopSpin 4.0.7
##JCAMPDX= 5.0
##DATATYPE= Parameter Values
##NPOINTS= 5	$$ modification sequence number
##ORIGIN= Bruker BioSpin GmbH
##OWNER= bionmrcoreusers
$$ 2020-10-19 17:14:57.074 -0400  UMROOT\mrishav@mcdb-MXL8411V7W
$$ C:/Users/mrishav/Desktop/RM_data/Spy-Flavodoxin Project/AnFld/NMR data- Fld and Spy-Fld complex/AnFldWT_A2_600MHz_50mMKPi100mMNaClpH7_5/ANFLD-WT/21/pdata/1/curdat2
$$ process C:\Bruker\TopSpin4.0.7\prog\mod\dataserver.exe
##$CUREXP= <>
##$DATPATH= <>
##$DATPATH2= <C:/Users/mrishav/Desktop/RM_data/Spy-Flavodoxin Project/AnFld/NMR data- Fld and Spy-Fld complex/AnFldWT_A2_600MHz_50mMKPi100mMNaClpH7_5>
##$DATPATH3= <C:/Users/mrishav/Desktop/RM_data/Spy-Flavodoxin Project/AnFld/NMR data- Fld and Spy-Fld complex/AnFldWT_A2_600MHz_50mMKPi100mMNaClpH7_5>
##$DETAILS= <>
##$DU= </u>
##$DU2= <>
##$DU3= <>
##$EXPNO= 1
##$EXPNO2= 21
##$EXPNO3= 21
##$NAME= <>
##$NAME2= <ANFLD-WT>
##$NAME3= <ANFLD-WT>
##$PROCNO= 1
##$PROCNO2= 999
##$PROCNO3= 999
##$SCALE2= 1
##$SCALE3= 1
##$TYPE= <>
##$USER= <>
##$USER2= <>
##$USER3= <>
##END=
