# Supplementary material for: Mechanism of the small ATP-independent chaperone Spy is substrate specific
Source: Nat Commun. 2021 Feb 8;12:851. doi: 10.1038/s41467-021-21120-8 (PMC7870927; doi:10.1038/s41467-021-21120-8)
Supplement: Supplementary file 5 — Supplementary Data 3 [file 41467_2021_21120_MOESM5_ESM.zip › AnFld WT and 2A spectra/ANFLD-WT/21/pdata/1/parm.txt]

Current Data Parameters
NAME           ANFLD-WT              
EXPNO                21              
PROCNO                1              

F2 - Acquisition Parameters
Date_          20200806              
Time              21.23 h            
INSTRUM      Avance NEO              
PROBHD   Z168773_0015 (              
PULPROG  trosygpphsi19.2              
TD                 2048              
SOLVENT         H2O+D2O              
NS                    8              
DS                   16              
SWH            9615.385 Hz           
FIDRES         9.390024 Hz           
AQ            0.1064960 sec          
RG                  101              
DW               52.000 usec         
DE                10.00 usec         
TE                298.0 K            
CNST4        90.0000000              
D0           0.00000600 sec          
D1           1.00000000 sec          
D11          0.03000000 sec          
D16          0.00020000 sec          
D19          0.00012400 sec          
D26          0.00277778 sec          
IN0          0.00023535 sec          
L0                    1              
P21               15.00 usec         
TDav                  1              
SFO1        599.0528155 MHz          
NUC1                 1H              
P0                12.00 usec         
P1                12.25 usec         
P2                24.50 usec         
P27               12.00 usec         
PLW1        22.57699966 W            
PLW18       22.57699966 W            
SFO2         60.7083717 MHz          
NUC2                15N              
P3                15.00 usec         
P4                30.00 usec         
PLW2       207.02999878 W            
GPZ0               3.00 %            
GPNAM[1]     SMSQ10.100              
GPZ1              30.00 %            
GPNAM[2]     SMSQ10.100              
GPZ2              45.00 %            
GPNAM[3]     SMSQ10.100              
GPZ3              50.00 %            
P16             1000.00 usec         

F1 - Acquisition parameters
TD                  512              
SFO1           60.70121 MHz          
FIDRES         8.299030 Hz           
SW               35.000 ppm          
FnMODE    Echo-Antiecho              

F2 - Processing parameters
SI                 8192              
SF          599.0500000 MHz          
WDW               QSINE              
SSB                   2              
LB       0 Hz           
GB       0              
PC                 1.00              

F1 - Processing parameters
SI                  512              
MC2       echo-antiecho              
SF           60.6941989 MHz          
WDW               QSINE              
SSB                   2              
LB       0 Hz           
GB       0              
