# Supplementary material for: Mechanism of the small ATP-independent chaperone Spy is substrate specific
Source: Nat Commun. 2021 Feb 8;12:851. doi: 10.1038/s41467-021-21120-8 (PMC7870927; doi:10.1038/s41467-021-21120-8)
Supplement: Supplementary file 5 — Supplementary Data 3 [file 41467_2021_21120_MOESM5_ESM.zip › AnFld WT and 2A spectra/ANFLD-WT/21/pdata/1/proc]

##TITLE= Parameter file, TopSpin 4.0.7
##JCAMPDX= 5.0
##DATATYPE= Parameter Values
##NPOINTS= 5	$$ modification sequence number
##ORIGIN= Bruker BioSpin GmbH
##OWNER= bionmrcoreusers
$$ 2020-10-19 17:59:20.194 -0400  UMROOT\mrishav@mcdb-MXL8411V7W
$$ C:/Users/mrishav/Desktop/RM_data/Spy-Flavodoxin Project/AnFld/NMR data- Fld and Spy-Fld complex/AnFldWT_A2_600MHz_50mMKPi100mMNaClpH7_5/ANFLD-WT/21/pdata/1/proc
$$ process C:\Bruker\TopSpin4.0.7\prog\mod\dataserver.exe
##$ABSF1= 10
##$ABSF2= 5.2
##$ABSG= 5
##$ABSL= 3
##$ALPHA= 0
##$AQORDER= 0
##$ASSFAC= 0
##$ASSFACI= 0
##$ASSFACX= 0
##$ASSWID= 0
##$AUNMP= <>
##$AXLEFT= 0
##$AXNAME= <>
##$AXNUC= <off>
##$AXRIGHT= 0
##$AXTYPE= 0
##$AXUNIT= <>
##$AZFE= 0.1
##$AZFW= 0.1
##$BCFW= 1
##$BC_mod= 6
##$BYTORDP= 0
##$COROFFS= 0
##$CY= 15
##$DATMOD= 1
##$DC= 2
##$DFILT= <>
##$DTYPP= 0
##$ERETIC= no
##$F1P= 12.7255201339722
##$F2P= -3.32553506239642
##$FCOR= 0.5
##$FTSIZE= 0
##$FT_mod= 6
##$GAMMA= 1
##$GB= 0
##$INTBC= 1
##$INTSCL= 1
##$ISEN= 128
##$LB= 1
##$LEV0= 0
##$LPBIN= 0
##$MAXI= 1500
##$MC2= 0
##$MEAN= 0
##$ME_mod= 0
##$MI= 0.1
##$MddCEXP= no
##$MddCT_SP= no
##$MddF180= no
##$MddLAMBDA= 0
##$MddMEMORY= 0
##$MddMERGE= 23
##$MddNCOMP= 0
##$MddNITER= 0
##$MddNOISE= 0.8
##$MddPHASE= 0
##$MddSEED= 0
##$MddSRSIZE= 0
##$Mdd_CsALG= 0
##$Mdd_CsLAMBDA= 1
##$Mdd_CsNITER= 0
##$Mdd_CsNORM= 0
##$Mdd_CsVE= yes
##$Mdd_CsZF= 0
##$Mdd_LrLAMBDA= 0
##$Mdd_LrNITER= 0
##$Mdd_LrRANK= 0
##$Mdd_LrZF= 0
##$Mdd_mod= 1
##$NCOEF= 0
##$NC_proc= 0
##$NLEV= 6
##$NOISF1= 6.5
##$NOISF2= 6
##$NSP= 1
##$NTH_PI= 0
##$NZP= 0
##$OFFSET= 12.72552
##$PC= 1
##$PHC0= 141.6771
##$PHC1= -5.892411
##$PH_mod= 1
##$PKNL= yes
##$PPARMOD= 1
##$PPDIAG= 0
##$PPIPTYP= 0
##$PPMPNUM= 2147483647
##$PPRESOL= 1
##$PSCAL= 0
##$PSIGN= 0
##$PYNMP= <proc.py>
##$RDF1= 0
##$RDF2= 0
##$RDFWHM= 0
##$RDINT= 0
##$RDPOS= 0
##$REVERSE= no
##$SF= 599.05
##$SI= 8192
##$SIGF1= 5.44
##$SIGF2= 5.41
##$SINO= 0
##$SIOLD= 8192
##$SPECTYP= <>
##$SREF_mod= 1
##$SREGLST= <1H.H2O+D2O>
##$SSB= 2
##$STSI= 0
##$STSR= 0
##$SW_p= 9615.3846153846
##$SYMM= 0
##$S_DEV= 0
##$TDeff= 0
##$TDoff= 0
##$TI= <
TROSYGPPHSI19.2 H2O+D2O /icondata mlxing 22

>
##$TILT= no
##$TM1= 0
##$TM2= 0
##$TOPLEV= 0
##$USERP1= <>
##$USERP2= <>
##$USERP3= <>
##$USERP4= <>
##$USERP5= <>
##$WDW= 4
##$XDIM= 0
##$YMAX_p= 0
##$YMIN_p= 0
##END=
