# Supplementary material for: Mechanism of the small ATP-independent chaperone Spy is substrate specific
Source: Nat Commun. 2021 Feb 8;12:851. doi: 10.1038/s41467-021-21120-8 (PMC7870927; doi:10.1038/s41467-021-21120-8)
Supplement: Supplementary file 5 — Supplementary Data 3 [file 41467_2021_21120_MOESM5_ESM.zip › AnFld WT and 2A spectra/ANFLD-WT/21/shimvalues]

# Fri Aug  7 00:01:09 2020
#$$PROBEIDENTIFIER=Z168773_0015
#$$PROBENAME=CPP1.1 BBO 600S3 BB-H&F-D-05 Z XT
#$$SHIMID=292722
#
# Active Shim Gradients
#
Z           		-18237          
Z2          		13416           
Z3          		1164            
Z4          		-3995           
Z5          		763             
Z6          		505             
Z7          		-3467           
Z8          		-7917           
X           		2902            
XZ          		2773            
XZ2         		7260            
XZ3         		1869            
XZ4         		398             
XZ5         		5801            
Y           		-167            
YZ          		-3363           
YZ2         		-5383           
YZ3         		-1677           
YZ4         		-1456           
YZ5         		8061            
XY          		-2190           
XYZ         		-5082           
XYZ2        		897             
XYZ3        		1211            
XYZ4        		-4359           
XYZ5        		-5340           
(X2-Y2)     		6854            
(X2-Y2)Z    		2689            
(X2-Y2)Z2   		477             
(X2-Y2)Z3   		-1964           
(X2-Y2)Z4   		-303            
(X2-Y2)Z5   		3012            
X3          		29759           
X3Z         		15101           
Y3          		-2951           
Y3Z         		-314            
#
# Lock Parameter
#
FIELD		3556.685
LOCKPHASE		 336.811
LOCKPOWER		 -18.000
LOCKGAIN		 117.070
LOCKDC		 -75.000
LOCKSHIFT		   4.700
LOOPGAIN		  -5.000
LOOPTIME		   0.350
LOOPFILTER		 100.000
#
IEEE64_VERSION_CODE 1
#
# Shim currents 
#
SHIM_SETTING [ 1]    -9188.12946600
SHIM_SETTING [ 2]    16421.56759854
SHIM_SETTING [ 3]     2782.01712030
SHIM_SETTING [ 4]    -5666.09887348
SHIM_SETTING [ 5]     2773.72628944
SHIM_SETTING [ 6]     2460.61708078
SHIM_SETTING [ 7]    -7042.99325773
SHIM_SETTING [ 8]    -3135.80647057
SHIM_SETTING [ 9]     1737.07201874
SHIM_SETTING [10]      864.20207877
SHIM_SETTING [11]        0.00000000
SHIM_SETTING [12]    -2636.15600000
SHIM_SETTING [13]    -3264.85500000
SHIM_SETTING [14]     7109.01400000
SHIM_SETTING [15]    16599.92500000
SHIM_SETTING [16]     3647.42800000
SHIM_SETTING [17]    -1430.01100000
SHIM_SETTING [18]    -2939.31200000
SHIM_SETTING [19]     7086.52200000
SHIM_SETTING [20]    -8139.36700000
SHIM_SETTING [21]     6895.66900000
SHIM_SETTING [22]     2644.28100000
SHIM_SETTING [23]    10953.10200000
SHIM_SETTING [24]     2662.97400000
SHIM_SETTING [25]     3987.77800000
SHIM_SETTING [26]      689.64800000
SHIM_SETTING [27]    21757.10800000
SHIM_SETTING [28]    -8500.87500000
SHIM_SETTING [29]    -9492.70900000
SHIM_SETTING [30]     1036.15800000
SHIM_SETTING [31]     6631.07300000
SHIM_SETTING [32]    -4337.67500000
SHIM_SETTING [33]    -8303.83200000
SHIM_SETTING [34]     3218.56200000
SHIM_SETTING [35]    -4624.87200000
SHIM_SETTING [36]     7647.12800000
SHIM_SETTING [37]    -5843.52100000
SHIM_SETTING [38]     6715.83400000
SHIM_SETTING [39]     2897.84800000
SHIM_SETTING [40]        0.00000000
