# Supplementary material for: Mechanism of the small ATP-independent chaperone Spy is substrate specific
Source: Nat Commun. 2021 Feb 8;12:851. doi: 10.1038/s41467-021-21120-8 (PMC7870927; doi:10.1038/s41467-021-21120-8)
Supplement: Supplementary file 5 — Supplementary Data 3 [file 41467_2021_21120_MOESM5_ESM.zip › AnFldWT-Spy interaction/AnFld/audita.txt]

##TITLE= Audit trail, TopSpin 4.0.9
##JCAMPDX= 5.01
##ORIGIN= Bruker BioSpin GmbH
##OWNER= root
$$ /root/.topspin-BladeEpu/local_acqu/AnFldDeut-Spy082520/1/audita.txt
##AUDIT TRAIL=  $$ (NUMBER, WHEN, WHO, WHERE, PROCESS, VERSION, WHAT)
(   1,<2020-08-25 17:22:56.536 +0000>,<nmrsu>,<bruker-600cp-1047>,<go4>,<TopSpin 4.0.9>,
      <acquisition in progress>)
$$ /home/nmrsu/data/AnFldDeut-Spy082520/1/audita.txt
(   2,<2020-08-25 17:24:05.155 +0000>,<nmrsu>,<bruker-600cp-1047>,<go4>,<TopSpin 4.0.9>,
      <created by zg on 'AVNEO NEO' (bruker-600cp-1047) by user 'nmrsu'
       on data set with UUID '9dad7ec0-e6f7-11ea-9047-0030d62465a0'
       started at 2020-08-25 17:22:56.542 +0000, POWCHK enabled, PULCHK disabled,
       completed at 2020-08-25 17:24:05.154 +0000
       configuration hash MD5:
       5B A8 1B 40 DD FE F3 5B EF A4 5A 02 D3 DC 13 5A
       double data hash MD5: 64K
       05 4F CA 8C 66 92 54 F0 74 8D 4C 25 FF 80 0D D0>)
##END=

$$ hash MD5
$$ 6C 45 7B F1 41 7E 8B ED 01 E9 B5 A8 9F 0F 93 EC
