# Supplementary material for: Mechanism of the small ATP-independent chaperone Spy is substrate specific
Source: Nat Commun. 2021 Feb 8;12:851. doi: 10.1038/s41467-021-21120-8 (PMC7870927; doi:10.1038/s41467-021-21120-8)
Supplement: Supplementary file 5 — Supplementary Data 3 [file 41467_2021_21120_MOESM5_ESM.zip › AnFldWT-Spy interaction/AnFld/pdata/1/auditp.txt]

##TITLE= Audit trail, TopSpin 4.0.9
##JCAMPDX= 5.01
##ORIGIN= Bruker BioSpin GmbH
##OWNER= nmrsu
$$ /home/nmrsu/data/AnFldDeut-Spy082520/1/pdata/1/auditp.txt
##AUDIT TRAIL=  $$ (NUMBER, WHEN, WHO, WHERE, PROCESS, VERSION, WHAT)
(   1,<2020-08-25 17:22:56.536 +0000>,<nmrsu>,<bruker-600cp-1047>,<go4>,<TopSpin 4.0.9>,
      <acquisition in progress>)
(   2,<2020-08-25 13:23:15.427 -0400>,<nmrsu>,<bruker-600cp-1047.biop.lsa.umich.edu>,<proc1d>,<TopSpin 4.0.9>,
      <Start of raw data processing
       efp LB = 0.3 FT_mod = 6 PKNL = 1 PHC0 = 0 PHC1 = 0 SI = 64K 
       data hash MD5: 64K
       12 B5 81 F8 2B B5 26 DC F7 20 A2 E6 6A 57 83 48>)
(   3,<2020-08-25 13:23:18.298 -0400>,<nmrsu>,<bruker-600cp-1047.biop.lsa.umich.edu>,<proc1d>,<TopSpin 4.0.9>,
      <apk 
       data hash MD5: 64K
       BE 96 6D 1F 3B 7F EB 8B 75 40 F5 0B F5 07 F1 B6>)
##END=

$$ hash MD5
$$ 6D 24 43 5F 5C 51 71 9A 89 CF 22 F6 69 93 2F 5C
