# Supplementary material for: Mechanism of the small ATP-independent chaperone Spy is substrate specific
Source: Nat Commun. 2021 Feb 8;12:851. doi: 10.1038/s41467-021-21120-8 (PMC7870927; doi:10.1038/s41467-021-21120-8)
Supplement: Supplementary file 5 — Supplementary Data 3 [file 41467_2021_21120_MOESM5_ESM.zip › AnFldWT-Spy interaction/AnFld/shimvalues]

# Tue Aug 25 17:23:14 2020
#$$PROBEIDENTIFIER=Z168568_0011
#$$PROBENAME=CP2.1 TCI 600S3 H&F/C/N-D-05 Z XT
#$$SHIMID=292722
#
# Active Shim Gradients
#
Z           		-10709          
Z2          		1041            
Z3          		4916            
Z4          		-3962           
Z5          		-294            
Z6          		3746            
Z7          		5650            
Z8          		4270            
X           		-6155           
XZ          		8293            
XZ2         		-5272           
XZ3         		-2444           
XZ4         		-1163           
XZ5         		2778            
Y           		12040           
YZ          		-8630           
YZ2         		13039           
YZ3         		-175            
YZ4         		-1718           
YZ5         		5250            
XY          		-2506           
XYZ         		-2144           
XYZ2        		3045            
XYZ3        		984             
XYZ4        		-5835           
XYZ5        		0               
(X2-Y2)     		1330            
(X2-Y2)Z    		571             
(X2-Y2)Z2   		3150            
(X2-Y2)Z3   		-426            
(X2-Y2)Z4   		-4242           
(X2-Y2)Z5   		0               
X3          		-14156          
X3Z         		-4810           
Y3          		10500           
Y3Z         		-2346           
#
# Lock Parameter
#
FIELD		1204.513
LOCKPHASE		 266.600
LOCKPOWER		 -18.000
LOCKGAIN		 114.877
LOCKDC		 -75.000
LOCKSHIFT		   4.700
LOOPGAIN		  -9.400
LOOPTIME		   0.464
LOOPFILTER		  50.000
#
IEEE64_VERSION_CODE 1
#
# Shim currents 
#
SHIM_SETTING [ 1]    -3510.88703283
SHIM_SETTING [ 2]    -2352.45782484
SHIM_SETTING [ 3]      756.38228378
SHIM_SETTING [ 4]     3461.47382715
SHIM_SETTING [ 5]    -3676.58215546
SHIM_SETTING [ 6]    -1080.78142856
SHIM_SETTING [ 7]    12226.01808132
SHIM_SETTING [ 8]    -3786.57486984
SHIM_SETTING [ 9]     3217.03605033
SHIM_SETTING [10]    -2607.99367902
SHIM_SETTING [11]        0.00000000
SHIM_SETTING [12]    12846.85500000
SHIM_SETTING [13]     8154.09600000
SHIM_SETTING [14]    -4532.81000000
SHIM_SETTING [15]    -4490.11400000
SHIM_SETTING [16]   -18584.93800000
SHIM_SETTING [17]     5450.18200000
SHIM_SETTING [18]    -8624.13200000
SHIM_SETTING [19]      313.52100000
SHIM_SETTING [20]    -4725.69200000
SHIM_SETTING [21]     2297.86500000
SHIM_SETTING [22]     1785.72600000
SHIM_SETTING [23]     3937.31100000
SHIM_SETTING [24]     2593.17300000
SHIM_SETTING [25]    -3652.34100000
SHIM_SETTING [26]    -3054.88300000
SHIM_SETTING [27]    -9198.87700000
SHIM_SETTING [28]    15901.23700000
SHIM_SETTING [29]    -5467.87600000
SHIM_SETTING [30]    -6478.47700000
SHIM_SETTING [31]     2552.54300000
SHIM_SETTING [32]    29832.81500000
SHIM_SETTING [33]    -2700.74200000
SHIM_SETTING [34]      132.55500000
SHIM_SETTING [35]    -1034.45200000
SHIM_SETTING [36]     3232.79600000
SHIM_SETTING [37]    -3185.36300000
SHIM_SETTING [38]     4011.11700000
SHIM_SETTING [39]     8124.91900000
SHIM_SETTING [40]        0.00000000
