# Supplementary material for: Mechanism of the small ATP-independent chaperone Spy is substrate specific
Source: Nat Commun. 2021 Feb 8;12:851. doi: 10.1038/s41467-021-21120-8 (PMC7870927; doi:10.1038/s41467-021-21120-8)
Supplement: Supplementary file 5 — Supplementary Data 3 [file 41467_2021_21120_MOESM5_ESM.zip › AnFldWT-Spy interaction/AnFld_Spy/acqu2]

##TITLE= Parameter file, TopSpin 4.0.9
##JCAMPDX= 5.0
##DATATYPE= Parameter Values
##NPOINTS= 1	$$ modification sequence number
##ORIGIN= Bruker BioSpin GmbH
##OWNER= nmrsu
$$ 2020-08-25 16:39:14.590 -0400  nmrsu@bruker-600cp-1047.biop.lsa.umich.edu
$$ /home/nmrsu/data/AnFldDeut-Spy082520/4/acqu2
$$ process /opt/topspin4.0.9/prog/mod/edparproc
##$ACQT0= 0
##$BF1= 60.756940352
##$FnILOOP= 0
##$FnMODE= 6
##$NUC1= <15N>
##$NusJSP= 0
##$NusT2= 1
##$NusTD= 0
##$O1= 7169.318961536
##$ProjAngle= 0
##$SFO1= 60.7641096709615
##$SW= 34.9999650041173
##$SW_h= 2126.74171199
##$TD= 256
##END=
