# Supplementary material for: Mechanism of the small ATP-independent chaperone Spy is substrate specific
Source: Nat Commun. 2021 Feb 8;12:851. doi: 10.1038/s41467-021-21120-8 (PMC7870927; doi:10.1038/s41467-021-21120-8)
Supplement: Supplementary file 5 — Supplementary Data 3 [file 41467_2021_21120_MOESM5_ESM.zip › AnFldWT-Spy interaction/AnFld_Spy/audita.txt]

##TITLE= Audit trail, TopSpin 4.0.9
##JCAMPDX= 5.01
##ORIGIN= Bruker BioSpin GmbH
##OWNER= root
$$ /root/.topspin-BladeEpu/local_acqu/AnFldDeut-Spy082520/4/audita.txt
##AUDIT TRAIL=  $$ (NUMBER, WHEN, WHO, WHERE, PROCESS, VERSION, WHAT)
(   1,<2020-08-25 20:42:38.731 +0000>,<nmrsu>,<bruker-600cp-1047>,<go4>,<TopSpin 4.0.9>,
      <acquisition in progress>)
$$ /home/nmrsu/data/AnFldDeut-Spy082520/4/audita.txt
(   2,<2020-08-25 22:03:49.201 +0000>,<nmrsu>,<bruker-600cp-1047>,<go4>,<TopSpin 4.0.9>,
      <created by zg on 'AVNEO NEO' (bruker-600cp-1047) by user 'nmrsu'
       on data set with UUID '838923f2-e713-11ea-838c-0030d62465a0'
       started at 2020-08-25 20:42:38.738 +0000, POWCHK enabled, PULCHK disabled,
       completed at 2020-08-25 22:03:49.200 +0000
       configuration hash MD5:
       5B A8 1B 40 DD FE F3 5B EF A4 5A 02 D3 DC 13 5A
       double data hash MD5: 2K * 256
       21 30 7A 11 63 DD 73 90 08 66 71 3B 07 DF 2E 40>)
##END=

$$ hash MD5
$$ 95 AD 09 29 17 FF 00 22 A1 E1 34 50 F1 56 F6 B0
