# Supplementary material for: Mechanism of the small ATP-independent chaperone Spy is substrate specific
Source: Nat Commun. 2021 Feb 8;12:851. doi: 10.1038/s41467-021-21120-8 (PMC7870927; doi:10.1038/s41467-021-21120-8)
Supplement: Supplementary file 5 — Supplementary Data 3 [file 41467_2021_21120_MOESM5_ESM.zip › AnFldWT-Spy interaction/AnFld_Spy/pdata/1/auditp.txt]

##TITLE= Audit trail, TopSpin 4.0.9
##JCAMPDX= 5.01
##ORIGIN= Bruker BioSpin GmbH
##OWNER= nmrsu
$$ /home/nmrsu/data/AnFldDeut-Spy082520/4/pdata/1/auditp.txt
##AUDIT TRAIL=  $$ (NUMBER, WHEN, WHO, WHERE, PROCESS, VERSION, WHAT)
(   1,<2020-08-25 20:42:38.731 +0000>,<nmrsu>,<bruker-600cp-1047>,<go4>,<TopSpin 4.0.9>,
      <acquisition in progress>)
(   2,<2020-08-25 16:43:38.453 -0400>,<nmrsu>,<bruker-600cp-1047.biop.lsa.umich.edu>,<proc2d>,<TopSpin 4.0.9>,
      <Start of raw data processing
       xfb F2: SI = 2K BC_mod = 4 WDW = 4 SSB = 2 FT_mod = 6 PKNL = 1 PHC0 = -168.0658 PHC1 = 113.8093 F1: SI = 512 ME_mod = 2 NCOEF = 2 WDW = 4 SSB = 2 FT_mod = 6 FCOR = 0.5 PHC0 = -176.5016 PHC1 = 0
       data hash MD5: 2K * 512
       75 A1 81 8A 7E 49 AC 83 52 20 49 AE 44 E4 C4 00>)
(   3,<2020-08-25 16:54:09.741 -0400>,<nmrsu>,<bruker-600cp-1047.biop.lsa.umich.edu>,<proc2d>,<TopSpin 4.0.9>,
      <Start of raw data processing
       xfb F2: SI = 2K BC_mod = 4 WDW = 4 SSB = 2 FT_mod = 6 PKNL = 1 PHC0 = -168.0658 PHC1 = 113.8093 F1: SI = 512 ME_mod = 2 NCOEF = 32 WDW = 4 SSB = 2 FT_mod = 6 FCOR = 0.5 PHC0 = -176.5016 PHC1 = 0
       data hash MD5: 2K * 512
       EA B2 FC E9 B3 2B 69 E8 9A 74 AC 08 CF E0 77 4C>)
(   4,<2020-08-25 17:06:19.171 -0400>,<nmrsu>,<bruker-600cp-1047.biop.lsa.umich.edu>,<proc2d>,<TopSpin 4.0.9>,
      <Start of raw data processing
       xfb F2: SI = 2K BC_mod = 4 WDW = 4 SSB = 2 FT_mod = 6 PKNL = 1 PHC0 = -168.0658 PHC1 = 113.8093 F1: SI = 512 ME_mod = 2 NCOEF = 32 WDW = 4 SSB = 2 FT_mod = 6 FCOR = 0.5 PHC0 = -176.5016 PHC1 = 0
       data hash MD5: 2K * 512
       7C 68 CD 6A BE 44 0C 02 0A 73 47 58 D9 17 24 08>)
(   5,<2020-08-25 17:08:05.467 -0400>,<nmrsu>,<bruker-600cp-1047.biop.lsa.umich.edu>,<proc2d>,<TopSpin 4.0.9>,
      <Start of raw data processing
       xfb F2: SI = 2K BC_mod = 4 WDW = 4 SSB = 2 FT_mod = 6 PKNL = 1 PHC0 = -168.0658 PHC1 = 113.8093 F1: SI = 512 ME_mod = 2 NCOEF = 32 WDW = 4 SSB = 2 FT_mod = 6 FCOR = 0.5 PHC0 = -176.5016 PHC1 = 0
       data hash MD5: 2K * 512
       61 9D D5 DC 62 06 F8 66 35 1D C6 12 8B EB CA 42>)
(   6,<2020-08-25 17:43:00.272 -0400>,<nmrsu>,<bruker-600cp-1047.biop.lsa.umich.edu>,<proc2d>,<TopSpin 4.0.9>,
      <Start of raw data processing
       xfb F2: SI = 2K BC_mod = 4 WDW = 4 SSB = 2 FT_mod = 6 PKNL = 1 PHC0 = -168.0658 PHC1 = 113.8093 F1: SI = 512 ME_mod = 2 NCOEF = 32 WDW = 4 SSB = 2 FT_mod = 6 FCOR = 0.5 PHC0 = -176.5016 PHC1 = 0
       data hash MD5: 2K * 512
       62 F8 26 5C D2 9D E6 0E 3A 79 10 26 9C 4D 93 DD>)
(   7,<2020-08-25 17:44:48.114 -0400>,<nmrsu>,<bruker-600cp-1047.biop.lsa.umich.edu>,<proc2d>,<TopSpin 4.0.9>,
      <Start of raw data processing
       xfb F2: SI = 2K BC_mod = 4 WDW = 4 SSB = 2 FT_mod = 6 PKNL = 1 PHC0 = -168.0658 PHC1 = 113.8093 F1: SI = 512 ME_mod = 2 NCOEF = 32 WDW = 4 SSB = 2 FT_mod = 6 FCOR = 0.5 PHC0 = -176.5016 PHC1 = 0
       data hash MD5: 2K * 512
       01 20 69 20 51 90 E8 98 9F 10 45 38 7C 7F CF A0>)
(   8,<2020-08-25 17:57:56.524 -0400>,<nmrsu>,<bruker-600cp-1047.biop.lsa.umich.edu>,<proc2d>,<TopSpin 4.0.9>,
      <Start of raw data processing
       xfb F2: SI = 2K BC_mod = 4 WDW = 4 SSB = 2 FT_mod = 6 PKNL = 1 PHC0 = -168.0658 PHC1 = 113.8093 F1: SI = 512 ME_mod = 2 NCOEF = 32 WDW = 4 SSB = 2 FT_mod = 6 FCOR = 0.5 PHC0 = -176.5016 PHC1 = 0
       data hash MD5: 2K * 512
       9D 97 68 1E B7 A8 CD 26 F7 4A 82 29 57 43 15 4B>)
##END=

$$ hash MD5
$$ 12 E6 1B C0 D8 9F 32 09 A3 67 A8 B5 3D 01 20 23
