# Supplementary material for: Mechanism of the small ATP-independent chaperone Spy is substrate specific
Source: Nat Commun. 2021 Feb 8;12:851. doi: 10.1038/s41467-021-21120-8 (PMC7870927; doi:10.1038/s41467-021-21120-8)
Supplement: Supplementary file 5 — Supplementary Data 3 [file 41467_2021_21120_MOESM5_ESM.zip › AnFldWT-Spy interaction/AnFld_Spy/pdata/1/clevels]

##TITLE= Parameter file, TopSpin 4.0.9
##JCAMPDX= 5.0
##DATATYPE= Parameter Values
##NPOINTS= 1	$$ modification sequence number
##ORIGIN= Bruker BioSpin GmbH
##OWNER= nmrsu
$$ 2020-08-25 16:39:14.591 -0400  nmrsu@bruker-600cp-1047.biop.lsa.umich.edu
$$ /home/nmrsu/data/AnFldDeut-Spy082520/4/pdata/1/clevels
$$ process /opt/topspin4.0.9/prog/mod/edparproc
##$LEVELS= (0..255)
3064463360 -3064463360 5340299295.5 -5340299295.5 9306293864.63 -9306293864.63
16217650117.06 -16217650117.06 28261752653.13 -28261752653.13 49250455969.95
-49250455969.95 85826503508.79 -85826503508.79 149565898619.06 -149565898619.06
260641609703.18 -260641609703.18 454208140598.2 -454208140598.2 791527627613.33
-791527627613.33 1379358776903.58 -1379358776903.58 2403745073507.91 -2403745073507.91
4188895938578.14 -4188895938578.14 7299796212844.43 -7299796212844.43 12721018982186.8
-12721018982186.8 22168334461230.2 -22168334461230.2 38631736457049.8 -38631736457049.8
67321749601757.3 -67321749601757.3 117318515425279 -117318515425279 0 0
0 0 0 0 0 0 0 0 0 0 0 0 0 0 0 0 0 0 0 0 0 0 0 0 0 0 0 0 0 0 0 0 0 0 0 0
0 0 0 0 0 0 0 0 0 0 0 0 0 0 0 0 0 0 0 0 0 0 0 0 0 0 0 0 0 0 0 0 0 0 0 0
0 0 0 0 0 0 0 0 0 0 0 0 0 0 0 0 0 0 0 0 0 0 0 0 0 0 0 0 0 0 0 0 0 0 0 0
0 0 0 0 0 0 0 0 0 0 0 0 0 0 0 0 0 0 0 0 0 0 0 0 0 0 0 0 0 0 0 0 0 0 0 0
0 0 0 0 0 0 0 0 0 0 0 0 0 0 0 0 0 0 0 0 0 0 0 0 0 0 0 0 0 0 0 0 0 0 0 0
0 0 0 0 0 0 0 0 0 0 0 0 0 0 0 0 0 0 0 0 0 0 0 0 0 0 0 0 0 0 0 0 0 0
##$LEVSIGN= 3
##$MAXLEV= 20
##$METHOD= 0
##$NEGBASE= -3064463360
##$NEGINCR= 1.8
##$POSBASE= 3064463360
##$POSINCR= 1.8
##END=
