# Supplementary material for: Mechanism of the small ATP-independent chaperone Spy is substrate specific
Source: Nat Commun. 2021 Feb 8;12:851. doi: 10.1038/s41467-021-21120-8 (PMC7870927; doi:10.1038/s41467-021-21120-8)
Supplement: Supplementary file 5 — Supplementary Data 3 [file 41467_2021_21120_MOESM5_ESM.zip › AnFldWT-Spy interaction/AnFld_Spy/pulseprogram.precomp]

# 1 "/root/.topspin-BladeEpu/local_acqu/ppDirs/trosyf3gpphsi19.2"
# 1 "<built-in>"
# 1 "<command-line>"
# 1 "/root/.topspin-BladeEpu/local_acqu/ppDirs/trosyf3gpphsi19.2"
;trosyf3gpphsi19.2
;avance-version (12/01/11)
;2D H-1/X correlation via TROSY
;   using sensitivity improvement
;phase sensitive using Echo/Antiecho method
;using f3 - channel
;water suppression using watergate sequence
;(use parameterset TROSYF3GPPHSI19.2)
;
;M. Czisch & R. Boelens, J. Magn. Reson. 134, 158-160 (1998)
;K. Pervushin, G. Wider & K. Wuethrich, J. Biomol. NMR 12, 
;   345-348 (1998)
;A. Meissner, T. Schulte-Herbrueggen, J. Briand & O.W. Sorensen, Mol. Phys. 96,
;   1137-1142 (1998)
;J. Weigelt, J. Am. Chem. Soc. 120, 10778-10779 (1998)
;M. Rance, J.P. Loria & A.G. Palmer III, J. Magn. Reson. 136, 91-101 (1999)
;G. Zhu, X.M. Kong & K.H. Sze, J. Biomol. NMR 13, 77-81 (1999)
;
;$CLASS=HighRes
;$DIM=2D
;$TYPE=
;$SUBTYPE=
;$COMMENT=


# 1 "/root/.topspin-BladeEpu/local_acqu/ppDirs/Avance.incl" 1
;Avance4.incl
;   for AV 4
;
;avance-version (16/08/18)
;
;$CLASS=HighRes Incl
;$COMMENT=


# 19 "/root/.topspin-BladeEpu/local_acqu/ppDirs/Avance.incl"
;setrtp0 denotes TimingController


# 50 "/root/.topspin-BladeEpu/local_acqu/ppDirs/Avance.incl"
# 51 "/root/.topspin-BladeEpu/local_acqu/ppDirs/Avance.incl"


# 63 "/root/.topspin-BladeEpu/local_acqu/ppDirs/Avance.incl"
# 89 "/root/.topspin-BladeEpu/local_acqu/ppDirs/Avance.incl"
# 90 "/root/.topspin-BladeEpu/local_acqu/ppDirs/Avance.incl"


# 123 "/root/.topspin-BladeEpu/local_acqu/ppDirs/Avance.incl"
;#define LOWQ
;#define HIGHQ


;#define MIX_UP
;#define MIX_DOWN
# 136 "/root/.topspin-BladeEpu/local_acqu/ppDirs/Avance.incl"
;$Id: Avance4.incl,v 1.11 2016/11/11 13:43:39 ber Exp $
# 27 "/root/.topspin-BladeEpu/local_acqu/ppDirs/trosyf3gpphsi19.2" 2

# 1 "/root/.topspin-BladeEpu/local_acqu/ppDirs/Grad.incl" 1
;Grad4.incl  -  include file for Gradient Spectroscopy
;   for AV 4
;
;avance-version (16/05/23)
;
;$CLASS=HighRes Incl
;$COMMENT=

# 26 "/root/.topspin-BladeEpu/local_acqu/ppDirs/Grad.incl"
define list<gradient> EA=<EA>


# 30 "/root/.topspin-BladeEpu/local_acqu/ppDirs/Grad.incl"
;$Id: Grad4.incl,v 1.6 2016/11/11 13:43:39 ber Exp $
# 28 "/root/.topspin-BladeEpu/local_acqu/ppDirs/trosyf3gpphsi19.2" 2

# 1 "/root/.topspin-BladeEpu/local_acqu/ppDirs/Delay.incl" 1
;Delay.incl  -  include file for commonly used delays
;
;version (13/08/07)
;
;$CLASS=HighRes Incl
;$COMMENT=

# 9 "/root/.topspin-BladeEpu/local_acqu/ppDirs/Delay.incl"
;general delays

define delay DELTA
define delay DELTA1
define delay DELTA2
define delay DELTA3
define delay DELTA4
define delay DELTA5
define delay DELTA6
define delay DELTA7
define delay DELTA8
define delay DELTA9
define delay DELTA10
define delay DELTA11
define delay DELTA12
define delay DELTA13
define delay DELTA14
define delay DELTA15
define delay DELTA16

define delay TAU
define delay TAU1
define delay TAU2
define delay TAU3
define delay TAU4
define delay TAU5
define delay TAU6
define delay TAU7
define delay TAU8
define delay TAU9
# 40 "/root/.topspin-BladeEpu/local_acqu/ppDirs/Delay.incl"
define delay INCR1
define delay INCR2
define delay INCR3
define delay INCR4
define delay INCR5
define delay INCR6


;delays for centering pulses
# 50 "/root/.topspin-BladeEpu/local_acqu/ppDirs/Delay.incl"
define delay CEN_HN1
define delay CEN_HN2
define delay CEN_HN3
define delay CEN_HC1
define delay CEN_HC2
define delay CEN_HC3
define delay CEN_HC4
define delay CEN_HP1
define delay CEN_HP2
define delay CEN_CN1
define delay CEN_CN2
define delay CEN_CN3
define delay CEN_CN4
define delay CEN_CP1
define delay CEN_CP2


;loop counters
# 69 "/root/.topspin-BladeEpu/local_acqu/ppDirs/Delay.incl"
define loopcounter COUNTER
define loopcounter SCALEF
define loopcounter FACTOR1
define loopcounter FACTOR2
define loopcounter FACTOR3
define loopcounter FACTOR4
define loopcounter FACTOR5
define loopcounter FACTOR6


# 80 "/root/.topspin-BladeEpu/local_acqu/ppDirs/Delay.incl"
;$Id: Delay.incl,v 1.15 2013/08/30 09:42:06 ber Exp $
# 29 "/root/.topspin-BladeEpu/local_acqu/ppDirs/trosyf3gpphsi19.2" 2


# 32 "/root/.topspin-BladeEpu/local_acqu/ppDirs/trosyf3gpphsi19.2"
"p2=p1*2"
"p22=p21*2"
"d11=30m"
"d26=1s/(cnst4*4)"


"d0=6u"
# 40 "/root/.topspin-BladeEpu/local_acqu/ppDirs/trosyf3gpphsi19.2"
"in0=inf1/2"


"DELTA1=d26-p16-d16-4u"
"DELTA2=d26-p1-p16-d16-4u"
"DELTA3=d26-p16-d16-p27*2.385-d19*5-4u"
"DELTA4=d19-p22/2"
"DELTA5=d26-p16-d16-p27*2.154-p0*0.231-d19*5-p21-4u"
# 50 "/root/.topspin-BladeEpu/local_acqu/ppDirs/trosyf3gpphsi19.2"
"DELTA6=p14+d0*2+p21*4/3.1416+4u"


# 56 "/root/.topspin-BladeEpu/local_acqu/ppDirs/trosyf3gpphsi19.2"
"l0=1"


# 1 "mc_line 59 file /root/.topspin-BladeEpu/local_acqu/ppDirs/trosyf3gpphsi19.2 exp. def. part of mc cmd. before ze"
; dimension 2D; AQ_mode  (F1) Echo-Antiecho
define delay MCWRK
define delay MCREST
define delay d0orig
"d0orig=d0"
define loopcounter l0orig
"l0orig=l0"
define loopcounter t1loop
"t1loop=0"
define loopcounter ph1loop
"ph1loop=0"
define loopcounter ST1CNT
"ST1CNT = trunc(td1 / 2)"
"MCREST = d11 - d11"
"MCWRK = 0.076923*d11"
# 59 "/root/.topspin-BladeEpu/local_acqu/ppDirs/trosyf3gpphsi19.2"
1 ze 
# 1 "mc_line 59 file /root/.topspin-BladeEpu/local_acqu/ppDirs/trosyf3gpphsi19.2 exp. def. of mc cmd. after ze"
LBLAV, MCWRK
      "d0=d0orig + t1loop * in0 "
      "phval5 = (ph1loop % 2) * 180"
      MCWRK ip5 + phval5
      "phval7 = (ph1loop % 2) * 180"
      MCWRK ip7 + phval7
      "phval3 = (t1loop * 180)%360"
      MCWRK ip3 + phval3
      "phval4 = (t1loop * 180)%360"
      MCWRK ip4 + phval4
      "phval31 = (t1loop * 180)%360"
      MCWRK ip31 + phval31
      "l0 = l0orig + ph1loop * 1"

# 60 "/root/.topspin-BladeEpu/local_acqu/ppDirs/trosyf3gpphsi19.2"
# 1 "mc_line 60 file /root/.topspin-BladeEpu/local_acqu/ppDirs/trosyf3gpphsi19.2 exp. start label for mc cmd."
2 MCWRK  * 6
LBLF1, MCWRK  * 6
LBLST1, MCWRK
  MCREST
# 61 "/root/.topspin-BladeEpu/local_acqu/ppDirs/trosyf3gpphsi19.2"
3 d1 pl1:f1
  50u setrtp0|0 ctrlgrad 0
  (p1 ph1)
  4u
  p16:gp1
  d16
  DELTA1
  (center (p2 ph2) (p22 ph1):f3 )
  4u
  DELTA1
  p16:gp1
  d16
  (p1 ph8) 
# 75 "/root/.topspin-BladeEpu/local_acqu/ppDirs/trosyf3gpphsi19.2"
  if "l0 %2 == 1"
     {
     (p21 ph3):f3
     }
  else
     {
     (p21 ph4):f3
     }


# 86 "/root/.topspin-BladeEpu/local_acqu/ppDirs/trosyf3gpphsi19.2"
  d0 gron0
  2u groff
  (p14:sp3 ph1):f2
  d0 gron0*-1
  2u groff


# 97 "/root/.topspin-BladeEpu/local_acqu/ppDirs/trosyf3gpphsi19.2"
  (p22 ph1):f3
  DELTA6

  (p1 ph5)
  4u
  p16:gp2
  d16
  DELTA2 pl1:f1
  (center (p2 ph1) (p22 ph1):f3 )
  4u
  DELTA1
  p16:gp2
  d16
  (center (p1 ph1) (p21 ph2):f3 )

  4u
  p16:gp3
  d16
  DELTA3 pl18:f1
# 117 "/root/.topspin-BladeEpu/local_acqu/ppDirs/trosyf3gpphsi19.2"
  p27*0.231 ph1
  d19*2
  p27*0.692 ph1
  d19*2
  p27*1.462 ph1
  DELTA4
  (p22 ph1):f3
  DELTA4
  p27*1.462 ph6
  d19*2
  p27*0.692 ph6
  d19*2
  p0*0.231 ph6

  DELTA5
  p16:gp3
  d16
  4u setrtp0^0 ctrlgrad 4047

  (p21 ph7):f3
  go=2 ph31
# 1 "mc_line 138 file /root/.topspin-BladeEpu/local_acqu/ppDirs/trosyf3gpphsi19.2 exp. mc cmd. in line"
  MCWRK  wr #0 if #0 zd 

  "ph1loop+=1"
      "d0=d0orig + t1loop * in0 "
      "phval5 = (ph1loop % 2) * 180"
      MCWRK ip5 + phval5
      "phval7 = (ph1loop % 2) * 180"
      MCWRK ip7 + phval7
      "phval3 = (t1loop * 180)%360"
      MCWRK ip3 + phval3
      "phval4 = (t1loop * 180)%360"
      MCWRK ip4 + phval4
      "phval31 = (t1loop * 180)%360"
      MCWRK ip31 + phval31
      "l0 = l0orig + ph1loop * 1"

  lo to LBLF1 times 2
  MCWRK 

  "t1loop+=1"
      "d0=d0orig + t1loop * in0 "
      "phval5 = (ph1loop % 2) * 180"
      MCWRK ip5 + phval5
      "phval7 = (ph1loop % 2) * 180"
      MCWRK ip7 + phval7
      "phval3 = (t1loop * 180)%360"
      MCWRK ip3 + phval3
      "phval4 = (t1loop * 180)%360"
      MCWRK ip4 + phval4
      "phval31 = (t1loop * 180)%360"
      MCWRK ip31 + phval31
      "l0 = l0orig + ph1loop * 1"

  lo to LBLST1 times ST1CNT
  MCWRK 
  "t1loop=0"
  "ph1loop=0"
  MCWRK rf #0
  lo to LBLAV times tdav
# 139 "/root/.topspin-BladeEpu/local_acqu/ppDirs/trosyf3gpphsi19.2"
exit 
  
# 142 "/root/.topspin-BladeEpu/local_acqu/ppDirs/trosyf3gpphsi19.2"
ph1=0
ph2=1
ph3=1 3 2 0
ph4=3 1 2 0
ph5=3
ph6=2
ph7=2
ph8=3
ph31=0 2 3 1


;pl1 : f1 channel - power level for pulse (default)
;pl3 : f3 channel - power level for pulse (default)
;pl18: f1 channel - power level for 3-9-19-pulse (watergate)
;sp3: f2 channel - shaped pulse 180 degree (adiabatic)
;p0 : f1 channel -  90 degree pulse at pl18
;                      use for fine adjustment
;p1 : f1 channel -  90 degree high power pulse
;p2 : f1 channel - 180 degree high power pulse
;p14: f2 channel - 180 degree shaped pulse for inversion (adiabatic)
;p16: homospoil/gradient pulse
;p21: f3 channel -  90 degree high power pulse
;p22: f3 channel - 180 degree high power pulse
;p27: f1 channel -  90 degree pulse at pl18
;d0 : incremented delay (2D)                         [6 usec]
;d1 : relaxation delay; 1-5 * T1
;d11: delay for disk I/O                             [30 msec]
;d16: delay for homospoil/gradient recovery
;d19: delay for binomial water suppression
;     d19 = (1/(2*d)), d = distance of next null (in Hz)
;d26 : 1/(4J)YH
;cnst4: = J(YH)
;inf1: 1/SW(X) = 2 * DW(X)
;in0: 1/(2 * SW(X)) = DW(X)
;nd0: 2
;ns: 4 * n
;ds: 16
;td1: number of experiments
;FnMODE: echo-antiecho
# 183 "/root/.topspin-BladeEpu/local_acqu/ppDirs/trosyf3gpphsi19.2"
;use gradient ratio:    gp 0 : gp 1 : gp 2 : gp 3
;                          3 :   30 :   45 :   50

;for z-only gradients:
;gpz0: 3%
;gpz1: 30%
;gpz2: 45%
;gpz3: 50%

;use gradient files:
;gpnam1: SMSQ10.100
;gpnam2: SMSQ10.100
;gpnam3: SMSQ10.100
# 198 "/root/.topspin-BladeEpu/local_acqu/ppDirs/trosyf3gpphsi19.2"
                                          ;preprocessor-flags-start
;1: for C-13 and N-15 labeled samples start experiment with
;             option -DLABEL_CN (eda: ZGOPTNS)
                                          ;preprocessor-flags-end


# 205 "/root/.topspin-BladeEpu/local_acqu/ppDirs/trosyf3gpphsi19.2"
;$Id: trosyf3gpphsi19.2,v 1.7 2012/01/31 17:49:31 ber Exp $
