# Supplementary material for: Mechanism of the small ATP-independent chaperone Spy is substrate specific
Source: Nat Commun. 2021 Feb 8;12:851. doi: 10.1038/s41467-021-21120-8 (PMC7870927; doi:10.1038/s41467-021-21120-8)
Supplement: Supplementary file 5 — Supplementary Data 3 [file 41467_2021_21120_MOESM5_ESM.zip › AnFldWT-Spy interaction/AnFld_Spy/topshimreport]

New TopShim run:

version = topshim 1.8.0
date = 2020-08-25
time = 16:41:11.037
command = topshim 

1D SHIMMING

Parameters:

maximum order = 5
probe = Z168568_0011
solvent = H2O+D2O
shim nucleus = 1H
nucleus optimised for = 1H
o1p (from lock) = 4.70 ppm
optimisation parameters = ss
linewidth 1H = 0.20 Hz
envelope shape / strictness = 1.75 / 500

Results:

initial B0 stdDev = 0.35 Hz
sample size = 2.67 cm, position = -0.00 cm
final B0 stdDev = 0.15 Hz > improvement = 2.4
envelope width = 0.54 Hz
shim changes: 
Z	+5
Z2	-1
Z3	+12
Z4	-64
Z5	-4

duration = 25 sec
completed successfully
finished Tue Aug 25 16:41:34 2020


========================================================================

New TopShim run:

version = topshim 1.8.0
date = 2020-08-25
time = 16:41:39.890
command = topshim  z6off 1d optsolvent coil=1H tuneboff tuneaoff

1D SHIMMING

Parameters:

maximum order = 5
probe = Z168568_0011
solvent = H2O+D2O
shim nucleus = 1H
nucleus optimised for = 1H
o1p (from lock) = 4.70 ppm
optimisation parameters = ss
linewidth 1H = 0.20 Hz
envelope shape / strictness = 1.75 / 500

Results:

initial B0 stdDev = 0.15 Hz
sample size = 2.63 cm, position = -0.01 cm
final B0 stdDev = 0.15 Hz > improvement = 1.0
envelope width = 0.51 Hz
shim changes: none

duration = 20 sec
completed successfully
finished Tue Aug 25 16:41:58 2020


========================================================================
