# Supplementary material for: Mechanism of the small ATP-independent chaperone Spy is substrate specific
Source: Nat Commun. 2021 Feb 8;12:851. doi: 10.1038/s41467-021-21120-8 (PMC7870927; doi:10.1038/s41467-021-21120-8)
Supplement: Supplementary file 8 — Source Data [file 41467_2021_21120_MOESM8_ESM.xlsx]

## Sheet: Fig 1b
Fig. 1b
Time (s)	0 uM	0.1 uM	0.2 uM	0.4 uM	0.5 uM	0.6 uM	0.9 uM	1.8 uM	3.2 uM	4.6 uM	9.1 uM
0.029602	2.61153	2.44066	2.63926	2.72996	2.79677	2.81935	2.83961	2.81196	2.87261	2.84284	2.85188
0.039598	2.69285	2.58197	2.72957	2.80798	2.87005	2.81145	2.82896	2.82994	2.87849	2.79289	2.82099
0.049594	2.77761	2.69533	2.80558	2.82308	2.84059	2.86819	2.87679	2.82362	2.88595	2.87297	2.88216
0.05959	2.82602	2.75094	2.79031	2.79862	2.85542	2.91359	2.83231	2.82662	2.86725	2.87503	2.82034
0.069586	2.99491	2.78912	2.77257	2.84777	2.87892	2.88732	2.84729	2.84243	2.93976	2.87363	2.8909
0.079582	3.02039	2.90132	2.91444	2.86467	2.90766	2.89736	2.92985	2.84702	2.93732	2.85916	2.85192
0.089578	3.06491	2.89964	2.95607	2.88967	2.93995	2.86835	2.86751	2.83944	2.87796	2.85612	2.8769
0.099574	3.16992	2.96911	2.95398	2.9071	2.84892	2.92563	2.85702	2.87326	2.86825	2.87604	2.85487
0.10957	3.24498	3.01728	2.99445	2.87419	2.89224	2.93023	2.8809	2.86802	2.87848	2.86141	2.85631
0.119566	3.31561	3.05129	2.98743	2.88135	2.90416	2.89836	2.85138	2.86008	2.92451	2.85368	2.79225
0.129562	3.29253	3.14285	3.01562	2.90718	2.88452	2.92092	2.86576	2.80055	2.95598	2.91134	2.84652
0.139558	3.42435	3.12693	3.09479	2.91604	2.89399	2.88084	2.8819	2.86969	2.87581	2.89076	2.86687
0.149554	3.48535	3.21315	3.13241	2.92902	2.96439	2.9593	2.89041	2.88646	2.86793	2.86372	2.85131
0.15955	3.49996	3.26083	3.06466	2.95031	2.93939	2.92899	2.91665	2.90362	2.91479	2.9078	2.79987
0.169546	3.53585	3.30392	3.11372	2.92687	2.96435	2.89874	2.86587	2.87627	2.90574	2.94929	2.90747
0.179542	3.58135	3.26884	3.13443	2.9676	2.98252	2.94874	2.87277	2.90987	2.88465	2.8963	2.87467
0.189538	3.66969	3.28953	3.18765	2.9773	2.94287	2.98279	2.92348	2.88772	2.96638	2.97037	2.88134
0.199534	3.70126	3.38652	3.23082	2.98664	3.01649	2.96779	2.85999	2.91002	2.90318	2.93366	2.88536
0.20953	3.74111	3.34716	3.19531	2.95226	2.97431	3.00888	2.90006	2.84597	2.96027	2.84933	2.86448
0.219526	3.75575	3.41586	3.16698	2.99496	2.97536	2.94158	2.92425	2.85383	2.99015	2.91395	2.89991
0.229522	3.7772	3.47693	3.21861	2.96371	2.98176	2.92692	2.91626	2.87561	2.9532	2.94386	2.88129
0.239518	3.85677	3.45159	3.2657	3.01535	3.03456	2.92896	2.92331	2.90683	2.93333	2.86732	2.88758
0.249514	3.87787	3.51634	3.28297	2.97822	3.00506	2.92853	2.89087	2.89469	2.94776	2.93209	2.94763
0.25951	3.9278	3.56596	3.23628	3.00095	3.01153	2.95774	2.8873	2.91737	2.95312	2.88942	2.90365
0.269506	3.91292	3.57921	3.25394	2.97805	3.04676	2.9697	2.94816	2.86838	2.92322	2.8994	2.92648
0.279502	3.91034	3.55966	3.27139	2.97991	3.05105	3.00307	2.87589	2.89978	2.95823	2.91583	2.88148
0.289498	3.95817	3.57101	3.25338	3.00424	2.95456	2.97281	2.93714	2.87499	2.95778	2.85939	2.909
0.299494	3.98299	3.5943	3.28961	3.05909	3.01581	2.95277	2.87004	2.91814	2.93649	2.91078	2.89425
0.30949	3.97787	3.56753	3.31461	3.09155	3.01882	2.97546	2.95325	2.94761	2.98236	3.00877	2.89055
0.319486	3.98497	3.64439	3.22395	3.05184	2.96126	2.98977	2.94528	2.95322	2.96894	2.93143	2.86588
0.329482	4.03802	3.61229	3.29067	3.00525	3.03515	2.99839	2.87846	2.90738	2.93154	2.96642	2.9415
0.339478	4.10924	3.61781	3.26881	3.02143	3.06944	2.99641	2.93258	2.90348	2.96	2.89572	2.90368
0.349474	4.12631	3.65753	3.26816	3.04416	3.06867	2.98122	2.9306	2.90118	2.93241	2.84797	2.88322
0.35947	4.13055	3.69078	3.35007	3.0465	3.00652	2.96878	2.96414	2.88646	2.94413	2.87472	2.96942
0.369466	4.16471	3.68724	3.31018	3.03634	2.97949	3.01932	2.94991	2.94463	2.9456	2.97227	2.89274
0.379462	4.14578	3.72935	3.36953	3.00921	3.08314	3.03046	2.92025	2.90833	2.96541	2.98771	2.90687
0.389458	4.13391	3.68763	3.36977	3.04327	3.0525	3.0242	2.95587	2.93907	2.95308	2.9506	2.90504
0.399454	4.20077	3.73998	3.39632	3.06054	3.02518	3.01581	2.94416	2.93258	2.98111	2.95005	2.86873
0.40945	4.26492	3.78991	3.41927	3.0676	3.07001	3.02363	2.93488	2.96149	2.94823	2.96602	2.91597
0.419446	4.25134	3.74331	3.4236	3.05837	3.02273	2.99701	2.98095	2.90241	2.96179	2.91475	2.86562
0.429442	4.22593	3.77975	3.3181	3.0774	3.06834	3.01722	2.99051	2.92138	2.95514	2.95185	2.88688
0.439438	4.30522	3.79784	3.37641	3.07317	3.03272	3.03006	2.95699	2.9474	2.99244	2.93771	2.84217
0.449434	4.22491	3.82966	3.40451	3.04889	3.03766	3.04808	2.90618	2.97243	2.90977	2.94043	2.91566
0.45943	4.30514	3.79253	3.37833	3.07704	3.06021	3.02387	2.90117	2.94661	2.98038	2.91633	2.89839
0.469426	4.27212	3.77371	3.37212	3.04379	3.06731	2.96471	2.98072	2.91164	2.92081	2.93597	2.86987
0.479422	4.32072	3.83566	3.43718	3.10969	3.01711	3.03014	2.99761	2.97617	2.97827	2.9152	2.9009
0.489418	4.32407	3.84995	3.49576	3.07949	3.07239	3.03291	2.95259	2.91821	2.95608	2.93441	2.92905
0.499414	4.38627	3.88362	3.40296	3.12679	3.10374	3.03578	3.00193	2.90382	2.98209	2.92878	2.87413
0.50941	4.32984	3.87022	3.45336	3.11856	3.0862	3.05345	2.90443	2.91447	2.95753	2.98478	2.926
0.519406	4.36813	3.85638	3.3689	3.06014	3.10187	3.01006	2.99177	2.88565	2.978	2.96234	2.85284
0.529402	4.36012	3.83025	3.48301	3.06245	3.08143	3.0087	3.01118	2.96625	2.98355	2.90942	2.9231
0.539398	4.33054	3.843	3.43528	3.09528	3.08369	3.08016	2.90224	2.93035	2.98473	2.96238	2.88779
0.549394	4.35916	3.9137	3.47898	3.07383	3.13262	3.05965	2.95794	2.89109	2.99517	2.98837	2.92558
0.55939	4.36877	3.89311	3.52451	3.12716	3.06435	3.03612	2.99444	2.997	2.9872	2.90638	2.91905
0.569386	4.46223	3.86073	3.46589	3.06742	3.13948	3.05135	2.95986	3.00054	2.99228	2.99072	2.93089
0.579382	4.36507	3.90259	3.51159	3.08017	3.10778	2.99895	2.94262	2.93483	2.95656	3.0298	2.92367
0.589378	4.38164	3.93166	3.46281	3.11465	3.09476	3.03956	2.90798	2.93168	2.96272	2.94404	2.88923
0.599374	4.45458	3.90125	3.46699	3.14034	3.09233	3.05461	2.93156	3.01842	2.97302	2.94911	2.87697
0.60937	4.45726	3.9409	3.52942	3.12414	3.09155	2.98169	3.01471	2.96601	2.98748	2.90443	2.91419
0.619366	4.46186	3.96379	3.57549	3.13373	3.10307	3.03132	2.97207	2.95767	2.93354	2.92485	2.96434
0.629362	4.46883	3.88772	3.51008	3.13454	3.08439	3.07466	2.95447	2.86388	2.97848	2.95826	2.93332
0.639358	4.4841	4.0122	3.55389	3.08096	3.11613	3.11302	2.95073	2.92657	2.95244	2.99828	2.88689
0.649354	4.46371	3.9824	3.54765	3.12726	3.12835	3.07205	2.97445	2.94807	2.91007	2.99599	2.90639
0.65935	4.53024	4.06914	3.57458	3.14466	3.10747	3.04322	2.99725	2.9624	3.00247	2.94184	2.9499
0.669346	4.49378	3.9579	3.53764	3.11716	3.04473	3.01545	3.02474	2.96173	2.98439	3.01031	2.90007
0.679342	4.50378	3.98599	3.5826	3.14494	3.18069	3.06826	3.00458	2.92854	3.00549	3.00341	2.90427
0.689338	4.52488	4.00884	3.52262	3.09096	3.16777	3.04109	2.93127	2.93794	3.00724	2.96708	2.96611
0.699334	4.47545	4.02339	3.5474	3.07764	3.15872	3.01099	2.99862	2.95077	2.98149	2.9638	2.88462
0.70933	4.57745	3.94641	3.5526	3.14474	3.07634	3.02735	2.95322	2.94185	2.9797	2.99707	2.943
0.719326	4.57007	4.01622	3.53532	3.16926	3.16872	3.05846	2.98532	2.96561	2.92533	2.98528	2.92031
0.729322	4.58446	4.04546	3.51144	3.1587	3.11584	3.0567	2.99189	2.9552	2.9994	2.93577	2.88089
0.739318	4.55201	4.01691	3.56178	3.10631	3.18251	3.07774	3.05666	2.99951	2.96597	2.97693	2.95031
0.749314	4.57295	4.12418	3.62409	3.11936	3.11829	3.08123	3.06204	2.92976	2.98402	2.963	2.96102
0.75931	4.56546	4.05723	3.60975	3.16084	3.21572	3.02693	3.01486	2.91426	3.04893	2.96106	2.92964
0.769306	4.62027	4.01408	3.60833	3.14943	3.10787	3.04758	2.95057	2.99737	3.02664	2.97096	3.00183
0.779302	4.57524	4.04013	3.59888	3.1517	3.13789	3.06109	2.9758	2.96839	3.01424	2.94451	2.96517
0.789298	4.65893	4.09419	3.5532	3.10049	3.16205	3.00597	3.04049	2.94418	2.99857	3.00509	3.01509
0.799294	4.54434	4.00562	3.57363	3.20002	3.14106	3.07285	2.98198	2.9725	3.01587	2.89167	2.90321
0.80929	4.66037	4.03463	3.56938	3.12553	3.10273	3.04264	2.98738	2.935	2.98589	3.00554	2.8737
0.819286	4.61411	4.07228	3.57751	3.19008	3.15564	3.06007	3.0243	3.01332	2.98401	2.94427	2.91167
0.829282	4.60685	4.1093	3.55966	3.2177	3.20232	3.07193	2.98059	2.95634	2.97082	2.96795	2.93687
0.839278	4.59105	4.04705	3.53169	3.19808	3.14897	3.03251	2.98424	2.99185	2.98952	3.00717	2.94747
0.849274	4.69684	4.05377	3.5882	3.20147	3.13052	3.06889	2.93914	2.90579	3.00082	2.92635	2.91479
0.85927	4.60514	4.0284	3.58043	3.2152	3.15378	3.10719	2.97649	2.92417	2.9822	2.97214	2.96216
0.869266	4.66189	4.16719	3.51726	3.14853	3.15792	3.07543	3.01624	2.95087	3.0516	2.96501	2.97603
0.879262	4.63299	4.0696	3.56721	3.15956	3.19545	3.07581	2.9605	2.95485	2.98481	3.04273	2.9803
0.889258	4.65277	4.12064	3.66253	3.18345	3.19818	3.09501	3.01057	2.95259	2.97594	3.02239	2.95218
0.899254	4.64278	4.11181	3.69028	3.20492	3.0943	3.10423	3.08943	3.0186	3.04268	2.93881	2.93567
0.90925	4.61368	4.01813	3.60354	3.16518	3.13239	3.06864	2.99341	2.97232	2.98019	2.88711	2.95846
0.919246	4.6489	4.0355	3.55883	3.1626	3.15011	3.06634	2.99389	2.96528	2.98062	3.04096	2.93241
0.929242	4.63116	4.07536	3.65179	3.18992	3.21406	3.07033	3.00107	2.90639	3.0018	2.94539	2.98273
0.939238	4.66485	4.11664	3.65029	3.14051	3.16	3.07084	2.96518	2.93225	2.96462	2.99198	2.96504
0.949234	4.62505	4.08566	3.61029	3.13757	3.18259	3.08134	3.03124	2.98322	3.02272	2.99918	2.93005
0.95923	4.69507	4.14078	3.6508	3.14145	3.20294	3.04523	3.0151	2.96641	3.03326	3.02269	2.9268
0.969226	4.73762	4.14327	3.60598	3.2142	3.10249	3.07962	3.05843	2.99472	3.04216	2.93989	3.00217
0.979222	4.64485	4.06701	3.62326	3.18691	3.17825	3.0797	3.01016	2.99089	3.027	2.91665	2.87569
0.989218	4.68705	4.11376	3.58277	3.13691	3.17698	3.04556	3.03322	3.00814	2.94417	2.94644	3.00083
0.999214	4.736	4.05942	3.68861	3.17959	3.14314	3.05088	3.00895	2.96883	3.03437	3.00379	2.89963
1.00921	4.68579	4.17232	3.64902	3.19005	3.11013	3.0713	3.02775	2.94169	2.93288	3.02277	2.93908
1.01921	4.78498	4.1141	3.72016	3.18437	3.09296	3.04458	3.06287	2.95664	2.96746	2.9781	2.89948
1.0292	4.68396	4.24628	3.62563	3.18223	3.12244	3.03519	3.06383	2.97458	2.91179	2.95162	2.92209
1.0392	4.74769	4.17424	3.69891	3.13009	3.15042	3.09537	3.03044	2.98042	3.05077	2.95802	2.87522
1.04919	4.69353	4.17525	3.68147	3.20292	3.22626	3.1338	3.02552	2.97506	3.02906	2.93529	2.98896
1.05919	4.69203	4.20485	3.64526	3.20104	3.11984	3.06163	2.98205	2.94861	2.98407	2.96046	2.93758
1.06919	4.76956	4.26249	3.6439	3.23917	3.18346	3.05872	3.00813	3.00032	2.98591	3.01777	2.97581
1.07918	4.65512	4.1692	3.66211	3.20129	3.13239	3.0872	3.01894	2.9401	3.01422	2.92085	2.94979
1.08918	4.76283	4.169	3.58882	3.21946	3.22319	3.08479	3.00851	2.959	2.96745	2.99559	2.97874
1.09917	4.65814	4.15768	3.70221	3.19514	3.16165	3.11412	3.04814	3.00735	3.01087	2.94085	2.94005
1.10917	4.81505	4.13729	3.72295	3.2326	3.19387	3.09707	2.98029	2.97958	2.95755	2.9755	2.96751
1.11917	4.74236	4.16905	3.67748	3.19637	3.18474	3.10016	3.04405	2.97876	3.00235	2.9843	2.98025
1.12916	4.71412	4.12986	3.66378	3.21533	3.17362	3.08707	3.02987	2.9955	3.04197	2.96233	3.00063
1.13916	4.81133	4.10184	3.63637	3.15355	3.18097	3.13584	2.99886	3.01081	2.98504	2.96767	2.91015
1.14915	4.73647	4.27651	3.67293	3.21594	3.22697	3.09659	3.03503	2.99045	2.92336	2.98175	2.9968
1.15915	4.71642	4.18941	3.73053	3.26093	3.20063	3.08959	3.0351	3.03689	3.04659	2.96451	2.94799
1.16915	4.71329	4.19445	3.63364	3.17979	3.20506	3.0707	3.03578	3.01994	2.98944	3.00701	2.948
1.17914	4.78257	4.18532	3.6902	3.2342	3.16996	3.06556	3.04205	2.97729	3.02773	2.93643	2.91275
1.18914	4.71634	4.21596	3.65789	3.24593	3.21924	3.06969	3.01875	3.04578	3.01774	2.93017	2.98002
1.19913	4.74953	4.27885	3.73184	3.2689	3.13805	3.11655	2.98115	3.02596	3.02184	3.0728	2.92013
1.20913	4.73378	4.23162	3.69787	3.17392	3.18635	3.05525	3.02313	3.02514	2.9712	2.97115	2.9623
1.21913	4.79818	4.25288	3.68345	3.18955	3.19083	3.10369	3.03697	2.97891	3.00921	2.99325	2.94368
1.22912	4.75984	4.21242	3.71568	3.20949	3.18656	3.08688	3.04386	2.95212	3.01859	2.98658	2.93545
1.23912	4.7888	4.21588	3.7283	3.25083	3.14027	3.13772	3.07663	2.94208	3.01628	2.97878	2.94938
1.24911	4.77107	4.21763	3.69047	3.21892	3.20067	3.11316	3.04284	2.95878	3.0302	2.95693	2.95888
1.25911	4.83234	4.20837	3.75866	3.23622	3.22697	3.2029	2.98401	2.9642	3.00747	2.98708	2.98741
1.26911	4.77216	4.20425	3.62237	3.20864	3.19913	3.1214	3.00387	2.97764	3.0388	2.96528	2.94882
1.2791	4.78991	4.18	3.8038	3.23316	3.21992	3.13824	3.02937	2.97381	3.06958	3.02839	2.95017
1.2891	4.8242	4.23158	3.72444	3.26689	3.1894	3.14041	3.07469	3.04675	2.98804	2.94966	2.96922
1.29909	4.76274	4.27922	3.73332	3.25054	3.18387	3.09941	3.02962	2.98	2.96117	2.97862	2.93053
1.30909	4.7472	4.23878	3.7134	3.30644	3.24191	3.07499	3.02491	2.98805	2.98561	2.9733	2.92995
1.31909	4.78749	4.23404	3.67168	3.24591	3.22748	3.0759	3.00532	2.93748	3.06313	2.98041	2.95725
1.32908	4.75471	4.26234	3.67105	3.22535	3.23422	3.09772	3.0472	2.94702	3.04114	2.9762	2.93581
1.33908	4.82874	4.24108	3.75599	3.21418	3.18298	3.106	3.08252	3.00901	3.01429	2.95019	2.949
1.34907	4.87919	4.27319	3.7092	3.20723	3.20535	3.08116	3.07266	3.06348	3.02172	2.98122	2.95346
1.35907	4.79689	4.27593	3.73556	3.20489	3.17895	3.11915	3.04888	2.98952	3.00101	2.97612	2.92183
1.36907	4.85172	4.166	3.73853	3.29886	3.21084	3.07079	3.04441	2.99669	2.97909	3.01297	2.99383
1.37906	4.83035	4.221	3.70938	3.29694	3.22597	3.10957	2.98127	2.95249	2.99551	3.06012	2.96877
1.38906	4.83077	4.22154	3.736	3.22885	3.15169	3.12121	3.07835	3.00045	3.02059	2.96485	2.98069
1.39905	4.85176	4.31844	3.75254	3.21836	3.21144	3.13956	3.07929	3.01288	2.99539	3.02093	2.94077
1.40905	4.778	4.25047	3.72648	3.2085	3.20119	3.16144	3.08201	3.01543	3.08826	3.00866	2.86746
1.41905	4.82895	4.30201	3.71208	3.27311	3.27208	3.13251	3.06829	2.99714	2.97847	3.01858	2.96868
1.42904	4.76849	4.25682	3.74652	3.23223	3.21769	3.08469	3.05	2.98997	2.99747	2.98534	2.9189
1.43904	4.7288	4.2857	3.77734	3.206	3.19827	3.10998	3.07285	2.97784	3.01883	2.97984	2.94221
1.44903	4.81466	4.20009	3.76529	3.25264	3.26496	3.09246	3.06273	2.94179	3.04155	2.94789	2.98048
1.45903	4.82455	4.30979	3.73958	3.27643	3.20205	3.09154	3.09584	2.99743	2.98892	2.957	2.93192
1.46903	4.83169	4.236	3.79141	3.25271	3.15655	3.11862	3.06905	2.97569	3.00851	2.92744	2.9688
1.47902	4.82738	4.30432	3.78525	3.24263	3.19103	3.15394	3.07115	2.99695	2.99025	3.0257	3.03286
1.48902	4.89115	4.25669	3.73024	3.30144	3.20386	3.08698	2.99867	2.9544	2.9764	3.01942	2.89648
1.49901	4.85474	4.27768	3.8082	3.27795	3.19691	3.15303	2.98835	3.01667	3.02514	2.9654	3.00292
1.50901	4.80912	4.30777	3.75437	3.26125	3.22837	3.11875	3.04284	2.9528	3.03414	3.00778	3.06022
1.51901	4.86973	4.35838	3.80842	3.29575	3.21946	3.08938	3.07505	2.97621	2.97354	2.98156	3.00842
1.529	4.77302	4.24462	3.77833	3.30963	3.28871	3.09154	3.03164	2.97895	3.0169	3.0141	2.92334
1.539	4.88387	4.29305	3.8083	3.2635	3.26138	3.12279	3.08515	3.01553	3.02909	2.96671	2.95602
1.54899	4.91178	4.28316	3.78032	3.25869	3.24602	3.10466	3.10731	2.99224	3.03025	2.94686	2.97626
1.55899	4.95021	4.24866	3.75668	3.26992	3.20557	3.12737	2.97846	3.07025	3.05067	2.98456	2.98539
1.56899	4.81786	4.26106	3.80849	3.27199	3.26202	3.17109	3.09272	2.99782	3.01778	2.92048	2.99374
1.57898	4.92557	4.33657	3.74989	3.24956	3.23385	3.04755	3.05631	3.0385	3.03447	3.05607	2.91733
1.58898	4.96431	4.32194	3.8353	3.29896	3.22751	3.13281	3.08059	2.96324	3.04441	3.01292	2.96335
1.59897	4.8011	4.36113	3.74076	3.25337	3.23002	3.12151	3.06576	3.03143	3.0353	3.0157	3.00978
1.60897	4.87707	4.31235	3.82269	3.26498	3.26771	3.108	3.02707	3.03477	3.04287	2.91781	3.05612
1.61897	4.78356	4.33357	3.77555	3.36406	3.2269	3.17746	3.07115	2.97158	2.99977	3.02126	2.96428
1.62896	4.90542	4.23496	3.76569	3.30619	3.2058	3.12066	3.06492	3.03738	3.01374	2.99296	2.9863
1.63896	4.87385	4.27577	3.76483	3.233	3.25276	3.12859	3.03538	2.99196	2.98687	3.02651	2.97458
1.64895	4.89713	4.30974	3.85745	3.26395	3.20969	3.19011	3.02724	3.13858	3.0868	2.99977	2.96698
1.65895	4.85489	4.3556	3.83429	3.26845	3.2276	3.16303	3.06	2.99671	3.0241	2.92666	2.9297
1.66895	4.86442	4.32318	3.79844	3.3271	3.21618	3.11763	3.04487	3.01408	3.02447	3.00563	2.93951
1.67894	4.87843	4.29028	3.78516	3.26801	3.25276	3.10397	3.05024	3.02247	3.02934	3.00513	2.90909
1.68894	4.92186	4.32296	3.76816	3.34031	3.215	3.18174	3.05736	3.08843	2.97985	2.96852	2.98038
1.69893	4.84408	4.27961	3.87259	3.28384	3.30008	3.16825	3.04778	2.9693	3.02595	3.10152	2.98708
1.70893	4.85984	4.30472	3.82358	3.28513	3.24151	3.16458	3.08445	2.9939	3.04278	3.02376	2.91285
1.71893	4.92496	4.264	3.82318	3.31772	3.25824	3.12604	3.10671	2.99182	2.95172	3.03753	2.96997
1.72892	4.83801	4.32664	3.7153	3.2721	3.2457	3.12842	3.13663	3.00983	3.00869	2.9331	2.94601
1.73892	4.94213	4.36526	3.78379	3.25027	3.24768	3.14522	3.09467	3.04961	2.99102	3.02598	2.94843
1.74891	4.82549	4.28498	3.73219	3.26071	3.27854	3.1704	3.02287	3.0666	3.07203	2.97528	2.9565
1.75891	4.86543	4.25534	3.77727	3.23902	3.22057	3.11996	3.06325	3.00329	2.97986	3.0183	2.92488
1.76891	4.92035	4.32388	3.75986	3.25252	3.26287	3.12986	3.07637	2.97582	3.00025	2.98007	3.00672
1.7789	4.91028	4.35863	3.80555	3.29055	3.26288	3.16333	3.09726	3.003	3.02254	2.9782	3.0162
1.7889	4.9154	4.34963	3.77939	3.3419	3.24355	3.14428	3.03922	2.98714	3.0571	3.01028	2.94169
1.79889	4.88849	4.31163	3.81499	3.25006	3.27533	3.12926	3.05986	3.04751	3.03107	3.01291	2.95574
1.80889	4.93091	4.2859	3.85416	3.26511	3.26781	3.11535	3.07736	2.99824	3.0674	2.97191	3.02065
1.81889	4.85684	4.38727	3.79722	3.31029	3.18788	3.1087	3.03169	3.03117	3.00416	3.01114	2.9844
1.82888	4.87194	4.40084	3.85915	3.26639	3.25157	3.16507	3.04899	2.99609	3.00061	3.01553	2.9444
1.83888	4.91148	4.39367	3.80772	3.31637	3.24526	3.10146	3.05723	3.07459	3.05685	3.064	2.95621
1.84887	4.92326	4.3775	3.85283	3.31359	3.27875	3.12324	3.04283	3.04075	3.02323	2.99129	2.99646
1.85887	4.83883	4.341	3.78477	3.34515	3.24131	3.18083	3.06823	3.04491	3.04977	2.9254	2.96337
1.86887	4.925	4.35892	3.79897	3.29312	3.25221	3.13414	3.03099	3.00458	3.0585	2.96363	2.98554
1.87886	4.90797	4.27114	3.83418	3.30681	3.29044	3.16213	3.05044	3.0554	2.94976	2.94556	2.95521
1.88886	4.86445	4.37339	3.84124	3.29351	3.248	3.1108	3.06164	2.99943	2.99842	2.9433	2.91773
1.89885	4.84989	4.36069	3.87392	3.27915	3.28824	3.12614	3.09227	3.00391	3.0364	3.01164	2.96893
1.90885	4.87165	4.36868	3.77485	3.24678	3.26874	3.14465	3.11429	3.03399	3.02749	3.00798	2.98649
1.91885	4.88642	4.30438	3.87048	3.26941	3.26021	3.19397	3.10297	3.00671	2.98744	3.0519	2.95284
1.92884	4.97371	4.31267	3.78786	3.28499	3.32996	3.17298	3.05238	2.96857	3.04649	2.99289	2.92643
1.93884	4.95789	4.39556	3.78576	3.28858	3.2465	3.13385	3.08434	3.01607	3.05104	3.00537	2.97103
1.94883	4.85874	4.36226	3.75007	3.25999	3.29039	3.1237	3.11644	3.02637	3.04422	3.03415	2.93828
1.95883	4.90655	4.31425	3.85105	3.3152	3.2786	3.11131	3.0728	3.05647	3.05119	3.01492	2.99527
1.96883	4.90462	4.33806	3.83087	3.34541	3.27516	3.15752	3.07796	3.0562	3.04341	3.02235	2.98925
1.97882	4.96482	4.34727	3.78421	3.33749	3.2498	3.17938	3.08477	2.95533	3.01031	3.03038	2.97407
1.98882	4.93796	4.39107	3.85928	3.30218	3.2283	3.2004	3.0718	3.03155	3.02639	3.01931	2.99129
1.99881	4.85509	4.3468	3.9043	3.30176	3.26559	3.14576	3.04538	3.0764	3.00298	3.00523	2.98996
2.00881	4.93001	4.43321	3.85526	3.27882	3.2596	3.16379	3.09031	3.06804	3.02952	3.04013	3.00234
2.01881	4.97349	4.28115	3.87105	3.29539	3.23538	3.11705	3.02085	3.07554	2.97435	2.96152	2.93987
2.0288	4.873	4.38218	3.83811	3.33623	3.31725	3.11006	3.07404	3.03238	3.06992	3.01033	2.89903
2.0388	4.86282	4.41967	3.82886	3.31578	3.31739	3.15975	3.1131	2.97762	2.981	2.99155	2.96034
2.04879	4.93912	4.42072	3.86491	3.33344	3.27445	3.1985	3.05531	3.03242	3.05621	3.06539	2.97433
2.05879	4.94208	4.35619	3.80057	3.37679	3.2722	3.1436	3.05169	2.99363	3.01878	3.01215	2.95997
2.06879	4.89999	4.39742	3.85964	3.34299	3.31426	3.17599	3.046	3.01893	3.06424	3.00011	2.98425
2.07878	4.89734	4.4082	3.78163	3.27935	3.26491	3.12692	3.07896	3.03471	3.04781	2.93824	2.97714
2.08878	4.90508	4.32333	3.85792	3.3051	3.27562	3.21637	3.11196	2.99575	3.00355	3.0161	3.00394
2.09877	4.96925	4.34936	3.90882	3.31411	3.23918	3.19615	3.07411	3.03886	3.01904	2.99563	2.98013
2.10877	4.88649	4.36632	3.83889	3.31984	3.29062	3.15556	3.05916	2.99896	3.01631	2.98695	3.0014
2.11877	4.95596	4.37474	3.84315	3.26615	3.28136	3.13721	3.0667	2.9943	2.99706	3.00424	2.96567
2.12876	4.90773	4.42399	3.87016	3.40391	3.25115	3.16169	3.05733	3.02212	3.01176	3.00921	2.99385
2.13876	4.94292	4.4426	3.88409	3.29653	3.33071	3.15417	3.10898	3.04031	3.06097	3.00655	2.9672
2.14875	4.94368	4.38382	3.88387	3.26052	3.27032	3.12608	3.08994	3.10246	3.01239	2.92363	3.04262
2.15875	4.89602	4.38901	3.85599	3.31232	3.29844	3.14452	3.16254	2.97882	2.99583	3.01158	2.96238
2.16875	4.98977	4.38061	3.90662	3.28853	3.27936	3.10907	3.10967	2.99977	3.03324	2.96496	2.93394
2.17874	4.95924	4.39605	3.82904	3.32642	3.32478	3.18545	3.058	3.04169	3.06845	3.02779	3.02082
2.18874	4.87577	4.3387	3.86298	3.30044	3.28538	3.16226	3.09291	2.99995	3.05844	3.04124	2.9475
2.19873	4.99612	4.41004	3.89695	3.33952	3.24127	3.1697	3.10517	3.03733	3.00068	3.03182	2.96601
2.20873	4.94188	4.43379	3.83201	3.29343	3.2804	3.13246	3.09403	3.02241	3.04393	3.00476	2.97549
2.21873	4.93985	4.35271	3.81773	3.31312	3.3007	3.20003	3.13673	3.05116	3.02493	2.93663	2.97496
2.22872	4.96753	4.38557	3.87852	3.38942	3.24766	3.1995	3.11738	3.02277	3.04442	3.04276	2.989
2.23872	4.9838	4.39723	3.91527	3.39145	3.31654	3.17309	3.03535	3.02091	3.00254	2.99173	2.97065
2.24871	4.95724	4.3816	3.83855	3.42088	3.28256	3.18526	3.08195	3.00474	3.01482	3.02239	2.9436
2.25871	4.92008	4.42432	3.91851	3.3723	3.29889	3.13068	3.09989	3.02576	3.03757	3.00209	2.99217
2.26871	4.98181	4.33162	3.92194	3.31442	3.26782	3.18947	3.0927	3.01904	3.01155	3.00383	2.95365
2.2787	4.96732	4.3864	3.84369	3.3302	3.26668	3.18657	3.05205	3.04474	3.01803	3.04919	3.00052
2.2887	4.91524	4.35251	3.85847	3.31409	3.3061	3.18487	3.06546	3.02119	3.02278	2.94791	3.00226
2.29869	4.90297	4.45527	3.88667	3.34661	3.34481	3.1667	3.07098	3.02343	3.0368	2.97006	2.88345
2.30869	4.98961	4.36532	3.93066	3.35337	3.3219	3.14755	3.04767	3.05343	3.06737	3.00253	2.97114
2.31869	4.90767	4.39155	3.8756	3.41223	3.32267	3.16148	3.08132	3.05514	2.99212	2.98594	2.98778
2.32868	4.92292	4.33938	3.90819	3.3455	3.34421	3.15847	3.12036	3.04771	3.02203	3.05998	2.91796
2.33868	5.01311	4.416	3.91524	3.34678	3.28449	3.20009	3.08147	3.09482	3.03938	2.99564	2.93783
2.34867	4.97718	4.37932	3.90419	3.39434	3.30387	3.15617	3.07653	3.04677	3.00189	2.99655	2.95622
2.35867	4.93958	4.36265	3.83693	3.29153	3.27402	3.13065	3.05641	3.01591	3.04422	3.03633	2.95505
2.36867	4.96539	4.50126	3.89085	3.37227	3.25307	3.15035	3.0643	3.04711	3.02954	2.99644	2.96444
2.37866	4.98482	4.44674	3.91173	3.30568	3.33514	3.15601	3.15057	3.05896	3.05187	3.07347	2.97863
2.38866	4.91895	4.37171	3.92328	3.34577	3.30924	3.12145	3.06207	3.01926	3.01322	2.97382	3.00928
2.39865	4.91075	4.43582	3.97778	3.33328	3.37025	3.13848	3.08872	3.01093	3.04945	2.97154	3.00027
2.40865	4.92495	4.42431	3.90957	3.3478	3.29878	3.15218	3.12663	3.02709	3.00486	2.94094	2.91971
2.41865	4.92219	4.40196	3.89696	3.30798	3.3358	3.18447	3.10148	3.05139	3.0757	2.98885	2.96472
2.42864	4.96974	4.38989	3.93688	3.37557	3.32428	3.20046	3.08414	3.01403	3.01457	3.01638	2.97661
2.43864	4.97129	4.38298	3.88259	3.39196	3.29946	3.15948	3.06953	3.0518	3.04487	3.00917	2.93295
2.44863	4.93492	4.45583	3.99436	3.34837	3.27498	3.16576	3.10301	2.98134	3.03762	3.05737	2.96146
2.45863	4.93423	4.42061	3.91222	3.34924	3.3013	3.2208	3.11548	2.99667	3.04816	2.98206	2.96437
2.46863	4.96393	4.42854	3.86761	3.39017	3.28628	3.18206	3.09465	3.00538	3.06129	3.02957	3.01917
2.47862	4.9691	4.43815	3.95439	3.38118	3.29116	3.15336	3.07709	3.09592	3.07407	3.06986	2.96213
2.48862	4.96781	4.41985	3.91981	3.34411	3.34556	3.1973	3.12003	2.9993	3.08464	2.98565	2.96882
2.49861	4.97757	4.39061	3.9192	3.33147	3.32822	3.19478	3.11101	2.98664	3.02699	3.01258	3.00652
2.50861	4.94037	4.37026	3.87475	3.35098	3.25617	3.20735	3.10889	3.07378	3.02366	3.07546	2.94009
2.51861	4.92729	4.37993	3.92024	3.38165	3.38942	3.20906	3.11679	3.08301	3.07322	3.00743	3.01375
2.5286	5.00688	4.43378	3.87638	3.3611	3.3319	3.18019	3.14207	3.10904	3.01954	3.04472	2.9345
2.5386	4.96703	4.40857	3.9195	3.31404	3.30292	3.21389	3.08607	3.02387	3.04743	3.01693	2.9309
2.54859	4.92387	4.41856	3.96884	3.33657	3.37125	3.15802	3.08615	2.95545	3.08742	3.00226	2.99553
2.55859	4.98339	4.39287	3.89917	3.37824	3.32464	3.2073	3.11133	3.08505	3.05402	3.03952	3.0069
2.56859	4.90745	4.45137	3.95747	3.31448	3.20847	3.1474	3.11743	3.01241	3.02869	3.04916	3.05683
2.57858	4.93066	4.42814	3.94127	3.37681	3.30743	3.18252	3.12644	3.09666	3.09403	3.01254	3.00687
2.58858	4.99192	4.36173	3.95256	3.39108	3.31743	3.12925	3.13331	3.03939	3.06234	3.04741	2.93098
2.59857	4.97053	4.45098	3.90609	3.38306	3.26282	3.14993	3.1473	3.10077	3.10557	2.99682	2.89467
2.60857	4.99728	4.40131	3.95469	3.38033	3.38173	3.16707	3.07881	3.07654	3.05757	2.98245	2.91818
2.61857	4.96957	4.43832	3.95971	3.36097	3.35746	3.15728	3.10405	3.06316	3.0683	3.05318	2.9603
2.62856	4.98916	4.43205	3.89368	3.42269	3.3504	3.16481	3.13664	3.0852	3.04867	3.13641	2.97271
2.63856	4.92247	4.43655	3.89055	3.36156	3.32898	3.20584	3.11933	3.03773	3.09391	2.95292	2.99081
2.64855	4.9552	4.42548	3.91022	3.36474	3.36338	3.22918	3.08483	3.09993	3.03501	3.03101	2.95659
2.65855	4.94621	4.48196	3.95262	3.43836	3.28183	3.21935	3.14413	3.03208	3.06135	3.06938	2.94384
2.66855	4.9711	4.37321	3.90893	3.39925	3.29638	3.20161	3.10521	3.05294	3.04215	3.02585	2.9091
2.67854	4.95506	4.45958	4.00873	3.39277	3.34532	3.21218	3.12978	3.02526	2.99581	3.03225	2.94979
2.68854	4.97401	4.46593	4.00153	3.37804	3.34709	3.24973	3.10896	3.07081	3.03082	3.0785	3.05252
2.69853	4.91541	4.4821	3.9606	3.35624	3.30222	3.17979	3.17333	3.05901	3.03973	3.0553	2.96524
2.70853	5.01851	4.45523	3.94721	3.45688	3.41039	3.1804	3.10839	3.01517	3.07883	2.99535	3.00648
2.71853	4.94616	4.44057	3.91922	3.39953	3.28687	3.23019	3.07657	3.04268	3.0543	2.97351	3.01451
2.72852	4.88866	4.44513	3.96435	3.38931	3.28556	3.20087	3.13849	3.11167	3.02036	2.96653	2.98472
2.73852	5.03003	4.43282	3.94283	3.3352	3.3418	3.20396	3.11212	3.04176	3.06373	2.98908	3.01811
2.74851	4.99211	4.39736	3.97871	3.43943	3.36848	3.24446	3.14741	3.08931	3.10814	3.01688	2.98492
2.75851	5.00878	4.47651	3.90705	3.43368	3.37939	3.18695	3.04849	3.073	3.02245	3.08857	2.97168
2.76851	5.03289	4.39799	3.95139	3.38543	3.35003	3.19416	3.12298	3.07298	3.07264	3.04332	2.94612
2.7785	5.02344	4.42053	3.96452	3.33843	3.35113	3.15885	3.1274	3.03612	3.04357	3.02858	3.01361
2.7885	4.92347	4.47638	3.97786	3.37732	3.32455	3.21406	3.17947	3.03926	3.04073	3.00639	2.99408
2.79849	4.96916	4.5028	3.94244	3.34379	3.38621	3.23626	3.07011	3.06623	3.11483	2.98489	2.92968
2.80849	4.95658	4.4684	3.98374	3.44366	3.29769	3.20491	3.12409	3.05331	3.03566	3.03587	2.94872
2.81849	4.91646	4.46062	3.95512	3.35999	3.32683	3.1568	3.0625	3.06879	3.02729	3.02724	2.95048
2.82848	5.00377	4.46852	3.95064	3.4511	3.36481	3.21637	3.17509	3.05668	3.02335	3.02069	2.94319
2.83848	4.9945	4.37538	4.01735	3.39428	3.31462	3.19476	3.1442	3.05403	3.07641	2.98717	2.93627
2.84847	4.93903	4.39637	3.96145	3.32165	3.39419	3.13988	3.10406	3.07698	3.08877	3.00066	2.97443
2.85847	4.93536	4.45059	3.98215	3.37637	3.35416	3.17536	3.14615	3.07706	3.05623	3.11389	2.99567
2.86847	5.03277	4.50526	3.92177	3.46792	3.28912	3.20823	3.12637	3.09529	3.07621	3.06638	3.03189
2.87846	4.91942	4.4407	3.96901	3.4266	3.34162	3.16932	3.1857	3.03747	3.06354	2.97896	2.98226
2.88846	5.01089	4.42298	3.94961	3.40501	3.32625	3.17569	3.12524	2.99498	3.06645	3.05093	2.96939
2.89845	4.9691	4.45831	3.93599	3.43314	3.35118	3.16329	3.17156	3.02636	3.06736	2.99142	2.9563
2.90845	4.95819	4.48076	3.92217	3.44127	3.33545	3.2202	3.09853	3.09228	3.03004	2.9521	2.9881
2.91845	4.93749	4.48894	3.93842	3.46978	3.37924	3.23899	3.07164	3.04319	3.03165	3.07736	3.02105
2.92844	5.01666	4.47265	3.93696	3.35903	3.34348	3.18653	3.19114	3.0092	3.0662	2.96803	2.96128
2.93844	4.99577	4.43292	3.98233	3.41273	3.335	3.19872	3.14756	3.03828	3.02562	3.00232	2.92554
2.94843	4.94195	4.45623	3.9758	3.42542	3.35603	3.24029	3.16051	3.03162	3.0061	3.01589	3.02958
2.95843	4.92951	4.48112	4.00775	3.40599	3.42519	3.21643	3.12175	3.01606	2.998	3.00147	3.01556
2.96843	4.98369	4.42396	3.95646	3.39299	3.39831	3.23287	3.12186	3.05453	3.11791	3.05468	2.99813
2.97842	4.99656	4.48836	3.92099	3.4217	3.3367	3.20947	3.16572	3.07249	3.03723	2.95709	3.00642
2.98842	4.96636	4.44107	3.90371	3.40994	3.34329	3.19943	3.09333	3.08172	3.04248	3.00347	2.97872
2.99841	4.97237	4.44224	4.00741	3.44714	3.38143	3.1787	3.09144	3.02574	3.07635	2.97825	2.96594
3.00841	4.91446	4.41871	3.97446	3.50759	3.38403	3.17445	3.14849	3.04415	3.03027	3.08483	2.97389
3.01841	4.945	4.46648	3.98291	3.4166	3.33595	3.15857	3.12741	3.03918	3.06445	3.03636	2.95904
3.0284	4.98358	4.47533	3.91551	3.38979	3.35902	3.22075	3.13455	3.05793	3.06746	3.05524	2.98466
3.0384	4.99604	4.56869	3.9795	3.35636	3.37713	3.17572	3.08362	3.04561	3.02102	3.07743	3.02203
3.04839	4.99327	4.45737	3.9828	3.45485	3.30984	3.23816	3.14941	3.09761	3.07481	3.05616	2.89093
3.05839	4.94592	4.49437	3.92931	3.40523	3.37843	3.20017	3.13912	3.04241	3.01397	3.03314	2.98933
3.06839	4.96091	4.492	3.98575	3.46662	3.35663	3.25871	3.07712	3.09575	3.0176	3.03094	2.95407
3.07838	4.96974	4.39278	3.99429	3.38848	3.37814	3.21714	3.14423	3.07855	3.02161	3.05452	3.04586
3.08838	5.02815	4.48472	4.00062	3.46441	3.33897	3.19013	3.17088	3.05344	3.02196	3.0645	2.9988
3.09837	5.00695	4.50811	3.93644	3.46598	3.39463	3.22721	3.14295	3.09497	3.07392	3.08214	2.98799
3.10837	5.06848	4.47123	3.96755	3.41688	3.43726	3.15647	3.08626	3.04827	3.00157	2.98239	2.9614
3.11837	5.05577	4.45421	4.04058	3.40185	3.37062	3.13644	3.07673	3.05857	3.10492	3.03536	2.97512
3.12836	4.95699	4.4386	3.98009	3.46402	3.39231	3.26432	3.15745	3.00683	3.06619	3.02553	3.04249
3.13836	4.96505	4.47959	4.00556	3.45194	3.32702	3.18124	3.12487	3.0325	3.00517	3.05297	3.02914
3.14835	4.99778	4.4338	3.95414	3.36044	3.37759	3.16962	3.15227	3.07937	3.03301	3.03167	2.94855
3.15835	5.04325	4.50294	4.02389	3.42315	3.35289	3.21878	3.13221	3.0795	3.03953	3.03744	2.99956
3.16835	4.93451	4.43735	4.00897	3.45812	3.37621	3.20425	3.14138	3.01687	3.08921	3.06512	2.99201
3.17834	4.98325	4.4911	3.99875	3.46909	3.36128	3.22291	3.16069	3.03618	3.09801	3.09519	3.0286
3.18834	5.01229	4.48929	3.99446	3.4673	3.32687	3.24798	3.16843	3.07202	3.1126	3.01632	2.99801
3.19833	5.04501	4.44693	4.00899	3.40025	3.38396	3.19683	3.08603	3.00283	3.04707	3.00868	2.98909
3.20833	4.96114	4.45336	3.97905	3.46001	3.40261	3.18489	3.0759	3.0455	3.09611	3.04748	3.00547
3.21833	4.96486	4.44336	4.01456	3.46534	3.37646	3.26297	3.22338	3.07383	3.09284	3.02675	3.01003
3.22832	4.97498	4.48581	4.05062	3.39853	3.37369	3.18584	3.17821	3.0126	3.09843	3.0203	2.97891
3.23832	4.94396	4.45316	3.94356	3.42894	3.43555	3.25465	3.1537	3.06965	3.05663	3.0936	2.96339
3.24831	5.00308	4.48011	4.04018	3.43849	3.34367	3.22463	3.07463	3.10048	3.08627	3.08919	2.99188
3.25831	4.96669	4.50219	4.02689	3.34085	3.40752	3.22823	3.0982	3.06116	3.09226	3.00786	3.0013
3.26831	4.97879	4.52068	3.94	3.46008	3.394	3.24228	3.158	3.05591	3.11985	3.02024	2.96521
3.2783	5.01793	4.4749	3.99298	3.43337	3.33511	3.25138	3.13821	3.05385	3.12115	3.06069	2.99036
3.2883	4.89559	4.49118	3.98958	3.432	3.41129	3.2226	3.09541	3.04676	3.08227	3.02175	2.98701
3.29829	4.98981	4.42735	3.95413	3.412	3.47491	3.29409	3.22038	3.08211	3.01364	3.06446	2.9924
3.30829	5.04801	4.48999	3.94191	3.45327	3.38427	3.25959	3.13033	3.09375	3.1128	3.08249	2.99759
3.31829	5.03168	4.48941	4.02212	3.48359	3.41453	3.2139	3.13292	3.05314	3.0366	3.04134	3.00058
3.32828	4.96122	4.46338	3.97893	3.48299	3.40937	3.25027	3.1591	3.02455	2.98278	2.98655	2.97151
3.33828	4.97716	4.45604	3.9965	3.44984	3.38042	3.26855	3.14883	3.09562	3.01484	3.02737	3.00216
3.34827	5.05267	4.44724	4.02184	3.47579	3.39311	3.25375	3.17555	3.05378	3.09434	3.03923	2.97978
3.35827	4.98619	4.54601	4.02182	3.43586	3.36423	3.24418	3.15103	3.07218	3.08804	3.0911	2.99284
3.36827	4.98161	4.514	3.98459	3.48405	3.41599	3.23265	3.11261	3.04176	3.03749	2.99923	3.01931
3.37826	5.023	4.47879	4.00866	3.42631	3.43056	3.21807	3.171	3.06095	3.07014	3.03078	2.95462
3.38826	5.0064	4.49958	4.05267	3.49125	3.38859	3.23969	3.11728	3.06929	3.06349	3.01064	2.97387
3.39825	4.91016	4.54105	4.06141	3.43911	3.40234	3.23392	3.15124	3.06971	3.05372	3.00642	3.02139
3.40825	5.02699	4.46047	4.00323	3.43201	3.38299	3.27216	3.19116	3.05582	3.03226	2.97965	2.95313
3.41825	5.02097	4.4324	3.99427	3.36745	3.38103	3.18881	3.13702	3.08037	3.0761	3.0823	3.0119
3.42824	4.97797	4.53178	3.96746	3.4907	3.35793	3.26233	3.13258	3.10983	3.16421	3.05299	2.98684
3.43824	5.0456	4.51784	3.98905	3.43474	3.35876	3.27665	3.14656	3.0347	3.12734	3.05051	3.01836
3.44823	4.99296	4.44021	4.0182	3.49655	3.42512	3.22258	3.09678	3.05309	3.11311	2.9748	3.0076
3.45823	5.00599	4.45507	4.03606	3.43274	3.4136	3.20293	3.1812	3.07851	3.04485	3.01528	2.96721
3.46823	4.98407	4.45071	3.97912	3.41431	3.37745	3.24452	3.17683	3.04249	3.07191	3.01197	2.96133
3.47822	5.04988	4.50804	4.08382	3.44711	3.39472	3.2546	3.14995	3.07278	3.03985	3.01466	2.99339
3.48822	5.03543	4.51603	4.05676	3.46823	3.43532	3.24725	3.15812	3.05451	3.06251	3.07145	2.98249
3.49821	5.00479	4.5172	4.04252	3.48524	3.42307	3.24123	3.20492	3.08472	3.10478	2.99157	3.02885
3.50821	4.96532	4.48409	4.05919	3.47005	3.39485	3.23237	3.13347	3.10184	2.99311	2.99868	2.99288
3.51821	4.99159	4.58964	4.06368	3.51155	3.45173	3.21297	3.11599	3.10319	3.13164	3.01379	3.05188
3.5282	4.92371	4.496	3.9873	3.4176	3.39599	3.30395	3.19343	3.08017	3.07185	2.9849	2.96633
3.5382	5.0504	4.49365	4.07176	3.53276	3.35294	3.24939	3.15615	3.04201	3.09548	3.06339	3.04357
3.54819	5.02124	4.5226	3.98654	3.44228	3.45077	3.19399	3.12055	3.07353	3.02533	3.05068	3.0421
3.55819	4.92161	4.54423	4.07059	3.49533	3.38892	3.23918	3.19399	3.1139	3.03292	3.04076	3.04552
3.56819	4.90101	4.51931	4.00576	3.48184	3.40814	3.27979	3.15778	3.09368	3.09549	2.97487	3.0061
3.57818	5.01236	4.55747	4.03839	3.506	3.42095	3.28883	3.19587	3.03805	3.12045	3.07702	2.99901
3.58818	5.06153	4.54335	3.98444	3.41671	3.3882	3.25975	3.13405	3.06124	3.11329	2.99235	2.98336
3.59817	5.13603	4.43884	4.04424	3.44191	3.43259	3.22272	3.19107	3.13041	3.03702	3.04527	3.04565
3.60817	4.96941	4.47144	4.07083	3.48742	3.39294	3.1823	3.18005	3.02601	3.02979	2.99614	3.00133
3.61817	5.04945	4.4931	4.05175	3.48281	3.40043	3.20402	3.09076	3.07902	3.02898	3.0438	3.0006
3.62816	5.00351	4.46384	4.07237	3.43315	3.42702	3.18352	3.1956	3.12341	3.05362	3.08795	2.97464
3.63816	4.98318	4.43731	4.04464	3.47456	3.39494	3.26925	3.13634	3.06469	3.07724	3.07423	2.98904
3.64815	5.01501	4.55792	3.97234	3.42601	3.41397	3.23824	3.15429	3.05723	3.04209	3.08894	3.04983
3.65815	5.03973	4.48436	4.00506	3.5044	3.43076	3.26055	3.16541	3.08902	3.08307	3.09094	3.00116
3.66815	5.01487	4.51784	4.03984	3.48406	3.38088	3.27757	3.16267	3.06275	3.02815	3.03483	3.03048
3.67814	4.9767	4.45761	4.12265	3.46568	3.48161	3.23417	3.18221	3.05357	3.05266	3.04592	3.04213
3.68814	5.01185	4.51463	4.03057	3.52354	3.412	3.23004	3.13897	3.10782	3.07793	3.03076	2.99417
3.69813	4.99031	4.48049	4.00404	3.49621	3.39786	3.25398	3.1783	2.99075	3.10614	3.05667	3.01088
3.70813	4.96285	4.53199	4.13235	3.53644	3.44297	3.21717	3.13686	3.06588	3.04759	3.05222	3.0237
3.71813	4.98187	4.51834	4.09811	3.44558	3.36066	3.26094	3.15054	3.12059	3.03232	3.09541	3.00352
3.72812	4.96597	4.55287	4.00091	3.49698	3.38355	3.25983	3.15622	3.10334	3.06516	3.02516	3.00821
3.73812	5.01411	4.46063	4.02544	3.46508	3.42369	3.25018	3.18125	3.16358	3.07248	3.01231	3.01257
3.74811	4.94266	4.52015	4.08024	3.53846	3.41284	3.22817	3.15888	3.12992	3.08123	3.02977	2.99999
3.75811	4.998	4.53282	4.02889	3.4842	3.38964	3.23698	3.15541	3.1221	3.03082	3.03541	3.10086
3.76811	5.07602	4.53741	4.03283	3.42968	3.43381	3.27174	3.13358	3.06443	3.08114	3.0603	2.98361
3.7781	4.95116	4.5513	4.09117	3.50081	3.45058	3.27152	3.20392	3.1212	3.04788	3.06749	3.03083
3.7881	5.01581	4.57089	4.10726	3.52766	3.40563	3.25559	3.12207	3.10492	3.05194	2.95582	3.00732
3.79809	4.98358	4.50618	4.10748	3.49173	3.4297	3.247	3.15077	3.12425	3.055	3.0358	2.98219
3.80809	4.99623	4.48436	4.03807	3.47478	3.40649	3.31782	3.15676	3.08398	3.11081	3.09452	3.00474
3.81809	5.05642	4.48891	4.07676	3.44215	3.36843	3.34135	3.17289	3.11691	3.05235	3.04003	2.97196
3.82808	5.00259	4.51484	4.02762	3.43332	3.50487	3.32143	3.1682	3.03683	3.12782	3.02734	3.06096
3.83808	5.06223	4.50891	4.03115	3.4965	3.44149	3.25763	3.13985	3.0462	3.06835	3.02496	3.02291
3.84807	5.0651	4.53456	3.98267	3.43822	3.4132	3.26241	3.1743	3.00627	3.08151	3.03282	2.9707
3.85807	4.97137	4.57883	4.0671	3.42964	3.37704	3.22022	3.17868	3.08566	3.07379	3.01261	3.05414
3.86807	5.04688	4.49403	4.05255	3.52003	3.45562	3.19301	3.15147	3.07656	2.9908	3.0941	3.02209
3.87806	5.06485	4.5276	4.0589	3.46104	3.42304	3.26049	3.17359	3.0499	3.08281	3.12054	2.99181
3.88806	5.01971	4.51846	4.07668	3.46124	3.45065	3.24121	3.17834	3.10706	3.06333	3.01088	2.99912
3.89805	5.01389	4.52439	4.05369	3.46037	3.45865	3.28035	3.13677	3.12433	3.14339	3.04798	3.03747
3.90805	5.02143	4.4429	4.07295	3.49596	3.41038	3.31133	3.15854	3.02961	3.07189	3.04446	2.98393
3.91805	5.05055	4.47705	4.07394	3.43969	3.42381	3.18997	3.13751	3.08641	3.10203	3.00077	2.99747
3.92804	4.98433	4.54008	4.07701	3.53467	3.45926	3.20196	3.14339	3.11068	3.07328	3.06851	3.0118
3.93804	4.98448	4.58342	4.03801	3.54373	3.41063	3.21051	3.10334	3.07106	3.04848	3.04057	2.98342
3.94803	5.11102	4.54001	4.11597	3.39194	3.46169	3.22345	3.22034	3.11514	3.13348	3.0874	3.05607
3.95803	4.96292	4.52793	4.07886	3.51588	3.42356	3.23327	3.14434	3.09147	3.05442	2.98522	3.05851
3.96803	5.01	4.50429	4.0734	3.52469	3.41642	3.30501	3.17714	3.07329	3.12516	3.03835	3.06169
3.97802	5.02224	4.57594	4.0829	3.43179	3.44777	3.25311	3.16588	3.06785	3.07325	3.03473	2.99215
3.98802	5.00842	4.57934	4.10745	3.52373	3.40557	3.20482	3.11822	3.12224	3.08608	3.01396	2.9806
3.99801	4.92949	4.48163	3.94573	3.44884	3.43313	3.26276	3.19449	3.09937	3.03507	3.07609	3.04374
4.00801	5.08221	4.53215	4.04409	3.54706	3.42218	3.24788	3.14091	3.11348	3.05544	3.11081	2.96128
4.01801	5.03981	4.53314	4.0269	3.44973	3.46683	3.22782	3.18332	3.06812	3.06275	3.05541	2.99667
4.028	4.99061	4.52925	4.0915	3.5132	3.42613	3.28955	3.20666	3.09672	3.13689	3.01927	3.03671
4.038	5.02208	4.60472	4.05409	3.50061	3.43483	3.27936	3.18555	3.13692	3.05906	2.97759	3.0139
4.04799	4.96483	4.53557	4.03356	3.52709	3.45694	3.26984	3.19208	3.0641	3.0438	3.02034	3.00683
4.05799	5.04965	4.50709	4.05691	3.51752	3.47503	3.27717	3.19152	3.10433	3.16064	3.0217	3.02728
4.06799	5.06302	4.51528	4.06427	3.53696	3.46382	3.26497	3.18641	3.1274	3.07875	3.00437	3.04306
4.07798	5.06402	4.55095	4.08942	3.5206	3.44112	3.3261	3.20093	3.09059	3.05996	3.08191	2.94979
4.08798	5.03045	4.52557	4.10661	3.5368	3.41174	3.28135	3.1896	3.09762	3.06958	3.03903	3.05574
4.09797	5.0227	4.51255	4.03307	3.48437	3.45764	3.3018	3.16536	3.13538	3.10623	3.06691	3.00318
4.10797	4.94294	4.58867	4.08474	3.52826	3.45067	3.25769	3.10789	3.13513	3.05442	3.06722	3.04034
4.11797	4.99224	4.51416	4.0103	3.57538	3.41356	3.24982	3.20179	3.1248	2.99592	3.05551	2.98963
4.12796	4.96734	4.51257	4.12938	3.49473	3.44788	3.3014	3.12285	3.12343	3.11089	3.02198	3.0193
4.13796	4.98933	4.49098	4.10534	3.47113	3.43938	3.27954	3.17703	3.10636	3.08669	3.08199	2.99074
4.14795	5.0837	4.49873	4.06331	3.5258	3.42571	3.24076	3.17083	3.03571	3.0828	3.04287	2.97602
4.15795	5.05884	4.53194	4.08203	3.45643	3.47558	3.29213	3.2062	3.08927	3.0685	3.03728	3.02807
4.16795	5.03404	4.55884	4.15317	3.48089	3.48986	3.33885	3.14528	3.09637	3.07985	3.09014	2.96717
4.17794	4.98492	4.54714	4.07246	3.51952	3.43557	3.26977	3.15915	3.1366	3.12485	3.0628	3.07821
4.18794	5.05263	4.58069	4.07295	3.54996	3.45563	3.23033	3.22284	3.1121	3.12238	3.08734	3.07159
4.19793	5.05553	4.54989	4.10947	3.5527	3.44825	3.28155	3.2481	3.04853	3.08347	3.05299	3.00907
4.20793	5.0186	4.556	4.0838	3.53987	3.43851	3.26765	3.14968	3.11906	3.11838	3.03056	2.98592
4.21793	4.97606	4.47301	4.01804	3.4962	3.39145	3.31097	3.19914	3.10209	3.09343	3.00572	2.95516
4.22792	4.9016	4.46825	4.03136	3.50273	3.50654	3.34163	3.14604	3.09827	3.13686	3.02977	2.99971
4.23792	5.04136	4.53602	4.06161	3.53846	3.48383	3.2847	3.1855	3.13366	3.05318	3.08767	2.98677
4.24791	4.99473	4.53194	4.02604	3.50463	3.42235	3.29868	3.22876	3.08896	3.03071	2.98811	3.00096
4.25791	5.03156	4.52785	4.16529	3.48115	3.50034	3.24762	3.24735	3.07782	3.098	3.14184	2.95947
4.26791	5.01564	4.56075	4.14204	3.53755	3.47461	3.27453	3.22883	3.08592	3.15299	3.03846	3.03885
4.2779	5.02999	4.53609	4.15307	3.58956	3.41852	3.22701	3.15346	3.0948	3.0809	3.03926	2.99617
4.2879	4.92799	4.48988	4.08215	3.49736	3.45095	3.25896	3.23752	3.08958	3.13567	3.08669	3.01893
4.29789	4.98522	4.56244	4.06795	3.45279	3.50184	3.36979	3.20163	3.09123	3.09824	3.00622	3.04152
4.30789	5.03981	4.57567	4.1768	3.51377	3.49785	3.3124	3.17665	3.1493	3.08387	3.017	3.0176
4.31789	4.96618	4.61625	4.08617	3.49144	3.52604	3.27131	3.16772	3.11248	3.09735	3.12613	3.07398
4.32788	5.00403	4.55415	4.1071	3.52617	3.40477	3.32624	3.18578	3.10879	3.09193	3.10011	2.93089
4.33788	4.99779	4.52801	4.12647	3.4813	3.53902	3.2664	3.13852	3.10397	3.05887	3.02561	3.0342
4.34787	5.02937	4.51451	4.08714	3.51476	3.45602	3.28951	3.17845	3.14532	3.0742	3.04788	3.03597
4.35787	4.92896	4.53078	4.14689	3.52113	3.46561	3.29422	3.16992	3.10831	3.16369	3.06248	3.07576
4.36787	5.0496	4.58416	4.10648	3.48452	3.45498	3.25517	3.2191	3.10711	3.02881	3.02924	3.0415
4.37786	4.99527	4.5594	4.06475	3.50021	3.49259	3.29159	3.17751	3.13668	3.04269	3.0155	3.09457
4.38786	5.09941	4.57772	4.09526	3.47817	3.43614	3.32781	3.21651	3.11442	3.07744	3.04671	3.02307
4.39785	5.04412	4.49342	4.21423	3.53976	3.47018	3.33395	3.17243	3.08224	3.13639	3.09436	2.98865
4.40785	4.96354	4.54769	4.10558	3.62614	3.47679	3.3378	3.2244	3.10433	3.07044	3.08491	2.99763
4.41785	4.97413	4.58997	4.08937	3.53313	3.47333	3.35012	3.18056	3.11112	3.11285	3.11986	2.96797
4.42784	4.96899	4.53439	4.07956	3.54498	3.49444	3.3044	3.13704	3.09934	3.06741	3.05171	2.99811
4.43784	5.0237	4.58649	4.0747	3.53184	3.46193	3.3061	3.21955	3.07807	3.09552	3.01816	3.04485
4.44783	5.05278	4.61232	4.08076	3.54953	3.46445	3.26126	3.1549	3.16162	3.04203	3.05808	2.98129
4.45783	5.01199	4.56391	4.06305	3.52383	3.50008	3.25294	3.16079	3.13697	3.09363	3.08771	2.98164
4.46783	5.11368	4.55068	4.11428	3.58201	3.47565	3.23039	3.19459	3.09527	3.1334	3.02349	3.03471
4.47782	5.05873	4.58322	4.1424	3.5679	3.39623	3.30618	3.24327	3.14009	3.09028	3.09036	2.991
4.48782	5.02386	4.53704	4.072	3.53383	3.51531	3.27863	3.15181	3.1304	3.10922	3.0346	3.07816
4.49781	4.97201	4.56025	4.07703	3.49549	3.49322	3.2977	3.26662	3.0909	3.03582	2.99737	3.04615
4.50781	5.01736	4.58598	4.11254	3.56298	3.44532	3.27281	3.1678	3.10184	3.08516	3.0372	2.98215
4.51781	4.97289	4.58985	4.02712	3.59937	3.48826	3.31289	3.2303	3.05004	3.13143	3.08835	3.01478
4.5278	5.01621	4.51421	4.20364	3.55166	3.46438	3.29998	3.23485	3.13494	3.14141	3.10061	3.05953
4.5378	5.05178	4.5675	4.12627	3.53064	3.49755	3.25517	3.17582	3.03463	3.0521	3.02448	3.03549
4.54779	5.01246	4.54337	4.12273	3.62821	3.46074	3.31315	3.16986	3.12452	3.1153	3.09325	3.04297
4.55779	5.04027	4.53278	4.13163	3.5411	3.46379	3.35908	3.20524	3.10415	3.07612	3.07376	3.0412
4.56779	5.01838	4.62403	4.08274	3.57516	3.49505	3.30919	3.17427	3.09762	3.08454	3.1219	3.0172
4.57778	5.01007	4.55721	4.12843	3.51194	3.45967	3.31383	3.21379	3.1185	3.05048	3.03094	3.00256
4.58778	4.95565	4.49177	4.10075	3.54152	3.44071	3.29508	3.27151	3.1568	3.07173	3.10077	3.024
4.59777	5.0086	4.58842	4.13821	3.4416	3.55105	3.2941	3.16604	3.07187	3.03822	3.03749	3.04378
4.60777	5.03123	4.50991	4.17104	3.50273	3.49683	3.2602	3.22996	3.13611	3.07003	2.9976	3.0179
4.61777	5.06181	4.50204	4.06184	3.62131	3.51589	3.31528	3.17753	3.14027	3.09986	3.11608	2.99984
4.62776	5.00092	4.52709	4.12934	3.54154	3.52018	3.26856	3.17967	3.16317	3.07451	3.0364	2.94573
4.63776	5.04898	4.54458	4.15663	3.54221	3.46453	3.28469	3.22003	3.14183	3.07239	3.07189	2.98676
4.64775	5.01308	4.54405	4.08574	3.6003	3.48992	3.30257	3.19149	3.08184	3.05053	3.06225	3.00114
4.65775	5.04535	4.5782	4.11529	3.49685	3.48751	3.22888	3.18928	3.12305	3.05204	3.0797	2.98388
4.66775	5.05462	4.53985	4.17367	3.56385	3.50294	3.2375	3.21582	3.09126	3.09113	3.07401	3.06299
4.67774	4.93038	4.62801	4.1012	3.54582	3.48295	3.30788	3.24333	3.1614	3.10288	3.02709	3.03483
4.68774	5.03191	4.60805	4.08431	3.54575	3.50634	3.33798	3.18541	3.09096	3.13304	3.12602	2.9838
4.69773	5.00924	4.52976	4.15778	3.55187	3.47361	3.28459	3.2058	3.12726	3.10802	3.05065	2.97409
4.70773	4.9975	4.63214	4.12832	3.57206	3.47772	3.3259	3.17885	3.13212	3.16428	3.10087	3.05486
4.71773	5.14401	4.63746	4.11928	3.59666	3.48554	3.29565	3.18158	3.17405	3.0795	3.05828	2.93219
4.72772	4.95889	4.54453	4.15014	3.54369	3.43341	3.224	3.21814	3.08871	3.08108	3.07147	3.04264
4.73772	4.97563	4.51464	4.07107	3.53706	3.48068	3.296	3.21392	3.18378	3.10333	3.13201	3.01771
4.74771	5.06656	4.4992	4.13718	3.56004	3.48421	3.39219	3.21034	3.13	3.12654	3.07387	2.97959
4.75771	4.9761	4.57234	4.05669	3.54739	3.48778	3.32107	3.18647	3.12009	3.14083	3.0917	3.06014
4.76771	5.08423	4.55591	4.14658	3.50516	3.54084	3.31919	3.19635	3.12798	3.10618	3.16825	3.03736
4.7777	5.06454	4.5494	4.15666	3.61082	3.51214	3.31664	3.19377	3.08313	3.10678	3.14408	3.02522
4.7877	5.02751	4.50138	4.07558	3.55027	3.51185	3.31827	3.23961	3.15431	3.07538	3.01154	3.03564
4.79769	4.93245	4.58202	4.1231	3.55964	3.5463	3.24689	3.23394	3.10144	3.06668	3.06897	3.09604
4.80769	4.97489	4.58189	4.13854	3.51836	3.4706	3.30567	3.22599	3.09653	3.08006	3.08496	3.00177
4.81769	5.01139	4.61914	4.14793	3.57906	3.51762	3.3235	3.21222	3.07777	3.10943	3.0409	3.01686
4.82768	4.97026	4.50053	4.13067	3.53214	3.54019	3.334	3.18088	3.1315	3.10791	3.07012	3.01885
4.83768	5.01268	4.56912	4.1174	3.51771	3.50171	3.30237	3.21114	3.13263	3.13756	3.04708	3.01504
4.84767	5.01188	4.55295	4.15606	3.59145	3.51969	3.30846	3.17783	3.14384	3.05914	3.12919	3.00767
4.85767	4.99413	4.5562	4.0814	3.57905	3.53069	3.31233	3.22879	3.14107	3.08679	3.03688	3.07675
4.86767	5.06166	4.52994	4.13281	3.54912	3.51112	3.35697	3.2215	3.12353	3.05721	2.99541	3.0456
4.87766	5.01264	4.46827	4.20485	3.52602	3.46097	3.28828	3.23005	3.09923	3.08305	3.03658	3.02868
4.88766	5.00535	4.63224	4.17508	3.53333	3.51091	3.33123	3.18941	3.10847	3.12042	3.06065	3.04195
4.89765	5.02804	4.47416	4.16109	3.54044	3.4529	3.26158	3.19689	3.10344	3.17394	3.11368	3.00686
4.90765	5.04528	4.62017	4.08337	3.62596	3.49734	3.31276	3.19623	3.10924	3.10918	3.07371	3.01449
4.91765	4.98661	4.54047	4.12788	3.57199	3.49046	3.37141	3.21395	3.1586	3.09683	3.11864	2.97599
4.92764	4.9917	4.56324	4.1027	3.54821	3.47859	3.30719	3.13754	3.13802	3.11616	3.14237	3.04431
4.93764	5.00356	4.55924	4.10293	3.54894	3.50451	3.34656	3.1972	3.13276	3.08587	3.14221	3.03014
4.94763	5.07681	4.56307	4.12144	3.60974	3.45657	3.36303	3.21551	3.0571	3.08185	3.11344	3.02954
4.95763	5.05406	4.65318	4.15323	3.6148	3.5182	3.30036	3.2667	3.14528	3.03142	3.08117	2.98816
4.96763	5.08394	4.55349	4.21904	3.54491	3.50362	3.29126	3.19398	3.12585	3.07374	3.09605	2.94265
4.97762	5.01373	4.52891	4.07251	3.5551	3.53812	3.27221	3.21931	3.11496	3.10906	3.03079	2.94874
4.98762	5.03797	4.59978	4.09423	3.5936	3.47624	3.30308	3.22338	3.15821	3.0889	3.12675	3.00853
4.99761	5.02452	4.57461	4.12161	3.57609	3.52186	3.35487	3.20267	3.14422	3.08294	3.06509	2.99566
5.00761	4.98005	4.64159	4.14943	3.59193	3.51859	3.33717	3.2632	3.06351	3.10846	3.07118	3.02577
5.01761	5.05526	4.51835	4.13703	3.58274	3.4872	3.35193	3.2363	3.14427	3.03856	3.10057	2.99139
5.0276	4.99784	4.56976	4.11061	3.67891	3.53512	3.25572	3.28186	3.08767	3.11221	2.97681	2.9952
5.0376	5.11686	4.54126	4.10723	3.53891	3.46524	3.36511	3.201	3.11699	3.05578	3.0575	3.01415
5.04759	4.9923	4.65137	4.15504	3.53806	3.50218	3.26855	3.26085	3.16488	3.15763	3.10634	3.01061
5.05759	5.00123	4.56417	4.08422	3.54649	3.52731	3.27753	3.24922	3.18417	3.08795	3.11747	2.97133
5.06759	5.036	4.5116	4.19071	3.59992	3.55268	3.32662	3.25504	3.13721	3.04247	3.02954	3.05721
5.07758	4.9802	4.54898	4.15897	3.54988	3.56766	3.34067	3.21824	3.14582	3.11335	3.13632	2.99228
5.08758	5.06723	4.55414	4.13314	3.57621	3.4848	3.33154	3.19844	3.13691	3.17418	3.09916	3.03806
5.09757	4.97657	4.60457	4.13957	3.52856	3.49685	3.36837	3.19743	3.09585	3.11259	3.07448	3.07213
5.10757	4.99291	4.525	4.17716	3.57729	3.53594	3.28955	3.2184	3.15927	3.19535	3.0254	3.02074
5.11757	4.98632	4.58452	4.16821	3.59745	3.52529	3.25248	3.20511	3.05499	3.07344	3.10171	2.98449
5.12756	5.01804	4.5163	4.15108	3.58753	3.50507	3.3519	3.18905	3.11241	3.11375	3.12344	3.06183
5.13756	5.01832	4.61158	4.14252	3.59411	3.55803	3.39754	3.25154	3.12426	3.0876	3.06029	3.00642
5.14755	5.04041	4.62099	4.12911	3.5738	3.5143	3.32235	3.13507	3.15059	3.09645	3.13517	3.09902
5.15755	5.0552	4.56824	4.13616	3.55669	3.55675	3.3402	3.21215	3.12829	3.11265	3.05919	3.0015
5.16755	4.98942	4.55072	4.10775	3.53495	3.53004	3.32781	3.23001	3.18335	3.10106	3.07876	3.0208
5.17754	5.0444	4.58315	4.11178	3.57152	3.53463	3.31374	3.14034	3.11852	3.17816	3.09452	3.05064
5.18754	5.0031	4.58573	4.1452	3.60468	3.48264	3.33515	3.20833	3.13024	3.06042	3.07068	2.96616
5.19753	5.04871	4.62775	4.18774	3.5489	3.52332	3.34986	3.19317	3.11213	3.07203	3.00747	2.99128
5.20753	5.03523	4.61711	4.13992	3.59443	3.47827	3.37225	3.22451	3.22058	3.05603	3.06244	3.08493
5.21753	5.0456	4.5844	4.0843	3.63457	3.48614	3.39258	3.20997	3.13831	3.09477	3.0512	3.04149
5.22752	5.02525	4.61722	4.15778	3.541	3.54912	3.35375	3.24129	3.17971	3.09173	3.09243	3.02308
5.23752	5.02665	4.60567	4.16682	3.62028	3.53701	3.32835	3.24576	3.14636	3.023	3.10113	3.06518
5.24751	4.97745	4.6113	4.11708	3.5487	3.51214	3.32773	3.19204	3.13145	3.13676	3.11086	2.98735
5.25751	5.00292	4.56108	4.15438	3.56631	3.55344	3.33764	3.18372	3.10408	3.10669	3.11416	3.03943
5.26751	4.95983	4.59844	4.17149	3.57569	3.52173	3.37192	3.23809	3.14502	3.08596	3.03195	3.01792
5.2775	5.0544	4.55875	4.15628	3.57566	3.57475	3.32699	3.22461	3.13804	3.12872	3.10986	3.03153
5.2875	5.01976	4.62975	4.15466	3.60557	3.47854	3.32868	3.22219	3.1138	3.14625	3.04299	3.07978
5.29749	4.98836	4.54093	4.17761	3.57742	3.48561	3.32271	3.21626	3.12714	3.12508	3.05034	3.02379
5.30749	5.08065	4.636	4.15249	3.62563	3.5181	3.33977	3.22886	3.11604	3.08499	3.09356	3.05073
5.31749	5.01302	4.55792	4.13697	3.57795	3.53774	3.32898	3.17386	3.13365	3.07043	3.04844	2.97
5.32748	4.98535	4.62341	4.19859	3.65353	3.44615	3.37638	3.27717	3.1293	3.11463	3.11153	3.05966
5.33748	5.0529	4.63908	4.16108	3.5825	3.52786	3.34176	3.22223	3.19749	3.08987	3.08486	3.05813
5.34747	5.03727	4.59915	4.12491	3.55144	3.54744	3.31664	3.25976	3.10639	3.08648	3.05647	3.02854
5.35747	5.02907	4.57471	4.21069	3.61029	3.52777	3.35132	3.2512	3.16709	3.10905	3.09565	3.02426
5.36747	5.01	4.56035	4.13593	3.59871	3.53436	3.3227	3.28019	3.08721	3.09909	3.02091	3.02032
5.37746	4.94025	4.52851	4.18214	3.58608	3.53741	3.29742	3.23264	3.16369	3.10695	3.02824	3.01801
5.38746	5.0308	4.64964	4.15737	3.59264	3.53122	3.32878	3.21191	3.12502	3.09987	3.01025	3.00588
5.39745	4.97786	4.60634	4.1278	3.67571	3.53429	3.37311	3.1865	3.04711	3.0857	3.09239	3.0543
5.40745	5.00624	4.61648	4.17521	3.58525	3.59516	3.33039	3.29104	3.11922	3.1016	3.12278	3.02907
5.41745	5.01803	4.65027	4.22358	3.68177	3.51694	3.32344	3.22894	3.15922	3.11149	3.08914	3.0268
5.42744	4.99966	4.60986	4.17946	3.66098	3.46158	3.38158	3.23862	3.11751	3.06702	3.14231	3.06113
5.43744	5.04405	4.56157	4.13705	3.66035	3.55105	3.32315	3.18917	3.10015	3.13029	3.03509	3.0383
5.44743	5.05535	4.55462	4.14644	3.61073	3.53764	3.388	3.24873	3.19115	3.09906	3.13178	3.05137
5.45743	5.00099	4.63518	4.22903	3.55358	3.53122	3.34192	3.17913	3.119	3.09716	3.10768	3.05442
5.46743	4.95847	4.58725	4.15587	3.62855	3.54703	3.28986	3.24964	3.12711	3.15637	3.08443	3.00784
5.47742	5.04162	4.6188	4.1451	3.59425	3.63588	3.28019	3.22117	3.08848	3.11224	3.02308	3.03829
5.48742	5.02208	4.59777	4.20492	3.65728	3.59539	3.33171	3.22081	3.09717	3.14968	3.11696	3.03565
5.49741	5.03104	4.57616	4.1339	3.57372	3.53284	3.32683	3.25326	3.18908	3.0755	3.08597	3.09053
5.50741	4.93211	4.59395	4.16433	3.61034	3.564	3.35074	3.24744	3.14484	3.11084	3.10839	3.04216
5.51741	5.02189	4.57762	4.18085	3.61777	3.50791	3.36613	3.30539	3.15207	3.1283	3.04877	3.0744
5.5274	4.99016	4.67493	4.19045	3.59714	3.54617	3.28719	3.22869	3.11222	3.14921	3.04293	3.00979
5.5374	5.05893	4.61625	4.16987	3.58342	3.56092	3.37037	3.29918	3.15385	3.10835	3.13048	3.03423
5.54739	5.02503	4.63211	4.16151	3.56538	3.5006	3.36624	3.18715	3.14637	3.17493	3.05765	2.99947
5.55739	5.02549	4.64081	4.18175	3.64116	3.55183	3.30977	3.25476	3.14409	3.14309	3.06953	3.05522
5.56739	4.98071	4.51146	4.15839	3.52898	3.57058	3.33621	3.25075	3.12287	3.1133	3.02543	3.08726
5.57738	5.01287	4.58427	4.13794	3.61596	3.57231	3.29894	3.23184	3.14335	3.08796	3.1032	3.0845
5.58738	5.04181	4.60019	4.26466	3.64833	3.48657	3.34093	3.21459	3.09435	3.07556	3.02786	3.03371
5.59737	5.01311	4.60413	4.1221	3.58116	3.56509	3.32359	3.22603	3.08148	3.099	3.05958	3.09477
5.60737	5.03776	4.56661	4.20431	3.64665	3.50662	3.36277	3.24487	3.12543	3.06672	3.09446	3.04956
5.61737	5.07879	4.63025	4.19951	3.65957	3.61889	3.37861	3.24855	3.19592	3.06686	3.11681	3.04064
5.62736	5.01566	4.57164	4.27731	3.60529	3.55233	3.30797	3.23082	3.1489	3.15848	3.01192	3.04105
5.63736	5.05163	4.59045	4.1427	3.61103	3.53992	3.30868	3.24688	3.10786	3.12798	3.1535	3.10087
5.64735	5.0071	4.63918	4.13816	3.59065	3.48152	3.35698	3.25929	3.07996	3.12795	3.07664	3.07084
5.65735	5.04376	4.63172	4.26989	3.60863	3.53359	3.32585	3.21863	3.17673	3.13605	3.09312	2.96081
5.66735	4.97143	4.60919	4.23459	3.62981	3.56021	3.35494	3.25042	3.13267	3.04223	3.09749	3.04912
5.67734	5.02021	4.61814	4.25082	3.67353	3.55788	3.27506	3.23507	3.17422	3.10347	3.10011	3.04987
5.68734	5.0242	4.68697	4.21605	3.61799	3.53251	3.33229	3.24362	3.12369	3.15249	3.06833	3.03294
5.69733	5.01767	4.6563	4.19112	3.66195	3.48617	3.34541	3.26645	3.12211	3.12683	3.09832	3.05325
5.70733	4.99466	4.65224	4.18385	3.68419	3.55697	3.36249	3.31417	3.17958	3.13226	3.03503	3.01518
5.71733	4.95623	4.57751	4.21179	3.63149	3.55209	3.39298	3.24332	3.12968	3.13761	3.1141	3.02119
5.72732	5.07267	4.63584	4.18695	3.59723	3.53943	3.38663	3.31856	3.19843	3.15693	3.05254	3.06902
5.73732	5.03056	4.5474	4.12877	3.66565	3.51453	3.35729	3.27018	3.14124	3.05504	3.10431	3.06493
5.74731	5.07655	4.59436	4.18351	3.60818	3.53272	3.35157	3.24936	3.13224	3.19068	3.07501	3.04243
5.75731	5.06564	4.59441	4.16572	3.58082	3.55765	3.33527	3.28685	3.1017	3.13077	2.98976	3.00504
5.76731	5.02053	4.5935	4.21133	3.65189	3.56448	3.37108	3.26794	3.11274	3.13658	3.12275	3.04265
5.7773	5.05175	4.64604	4.16348	3.64592	3.49559	3.36748	3.29515	3.18792	3.12378	3.09274	2.99292
5.7873	5.01188	4.64947	4.11926	3.67334	3.59354	3.38785	3.25383	3.12223	3.1299	3.05979	3.07221
5.79729	5.02377	4.58739	4.2147	3.62046	3.52108	3.34126	3.2358	3.15922	3.13378	3.13601	3.00973
5.80729	5.03836	4.56056	4.23568	3.64208	3.56702	3.37345	3.29254	3.12537	3.16477	3.10828	3.01331
5.81729	4.99513	4.61004	4.19577	3.6272	3.59222	3.39466	3.24839	3.13106	3.0715	3.07817	3.0248
5.82728	5.02337	4.59399	4.10367	3.58213	3.51164	3.33391	3.30261	3.18132	3.12901	3.0724	3.01726
5.83728	5.03657	4.63676	4.20068	3.62535	3.60058	3.34435	3.18847	3.15176	3.09334	3.13734	3.01221
5.84727	5.00992	4.56116	4.23719	3.53139	3.57473	3.37858	3.2202	3.13485	3.1125	3.1102	3.05474
5.85727	4.99659	4.55922	4.22509	3.67858	3.54849	3.42172	3.22433	3.14673	3.08455	3.13362	3.01855
5.86727	5.07096	4.61622	4.16719	3.57769	3.51463	3.34548	3.27629	3.19057	3.15097	3.11607	3.08522
5.87726	5.01134	4.59208	4.15238	3.58844	3.53437	3.40206	3.28507	3.19222	3.14895	3.10629	3.08743
5.88726	5.01247	4.59532	4.22346	3.66656	3.51062	3.33207	3.25023	3.13242	3.10457	3.05686	2.99995
5.89725	5.00341	4.54608	4.10942	3.61026	3.5476	3.43441	3.26275	3.21023	3.17032	3.11083	3.07529
5.90725	5.04597	4.63809	4.19456	3.61575	3.6183	3.38023	3.20518	3.10477	3.0567	3.10986	2.98215
5.91725	5.04108	4.55965	4.15333	3.68871	3.52074	3.42749	3.21835	3.1099	3.05996	3.15294	3.10321
5.92724	5.0018	4.55137	4.2508	3.61736	3.53553	3.30138	3.26266	3.11959	3.15781	3.04206	3.055
5.93724	5.03587	4.58225	4.21994	3.60871	3.58254	3.31281	3.28725	3.1585	3.16652	3.05536	3.11773
5.94723	4.96737	4.57404	4.1419	3.6374	3.56334	3.37568	3.25306	3.19736	3.12407	3.07155	3.02929
5.95723	5.06182	4.48771	4.16566	3.60045	3.58185	3.39321	3.18262	3.14591	3.16715	3.09225	3.01408
5.96723	5.03557	4.5165	4.20376	3.59971	3.61786	3.35891	3.23395	3.16298	3.11902	3.15198	3.02387
5.97722	5.05508	4.55386	4.20647	3.65487	3.58998	3.38728	3.2397	3.16694	3.13109	3.06473	3.05273
5.98722	4.97786	4.60549	4.25679	3.65271	3.61139	3.36462	3.22435	3.11021	3.13237	3.13141	3.03313
5.99721	5.08106	4.57586	4.18635	3.66766	3.59653	3.39238	3.27696	3.1034	3.1939	3.05507	3.06059
6.00721	5.0686	4.63776	4.24138	3.59704	3.5728	3.36962	3.22219	3.12889	3.10256	3.10875	3.07099
6.01721	5.00883	4.63168	4.21586	3.61611	3.57536	3.42661	3.25763	3.17937	3.1494	3.08101	3.0488
6.0272	5.0528	4.60529	4.22725	3.64321	3.55501	3.36476	3.29053	3.10685	3.1488	3.08131	2.98849
6.0372	4.98948	4.58204	4.17522	3.67061	3.61861	3.34447	3.23452	3.20203	3.12529	3.05896	3.05799
6.04719	5.0383	4.5942	4.18619	3.70774	3.59581	3.34314	3.25401	3.16723	3.10953	3.0849	3.03544
6.05719	5.01253	4.52599	4.2042	3.58038	3.57186	3.36794	3.28631	3.19044	3.16681	3.05875	3.034
6.06719	5.07631	4.57362	4.21262	3.56178	3.55545	3.37411	3.27106	3.16884	3.2019	3.11935	2.99684
6.07718	4.99103	4.64113	4.18193	3.63232	3.56942	3.33139	3.23808	3.13557	3.08344	3.17087	3.0403
6.08718	5.00338	4.65391	4.20091	3.55671	3.56774	3.37429	3.25341	3.18983	3.13974	3.10035	3.05713
6.09717	5.02226	4.56105	4.19011	3.63571	3.57425	3.34708	3.21683	3.14135	3.08478	3.07587	3.04883
6.10717	4.97928	4.58216	4.20446	3.72874	3.58787	3.36735	3.23478	3.07434	3.1897	3.14044	2.98734
6.11717	5.00067	4.58351	4.24197	3.67161	3.57775	3.33071	3.30943	3.16263	3.08497	3.072	3.04685
6.12716	4.96873	4.60178	4.27394	3.67923	3.60256	3.40445	3.27589	3.19194	3.08966	2.99079	3.03521
6.13716	4.99982	4.62234	4.2095	3.63993	3.56789	3.36348	3.26097	3.17416	3.12234	3.11705	3.03422
6.14715	5.11582	4.68117	4.2424	3.61904	3.6432	3.32878	3.26196	3.17371	3.07741	3.11002	3.04951
6.15715	5.07244	4.52748	4.23625	3.61434	3.60396	3.34404	3.28191	3.20543	3.13275	3.08953	3.07536
6.16715	5.10876	4.51936	4.22021	3.63434	3.58193	3.39411	3.2405	3.15044	3.18065	3.06294	3.03778
6.17714	5.04428	4.70272	4.24466	3.61152	3.57542	3.32223	3.29037	3.14581	3.1636	3.201	3.00402
6.18714	5.04822	4.62209	4.18877	3.63699	3.63793	3.42799	3.25118	3.1645	3.14263	3.12933	3.10151
6.19713	5.00742	4.62327	4.26885	3.67297	3.60223	3.35554	3.24201	3.12866	3.11017	3.11936	3.01235
6.20713	5.06083	4.56675	4.22269	3.62258	3.56252	3.33585	3.2549	3.12389	3.1063	3.06074	3.08296
6.21713	5.02722	4.64411	4.19713	3.67669	3.59074	3.40093	3.28255	3.14283	3.14507	3.17209	2.96675
6.22712	5.09553	4.5944	4.22197	3.58004	3.61145	3.34226	3.22928	3.14592	3.12686	3.07286	3.04098
6.23712	5.03072	4.6208	4.20792	3.60127	3.58006	3.40325	3.24861	3.14756	3.13567	3.13033	3.1423
6.24711	5.0587	4.62826	4.21518	3.61356	3.62333	3.38118	3.22505	3.18534	3.11754	3.17846	3.07768
6.25711	5.04954	4.58741	4.19238	3.63279	3.63311	3.37417	3.25324	3.17908	3.06378	3.07819	3.05896
6.26711	4.9777	4.59026	4.22966	3.69653	3.62068	3.40727	3.30127	3.12168	3.14708	3.11008	3.05068
6.2771	5.04088	4.63887	4.19588	3.61136	3.58779	3.40003	3.24879	3.12721	3.15416	3.02949	3.01536
6.2871	5.07641	4.53808	4.19552	3.66187	3.58317	3.36261	3.3069	3.14072	3.15218	3.10105	3.02004
6.29709	5.09628	4.66665	4.21651	3.67638	3.60513	3.34511	3.32414	3.14013	3.14161	3.14272	3.01619
6.30709	5.09813	4.5933	4.24259	3.67944	3.55705	3.40996	3.2337	3.14091	3.17898	3.08418	2.98251
6.31709	5.0298	4.59711	4.17662	3.7194	3.64606	3.39236	3.283	3.12353	3.08382	3.11735	3.09039
6.32708	5.04363	4.69514	4.21198	3.63861	3.56511	3.37624	3.2912	3.13775	3.15815	3.10154	3.03757
6.33708	5.02168	4.60047	4.2611	3.62555	3.62316	3.40932	3.27905	3.18565	3.12386	3.07174	3.08162
6.34707	5.07885	4.61251	4.16505	3.64403	3.6155	3.35729	3.31185	3.18499	3.06051	3.10646	2.98764
6.35707	5.04815	4.58086	4.18288	3.73385	3.61336	3.38181	3.3075	3.16652	3.1519	3.04518	3.07255
6.36707	5.04275	4.50568	4.2394	3.60998	3.61121	3.30821	3.31311	3.18854	3.12784	3.12548	3.09268
6.37706	5.06342	4.60853	4.19836	3.6049	3.59543	3.41636	3.27814	3.18754	3.17586	3.06471	3.01504
6.38706	5.03981	4.55706	4.26845	3.70952	3.58491	3.40065	3.30375	3.1464	3.13891	3.09011	3.0765
6.39705	5.02777	4.63237	4.20981	3.70372	3.62422	3.37602	3.23898	3.17958	3.07898	3.11486	3.03319
6.40705	4.98231	4.60383	4.16774	3.63553	3.63376	3.42801	3.2667	3.08398	3.05944	3.1481	3.08505
6.41705	5.04446	4.66073	4.20789	3.67488	3.58338	3.36402	3.29481	3.13048	3.16556	3.16171	3.03908
6.42704	5.00264	4.64113	4.2446	3.64022	3.65133	3.32925	3.29939	3.17528	3.13597	3.02105	3.04265
6.43704	5.0189	4.70224	4.2169	3.70623	3.56872	3.35251	3.28963	3.21923	3.1163	3.13483	3.03738
6.44703	5.06497	4.61358	4.1958	3.65597	3.60569	3.36769	3.26569	3.15654	3.12352	3.11144	3.03443
6.45703	4.98883	4.59643	4.29436	3.7331	3.52249	3.37982	3.23833	3.11602	3.13031	3.11181	3.02492
6.46703	5.05596	4.62816	4.26535	3.66825	3.59554	3.44281	3.28599	3.11984	3.17586	3.16249	3.06492
6.47702	5.0408	4.60472	4.22528	3.6279	3.62049	3.39469	3.26102	3.20537	3.12513	3.04955	3.08123
6.48702	4.98505	4.50676	4.22467	3.66038	3.58624	3.38045	3.28674	3.12639	3.14808	3.06273	3.06922
6.49701	4.98883	4.62796	4.2156	3.69543	3.58376	3.40787	3.26251	3.1954	3.12516	3.12266	2.98793
6.50701	5.01914	4.54027	4.24446	3.67104	3.54537	3.37376	3.25764	3.17136	3.13359	3.05918	3.02183
6.51701	5.02046	4.62311	4.23079	3.65686	3.57651	3.37602	3.27622	3.23518	3.16224	3.1007	3.09433
6.527	4.99057	4.6559	4.21707	3.64728	3.66354	3.37512	3.34505	3.10946	3.12885	3.1582	3.03185
6.537	5.10867	4.56644	4.21325	3.69472	3.60911	3.43482	3.20758	3.1547	3.22296	3.12762	3.07631
6.54699	5.03418	4.58777	4.26837	3.71192	3.64503	3.45606	3.26315	3.24267	3.16273	3.0104	3.02213
6.55699	5.03189	4.62057	4.26475	3.67064	3.56276	3.32265	3.2675	3.17769	3.09626	3.09315	3.05034
6.56699	5.03741	4.63566	4.22999	3.66564	3.55878	3.3873	3.2966	3.14301	3.1063	3.07656	3.04749
6.57698	5.00786	4.58082	4.21015	3.67837	3.576	3.39036	3.29741	3.21156	3.077	3.0306	3.01735
6.58698	5.0713	4.63556	4.23599	3.65345	3.66994	3.34395	3.23238	3.17544	3.08962	3.04462	3.09258
6.59697	5.01471	4.54263	4.24195	3.69184	3.60788	3.43423	3.27839	3.21827	3.16975	3.12336	2.98921
6.60697	4.97338	4.59856	4.29317	3.69788	3.55931	3.43494	3.30355	3.17813	3.07461	3.08021	3.07854
6.61697	4.97488	4.63415	4.1812	3.65167	3.60532	3.38855	3.31481	3.15089	3.15513	3.06953	3.03362
6.62696	5.10234	4.64525	4.30382	3.61663	3.62092	3.40086	3.24125	3.15005	3.11191	3.14736	3.09545
6.63696	5.09647	4.60147	4.25147	3.63971	3.64283	3.44012	3.31737	3.16562	3.16592	3.12047	3.08808
6.64695	5.0767	4.56827	4.19777	3.69088	3.62961	3.39533	3.26828	3.2026	3.16002	3.10888	3.0969
6.65695	5.0148	4.60799	4.25603	3.71371	3.58158	3.425	3.25798	3.1508	3.14482	3.09784	3.06945
6.66695	5.05121	4.5562	4.17376	3.61216	3.57226	3.3939	3.34565	3.21801	3.17743	3.08053	3.08531
6.67694	5.0427	4.57972	4.26055	3.7043	3.58688	3.43281	3.31163	3.11029	3.12492	3.15494	3.0542
6.68694	4.99473	4.61489	4.23575	3.69649	3.62816	3.39388	3.34221	3.12735	3.13447	3.06495	3.03736
6.69693	5.01066	4.62765	4.34616	3.63156	3.62698	3.36589	3.27841	3.15669	3.10588	3.0637	3.08798
6.70693	5.06835	4.62837	4.21697	3.63601	3.56203	3.42549	3.28459	3.22406	3.13609	3.06801	3.0441
6.71693	5.01507	4.58292	4.27105	3.71846	3.61188	3.38664	3.26259	3.17245	3.15738	3.09874	2.97552
6.72692	5.02421	4.54673	4.21116	3.66756	3.59114	3.41929	3.25485	3.18114	3.08472	3.12621	3.0488
6.73692	5.00765	4.62099	4.25767	3.69198	3.61375	3.41213	3.27219	3.15384	3.08748	3.07781	3.02037
6.74691	5.02409	4.6301	4.19974	3.71045	3.62191	3.42369	3.25977	3.16393	3.12352	3.11229	2.97673
6.75691	5.02035	4.62694	4.29083	3.67971	3.62038	3.44798	3.32956	3.14045	3.12057	3.03984	3.05001
6.76691	5.05488	4.52764	4.19351	3.65334	3.54929	3.41268	3.37271	3.12642	3.11307	3.07418	3.08256
6.7769	4.99309	4.6432	4.28578	3.68422	3.58074	3.36293	3.31369	3.16951	3.1476	3.06406	3.04181
6.7869	5.09844	4.64905	4.2431	3.6905	3.59364	3.37737	3.29605	3.13568	3.14945	3.13556	3.04379
6.79689	5.06465	4.57867	4.20463	3.68531	3.64292	3.40479	3.33737	3.18904	3.02869	3.10712	3.03858
6.80689	5.04036	4.65972	4.23633	3.6564	3.62135	3.34247	3.22504	3.12564	3.15401	3.12787	3.03912
6.81689	5.02296	4.60337	4.26635	3.66709	3.64418	3.37863	3.27063	3.12662	3.15989	3.05455	3.07453
6.82688	5.06273	4.63784	4.18863	3.65527	3.65827	3.41513	3.29463	3.17525	3.18173	3.05538	3.03567
6.83688	5.02241	4.62735	4.24498	3.64756	3.64585	3.45894	3.24316	3.18392	3.13265	3.10639	3.11138
6.84687	5.01593	4.59355	4.27039	3.64467	3.59359	3.40796	3.31	3.11432	3.1527	3.10255	3.06541
6.85687	4.98831	4.59889	4.18153	3.64714	3.63227	3.44119	3.2978	3.1491	3.14837	3.13616	3.07401
6.86687	5.03091	4.61238	4.21186	3.66822	3.61216	3.43581	3.28652	3.13297	3.16776	3.14343	3.03477
6.87686	4.98262	4.7146	4.21399	3.74878	3.6114	3.42422	3.29523	3.13726	3.16631	3.08119	3.04332
6.88686	5.02119	4.64164	4.25164	3.69086	3.6495	3.43591	3.27086	3.16284	3.13475	3.0808	3.07189
6.89685	5.05181	4.62245	4.29497	3.65131	3.61653	3.40767	3.27802	3.12392	3.16641	3.20226	3.09901
6.90685	5.07162	4.60996	4.2706	3.63677	3.5969	3.42643	3.31108	3.16298	3.1316	3.12059	3.06842
6.91685	5.10226	4.64084	4.26836	3.66841	3.66958	3.45143	3.29577	3.18154	3.08054	3.17944	3.07094
6.92684	4.95811	4.59306	4.19428	3.697	3.57448	3.42574	3.27287	3.234	3.14676	3.20868	3.04023
6.93684	5.04037	4.69099	4.27677	3.71926	3.61218	3.45137	3.25623	3.17819	3.16826	3.1136	3.10461
6.94683	5.00946	4.60327	4.22243	3.65743	3.56866	3.46613	3.33059	3.19357	3.12697	3.16928	3.03053
6.95683	5.03006	4.64577	4.31161	3.71407	3.59406	3.43106	3.34036	3.19554	3.09969	3.06785	2.96192
6.96683	5.02483	4.67418	4.18423	3.68988	3.69063	3.40835	3.2126	3.18297	3.17622	3.08455	3.08995
6.97682	5.00769	4.64637	4.25971	3.75476	3.63156	3.39459	3.25314	3.1572	3.17545	3.14641	2.99058
6.98682	5.02205	4.68788	4.20982	3.71618	3.60064	3.37372	3.30294	3.18313	3.1941	3.15668	3.04657
6.99681	5.09621	4.62067	4.22579	3.71711	3.60522	3.44988	3.21763	3.17014	3.15431	3.06685	3.0715
7.00681	5.01016	4.64876	4.20297	3.67579	3.64441	3.41192	3.3142	3.25088	3.1566	3.13033	3.0678
7.01681	5.03118	4.6499	4.26468	3.73308	3.59959	3.41379	3.28476	3.23322	3.13994	3.1496	3.07493
7.0268	5.04195	4.59938	4.19285	3.68982	3.60276	3.37839	3.3144	3.19519	3.14943	3.13555	3.03588
7.0368	5.07333	4.66525	4.21295	3.69637	3.64762	3.36465	3.27444	3.26393	3.17482	3.07497	3.08304
7.04679	5.04553	4.62486	4.28942	3.65098	3.68211	3.35898	3.23656	3.14053	3.13354	3.0927	3.02948
7.05679	5.05532	4.61645	4.30514	3.67312	3.60291	3.42369	3.32251	3.19343	3.1544	3.11753	3.0523
7.06679	5.05659	4.58695	4.26425	3.71731	3.61114	3.40868	3.28135	3.19035	3.14912	3.06722	3.11712
7.07678	5.02896	4.63232	4.25144	3.69675	3.57486	3.37002	3.25657	3.1672	3.1268	3.20627	3.07604
7.08678	5.03691	4.62301	4.24994	3.70765	3.65791	3.43575	3.26148	3.16217	3.1608	3.1246	3.08968
7.09677	4.99799	4.61698	4.26633	3.71366	3.61858	3.42893	3.26742	3.26679	3.19414	3.10066	3.08569
7.10677	4.95768	4.66007	4.2849	3.71217	3.62033	3.42205	3.30576	3.18272	3.17983	3.08198	3.02632
7.11677	5.09196	4.61159	4.25677	3.72966	3.5994	3.38619	3.31402	3.16009	3.21026	3.10268	3.13882
7.12676	5.0131	4.65943	4.1912	3.72768	3.7337	3.43178	3.27628	3.24668	3.07554	3.07621	3.05926
7.13676	5.02594	4.58604	4.23699	3.73015	3.62319	3.41489	3.32596	3.15924	3.17118	3.12246	3.11012
7.14675	5.015	4.6519	4.31601	3.68844	3.60004	3.44329	3.28056	3.1903	3.17015	3.13031	3.09962
7.15675	5.02359	4.62232	4.25406	3.67797	3.6611	3.41466	3.3391	3.20408	3.06592	3.09848	3.03334
7.16675	5.04268	4.58651	4.22872	3.66549	3.59912	3.42871	3.28785	3.26901	3.17909	3.13417	3.06057
7.17674	4.97523	4.68127	4.28901	3.70208	3.62968	3.38545	3.28611	3.18427	3.16674	3.03808	3.11332
7.18674	5.0209	4.62364	4.21354	3.69883	3.64669	3.40032	3.26939	3.17701	3.14794	3.14064	3.11514
7.19673	4.94806	4.62226	4.27049	3.68487	3.61551	3.36954	3.31798	3.15038	3.178	3.06423	3.02508
7.20673	5.01026	4.60455	4.1841	3.67888	3.70383	3.40344	3.25533	3.22353	3.15623	3.08997	3.04612
7.21673	5.0424	4.60302	4.19985	3.71817	3.67576	3.42263	3.36082	3.23192	3.13124	3.16372	3.02556
7.22672	5.02691	4.6725	4.31914	3.67075	3.60623	3.36875	3.32617	3.19023	3.12473	3.1227	3.0598
7.23672	5.10403	4.60799	4.23636	3.74826	3.64059	3.37763	3.35293	3.1536	3.12366	3.11431	3.02076
7.24671	5.02443	4.72447	4.21983	3.71858	3.61441	3.38491	3.2953	3.15897	3.1644	3.17888	3.10541
7.25671	5.02322	4.6511	4.26796	3.74615	3.6226	3.42416	3.30173	3.19944	3.18247	3.14592	3.0847
7.26671	4.94025	4.60873	4.24327	3.68007	3.66767	3.4054	3.28118	3.24976	3.12005	3.0942	3.04264
7.2767	5.00652	4.70666	4.22911	3.72408	3.65057	3.4511	3.25559	3.20509	3.12923	3.17942	3.07293
7.2867	5.01723	4.59245	4.25036	3.66371	3.65681	3.48863	3.25753	3.21929	3.14687	3.13565	3.11029
7.29669	4.93454	4.60361	4.18937	3.68454	3.66439	3.40951	3.28994	3.22115	3.16618	3.11785	3.00671
7.30669	5.0404	4.55612	4.24629	3.69611	3.60438	3.41085	3.25773	3.2026	3.1406	3.15546	3.08588
7.31669	5.03814	4.71698	4.26508	3.72558	3.67727	3.42195	3.34794	3.15927	3.13647	3.10338	3.07763
7.32668	5.00484	4.56047	4.17136	3.71546	3.61912	3.46308	3.32725	3.27534	3.07997	3.1198	3.10971
7.33668	4.98052	4.59083	4.26219	3.77772	3.68188	3.43648	3.35046	3.21957	3.20555	3.15214	3.07563
7.34667	5.05359	4.655	4.32024	3.7115	3.63161	3.50299	3.36271	3.21858	3.17925	3.09006	3.04479
7.35667	5.06805	4.61201	4.26681	3.70366	3.68796	3.41341	3.33318	3.20316	3.16352	3.0796	3.10605
7.36667	5.07659	4.6203	4.25937	3.81472	3.59014	3.41704	3.33917	3.16042	3.1518	3.07316	3.00332
7.37666	5.09043	4.61023	4.29316	3.75054	3.6386	3.41254	3.30954	3.22475	3.14787	3.1721	3.07312
7.38666	5.01723	4.68065	4.24608	3.70731	3.635	3.44004	3.32291	3.15937	3.13714	3.12002	3.07968
7.39665	5.072	4.63986	4.29972	3.67373	3.60383	3.42505	3.36569	3.21019	3.12206	3.10122	3.11794
7.40665	5.08124	4.65487	4.24163	3.66946	3.70359	3.41996	3.32495	3.20978	3.13983	3.10925	3.05887
7.41665	5.01489	4.66178	4.27192	3.70474	3.67168	3.44328	3.35757	3.2207	3.14244	3.17294	3.09177
7.42664	5.04167	4.60308	4.30789	3.70682	3.68799	3.39558	3.28238	3.17582	3.17211	3.10285	3.11822
7.43664	5.00498	4.69152	4.28863	3.67837	3.6387	3.43651	3.35613	3.20314	3.1224	3.13325	3.07584
7.44663	5.05342	4.61453	4.20962	3.73772	3.74339	3.50052	3.31114	3.22984	3.12849	3.14313	3.10103
7.45663	5.0443	4.66961	4.29179	3.71502	3.66613	3.41038	3.36165	3.22052	3.18411	3.09729	3.04412
7.46663	5.07496	4.64897	4.34143	3.75603	3.65294	3.43608	3.35184	3.15592	3.10785	3.11047	3.07425
7.47662	5.0124	4.62165	4.23081	3.70392	3.6721	3.44071	3.28035	3.22167	3.13355	3.07318	3.12464
7.48662	5.06137	4.6627	4.25737	3.7291	3.58487	3.46358	3.35439	3.19428	3.0676	3.12845	3.01781
7.49661	5.03812	4.6467	4.33065	3.74811	3.63414	3.42134	3.34368	3.19417	3.15509	3.1479	3.07506
7.50661	5.00988	4.60492	4.26901	3.70949	3.70462	3.40495	3.31732	3.24203	3.16957	3.06612	3.0217
7.51661	5.04107	4.63506	4.24562	3.7897	3.62497	3.46525	3.30605	3.23098	3.17171	3.14548	3.06047
7.5266	5.02614	4.60913	4.30964	3.73572	3.68068	3.45238	3.29865	3.21632	3.16668	3.15908	3.09542
7.5366	5.09254	4.61136	4.27054	3.76077	3.57608	3.45186	3.32434	3.15427	3.19813	3.08834	3.07024
7.54659	5.02478	4.6113	4.34718	3.75236	3.59899	3.43234	3.31514	3.18382	3.20417	3.15737	3.07466
7.55659	5.0481	4.65405	4.29991	3.74269	3.62008	3.46916	3.30583	3.25105	3.09079	3.11321	3.0282
7.56659	5.02903	4.62522	4.30596	3.72602	3.66277	3.35782	3.35756	3.16419	3.09066	3.13504	3.06635
7.57658	5.03119	4.6687	4.26496	3.70377	3.64548	3.39269	3.27917	3.14312	3.19196	3.12191	3.10052
7.58658	4.9657	4.60443	4.27668	3.73677	3.66573	3.43	3.33714	3.20389	3.16925	3.09895	3.01132
7.59657	5.12258	4.69938	4.25545	3.78673	3.60806	3.3954	3.34095	3.19258	3.14319	3.09107	3.07727
7.60657	5.1103	4.68716	4.20582	3.74361	3.68504	3.44745	3.23798	3.16885	3.15602	3.16569	3.05791
7.61657	5.07921	4.69077	4.29069	3.78892	3.62489	3.40236	3.32266	3.15955	3.13045	3.1828	3.05982
7.62656	4.99839	4.68005	4.30009	3.76123	3.65207	3.4324	3.33894	3.1769	3.21538	3.18109	3.02379
7.63656	5.02179	4.58496	4.361	3.71502	3.69819	3.39819	3.31984	3.18883	3.10312	3.1375	3.04535
7.64655	5.12495	4.58282	4.27495	3.7778	3.63961	3.46963	3.31159	3.18639	3.09978	3.09369	3.04712
7.65655	5.02292	4.69896	4.30506	3.68434	3.65184	3.43665	3.31954	3.18377	3.1249	3.06561	3.07513
7.66655	5.06252	4.68421	4.30893	3.75163	3.64137	3.47366	3.31843	3.20649	3.18195	3.10645	3.11859
7.67654	5.10268	4.64241	4.31058	3.72874	3.68971	3.41038	3.30128	3.22804	3.19929	3.07507	3.06437
7.68654	5.01606	4.63014	4.32335	3.73893	3.65481	3.49687	3.38743	3.22641	3.17704	3.14748	3.06818
7.69653	5.01826	4.61793	4.28637	3.74691	3.64179	3.42733	3.33453	3.19315	3.15467	3.22376	3.11618
7.70653	5.06648	4.60611	4.2668	3.75585	3.63962	3.40514	3.3008	3.18816	3.18457	3.1209	3.04343
7.71653	5.05611	4.68243	4.33609	3.71396	3.66327	3.42025	3.34762	3.21062	3.17695	3.16645	3.10353
7.72652	5.00374	4.65436	4.2872	3.70162	3.64716	3.44464	3.31225	3.14571	3.19585	3.14698	3.09684
7.73652	5.03175	4.64534	4.32718	3.70226	3.64033	3.47114	3.31869	3.21712	3.17264	3.07827	3.09702
7.74651	5.0101	4.71714	4.23178	3.79494	3.68697	3.49528	3.311	3.16035	3.18535	3.18727	3.06899
7.75651	5.02199	4.58784	4.29362	3.6914	3.6654	3.46244	3.364	3.16451	3.13054	3.16736	3.0327
7.76651	5.00817	4.67124	4.25542	3.74776	3.66624	3.44648	3.35109	3.17825	3.13554	3.12613	3.06796
7.7765	4.96053	4.53133	4.29283	3.75544	3.6643	3.49903	3.36299	3.29018	3.22378	3.08835	2.9946
7.7865	4.98036	4.61713	4.34027	3.73537	3.68228	3.40808	3.30085	3.20552	3.18712	3.09333	3.03277
7.79649	5.08164	4.62828	4.3113	3.77002	3.68275	3.37829	3.34361	3.17991	3.14246	3.14697	3.02808
7.80649	4.98685	4.6184	4.27218	3.73147	3.7232	3.4561	3.34522	3.24774	3.14824	3.16007	3.02254
7.81649	5.03585	4.61194	4.23554	3.77561	3.69815	3.38758	3.3196	3.22173	3.14572	3.19571	3.03966
7.82648	5.02751	4.6296	4.27864	3.70087	3.72291	3.48399	3.32348	3.26101	3.2169	3.12507	3.12984
7.83648	5.03453	4.61926	4.33169	3.77065	3.65264	3.44322	3.29331	3.19973	3.16704	3.09151	3.01266
7.84647	5.05018	4.66355	4.25669	3.68792	3.63507	3.46508	3.28409	3.18083	3.25139	3.16038	3.02506
7.85647	5.08416	4.59595	4.29744	3.77118	3.64487	3.44557	3.31019	3.19193	3.19875	3.12024	3.12686
7.86647	5.03164	4.61484	4.32721	3.72554	3.62882	3.49821	3.27522	3.20223	3.1342	3.16786	3.0925
7.87646	5.01716	4.6421	4.30339	3.70587	3.62906	3.48297	3.27425	3.12699	3.18285	3.1693	3.08047
7.88646	5.08285	4.59122	4.25746	3.69321	3.66096	3.50132	3.32175	3.19267	3.19125	3.12988	3.12457
7.89645	5.06496	4.66922	4.33746	3.78085	3.64636	3.45969	3.29594	3.16288	3.1097	3.14776	3.05125
7.90645	5.00666	4.61671	4.25848	3.76681	3.61442	3.51599	3.29192	3.16634	3.11366	3.12172	3.08433
7.91645	5.04464	4.59356	4.28411	3.73619	3.67697	3.41551	3.35081	3.21226	3.18143	3.15022	3.02235
7.92644	5.03673	4.64789	4.26811	3.74541	3.67869	3.43141	3.31523	3.25055	3.133	3.09022	3.07191
7.93644	5.02843	4.68692	4.21924	3.78378	3.66696	3.42516	3.33225	3.22857	3.1516	3.1301	3.0727
7.94643	4.98531	4.71206	4.38094	3.71608	3.64985	3.45525	3.30155	3.27299	3.14854	3.12995	3.02139
7.95643	5.05414	4.61843	4.25582	3.75357	3.70154	3.41041	3.28734	3.22334	3.21233	3.07716	3.09373
7.96643	5.03256	4.60849	4.32708	3.81414	3.66773	3.39768	3.4029	3.21009	3.16838	3.17269	3.02464
7.97642	4.95264	4.61119	4.33055	3.75803	3.69298	3.48627	3.31614	3.23739	3.1735	3.11486	3.0248
7.98642	4.96647	4.66009	4.35216	3.76176	3.69783	3.48616	3.31053	3.18246	3.2472	3.12229	3.05002
7.99641	5.05044	4.62873	4.31887	3.76517	3.73132	3.43653	3.28491	3.16485	3.23467	3.15122	3.06121
8.00641	5.05188	4.65516	4.29838	3.77074	3.73537	3.43931	3.34838	3.19497	3.14716	3.08159	3.16801
8.01641	4.97915	4.65519	4.2902	3.78055	3.66125	3.44091	3.29025	3.24901	3.22981	3.07833	3.09994
8.0264	4.99714	4.6251	4.30055	3.72748	3.67199	3.44013	3.33771	3.23774	3.184	3.14177	3.16583
8.0364	5.10946	4.69154	4.36106	3.77813	3.68783	3.50152	3.27997	3.25293	3.11741	3.16373	3.12526
8.04639	5.00534	4.6391	4.29637	3.75182	3.65756	3.44748	3.31537	3.14817	3.2054	3.10633	3.04652
8.05639	5.04209	4.64785	4.32342	3.7404	3.64698	3.45234	3.35271	3.21398	3.21814	3.1021	3.10705
8.06639	5.0716	4.66306	4.32961	3.78301	3.70838	3.49456	3.37126	3.14614	3.20126	3.09964	3.07052
8.07638	5.04657	4.70068	4.27443	3.75377	3.68148	3.41552	3.35867	3.26283	3.16204	3.11567	3.11026
8.08638	4.981	4.62431	4.33255	3.79372	3.71275	3.4603	3.32148	3.2622	3.21472	3.18594	3.06579
8.09637	4.98592	4.64122	4.27233	3.80075	3.70654	3.46624	3.36481	3.19247	3.19652	3.10053	3.0488
8.10637	4.9908	4.66088	4.28685	3.77011	3.67903	3.46577	3.33145	3.24857	3.1669	3.1152	3.07642
8.11637	5.08478	4.65181	4.31802	3.84189	3.69525	3.44076	3.39969	3.18235	3.19111	3.14776	3.10817
8.12636	5.01408	4.61281	4.3612	3.74203	3.74764	3.46231	3.35455	3.21439	3.10823	3.15223	3.07998
8.13636	5.07221	4.65942	4.28445	3.82136	3.68858	3.46406	3.33341	3.18338	3.11819	3.17287	3.07044
8.14635	5.01981	4.73461	4.30447	3.7527	3.64833	3.40057	3.36979	3.18207	3.12652	3.18593	3.1011
8.15635	4.9812	4.61428	4.32725	3.75791	3.70855	3.47327	3.3751	3.2049	3.12861	3.11663	3.01792
8.16635	5.02857	4.71857	4.24484	3.75425	3.73238	3.4391	3.3939	3.22335	3.22759	3.13599	3.10596
8.17634	5.08019	4.56141	4.34194	3.7347	3.68222	3.48227	3.29526	3.21397	3.21321	3.06462	3.07421
8.18634	5.10792	4.61537	4.25584	3.72468	3.61639	3.45661	3.38506	3.2649	3.14239	3.10984	3.07654
8.19633	5.03551	4.67313	4.30075	3.75339	3.66759	3.42618	3.33935	3.20381	3.14864	3.12	3.08604
8.20633	5.01824	4.62782	4.2901	3.75839	3.72944	3.4255	3.27965	3.2151	3.20381	3.15017	3.09109
8.21633	4.99818	4.71094	4.28584	3.73624	3.65225	3.47785	3.3481	3.2408	3.23143	3.1142	3.06765
8.22632	5.03754	4.62905	4.26222	3.70784	3.76017	3.46168	3.33777	3.15793	3.18771	3.11944	3.04442
8.23632	5.05049	4.66813	4.30983	3.82422	3.68264	3.41266	3.35019	3.24785	3.15724	3.14428	3.09766
8.24631	5.06381	4.62486	4.31968	3.7429	3.6979	3.44953	3.39295	3.22831	3.19416	3.11708	3.07526
8.25631	5.00692	4.58288	4.27607	3.8083	3.69786	3.44646	3.32927	3.22396	3.13146	3.14764	3.03134
8.26631	5.02791	4.63374	4.31246	3.84584	3.71092	3.4091	3.28311	3.26026	3.21083	3.14987	3.14891
8.2763	4.99081	4.61235	4.32891	3.76163	3.69819	3.42407	3.34608	3.18772	3.18907	3.25393	3.0811
8.2863	5.00958	4.6592	4.25122	3.78858	3.67184	3.46997	3.33451	3.2056	3.22424	3.1537	3.08836
8.29629	5.07428	4.68116	4.33226	3.80932	3.68368	3.47135	3.3129	3.21261	3.16899	3.13389	3.07819
8.30629	5.04297	4.72061	4.332	3.82052	3.70376	3.38232	3.36406	3.21456	3.17487	3.17828	3.0788
8.31629	5.05297	4.59852	4.33979	3.7615	3.67356	3.54032	3.35282	3.20995	3.17813	3.17036	3.11196
8.32628	5.03829	4.67055	4.17282	3.80193	3.73854	3.41603	3.36911	3.25034	3.16502	3.17039	3.03018
8.33628	5.00141	4.6927	4.33022	3.71035	3.73859	3.54751	3.36006	3.29688	3.1893	3.14779	3.04514
8.34627	5.05385	4.60453	4.34777	3.84576	3.65386	3.44723	3.3601	3.25263	3.14962	3.08349	3.13879
8.35627	5.07362	4.69586	4.31347	3.778	3.67746	3.45843	3.36133	3.27185	3.15373	3.11096	3.11536
8.36627	5.02239	4.65407	4.30168	3.79434	3.77943	3.46965	3.39744	3.19692	3.16095	3.14147	3.09478
8.37626	5.04396	4.63622	4.31484	3.77466	3.6938	3.46004	3.31126	3.24952	3.14578	3.14143	3.05711
8.38626	5.05284	4.67841	4.34593	3.75562	3.68774	3.43628	3.26851	3.21548	3.15441	3.13586	3.09122
8.39625	5.08994	4.73997	4.34426	3.76588	3.6948	3.39014	3.36946	3.20307	3.16552	3.16701	3.03862
8.40625	5.02194	4.75133	4.26898	3.75584	3.68436	3.47799	3.33112	3.17127	3.15133	3.13198	3.13459
8.41625	4.99192	4.62616	4.3405	3.83327	3.69011	3.51167	3.3168	3.26017	3.24025	3.16593	3.09433
8.42624	5.02847	4.56104	4.26867	3.86502	3.68422	3.37948	3.35565	3.27133	3.19961	3.2416	3.13666
8.43624	5.00028	4.64579	4.27036	3.70342	3.63432	3.46003	3.30619	3.16405	3.1917	3.13511	3.13269
8.44623	5.05877	4.60238	4.32047	3.78411	3.70592	3.47943	3.36198	3.24951	3.17719	3.18871	3.14567
8.45623	5.12029	4.60709	4.32619	3.77416	3.70618	3.47629	3.34359	3.15895	3.15277	3.10671	3.07305
8.46623	5.03852	4.7579	4.38772	3.74261	3.70767	3.48527	3.33634	3.23438	3.10693	3.21058	3.05898
8.47622	5.03895	4.61374	4.33416	3.76679	3.70025	3.486	3.32916	3.26095	3.16872	3.1588	3.06376
8.48622	5.01736	4.64733	4.24323	3.73187	3.70146	3.50414	3.32072	3.22785	3.18996	3.12937	3.02684
8.49621	5.02048	4.57662	4.27265	3.77493	3.67564	3.48684	3.41395	3.25975	3.12993	3.17359	3.14877
8.50621	5.07103	4.59549	4.31688	3.80011	3.78251	3.42429	3.3515	3.21323	3.18202	3.13154	3.08259
8.51621	4.99968	4.67948	4.30618	3.75772	3.69952	3.47837	3.34965	3.28248	3.18073	3.14252	3.15394
8.5262	5.05755	4.71094	4.30608	3.79589	3.62357	3.54561	3.30011	3.20307	3.17231	3.14299	3.11588
8.5362	5.02843	4.64759	4.30718	3.76931	3.63812	3.43388	3.34847	3.2166	3.20472	3.13011	3.04726
8.54619	4.94954	4.71575	4.32286	3.81232	3.72142	3.52261	3.43488	3.22139	3.20106	3.17359	3.08107
8.55619	5.03426	4.69276	4.32716	3.76571	3.67592	3.51833	3.31398	3.24236	3.18519	3.05794	3.14066
8.56619	5.07805	4.70578	4.31533	3.79493	3.74383	3.49638	3.30617	3.20234	3.20299	3.16773	3.02092
8.57618	5.02142	4.64035	4.30162	3.83545	3.73623	3.51448	3.36832	3.21914	3.21383	3.08258	3.14287
8.58618	5.03729	4.67707	4.35289	3.79146	3.7406	3.3972	3.28766	3.23019	3.14122	3.24478	3.15358
8.59617	4.99566	4.62166	4.34662	3.82853	3.66687	3.41692	3.35966	3.26534	3.14592	3.17343	3.07613
8.60617	5.03913	4.62009	4.31543	3.82309	3.71837	3.47756	3.39529	3.24626	3.19851	3.13658	3.11324
8.61617	5.0364	4.62388	4.29625	3.76866	3.69212	3.47924	3.38969	3.21673	3.20964	3.11488	3.10356
8.62616	5.07133	4.63829	4.31237	3.80151	3.66716	3.55009	3.41905	3.20989	3.15374	3.18065	3.11604
8.63616	5.11506	4.67	4.30919	3.88689	3.72624	3.49568	3.3611	3.20304	3.19708	3.10055	3.09264
8.64615	5.0304	4.70969	4.3359	3.76729	3.68065	3.45428	3.33495	3.21212	3.20916	3.19246	3.13175
8.65615	5.00222	4.68026	4.3918	3.79497	3.69995	3.48908	3.40503	3.2208	3.19639	3.19065	3.08517
8.66615	5.00128	4.67547	4.34242	3.73774	3.70325	3.50257	3.29972	3.23165	3.2506	3.1204	3.11001
8.67614	5.0399	4.69246	4.34051	3.78385	3.67341	3.52659	3.37491	3.22629	3.22858	3.04336	3.08694
8.68614	5.02435	4.67841	4.25975	3.78899	3.64628	3.44125	3.34035	3.19175	3.20731	3.11192	3.0425
8.69613	5.07816	4.65901	4.2886	3.78029	3.66457	3.48112	3.43189	3.22464	3.20532	3.11969	3.15729
8.70613	5.04511	4.60895	4.36888	3.80214	3.70465	3.51024	3.35235	3.27332	3.15723	3.16823	3.06387
8.71613	5.01659	4.71195	4.23168	3.73008	3.66242	3.50724	3.34599	3.23503	3.17267	3.14111	3.1095
8.72612	5.03047	4.66703	4.36406	3.81713	3.73735	3.46509	3.33142	3.23349	3.17169	3.12486	3.1219
8.73612	5.02959	4.65078	4.27326	3.82575	3.71902	3.46238	3.4114	3.26556	3.17629	3.13106	3.10027
8.74611	5.02171	4.64881	4.25676	3.73125	3.75191	3.49273	3.41486	3.21452	3.17134	3.08951	3.07874
8.75611	5.00197	4.68738	4.3283	3.78103	3.65913	3.48663	3.32239	3.16153	3.14458	3.123	3.10055
8.76611	5.10421	4.63166	4.27723	3.7589	3.71961	3.41658	3.3215	3.25263	3.20456	3.06471	3.05565
8.7761	5.04849	4.64331	4.3348	3.79613	3.66029	3.47431	3.30373	3.24416	3.20297	3.13371	3.14043
8.7861	5.06836	4.696	4.39664	3.83823	3.65031	3.48636	3.33646	3.21538	3.2045	3.14341	3.11142
8.79609	5.06618	4.64262	4.39755	3.81067	3.73686	3.48468	3.36453	3.23303	3.1239	3.06613	3.1273
8.80609	4.99305	4.61303	4.32236	3.80361	3.72224	3.46753	3.32419	3.22577	3.15084	3.11129	3.0569
8.81609	5.10753	4.68612	4.2942	3.78731	3.76493	3.38158	3.36213	3.20685	3.21383	3.2235	3.14473
8.82608	5.03642	4.68167	4.36435	3.78604	3.75445	3.51422	3.33678	3.25402	3.21028	3.15608	3.08465
8.83608	5.02665	4.62978	4.27847	3.78813	3.73443	3.44425	3.33918	3.22987	3.16982	3.14172	3.08488
8.84607	5.09084	4.62715	4.30165	3.80106	3.75445	3.47407	3.34804	3.21102	3.24712	3.14968	3.10121
8.85607	5.02508	4.65109	4.38316	3.74711	3.735	3.47388	3.31247	3.2641	3.15966	3.22517	3.14527
8.86607	4.97424	4.71275	4.31259	3.8279	3.71482	3.46338	3.39827	3.25933	3.14996	3.1397	3.13175
8.87606	5.04066	4.63232	4.35712	3.84514	3.73508	3.44202	3.32304	3.21885	3.19857	3.18484	3.10146
8.88606	4.9577	4.65304	4.27515	3.80469	3.75468	3.43007	3.35848	3.24792	3.16188	3.14752	3.06648
8.89605	5.01644	4.71855	4.31947	3.82433	3.6875	3.47049	3.35883	3.27657	3.14409	3.16055	3.1553
8.90605	5.09717	4.69713	4.25834	3.79253	3.66574	3.52323	3.37779	3.19759	3.25394	3.19915	3.09194
8.91605	5.03543	4.68765	4.28718	3.82784	3.66335	3.5771	3.3603	3.2651	3.18241	3.13435	3.02756
8.92604	5.04265	4.66171	4.2881	3.83483	3.75524	3.49511	3.35849	3.18319	3.19055	3.13135	3.09911
8.93604	5.00348	4.7312	4.29915	3.83722	3.74354	3.57674	3.32949	3.22117	3.13177	3.12916	3.12197
8.94603	4.95754	4.67513	4.2946	3.84571	3.80768	3.46329	3.37795	3.28554	3.22354	3.17561	3.09266
8.95603	5.02323	4.62039	4.36623	3.8021	3.72927	3.46689	3.36076	3.18112	3.24631	3.06889	3.13129
8.96603	5.0241	4.63958	4.31194	3.81019	3.64213	3.47079	3.38169	3.27846	3.17369	3.19849	3.08464
8.97602	5.02691	4.7561	4.33814	3.82048	3.70128	3.49202	3.39499	3.27195	3.19225	3.16554	3.14429
8.98602	5.0366	4.68663	4.30567	3.76606	3.75549	3.446	3.39135	3.2399	3.19709	3.14802	3.09903
8.99601	5.09102	4.66574	4.35	3.8278	3.72369	3.48005	3.36592	3.28832	3.13937	3.11575	3.06702
9.00601	4.98832	4.68817	4.30068	3.80863	3.73214	3.48332	3.42865	3.22325	3.16762	3.18459	3.06933
9.01601	5.10112	4.70926	4.32897	3.76896	3.70005	3.47581	3.43106	3.2331	3.17943	3.14159	3.12817
9.026	5.04039	4.70612	4.39186	3.79681	3.73034	3.47597	3.42108	3.26779	3.19348	3.10571	3.03654
9.036	5.09584	4.68266	4.34657	3.77612	3.73078	3.53352	3.44163	3.22667	3.22372	3.14301	3.04475
9.04599	5.00237	4.7508	4.29432	3.83057	3.74452	3.47835	3.35314	3.28848	3.15341	3.14075	3.08918
9.05599	5.1078	4.71167	4.27251	3.80133	3.72994	3.48625	3.35588	3.23298	3.16368	3.17584	3.05812
9.06599	5.01026	4.57848	4.34212	3.77228	3.66607	3.49388	3.40303	3.22858	3.23024	3.13654	3.02984
9.07598	4.99888	4.75308	4.24441	3.80528	3.71614	3.50994	3.29227	3.26089	3.23529	3.19391	3.04431
9.08598	5.02201	4.66578	4.29186	3.81955	3.76369	3.47022	3.33943	3.23481	3.19291	3.17891	3.0214
9.09597	5.0385	4.69147	4.31553	3.74039	3.70281	3.43529	3.38434	3.2681	3.19153	3.09889	3.06668
9.10597	5.02441	4.62683	4.2719	3.79543	3.74033	3.54516	3.35178	3.19432	3.18493	3.20361	3.11504
9.11597	5.00467	4.69607	4.34885	3.89186	3.73901	3.52052	3.34738	3.25038	3.13607	3.12923	3.07632
9.12596	4.99301	4.69135	4.26637	3.86858	3.73402	3.51888	3.40391	3.24156	3.15903	3.16386	3.09734
9.13596	5.04246	4.716	4.38287	3.79872	3.67778	3.47792	3.38129	3.2007	3.18451	3.20282	3.02405
9.14595	5.04749	4.68641	4.34873	3.85232	3.80462	3.5052	3.40578	3.22479	3.21584	3.18383	3.08351
9.15595	5.01176	4.68011	4.43535	3.76499	3.74232	3.50505	3.30726	3.21155	3.15181	3.14681	3.11758
9.16595	4.95937	4.58959	4.36718	3.81329	3.79214	3.49605	3.34716	3.24989	3.1809	3.27215	3.11208
9.17594	5.05927	4.69823	4.33138	3.75937	3.68862	3.59123	3.41251	3.29093	3.15629	3.11609	3.11526
9.18594	5.02568	4.64924	4.34778	3.82746	3.7239	3.54732	3.38147	3.23826	3.17068	3.11204	3.11221
9.19593	5.04312	4.67248	4.34091	3.83091	3.74918	3.51481	3.35299	3.25674	3.15636	3.13752	3.10724
9.20593	4.99028	4.6709	4.32969	3.85652	3.73297	3.45651	3.3026	3.22996	3.19088	3.19116	3.08585
9.21593	5.07195	4.66198	4.37263	3.75931	3.73885	3.48137	3.37287	3.23965	3.22614	3.13491	3.06797
9.22592	4.98286	4.68113	4.30094	3.77017	3.74932	3.5314	3.37457	3.24167	3.16268	3.15906	3.13522
9.23592	5.02476	4.64598	4.28932	3.78757	3.70764	3.54729	3.3485	3.22509	3.22891	3.20908	3.08535
9.24591	5.01363	4.64506	4.40166	3.79543	3.75418	3.47026	3.40196	3.27405	3.16641	3.16861	3.0847
9.25591	4.99172	4.67392	4.23218	3.79186	3.71874	3.50892	3.37535	3.32924	3.19226	3.16128	3.14212
9.26591	4.99478	4.72054	4.3824	3.78314	3.77458	3.49466	3.39235	3.26338	3.2032	3.13036	3.1337
9.2759	4.95183	4.59933	4.32564	3.87149	3.70151	3.5477	3.41556	3.25275	3.18388	3.18689	3.13792
9.2859	5.0607	4.68215	4.33086	3.84607	3.70543	3.49236	3.43303	3.26644	3.21206	3.18281	3.09264
9.29589	5.08096	4.65067	4.35839	3.77083	3.78704	3.49739	3.34026	3.20747	3.12633	3.15826	3.06028
9.30589	4.97035	4.76192	4.32824	3.75153	3.82296	3.55183	3.42959	3.31074	3.1687	3.19714	3.09622
9.31589	5.02299	4.68607	4.33501	3.86668	3.73826	3.49844	3.42781	3.27394	3.20272	3.13281	3.08969
9.32588	4.90449	4.58697	4.36219	3.81293	3.70855	3.54791	3.36627	3.2122	3.20555	3.13891	3.07507
9.33588	5.04242	4.62966	4.35218	3.73905	3.69229	3.57818	3.36258	3.25066	3.19129	3.1318	3.1031
9.34587	4.98478	4.57944	4.35072	3.81612	3.67041	3.51437	3.37299	3.28045	3.22391	3.18861	3.11746
9.35587	5.06056	4.68755	4.29788	3.77197	3.75734	3.5613	3.40249	3.23508	3.19298	3.12103	3.06834
9.36587	5.08805	4.6645	4.36636	3.82746	3.67605	3.50611	3.41471	3.24739	3.16869	3.14478	3.04816
9.37586	4.99057	4.65763	4.38249	3.82122	3.75534	3.50166	3.39247	3.28181	3.20536	3.15413	3.12117
9.38586	5.00656	4.71798	4.3412	3.80781	3.71159	3.49323	3.46549	3.24152	3.20757	3.20083	3.17794
9.39585	5.04334	4.55802	4.25049	3.80954	3.70704	3.50658	3.34224	3.24854	3.20576	3.2186	3.10309
9.40585	5.00526	4.7177	4.35724	3.84512	3.74824	3.51007	3.42989	3.27697	3.2261	3.19094	3.15018
9.41585	5.06083	4.68983	4.32602	3.78346	3.7555	3.54341	3.35175	3.25708	3.19699	3.12063	3.09545
9.42584	5.02208	4.61719	4.28369	3.80597	3.78529	3.48153	3.40418	3.24901	3.15644	3.17866	3.11643
9.43584	5.05639	4.6114	4.33198	3.82997	3.77323	3.54763	3.42406	3.28301	3.16315	3.09685	3.13996
9.44583	5.00471	4.67647	4.32663	3.86571	3.70024	3.52163	3.38882	3.27965	3.1268	3.20561	3.09532
9.45583	5.08113	4.66119	4.29213	3.80311	3.76984	3.50225	3.3654	3.2485	3.21699	3.16068	3.07746
9.46583	5.0381	4.65666	4.34822	3.78979	3.7537	3.5107	3.40837	3.261	3.25522	3.16341	3.1283
9.47582	5.03161	4.5733	4.39513	3.83414	3.70634	3.49659	3.3973	3.31185	3.11109	3.19287	3.12032
9.48582	5.01273	4.68315	4.3367	3.81609	3.71815	3.5017	3.30366	3.22592	3.12308	3.10786	3.0675
9.49581	5.05879	4.68411	4.30275	3.82723	3.68914	3.48463	3.40681	3.32644	3.22634	3.11375	3.14416
9.50581	5.07158	4.66002	4.40813	3.82519	3.71319	3.56822	3.36601	3.21375	3.10516	3.16842	3.13981
9.51581	5.01821	4.6751	4.34865	3.86071	3.82288	3.50393	3.40548	3.1952	3.15962	3.15242	3.03564
9.5258	5.04772	4.6221	4.29918	3.82357	3.71973	3.51909	3.40368	3.29528	3.21582	3.15867	3.12689
9.5358	5.06611	4.59353	4.34501	3.81751	3.72968	3.48158	3.39213	3.24452	3.19459	3.12142	3.09978
9.54579	5.01886	4.62292	4.29037	3.80299	3.7287	3.47258	3.38437	3.27769	3.21174	3.15714	3.08795
9.55579	5.02671	4.70846	4.34086	3.86058	3.7954	3.48075	3.44256	3.21578	3.17849	3.2046	3.15066
9.56579	5.03682	4.64534	4.274	3.84709	3.77935	3.54355	3.40601	3.23558	3.27102	3.21281	3.09289
9.57578	5.03904	4.69916	4.30682	3.81756	3.75997	3.57616	3.4057	3.2863	3.20951	3.16739	3.14713
9.58578	4.97088	4.70325	4.36681	3.79726	3.7236	3.53778	3.46756	3.20337	3.20737	3.25104	3.08076
9.59577	5.00523	4.65398	4.39023	3.80031	3.74496	3.53869	3.44394	3.34175	3.22308	3.14593	3.11562
9.60577	5.05119	4.66315	4.33076	3.85826	3.74946	3.52383	3.39122	3.28268	3.11989	3.12556	3.16147
9.61577	4.9976	4.68243	4.35447	3.84569	3.7084	3.51238	3.30848	3.28417	3.22887	3.19144	3.10565
9.62576	5.00143	4.68865	4.34921	3.78439	3.81174	3.50951	3.38919	3.21049	3.22741	3.1181	3.12571
9.63576	5.02212	4.67338	4.35198	3.77451	3.71305	3.48891	3.40453	3.2567	3.15456	3.1911	3.16076
9.64575	5.05464	4.66495	4.28575	3.8229	3.70243	3.566	3.42294	3.2463	3.17207	3.22821	3.10584
9.65575	5.07372	4.63989	4.32382	3.83105	3.76254	3.54182	3.42862	3.22808	3.19041	3.11216	3.1046
9.66575	5.05532	4.66778	4.3436	3.78489	3.76318	3.47592	3.36784	3.27248	3.1958	3.0976	3.12029
9.67574	5.00524	4.71209	4.33695	3.78691	3.70736	3.5378	3.45858	3.26453	3.27779	3.12811	3.0802
9.68574	5.03928	4.64604	4.3713	3.79986	3.78171	3.47438	3.38217	3.2187	3.17498	3.11138	3.13817
9.69573	5.0834	4.65309	4.35627	3.81504	3.78092	3.5277	3.38266	3.28129	3.18621	3.12199	3.08526
9.70573	5.01697	4.6588	4.36114	3.79009	3.71367	3.55502	3.47706	3.24488	3.2122	3.16504	3.09519
9.71573	5.05545	4.58042	4.3093	3.77438	3.7553	3.49041	3.41287	3.22631	3.15962	3.16605	3.10851
9.72572	4.98949	4.71954	4.29311	3.84378	3.78204	3.55546	3.42704	3.23555	3.19867	3.1946	3.10837
9.73572	5.08596	4.68462	4.33632	3.89094	3.79843	3.44395	3.41401	3.25502	3.19491	3.17804	3.1574
9.74571	5.0399	4.61294	4.36498	3.81575	3.73115	3.49255	3.37551	3.22243	3.25608	3.16354	3.09416
9.75571	5.03394	4.67428	4.33359	3.83587	3.79985	3.51698	3.3592	3.27048	3.1991	3.11459	3.08384
9.76571	5.05669	4.64842	4.36074	3.8468	3.74364	3.51225	3.42021	3.30488	3.24429	3.18173	3.11921
9.7757	5.04741	4.75014	4.31711	3.87001	3.83907	3.48653	3.37416	3.29673	3.1371	3.20437	3.13555
9.7857	5.0222	4.70712	4.35595	3.87906	3.76663	3.53277	3.41147	3.27994	3.20457	3.15401	3.17278
9.79569	5.04394	4.6229	4.29611	3.84631	3.70383	3.53213	3.42966	3.29191	3.23269	3.24251	3.17142
9.80569	5.06543	4.65008	4.33689	3.87408	3.74373	3.57162	3.38871	3.24401	3.26043	3.21379	3.07353
9.81569	5.10852	4.61403	4.40347	3.82161	3.77947	3.61435	3.43184	3.3318	3.15255	3.13563	3.13957
9.82568	5.04157	4.7405	4.3228	3.82379	3.79147	3.51419	3.4087	3.25735	3.20233	3.16369	3.08149
9.83568	4.97312	4.64364	4.37837	3.83929	3.78348	3.53691	3.39005	3.3245	3.22456	3.15185	3.08815
9.84567	5.01392	4.68555	4.38036	3.86305	3.70789	3.49764	3.41081	3.27212	3.14084	3.12391	3.11233
9.85567	4.95299	4.68716	4.34449	3.84093	3.75004	3.54138	3.39448	3.30244	3.18267	3.14992	3.07735
9.86567	5.0698	4.63222	4.34589	3.87963	3.77505	3.55484	3.43787	3.27822	3.25596	3.1616	3.14829
9.87566	5.06977	4.682	4.28499	3.89128	3.75064	3.55572	3.39315	3.24182	3.19876	3.11792	3.0961
9.88566	5.08539	4.6908	4.3521	3.87116	3.79113	3.52261	3.42368	3.26096	3.17681	3.16992	3.11069
9.89565	5.11328	4.63084	4.27181	3.84185	3.73285	3.51979	3.37751	3.29163	3.2583	3.17874	3.14667
9.90565	4.98751	4.59659	4.28217	3.86517	3.7919	3.55585	3.35975	3.2781	3.15185	3.16527	3.16701
9.91565	4.97153	4.67019	4.36579	3.90292	3.75476	3.52641	3.41364	3.28402	3.17125	3.16186	3.08237
9.92564	5.03536	4.6897	4.42319	3.77754	3.8221	3.52122	3.39052	3.23121	3.22211	3.154	3.13091
9.93564	5.08088	4.66189	4.30459	3.85161	3.81598	3.54987	3.46264	3.24851	3.25279	3.12697	3.10234
9.94563	5.056	4.69907	4.34546	3.81536	3.79782	3.54474	3.4462	3.28976	3.19722	3.1061	3.10001
9.95563	5.03228	4.62083	4.37703	3.84186	3.83546	3.53843	3.34231	3.28377	3.26362	3.18796	3.15094
9.96563	5.01429	4.64995	4.36024	3.82863	3.7796	3.52053	3.4031	3.24622	3.18393	3.19529	3.15238
9.97562	5.03992	4.6405	4.3482	3.86835	3.78457	3.50679	3.34989	3.25794	3.27665	3.15563	3.13263
9.98562	5.04001	4.66319	4.38153	3.82038	3.79086	3.52471	3.35885	3.25064	3.14064	3.17062	3.12757
9.99561	5.05095	4.60299	4.34642	3.85377	3.76933	3.52295	3.42178	3.2743	3.18406	3.19276	3.14558
10.0056	5.13352	4.7016	4.40403	3.84305	3.74323	3.52886	3.3992	3.26649	3.18471	3.19452	3.09072
10.0156	5.02305	4.65146	4.28488	3.82364	3.76174	3.55055	3.39149	3.26287	3.19534	3.08924	3.10935

## Sheet: Fig 1c
Fig. 1c
[Spy dimer] (uM)	Fast phase (s-1)	Slow phase (s-1)
0	5.409	1.053
0.1	3.961	0.42
0.2	3.827	0.251
0.4	3.518	0.121
0.5	3.821	0.11
0.6		0.117
0.9		0.111
1.8		0.107
3.2		0.108
4.6		0.117
9.1		0.098

## Sheet: Fig 1d
Fig. 1d
[Spy dimer] (uM)	Normalized intial fluorescence
0	0
0.09	0.11
0.18	0.2
0.37	0.279
0.46	0.298
0.64	0.409
0.91	0.44
1.83	0.485
3.2	0.52
4.57	0.532
9.13	0.538

## Sheet: Fig 2a
Fig. 2a
Time	0 uM	13.7 uM	27.4 uM	45.7 uM	54.8 uM
0.83825	1.4773	1.3521	1.3314	1.2791	1.1946
0.84955	1.5041	1.3561	1.3256	1.2708	1.2195
0.86084	1.5027	1.3509	1.3283	1.2524	1.2186
0.87213	1.4871	1.3284	1.2928	1.306	1.2266
0.88343	1.5063	1.3853	1.3197	1.2777	1.2138
0.89472	1.5043	1.3778	1.296	1.2941	1.2467
0.90601	1.4968	1.383	1.3015	1.2529	1.1923
0.91731	1.4792	1.3887	1.3087	1.2613	1.205
0.9286	1.5206	1.3528	1.3178	1.287	1.2727
0.9399	1.5168	1.3374	1.2873	1.2686	1.1683
0.95119	1.5107	1.3798	1.2954	1.2435	1.2465
0.96249	1.5209	1.3596	1.3102	1.2681	1.2499
0.97378	1.5077	1.3688	1.3366	1.3167	1.2279
0.98507	1.5231	1.3851	1.289	1.2888	1.2275
0.99637	1.5035	1.3646	1.3142	1.2635	1.2651
1.0077	1.4968	1.3867	1.3132	1.2894	1.2653
1.019	1.4971	1.3406	1.2867	1.2324	1.2297
1.8383	1.4992	1.3853	1.2748	1.2567	1.214
1.8495	1.4904	1.3635	1.3156	1.2427	1.2185
1.8608	1.494	1.3533	1.3025	1.3248	1.219
1.8721	1.5129	1.3812	1.3173	1.2818	1.1822
1.8834	1.5005	1.3915	1.2724	1.2797	1.2372
1.8947	1.4789	1.3703	1.2856	1.2487	1.2222
1.906	1.5114	1.3745	1.3137	1.252	1.1584
1.9173	1.4921	1.3397	1.3203	1.2445	1.1726
1.9286	1.5146	1.3588	1.3052	1.2783	1.1979
1.9399	1.4838	1.3683	1.2847	1.2853	1.1795
1.9512	1.4908	1.3334	1.3104	1.2753	1.2271
1.9625	1.5017	1.338	1.3059	1.2939	1.2217
1.9738	1.499	1.3623	1.2878	1.2514	1.1973
1.9851	1.4989	1.3706	1.2992	1.2227	1.2437
1.9964	1.4862	1.3505	1.2651	1.2744	1.2015
2.0077	1.4845	1.3863	1.3432	1.3159	1.1909
2.019	1.4885	1.3886	1.2649	1.2865	1.2043
2.8383	1.5124	1.3456	1.2935	1.225	1.2521
2.8495	1.5132	1.3469	1.3322	1.2884	1.2285
2.8608	1.4913	1.3689	1.2784	1.3095	1.2199
2.8721	1.4756	1.3766	1.2904	1.2499	1.1839
2.8834	1.5195	1.3486	1.3116	1.2504	1.2468
2.8947	1.5109	1.3661	1.3076	1.3148	1.2468
2.906	1.4927	1.348	1.2751	1.2245	1.2495
2.9173	1.4917	1.3593	1.2708	1.2663	1.1688
2.9286	1.485	1.3677	1.3169	1.2736	1.2411
2.9399	1.5057	1.3573	1.2914	1.259	1.2701
2.9512	1.4935	1.3435	1.2942	1.2884	1.2421
2.9625	1.5271	1.35	1.2529	1.2683	1.2605
2.9738	1.4983	1.362	1.2802	1.2688	1.2156
2.9851	1.4895	1.3718	1.3111	1.261	1.2218
2.9964	1.4982	1.3517	1.2917	1.2573	1.2341
3.0077	1.4787	1.3465	1.2691	1.2511	1.2167
3.019	1.4957	1.3582	1.3112	1.2621	1.1911
3.8383	1.4883	1.3375	1.2735	1.2712	1.2141
3.8495	1.5063	1.3519	1.2975	1.2736	1.1718
3.8608	1.5024	1.344	1.3025	1.2674	1.2177
3.8721	1.4757	1.3386	1.2791	1.2474	1.1941
3.8834	1.5105	1.3566	1.2767	1.2751	1.2026
3.8947	1.5045	1.3393	1.3179	1.2671	1.1964
3.906	1.5024	1.3288	1.2974	1.2506	1.2189
3.9173	1.4987	1.3256	1.2788	1.2721	1.1597
3.9286	1.4733	1.3627	1.2785	1.2637	1.2331
3.9399	1.4959	1.3508	1.2749	1.2356	1.2162
3.9512	1.4763	1.343	1.2974	1.2539	1.2362
3.9625	1.4708	1.3554	1.2905	1.2841	1.1941
3.9738	1.4971	1.348	1.3203	1.274	1.1975
3.9851	1.4893	1.3255	1.2921	1.2882	1.1667
3.9964	1.5076	1.348	1.261	1.2864	1.2449
4.0077	1.4837	1.394	1.2819	1.2517	1.239
4.019	1.4999	1.3632	1.3022	1.287	1.1856
4.8383	1.5184	1.3663	1.2805	1.2149	1.1999
4.8495	1.498	1.3284	1.2704	1.2476	1.1911
4.8608	1.4705	1.375	1.3138	1.2297	1.2181
4.8721	1.505	1.3785	1.2856	1.274	1.2156
4.8834	1.4914	1.3365	1.2693	1.2547	1.1965
4.8947	1.5086	1.3531	1.325	1.2617	1.1988
4.906	1.5297	1.3645	1.2747	1.2735	1.2169
4.9173	1.5049	1.3115	1.3178	1.2637	1.1893
4.9286	1.4817	1.3724	1.2947	1.2668	1.2095
4.9399	1.4933	1.3359	1.3227	1.2402	1.2284
4.9512	1.4747	1.3648	1.2834	1.2952	1.2392
4.9625	1.5025	1.3663	1.2805	1.261	1.1875
4.9738	1.4931	1.3421	1.2995	1.2741	1.2003
4.9851	1.485	1.3395	1.283	1.2689	1.1699
4.9964	1.5203	1.3381	1.2395	1.2914	1.2022
5.0077	1.4821	1.3572	1.3035	1.2125	1.228
5.019	1.492	1.3562	1.2298	1.2482	1.2497
5.8383	1.4922	1.3671	1.2642	1.2673	1.1804
5.8495	1.5197	1.3869	1.3085	1.2371	1.2348
5.8608	1.5121	1.3639	1.3094	1.2469	1.1959
5.8721	1.5055	1.3606	1.278	1.2716	1.1984
5.8834	1.4778	1.3561	1.2866	1.2628	1.2346
5.8947	1.4918	1.3288	1.3104	1.3047	1.2119
5.906	1.5046	1.3902	1.3067	1.2841	1.2161
5.9173	1.4949	1.3178	1.2841	1.2406	1.1886
5.9286	1.484	1.3699	1.2964	1.2434	1.2468
5.9399	1.5152	1.3535	1.2492	1.2339	1.2022
5.9512	1.5122	1.3653	1.2753	1.2575	1.2097
5.9625	1.5085	1.3838	1.2959	1.2511	1.1896
5.9738	1.4814	1.3439	1.2478	1.271	1.1924
5.9851	1.4955	1.3814	1.3061	1.2707	1.2233
5.9964	1.5263	1.3601	1.2908	1.2312	1.1653
6.0077	1.5214	1.3458	1.3078	1.2551	1.1928
6.019	1.5029	1.3612	1.2511	1.2473	1.2205
6.8383	1.4995	1.3888	1.2519	1.2648	1.1958
6.8495	1.5072	1.3734	1.2714	1.2846	1.1956
6.8608	1.5107	1.3595	1.2633	1.2629	1.2001
6.8721	1.5262	1.3493	1.2811	1.2309	1.1908
6.8834	1.5091	1.3553	1.2554	1.3011	1.2133
6.8947	1.5165	1.3406	1.25	1.3076	1.1957
6.906	1.4737	1.3812	1.2601	1.2412	1.2265
6.9173	1.4953	1.3554	1.2859	1.2712	1.1908
6.9286	1.5039	1.3596	1.2655	1.2372	1.2017
6.9399	1.4863	1.3553	1.286	1.2301	1.1727
6.9512	1.4829	1.3882	1.2725	1.2545	1.1896
6.9625	1.4774	1.3618	1.2973	1.2776	1.207
6.9738	1.4942	1.3496	1.2816	1.2778	1.187
6.9851	1.4752	1.3461	1.2686	1.2696	1.2047
6.9964	1.4815	1.3685	1.2794	1.2584	1.1961
7.0077	1.5018	1.3457	1.2758	1.221	1.1823
7.019	1.5081	1.354	1.2999	1.2469	1.1907
7.8383	1.4762	1.3184	1.2712	1.2712	1.1891
7.8495	1.4874	1.3852	1.2638	1.2784	1.2087
7.8608	1.5104	1.3019	1.3074	1.2441	1.1691
7.8721	1.5131	1.3543	1.3099	1.2351	1.1704
7.8834	1.4904	1.325	1.2533	1.2122	1.2047
7.8947	1.5285	1.3394	1.3102	1.2481	1.2049
7.906	1.4897	1.365	1.2895	1.2683	1.2337
7.9173	1.4865	1.3327	1.3026	1.2933	1.1574
7.9286	1.4907	1.3937	1.2868	1.2459	1.2105
7.9399	1.5025	1.3501	1.2655	1.2806	1.1779
7.9512	1.502	1.392	1.2923	1.2369	1.161
7.9625	1.5132	1.3339	1.2637	1.2908	1.1812
7.9738	1.5085	1.3486	1.2568	1.2602	1.2264
7.9851	1.4927	1.3238	1.2659	1.2437	1.2359
7.9964	1.4804	1.3717	1.3079	1.2403	1.1845
8.0077	1.4773	1.3452	1.2745	1.2709	1.177
8.019	1.5044	1.3301	1.2911	1.2395	1.1527
8.8383	1.5048	1.3617	1.2749	1.2664	1.2073
8.8495	1.4892	1.3575	1.288	1.2334	1.2139
8.8608	1.4881	1.3469	1.2658	1.2465	1.2131
8.8721	1.4945	1.3733	1.2786	1.2337	1.1881
8.8834	1.5064	1.3642	1.258	1.2366	1.1839
8.8947	1.491	1.3539	1.302	1.2425	1.1771
8.906	1.5059	1.354	1.2775	1.2719	1.2113
8.9173	1.4952	1.3764	1.268	1.2216	1.1702
8.9286	1.4975	1.3617	1.2716	1.2233	1.1801
8.9399	1.4982	1.3911	1.288	1.2424	1.1763
8.9512	1.4988	1.361	1.2715	1.2446	1.1948
8.9625	1.5226	1.3464	1.298	1.263	1.2121
8.9738	1.494	1.348	1.2686	1.247	1.1639
8.9851	1.5147	1.2882	1.2683	1.2409	1.203
8.9964	1.4843	1.355	1.2729	1.2348	1.1541
9.0077	1.5216	1.3547	1.2792	1.2572	1.1953
9.019	1.4932	1.3437	1.2675	1.2588	1.2174
9.8383	1.489	1.3371	1.2693	1.2225	1.1939
9.8495	1.5196	1.3434	1.2765	1.2208	1.1946
9.8608	1.5155	1.3281	1.2872	1.2519	1.2558
9.8721	1.5178	1.3187	1.271	1.28	1.2203
9.8834	1.45	1.3551	1.2922	1.256	1.1736
9.8947	1.5014	1.373	1.2444	1.2461	1.1912
9.906	1.5038	1.3533	1.2702	1.2363	1.2338
9.9173	1.4935	1.3451	1.3008	1.2872	1.182
9.9286	1.4993	1.3323	1.2667	1.257	1.2019
9.9399	1.4752	1.3221	1.2979	1.2587	1.2193
9.9512	1.4772	1.3348	1.2618	1.2612	1.2188
9.9625	1.5014	1.2974	1.2603	1.2567	1.1837
9.9738	1.4951	1.3286	1.2842	1.2352	1.23
9.9851	1.5146	1.3677	1.2623	1.265	1.192
9.9964	1.505	1.3548	1.279	1.2315	1.2233
10.008	1.5033	1.3738	1.3031	1.2615	1.2213
10.019	1.5119	1.3499	1.277	1.2521	1.2011
10.838	1.4837	1.3424	1.2529	1.2282	1.1903
10.85	1.496	1.3447	1.2545	1.2496	1.1806
10.861	1.4832	1.3615	1.2547	1.2871	1.1992
10.872	1.5026	1.3501	1.2893	1.2973	1.1723
10.883	1.4971	1.3472	1.3069	1.2804	1.1807
10.895	1.4854	1.3308	1.2734	1.2657	1.1865
10.906	1.506	1.3221	1.2354	1.2411	1.1779
10.917	1.5008	1.3514	1.2658	1.2346	1.2161
10.929	1.4795	1.3439	1.2531	1.2637	1.1281
10.94	1.4563	1.3203	1.2671	1.2113	1.2084
10.951	1.5066	1.342	1.284	1.2314	1.1879
10.962	1.511	1.3642	1.2872	1.2491	1.2075
10.974	1.4991	1.3322	1.2397	1.273	1.2191
10.985	1.4789	1.3736	1.2792	1.21	1.1792
10.996	1.5027	1.3301	1.2872	1.232	1.2115
11.008	1.4676	1.3217	1.2798	1.2854	1.2125
11.019	1.5101	1.3578	1.2734	1.2666	1.2068
11.838	1.5028	1.3318	1.2606	1.3085	1.1981
11.85	1.489	1.3418	1.2236	1.2573	1.2049
11.861	1.4894	1.3387	1.253	1.2495	1.2109
11.872	1.4862	1.3666	1.2621	1.2532	1.1933
11.883	1.4975	1.3621	1.2697	1.2327	1.1814
11.895	1.4982	1.34	1.2756	1.2412	1.2148
11.906	1.498	1.3593	1.2886	1.2475	1.1486
11.917	1.5085	1.3498	1.2685	1.265	1.2011
11.929	1.5187	1.3363	1.291	1.2769	1.1786
11.94	1.501	1.363	1.2457	1.2481	1.1682
11.951	1.5176	1.3636	1.2503	1.2615	1.2068
11.962	1.5189	1.3049	1.2891	1.2457	1.2107
11.974	1.5012	1.3324	1.2999	1.2593	1.2035
11.985	1.4882	1.3414	1.26	1.2756	1.1743
11.996	1.4817	1.3331	1.2732	1.2464	1.2034
12.008	1.5375	1.3436	1.2765	1.2543	1.1905
12.019	1.5059	1.3187	1.2749	1.2218	1.1905
12.838	1.4724	1.3297	1.2681	1.236	1.1777
12.85	1.4895	1.3748	1.2599	1.2593	1.1747
12.861	1.5101	1.3576	1.2498	1.2479	1.2077
12.872	1.5213	1.3413	1.2477	1.2014	1.1464
12.883	1.4993	1.3241	1.2311	1.2443	1.1923
12.895	1.5099	1.3011	1.2724	1.2349	1.175
12.906	1.5398	1.326	1.2825	1.2112	1.1942
12.917	1.5126	1.3323	1.2922	1.2521	1.2349
12.929	1.5147	1.3077	1.2621	1.2662	1.2156
12.94	1.4964	1.3424	1.2737	1.2535	1.1935
12.951	1.5153	1.3114	1.26	1.2227	1.2078
12.962	1.5114	1.3596	1.2674	1.2718	1.1877
12.974	1.5264	1.336	1.2454	1.2785	1.1731
12.985	1.4993	1.3885	1.2912	1.2531	1.1827
12.996	1.5019	1.3323	1.2596	1.2152	1.1695
13.008	1.4957	1.3318	1.29	1.2213	1.1876
13.019	1.4924	1.341	1.2607	1.2512	1.1604
13.838	1.4783	1.336	1.2581	1.2243	1.2286
13.85	1.4923	1.3532	1.2826	1.2605	1.2062
13.861	1.4937	1.3482	1.3071	1.2501	1.1749
13.872	1.5036	1.3464	1.2644	1.2002	1.2296
13.883	1.5036	1.3295	1.2499	1.2789	1.1899
13.895	1.482	1.367	1.245	1.2485	1.1866
13.906	1.5288	1.2883	1.2834	1.2557	1.1492
13.917	1.5157	1.3484	1.2447	1.2528	1.1769
13.929	1.5013	1.3496	1.2766	1.2399	1.1931
13.94	1.4938	1.313	1.2956	1.2508	1.1948
13.951	1.4816	1.3679	1.25	1.2468	1.2028
13.962	1.4808	1.3348	1.2679	1.2104	1.1842
13.974	1.5094	1.322	1.2503	1.2547	1.1734
13.985	1.4893	1.3293	1.3137	1.2691	1.2255
13.996	1.483	1.3399	1.286	1.2522	1.2134
14.008	1.5113	1.3735	1.2988	1.1796	1.1911
14.019	1.504	1.3364	1.2678	1.233	1.1648
14.838	1.4691	1.3475	1.2773	1.2417	1.197
14.85	1.4945	1.3166	1.2591	1.2555	1.2185
14.861	1.481	1.3345	1.2708	1.2583	1.2384
14.872	1.5045	1.3693	1.2853	1.2455	1.1881
14.883	1.4912	1.3245	1.2819	1.2488	1.2146
14.895	1.4666	1.3226	1.2691	1.2291	1.1619
14.906	1.5017	1.3652	1.2777	1.2438	1.2098
14.917	1.5024	1.3362	1.2407	1.2211	1.1922
14.929	1.5044	1.3046	1.2553	1.2532	1.1662
14.94	1.4982	1.3613	1.2758	1.2041	1.1637
14.951	1.5001	1.3331	1.2455	1.2706	1.1469
14.962	1.4935	1.2977	1.2825	1.2455	1.1844
14.974	1.496	1.3169	1.2296	1.2187	1.1995
14.985	1.5101	1.328	1.2575	1.2446	1.1641
14.996	1.4807	1.318	1.2914	1.2714	1.1954
15.008	1.5053	1.324	1.245	1.2245	1.1751
15.019	1.5098	1.3473	1.29	1.257	1.2191
15.838	1.4987	1.328	1.2924	1.2285	1.1694
15.85	1.5215	1.3199	1.2654	1.232	1.1924
15.861	1.5129	1.3376	1.2643	1.2368	1.2106
15.872	1.4961	1.3358	1.2664	1.2345	1.1672
15.883	1.506	1.3523	1.3115	1.2509	1.1724
15.895	1.4947	1.3469	1.27	1.2607	1.1888
15.906	1.5011	1.3488	1.2866	1.2266	1.1962
15.917	1.5185	1.3428	1.2767	1.241	1.1879
15.929	1.5128	1.3319	1.2966	1.2628	1.2133
15.94	1.4881	1.3028	1.2844	1.2439	1.1452
15.951	1.5075	1.3515	1.244	1.2279	1.1929
15.962	1.5086	1.3332	1.2513	1.2501	1.2171
15.974	1.5045	1.3485	1.2555	1.2905	1.1723
15.985	1.5212	1.3347	1.2654	1.2774	1.1667
15.996	1.4937	1.3419	1.2664	1.2375	1.2128
16.008	1.4873	1.3593	1.3059	1.2541	1.1803
16.019	1.4721	1.3113	1.2414	1.2575	1.1551
16.838	1.503	1.351	1.2385	1.2398	1.2067
16.85	1.5051	1.3709	1.2823	1.2461	1.1629
16.861	1.4877	1.3371	1.2915	1.2551	1.1565
16.872	1.4897	1.3209	1.2915	1.2358	1.1991
16.883	1.4825	1.3605	1.2242	1.1943	1.1676
16.895	1.4954	1.344	1.2425	1.2337	1.195
16.906	1.5189	1.3389	1.2705	1.2303	1.2119
16.917	1.4996	1.3402	1.2636	1.2581	1.1882
16.929	1.4907	1.3446	1.2838	1.2088	1.1653
16.94	1.5022	1.3359	1.2605	1.257	1.2021
16.951	1.4863	1.3544	1.2687	1.2446	1.2133
16.962	1.501	1.3488	1.2334	1.2456	1.1758
16.974	1.4896	1.3458	1.2706	1.2369	1.1503
16.985	1.4872	1.3278	1.2172	1.2448	1.1756
16.996	1.4981	1.33	1.2829	1.2344	1.1645
17.008	1.4938	1.3121	1.2601	1.2183	1.2406
17.019	1.4963	1.3047	1.2564	1.2366	1.1511
17.838	1.5062	1.3336	1.2855	1.2455	1.2042
17.85	1.4981	1.3524	1.2696	1.2608	1.2055
17.861	1.4893	1.3219	1.2754	1.2623	1.1693
17.872	1.5079	1.3461	1.2715	1.2543	1.166
17.883	1.5209	1.3551	1.2717	1.2029	1.1262
17.895	1.4763	1.3232	1.3131	1.2346	1.1769
17.906	1.5167	1.3096	1.2599	1.2743	1.1802
17.917	1.5054	1.346	1.2683	1.2516	1.156
17.929	1.4855	1.354	1.2281	1.222	1.1517
17.94	1.5183	1.3245	1.2597	1.2411	1.1679
17.951	1.4836	1.3541	1.3086	1.2582	1.193
17.962	1.4839	1.3288	1.2723	1.2311	1.2423
17.974	1.5148	1.3007	1.2425	1.2313	1.1763
17.985	1.519	1.322	1.2893	1.2126	1.2112
17.996	1.4973	1.3443	1.2624	1.2454	1.1614
18.008	1.4765	1.3708	1.2619	1.2474	1.1421
18.019	1.5012	1.3599	1.2612	1.22	1.2264
18.838	1.4988	1.3606	1.2655	1.2281	1.1811
18.85	1.4973	1.3426	1.2725	1.222	1.1951
18.861	1.502	1.3478	1.2476	1.2276	1.1803
18.872	1.5076	1.3668	1.2534	1.2305	1.1636
18.883	1.4782	1.304	1.2564	1.2437	1.2197
18.895	1.4913	1.3588	1.2767	1.2184	1.182
18.906	1.5035	1.3696	1.2577	1.2437	1.1512
18.917	1.4916	1.3357	1.2909	1.2318	1.1966
18.929	1.4943	1.3289	1.2761	1.2632	1.2049
18.94	1.4975	1.3392	1.2892	1.2356	1.1848
18.951	1.5095	1.3168	1.2531	1.2395	1.1952
18.962	1.522	1.3623	1.2412	1.2432	1.1467
18.974	1.5009	1.3353	1.2596	1.2298	1.1992
18.985	1.4768	1.3331	1.2762	1.2466	1.1155
18.996	1.5176	1.3281	1.2965	1.2507	1.1651
19.008	1.5026	1.3519	1.2867	1.2205	1.1938
19.019	1.4995	1.3182	1.2858	1.2124	1.1522
19.838	1.5093	1.3269	1.2396	1.2268	1.2074
19.85	1.4743	1.3494	1.232	1.2381	1.132
19.861	1.5157	1.337	1.254	1.2382	1.1424
19.872	1.496	1.3127	1.3133	1.2	1.1447
19.883	1.4949	1.3462	1.2556	1.228	1.2
19.895	1.4925	1.3311	1.2594	1.2402	1.2007
19.906	1.4863	1.3247	1.2792	1.2544	1.2071
19.917	1.499	1.3129	1.2658	1.2459	1.1814
19.929	1.4932	1.3223	1.2501	1.2343	1.1626
19.94	1.4993	1.3472	1.2565	1.2447	1.1785
19.951	1.5091	1.3352	1.253	1.2256	1.1993
19.962	1.4817	1.3007	1.2567	1.2335	1.1819
19.974	1.4954	1.3325	1.2696	1.2216	1.1888
19.985	1.4884	1.3398	1.2578	1.2378	1.2058
19.996	1.4846	1.3511	1.2446	1.2238	1.1877
20.008	1.5163	1.3264	1.2341	1.2239	1.1813
20.019	1.4846	1.3471	1.2472	1.2489	1.1956
20.838	1.5217	1.3054	1.2711	1.2224	1.2037
20.85	1.5053	1.3079	1.2516	1.2621	1.1602
20.861	1.4885	1.3488	1.2473	1.283	1.2156
20.872	1.4995	1.3046	1.3167	1.2527	1.2151
20.883	1.4943	1.3512	1.2579	1.206	1.1629
20.895	1.4899	1.329	1.2709	1.2462	1.2048
20.906	1.504	1.3434	1.2585	1.2142	1.2177
20.917	1.5182	1.3349	1.2701	1.2339	1.1643
20.929	1.4842	1.3045	1.2348	1.2489	1.1735
20.94	1.5226	1.3553	1.2581	1.239	1.1764
20.951	1.4679	1.3352	1.2587	1.2097	1.2187
20.962	1.4961	1.3143	1.2448	1.2478	1.1717
20.974	1.5099	1.356	1.2959	1.2399	1.168
20.985	1.4884	1.3689	1.2758	1.2128	1.2273
20.996	1.4917	1.3442	1.2887	1.2151	1.1821
21.008	1.5279	1.3423	1.2643	1.2575	1.191
21.019	1.4935	1.3482	1.2799	1.2082	1.176
21.838	1.4891	1.3279	1.2751	1.2398	1.1871
21.85	1.4938	1.3451	1.2505	1.1985	1.1852
21.861	1.493	1.3356	1.2698	1.2252	1.1566
21.872	1.524	1.3511	1.2848	1.2386	1.2125
21.883	1.5047	1.3081	1.2452	1.2376	1.1833
21.895	1.4739	1.3292	1.252	1.2761	1.1703
21.906	1.5144	1.3197	1.2599	1.2266	1.2141
21.917	1.4833	1.3169	1.243	1.2323	1.1827
21.929	1.505	1.3321	1.2641	1.2045	1.1793
21.94	1.4765	1.3237	1.2549	1.2111	1.1678
21.951	1.4969	1.291	1.2619	1.2031	1.1494
21.962	1.4962	1.2743	1.278	1.2054	1.2009
21.974	1.4911	1.3193	1.2643	1.274	1.1814
21.985	1.5096	1.3336	1.2868	1.2389	1.1601
21.996	1.4632	1.326	1.2432	1.2293	1.1625
22.008	1.4868	1.3256	1.2438	1.2473	1.1501
22.019	1.5025	1.3379	1.2794	1.2278	1.1542
22.838	1.4862	1.3086	1.2324	1.2453	1.1441
22.85	1.496	1.3398	1.2737	1.2341	1.151
22.861	1.5033	1.3233	1.2826	1.2334	1.1845
22.872	1.4892	1.3318	1.2525	1.2171	1.1768
22.883	1.5041	1.3492	1.2234	1.2436	1.1884
22.895	1.4937	1.3219	1.2603	1.2017	1.1828
22.906	1.4973	1.3131	1.2838	1.2571	1.1587
22.917	1.5033	1.3192	1.2787	1.2412	1.1722
22.929	1.4931	1.3183	1.2575	1.2435	1.2067
22.94	1.4885	1.338	1.255	1.2478	1.1405
22.951	1.5006	1.3453	1.2486	1.215	1.1837
22.962	1.4962	1.3227	1.2471	1.228	1.1662
22.974	1.4902	1.3325	1.2193	1.2384	1.1523
22.985	1.515	1.3396	1.2585	1.2265	1.1194
22.996	1.4942	1.3422	1.2462	1.2452	1.1498
23.008	1.5126	1.3082	1.2589	1.256	1.1584
23.019	1.5134	1.3176	1.2706	1.218	1.152
23.838	1.5252	1.3448	1.2369	1.2308	1.178
23.85	1.4993	1.3071	1.2462	1.2003	1.1507
23.861	1.5073	1.3341	1.2645	1.2041	1.1581
23.872	1.4895	1.3402	1.2308	1.2309	1.1748
23.883	1.5043	1.3071	1.2893	1.247	1.1725
23.895	1.4887	1.348	1.2284	1.2852	1.1709
23.906	1.4677	1.3486	1.2664	1.2196	1.1497
23.917	1.4961	1.3442	1.2613	1.2466	1.1969
23.929	1.4973	1.3188	1.2624	1.2558	1.1726
23.94	1.5125	1.2913	1.2864	1.2337	1.1717
23.951	1.4965	1.3229	1.2764	1.2274	1.1562
23.962	1.4727	1.3363	1.2587	1.2309	1.1882
23.974	1.5169	1.3171	1.2532	1.2346	1.1526
23.985	1.4843	1.3235	1.2443	1.229	1.1854
23.996	1.4855	1.3635	1.2622	1.2404	1.172
24.008	1.5127	1.3112	1.2475	1.2313	1.1587
24.019	1.4913	1.3559	1.2543	1.2173	1.1936
24.838	1.5112	1.3097	1.254	1.2603	1.1876
24.85	1.5037	1.3452	1.298	1.2339	1.153
24.861	1.4833	1.3231	1.2415	1.2372	1.186
24.872	1.4887	1.317	1.2819	1.243	1.1576
24.883	1.4728	1.2886	1.2659	1.211	1.1703
24.895	1.5245	1.3363	1.261	1.1918	1.1794
24.906	1.4915	1.3531	1.2638	1.2375	1.189
24.917	1.5045	1.3237	1.2656	1.2454	1.1333
24.929	1.5069	1.3371	1.2164	1.2108	1.1688
24.94	1.5096	1.3347	1.2732	1.234	1.1811
24.951	1.5193	1.3096	1.251	1.1837	1.1761
24.962	1.5051	1.3308	1.2321	1.2338	1.1642
24.974	1.5031	1.36	1.234	1.2424	1.1455
24.985	1.4876	1.309	1.2611	1.1959	1.2085
24.996	1.5266	1.38	1.2605	1.2236	1.1996
25.008	1.4857	1.3297	1.2554	1.2316	1.1699
25.019	1.4956	1.3223	1.2461	1.2391	1.1623
25.838	1.5323	1.348	1.2429	1.2447	1.1648
25.85	1.4975	1.3357	1.2689	1.2094	1.1846
25.861	1.5052	1.313	1.2767	1.2403	1.1701
25.872	1.491	1.3377	1.2265	1.2217	1.2025
25.883	1.4838	1.3205	1.2627	1.2181	1.1535
25.895	1.515	1.3089	1.2603	1.2274	1.139
25.906	1.4902	1.3071	1.2414	1.2097	1.1504
25.917	1.4849	1.3585	1.2298	1.2297	1.1837
25.929	1.5058	1.3327	1.2531	1.2178	1.203
25.94	1.5148	1.3454	1.2187	1.2302	1.1608
25.951	1.4984	1.3293	1.2502	1.2171	1.1422
25.962	1.4999	1.3171	1.2723	1.2348	1.1957
25.974	1.5211	1.3104	1.2825	1.2052	1.1754
25.985	1.4831	1.3351	1.2121	1.2103	1.1838
25.996	1.4813	1.3215	1.2967	1.2192	1.1604
26.008	1.4832	1.3354	1.2366	1.2519	1.1786
26.019	1.5055	1.2996	1.2614	1.1969	1.2164
26.838	1.4817	1.3035	1.2506	1.206	1.1191
26.85	1.5236	1.3201	1.2376	1.2249	1.1873
26.861	1.4964	1.2927	1.2141	1.2061	1.1925
26.872	1.4899	1.3292	1.2668	1.2232	1.2111
26.883	1.4938	1.3037	1.2664	1.2164	1.1899
26.895	1.5056	1.3028	1.2334	1.2079	1.1509
26.906	1.4595	1.3374	1.2712	1.1998	1.1964
26.917	1.4995	1.2914	1.2245	1.2441	1.175
26.929	1.4721	1.3334	1.2255	1.2315	1.1785
26.94	1.5091	1.3143	1.2395	1.2087	1.1743
26.951	1.4821	1.3101	1.2595	1.2353	1.1341
26.962	1.4926	1.3209	1.2855	1.2475	1.1593
26.974	1.4833	1.3174	1.2567	1.2572	1.1606
26.985	1.4955	1.3307	1.2422	1.2327	1.1541
26.996	1.4968	1.3237	1.1987	1.233	1.1801
27.008	1.4941	1.3282	1.2433	1.2223	1.1723
27.019	1.5045	1.3067	1.2673	1.2452	1.1926
27.838	1.4842	1.3352	1.269	1.1978	1.1633
27.85	1.512	1.3173	1.2587	1.2313	1.1763
27.861	1.4799	1.295	1.2735	1.1999	1.1648
27.872	1.4865	1.3478	1.2654	1.2145	1.1799
27.883	1.5221	1.3444	1.2377	1.2141	1.1466
27.895	1.4837	1.3224	1.2283	1.2087	1.1807
27.906	1.5085	1.3189	1.285	1.2265	1.1759
27.917	1.4983	1.3367	1.2306	1.2058	1.1397
27.929	1.4949	1.3286	1.2569	1.2185	1.183
27.94	1.5068	1.2994	1.277	1.2156	1.1588
27.951	1.4938	1.3606	1.2617	1.2482	1.1781
27.962	1.4968	1.3098	1.2634	1.2267	1.1373
27.974	1.4856	1.3364	1.2562	1.2114	1.1518
27.985	1.5001	1.2971	1.2528	1.2339	1.1518
27.996	1.515	1.2981	1.2343	1.2353	1.1599
28.008	1.4773	1.3065	1.2616	1.2196	1.1582
28.019	1.4925	1.3319	1.2418	1.2014	1.1964
28.838	1.5017	1.3272	1.2304	1.2387	1.1763
28.85	1.506	1.3469	1.2509	1.2244	1.1383
28.861	1.4842	1.3176	1.2676	1.203	1.1331
28.872	1.4941	1.3202	1.2439	1.2678	1.1669
28.883	1.4785	1.3234	1.2605	1.2475	1.1789
28.895	1.5238	1.3209	1.2524	1.2143	1.1762
28.906	1.5179	1.3241	1.2571	1.2282	1.2113
28.917	1.5061	1.3082	1.2783	1.208	1.1632
28.929	1.4785	1.3241	1.2703	1.2083	1.1795
28.94	1.5069	1.3266	1.2703	1.2366	1.1649
28.951	1.5053	1.3317	1.2674	1.2383	1.1645
28.962	1.4924	1.331	1.2567	1.2308	1.1523
28.974	1.5178	1.333	1.2537	1.2289	1.1272
28.985	1.5046	1.3151	1.2958	1.237	1.1975
28.996	1.4711	1.2945	1.2597	1.2446	1.1983
29.008	1.4973	1.3553	1.2557	1.2267	1.15
29.019	1.4973	1.2988	1.2218	1.2298	1.1828
29.838	1.4828	1.3236	1.2178	1.227	1.1938
29.85	1.487	1.3147	1.2266	1.2116	1.1647
29.861	1.4847	1.3167	1.2797	1.2142	1.1775
29.872	1.4904	1.361	1.2791	1.2005	1.1523
29.883	1.4981	1.3092	1.2742	1.1974	1.1187
29.895	1.5148	1.3402	1.2319	1.2094	1.1765
29.906	1.4879	1.3019	1.2445	1.2291	1.1803
29.917	1.5218	1.3215	1.2483	1.2342	1.1636
29.929	1.4868	1.3334	1.2376	1.2303	1.2126
29.94	1.4753	1.3297	1.2375	1.2448	1.175
29.951	1.503	1.3504	1.2263	1.2038	1.1487
29.962	1.482	1.287	1.2175	1.1942	1.1628
29.974	1.5102	1.3664	1.238	1.246	1.1801
29.985	1.5152	1.3065	1.2216	1.2131	1.1766
29.996	1.4628	1.3236	1.259	1.2046	1.1645
30.008	1.4966	1.3296	1.2036	1.2187	1.1609
30.019	1.4779	1.2965	1.2181	1.2515	1.1555
30.838	1.4999	1.3307	1.1959	1.1921	1.1858
30.85	1.5072	1.3003	1.1936	1.2	1.146
30.861	1.4955	1.3095	1.2441	1.2535	1.155
30.872	1.5144	1.3521	1.2264	1.2323	1.1926
30.883	1.5033	1.3153	1.2509	1.2496	1.118
30.895	1.499	1.3175	1.2644	1.245	1.1406
30.906	1.5086	1.3557	1.257	1.2304	1.1806
30.917	1.4906	1.3188	1.2748	1.2054	1.1468
30.929	1.5006	1.3267	1.2974	1.2102	1.146
30.94	1.4614	1.3186	1.2387	1.2415	1.1623
30.951	1.4647	1.2887	1.2556	1.2381	1.1493
30.962	1.5114	1.3231	1.2609	1.228	1.1733
30.974	1.489	1.3353	1.25	1.2096	1.1649
30.985	1.485	1.3152	1.2395	1.2153	1.1831
30.996	1.4994	1.3329	1.274	1.2348	1.1587
31.008	1.4999	1.3235	1.2671	1.2246	1.171
31.019	1.5329	1.3118	1.2428	1.2516	1.1327
31.838	1.4978	1.3256	1.2882	1.2012	1.1688
31.85	1.4977	1.3346	1.2371	1.1916	1.142
31.861	1.4753	1.3197	1.2402	1.2288	1.2005
31.872	1.4849	1.3133	1.2587	1.2416	1.1918
31.883	1.5079	1.3627	1.238	1.2469	1.1476
31.895	1.4862	1.3117	1.2482	1.2205	1.1581
31.906	1.513	1.3203	1.2704	1.1873	1.1646
31.917	1.4965	1.2918	1.2485	1.2006	1.1985
31.929	1.5036	1.3195	1.2616	1.2347	1.1744
31.94	1.4973	1.3326	1.2108	1.273	1.1546
31.951	1.4894	1.3244	1.2597	1.22	1.1547
31.962	1.4874	1.3017	1.2545	1.2056	1.1568
31.974	1.5007	1.322	1.2371	1.2213	1.1453
31.985	1.5275	1.3196	1.2473	1.2356	1.1376
31.996	1.4839	1.3483	1.2163	1.2574	1.1779
32.008	1.4848	1.328	1.2829	1.2277	1.1965
32.019	1.5107	1.3233	1.2422	1.1989	1.1772
32.838	1.4792	1.2987	1.2518	1.2148	1.1747
32.85	1.4947	1.3342	1.2332	1.2182	1.1586
32.861	1.505	1.3418	1.2264	1.2717	1.1908
32.872	1.4852	1.3245	1.2599	1.2415	1.1638
32.883	1.4926	1.3239	1.22	1.2116	1.1467
32.895	1.4968	1.3275	1.2434	1.2206	1.1586
32.906	1.4924	1.3113	1.2683	1.2046	1.1714
32.917	1.4865	1.3225	1.2423	1.209	1.1977
32.929	1.4958	1.3239	1.2602	1.2202	1.1562
32.94	1.5176	1.3388	1.2492	1.2433	1.182
32.951	1.4847	1.3071	1.2555	1.1968	1.1603
32.962	1.5139	1.305	1.2507	1.2105	1.1627
32.974	1.4984	1.3023	1.2567	1.1843	1.1633
32.985	1.5193	1.3528	1.2628	1.2351	1.1889
32.996	1.484	1.3324	1.2318	1.195	1.1769
33.008	1.479	1.3213	1.2473	1.212	1.1486
33.019	1.4783	1.3285	1.2443	1.2333	1.1488
33.838	1.5252	1.3192	1.2319	1.217	1.1854
33.85	1.4675	1.3308	1.238	1.2121	1.1468
33.861	1.4978	1.3614	1.2473	1.2046	1.1242
33.872	1.498	1.3158	1.2144	1.22	1.15
33.883	1.4958	1.304	1.2386	1.2067	1.1705
33.895	1.4905	1.3172	1.234	1.2308	1.1612
33.906	1.4896	1.3116	1.2331	1.2264	1.1228
33.917	1.4641	1.3113	1.2568	1.1728	1.1744
33.929	1.4817	1.3042	1.2421	1.2389	1.1928
33.94	1.4863	1.3133	1.2794	1.2213	1.2003
33.951	1.504	1.319	1.2547	1.2309	1.159
33.962	1.5004	1.3158	1.2519	1.1896	1.1882
33.974	1.4992	1.3207	1.239	1.2336	1.1619
33.985	1.5183	1.3343	1.2543	1.2193	1.1881
33.996	1.4886	1.2918	1.2382	1.2541	1.1669
34.008	1.4778	1.321	1.2462	1.2339	1.1308
34.019	1.4834	1.337	1.2672	1.1826	1.1437
34.838	1.5221	1.2929	1.2671	1.1919	1.193
34.85	1.5003	1.3491	1.2464	1.243	1.1812
34.861	1.4796	1.3255	1.2169	1.245	1.1358
34.872	1.5106	1.3275	1.2309	1.2395	1.1668
34.883	1.5034	1.3289	1.2523	1.1938	1.1696
34.895	1.513	1.3197	1.2591	1.2357	1.1594
34.906	1.4961	1.3279	1.2364	1.241	1.162
34.917	1.4859	1.3294	1.2198	1.2285	1.1026
34.929	1.4697	1.3248	1.2682	1.2119	1.1291
34.94	1.489	1.3429	1.2389	1.2107	1.161
34.951	1.5261	1.296	1.2208	1.2229	1.1547
34.962	1.4881	1.273	1.2323	1.1928	1.1793
34.974	1.4897	1.3035	1.2081	1.2542	1.1513
34.985	1.511	1.3168	1.2364	1.2331	1.1394
34.996	1.5064	1.3078	1.2178	1.1671	1.1491
35.008	1.5154	1.3341	1.2335	1.2301	1.1442
35.019	1.5301	1.33	1.2328	1.2125	1.176
35.838	1.5053	1.3197	1.2507	1.2152	1.1407
35.85	1.505	1.3254	1.2607	1.2335	1.1792
35.861	1.5002	1.3305	1.2617	1.2131	1.1825
35.872	1.4828	1.3271	1.2198	1.2556	1.1426
35.883	1.5038	1.3245	1.2579	1.191	1.1761
35.895	1.5037	1.3181	1.2291	1.1923	1.1897
35.906	1.5198	1.3343	1.2478	1.223	1.1596
35.917	1.5196	1.3189	1.231	1.2149	1.1367
35.929	1.5157	1.357	1.2217	1.2119	1.18
35.94	1.4942	1.2987	1.2683	1.1871	1.1643
35.951	1.4907	1.3454	1.2722	1.1646	1.1563
35.962	1.4699	1.3292	1.229	1.2034	1.146
35.974	1.4908	1.298	1.227	1.2175	1.1927
35.985	1.4782	1.315	1.2324	1.2238	1.1795
35.996	1.5141	1.2809	1.2416	1.2243	1.1843
36.008	1.4754	1.3457	1.2384	1.1951	1.1743
36.019	1.5121	1.384	1.2385	1.2125	1.1816
36.838	1.4948	1.2901	1.2489	1.2374	1.1811
36.85	1.4961	1.3214	1.2293	1.2028	1.1511
36.861	1.4904	1.3135	1.2724	1.2154	1.1202
36.872	1.4874	1.31	1.2362	1.2161	1.156
36.883	1.4813	1.2929	1.2609	1.2203	1.182
36.895	1.4975	1.2933	1.2802	1.2139	1.1676
36.906	1.4595	1.3358	1.2567	1.2176	1.1369
36.917	1.4909	1.2976	1.2552	1.2191	1.1756
36.929	1.4953	1.2961	1.2871	1.2252	1.1494
36.94	1.4786	1.3365	1.2437	1.2104	1.1286
36.951	1.4841	1.2987	1.2421	1.2098	1.1648
36.962	1.4801	1.3024	1.2431	1.2497	1.1656
36.974	1.5192	1.3302	1.2441	1.2011	1.1492
36.985	1.4807	1.3197	1.2362	1.2277	1.1757
36.996	1.5103	1.3138	1.2458	1.2473	1.1426
37.008	1.4741	1.3473	1.2441	1.1986	1.1511
37.019	1.4995	1.3137	1.2424	1.2247	1.1567
37.838	1.476	1.3239	1.2203	1.2146	1.1649
37.85	1.4975	1.3479	1.2342	1.2213	1.1785
37.861	1.4754	1.3159	1.2247	1.2657	1.1299
37.872	1.5037	1.3043	1.2394	1.1975	1.1402
37.883	1.5106	1.3097	1.2452	1.2323	1.1238
37.895	1.5068	1.3333	1.2512	1.1686	1.1584
37.906	1.479	1.3283	1.2289	1.2212	1.153
37.917	1.5031	1.3089	1.2128	1.2354	1.1611
37.929	1.4943	1.3303	1.2402	1.237	1.1395
37.94	1.5149	1.3177	1.2504	1.2007	1.1839
37.951	1.4816	1.3083	1.2856	1.2104	1.1171
37.962	1.4941	1.3564	1.2368	1.1818	1.1466
37.974	1.4909	1.3347	1.2387	1.2033	1.1387
37.985	1.5001	1.34	1.2444	1.1866	1.1893
37.996	1.479	1.3427	1.2518	1.1897	1.1608
38.008	1.4863	1.3257	1.2452	1.2026	1.1828
38.019	1.4805	1.3185	1.2437	1.236	1.1505
38.838	1.5031	1.2984	1.2633	1.2018	1.1844
38.85	1.4871	1.3186	1.2471	1.2204	1.1315
38.861	1.4829	1.3333	1.245	1.2019	1.1307
38.872	1.4783	1.3084	1.2203	1.2311	1.1288
38.883	1.4923	1.287	1.274	1.2166	1.173
38.895	1.5078	1.3424	1.2047	1.2035	1.157
38.906	1.4903	1.3353	1.2464	1.1935	1.1857
38.917	1.4832	1.3245	1.2363	1.2322	1.1303
38.929	1.5173	1.3198	1.2522	1.229	1.1778
38.94	1.4989	1.304	1.2506	1.1904	1.1815
38.951	1.5246	1.3078	1.2777	1.2385	1.1865
38.962	1.4832	1.3478	1.2443	1.2024	1.1494
38.974	1.4985	1.2906	1.2566	1.213	1.1454
38.985	1.5	1.3255	1.2109	1.2316	1.1757
38.996	1.4914	1.2972	1.2318	1.1977	1.1304
39.008	1.5078	1.3078	1.2622	1.238	1.1333
39.019	1.4936	1.3056	1.258	1.223	1.1484
39.838	1.504	1.3164	1.2516	1.238	1.1334
39.85	1.4942	1.3059	1.2394	1.2288	1.1657
39.861	1.5043	1.33	1.2238	1.1933	1.1667
39.872	1.4921	1.3193	1.2127	1.2234	1.1543
39.883	1.4726	1.3033	1.2414	1.2355	1.1663
39.895	1.4945	1.3279	1.2322	1.1858	1.159
39.906	1.4739	1.2995	1.2473	1.2232	1.1575
39.917	1.5065	1.3119	1.2248	1.2237	1.1478
39.929	1.5083	1.3154	1.2237	1.2096	1.1705
39.94	1.5103	1.3248	1.2534	1.1985	1.1621
39.951	1.4975	1.3549	1.2325	1.2234	1.1517
39.962	1.4777	1.324	1.2622	1.2634	1.1401
39.974	1.5071	1.2947	1.2203	1.2117	1.1494
39.985	1.4981	1.3336	1.2104	1.2062	1.1456
39.996	1.5007	1.3123	1.243	1.2064	1.1808
40.008	1.5015	1.3136	1.2569	1.2287	1.1526
40.019	1.4936	1.2943	1.2519	1.2046	1.1334
40.838	1.5016	1.2838	1.2385	1.2106	1.1511
40.85	1.5129	1.3033	1.2476	1.2219	1.1697
40.861	1.4889	1.329	1.2285	1.1828	1.149
40.872	1.4889	1.3099	1.2272	1.2233	1.1412
40.883	1.4865	1.3095	1.2234	1.227	1.1462
40.895	1.5103	1.3021	1.2407	1.1943	1.0999
40.906	1.5132	1.3019	1.2325	1.243	1.164
40.917	1.5154	1.3395	1.245	1.2204	1.1505
40.929	1.5016	1.3456	1.2722	1.1886	1.1384
40.94	1.4998	1.3179	1.2485	1.233	1.1645
40.951	1.4942	1.304	1.2114	1.2302	1.2121
40.962	1.4705	1.3141	1.2328	1.2283	1.1928
40.974	1.5147	1.2742	1.2002	1.2122	1.1545
40.985	1.4642	1.3135	1.2357	1.2012	1.2068
40.996	1.5004	1.3108	1.2395	1.2153	1.1488
41.008	1.4906	1.317	1.2192	1.2068	1.1598
41.019	1.501	1.2923	1.2423	1.2365	1.1501
41.838	1.5165	1.3237	1.2297	1.1832	1.1309
41.85	1.4899	1.3263	1.2076	1.1844	1.1592
41.861	1.4913	1.3439	1.2177	1.1677	1.1485
41.872	1.491	1.3372	1.2444	1.2357	1.1717
41.883	1.4899	1.3238	1.2401	1.2383	1.1372
41.895	1.4758	1.2962	1.2362	1.2095	1.1411
41.906	1.5141	1.2959	1.2069	1.2171	1.1575
41.917	1.5015	1.3028	1.2178	1.2153	1.1655
41.929	1.4789	1.3307	1.2447	1.2421	1.2177
41.94	1.4841	1.3408	1.2373	1.2534	1.1077
41.951	1.5053	1.283	1.2403	1.185	1.1227
41.962	1.5169	1.2975	1.1939	1.1923	1.143
41.974	1.5016	1.3044	1.2054	1.1929	1.1681
41.985	1.5097	1.3103	1.2276	1.1892	1.1785
41.996	1.4782	1.3344	1.2514	1.2043	1.1594
42.008	1.51	1.311	1.2435	1.229	1.1583
42.019	1.5009	1.3228	1.2555	1.2149	1.1589
42.838	1.4936	1.3089	1.2687	1.2212	1.17
42.85	1.478	1.3016	1.2527	1.1963	1.1438
42.861	1.4835	1.3141	1.2653	1.1902	1.156
42.872	1.5087	1.3343	1.2471	1.1907	1.1465
42.883	1.5205	1.3205	1.2012	1.2413	1.1394
42.895	1.4666	1.2991	1.2575	1.2129	1.1835
42.906	1.4913	1.3462	1.2517	1.2008	1.2014
42.917	1.4958	1.3091	1.2675	1.1966	1.1514
42.929	1.4828	1.3166	1.2394	1.165	1.178
42.94	1.4881	1.319	1.2366	1.2088	1.1381
42.951	1.5074	1.2851	1.2662	1.2167	1.153
42.962	1.4906	1.3137	1.2191	1.2102	1.1779
42.974	1.4951	1.3297	1.2345	1.2057	1.169
42.985	1.4904	1.3054	1.2098	1.1937	1.1816
42.996	1.5048	1.3108	1.2718	1.2379	1.1744
43.008	1.478	1.3094	1.2487	1.2265	1.1518
43.019	1.5092	1.3013	1.269	1.2032	1.1633
43.838	1.5068	1.3072	1.224	1.1827	1.1626
43.85	1.51	1.3062	1.2196	1.2073	1.1604
43.861	1.4923	1.3159	1.2543	1.1883	1.1627
43.872	1.4868	1.2863	1.2551	1.2195	1.1522
43.883	1.5145	1.3127	1.2044	1.2002	1.1545
43.895	1.5058	1.3355	1.2598	1.179	1.1296
43.906	1.4593	1.3034	1.2469	1.2095	1.1295
43.917	1.546	1.3237	1.2687	1.2164	1.1621
43.929	1.4918	1.3026	1.2617	1.1928	1.1249
43.94	1.4958	1.3273	1.2503	1.215	1.1415
43.951	1.4925	1.3135	1.2624	1.2111	1.168
43.962	1.4759	1.3227	1.2272	1.2151	1.1712
43.974	1.507	1.326	1.2163	1.2291	1.1409
43.985	1.456	1.3139	1.2428	1.1988	1.1783
43.996	1.4946	1.3279	1.2468	1.2369	1.1149
44.008	1.4895	1.3391	1.2191	1.2128	1.1595
44.019	1.4924	1.2962	1.2032	1.2264	1.1493
44.838	1.4939	1.3029	1.2238	1.1958	1.1626
44.85	1.4809	1.2992	1.2242	1.2113	1.1375
44.861	1.501	1.3337	1.2484	1.1949	1.1163
44.872	1.5083	1.3103	1.258	1.1811	1.2069
44.883	1.4837	1.3182	1.2531	1.2401	1.176
44.895	1.4889	1.3033	1.252	1.2323	1.1512
44.906	1.4869	1.3439	1.2226	1.2386	1.2084
44.917	1.4658	1.3091	1.2331	1.2289	1.1693
44.929	1.4923	1.3524	1.2439	1.2234	1.1646
44.94	1.4962	1.2931	1.2339	1.1998	1.1558
44.951	1.4844	1.2953	1.2231	1.1885	1.1544
44.962	1.5058	1.3024	1.2483	1.2457	1.1725
44.974	1.4942	1.3155	1.2179	1.2385	1.1592
44.985	1.484	1.3319	1.227	1.2191	1.1416
44.996	1.4588	1.3187	1.2839	1.196	1.1989
45.008	1.5019	1.3005	1.2392	1.2081	1.151
45.019	1.4746	1.3288	1.2216	1.2244	1.1642
45.838	1.531	1.3282	1.2373	1.1783	1.1523
45.85	1.509	1.3212	1.2385	1.1814	1.1649
45.861	1.4908	1.2807	1.2432	1.2138	1.163
45.872	1.4965	1.3044	1.2295	1.2355	1.1743
45.883	1.4825	1.3468	1.3067	1.2047	1.1684
45.895	1.4757	1.3305	1.2514	1.2463	1.1808
45.906	1.5231	1.3047	1.2648	1.2101	1.1768
45.917	1.5035	1.3317	1.2475	1.1925	1.1432
45.929	1.5065	1.3104	1.2509	1.1741	1.1163
45.94	1.5045	1.3282	1.2361	1.2502	1.1741
45.951	1.4807	1.334	1.245	1.1892	1.1329
45.962	1.4976	1.3376	1.229	1.2238	1.1035
45.974	1.4844	1.3179	1.2275	1.2064	1.1707
45.985	1.4968	1.296	1.2251	1.2129	1.169
45.996	1.5204	1.3098	1.2265	1.2083	1.1173
46.008	1.5041	1.3604	1.2081	1.1612	1.1545
46.019	1.5029	1.3368	1.2508	1.2311	1.1968
46.838	1.5039	1.3082	1.2375	1.2272	1.194
46.85	1.5085	1.3393	1.2567	1.2217	1.1729
46.861	1.4969	1.2681	1.2172	1.166	1.1548
46.872	1.4871	1.3148	1.2366	1.2016	1.2
46.883	1.4916	1.3193	1.2308	1.2044	1.2045
46.895	1.4927	1.3206	1.2408	1.2157	1.1329
46.906	1.4992	1.3151	1.2381	1.2162	1.175
46.917	1.5056	1.3391	1.2237	1.1824	1.1389
46.929	1.4935	1.3047	1.229	1.2163	1.1731
46.94	1.4908	1.3015	1.2518	1.181	1.1731
46.951	1.468	1.3122	1.2183	1.1941	1.1314
46.962	1.5166	1.3256	1.2276	1.1897	1.1661
46.974	1.4983	1.3019	1.257	1.1918	1.1459
46.985	1.4921	1.3162	1.2459	1.1861	1.1575
46.996	1.4983	1.3328	1.2579	1.2138	1.1389
47.008	1.5094	1.29	1.2242	1.2346	1.1331
47.019	1.5029	1.268	1.2061	1.2142	1.1679
47.838	1.4994	1.3155	1.2259	1.2054	1.2068
47.85	1.4665	1.3015	1.2528	1.235	1.1916
47.861	1.4929	1.3156	1.2369	1.207	1.1666
47.872	1.4919	1.3149	1.2456	1.1948	1.1373
47.883	1.4975	1.3043	1.2185	1.2325	1.1471
47.895	1.4909	1.288	1.2318	1.2145	1.175
47.906	1.4975	1.3299	1.2466	1.1961	1.161
47.917	1.5068	1.2806	1.2439	1.203	1.1545
47.929	1.5043	1.3066	1.2358	1.1733	1.1804
47.94	1.4731	1.2992	1.2284	1.2172	1.1816
47.951	1.4767	1.3283	1.2355	1.2519	1.1548
47.962	1.481	1.3399	1.2501	1.2017	1.1263
47.974	1.4825	1.3415	1.2762	1.2101	1.1678
47.985	1.4781	1.2933	1.2199	1.2187	1.1468
47.996	1.4771	1.3112	1.2245	1.1962	1.154
48.008	1.4839	1.2927	1.2603	1.2366	1.1134
48.019	1.5098	1.303	1.226	1.2235	1.1682
48.838	1.4814	1.3216	1.2208	1.2205	1.1759
48.85	1.4938	1.3221	1.2284	1.2299	1.1429
48.861	1.5035	1.2992	1.232	1.1828	1.1674
48.872	1.4845	1.2935	1.2443	1.2124	1.1713
48.883	1.5058	1.3109	1.2105	1.2154	1.1665
48.895	1.5194	1.3044	1.2239	1.2173	1.1478
48.906	1.5113	1.2985	1.2386	1.2352	1.1748
48.917	1.5031	1.307	1.2264	1.1996	1.1671
48.929	1.4882	1.3358	1.2443	1.2443	1.1197
48.94	1.4696	1.3223	1.2457	1.2336	1.1574
48.951	1.4805	1.3168	1.2381	1.2274	1.1445
48.962	1.497	1.312	1.2278	1.2093	1.1722
48.974	1.488	1.2773	1.2391	1.1824	1.1711
48.985	1.4989	1.2827	1.2459	1.2286	1.1742
48.996	1.4746	1.2729	1.2408	1.1859	1.1631
49.008	1.4927	1.2752	1.2502	1.2093	1.1521
49.019	1.5122	1.2997	1.2346	1.2441	1.1736
49.838	1.4891	1.321	1.2251	1.2012	1.1315
49.85	1.4894	1.2903	1.225	1.2131	1.1762
49.861	1.462	1.3202	1.269	1.2063	1.1442
49.872	1.4957	1.322	1.2549	1.1975	1.1705
49.883	1.4972	1.3352	1.2426	1.2036	1.1628
49.895	1.4753	1.3026	1.259	1.1836	1.1712
49.906	1.4715	1.3179	1.2684	1.2009	1.1824
49.917	1.5095	1.2983	1.231	1.2109	1.1737
49.929	1.4844	1.3152	1.2571	1.177	1.1782
49.94	1.4958	1.3161	1.2389	1.2326	1.1398
49.951	1.4943	1.3276	1.2408	1.1902	1.1809
49.962	1.4925	1.3608	1.2025	1.2041	1.1787
49.974	1.5087	1.2854	1.2366	1.2122	1.1281
49.985	1.5002	1.3052	1.2127	1.235	1.1742
49.996	1.4878	1.3559	1.2574	1.1928	1.1468
50.008	1.4942	1.3143	1.2348	1.2095	1.1696
50.019	1.5115	1.2852	1.2272	1.2243	1.1475
50.838	1.504	1.2958	1.2258	1.1992	1.1558
50.85	1.4797	1.2865	1.22	1.201	1.1694
50.861	1.4956	1.2969	1.2464	1.1966	1.1335
50.872	1.5068	1.3077	1.2544	1.2161	1.1543
50.883	1.4717	1.3077	1.252	1.2028	1.1718
50.895	1.4875	1.3544	1.2739	1.1865	1.1233
50.906	1.5029	1.3086	1.2246	1.2331	1.2163
50.917	1.5077	1.319	1.2357	1.2531	1.1523
50.929	1.4898	1.2903	1.2428	1.2111	1.1219
50.94	1.4919	1.301	1.2255	1.1533	1.1698
50.951	1.5041	1.2993	1.2327	1.2147	1.1337
50.962	1.4982	1.3084	1.2634	1.1687	1.1249
50.974	1.4875	1.3197	1.2717	1.174	1.1415
50.985	1.4931	1.3655	1.2242	1.1586	1.1519
50.996	1.4998	1.2864	1.2049	1.1612	1.1621
51.008	1.4907	1.3019	1.2576	1.1875	1.115
51.019	1.4775	1.2864	1.2454	1.2334	1.1511
51.838	1.49	1.287	1.214	1.2431	1.1324
51.85	1.4934	1.3065	1.1869	1.2195	1.1238
51.861	1.4722	1.3105	1.2167	1.2047	1.1371
51.872	1.4911	1.2707	1.2202	1.194	1.1579
51.883	1.4841	1.318	1.2036	1.1914	1.1692
51.895	1.4868	1.2792	1.2257	1.1841	1.1622
51.906	1.4897	1.3273	1.2563	1.2176	1.1774
51.917	1.4784	1.3436	1.2581	1.2324	1.1709
51.929	1.5071	1.3158	1.2289	1.2241	1.1092
51.94	1.4841	1.2981	1.2317	1.2081	1.127
51.951	1.4779	1.3386	1.2664	1.1728	1.1631
51.962	1.5014	1.3251	1.268	1.2206	1.1585
51.974	1.5065	1.2791	1.2395	1.1873	1.1441
51.985	1.4712	1.3048	1.2355	1.1857	1.1772
51.996	1.5123	1.2909	1.2333	1.2152	1.1478
52.008	1.5011	1.317	1.2148	1.2122	1.16
52.019	1.4831	1.3168	1.2573	1.2085	1.1349
52.838	1.5143	1.3049	1.2521	1.2012	1.148
52.85	1.5089	1.2923	1.259	1.205	1.1501
52.861	1.497	1.3182	1.1964	1.2191	1.1721
52.872	1.4995	1.3068	1.2229	1.185	1.1649
52.883	1.4959	1.3226	1.2552	1.2176	1.1856
52.895	1.494	1.3199	1.2046	1.1738	1.105
52.906	1.4977	1.3027	1.2422	1.2129	1.1324
52.917	1.4681	1.34	1.2152	1.2413	1.1585
52.929	1.5065	1.2833	1.2016	1.1829	1.1572
52.94	1.4679	1.3107	1.2262	1.1643	1.146
52.951	1.4889	1.3418	1.2419	1.1889	1.1454
52.962	1.4855	1.301	1.1771	1.2192	1.1787
52.974	1.4829	1.3109	1.2496	1.1626	1.1601
52.985	1.4813	1.3045	1.2402	1.1632	1.1322
52.996	1.5014	1.3209	1.2204	1.2179	1.1338
53.008	1.4873	1.3388	1.2381	1.2521	1.1559
53.019	1.4852	1.3349	1.2345	1.1971	1.1431
53.838	1.4858	1.3177	1.2444	1.1911	1.156
53.85	1.4863	1.2794	1.2435	1.1917	1.1403
53.861	1.4904	1.3179	1.2306	1.1878	1.1438
53.872	1.5013	1.287	1.2141	1.2023	1.1232
53.883	1.5014	1.2951	1.234	1.1952	1.1343
53.895	1.4868	1.332	1.2436	1.2077	1.1111
53.906	1.5002	1.3266	1.2184	1.1853	1.1408
53.917	1.498	1.3519	1.2248	1.2257	1.1898
53.929	1.5132	1.306	1.235	1.209	1.1688
53.94	1.4856	1.2895	1.249	1.1423	1.1312
53.951	1.5055	1.3238	1.2516	1.2012	1.1252
53.962	1.5059	1.3189	1.2141	1.2187	1.1517
53.974	1.5134	1.2819	1.2685	1.1979	1.1454
53.985	1.5096	1.3199	1.2313	1.2169	1.1534
53.996	1.491	1.3411	1.2475	1.2031	1.15
54.008	1.4744	1.3051	1.2232	1.1947	1.1261
54.019	1.5112	1.2878	1.2157	1.1907	1.1472
54.838	1.5074	1.284	1.2461	1.2463	1.1306
54.85	1.4888	1.285	1.2744	1.1619	1.134
54.861	1.5018	1.3073	1.2344	1.209	1.1707
54.872	1.5138	1.3306	1.2328	1.179	1.2112
54.883	1.4746	1.3467	1.2417	1.2227	1.156
54.895	1.5002	1.3084	1.2456	1.1944	1.1824
54.906	1.4828	1.3252	1.2456	1.1754	1.1881
54.917	1.4936	1.3033	1.2273	1.2003	1.1601
54.929	1.5064	1.3049	1.223	1.2309	1.1689
54.94	1.4881	1.281	1.2498	1.1945	1.174
54.951	1.49	1.3274	1.2416	1.2148	1.1328
54.962	1.493	1.3136	1.2473	1.1873	1.1581
54.974	1.4858	1.259	1.2619	1.2229	1.1838
54.985	1.4836	1.2742	1.2261	1.2111	1.1974
54.996	1.4973	1.3126	1.2409	1.2346	1.1655
55.008	1.4772	1.2781	1.2403	1.2148	1.1816
55.019	1.4944	1.303	1.1952	1.1613	1.1475
55.838	1.5079	1.2876	1.2311	1.2169	1.1224
55.85	1.4749	1.31	1.2279	1.2412	1.1833
55.861	1.4874	1.3261	1.2686	1.1746	1.1484
55.872	1.5163	1.3056	1.2045	1.1933	1.1679
55.883	1.4817	1.3112	1.2215	1.1592	1.1654
55.895	1.4854	1.2968	1.2272	1.2029	1.1154
55.906	1.4935	1.3008	1.2264	1.1771	1.1692
55.917	1.5172	1.3269	1.233	1.1771	1.1369
55.929	1.4878	1.3171	1.2409	1.2408	1.1176
55.94	1.4878	1.3144	1.2314	1.2114	1.1545
55.951	1.4793	1.3015	1.2111	1.2028	1.1207
55.962	1.462	1.3293	1.2597	1.2587	1.1162
55.974	1.4842	1.326	1.2221	1.2162	1.1459
55.985	1.5193	1.3227	1.2429	1.2326	1.1543
55.996	1.5251	1.2854	1.2157	1.1992	1.144
56.008	1.4952	1.293	1.2285	1.2067	1.1663
56.019	1.5087	1.2966	1.2083	1.2398	1.1446
56.838	1.5112	1.2877	1.2374	1.1755	1.1325
56.85	1.4972	1.2824	1.2717	1.1945	1.1364
56.861	1.4906	1.3041	1.238	1.1796	1.1249
56.872	1.5186	1.3104	1.1892	1.1823	1.1639
56.883	1.5027	1.3033	1.2259	1.1932	1.1413
56.895	1.4998	1.2985	1.2437	1.224	1.1559
56.906	1.4945	1.3004	1.2608	1.2232	1.1376
56.917	1.4725	1.3031	1.2434	1.1958	1.1426
56.929	1.5007	1.3069	1.2287	1.2352	1.1272
56.94	1.503	1.2705	1.2198	1.1741	1.1577
56.951	1.4855	1.2655	1.2496	1.221	1.132
56.962	1.4795	1.3147	1.2604	1.1863	1.2038
56.974	1.4756	1.289	1.2398	1.2052	1.1623
56.985	1.499	1.2831	1.2368	1.2091	1.1507
56.996	1.5131	1.2803	1.2206	1.1907	1.1798
57.008	1.5019	1.3099	1.251	1.2272	1.1295
57.019	1.4853	1.2912	1.2067	1.2514	1.164
57.838	1.5112	1.3419	1.2283	1.1865	1.1367
57.85	1.5033	1.3205	1.2122	1.1906	1.1808
57.861	1.5126	1.3107	1.2343	1.193	1.1806
57.872	1.4944	1.2823	1.2352	1.1723	1.1532
57.883	1.4999	1.2753	1.2469	1.2104	1.1208
57.895	1.4939	1.309	1.2159	1.2154	1.1708
57.906	1.4822	1.3351	1.2364	1.2156	1.1077
57.917	1.4919	1.3385	1.2406	1.209	1.139
57.929	1.4921	1.3111	1.2354	1.219	1.1418
57.94	1.495	1.3028	1.2589	1.1657	1.1436
57.951	1.4885	1.313	1.2653	1.2205	1.1019
57.962	1.493	1.2717	1.2563	1.2126	1.1525
57.974	1.4824	1.2788	1.2238	1.1962	1.1573
57.985	1.5056	1.3206	1.2187	1.2102	1.1735
57.996	1.503	1.3195	1.2588	1.2224	1.167
58.008	1.4914	1.3131	1.2161	1.2104	1.1176
58.019	1.4976	1.3155	1.218	1.1772	1.1709
58.838	1.4958	1.3217	1.2039	1.1986	1.1226
58.85	1.504	1.3195	1.2266	1.1948	1.1649
58.861	1.4861	1.306	1.2393	1.1455	1.1293
58.872	1.5109	1.2954	1.2346	1.1981	1.1096
58.883	1.4692	1.2895	1.252	1.2302	1.1732
58.895	1.4916	1.3038	1.2147	1.2112	1.1405
58.906	1.5076	1.3079	1.2615	1.2277	1.1283
58.917	1.4832	1.314	1.2273	1.2004	1.1657
58.929	1.4981	1.2972	1.2476	1.191	1.157
58.94	1.5037	1.3101	1.1847	1.19	1.1441
58.951	1.4977	1.2561	1.2089	1.1757	1.1474
58.962	1.4686	1.2782	1.2346	1.2092	1.1564
58.974	1.4884	1.2928	1.2237	1.2021	1.1301
58.985	1.5041	1.3067	1.2286	1.1651	1.1624
58.996	1.5016	1.3168	1.2351	1.1892	1.1338
59.008	1.5171	1.3123	1.2456	1.2203	1.1414
59.019	1.4926	1.2836	1.2115	1.1979	1.1058
59.838	1.4954	1.3168	1.2205	1.1784	1.1597
59.85	1.5041	1.3051	1.2021	1.197	1.1362
59.861	1.4618	1.3097	1.2752	1.2038	1.1608
59.872	1.4631	1.296	1.2148	1.2412	1.1443
59.883	1.4791	1.2997	1.2317	1.2496	1.0974
59.895	1.4879	1.3389	1.2195	1.2287	1.138
59.906	1.4839	1.3058	1.2243	1.2077	1.1598
59.917	1.4887	1.3404	1.2153	1.2223	1.1526
59.929	1.4992	1.3051	1.1795	1.1749	1.1658
59.94	1.4933	1.3159	1.2456	1.1873	1.1303
59.951	1.5153	1.267	1.2595	1.2271	1.1868
59.962	1.4727	1.3259	1.2391	1.2079	1.157
59.974	1.4918	1.3164	1.2234	1.2046	1.1407
59.985	1.4924	1.308	1.2502	1.1831	1.1606
59.996	1.481	1.2686	1.2275	1.1693	1.1374
60.008	1.5186	1.2967	1.2277	1.2255	1.1565
60.019	1.4913	1.338	1.2198	1.1718	1.1255

## Sheet: Fig 2b
Fig. 2b
[Spy dimer] (uM)	(F0-F)/F0
0	0
4.1	0.028408
8.1	0.04789
12.1	0.07345
16.2	0.089516
20.2	0.1051
23.9	0.12621
27.6	0.13978
31.4	0.14619
35.1	0.15754
38.8	0.1606
42.5	0.1737
46.1	0.18619
49.3	0.18566
54.9	0.19872
58.8	0.2041
66.5	0.20954
77.8	0.22415
87.3	0.22822
96.5	0.23223
105.9	0.23932
114.9	0.24472
133.3	0.25307
151.2	0.25904
169	0.26654
186.4	0.27582
220.1	0.27723
236.7	0.29041

## Sheet: Fig 3a
Fig. 3a
Wavelength (nm)	AnFld WT	AnFld 2A
260	-0.203785	-0.171822
259.5	-0.0917565	-0.0538282
259	-0.183264	-0.222934
258.5	-0.195915	-0.174401
258	-0.175589	-0.174223
257.5	-0.148963	-0.183867
257	-0.241581	-0.169741
256.5	-0.180256	-0.0896771
256	-0.123738	-0.0529571
255.5	-0.154416	-0.13265
255	-0.131005	-0.219125
254.5	-0.202328	-0.198936
254	-0.16097	-0.173191
253.5	-0.16394	-0.178135
253	-0.154938	-0.107528
252.5	-0.0612318	-0.0989824
252	-0.202456	-0.155793
251.5	-0.151608	-0.143588
251	-0.0981612	-0.163011
250.5	-0.228238	-0.24966
250	-0.181935	-0.111146
249.5	-0.124447	-0.0656759
249	-0.184166	-0.167668
248.5	-0.0758441	-0.209033
248	-0.312609	-0.297285
247.5	-0.336574	-0.278516
247	-0.340628	-0.253184
246.5	-0.236398	-0.245819
246	-0.198629	-0.228393
245.5	-0.168315	-0.222117
245	-0.268591	-0.322461
244.5	-0.267191	-0.231303
244	-0.173075	-0.282641
243.5	-0.274308	-0.460149
243	-0.526038	-0.525902
242.5	-0.505246	-0.519287
242	-0.417431	-0.446996
241.5	-0.496813	-0.454925
241	-0.638018	-0.452554
240.5	-0.683063	-0.52971
240	-0.682702	-0.629408
239.5	-0.750694	-0.670658
239	-0.968429	-0.883129
238.5	-1.06438	-0.988292
238	-1.10548	-0.980619
237.5	-1.323	-1.18633
237	-1.29451	-1.22537
236.5	-1.62479	-1.40808
236	-1.74855	-1.32402
235.5	-1.88836	-1.4978
235	-2.0404	-1.6284
234.5	-2.22032	-1.79176
234	-2.41893	-1.92777
233.5	-2.57893	-2.07127
233	-2.91082	-2.36604
232.5	-3.24051	-2.62524
232	-3.42136	-2.62173
231.5	-3.70639	-2.86642
231	-3.76772	-2.99321
230.5	-3.98489	-3.27566
230	-4.30669	-3.47661
229.5	-4.65551	-3.64584
229	-5.06169	-3.82474
228.5	-5.47811	-4.17471
228	-5.92049	-4.25798
227.5	-6.33791	-4.58045
227	-6.66826	-4.74096
226.5	-6.98556	-5.02889
226	-7.38733	-5.20104
225.5	-7.81473	-5.50939
225	-8.0029	-5.61926
224.5	-8.37719	-5.65648
224	-8.86859	-5.91271
223.5	-9.29059	-6.20894
223	-9.69631	-6.47666
222.5	-9.98057	-6.66322
222	-10.0739	-6.67362
221.5	-10.1375	-6.8112
221	-10.2936	-7.07813
220.5	-10.4274	-6.91181
220	-10.4449	-6.94113
219.5	-10.6303	-7.20039
219	-10.4933	-7.21097
218.5	-10.2846	-7.10705
218	-10.0307	-7.25912
217.5	-9.92384	-7.24172
217	-9.73135	-7.21423
216.5	-9.59451	-7.11115
216	-9.29407	-7.10313
215.5	-9.03842	-7.06959
215	-8.87673	-7.14349
214.5	-8.50081	-6.92646
214	-8.04574	-6.78898
213.5	-7.82563	-6.82763
213	-7.61817	-6.71023
212.5	-7.45936	-6.86913
212	-7.11105	-6.83911
211.5	-7.04587	-6.8211
211	-7.00475	-6.89522
210.5	-6.78233	-6.79592
210	-6.53395	-6.68501
209.5	-6.25384	-6.85584
209	-6.23822	-7.15345
208.5	-5.889	-6.92539
208	-5.55381	-6.80621
207.5	-5.10918	-6.9148
207	-4.41469	-6.75832
206.5	-4.05361	-6.56072
206	-3.41741	-6.50825
205.5	-2.29709	-6.04485
205	-1.21089	-5.48202
204.5	-0.259144	-5.31657
204	0.898444	-4.74314
203.5	1.98349	-3.95883
203	3.41435	-3.28899
202.5	4.57358	-2.84171
202	5.9194	-2.2791
201.5	7.47603	-1.22166
201	8.68087	0.299139
200.5	10.1857	1.2497
200	11.4001	0.955698
199.5	13.2019	2.08371
199	14.2098	3.37339
198.5	16.6684	4.10325
198	17.8026	4.83147
197.5	17.9403	5.37376
197	20.7153	6.69246
196.5	19.1335	6.50012
196	17.9561	7.37006
195.5	15.0379	8.62532
195	13.3715	6.52454
194.5	10.1235	3.40491
194	9.85352	4.66335
193.5	8.79963	3.36134
193	6.49589	2.50806
192.5	3.73506	1.27499
192	1.35388	3.82657
191.5	1.31073	3.20969
191	-1.84741	0.925541
190.5	-1.51171	0.558882
190	0.198463	1.94445

## Sheet: Fig 3b
Fig. 3b
Wavelength (nm)	AnFld WTN	AnFld WTU	AnFld 2A
310	205.45	13.8377	50.8448
311.07	221.791	16.2961	56.6011
312	236.499	18.6027	61.5103
313.07	255.681	21.5355	67.7128
314	272.13	24.1563	72.1765
315.07	291.68	27.1749	78.7728
316	312.486	30.7671	83.9011
317.07	331.51	34.423	91.4862
318	351.856	38.3269	96.556
319.07	373.73	42.9935	102.86
320	390.396	46.5157	107.913
320.93	405.295	50.8874	114.033
322.03	426.175	55.634	120.266
322.96	434.313	60.3781	125.363
324.06	445.118	64.7319	131.57
325	453.389	69.0911	135.05
325.93	461.029	74.4912	140.301
327.03	471.141	79.5515	146.315
327.96	474.078	83.6622	151.086
329.06	481.545	89.5713	154.682
330	485.304	93.359	158.024
331.07	491.648	97.5638	161.802
332	495.408	102.464	163.712
333.07	497.983	106.343	167.615
334	500.606	110.36	169.29
335.07	500.324	114.3	172.7
336	504.076	117.618	174.319
337.07	504.496	122.737	177.124
338	499.82	125.758	179.672
339.07	499.516	129.437	180.256
340	496.937	131.32	180.527
341.07	496.994	136.013	182.286
342	495.035	139.59	184.257
343.07	489.233	142.508	184.791
344	481.855	145.954	184.633
345.07	477.364	147.671	185.083
346	473.467	148.321	184.829
347.07	468.56	151.514	184.924
348	464.426	153.986	184.713
349.07	456.968	155.902	185.808
350	451.271	157.798	184.608
351.07	445.516	159.752	183.728
352	440.102	159.746	182.542
353.07	431.566	162.041	181.328
354	424.71	162.251	181.13
355.07	416.35	162.62	177.697
356	407.988	161.341	175.497
357.07	398.357	162.635	174.126
358	390.666	162.489	171.281
359.07	380.739	161.914	168.097
360	372.954	161.463	167.033
361.06	361.536	159.502	164.219
361.96	357.323	158.433	162.091
363.03	343.7	157.564	156.985
363.93	334.14	154.604	155.767
365	322.085	153.419	151.548
366.06	311.338	150.785	147.312
366.96	305.884	148.806	144.279
368.03	294.441	146.72	141.112
368.93	284.643	144.103	137.293
370	275.024	141.088	132.34
371.07	266.917	138.982	129.641
372	257.776	136.334	126.144
373.07	246.608	132.278	121.354
374	241.235	130.163	118.897
375.07	230.609	126.411	115.662
376	223.554	124.569	112.595
377.07	213.021	120.456	108.322
378	205.403	118.106	105.117
379.07	197.705	114.69	101.011
380	188.825	111.895	98.5935
381.07	181.612	107.681	95.213
382	174.755	104.303	91.0762
383.07	167.105	101.411	88.6451
384	160.878	99.5609	86.0005
385.07	154.259	96.4672	82.5634
386	148.166	93.742	79.7064
387.07	141.619	90.1698	77.0226
388	136.127	88.2794	73.6429
389.07	131.067	85.4387	71.5177
390	125.765	82.6901	69.5021
391.06	120.539	80.8599	65.691
391.96	115.919	77.3993	64.0716
393.03	110.099	74.7059	60.8767
393.93	105.889	72.9109	59.2448
395	102.265	70.5521	57.1143
396.06	96.5051	67.6103	54.9439
396.96	92.454	65.3273	52.7163
398.03	88.6587	63.0711	50.3153
398.93	84.9347	61.6661	48.5011
400	80.8604	59.4061	46.2123

## Sheet: Fig 3c
Fig. 3c
Wavelength (nm)	Buffer	AnFld WT	AnFld 2A
400	2.33072	3.05813	2.76252
401.06	1.95422	2.82692	2.88438
401.96	1.88077	2.83448	3.38006
403.03	1.96706	2.84456	3.29583
403.93	1.8658	2.94117	3.61806
405	1.72416	3.22901	3.90679
406.06	1.63625	3.26529	4.34784
406.96	1.72627	3.25233	4.59835
408.03	1.76841	3.47367	5.35676
408.93	1.93061	3.84381	5.59412
410	1.64507	4.24697	6.45815
411.07	2.02746	4.50924	7.13644
412	1.89464	5.02575	7.47567
413.07	1.87908	5.22344	8.76756
414	1.91811	5.79016	9.32564
415.07	2.20608	6.45895	10.3907
416	2.19991	6.95957	11.1559
417.07	2.40721	7.52115	12.3596
418	2.69143	8.47443	13.8023
419.07	2.6283	9.20873	15.1644
420	2.84471	10.1165	17.4092
421.06	2.884	10.9942	18.0896
421.96	3.16897	11.8806	19.39
423.03	3.35741	13.1862	21.7671
423.93	3.73602	14.2092	24.1427
425	3.56766	15.4538	25.8841
426.06	4.02182	16.9493	28.9615
426.96	3.94324	17.6336	30.6824
428.03	4.17655	19.1044	33.8481
428.93	4.13456	20.7498	36.2308
430	4.77669	22.0166	39.4418
431.06	4.86778	24.802	43.0707
431.96	5.44836	25.9735	45.5113
433.03	6.2727	28.2649	49.0881
433.93	6.63063	30.3748	53.5249
435	7.41383	33.3095	57.9978
436.06	8.35863	35.9752	61.9214
436.96	8.83795	38.0512	64.7475
438.03	10.0578	40.9428	69.6068
438.93	10.8373	43.6386	74.7481
440	11.765	45.5918	79.5193
441.06	12.4303	49.0988	85.1273
441.96	12.9723	51.4374	89.1126
443.03	13.6744	53.4681	93.7377
443.93	13.9791	55.8481	98.1928
445	14.2993	58.4156	104.053
446.06	14.5509	62.1908	109.527
446.96	15.0528	63.0817	115.234
448.03	15.6763	66.2371	122.271
448.93	16.4695	69.2588	126.643
450	16.9926	70.6263	131.494
451.06	17.6308	74.9694	140.294
451.96	17.9346	76.9848	144.519
453.03	18.7309	79.4796	151.593
453.93	19.7945	82.5521	157.558
455	20.1386	84.107	161.503
456.06	20.972	87.102	168.489
456.96	22.3501	89.7278	174.614
458.03	22.7214	93.4791	180.226
458.93	24.7018	96.3856	183.936
460	25.8312	99.3344	190.248
461.04	26.4065	102.79	196.625
461.94	27.3974	102.932	201.134
462.98	29.4699	105.438	207.316
464.02	30.8481	108.569	209.877
465.07	31.7689	112.341	216.792
465.97	32.6329	113.028	222.697
467.01	34.5936	114.592	225.801
468.05	35.6946	117.356	230.239
468.95	36.9856	119.487	233.797
470	38.6464	121.703	236.72
471.06	40.484	124.791	243.085
471.96	41.3183	124.474	245.32
473.03	42.2231	126.293	248.703
473.93	44.0568	128.478	250.16
475	45.9328	130.103	253.638
476.06	47.3363	133.189	256.243
476.96	48.3003	133.159	258.288
478.03	49.894	134.435	261.959
478.93	50.6604	136.849	263.796
480	53.0923	136.877	264.174
481.04	54.1949	136.689	269.22
481.94	55.267	139.34	269.675
482.98	57.616	141.58	273.115
484.02	59.2026	141.582	273.912
485.07	59.7606	143.799	272.829
485.97	61.9421	143.17	274.595
487.01	63.6605	143.605	276.562
488.05	64.6063	146.014	277.486
488.95	66.4351	145.177	277.682
490	66.9832	145.804	277.506
491.04	68.7606	146.179	279.413
491.94	69.5228	147.229	277.637
492.98	70.3218	148.108	279.409
494.02	71.6792	150.732	279.078
495.07	73.8317	147.913	278.369
495.97	73.6323	148.366	275.569
497.01	74.9854	149.534	277.087
498.05	76.2597	149.603	276.072
498.95	77.8275	147.659	277.289
500	79.5975	148.161	274.591
501.06	79.8608	147.242	273.345
501.96	80.5004	149.294	271.787
503.03	80.4971	149.52	273.423
503.93	82.0952	146.586	271.116
505	83.5438	149.758	270.536
506.06	83.5747	148.057	268.988
506.96	85.2734	146.999	266.615
508.03	84.5393	148.264	265.582
508.93	85.3045	145.696	261.701
510	86.1017	146.46	261.76
511.02	88.3419	144.1	258.959
512.05	87.7492	144.088	258.872
512.94	87.8475	145.851	256.343
513.97	88.8617	143.975	251.404
515	88.0067	143.711	253.547
516.02	89.9869	142.337	247.89
517.05	89.8386	139.934	246.106
517.94	90.3504	141.121	244.278
518.97	90.4753	140.222	241.88
520	91.2772	141.467	239.87
521.04	90.6243	138.953	236.093
521.94	90.1623	137.202	236.33
522.98	91.0696	137.898	231.916
524.02	91.5178	136.061	228.883
525.07	90.6455	134.62	226.567
525.97	91.155	135.109	225.562
527.01	93.0129	133.946	221.046
528.05	89.7419	131.988	219.923
528.95	90.718	132.556	217.713
530	90.8519	131.645	213.924
531.04	90.0071	130.005	212.568
531.94	90.2683	128.392	210.123
532.98	90.0264	126.625	205.586
534.02	89.0968	124.854	204.65
535.07	90.0491	124.739	203.727
535.97	89.7376	121.291	198.869
537.01	89.2587	122.561	196.369
538.05	86.9547	121.006	193.003
538.95	87.0174	119.601	192.663
540	87.3492	118.36	189.341
541.02	85.7774	118.168	185.649
542.05	85.8977	114.649	183.741
542.94	84.8564	114.789	180.696
543.97	85.1651	113.788	177.047
545	84.1377	111.277	174.933
546.02	83.6506	111.261	172.93
547.05	82.6668	109.642	170.857
547.94	82.8744	108.405	168.055
548.97	81.7751	106.682	163.506
550	80.8338	105.069	161.465
551.04	80.9298	104.603	159.197
551.94	79.5486	102.556	156.463
552.98	79.5776	101.2	155.321
554.02	78.3992	100.416	152.359
555.07	77.43	98.7116	149
555.97	76.117	97.44	147.753
557.01	75.6389	95.0581	145.617
558.05	74.9848	94.9429	142.383
558.95	74.5641	93.4116	140.311
560	73.6456	92.5347	139.281
561.02	72.9607	91.7412	135.636
562.05	71.1814	89.9865	134.731
562.94	72.0316	89.9468	130.177
563.97	70.4193	86.5128	130.372
565	69.7355	85.47	127.436
566.02	68.9636	84.6992	126.075
567.05	68.9082	83.2147	121.083
567.94	66.9497	81.5765	120.352
568.97	65.8381	81.1062	117.085
570	66.3269	79.8021	115.784
571.02	64.5889	78.311	113.242
572.05	64.5796	76.0641	111.703
572.94	63.5067	75.4601	110.024
573.97	61.686	75.0665	108.276
575	59.9575	73.9783	106.16
576.02	60.7661	73.1422	102.574
577.05	59.4697	71.8464	100.1
577.94	59.174	70.0516	100.206
578.97	58.0694	68.3945	97.7799
580	57.881	68.2099	95.535
581.02	56.0759	66.4414	93.6945
582.05	55.532	66.2136	93.1441
582.94	54.8447	64.6259	90.816
583.97	53.6236	63.2791	88.5657
585	53.7758	62.0262	86.9216
586.02	52.4675	61.5521	86.2465
587.05	51.6397	60.4132	84.7784
587.94	51.1219	59.9822	82.757
588.97	50.9203	57.8809	81.4515
590	50.467	56.8531	79.2062
591.01	47.9908	56.691	78.0702
592.02	47.0917	54.6799	76.869
593.04	46.7464	53.971	75.5037
594.05	46.4295	53.3837	73.7999
595.07	45.2758	51.5366	72.8697
595.94	44.1043	52.6941	70.5641
596.95	44.0306	51.2799	68.9816
597.97	43.4461	49.133	68.5166
598.98	43.1164	49.7114	66.4445
600	41.7756	48.1047	65.2176

## Sheet: Fig 3d
Fig. 3d
[Urea] (M)	AnFld WT	[Urea] (M)	AnFld 2A
0	1	0	1
0.2	1.0097	0.1	0.94585
0.4	0.96504	0.2	0.93233
0.6	0.97876	0.4	0.92124
0.8	0.95761	0.6	0.88719
1	0.9668	0.8	0.83467
1.2	0.91495	1	0.83694
1.4	0.91328	1.2	0.81573
1.5	0.88504	1.4	0.81723
1.6	0.93467	1.6	0.79247
1.9	0.8924	1.8	0.79128
2	0.86668	2	0.77867
2.25	0.77856	2.1	0.77005
2.5	0.61093	2.2	0.7772
2.75	0.48997	2.3	0.77236
3	0.38039	2.4	0.76207
3.25	0.36571	2.5	0.77157
3.5	0.36902	2.6	0.75793
3.75	0.36005	2.8	0.77724
4	0.37086	3	0.75456
4.5	0.37116	3.2	0.76436
5	0.37265	3.6	0.75427
		4.5	0.70211
		5	0.70236

## Sheet: Fig 3f
Fig. 3f
[Spy dimer] (uM)	Trp Fluorescence
0	737.36
1.2	764.49
2.5	791.49
3.7	818.94
5	843.67
6.2	862.81
7.4	862.09
8.6	873
9.8	872.33
12.2	879.62
16.9	876.05
21.5	875.95
26.1	878.57
30.5	873.43
34.9	877.38
39.2	870.3
43.4	880.78
47.5	869.29

[truncated: 13 more sheets: Fig 6a, Fig 6b, sFig 1a, sFig 1b-Refolding data, sFig 1b-Unfolding data, sFig 1b-Rate Constants, sFig 1c, sFig 1d, sFig 2b, sFig 2c, sFig 2d, sFig 3b, sFig 3e]
